# Supplementary material for: The PD-(D/E)XK superfamily revisited: identification of new members among proteins involved in DNA metabolism and functional predictions for domains of (hitherto) unknown function
Source: BMC Bioinformatics. 2005 Jul 12;6:172. doi: 10.1186/1471-2105-6-172 (PMC1189080; doi:10.1186/1471-2105-6-172)
Supplement: Additional File 1 — An archive file in the zip format, which includes Hidden Markov Models of sequence & secondary structure profiles of PD-(D/E)XK nuclease families analyzed in this article (those known used as queries and newly identified ones). HMMs are in the format of the HHsearch program. The same data are available for download from the authors' FTP server: [file 1471-2105-6-172-S1.zip]

Archive with 89 entries (82 files):
- hhsearch_pdexk_profiles/
- hhsearch_pdexk_profiles/results/
- hhsearch_pdexk_profiles/results/known/
- hhsearch_pdexk_profiles/results/known/COG4998.hhm
- hhsearch_pdexk_profiles/results/known/COG3727.hhm
- hhsearch_pdexk_profiles/results/known/pfam04556.hhm
- hhsearch_pdexk_profiles/results/known/pfam02021.hhm
- hhsearch_pdexk_profiles/results/known/COG3857.hhm
- hhsearch_pdexk_profiles/results/known/COG1373.hhm
- hhsearch_pdexk_profiles/results/known/COG0792.hhm
- hhsearch_pdexk_profiles/results/known/COG1468.hhm
- hhsearch_pdexk_profiles/results/known/COG3331.hhm
- hhsearch_pdexk_profiles/results/known/pfam01771.hhm
- hhsearch_pdexk_profiles/results/known/COG2852.hhm
- hhsearch_pdexk_profiles/results/known/COG1591.hhm
- hhsearch_pdexk_profiles/results/known/COG2887.hhm
- hhsearch_pdexk_profiles/results/known/pfam03008.hhm
- hhsearch_pdexk_profiles/results/known/COG1637.hhm
- hhsearch_pdexk_profiles/results/known/COG5377.hhm
- hhsearch_pdexk_profiles/results/known/pfam00580.hhm
- hhsearch_pdexk_profiles/results/known/pfam04313.hhm
- hhsearch_pdexk_profiles/results/known/COG2251.hhm
- hhsearch_pdexk_profiles/results/known/pfam01870.hhm
- hhsearch_pdexk_profiles/results/known/COG1672.hhm
- hhsearch_pdexk_profiles/results/known/pfam04351.hhm
- hhsearch_pdexk_profiles/results/known/COG1700.hhm
- hhsearch_pdexk_profiles/results/known/COG3587.hhm
- hhsearch_pdexk_profiles/results/known/COG1715.hhm
- hhsearch_pdexk_profiles/results/known/pfam01930.hhm
- hhsearch_pdexk_profiles/results/known/pfam03112.hhm
- hhsearch_pdexk_profiles/results/known/pfam01939.hhm
- hhsearch_pdexk_profiles/results/known/COG4889.hhm
- hhsearch_pdexk_profiles/results/known/COG5493.hhm
- hhsearch_pdexk_profiles/results/known/pfam04411.hhm
- hhsearch_pdexk_profiles/results/known/COG1074.hhm
- hhsearch_pdexk_profiles/results/known/pfam03838.hhm
- hhsearch_pdexk_profiles/results/known/pfam03852.hhm
- hhsearch_pdexk_profiles/results/known/COG1787.hhm
- hhsearch_pdexk_profiles/results/known/COG4268.hhm
- hhsearch_pdexk_profiles/results/known/pfam04471.hhm
- hhsearch_pdexk_profiles/results/known/pfam04480.hhm
- hhsearch_pdexk_profiles/results/novel/
- hhsearch_pdexk_profiles/results/novel/pfam06356.hhm
- hhsearch_pdexk_profiles/results/novel/pfam02646.hhm
- hhsearch_pdexk_profiles/results/novel/COG4469.hhm
- hhsearch_pdexk_profiles/results/novel/COG1322.hhm
- hhsearch_pdexk_profiles/results/novel/gp4.ss.90.hhm
- hhsearch_pdexk_profiles/results/novel/COG1395.hhm
- hhsearch_pdexk_profiles/results/novel/COG1489.hhm
- hhsearch_pdexk_profiles/results/novel/KOG2143.hhm
- hhsearch_pdexk_profiles/results/novel/COG3372.hhm
- hhsearch_pdexk_profiles/results/novel/pfam06054.hhm
- hhsearch_pdexk_profiles/results/novel/PAE1662.fas
- hhsearch_pdexk_profiles/results/novel/COG5321.hhm
- hhsearch_pdexk_profiles/results/novel/COG4741.hhm
- hhsearch_pdexk_profiles/results/novel/pfam06190.hhm
- hhsearch_pdexk_profiles/results/novel/COG4804.hhm
- hhsearch_pdexk_profiles/results/novel/COG4127.hhm
- hhsearch_pdexk_profiles/results/novel/pfam03749.hhm
- hhsearch_pdexk_profiles/results/novel/pfam05626.hhm
- hhsearch_pdexk_profiles/results/novel/pfam06250.hhm
- hhsearch_pdexk_profiles/results/novel/COG5482.hhm
- hhsearch_pdexk_profiles/results/novel/pfam06319.hhm
- hhsearch_pdexk_profiles/queries/
- hhsearch_pdexk_profiles/queries/cyano_cog4636e_d400_id90_ss.hhm
- hhsearch_pdexk_profiles/queries/pdexk_psiblast_-h_1e-2_-j_12/
- hhsearch_pdexk_profiles/queries/pdexk_psiblast_-h_1e-2_-j_12/XISH-1613875.02.ss.90.hhm
- hhsearch_pdexk_profiles/queries/pdexk_psiblast_-h_1e-2_-j_12/YCJD-1175688.02.ss.90.hhm
- hhsearch_pdexk_profiles/queries/pdexk_psiblast_-h_1e-2_-j_12/MCRC-585466.02.ss.90.hhm
- hhsearch_pdexk_profiles/queries/pdexk_psiblast_-h_1e-2_-j_12/AtF16A14.4-8778385.02.ss.90.hhm
- hhsearch_pdexk_profiles/queries/pdexk_psiblast_-h_1e-2_-j_12/PAB0571-7450881.02.ss.90.hhm
- hhsearch_pdexk_profiles/queries/pdexk_psiblast_-h_1e-2_-j_12/Pfu-HJC0-5689160.02.ss.90.hhm
- hhsearch_pdexk_profiles/queries/pdexk_psiblast_-h_1e-2_-j_12/Yor305wp-6324881.02.ss.90.hhm
- hhsearch_pdexk_profiles/queries/pdexk_psiblast_-h_1e-2_-j_12/MycobacteriumAAA-15609145.02.ss.90.hhm
- hhsearch_pdexk_profiles/queries/pdexk_psiblast_-h_1e-2_-j_12/MRR-127320.02.ss.90.hhm
- hhsearch_pdexk_profiles/queries/pdexk_psiblast_-h_1e-2_-j_12/GP69-465349.02.ss.90.hhm
- hhsearch_pdexk_profiles/queries/pdexk_psiblast_-h_1e-2_-j_12/YRAN-1176818.02.ss.90.hhm
- hhsearch_pdexk_profiles/queries/pdexk_psiblast_-h_1e-6_-j_6/
- hhsearch_pdexk_profiles/queries/pdexk_psiblast_-h_1e-6_-j_6/XISH-1613875.02.ss.90.hhm
- hhsearch_pdexk_profiles/queries/pdexk_psiblast_-h_1e-6_-j_6/YCJD-1175688.02.ss.90.hhm
- hhsearch_pdexk_profiles/queries/pdexk_psiblast_-h_1e-6_-j_6/MCRC-585466.02.ss.90.hhm
- hhsearch_pdexk_profiles/queries/pdexk_psiblast_-h_1e-6_-j_6/AtF16A14.4-8778385.02.ss.90.hhm
- hhsearch_pdexk_profiles/queries/pdexk_psiblast_-h_1e-6_-j_6/PAB0571-7450881.02.ss.90.hhm
- hhsearch_pdexk_profiles/queries/pdexk_psiblast_-h_1e-6_-j_6/Pfu-HJC0-5689160.02.ss.90.hhm
- hhsearch_pdexk_profiles/queries/pdexk_psiblast_-h_1e-6_-j_6/Yor305wp-6324881.02.ss.90.hhm
- hhsearch_pdexk_profiles/queries/pdexk_psiblast_-h_1e-6_-j_6/MycobacteriumAAA-15609145.02.ss.90.hhm
- hhsearch_pdexk_profiles/queries/pdexk_psiblast_-h_1e-6_-j_6/MRR-127320.02.ss.90.hhm
- hhsearch_pdexk_profiles/queries/pdexk_psiblast_-h_1e-6_-j_6/GP69-465349.02.ss.90.hhm
- hhsearch_pdexk_profiles/queries/pdexk_psiblast_-h_1e-6_-j_6/YRAN-1176818.02.ss.90.hhm
