# Supplementary material for: The PD-(D/E)XK superfamily revisited: identification of new members among proteins involved in DNA metabolism and functional predictions for domains of (hitherto) unknown function
Source: BMC Bioinformatics. 2005 Jul 12;6:172. doi: 10.1186/1471-2105-6-172 (PMC1189080; doi:10.1186/1471-2105-6-172)
Supplement: Additional File 1 — An archive file in the zip format, which includes Hidden Markov Models of sequence & secondary structure profiles of PD-(D/E)XK nuclease families analyzed in this article (those known used as queries and newly identified ones). HMMs are in the format of the HHsearch program. The same data are available for download from the authors' FTP server: [file 1471-2105-6-172-S1.zip › hhsearch_pdexk_profiles/results/known/COG4998.hhm]

NAME  COG4998 Predicted endonuclease (RecB family) [DNA replication, recombination, and repair]
FAM   
FILE  COG4998
COM   /cluster/usr/soeding/hh/hhmake -i /cluster/databases/hhpred/new_dbs/cdd_21Feb05/COG4998.a3m 
DATE  Tue Feb 22 22:49:00 2005
LENG  209 match states, 209 columns in multiple alignment
FILT  4 out of 6 sequences passed filter (max seq id>=90%, coverage>=0%, min seq id with query=0%, Ndiff=0%)
NEFF  1.7 
SEQ
>ss_pred
CCCCHHHHHHHHHHHCCCEEEECCCEEECCCEEEEEEEEEEECCCCEEEEEEECCEECHHHHHHHHHHHHHHCCCCEEEECCCCHHHHHHHHHHCCEEEE
CCCCCEEEEHHHHHHHHHHHHHHHHHHHHHHHHHHHHCCHHHHHHHHHHHHHHHHHHHCCCHHHHHHHHHHHHCCCCCCCCCCCHHHHHHHHHHHHHCCC
CEEEECCCC
>ss_conf
9853789999986441857751220221277136535899825996689998424120778888888776524763244315888899999962854202
2143003204789999999999999999888644444047899999998742122221021124788886431123478888604777766654320024
046614689
>Cons-COG4998
rGksaEeiaasiLrkeGfevvArnxxvexegveVgEiDIVAekxGerYavEVKAGxvdixavRQAYvnakixGxrPmvvaRxadexArxLAxxLGVEvvx
lLpDxvxlSxdDLyxaxxxalxrxvtxlvxvxxxxxexeiEalxxlkxmaxxxxxaxkxxxxxxxvxeLxxrvdxxxxxxgsPxxxxxRmrxwxxxvxxg
xRlxyxxxx
>COG4998 Predicted endonuclease (RecB family) [DNA replication, recombination, and repair]
RGKSAEEIAASILRKEGFEVVARNMPVEDEGVEVGEIDIVAEKGGERYAVEVKAGMVDINAVRQAYVNAKISGMRPMVVARGADEAARKLAEKLGVEVVI
LLPDVVVLSTDDLYEAVEEALDRAVTSLVEVLSHCEELEIEALEVLKAMAKAKSFAEKASKLGTAVEELAARVDRLKRAGGSPRSSYKRMRAWAIIVLAG
CRLLYGNRG
>gi|20094671 (NC_003551) Predicted endonuclease of the RecB family [Methanopyrus kandleri AV19]
RGKSAEEIAASILRKEGFEVVARNYRVELEDELVAEIDIVAEKDGERYAVEVKAGTVGVDAVRQAYVAAKLTGYRPLVMGRRVHPSAEALADHLGvevre
fsefVEVepvdelaavVsDLLQDkmLVLLSaasnVswEDLYAALQGDLRR-VTELVRVRDRsQAEELIEALAFLKLMASETVGAVKGVEGDEFLLELDPR
VEVPDGTTlvvlnrwGSPAfvlaePVsvgthRARMRSWEGKVETGERVVYLGEV
>gi|14602001 (NC_000854) hypothetical protein [Aeropyrum pernix]
------------------------MPIEDGGVEVGEIDIVAEKGGSRYSVEVKAGMADINAVRQAYVNSLISGMKPMIVARGADEAARKLAEKLGVEL-I
VLPDVVVSSTDDLKEIVEEAVDQAILSLLEPLSHCENLEPEDLEVLEAIAKAKSFREAASKLGTAVEELAARVDRLKRAGVLPRSSYKRMRAAAIIVLAG
CRLLAGNRG
>gi|18312145 (NC_003364) conserved hypothetical protein [Pyrobaculum aerophilum]
MGARFERFVLDLLPAIGLIPKATRFKVYREGVEVGEVDIVAVDEkGETYAIEVKAGRVDISGIRQAYTNAKILGARPMVIARgYADEGARQLARELGVEV
I-LLPDYFFLSIDDLYVAFTNALARFVTAVVSVYTNLSENEIEAIRECKDM--QCI-AKK------SIARLYSK--------GSP--K--RLKTW-----
---RLYY----
#
NULL   3706	5728	4211	4064	4839	3729	4763	4308	4069	3323	5509	4640	4464	4938	4285	4423	3815	3783	6325	4665	
AVER   2945	7105	4249	3157	5789	3663	7598	4262	4181	3308	5641	5947	5196	6299	3573	4412	5272	3036	8134	5098	
HMM    A	C	D	E	F	G	H	I	K	L	M	N	P	Q	R	S	T	V	W	Y	
       M->M	M->I	M->D	I->M	I->I	D->M	D->D	Neff	Neff_I	Neff_D
       0	*	*	0	*	0	*	99999	99999	99999	
R 1    *	*	*	*	*	*	*	*	*	*	1700	*	*	*	531	*	*	*	*	*	1
       0	*	*	*	*	*	*	1655	0	0	

G 2    *	*	*	*	*	0	*	*	*	*	*	*	*	*	*	*	*	*	*	*	2
       0	*	*	*	*	*	*	1655	0	0	

K 3    1700	*	*	*	*	*	*	*	531	*	*	*	*	*	*	*	*	*	*	*	3
       0	*	*	*	*	*	*	1655	0	0	

S 4    *	*	*	*	*	*	*	*	*	*	*	*	*	*	1700	531	*	*	*	*	4
       0	*	*	*	*	*	*	1655	0	0	

A 5    531	*	*	*	1700	*	*	*	*	*	*	*	*	*	*	*	*	*	*	*	5
       0	*	*	*	*	*	*	1655	0	0	

E 6    *	*	*	0	*	*	*	*	*	*	*	*	*	*	*	*	*	*	*	*	6
       0	*	*	*	*	*	*	1655	0	0	

E 7    *	*	*	531	*	*	*	*	*	*	*	*	*	*	1700	*	*	*	*	*	7
       0	*	*	*	*	*	*	1655	0	0	

I 8    *	*	*	*	1700	*	*	531	*	*	*	*	*	*	*	*	*	*	*	*	8
       0	*	*	*	*	*	*	1655	0	0	

A 9    531	*	*	*	*	*	*	*	*	*	*	*	*	*	*	*	*	1700	*	*	9
       0	*	*	*	*	*	*	1655	0	0	

A 10   531	*	*	*	*	*	*	*	*	1700	*	*	*	*	*	*	*	*	*	*	10
       0	*	*	*	*	*	*	1655	0	0	

S 11   *	*	1700	*	*	*	*	*	*	*	*	*	*	*	*	531	*	*	*	*	11
       0	*	*	*	*	*	*	1655	0	0	

I 12   *	*	*	*	*	*	*	531	*	1700	*	*	*	*	*	*	*	*	*	*	12
       0	*	*	*	*	*	*	1655	0	0	

L 13   *	*	*	*	*	*	*	*	*	0	*	*	*	*	*	*	*	*	*	*	13
       0	*	*	*	*	*	*	1655	0	0	

R 14   *	*	*	*	*	*	*	*	*	*	*	*	1700	*	531	*	*	*	*	*	14
       0	*	*	*	*	*	*	1655	0	0	

K 15   1700	*	*	*	*	*	*	*	531	*	*	*	*	*	*	*	*	*	*	*	15
       0	*	*	*	*	*	*	1655	0	0	

E 16   *	*	*	531	*	*	*	1700	*	*	*	*	*	*	*	*	*	*	*	*	16
       0	*	*	*	*	*	*	1655	0	0	

G 17   *	*	*	*	*	0	*	*	*	*	*	*	*	*	*	*	*	*	*	*	17
       0	*	*	*	*	*	*	1655	0	0	

F 18   *	*	*	*	531	*	*	*	*	1700	*	*	*	*	*	*	*	*	*	*	18
       0	*	*	*	*	*	*	1655	0	0	

E 19   *	*	*	531	*	*	*	1700	*	*	*	*	*	*	*	*	*	*	*	*	19
       0	*	*	*	*	*	*	1655	0	0	

V 20   *	*	*	*	*	*	*	*	*	*	*	*	1700	*	*	*	*	531	*	*	20
       0	*	*	*	*	*	*	1655	0	0	

V 21   *	*	*	*	*	*	*	*	1700	*	*	*	*	*	*	*	*	531	*	*	21
       0	*	*	*	*	*	*	1655	0	0	

A 22   0	*	*	*	*	*	*	*	*	*	*	*	*	*	*	*	*	*	*	*	22
       0	*	*	*	*	*	*	1655	0	0	

R 23   *	*	*	*	*	*	*	*	*	*	*	*	*	*	531	*	1700	*	*	*	23
       0	*	*	*	*	*	*	1655	0	0	

N 24   *	*	*	*	*	*	*	*	*	*	*	531	*	*	1700	*	*	*	*	*	24
       0	*	*	*	*	*	*	1655	0	0	

M 25   *	*	*	*	2105	*	*	*	*	*	1132	*	*	*	*	*	*	*	*	1684	25
       0	*	*	*	*	*	*	1788	0	0	

P 26   *	*	*	*	*	*	*	*	2105	*	*	*	1132	*	1684	*	*	*	*	*	26
       0	*	*	*	*	*	*	1788	0	0	

V 27   *	*	*	*	*	*	*	1966	*	*	*	*	*	*	*	*	*	427	*	*	27
       0	*	*	*	*	*	*	1788	0	0	

E 28   *	*	*	382	*	*	*	*	*	*	*	*	*	*	*	*	*	*	*	2105	28
       0	*	*	*	*	*	*	1788	0	0	

D 29   *	*	1132	*	*	*	*	*	*	1684	*	*	*	*	2105	*	*	*	*	*	29
       0	*	*	*	*	*	*	1788	0	0	

E 30   *	*	*	427	*	1966	*	*	*	*	*	*	*	*	*	*	*	*	*	*	30
       0	*	*	*	*	*	*	1788	0	0	

G 31   *	*	1684	*	*	538	*	*	*	*	*	*	*	*	*	*	*	*	*	*	31
       0	*	*	*	*	*	*	1788	0	0	

V 32   *	*	*	1684	*	*	*	*	*	*	*	*	*	*	*	*	*	538	*	*	32
       0	*	*	*	*	*	*	1788	0	0	

E 33   *	*	*	538	*	*	*	*	*	1684	*	*	*	*	*	*	*	*	*	*	33
       0	*	*	*	*	*	*	1788	0	0	

V 34   *	*	*	*	*	*	*	*	*	*	*	*	*	*	*	*	*	0	*	*	34
       0	*	*	*	*	*	*	1788	0	0	

G 35   1684	*	*	*	*	538	*	*	*	*	*	*	*	*	*	*	*	*	*	*	35
       0	*	*	*	*	*	*	1788	0	0	

E 36   *	*	*	0	*	*	*	*	*	*	*	*	*	*	*	*	*	*	*	*	36
       0	*	*	*	*	*	*	1788	0	0	

I 37   *	*	*	*	*	*	*	382	*	*	*	*	*	*	*	*	*	2105	*	*	37
       0	*	*	*	*	*	*	1788	0	0	

D 38   *	*	0	*	*	*	*	*	*	*	*	*	*	*	*	*	*	*	*	*	38
       0	*	*	*	*	*	*	1788	0	0	

I 39   *	*	*	*	*	*	*	0	*	*	*	*	*	*	*	*	*	*	*	*	39
       0	*	*	*	*	*	*	1788	0	0	

V 40   *	*	*	*	*	*	*	*	*	*	*	*	*	*	*	*	*	0	*	*	40
       0	*	*	*	*	*	*	1788	0	0	

A 41   0	*	*	*	*	*	*	*	*	*	*	*	*	*	*	*	*	*	*	*	41
       0	*	*	*	*	*	*	1788	0	0	

E 42   *	*	*	382	*	*	*	*	*	*	*	*	*	*	*	*	*	2105	*	*	42
       0	*	*	*	*	*	*	1788	0	0	

K 43   *	*	2105	*	*	*	*	*	382	*	*	*	*	*	*	*	*	*	*	*	43
       0	*	*	*	*	*	*	1788	0	0	

G 44   *	*	1684	2105	*	1132	*	*	*	*	*	*	*	*	*	*	*	*	*	*	44
       382	2105	*	0	*	*	*	1788	1000	0	

G 45   *	*	*	*	*	0	*	*	*	*	*	*	*	*	*	*	*	*	*	*	45
       0	*	*	*	*	*	*	1788	0	0	

E 46   *	*	*	427	*	*	*	*	*	*	*	*	*	*	*	1966	*	*	*	*	46
       0	*	*	*	*	*	*	1788	0	0	

R 47   *	*	*	*	*	*	*	*	*	*	*	*	*	*	382	*	2105	*	*	*	47
       0	*	*	*	*	*	*	1788	0	0	

Y 48   *	*	*	*	*	*	*	*	*	*	*	*	*	*	*	*	*	*	*	0	48
       0	*	*	*	*	*	*	1788	0	0	

A 49   427	*	*	*	*	*	*	*	*	*	*	*	*	*	*	1966	*	*	*	*	49
       0	*	*	*	*	*	*	1788	0	0	

V 50   *	*	*	*	*	*	*	2105	*	*	*	*	*	*	*	*	*	382	*	*	50
       0	*	*	*	*	*	*	1788	0	0	

E 51   *	*	*	0	*	*	*	*	*	*	*	*	*	*	*	*	*	*	*	*	51
       0	*	*	*	*	*	*	1788	0	0	

V 52   *	*	*	*	*	*	*	*	*	*	*	*	*	*	*	*	*	0	*	*	52
       0	*	*	*	*	*	*	1788	0	0	

K 53   *	*	*	*	*	*	*	*	0	*	*	*	*	*	*	*	*	*	*	*	53
       0	*	*	*	*	*	*	1788	0	0	

A 54   0	*	*	*	*	*	*	*	*	*	*	*	*	*	*	*	*	*	*	*	54
       0	*	*	*	*	*	*	1788	0	0	

G 55   *	*	*	*	*	0	*	*	*	*	*	*	*	*	*	*	*	*	*	*	55
       0	*	*	*	*	*	*	1788	0	0	

M 56   *	*	*	*	*	*	*	*	*	*	1132	*	*	*	2105	*	1684	*	*	*	56
       0	*	*	*	*	*	*	1788	0	0	

V 57   1966	*	*	*	*	*	*	*	*	*	*	*	*	*	*	*	*	427	*	*	57
       0	*	*	*	*	*	*	1788	0	0	

D 58   *	*	538	*	*	1684	*	*	*	*	*	*	*	*	*	*	*	*	*	*	58
       0	*	*	*	*	*	*	1788	0	0	

I 59   *	*	*	*	*	*	*	538	*	*	*	*	*	*	*	*	*	1684	*	*	59
       0	*	*	*	*	*	*	1788	0	0	

N 60   *	*	1684	*	*	*	*	*	*	*	*	1132	*	*	*	2105	*	*	*	*	60
       0	*	*	*	*	*	*	1788	0	0	

A 61   382	*	*	*	*	2105	*	*	*	*	*	*	*	*	*	*	*	*	*	*	61
       0	*	*	*	*	*	*	1788	0	0	

V 62   *	*	*	*	*	*	*	2105	*	*	*	*	*	*	*	*	*	382	*	*	62
       0	*	*	*	*	*	*	1788	0	0	

R 63   *	*	*	*	*	*	*	*	*	*	*	*	*	*	0	*	*	*	*	*	63
       0	*	*	*	*	*	*	1788	0	0	

Q 64   *	*	*	*	*	*	*	*	*	*	*	*	*	0	*	*	*	*	*	*	64
       0	*	*	*	*	*	*	1788	0	0	

A 65   0	*	*	*	*	*	*	*	*	*	*	*	*	*	*	*	*	*	*	*	65
       0	*	*	*	*	*	*	1788	0	0	

Y 66   *	*	*	*	*	*	*	*	*	*	*	*	*	*	*	*	*	*	*	0	66
       0	*	*	*	*	*	*	1788	0	0	

V 67   *	*	*	*	*	*	*	*	*	*	*	*	*	*	*	*	2105	382	*	*	67
       0	*	*	*	*	*	*	1788	0	0	

N 68   1684	*	*	*	*	*	*	*	*	*	*	538	*	*	*	*	*	*	*	*	68
       0	*	*	*	*	*	*	1788	0	0	

A 69   427	*	*	*	*	*	*	*	*	*	*	*	*	*	*	1966	*	*	*	*	69
       0	*	*	*	*	*	*	1788	0	0	

K 70   *	*	*	*	*	*	*	*	427	1966	*	*	*	*	*	*	*	*	*	*	70
       0	*	*	*	*	*	*	1788	0	0	

I 71   *	*	*	*	*	*	*	538	*	1684	*	*	*	*	*	*	*	*	*	*	71
       0	*	*	*	*	*	*	1788	0	0	

S 72   *	*	*	*	*	*	*	*	*	2105	*	*	*	*	*	1132	1684	*	*	*	72
       0	*	*	*	*	*	*	1788	0	0	

G 73   *	*	*	*	*	0	*	*	*	*	*	*	*	*	*	*	*	*	*	*	73
       0	*	*	*	*	*	*	1788	0	0	

M 74   2105	*	*	*	*	*	*	*	*	*	1132	*	*	*	*	*	*	*	*	1684	74
       0	*	*	*	*	*	*	1788	0	0	

R 75   *	*	*	*	*	*	*	*	1966	*	*	*	*	*	427	*	*	*	*	*	75
       0	*	*	*	*	*	*	1788	0	0	

P 76   *	*	*	*	*	*	*	*	*	*	*	*	0	*	*	*	*	*	*	*	76
       0	*	*	*	*	*	*	1788	0	0	

M 77   *	*	*	*	*	*	*	*	*	1684	538	*	*	*	*	*	*	*	*	*	77
       0	*	*	*	*	*	*	1788	0	0	

V 78   *	*	*	*	*	*	*	1966	*	*	*	*	*	*	*	*	*	427	*	*	78
       0	*	*	*	*	*	*	1788	0	0	

V 79   *	*	*	*	*	*	*	2105	*	*	1684	*	*	*	*	*	*	1132	*	*	79
       0	*	*	*	*	*	*	1788	0	0	

A 80   538	*	*	*	*	1684	*	*	*	*	*	*	*	*	*	*	*	*	*	*	80
       0	*	*	*	*	*	*	1788	0	0	

R 81   *	*	*	*	*	*	*	*	*	*	*	*	*	*	0	*	*	*	*	*	81
       382	2105	*	0	*	*	*	1788	1000	0	

G 82   *	*	*	*	*	1132	*	*	*	*	*	*	*	*	1684	*	*	*	*	2105	82
       0	*	*	*	*	*	*	1788	0	0	

A 83   538	*	*	*	*	*	*	*	*	*	*	*	*	*	*	*	*	1684	*	*	83
       0	*	*	*	*	*	*	1788	0	0	

D 84   *	*	538	*	*	*	1684	*	*	*	*	*	*	*	*	*	*	*	*	*	84
       0	*	*	*	*	*	*	1788	0	0	

E 85   *	*	*	538	*	*	*	*	*	*	*	*	1684	*	*	*	*	*	*	*	85
       0	*	*	*	*	*	*	1788	0	0	

A 86   1132	*	*	*	*	2105	*	*	*	*	*	*	*	*	*	1684	*	*	*	*	86
       0	*	*	*	*	*	*	1788	0	0	

A 87   0	*	*	*	*	*	*	*	*	*	*	*	*	*	*	*	*	*	*	*	87
       0	*	*	*	*	*	*	1788	0	0	

R 88   *	*	*	1684	*	*	*	*	*	*	*	*	*	*	538	*	*	*	*	*	88
       0	*	*	*	*	*	*	1788	0	0	

K 89   1684	*	*	*	*	*	*	*	1132	*	*	*	*	2105	*	*	*	*	*	*	89
       0	*	*	*	*	*	*	1788	0	0	

L 90   *	*	*	*	*	*	*	*	*	0	*	*	*	*	*	*	*	*	*	*	90
       0	*	*	*	*	*	*	1788	0	0	

A 91   0	*	*	*	*	*	*	*	*	*	*	*	*	*	*	*	*	*	*	*	91
       0	*	*	*	*	*	*	1788	0	0	

E 92   *	*	1684	1132	*	*	*	*	*	*	*	*	*	*	2105	*	*	*	*	*	92
       0	*	*	*	*	*	*	1788	0	0	

K 93   *	*	*	2105	*	*	1684	*	1132	*	*	*	*	*	*	*	*	*	*	*	93
       0	*	*	*	*	*	*	1788	0	0	

L 94   *	*	*	*	*	*	*	*	*	0	*	*	*	*	*	*	*	*	*	*	94
       0	*	*	*	*	*	*	1788	0	0	

G 95   *	*	*	*	*	0	*	*	*	*	*	*	*	*	*	*	*	*	*	*	95
       538	1684	*	3170	170	*	*	1788	1000	0	

V 96   *	*	*	*	*	*	*	*	*	*	*	*	*	*	*	*	*	0	*	*	96
       0	*	*	*	*	*	*	1788	0	0	

E 97   *	*	*	0	*	*	*	*	*	*	*	*	*	*	*	*	*	*	*	*	97
       0	*	*	*	*	*	*	1788	0	0	

V 98   *	*	*	*	*	*	*	*	*	1966	*	*	*	*	*	*	*	427	*	*	98
       1208	1684	1966	3170	170	*	*	1788	1000	0	

V 99   *	*	*	*	*	*	*	1700	*	*	*	*	*	*	*	*	*	531	*	*	99
       1574	1488	1700	0	*	0	*	1655	1000	1000	

I 100  *	*	1311	*	*	*	*	745	*	*	*	*	*	*	*	*	*	*	*	*	100
       0	*	*	*	*	0	*	1564	0	1000	

L 101  *	*	*	*	*	*	*	*	*	427	*	*	*	*	*	*	*	1966	*	*	101
       0	*	*	*	*	*	*	1788	0	0	

L 102  *	*	*	*	*	*	*	*	*	0	*	*	*	*	*	*	*	*	*	*	102
       0	*	*	*	*	*	*	1788	0	0	

P 103  *	*	*	*	*	*	*	*	*	*	*	*	538	1684	*	*	*	*	*	*	103
       0	*	*	*	*	*	*	1788	0	0	

D 104  *	*	0	*	*	*	*	*	*	*	*	*	*	*	*	*	*	*	*	*	104
       538	1684	*	1000	1000	*	*	1788	1000	0	

V 105  *	*	*	*	*	*	*	*	*	1684	*	*	*	*	*	*	*	1132	*	2105	105
       0	*	*	*	*	*	*	1788	0	0	

V 106  *	*	*	*	2105	*	*	*	*	*	*	*	*	*	*	*	*	382	*	*	106
       0	*	*	*	*	*	*	1788	0	0	

V 107  *	*	*	*	2105	*	*	*	*	1684	*	*	*	*	*	*	*	1132	*	*	107
       0	*	*	*	*	*	*	1788	0	0	

L 108  *	*	*	*	*	*	*	*	*	427	*	*	*	*	*	1966	*	*	*	*	108
       0	*	*	*	*	*	*	1788	0	0	

S 109  *	*	*	*	*	*	*	*	*	*	*	*	*	*	*	0	*	*	*	*	109
       538	1684	*	2000	415	*	*	1788	1000	0	

T 110  *	*	*	*	*	*	*	2105	*	*	*	*	*	*	*	*	1132	1684	*	*	110
       538	1684	*	1000	1000	*	*	1788	1000	0	

D 111  *	*	538	1684	*	*	*	*	*	*	*	*	*	*	*	*	*	*	*	*	111
       0	*	*	*	*	*	*	1788	0	0	

D 112  *	*	0	*	*	*	*	*	*	*	*	*	*	*	*	*	*	*	*	*	112
       0	*	*	*	*	*	*	1788	0	0	

L 113  *	*	*	*	*	*	*	*	*	0	*	*	*	*	*	*	*	*	*	*	113
       0	*	*	*	*	*	*	1788	0	0	

Y 114  *	*	*	*	*	*	*	*	1966	*	*	*	*	*	*	*	*	*	*	427	114
       0	*	*	*	*	*	*	1788	0	0	

E 115  1684	*	*	1132	*	*	*	*	*	*	*	*	*	*	*	*	*	2105	*	*	115
       0	*	*	*	*	*	*	1788	0	0	

A 116  427	*	*	*	*	*	*	1966	*	*	*	*	*	*	*	*	*	*	*	*	116
       0	*	*	*	*	*	*	1788	0	0	

V 117  *	*	*	*	2105	*	*	*	*	1684	*	*	*	*	*	*	*	1132	*	*	117
       0	*	*	*	*	*	*	1788	0	0	

E 118  *	*	*	1132	*	*	*	*	*	*	*	*	*	1684	*	*	2105	*	*	*	118
       0	*	*	*	*	*	*	1788	0	0	

E 119  *	*	*	1132	*	1684	*	*	*	*	*	2105	*	*	*	*	*	*	*	*	119
       0	*	*	*	*	*	*	1788	0	0	

A 120  538	*	1684	*	*	*	*	*	*	*	*	*	*	*	*	*	*	*	*	*	120
       0	*	*	*	*	*	*	1788	0	0	

L 121  *	*	*	*	*	*	*	*	*	427	*	*	*	*	*	*	*	1966	*	*	121
       0	*	*	*	*	*	*	1788	0	0	

D 122  2105	*	1132	*	*	*	*	*	*	*	*	*	*	*	1684	*	*	*	*	*	122
       0	*	*	*	*	*	*	1788	0	0	

R 123  *	*	*	*	*	*	*	*	*	*	*	*	*	1966	427	*	*	*	*	*	123
       538	*	1684	*	*	*	*	1788	0	0	

A 124  562	*	*	*	1632	*	*	*	*	*	*	*	*	*	*	*	*	*	*	*	124
       0	*	*	*	*	0	*	1397	0	1000	

V 125  *	*	*	*	*	*	*	1966	*	*	*	*	*	*	*	*	*	427	*	*	125
       0	*	*	*	*	*	*	1788	0	0	

T 126  *	*	*	*	*	*	*	*	*	1966	*	*	*	*	*	*	427	*	*	*	126
       0	*	*	*	*	*	*	1788	0	0	

S 127  2105	*	*	1684	*	*	*	*	*	*	*	*	*	*	*	1132	*	*	*	*	127
       0	*	*	*	*	*	*	1788	0	0	

L 128  *	*	*	*	*	*	*	*	*	382	*	*	*	*	*	*	*	2105	*	*	128
       0	*	*	*	*	*	*	1788	0	0	

V 129  *	*	*	*	*	*	*	*	*	1966	*	*	*	*	*	*	*	427	*	*	129
       0	*	*	*	*	*	*	1788	0	0	

E 130  *	*	*	1132	*	*	*	*	*	*	*	*	*	*	1684	2105	*	*	*	*	130
       0	*	*	*	*	*	*	1788	0	0	

V 131  *	*	*	*	*	*	*	*	*	*	*	*	1966	*	*	*	*	427	*	*	131
       0	*	*	*	*	*	*	1788	0	0	

L 132  *	*	*	*	*	*	*	*	*	1132	*	*	*	*	1684	*	*	*	*	2105	132
       0	*	*	*	*	*	*	1788	0	0	

S 133  *	*	1684	*	*	*	*	*	*	*	*	*	*	*	*	1132	2105	*	*	*	133
       0	*	*	*	*	*	*	1788	0	0	

H 134  *	*	*	*	*	*	1132	*	*	*	*	2105	*	*	1684	*	*	*	*	*	134
       538	1684	*	0	*	*	*	1788	1000	0	

C 135  *	1132	*	*	*	*	*	*	*	2105	*	*	*	1684	*	*	*	*	*	*	135
       0	*	*	*	*	*	*	1788	0	0	

E 136  1684	*	*	1132	*	*	*	*	*	*	*	*	*	*	*	2105	*	*	*	*	136
       0	*	*	*	*	*	*	1788	0	0	

E 137  *	*	*	427	*	*	*	*	*	*	*	1966	*	*	*	*	*	*	*	*	137
       0	*	*	*	*	*	*	1788	0	0	

L 138  *	*	*	1684	*	*	*	*	*	1132	*	2105	*	*	*	*	*	*	*	*	138
       0	*	*	*	*	*	*	1788	0	0	

E 139  *	*	*	538	*	*	*	*	*	1684	*	*	*	*	*	*	*	*	*	*	139
       0	*	*	*	*	*	*	1788	0	0	

I 140  *	*	*	*	*	*	*	427	*	*	*	*	1966	*	*	*	*	*	*	*	140
       0	*	*	*	*	*	*	1788	0	0	

E 141  *	*	*	0	*	*	*	*	*	*	*	*	*	*	*	*	*	*	*	*	141
       0	*	*	*	*	*	*	1788	0	0	

A 142  427	*	1966	*	*	*	*	*	*	*	*	*	*	*	*	*	*	*	*	*	142
       0	*	*	*	*	*	*	1788	0	0	

L 143  *	*	*	*	*	*	*	2105	*	382	*	*	*	*	*	*	*	*	*	*	143
       0	*	*	*	*	*	*	1788	0	0	

E 144  1684	*	*	1132	*	*	*	*	*	*	*	*	*	*	2105	*	*	*	*	*	144
       0	*	*	*	*	*	*	1788	0	0	

V 145  *	*	*	2105	1684	*	*	*	*	*	*	*	*	*	*	*	*	1132	*	*	145
       0	*	*	*	*	*	*	1788	0	0	

L 146  *	2105	*	*	*	*	*	*	*	382	*	*	*	*	*	*	*	*	*	*	146
       0	*	*	*	*	*	*	1788	0	0	

K 147  *	*	*	1966	*	*	*	*	427	*	*	*	*	*	*	*	*	*	*	*	147
       0	*	*	*	*	*	*	1788	0	0	

A 148  1132	*	2105	*	*	*	*	*	*	1684	*	*	*	*	*	*	*	*	*	*	148
       0	*	*	*	*	*	*	1788	0	0	

M 149  *	*	*	*	*	*	*	1966	*	*	427	*	*	*	*	*	*	*	*	*	149
       382	*	2105	*	*	*	*	1788	0	0	

A 150  0	*	*	*	*	*	*	*	*	*	*	*	*	*	*	*	*	*	*	*	150
       0	*	*	*	*	*	0	1564	0	1000	

K 151  *	*	*	*	*	*	*	*	745	*	*	*	*	*	*	1311	*	*	*	*	151
       0	*	*	*	*	0	*	1564	0	1000	

A 152  1132	*	*	1684	*	*	*	*	*	*	*	*	*	2105	*	*	*	*	*	*	152
       0	*	*	*	*	*	*	1788	0	0	

K 153  *	2105	*	*	*	*	*	*	1132	*	*	*	*	*	*	*	1684	*	*	*	153
       0	*	*	*	*	*	*	1788	0	0	

S 154  *	*	*	*	*	*	*	2105	*	*	*	*	*	*	*	1132	*	1684	*	*	154
       382	*	2105	*	*	*	*	1788	0	0	

F 155  *	*	*	*	745	1311	*	*	*	*	*	*	*	*	*	*	*	*	*	*	155
       0	*	*	*	*	0	*	1564	0	1000	

A 156  427	*	*	*	*	*	*	*	*	*	*	*	*	*	1966	*	*	*	*	*	156
       0	*	*	*	*	*	*	1788	0	0	

E 157  *	*	*	1132	*	*	*	*	2105	*	*	*	*	*	*	*	*	1684	*	*	157
       0	*	*	*	*	*	*	1788	0	0	

K 158  1966	*	*	*	*	*	*	*	427	*	*	*	*	*	*	*	*	*	*	*	158
       382	*	2105	*	*	*	*	1788	0	0	

A 159  745	*	*	*	*	1311	*	*	*	*	*	*	*	*	*	*	*	*	*	*	159
       0	*	*	*	*	*	0	1564	0	1000	

S 160  *	*	*	*	*	*	*	*	*	*	*	*	*	*	*	745	*	1311	*	*	160
       0	*	*	*	*	*	0	1564	0	1000	

K 161  *	*	*	1311	*	*	*	*	745	*	*	*	*	*	*	*	*	*	*	*	161
       0	*	*	*	*	*	0	1564	0	1000	

L 162  *	*	*	*	*	1311	*	*	*	745	*	*	*	*	*	*	*	*	*	*	162
       0	*	*	*	*	*	0	1564	0	1000	

G 163  *	*	1311	*	*	745	*	*	*	*	*	*	*	*	*	*	*	*	*	*	163
       0	*	*	*	*	*	0	1564	0	1000	

T 164  *	*	*	1311	*	*	*	*	*	*	*	*	*	*	*	*	745	*	*	*	164
       0	*	*	*	*	0	*	1564	0	1000	

A 165  1132	*	*	*	1684	*	*	*	*	*	*	*	*	*	*	2105	*	*	*	*	165
       0	*	*	*	*	*	*	1788	0	0	

V 166  *	*	*	*	*	*	*	2105	*	1684	*	*	*	*	*	*	*	1132	*	*	166
       0	*	*	*	*	*	*	1788	0	0	

E 167  2105	*	*	1132	*	*	*	*	*	1684	*	*	*	*	*	*	*	*	*	*	167
       0	*	*	*	*	*	*	1788	0	0	

E 168  *	*	*	382	*	*	*	*	*	*	*	*	*	*	2105	*	*	*	*	*	168
       0	*	*	*	*	*	*	1788	0	0	

L 169  *	*	*	*	*	*	*	*	*	0	*	*	*	*	*	*	*	*	*	*	169
       0	*	*	*	*	*	*	1788	0	0	

A 170  1132	*	1684	*	*	*	*	*	*	*	*	*	*	*	*	*	*	*	*	2105	170
       0	*	*	*	*	*	*	1788	0	0	

A 171  1132	*	*	*	*	*	*	*	*	*	*	*	1684	*	*	2105	*	*	*	*	171
       0	*	*	*	*	*	*	1788	0	0	

R 172  *	*	*	*	*	*	*	*	2105	*	*	*	*	*	382	*	*	*	*	*	172
       382	*	2105	*	*	*	*	1788	0	0	

V 173  *	*	*	*	*	*	*	*	*	*	*	*	*	*	*	*	*	0	*	*	173
       0	*	*	*	*	*	0	1564	0	1000	

D 174  *	*	745	1311	*	*	*	*	*	*	*	*	*	*	*	*	*	*	*	*	174
       0	*	*	*	*	*	0	1564	0	1000	

R 175  *	*	*	*	*	*	*	*	*	*	*	*	*	*	745	*	*	1311	*	*	175
       0	*	*	*	*	*	0	1564	0	1000	

L 176  *	*	*	*	*	*	*	*	*	745	*	*	1311	*	*	*	*	*	*	*	176
       0	*	*	*	*	*	0	1564	0	1000	

K 177  *	*	1311	*	*	*	*	*	745	*	*	*	*	*	*	*	*	*	*	*	177
       0	*	*	*	*	*	0	1564	0	1000	

R 178  *	*	*	*	*	1311	*	*	*	*	*	*	*	*	745	*	*	*	*	*	178
       0	*	*	*	*	*	0	1564	0	1000	

A 179  745	*	*	*	*	*	*	*	*	*	*	*	*	*	*	*	1311	*	*	*	179
       0	*	*	*	*	*	0	1564	0	1000	

G 180  *	*	*	*	*	745	*	*	*	*	*	*	*	*	*	*	1311	*	*	*	180
       745	1311	*	2807	222	0	*	1564	1000	1000	

G 181  *	*	*	*	*	427	*	*	*	*	*	*	*	*	*	*	*	1966	*	*	181
       0	*	*	*	*	*	*	1788	0	0	

S 182  *	*	*	*	*	*	*	*	*	1966	*	*	*	*	*	427	*	*	*	*	182
       0	*	*	*	*	*	*	1788	0	0	

P 183  *	*	*	*	*	*	*	*	*	*	*	*	0	*	*	*	*	*	*	*	183
       382	*	2105	*	*	*	*	1788	0	0	

R 184  1311	*	*	*	*	*	*	*	*	*	*	*	*	*	745	*	*	*	*	*	184
       745	1311	*	2322	322	*	0	1564	1000	1000	

S 185  *	*	*	*	*	*	*	*	*	*	*	*	1311	*	*	745	*	*	*	*	185
       0	*	*	*	*	0	*	1564	0	1000	

S 186  *	*	*	*	*	*	*	*	2105	*	*	*	*	*	*	1132	*	1684	*	*	186
       1132	1684	2105	2322	322	*	*	1788	1000	0	

Y 187  *	*	*	*	*	*	*	*	*	*	*	*	*	*	1311	*	*	*	*	745	187
       0	*	*	*	*	*	0	1564	0	1000	

K 188  1311	*	*	*	*	*	*	*	745	*	*	*	*	*	*	*	*	*	*	*	188
       0	*	*	*	*	0	*	1564	0	1000	

R 189  *	*	*	*	*	*	*	*	*	*	*	*	*	*	0	*	*	*	*	*	189
       0	*	*	*	*	*	*	1788	0	0	

M 190  *	*	*	*	*	*	*	*	*	2105	382	*	*	*	*	*	*	*	*	*	190
       0	*	*	*	*	*	*	1788	0	0	

R 191  *	*	*	*	*	*	*	*	2105	*	*	*	*	*	382	*	*	*	*	*	191
       0	*	*	*	*	*	*	1788	0	0	

A 192  1132	*	*	*	*	*	*	*	*	*	*	*	*	*	*	1684	2105	*	*	*	192
       0	*	*	*	*	*	*	1788	0	0	

W 193  1966	*	*	*	*	*	*	*	*	*	*	*	*	*	*	*	*	*	427	*	193
       382	*	2105	*	*	*	*	1788	0	0	

A 194  745	*	*	1311	*	*	*	*	*	*	*	*	*	*	*	*	*	*	*	*	194
       0	*	*	*	*	*	0	1564	0	1000	

I 195  *	*	*	*	*	1311	*	745	*	*	*	*	*	*	*	*	*	*	*	*	195
       0	*	*	*	*	*	0	1564	0	1000	

I 196  *	*	*	*	*	*	*	745	1311	*	*	*	*	*	*	*	*	*	*	*	196
       0	*	*	*	*	*	0	1564	0	1000	

V 197  *	*	*	*	*	*	*	*	*	*	*	*	*	*	*	*	*	0	*	*	197
       0	*	*	*	*	*	0	1564	0	1000	

L 198  *	*	*	1311	*	*	*	*	*	745	*	*	*	*	*	*	*	*	*	*	198
       0	*	*	*	*	*	0	1564	0	1000	

A 199  745	*	*	*	*	*	*	*	*	*	*	*	*	*	*	*	1311	*	*	*	199
       0	*	*	*	*	*	0	1564	0	1000	

G 200  *	*	*	*	*	0	*	*	*	*	*	*	*	*	*	*	*	*	*	*	200
       0	*	*	*	*	*	0	1564	0	1000	

C 201  *	745	*	1311	*	*	*	*	*	*	*	*	*	*	*	*	*	*	*	*	201
       0	*	*	*	*	0	*	1564	0	1000	

R 202  *	*	*	*	*	*	*	*	*	*	*	*	*	*	0	*	*	*	*	*	202
       0	*	*	*	*	*	*	1788	0	0	

L 203  *	*	*	*	*	*	*	*	*	538	*	*	*	*	*	*	*	1684	*	*	203
       0	*	*	*	*	*	*	1788	0	0	

L 204  *	*	*	*	*	*	*	*	*	1132	*	*	*	*	*	*	*	1684	*	2105	204
       0	*	*	*	*	*	*	1788	0	0	

Y 205  1966	*	*	*	*	*	*	*	*	*	*	*	*	*	*	*	*	*	*	427	205
       0	*	*	*	*	*	*	1788	0	0	

G 206  *	*	*	*	*	745	*	*	*	1311	*	*	*	*	*	*	*	*	*	*	206
       0	*	*	*	*	*	*	1564	0	0	

N 207  *	*	*	*	*	1311	*	*	*	*	*	745	*	*	*	*	*	*	*	*	207
       0	*	*	*	*	*	*	1564	0	0	

R 208  *	*	*	1311	*	*	*	*	*	*	*	*	*	*	745	*	*	*	*	*	208
       0	*	*	*	*	*	*	1564	0	0	

G 209  *	*	*	*	*	745	*	*	*	*	*	*	*	*	*	*	*	1311	*	*	209
       0	*	*	0	*	*	*	1564	0	0	

//
