# Supplementary material for: The PD-(D/E)XK superfamily revisited: identification of new members among proteins involved in DNA metabolism and functional predictions for domains of (hitherto) unknown function
Source: BMC Bioinformatics. 2005 Jul 12;6:172. doi: 10.1186/1471-2105-6-172 (PMC1189080; doi:10.1186/1471-2105-6-172)
Supplement: Additional File 1 — An archive file in the zip format, which includes Hidden Markov Models of sequence & secondary structure profiles of PD-(D/E)XK nuclease families analyzed in this article (those known used as queries and newly identified ones). HMMs are in the format of the HHsearch program. The same data are available for download from the authors' FTP server: [file 1471-2105-6-172-S1.zip › hhsearch_pdexk_profiles/results/known/COG3727.hhm]

NAME  COG3727 Vsr DNA G:T-mismatch repair endonuclease [DNA replication, recombination, and repair]
FAM   
FILE  COG3727
COM   /cluster/usr/soeding/hh/hhmake -i /cluster/databases/hhpred/new_dbs/cdd_21Feb05/COG3727.a3m 
DATE  Tue Feb 22 21:47:45 2005
LENG  150 match states, 150 columns in multiple alignment
FILT  7 out of 9 sequences passed filter (max seq id>=90%, coverage>=0%, min seq id with query=0%, Ndiff=0%)
NEFF  2.3 
SEQ
>ss_pred
CCCCCCHHHHHHHHHHHHHCCCCHHHHHHHHHHHCCCEEEECCCCCCCCCCEEECCCEEEEEEECCEEECCCCCCCCCCCCCHHHHHHHHHHHHHHHHHH
HHHHHHHCCEEEEEECHHHHHHHHHHHHHHHHHHHHCCCCCCCHHHHCCC
>ss_conf
9764445788999999860264378999999875153367517878888736742872899973103404333442178640366789987557888999
99999618806987716777888899999999987337884101231169
>Cons-COG3727
MxDvxxkaxRSxxMxrIrsxdTkpExxlrxxLxxxGxrfRxxxxxlpGkPDiVlxxyxxviFvHGCFWhxHxcxxaxvPksntxfWleKixkNveRDxrx
xxxLxxxGwrvlvVWECxxrxkasxaxxlxrlxxxxsxxxxxxxxxtqxi
>COG3727 Vsr DNA G:T-mismatch repair endonuclease [DNA replication, recombination, and repair]
MADVHDKAKRSKVMRRIRSRDTKPEKRLRSLLTGQGLRFRVQDKDLPGKPDIVLPKYRCVIFVHGCFWHGHHCYLAKVPKSNTEFWLEKIGKNVERDERD
IKRLQQLGWRVLVVWECALRKKASDAARLERLEEWISGRGASAQIDTQGI
>gi|15831952 (NC_002695) DNA mismatch endonuclease Vsr [Escherichia coli O157:H7]
MADVHDKATRSKNMRAIATRDTAIEKRLASLLTGQGLAFRVQDASLPGRPDFVVDEYRCVIFTHGCFWHHHHCYLFKVPATRTEFWLEKIGKNVERDRRD
ISRLQELGWRVLIVWECALrgREKLKDEALTERLEEWICGEGASAQIDTQGI
>gi|16127854 (NC_002696) patch repair protein [Caulobacter crescentus CB15]
MSDVYDKAKRSAVMARVRSQDTGPELRLRRLLTGLGARYRLHRKDLPGSPDVVMPGRRLAFFVHGCFWHGHDcARGARVPKANRDYWLAKVARNIARDEQ
ALAALAQAGWRTQVVWECDFKDEAALSARLQALLAATSVLKGPTASRAAMT
>gi|11387236 Putative very-short-patch-repair endonuclease
MTDIFTTSKRSFVMLKIHSKETKPEVLVRKFLFFQGFRYRKNDKRYVGKPDIVLSKYKTVVFIHGCFWYGHSCNKGHIPKSNTDFWLEKITKNCERDIKN
ETELEKIGFKVIVVWECELKNKAICRERLNRLVR--EIKDAV--------
>gi|17548156 (NC_003295) PROBABLE PATCH REPAIR PROTEIN (DNA MISMATCH ENDONUCLEASE) [Ralstonia solanacearum]
-MDTISKVARSALMARIRNKDSKPERALRSAMHRTGLRFRLHRTDLPGTPDIVLPATKIAIFVHGCFWHQHArCKLASSPRSNTEYWLPKLQRNVERDRR
VAKALRQLGWAVLTVWECQTRKEISLAVALKRIHT--SVRKRKDKNATQSI
>gi|15966902 (NC_003047) PROBABLE DNA MISMATCH ENDONUCLEASE, PATCH REPAIR PROTEIN [Sinorhizobium meliloti]
MVDTLSPAQRSERMSRIRSNSTKPEMALRRALHRLGFRFRVQGTGLRGKPDIVLAKYTTVIFVHGCFWHRHPgCKVATTPKSNTQFWTEKFSRNVKRDER
VVKQLEDEGWRVIVVWECEVnalSKAASVAEGIAKVLR--SGRPGDD-------
>gi|16765327 (NC_003197) DNA mismatch endonuclease, patch repair protein [Salmonella typhimurium LT2]
MADVHDKATRSKNMRAIATRDTAIEKRLAGLLSAQGITFHTQDATLPGKPDFVVNDYDCVIFTHGCFWHHHHCYLFKVPATRTAFWLEKIGKNVERDERD
IQRLQALGWRVLIVWECALrgRAKLSDAALAERLEEWICGGGASAQIDTQGI
#
NULL   3706	5728	4211	4064	4839	3729	4763	4308	4069	3323	5509	4640	4464	4938	4285	4423	3815	3783	6325	4665	
AVER   3456	5314	4158	4189	4713	4187	4900	4237	3688	3596	5694	5392	5018	4980	3267	4361	4114	3788	5068	6076	
HMM    A	C	D	E	F	G	H	I	K	L	M	N	P	Q	R	S	T	V	W	Y	
       M->M	M->I	M->D	I->M	I->I	D->M	D->D	Neff	Neff_I	Neff_D
       0	*	*	0	*	0	*	99999	99999	99999	
M 1    *	*	*	*	*	*	*	*	*	*	0	*	*	*	*	*	*	*	*	*	1
       0	*	*	*	*	*	*	2145	0	0	

A 2    1558	*	*	*	*	*	*	*	*	*	2684	*	*	*	*	2531	2481	2713	*	*	2
       0	*	*	*	*	*	*	2298	0	0	

D 3    *	*	0	*	*	*	*	*	*	*	*	*	*	*	*	*	*	*	*	*	3
       0	*	*	*	*	*	*	2298	0	0	

V 4    *	*	*	*	*	*	*	2481	*	*	*	*	*	*	*	*	1698	964	*	*	4
       0	*	*	*	*	*	*	2298	0	0	

H 5    *	*	*	*	2481	*	1558	2684	*	2713	*	*	*	*	*	*	*	*	*	2531	5
       0	*	*	*	*	*	*	2298	0	0	

D 6    *	*	964	*	*	*	*	*	*	*	*	*	*	*	*	1698	2481	*	*	*	6
       0	*	*	*	*	*	*	2298	0	0	

K 7    *	*	*	*	*	*	*	*	581	*	*	*	2713	*	*	*	2481	*	*	*	7
       0	*	*	*	*	*	*	2298	0	0	

A 8    588	*	*	*	*	*	*	*	*	*	*	*	*	*	*	2481	*	2684	*	*	8
       0	*	*	*	*	*	*	2298	0	0	

K 9    2684	*	*	*	*	*	*	*	1167	*	*	*	*	2713	*	*	2020	*	*	*	9
       0	*	*	*	*	*	*	2298	0	0	

R 10   *	*	*	*	*	*	*	*	*	*	*	*	*	*	0	*	*	*	*	*	10
       0	*	*	*	*	*	*	2298	0	0	

S 11   *	*	*	*	*	*	*	*	*	*	*	*	*	*	*	0	*	*	*	*	11
       0	*	*	*	*	*	*	2298	0	0	

K 12   1605	*	*	2713	2481	*	*	*	1558	*	*	*	*	*	*	*	*	*	*	*	12
       0	*	*	*	*	*	*	2298	0	0	

V 13   *	*	*	*	*	*	*	*	*	2684	*	2020	*	*	2713	*	*	1167	*	*	13
       0	*	*	*	*	*	*	2298	0	0	

M 14   *	*	*	*	*	*	*	*	*	*	0	*	*	*	*	*	*	*	*	*	14
       0	*	*	*	*	*	*	2298	0	0	

R 15   1605	*	*	*	*	*	*	*	*	2481	*	*	*	*	1558	2713	*	*	*	*	15
       0	*	*	*	*	*	*	2298	0	0	

R 16   2020	*	*	*	*	*	*	*	2481	*	*	*	*	*	800	*	*	*	*	*	16
       0	*	*	*	*	*	*	2298	0	0	

I 17   *	*	*	*	*	*	*	274	*	*	*	*	*	*	*	*	*	2531	*	*	17
       0	*	*	*	*	*	*	2298	0	0	

R 18   2020	*	*	*	*	*	2481	*	*	*	*	*	*	*	800	*	*	*	*	*	18
       0	*	*	*	*	*	*	2298	0	0	

S 19   *	*	*	*	*	*	*	*	*	*	*	2684	*	*	*	742	2020	*	*	*	19
       0	*	*	*	*	*	*	2298	0	0	

R 20   *	*	*	*	*	*	*	*	1579	*	*	2713	*	2531	1558	*	*	*	*	*	20
       0	*	*	*	*	*	*	2298	0	0	

D 21   *	*	581	2481	*	*	*	*	*	*	*	*	*	*	*	2713	*	*	*	*	21
       0	*	*	*	*	*	*	2298	0	0	

T 22   *	*	*	*	*	*	*	*	*	*	*	*	*	*	*	2684	244	*	*	*	22
       0	*	*	*	*	*	*	2298	0	0	

K 23   2020	*	*	*	*	2531	*	*	785	*	*	*	*	*	*	*	*	*	*	*	23
       0	*	*	*	*	*	*	2298	0	0	

P 24   *	*	*	*	*	*	*	2020	*	*	*	*	408	*	*	*	*	*	*	*	24
       0	*	*	*	*	*	*	2298	0	0	

E 25   *	*	*	0	*	*	*	*	*	*	*	*	*	*	*	*	*	*	*	*	25
       0	*	*	*	*	*	*	2298	0	0	

K 26   *	*	*	*	*	*	*	*	1558	2531	2713	*	*	*	2684	*	*	2481	*	*	26
       0	*	*	*	*	*	*	2298	0	0	

R 27   1698	*	*	*	*	*	*	*	*	2481	*	*	*	*	964	*	*	*	*	*	27
       0	*	*	*	*	*	*	2298	0	0	

L 28   *	*	*	*	*	*	*	*	*	285	*	*	*	*	*	*	*	2481	*	*	28
       0	*	*	*	*	*	*	2298	0	0	

R 29   2020	*	*	*	*	*	*	*	*	*	*	*	*	*	408	*	*	*	*	*	29
       0	*	*	*	*	*	*	2298	0	0	

S 30   *	*	*	*	*	2982	*	*	2481	*	*	*	*	*	1619	1440	*	*	*	*	30
       0	*	*	*	*	*	*	2298	0	0	

L 31   1698	*	*	*	2481	*	*	*	*	964	*	*	*	*	*	*	*	*	*	*	31
       0	*	*	*	*	*	*	2298	0	0	

L 32   *	*	*	*	*	*	*	*	*	244	2684	*	*	*	*	*	*	*	*	*	32
       0	*	*	*	*	*	*	2298	0	0	

T 33   *	*	*	*	2481	*	1698	*	*	*	*	*	*	*	*	2982	1373	*	*	*	33
       0	*	*	*	*	*	*	2298	0	0	

G 34   2982	*	*	*	2481	1373	*	*	*	*	*	*	*	*	1698	*	*	*	*	*	34
       0	*	*	*	*	*	*	2298	0	0	

Q 35   *	*	*	*	*	*	*	*	*	1619	*	*	*	947	*	*	2684	*	*	*	35
       0	*	*	*	*	*	*	2298	0	0	

G 36   *	*	*	*	*	0	*	*	*	*	*	*	*	*	*	*	*	*	*	*	36
       0	*	*	*	*	*	*	2298	0	0	

L 37   2531	*	*	*	1592	*	*	2982	*	1440	*	*	*	*	*	*	*	*	*	*	37
       0	*	*	*	*	*	*	2298	0	0	

R 38   3059	*	*	*	*	*	*	*	*	*	*	*	*	*	408	*	2982	*	*	*	38
       0	*	*	*	*	*	*	2298	0	0	

F 39   *	*	*	*	626	*	*	*	*	*	*	*	*	*	*	*	*	*	*	1505	39
       0	*	*	*	*	*	*	2298	0	0	

R 40   *	*	*	*	*	*	2982	*	*	*	*	*	*	*	195	*	*	*	*	*	40
       0	*	*	*	*	*	*	2298	0	0	

V 41   *	*	*	*	*	*	*	*	2481	1605	*	*	*	*	*	*	2982	1452	*	*	41
       0	*	*	*	*	*	*	2298	0	0	

Q 42   *	*	*	*	*	*	1605	*	*	*	*	2481	*	1023	*	*	*	*	*	*	42
       0	*	*	*	*	*	*	2298	0	0	

D 43   *	*	947	*	*	2713	*	*	*	*	*	*	*	*	1605	*	*	*	*	*	43
       0	*	*	*	*	*	*	2298	0	0	

K 44   2020	*	*	*	*	*	*	*	1167	*	*	*	*	*	*	*	1698	*	*	*	44
       0	*	*	*	*	*	*	2298	0	0	

D 45   *	*	1246	*	*	2713	*	*	*	*	*	*	*	*	2481	3059	2982	*	*	*	45
       0	*	*	*	*	*	*	2298	0	0	

L 46   *	*	*	*	*	*	*	*	*	285	*	*	*	*	*	*	*	*	*	2481	46
       0	*	*	*	*	*	*	2298	0	0	

P 47   *	*	*	*	*	*	*	*	*	*	*	*	581	*	2713	*	*	2481	*	*	47
       0	*	*	*	*	*	*	2298	0	0	

G 48   *	*	*	*	*	0	*	*	*	*	*	*	*	*	*	*	*	*	*	*	48
       0	*	*	*	*	*	*	2298	0	0	

K 49   *	*	*	*	*	*	*	*	859	*	*	*	*	*	3059	2531	2684	*	*	*	49
       0	*	*	*	*	*	*	2298	0	0	

P 50   *	*	*	*	*	*	*	*	*	*	*	*	0	*	*	*	*	*	*	*	50
       0	*	*	*	*	*	*	2298	0	0	

D 51   *	*	0	*	*	*	*	*	*	*	*	*	*	*	*	*	*	*	*	*	51
       0	*	*	*	*	*	*	2298	0	0	

I 52   *	*	*	*	2020	*	*	785	*	*	*	*	*	*	*	*	*	2531	*	*	52
       0	*	*	*	*	*	*	2298	0	0	

V 53   *	*	*	*	*	*	*	*	*	*	*	*	*	*	*	*	*	0	*	*	53
       0	*	*	*	*	*	*	2298	0	0	

L 54   *	*	*	*	*	*	*	*	*	785	2531	*	*	*	*	*	*	2020	*	*	54
       0	*	*	*	*	*	*	2298	0	0	

P 55   2713	*	3059	*	*	*	*	*	*	*	*	2982	1246	*	*	2481	*	*	*	*	55
       0	*	*	*	*	*	*	2298	0	0	

K 56   2684	*	2982	3059	*	2531	*	*	1235	*	*	*	*	*	*	*	*	*	*	*	56
       0	*	*	*	*	*	*	2298	0	0	

Y 57   *	*	*	*	*	*	*	*	*	*	*	*	*	*	2531	*	2684	*	*	575	57
       0	*	*	*	*	*	*	2298	0	0	

R 58   *	*	2982	*	*	*	*	*	1579	*	*	*	*	*	1373	*	2713	*	*	*	58
       0	*	*	*	*	*	*	2298	0	0	

C 59   *	1558	*	*	*	*	*	2684	*	2531	*	*	*	*	*	*	1592	*	*	*	59
       0	*	*	*	*	*	*	2298	0	0	

V 60   1605	*	*	*	*	*	*	*	*	*	*	*	*	*	*	*	*	575	*	*	60
       0	*	*	*	*	*	*	2298	0	0	

I 61   *	*	*	*	2531	*	*	626	*	*	*	*	*	*	*	*	*	2481	*	*	61
       0	*	*	*	*	*	*	2298	0	0	

F 62   *	*	*	*	0	*	*	*	*	*	*	*	*	*	*	*	*	*	*	*	62
       0	*	*	*	*	*	*	2298	0	0	

V 63   *	*	*	*	*	*	*	2481	*	*	*	*	*	*	*	*	2020	800	*	*	63
       0	*	*	*	*	*	*	2298	0	0	

H 64   *	*	*	*	*	*	0	*	*	*	*	*	*	*	*	*	*	*	*	*	64
       0	*	*	*	*	*	*	2298	0	0	

G 65   *	*	*	*	*	0	*	*	*	*	*	*	*	*	*	*	*	*	*	*	65
       0	*	*	*	*	*	*	2298	0	0	

C 66   *	0	*	*	*	*	*	*	*	*	*	*	*	*	*	*	*	*	*	*	66
       0	*	*	*	*	*	*	2298	0	0	

F 67   *	*	*	*	0	*	*	*	*	*	*	*	*	*	*	*	*	*	*	*	67
       0	*	*	*	*	*	*	2298	0	0	

W 68   *	*	*	*	*	*	*	*	*	*	*	*	*	*	*	*	*	*	0	*	68
       0	*	*	*	*	*	*	2298	0	0	

H 69   *	*	*	*	*	*	285	*	*	*	*	*	*	*	*	*	*	*	*	2481	69
       0	*	*	*	*	*	*	2298	0	0	

G 70   *	*	*	*	*	1167	2020	*	*	*	*	*	*	2684	2713	*	*	*	*	*	70
       0	*	*	*	*	*	*	2298	0	0	

H 71   *	*	*	*	*	*	0	*	*	*	*	*	*	*	*	*	*	*	*	*	71
       0	*	*	*	*	*	*	2298	0	0	

H 72   2684	*	2531	*	*	*	1558	*	*	*	*	*	2713	*	*	2481	*	*	*	*	72
       947	1055	*	0	*	*	*	2298	1729	0	

C 73   2531	274	*	*	*	*	*	*	*	*	*	*	*	*	*	*	*	*	*	*	73
       0	*	*	*	*	*	*	2298	0	0	

Y 74   *	*	*	*	*	*	*	*	1698	*	*	2481	*	*	2531	*	*	*	*	1558	74
       0	*	*	*	*	*	*	2298	0	0	

L 75   *	*	*	*	*	2531	*	*	2481	1014	*	*	*	*	*	*	*	2713	*	*	75
       0	*	*	*	*	*	*	2298	0	0	

A 76   800	*	*	*	2020	2481	*	*	*	*	*	*	*	*	*	*	*	*	*	*	76
       0	*	*	*	*	*	*	2298	0	0	

K 77   *	*	*	*	*	*	2481	*	1558	*	*	*	*	*	2531	2684	2713	*	*	*	77
       0	*	*	*	*	*	*	2298	0	0	

V 78   *	*	*	*	*	*	*	2481	*	*	*	*	*	*	*	2684	2713	964	*	*	78
       0	*	*	*	*	*	*	2298	0	0	

P 79   *	*	*	*	*	*	*	*	*	*	*	*	0	*	*	*	*	*	*	*	79
       0	*	*	*	*	*	*	2298	0	0	

K 80   2020	*	*	*	*	*	*	*	742	*	*	*	*	*	2684	*	*	*	*	*	80
       0	*	*	*	*	*	*	2298	0	0	

S 81   2531	*	*	*	*	*	*	*	*	*	*	*	*	*	*	785	2020	*	*	*	81
       0	*	*	*	*	*	*	2298	0	0	

N 82   *	*	*	*	*	*	*	*	*	*	*	408	*	*	2020	*	*	*	*	*	82
       0	*	*	*	*	*	*	2298	0	0	

T 83   *	*	*	*	*	*	*	*	*	*	*	*	*	*	2531	*	274	*	*	*	83
       0	*	*	*	*	*	*	2298	0	0	

E 84   2982	*	1505	1440	*	*	*	*	*	*	*	*	*	2713	*	*	*	*	*	*	84
       0	*	*	*	*	*	*	2298	0	0	

F 85   *	*	*	*	575	*	*	*	*	*	*	*	*	*	*	*	*	*	*	1605	85
       0	*	*	*	*	*	*	2298	0	0	

W 86   *	*	*	*	*	*	*	*	*	*	*	*	*	*	*	*	*	*	0	*	86
       0	*	*	*	*	*	*	2298	0	0	

L 87   *	*	*	*	*	*	*	*	*	239	*	*	*	*	*	*	2713	*	*	*	87
       0	*	*	*	*	*	*	2298	0	0	

E 88   2531	*	*	575	*	*	*	*	*	*	*	*	2684	*	*	*	*	*	*	*	88
       0	*	*	*	*	*	*	2298	0	0	

K 89   *	*	*	*	*	*	*	*	0	*	*	*	*	*	*	*	*	*	*	*	89
       0	*	*	*	*	*	*	2298	0	0	

I 90   *	*	*	*	2713	*	*	947	*	2684	*	*	*	*	*	*	*	2531	*	*	90
       0	*	*	*	*	*	*	2298	0	0	

G 91   2531	*	*	*	*	1558	*	*	*	*	*	*	*	2684	*	2713	2481	*	*	*	91
       0	*	*	*	*	*	*	2298	0	0	

K 92   *	*	*	*	*	*	*	*	947	*	*	*	*	*	1055	*	*	*	*	*	92
       0	*	*	*	*	*	*	2298	0	0	

N 93   *	*	*	*	*	*	*	*	*	*	*	0	*	*	*	*	*	*	*	*	93
       0	*	*	*	*	*	*	2298	0	0	

V 94   *	2481	*	*	*	*	*	2531	*	*	*	*	*	*	*	*	*	626	*	*	94
       0	*	*	*	*	*	*	2298	0	0	

E 95   2531	*	*	568	*	*	*	*	2713	*	*	*	*	*	*	*	*	*	*	*	95
       0	*	*	*	*	*	*	2298	0	0	

R 96   *	*	*	*	*	*	*	*	*	*	*	*	*	*	0	*	*	*	*	*	96
       0	*	*	*	*	*	*	2298	0	0	

D 97   *	*	0	*	*	*	*	*	*	*	*	*	*	*	*	*	*	*	*	*	97
       0	*	*	*	*	*	*	2298	0	0	

E 98   *	*	*	875	*	*	*	2481	*	*	*	*	*	*	1860	*	*	*	*	*	98
       0	*	*	*	*	*	*	2298	0	0	

R 99   *	*	*	*	*	*	*	*	2481	*	*	*	*	2531	626	*	*	*	*	*	99
       0	*	*	*	*	*	*	2298	0	0	

D 100  2531	*	1558	*	*	*	*	*	*	*	*	2481	*	*	*	*	*	1698	*	*	100
       0	*	*	*	*	*	*	2298	0	0	

I 101  2684	*	*	2481	*	*	*	1558	*	2531	*	*	*	*	*	*	*	2713	*	*	101
       0	*	*	*	*	*	*	2298	0	0	

K 102  2531	*	*	*	*	*	*	*	1318	*	*	*	*	2982	*	3059	2481	*	*	*	102
       0	*	*	*	*	*	*	2298	0	0	

R 103  1605	*	*	2481	*	*	*	*	*	*	*	*	*	2713	1558	*	*	*	*	*	103
       0	*	*	*	*	*	*	2298	0	0	

L 104  *	*	*	*	*	*	*	*	*	0	*	*	*	*	*	*	*	*	*	*	104
       0	*	*	*	*	*	*	2298	0	0	

Q 105  2531	*	*	1592	*	*	*	*	*	*	*	*	*	1558	2684	*	*	*	*	*	105
       0	*	*	*	*	*	*	2298	0	0	

Q 106  2982	*	2713	3059	*	*	*	*	2481	*	*	*	*	1246	*	*	*	*	*	*	106
       0	*	*	*	*	*	*	2298	0	0	

L 107  2531	*	*	2713	*	*	*	2481	*	1014	*	*	*	*	*	*	*	*	*	*	107
       0	*	*	*	*	*	*	2298	0	0	

G 108  *	*	*	*	*	0	*	*	*	*	*	*	*	*	*	*	*	*	*	*	108
       0	*	*	*	*	*	*	2298	0	0	

W 109  *	*	*	*	2481	*	*	*	*	*	*	*	*	*	*	*	*	*	285	*	109
       0	*	*	*	*	*	*	2298	0	0	

R 110  2684	*	*	*	*	*	*	*	2481	*	*	*	*	*	588	*	*	*	*	*	110
       0	*	*	*	*	*	*	2298	0	0	

V 111  *	*	*	*	*	*	*	*	*	*	*	*	*	*	*	*	2531	274	*	*	111
       0	*	*	*	*	*	*	2298	0	0	

L 112  *	*	*	*	*	*	*	1592	*	1014	*	*	*	2531	*	*	*	*	*	*	112
       0	*	*	*	*	*	*	2298	0	0	

V 113  *	*	*	*	*	*	*	2020	*	*	*	*	*	*	*	*	2684	742	*	*	113
       0	*	*	*	*	*	*	2298	0	0	

V 114  *	*	*	*	*	*	*	*	*	*	*	*	*	*	*	*	*	0	*	*	114
       0	*	*	*	*	*	*	2298	0	0	

W 115  *	*	*	*	*	*	*	*	*	*	*	*	*	*	*	*	*	*	0	*	115
       0	*	*	*	*	*	*	2298	0	0	

E 116  *	*	*	0	*	*	*	*	*	*	*	*	*	*	*	*	*	*	*	*	116
       0	*	*	*	*	*	*	2298	0	0	

C 117  *	0	*	*	*	*	*	*	*	*	*	*	*	*	*	*	*	*	*	*	117
       0	*	*	*	*	*	*	2298	0	0	

A 118  1558	*	2531	1592	*	*	*	*	*	*	*	*	*	2684	*	*	*	*	*	*	118
       0	*	*	*	*	*	*	2298	0	0	

L 119  *	*	*	*	2531	*	*	*	*	947	*	*	*	*	*	*	2684	2713	*	*	119
       735	1325	*	1255	784	*	*	2298	1580	0	

R 120  *	*	*	*	*	*	*	*	1505	*	*	*	*	*	1014	2713	*	*	*	*	120
       0	*	*	*	*	*	*	2298	0	0	

K 121  2982	*	2531	3059	*	*	*	*	1318	*	*	2481	*	*	*	*	*	*	*	*	121
       0	*	*	*	*	*	*	2298	0	0	

K 122  2713	*	*	1605	*	*	*	*	947	*	*	*	*	*	*	*	*	*	*	*	122
       0	*	*	*	*	*	*	2298	0	0	

A 123  742	*	*	*	*	*	*	2684	*	2020	*	*	*	*	*	*	*	*	*	*	123
       0	*	*	*	*	*	*	2298	0	0	

S 124  2531	*	*	*	*	*	*	2481	3059	*	*	*	*	*	*	922	*	*	*	*	124
       0	*	*	*	*	*	*	2298	0	0	

D 125  *	2481	1558	*	*	*	*	*	*	1605	*	*	*	*	*	*	*	2713	*	*	125
       0	*	*	*	*	*	*	2298	0	0	

A 126  922	*	*	3059	*	*	*	*	*	*	*	*	*	*	2481	2531	*	*	*	*	126
       0	*	*	*	*	*	*	2298	0	0	

A 127  964	*	*	1592	*	*	*	*	*	*	*	*	*	*	*	*	*	2684	*	*	127
       0	*	*	*	*	*	*	2298	0	0	

R 128  2684	*	*	*	*	2713	*	*	*	2020	*	*	*	*	1167	*	*	*	*	*	128
       0	*	*	*	*	*	*	2298	0	0	

L 129  2982	*	*	*	*	*	*	2713	*	735	*	*	*	*	*	*	3059	*	*	*	129
       0	*	*	*	*	*	*	2298	0	0	

E 130  2713	*	*	1558	*	*	*	*	2684	*	*	2481	*	2531	*	*	*	*	*	*	130
       0	*	*	*	*	*	*	2298	0	0	

R 131  2531	*	*	*	*	*	*	*	2713	*	*	*	*	*	568	*	*	*	*	*	131
       0	*	*	*	*	*	*	2298	0	0	

L 132  *	*	*	*	*	*	*	2684	*	531	*	*	*	*	*	*	*	2713	*	*	132
       0	*	*	*	*	*	*	2298	0	0	

E 133  *	*	*	1558	*	*	2684	*	*	1619	*	*	*	*	*	*	*	2481	*	*	133
       0	*	*	*	*	*	*	2298	0	0	

E 134  2531	*	*	1558	*	*	*	*	*	*	*	*	*	*	1592	*	2684	*	*	*	134
       964	*	1037	*	*	*	*	2298	0	0	

W 135  1519	*	*	*	*	*	*	*	*	*	*	*	*	*	*	*	*	*	619	*	135
       0	*	*	*	*	*	0	1644	0	1808	

I 136  *	*	*	*	*	*	*	619	*	*	*	*	*	*	*	*	1519	*	*	*	136
       0	*	*	*	*	0	*	1644	0	1808	

S 137  *	2020	*	2481	*	*	*	*	*	*	*	*	*	*	*	800	*	*	*	*	137
       0	*	*	*	*	*	*	2298	0	0	

G 138  *	*	*	*	*	1023	*	2481	*	*	*	*	*	*	*	*	*	1605	*	*	138
       0	*	*	*	*	*	*	2298	0	0	

R 139  *	*	*	3059	*	2982	*	*	2481	2531	*	*	*	*	1318	*	*	*	*	*	139
       0	*	*	*	*	*	*	2298	0	0	

G 140  *	*	2481	*	*	1558	*	*	1605	*	*	*	2713	*	*	*	*	*	*	*	140
       0	*	*	*	*	*	*	2298	0	0	

A 141  947	*	*	*	*	1619	*	*	*	*	*	*	*	*	2684	*	*	*	*	*	141
       0	*	*	*	*	*	*	2298	0	0	

S 142  *	*	2713	*	*	*	*	*	2684	*	*	*	2531	*	*	1558	*	2481	*	*	142
       0	*	*	*	*	*	*	2298	0	0	

A 143  1271	*	1408	*	*	*	*	*	*	*	*	*	*	*	*	*	2260	*	*	*	143
       0	*	*	*	*	*	*	2065	0	0	

Q 144  1934	*	*	*	*	*	*	*	2056	*	*	*	*	1006	*	*	*	*	*	*	144
       0	*	*	*	*	*	*	1893	0	0	

I 145  *	*	*	*	*	*	*	1006	*	*	*	2056	*	*	*	1934	*	*	*	*	145
       0	*	*	*	*	*	*	1893	0	0	

D 146  2056	*	1006	*	*	*	*	*	*	*	*	*	*	*	1934	*	*	*	*	*	146
       0	*	*	*	*	*	*	1893	0	0	

T 147  1934	*	*	*	*	*	*	*	*	*	*	*	*	*	*	*	438	*	*	*	147
       0	*	*	*	*	*	*	1893	0	0	

Q 148  1934	*	*	*	*	*	*	*	*	*	*	*	*	438	*	*	*	*	*	*	148
       0	*	*	*	*	*	*	1893	0	0	

G 149  *	*	*	*	*	1006	*	*	*	*	1934	*	*	*	*	2056	*	*	*	*	149
       0	*	*	*	*	*	*	1893	0	0	

I 150  *	*	*	*	*	*	*	438	*	*	*	*	*	*	*	*	1934	*	*	*	150
       0	*	*	0	*	*	*	1893	0	0	

//
