# Supplementary material for: The PD-(D/E)XK superfamily revisited: identification of new members among proteins involved in DNA metabolism and functional predictions for domains of (hitherto) unknown function
Source: BMC Bioinformatics. 2005 Jul 12;6:172. doi: 10.1186/1471-2105-6-172 (PMC1189080; doi:10.1186/1471-2105-6-172)
Supplement: Additional File 1 — An archive file in the zip format, which includes Hidden Markov Models of sequence & secondary structure profiles of PD-(D/E)XK nuclease families analyzed in this article (those known used as queries and newly identified ones). HMMs are in the format of the HHsearch program. The same data are available for download from the authors' FTP server: [file 1471-2105-6-172-S1.zip › hhsearch_pdexk_profiles/results/known/pfam04556.hhm]

NAME  pfam04556 DpmII DpmII restriction endonuclease. Members of this family are type II restriction enzymes (EC: 3.1.21.4). They recognise the double-stranded unmethylated sequence GATC and cleave before G-1.
FAM   
FILE  pfam04556
COM   /cluster/usr/soeding/hh/hhmake -i /cluster/databases/hhpred/new_dbs/cdd_21Feb05/pfam04556.a3m 
DATE  Wed Feb 23 07:22:23 2005
LENG  283 match states, 283 columns in multiple alignment
FILT  9 out of 11 sequences passed filter (max seq id>=90%, coverage>=0%, min seq id with query=0%, Ndiff=0%)
NEFF  2.8 
SEQ
>ss_pred
CCHHHHHHHHHHHCCCHHHCCCHHHHHHHHHHHHHHHHHHHHHCCHHHHHHHHHHHHHHCHHHHHHHHHHHHHCCCCCCCCCCCCCCCCCCCCCCCCCCH
HHHHHHHHHHHCCHHHHHHHCCCCCCCEEEEEEEEEECCCCCCCCCHHHHHHHHHHHHHHHHHHCCCCHHHHHHHHHHHHHHCCCCCCCCCEEEEEEEEE
ECCEEEEEEEEECCCCCCCHHHHHHHHHHHHHHHHCCCCEEEEEEECCCCCCCCCHHHHHHHHHCCEEEEHHHHHHHHHHHHC
>ss_conf
9688999876231255113006789988898888766455444053899999999996361689898877411123432002433311001564235403
4899999997420789986025321000578999751488645663168899999999988864075102221022323441551267897137889998
48759999844037887623567778877889874169826999847962220013589987305512202222433466509
>Cons-pfam04556
xxfxxflxTlsxtxxtxxyyxdfxKVxkNxxkiexxLnxLNyLiGkxdixxexxxlfxxxPxxlxvxpiLIAvRdxxxxilxixdxxxxxxxdFxxxxxx
xiexyxxFxxxtGLxdxlqnxxiknLvDYVxGVEvGlDSNaRKNRsGxxMExxlexxlxxxxxxxxxxxxxQxtxxxikxxxxidlxxgxxxkrFDfaIx
xxxklyliEvNfYxxgGSKlnexAreyxxLaxxxxxxxnveFvWITDGqGWxxaKnxLxEAfxxixxvyNlxxlxxgxlxxlx
>pfam04556 DpmII DpmII restriction endonuclease. Members of this family are type II restriction enzymes (EC: 3.1.21.4). They recognise the double-stranded unmethylated sequence GATC and cleave before G-1.
DNFDIFLETLSDTNRTLDYYVDFEKVEKNVNKIELALNTLNYLIGKDDIKEEFLELFKEYPELLKVIPILIAVRDKKLGILKIQDNMGDYYLDFYKIDEY
SIEDYYDFLENTGLFDLLQNKLIKNLVDYVFGVEVGLDSNARKNRSGDTMENILERVLQNLADNKGLDYKKQATKEEIKDIWSIDLSVGKDNKRFDFAIY
NKRKLYLIEVNFYSGGGSKLNEVAREYTDLAEKIKANSNVEFVWITDGQGWKTAKNPLQEAFEHIPKVYNLKMLKEGFLKDLL
>gi|12082203 restriction endonuclease SsuRA [Streptococcus suis]
RTFHSWFETFTDTVADWNYYVDFTKVFNNMNDLYLrtNLNILNTLVGSKQIREDFIAICDKYPDVLTVIPILLAIRLESKGRgknrkpIALpireygDDA
IISYDFDFYS-PNYAIEDYADLLENTGIFELLQSHLVKNLQDYVYGVEVGLDSNGRKNRMGKIMEALVERVLQNAGLEEKTDYYKQIRTGEIESLFHIDL
SSitnnGKNHKKFDFAIHVNGQLYLTEVNFYSKSGSKPNETTRSYENLAEKLTEISNVHFVWITDGEGWQRSKSNLEEAFERIPRLYNLHDIRNKNIKEL
L
>gi|2500151 Type II restriction enzyme MjaIII (Endonuclease MjaIII) (R.MjaIII)
MNFEYIINSLLETIKTYNFFVDWEKIENNIKKIEKRLHILNYLIGKENFKEEFFELLKEYPEVITVFPILIAVRDNKITIl---NENMELETLEFKEKky
lTDEEIERYYKFFKETGLEDLLKNRKIKNLVDYVFGVEVGMDTNARKNRIGDLMENIVKKYIENLCKQNkNLDYIFQATKDKIKQKWGINLTLDKTNRKF
DFAVFNknTKKLYLIEVNFYSGGGSKLKATAGEYRSLNEFIKNnNNNVQFIWITDGKGWNTAKNPLKESFNSGVVILNLKMVKEGLLKEIL
>gi|1729820 Type II restriction enzyme LlaDCHI (Endonuclease LlaDCHI) (R.LlaDCHI) (LlaII)
DRLNAFMATLSVTNRTPEYYVNWEKVERETRKFELELNTLNYLIGKEDIYSEALELFTNQPELLKAIPSLIASRDTSLDILNIdeNDDMSFEQLNFLVID
ENCIADYVDFINQAGLLDFLQNKAKRSLVDYVYGVEAGLDSNARKTRSGTTMEGILERTVSKIAQGKGLDWKPQATASFIKSQWDIEVPVDKSKRRFDAA
VYSraLNKVWLIETNYYGGGGSKLKAVAGEFTELSQFVKTsKDNVEFVWVTDGQGWKFSRLPLAEAFGHIDNVFNLTMLKEGFLSDLF
>gi|12082204 restriction endonuclease SsuRB [Streptococcus suis]
ERLKIFLSTLSVTNRTPDYYVNWSKVERETKKYELELNTLNYLIGKDDIYNEALQLFNKQPNLLKAIPSLIASRDKTLDILSIdaDDNMGFDNLDFAKID
EDRIVDYTNFVEATGLLDFLQKKANRSLVDYVYGVEAGLDSNARKNRSGTTMEGILERTVARVCKEYGLEFKAQATAPFIKDNWGIEVPVDKSERRFDVA
VFSkdKHKLWLIETNYYGGGGSKLKAVAGEFTELSQFITKsTDDVNFVWVTDGQGWKTAHLPLAEAFGHITHVFNLDMLKQGYLHDLF
>gi|464832 Type II restriction enzyme MboI (Endonuclease MboI) (R.MboI)
LAFDDFLNSMSETNTTLDYFTDFDKVKKNVAQIEIHLNQLNYLLGKDDLKQAVYDLYAECPNAFSILEILIAVRKKE-------QKKSLDEKGQVVTlns
YFQSADKIIDFLNNTGLADVFRDKNIKNLVDYVFGIEVGLDTNARKNRGGDNMSKAV----QLLFDNADIYYKKEVRNTIFTDIESL----GADVKQFDF
VIKTKRKTYVIETNYYNSGGSKLNEVARAYTDVAPKINQYSQYEFVWITDGQGWKTAKNKLQEAYTHIPSVYNLYTL-HGFIEQLN
>gi|2313174 type II restriction enzyme R protein (hsdR) [Helicobacter pylori 26695]
LPFDIFLKSLKTSNRTLDFFTDWQKCLKNKNKISIALNHLNFLLGKDtkELKNCIKSLFKEYPKAFNVLNILIAVRDKKDI-------VLDANGNFYPLy
syFEDG-EKVYEFIRQTGLERIFCNRNIKDLNDFVFGIEVGLDSNARKNRSGKVMENHL----SGLFTNAQLNFKEQVEIREFED---LCQAFGDDIKKF
DFVVCGKDKTYFIEANFYTISGSKLNEVARSYQDLALKFEAFPNYEFIWITDGIGWLDAKNKLQEAYKSV-EIYNLSNVND-FISKAQ
>gi|135226 Type II restriction enzyme DpnII (Endonuclease DpnII) (R.DpnII)
RNFDEWLSTMTDTVADWTYYTDFPKVYKNVSSIKVALNIMNSLIGSKNIQEDFLDLYQNYPEILKVVPLLIAKRLRDTIIv---KDPIKDFYFDFSK-RN
YSIEEYTMFLEKSGIFDLLQNHLVSNLVDYVTGVEVGMDTNGRKNRTGDAMENIVQSYLEAEGYILGENLFKEIEQNEIEEIFSVDLSAitndGNTVKRF
DFVIKNEQVLYLIEVNFYSGSGSKLNETARSYKMIAEETKAIPNVEFMWITDGQGWYKAKNNLRETFDILPFLYNINDLEHNILKNLK
>gi|5420083 putative type II restriction endonuclease [Streptococcus thermophilus]
DKLEFFMETRSSLSFLASYWFNFENVQKNLELYDSpDLYTLDYLIGKSD--KEMDEFFRRRPDLMLFFPYLLGIRENKFGKpfskriLKIQDVSGVYYLD
FNKIDIGKLDLYLKFFHDSGLSWVLRSGLKKSVHDYAVGVEAGMDSNGRKNRSGEMGELYLETVLKDIADKKGWLCHGQTTKENVKEWYNLDLDKTFGNR
RFDGSIYNpvRRKLYLFEVNNFNSGGSKSKASATEFKDLHDRFSRtN--HEFIYITDGRRWDSDKSHLIEAMEYIGKVFNYKMIEEGYLFDYL
#
NULL   3706	5728	4211	4064	4839	3729	4763	4308	4069	3323	5509	4640	4464	4938	4285	4423	3815	3783	6325	4665	
AVER   4479	7750	3741	3703	3960	4178	6392	3807	3446	3204	6129	3653	6019	5296	4694	4281	4358	4127	6108	4303	
HMM    A	C	D	E	F	G	H	I	K	L	M	N	P	Q	R	S	T	V	W	Y	
       M->M	M->I	M->D	I->M	I->I	D->M	D->D	Neff	Neff_I	Neff_D
       0	*	*	0	*	0	*	99999	99999	99999	
D 1    *	*	1660	3351	*	*	*	*	*	2110	3148	*	*	*	2052	*	*	*	*	*	1
       0	*	*	*	*	*	*	2808	0	0	

N 2    3132	*	*	*	*	*	*	*	2735	*	*	1765	3089	*	2330	*	3000	*	*	*	2
       0	*	*	*	*	*	*	2808	0	0	

F 3    *	*	*	*	619	*	*	*	*	1518	*	*	*	*	*	*	*	*	*	*	3
       0	*	*	*	*	*	*	2808	0	0	

D 4    *	*	1275	1927	*	*	3000	*	3351	*	*	3309	*	*	*	*	*	*	*	*	4
       0	*	*	*	*	*	*	2808	0	0	

I 5    3309	*	3132	3107	2735	*	*	1832	*	*	*	*	*	*	*	3000	*	*	*	3148	5
       0	*	*	*	*	*	*	2808	0	0	

F 6    *	*	*	*	630	*	*	3148	*	*	*	*	*	*	*	*	*	*	2052	*	6
       0	*	*	*	*	*	*	2808	0	0	

L 7    *	*	*	*	3000	*	*	3148	*	968	1994	*	*	*	*	*	*	*	*	*	7
       0	*	*	*	*	*	*	2808	0	0	

E 8    3309	*	*	1554	*	*	*	*	3089	*	*	2140	*	*	*	2224	*	*	*	*	8
       0	*	*	*	*	*	*	2808	0	0	

T 9    *	*	*	*	*	*	*	*	*	*	*	*	*	*	*	1538	609	*	*	*	9
       0	*	*	*	*	*	*	2808	0	0	

L 10   *	*	*	*	3000	*	*	*	*	1015	2119	*	*	*	2735	*	*	*	*	*	10
       0	*	*	*	*	*	*	2808	0	0	

S 11   *	*	*	*	*	*	*	*	3089	3148	*	*	*	*	*	920	2052	*	*	*	11
       0	*	*	*	*	*	*	2808	0	0	

D 12   *	*	1706	2140	*	*	*	*	*	*	*	*	*	*	*	2735	3089	2330	*	*	12
       0	*	*	*	*	*	*	2808	0	0	

T 13   *	*	*	*	*	*	*	*	*	2735	*	*	*	*	*	3089	450	*	*	*	13
       0	*	*	*	*	*	*	2808	0	0	

N 14   *	*	*	*	*	*	*	3148	*	*	*	1012	*	*	*	2735	*	2052	*	*	14
       0	*	*	*	*	*	*	2808	0	0	

R 15   2052	*	*	*	2735	*	*	*	3148	*	*	*	*	*	1389	*	3132	*	*	*	15
       0	*	*	*	*	*	*	2808	0	0	

T 16   *	*	2052	*	*	*	*	*	*	2735	*	*	*	*	*	*	716	*	*	*	16
       0	*	*	*	*	*	*	2808	0	0	

L 17   2735	*	*	*	*	*	*	*	*	1751	*	*	2330	*	*	*	*	*	2052	3148	17
       0	*	*	*	*	*	*	2808	0	0	

D 18   *	*	1340	3309	*	*	*	*	*	*	*	2072	*	*	*	2735	3107	*	*	*	18
       0	*	*	*	*	*	*	2808	0	0	

Y 19   *	*	*	*	2118	*	*	*	*	*	*	*	*	*	*	*	*	*	*	378	19
       0	*	*	*	*	*	*	2808	0	0	

Y 20   *	*	*	*	1538	*	*	*	*	*	*	*	*	*	*	*	*	*	2735	985	20
       0	*	*	*	*	*	*	2808	0	0	

V 21   *	*	*	*	2735	*	*	*	*	*	*	*	*	*	*	*	1524	994	*	*	21
       0	*	*	*	*	*	*	2808	0	0	

D 22   *	*	619	*	*	*	*	*	*	*	*	1518	*	*	*	*	*	*	*	*	22
       0	*	*	*	*	*	*	2808	0	0	

F 23   *	*	*	*	809	*	*	*	*	*	*	*	*	*	*	*	*	*	1220	*	23
       0	*	*	*	*	*	*	2808	0	0	

E 24   *	*	3132	1220	*	*	*	*	*	*	*	*	3107	3089	*	3351	3000	*	*	*	24
       0	*	*	*	*	*	*	2808	0	0	

K 25   *	*	*	*	*	*	*	*	235	*	*	2735	*	*	*	*	*	*	*	*	25
       0	*	*	*	*	*	*	2808	0	0	

V 26   *	3089	*	*	*	*	*	3148	*	*	*	*	*	*	*	*	*	378	*	*	26
       0	*	*	*	*	*	*	2808	0	0	

E 27   *	*	*	1407	3000	*	*	*	3132	3089	*	*	*	2735	*	*	*	*	*	3107	27
       0	*	*	*	*	*	*	2808	0	0	

K 28   *	*	*	*	*	*	*	*	828	*	*	2072	*	*	2330	*	*	*	*	*	28
       0	*	*	*	*	*	*	2808	0	0	

N 29   *	*	*	2330	*	*	*	*	*	*	*	320	*	*	*	*	*	*	*	*	29
       0	*	*	*	*	*	*	2808	0	0	

V 30   *	*	*	*	*	*	*	3148	3089	2735	3000	*	*	*	*	*	2330	1758	*	*	30
       0	*	*	*	*	*	*	2808	0	0	

N 31   3132	*	*	2735	*	*	*	*	2246	*	*	1699	*	*	3309	3107	*	*	*	*	31
       0	*	*	*	*	*	*	2808	0	0	

K 32   *	*	3000	*	*	*	*	*	1015	2735	*	*	*	3132	*	3107	*	*	*	*	32
       0	*	*	*	*	*	*	2808	0	0	

I 33   *	*	*	*	3309	*	*	927	*	3000	*	*	*	*	*	*	*	*	*	2010	33
       0	*	*	*	*	*	*	2808	0	0	

E 34   *	*	2735	1026	*	*	*	*	3107	*	*	*	*	*	*	3089	*	*	*	3000	34
       0	*	*	*	*	*	*	2808	0	0	

L 35   *	*	*	*	*	*	*	2110	3148	1361	*	*	*	*	*	2735	*	3107	*	*	35
       464	1862	*	538	1685	*	*	2808	1623	0	

A 36   1742	*	2735	2330	*	*	3132	*	*	*	*	3000	*	*	3148	*	*	*	*	*	36
       0	*	*	*	*	*	*	2808	0	0	

L 37   *	*	*	*	*	*	*	*	*	0	*	*	*	*	*	*	*	*	*	*	37
       0	*	*	*	*	*	*	2808	0	0	

N 38   *	*	*	*	*	*	3148	*	*	*	*	440	*	*	*	*	*	*	*	2735	38
       0	*	*	*	*	*	*	2808	0	0	

T 39   *	*	*	*	*	*	3089	1499	*	*	*	*	*	3132	*	*	1271	*	*	*	39
       0	*	*	*	*	*	*	2808	0	0	

L 40   *	*	*	*	*	*	*	*	*	178	3107	*	*	*	*	*	*	*	*	*	40
       0	*	*	*	*	*	*	2808	0	0	

N 41   *	*	2735	*	*	*	*	*	*	*	*	235	*	*	*	*	*	*	*	*	41
       0	*	*	*	*	*	*	2808	0	0	

Y 42   *	*	*	*	3089	*	*	*	*	*	*	*	*	*	*	3107	3000	*	*	641	42
       0	*	*	*	*	*	*	2808	0	0	

L 43   *	*	*	*	*	*	*	*	*	0	*	*	*	*	*	*	*	*	*	*	43
       0	*	*	*	*	*	*	2808	0	0	

I 44   *	*	*	*	*	*	*	636	*	2110	*	*	*	*	*	*	*	3000	*	*	44
       0	*	*	*	*	*	*	2808	0	0	

G 45   *	*	*	*	*	0	*	*	*	*	*	*	*	*	*	*	*	*	*	*	45
       0	*	*	*	*	*	*	2808	0	0	

K 46   *	*	*	*	*	*	*	*	398	*	*	*	*	*	*	2052	*	*	*	*	46
       0	*	*	*	*	*	*	2808	0	0	

D 47   *	*	1340	2226	*	*	*	*	2052	*	*	*	*	*	*	2735	*	*	*	*	47
       180	3089	*	1000	1000	*	*	2808	1000	0	

D 48   *	*	920	3089	*	*	*	*	*	*	*	2127	*	3000	*	*	*	*	*	*	48
       235	*	2735	*	*	*	*	2808	0	0	

I 49   *	*	*	*	2915	*	*	735	*	1906	*	*	*	*	*	*	*	*	*	*	49
       0	*	*	*	*	*	0	2551	0	1000	

K 50   *	*	*	*	*	*	*	*	1055	*	*	*	*	2888	2761	*	*	*	*	2083	50
       0	*	*	*	*	0	*	2551	0	1000	

E 51   *	*	*	1254	*	*	*	*	2735	*	*	2214	*	3132	*	3309	*	*	*	*	51
       0	*	*	*	*	*	*	2808	0	0	

E 52   3132	3089	2052	923	*	*	*	*	*	*	*	*	*	*	*	*	*	*	*	*	52
       0	*	*	*	*	*	*	2808	0	0	

F 53   2330	*	*	*	1254	*	*	3089	*	*	2735	*	*	*	*	*	*	3132	*	*	53
       0	*	*	*	*	*	*	2808	0	0	

L 54   *	*	2735	*	3148	*	*	3000	3089	1395	*	*	*	*	*	*	*	*	*	3132	54
       0	*	*	*	*	*	*	2808	0	0	

E 55   3000	*	2119	1220	*	*	*	*	*	*	*	*	*	3351	*	3089	*	*	*	*	55
       0	*	*	*	*	*	*	2808	0	0	

L 56   *	*	*	*	2735	*	*	3000	*	464	*	*	*	*	*	*	*	*	*	*	56
       0	*	*	*	*	*	*	2808	0	0	

F 57   *	3000	*	*	910	*	*	*	*	3148	*	*	*	*	*	*	*	*	*	2119	57
       0	*	*	*	*	*	*	2808	0	0	

K 58   3132	*	3000	*	*	*	*	*	1757	*	*	3351	*	3107	2735	*	3309	*	*	*	58
       0	*	*	*	*	*	*	2808	0	0	

E 59   *	*	*	1287	*	*	*	*	2165	*	*	2204	*	*	2735	*	*	*	*	*	59
       0	*	*	*	*	*	*	2808	0	0	

Y 60   *	3132	*	*	*	*	*	*	*	*	*	*	*	2330	2735	*	*	*	*	897	60
       0	*	*	*	*	*	*	2808	0	0	

P 61   *	*	*	*	*	*	*	*	*	*	*	*	0	*	*	*	*	*	*	*	61
       0	*	*	*	*	*	*	2808	0	0	

E 62   *	*	1862	1339	*	*	*	*	3089	*	*	2237	*	*	*	*	*	*	*	*	62
       0	*	*	*	*	*	*	2808	0	0	

L 63   2110	*	*	*	*	*	*	3107	*	1271	*	*	*	*	*	*	*	2072	*	*	63
       0	*	*	*	*	*	*	2808	0	0	

L 64   *	*	*	*	2110	*	*	3148	*	985	2735	*	*	*	*	*	*	*	*	*	64
       0	*	*	*	*	*	*	2808	0	0	

K 65   *	*	*	*	*	*	*	*	1395	2735	*	3089	*	*	*	3132	2072	*	*	*	65
       0	*	*	*	*	*	*	2808	0	0	

V 66   2330	*	*	*	2735	*	*	3132	*	*	*	*	*	*	*	*	*	897	*	*	66
       0	*	*	*	*	*	*	2808	0	0	

I 67   *	*	*	*	1927	*	*	1361	*	2110	*	*	*	*	*	*	*	3107	*	*	67
       0	*	*	*	*	*	*	2808	0	0	

P 68   *	*	*	3132	*	*	*	*	*	*	*	3089	380	*	*	*	*	*	*	*	68
       0	*	*	*	*	*	*	2808	0	0	

I 69   *	*	*	*	*	*	*	903	*	3107	*	*	*	*	*	2330	*	*	*	2735	69
       0	*	*	*	*	*	*	2808	0	0	

L 70   *	*	*	*	*	*	*	*	*	0	*	*	*	*	*	*	*	*	*	*	70
       0	*	*	*	*	*	*	2808	0	0	

I 71   *	*	*	*	*	*	*	464	*	1862	*	*	*	*	*	*	*	*	*	*	71
       0	*	*	*	*	*	*	2808	0	0	

A 72   235	*	*	*	*	2735	*	*	*	*	*	*	*	*	*	*	*	*	*	*	72
       0	*	*	*	*	*	*	2808	0	0	

V 73   *	*	*	*	*	*	*	1862	3107	*	*	*	*	*	*	2330	*	1287	*	*	73
       0	*	*	*	*	*	*	2808	0	0	

R 74   *	*	*	*	*	*	*	*	*	*	*	*	*	*	0	*	*	*	*	*	74
       0	*	*	*	*	*	*	2808	0	0	

D 75   *	*	1015	2735	*	*	*	*	3132	2052	*	*	*	*	*	*	*	*	*	*	75
       0	*	*	*	*	*	*	2808	0	0	

K 76   *	*	*	3000	*	*	*	*	1340	*	*	1927	*	*	3107	*	3309	*	*	*	76
       0	*	*	*	*	*	*	2808	0	0	

K 77   *	*	3107	3132	*	*	*	*	1165	*	*	*	*	*	*	2147	3351	*	*	*	77
       175	*	3132	*	*	*	*	2808	0	0	

L 78   *	*	2804	*	2607	*	*	2996	2864	1745	*	*	*	*	*	*	2925	*	*	*	78
       0	*	*	*	*	*	0	2683	0	1000	

G 79   *	*	2177	*	*	1401	*	1863	*	*	*	*	*	*	*	*	2996	*	*	*	79
       223	*	2804	*	*	*	0	2683	0	1000	

I 80   *	*	*	*	*	*	*	607	2440	*	*	*	*	*	2652	*	*	*	*	*	80
       1507	626	*	1898	451	*	0	2472	2230	1382	

L 81   *	*	*	*	*	*	*	2035	*	403	*	*	*	*	*	*	*	*	*	*	81
       0	*	*	*	*	*	0	2122	0	2099	

K 82   2035	*	*	*	*	*	*	*	1314	*	*	2495	*	*	*	2502	*	*	*	*	82
       0	*	*	*	*	*	0	2122	0	2099	

I 83   *	*	*	*	*	*	*	403	*	2035	*	*	*	*	*	*	*	*	*	*	83
       1314	742	*	1827	478	1044	958	2122	1740	2099	

Q 84   *	*	1805	*	*	*	*	*	2698	*	*	1838	*	1836	*	*	*	*	*	*	84
       0	*	*	*	*	1025	976	2472	0	1382	

D 85   *	*	453	2947	*	*	*	*	*	*	*	*	*	2836	*	*	*	*	*	*	85
       0	*	*	*	*	*	0	2660	0	1000	

N 86   2844	*	3154	*	*	*	*	*	2836	*	*	1663	2939	*	*	*	*	2626	*	*	86
       0	*	*	*	*	0	*	2660	0	1000	

M 87   *	*	*	*	*	*	*	2052	3132	*	1407	*	*	*	*	2735	*	3089	*	*	87
       0	*	*	*	*	*	*	2808	0	0	

G 88   *	*	*	3148	*	1673	*	3000	3107	3089	*	*	*	*	*	2218	*	*	*	*	88
       0	*	*	*	*	*	*	2808	0	0	

D 89   *	*	1742	*	2330	*	*	*	*	2140	*	*	*	*	*	3000	*	2735	*	*	89
       0	*	*	*	*	*	*	2808	0	0	

Y 90   3089	*	2237	2226	3107	*	*	*	*	*	*	*	*	*	*	*	*	*	*	1554	90
       0	*	*	*	*	*	*	2808	0	0	

Y 91   *	*	3000	3132	*	*	*	*	*	*	*	2214	*	3309	*	*	3148	*	*	1592	91
       0	*	*	*	*	*	*	2808	0	0	

L 92   *	*	*	*	2052	3089	*	*	3132	923	*	*	*	*	*	*	*	*	*	*	92
       0	*	*	*	*	*	*	2808	0	0	

D 93   *	*	850	3148	*	3132	*	*	*	*	*	2195	*	*	*	*	*	*	*	*	93
       0	*	*	*	*	*	*	2808	0	0	

F 94   *	*	*	*	175	*	*	*	*	*	*	*	*	3132	*	*	*	*	*	*	94
       0	*	*	*	*	*	*	2808	0	0	

Y 95   3351	*	*	*	*	*	*	*	3148	3309	*	2735	*	*	*	3107	*	3132	*	1699	95
       0	*	*	*	*	*	*	2808	0	0	

K 96   *	*	*	3148	*	*	*	*	1219	*	*	*	3089	*	*	3000	*	2218	*	*	96
       398	*	2052	*	*	*	*	2808	0	0	

I 97   *	*	*	*	*	*	*	872	2719	2709	*	*	*	*	*	*	2748	*	*	*	97
       872	1141	*	1585	585	0	*	2459	1788	1400	

D 98   *	*	1271	*	3089	*	*	*	*	*	*	*	3000	*	3107	*	3148	*	*	3132	98
       0	*	*	*	*	*	*	2808	0	0	

E 99   *	*	3148	1389	3132	*	*	2735	*	*	*	2052	*	*	*	*	*	*	*	*	99
       0	*	*	*	*	*	*	2808	0	0	

Y 100  *	*	2214	3148	*	2735	*	*	*	*	*	3309	*	3132	*	*	*	*	*	1706	100
       0	*	*	*	*	*	*	2808	0	0	

S 101  3000	3309	*	3148	*	3089	*	*	2735	*	*	*	*	*	3351	1758	*	*	*	*	101
       180	*	3089	*	*	*	*	2808	0	0	

I 102  2836	*	*	*	*	*	*	519	*	2626	*	*	*	*	*	*	*	*	*	*	102
       0	*	*	*	*	0	*	2660	0	1000	

E 103  3309	*	1920	897	*	*	*	*	*	*	*	*	*	*	*	*	*	3351	*	*	103
       0	*	*	*	*	*	*	2808	0	0	

D 104  *	*	1361	3107	*	*	*	*	2110	2735	*	*	*	*	3148	*	*	*	*	*	104
       0	*	*	*	*	*	*	2808	0	0	

Y 105  *	*	*	*	*	*	*	3132	*	*	*	*	*	*	*	*	*	3089	*	380	105
       0	*	*	*	*	*	*	2808	0	0	

Y 106  3000	*	*	*	*	*	*	3132	*	2735	*	*	*	*	*	*	2224	3309	*	1757	106
       0	*	*	*	*	*	*	2808	0	0	

D 107  *	*	1303	3089	*	*	*	*	1927	*	3107	3351	*	*	*	*	*	*	*	*	107
       0	*	*	*	*	*	*	2808	0	0	

F 108  *	*	*	*	193	*	*	*	*	3000	*	*	*	*	*	*	*	*	*	*	108
       0	*	*	*	*	*	*	2808	0	0	

L 109  *	*	*	*	1927	*	*	2195	*	1250	*	*	*	*	*	*	*	3351	*	*	109
       0	*	*	*	*	*	*	2808	0	0	

E 110  *	*	*	1306	*	*	2735	*	3148	*	*	2218	*	*	3089	*	*	*	*	*	110
       0	*	*	*	*	*	*	2808	0	0	

N 111  3351	*	2735	3148	*	*	*	*	3107	*	*	1716	*	2195	*	*	*	*	*	*	111
       0	*	*	*	*	*	*	2808	0	0	

T 112  3309	*	*	*	*	*	*	*	*	*	*	*	*	*	*	1909	660	*	*	*	112
       0	*	*	*	*	*	*	2808	0	0	

G 113  *	*	*	*	*	0	*	*	*	*	*	*	*	*	*	*	*	*	*	*	113
       0	*	*	*	*	*	*	2808	0	0	

L 114  *	*	*	*	*	*	*	2052	*	398	*	*	*	*	*	*	*	*	*	*	114
       0	*	*	*	*	*	*	2808	0	0	

F 115  3132	*	*	2118	1706	*	*	*	*	2330	*	*	*	*	*	2735	*	*	*	*	115
       0	*	*	*	*	*	*	2808	0	0	

D 116  *	*	720	3000	*	*	*	*	*	*	*	*	*	*	3089	*	*	*	2735	*	116
       0	*	*	*	*	*	*	2808	0	0	

L 117  *	*	*	*	2330	*	*	3089	*	1254	*	*	*	*	*	*	*	1920	*	*	117
       0	*	*	*	*	*	*	2808	0	0	

L 118  *	*	*	*	2110	*	*	*	*	380	*	*	*	*	*	*	*	*	*	*	118
       0	*	*	*	*	*	*	2808	0	0	

Q 119  *	3089	*	*	*	*	*	*	3148	*	*	*	*	985	1920	*	*	*	*	*	119
       0	*	*	*	*	*	*	2808	0	0	

N 120  *	*	3132	*	*	*	*	*	3351	*	*	964	*	*	*	1862	*	*	*	*	120
       0	*	*	*	*	*	*	2808	0	0	

K 121  *	*	*	*	*	2735	2052	*	1402	*	*	*	*	*	2118	*	*	*	*	*	121
       0	*	*	*	*	*	*	2808	0	0	

L 122  2330	*	*	*	*	*	*	*	3148	1131	*	2110	*	*	*	*	*	*	*	*	122
       0	*	*	*	*	*	*	2808	0	0	

I 123  *	*	*	*	*	*	*	1287	1994	*	*	3351	*	*	*	*	*	2052	*	*	123
       0	*	*	*	*	*	*	2808	0	0	

K 124  *	*	*	*	*	*	*	*	546	*	*	*	*	*	2330	3107	*	*	*	*	124
       0	*	*	*	*	*	*	2808	0	0	

N 125  *	*	3089	*	*	*	*	*	*	*	*	907	*	*	*	1518	*	*	*	*	125
       0	*	*	*	*	*	*	2808	0	0	

L 126  *	*	*	*	*	*	*	*	*	235	*	*	*	*	*	*	*	2735	*	*	126
       0	*	*	*	*	*	*	2808	0	0	

V 127  *	*	*	*	*	*	2735	*	*	*	*	3089	*	3000	*	*	*	720	*	*	127
       0	*	*	*	*	*	*	2808	0	0	

D 128  *	*	0	*	*	*	*	*	*	*	*	*	*	*	*	*	*	*	*	*	128
       0	*	*	*	*	*	*	2808	0	0	

Y 129  *	*	*	*	3089	*	*	*	*	*	*	*	*	*	*	*	*	*	*	180	129
       0	*	*	*	*	*	*	2808	0	0	

V 130  2735	*	*	*	*	*	*	*	*	*	*	*	*	*	*	*	*	235	*	*	130
       0	*	*	*	*	*	*	2808	0	0	

F 131  *	*	*	*	1287	*	*	*	*	*	*	*	*	*	*	*	3107	2735	*	1627	131
       0	*	*	*	*	*	*	2808	0	0	

G 132  *	*	*	*	*	0	*	*	*	*	*	*	*	*	*	*	*	*	*	*	132
       0	*	*	*	*	*	*	2808	0	0	

V 133  *	*	*	*	*	*	*	2110	*	*	*	*	*	*	*	*	*	380	*	*	133
       0	*	*	*	*	*	*	2808	0	0	

E 134  *	*	*	0	*	*	*	*	*	*	*	*	*	*	*	*	*	*	*	*	134
       0	*	*	*	*	*	*	2808	0	0	

V 135  1518	*	*	*	*	*	*	*	*	*	*	*	*	*	*	*	*	619	*	*	135
       0	*	*	*	*	*	*	2808	0	0	

G 136  *	*	*	*	*	0	*	*	*	*	*	*	*	*	*	*	*	*	*	*	136
       0	*	*	*	*	*	*	2808	0	0	

L 137  *	*	*	*	*	*	*	*	*	688	1399	*	*	*	*	*	*	*	*	*	137
       0	*	*	*	*	*	*	2808	0	0	

D 138  *	*	0	*	*	*	*	*	*	*	*	*	*	*	*	*	*	*	*	*	138
       0	*	*	*	*	*	*	2808	0	0	

S 139  *	*	*	*	*	*	*	*	*	*	*	*	*	*	*	606	1544	*	*	*	139
       0	*	*	*	*	*	*	2808	0	0	

N 140  *	*	*	*	*	*	*	*	*	*	*	0	*	*	*	*	*	*	*	*	140
       0	*	*	*	*	*	*	2808	0	0	

A 141  716	*	*	*	*	1354	*	*	*	*	*	*	*	*	*	*	*	*	*	*	141
       0	*	*	*	*	*	*	2808	0	0	

R 142  *	*	*	*	*	*	*	*	*	*	*	*	*	*	0	*	*	*	*	*	142
       0	*	*	*	*	*	*	2808	0	0	

K 143  *	*	*	*	*	*	*	*	0	*	*	*	*	*	*	*	*	*	*	*	143
       0	*	*	*	*	*	*	2808	0	0	

N 144  *	*	*	*	*	*	*	*	*	*	*	153	*	*	*	*	3309	*	*	*	144
       0	*	*	*	*	*	*	2808	0	0	

R 145  *	*	*	*	*	*	*	*	*	*	*	*	*	*	0	*	*	*	*	*	145
       0	*	*	*	*	*	*	2808	0	0	

S 146  *	*	*	*	*	3132	*	3148	*	*	3000	*	*	*	*	910	3107	*	*	*	146
       0	*	*	*	*	*	*	2808	0	0	

G 147  *	*	*	*	*	0	*	*	*	*	*	*	*	*	*	*	*	*	*	*	147
       0	*	*	*	*	*	*	2808	0	0	

D 148  *	*	1292	2735	*	*	*	*	2044	*	*	*	*	*	*	*	2330	*	*	*	148
       0	*	*	*	*	*	*	2808	0	0	

T 149  3107	*	*	*	*	*	*	3000	*	3148	2735	3132	*	*	*	*	1920	3089	*	*	149
       0	*	*	*	*	*	*	2808	0	0	

M 150  *	*	*	*	*	2735	*	*	*	*	235	*	*	*	*	*	*	*	*	*	150
       0	*	*	*	*	*	*	2808	0	0	

E 151  *	*	*	175	*	*	*	*	*	*	*	*	*	*	*	3132	*	*	*	*	151
       0	*	*	*	*	*	*	2808	0	0	

N 152  3000	*	*	*	*	2330	*	*	3132	2735	*	1280	*	*	*	*	*	*	*	*	152
       0	*	*	*	*	*	*	2808	0	0	

I 153  3132	*	*	*	*	*	3089	1020	*	3000	*	*	*	*	*	*	*	*	*	2735	153
       0	*	*	*	*	*	*	2808	0	0	

L 154  *	*	*	*	*	*	*	*	*	910	*	*	*	*	*	*	*	1096	*	*	154
       380	*	2110	*	*	*	*	2808	0	0	

E 155  *	*	*	524	*	*	*	*	2730	*	*	*	*	2698	*	*	*	*	*	*	155
       0	*	*	*	*	*	0	2472	0	1382	

R 156  *	*	*	*	*	*	*	*	2730	*	*	*	*	*	969	2698	2440	*	*	*	156
       0	*	*	*	*	*	0	2472	0	1382	

V 157  *	*	*	*	*	*	*	*	*	*	*	*	*	*	*	*	1966	1187	*	1714	157
       0	*	*	*	*	*	0	2472	0	1382	

L 158  *	*	*	*	*	*	*	2730	*	753	*	*	*	*	*	*	*	1966	*	*	158
       0	*	*	*	*	0	*	2472	0	1382	

Q 159  3351	*	*	2127	*	*	*	*	2735	*	*	*	*	1716	*	2195	*	*	*	*	159
       0	*	*	*	*	*	*	2808	0	0	

N 160  3107	*	2735	*	*	3089	*	*	3309	3132	*	1722	*	*	3351	*	*	*	*	*	160
       0	*	*	*	*	*	*	2808	0	0	

L 161  3000	*	*	3107	*	*	*	1994	*	1287	*	*	*	*	*	*	*	3351	*	*	161
       0	*	*	*	*	*	*	2808	0	0	

A 162  1660	2246	*	*	2110	2052	*	*	*	*	*	*	*	*	*	*	*	*	*	*	162
       0	*	*	*	*	*	*	2808	0	0	

D 163  *	*	1601	*	*	*	*	*	2246	3000	*	*	*	3309	*	*	3089	*	*	3107	163
       0	*	*	*	*	*	*	2808	0	0	

N 164  *	*	*	2165	*	3309	*	3107	2735	*	*	1751	*	3148	*	*	*	*	*	*	164
       0	*	*	*	*	*	*	2808	0	0	

K 165  2110	*	*	3000	*	*	*	*	1660	3107	*	3148	*	*	*	*	*	*	*	3351	165
       173	3148	*	0	*	*	*	2808	1000	0	

G 166  *	*	3132	*	*	914	*	*	3000	*	*	3148	*	3089	*	*	*	*	*	*	166
       0	*	*	*	*	*	*	2808	0	0	

L 167  *	*	*	3107	*	*	*	3132	*	1015	*	*	*	*	*	*	3000	*	2735	*	167
       0	*	*	*	*	*	*	2808	0	0	

D 168  *	*	1307	3351	*	*	*	*	*	2735	*	2098	*	*	*	*	*	*	*	3132	168
       0	*	*	*	*	*	*	2808	0	0	

Y 169  *	2735	*	*	2214	*	*	*	*	3107	*	*	*	*	*	*	*	*	3309	1261	169
       0	*	*	*	*	*	*	2808	0	0	

K 170  *	*	*	*	3107	*	2735	3148	1012	*	*	*	*	*	*	*	*	*	*	3000	170
       0	*	*	*	*	*	*	2808	0	0	

K 171  3351	*	*	3089	3148	2735	*	*	1250	*	*	*	3309	*	*	*	*	*	*	*	171
       0	*	*	*	*	*	*	2808	0	0	

Q 172  *	*	*	2119	*	*	*	*	*	*	*	*	*	377	*	*	*	*	*	*	172
       0	*	*	*	*	*	*	2808	0	0	

A 173  1407	*	*	*	*	*	*	2052	*	*	*	*	*	*	*	*	2735	2110	*	*	173
       0	*	*	*	*	*	*	2808	0	0	

T 174  *	*	*	2098	*	*	*	*	*	*	*	*	*	*	2065	*	923	*	*	*	174
       0	*	*	*	*	*	*	2808	0	0	

K 175  2330	*	*	*	*	*	*	3089	1606	*	*	3132	*	3107	*	*	3000	*	*	*	175
       0	*	*	*	*	*	*	2808	0	0	

E 176  *	*	3148	2214	*	3000	*	*	*	*	*	3107	3351	*	3089	3309	3132	*	*	*	176
       0	*	*	*	*	*	*	2808	0	0	

E 177  *	*	*	1238	2330	*	*	3132	3148	*	*	2735	*	*	*	*	*	*	*	*	177
       0	*	*	*	*	*	*	2808	0	0	

I 178  *	*	*	*	2110	*	*	694	*	*	*	*	*	*	*	*	*	2735	*	*	178
       0	*	*	*	*	*	*	2808	0	0	

K 179  *	*	*	1479	*	*	*	*	923	*	*	*	*	*	*	*	3132	*	*	*	179
       0	*	*	*	*	*	*	2808	0	0	

D 180  *	*	1340	1909	*	*	*	*	*	*	*	*	*	3148	*	2147	*	*	*	*	180
       180	*	3089	*	*	*	*	2808	0	0	

I 181  *	*	*	*	*	*	*	1526	2947	2844	*	3190	*	3154	*	*	*	*	2626	*	181
       0	*	*	*	*	*	0	2660	0	1000	

W 182  *	*	*	2836	1891	*	*	*	*	*	*	*	*	*	*	*	*	*	1224	2626	182
       0	*	*	*	*	*	0	2660	0	1000	

S 183  *	*	3154	*	*	2064	2844	*	*	*	*	2626	*	*	*	1526	*	*	*	*	183
       0	*	*	*	*	0	*	2660	0	1000	

I 184  *	*	*	*	*	*	*	994	*	1389	*	*	*	*	*	*	*	3107	*	*	184
       175	*	3132	*	*	*	*	2808	0	0	

D 185  *	2804	970	2177	*	*	*	*	*	*	*	2996	*	*	*	*	*	*	*	*	185
       0	*	*	*	*	*	0	2683	0	1000	

L 186  *	*	*	*	*	*	*	*	*	654	*	*	*	2804	*	*	*	2177	*	*	186
       0	*	*	*	*	*	0	2683	0	1000	

S 187  2804	*	2607	*	*	*	*	*	*	*	*	*	2177	*	*	1530	2996	*	*	*	187
       0	*	*	*	*	*	0	2683	0	1000	

V 188  2925	*	*	*	2804	*	*	*	2607	2996	*	*	*	*	*	2864	*	1745	*	*	188
       452	1894	*	2000	415	0	*	2683	1400	1000	

G 189  *	*	1682	*	*	894	*	*	*	*	*	*	*	*	*	*	2735	*	*	*	189
       0	*	*	*	*	*	*	2808	0	0	

K 190  3132	*	3089	*	2735	*	*	*	994	*	*	3107	*	*	*	*	*	*	*	*	190
       0	*	*	*	*	*	*	2808	0	0	

D 191  *	*	1751	*	*	2735	*	*	*	*	*	3000	*	*	*	2330	2127	*	*	*	191
       0	*	*	*	*	*	*	2808	0	0	

N 192  *	*	*	3351	*	*	3000	3089	3309	*	*	1606	*	*	*	*	*	2119	*	*	192
       0	*	*	*	*	*	*	2808	0	0	

K 193  *	*	*	*	*	*	*	*	894	*	*	*	*	*	1114	*	*	*	*	*	193
       0	*	*	*	*	*	*	2808	0	0	

R 194  *	*	*	*	*	*	*	*	1493	*	*	*	*	3132	914	*	*	*	*	*	194
       0	*	*	*	*	*	*	2808	0	0	

F 195  *	*	*	*	0	*	*	*	*	*	*	*	*	*	*	*	*	*	*	*	195
       0	*	*	*	*	*	*	2808	0	0	

D 196  *	*	0	*	*	*	*	*	*	*	*	*	*	*	*	*	*	*	*	*	196
       0	*	*	*	*	*	*	2808	0	0	

F 197  3309	*	*	*	619	2735	*	*	*	*	*	*	*	*	*	*	*	3351	*	*	197
       0	*	*	*	*	*	*	2808	0	0	

A 198  994	*	*	*	*	*	*	*	*	*	*	*	*	*	*	2735	*	1524	*	*	198
       0	*	*	*	*	*	*	2808	0	0	

I 199  *	*	*	*	*	*	*	809	*	*	*	*	*	*	*	*	*	1220	*	*	199
       0	*	*	*	*	*	*	2808	0	0	

Y 200  *	3089	*	*	2246	*	3000	*	2119	*	*	*	*	*	*	*	*	*	*	1660	200
       0	*	*	*	*	*	*	2808	0	0	

N 201  *	*	*	*	*	3089	*	*	*	*	*	1170	*	*	*	2330	3132	3000	*	*	201
       894	1114	*	1000	1000	*	*	2808	2007	0	

K 202  *	*	*	3107	*	*	*	*	1340	3309	*	3000	*	*	2735	*	3148	*	*	*	202
       0	*	*	*	*	*	*	2808	0	0	

R 203  *	*	3089	*	*	3000	3351	*	3148	*	*	3309	*	3107	1601	*	*	*	*	*	203
       0	*	*	*	*	*	*	2808	0	0	

K 204  *	*	*	*	*	*	*	*	398	*	*	*	*	3000	*	*	*	3107	*	*	204
       0	*	*	*	*	*	*	2808	0	0	

L 205  *	*	*	*	*	*	*	*	*	583	*	*	*	*	*	*	2110	3309	*	*	205
       0	*	*	*	*	*	*	2808	0	0	

Y 206  *	*	*	*	*	*	*	*	*	*	*	*	*	*	*	*	*	*	2330	320	206
       0	*	*	*	*	*	*	2808	0	0	

L 207  *	*	*	*	3089	*	*	*	*	380	*	*	*	*	*	*	*	3132	*	*	207
       0	*	*	*	*	*	*	2808	0	0	

I 208  *	*	*	*	2735	*	*	464	*	*	*	*	*	*	*	*	3000	*	*	*	208
       0	*	*	*	*	*	*	2808	0	0	

E 209  *	*	*	0	*	*	*	*	*	*	*	*	*	*	*	*	*	*	*	*	209
       0	*	*	*	*	*	*	2808	0	0	

V 210  3089	*	*	*	*	*	*	*	*	*	*	*	*	*	*	*	1676	812	*	*	210
       0	*	*	*	*	*	*	2808	0	0	

N 211  *	*	*	*	*	*	*	*	*	*	*	0	*	*	*	*	*	*	*	*	211
       0	*	*	*	*	*	*	2808	0	0	

F 212  *	*	*	*	897	*	*	*	*	*	*	2735	*	*	*	*	*	*	*	1676	212
       0	*	*	*	*	*	*	2808	0	0	

Y 213  *	*	*	*	2735	*	*	*	*	*	*	*	*	*	*	*	*	*	*	235	213
       0	*	*	*	*	*	*	2808	0	0	

S 214  *	*	*	*	*	2330	*	*	*	*	*	1920	*	*	*	1254	3089	*	*	*	214
       0	*	*	*	*	*	*	2808	0	0	

G 215  *	*	*	*	*	1020	*	3089	3000	*	*	*	*	*	*	1920	*	*	*	*	215
       0	*	*	*	*	*	*	2808	0	0	

G 216  *	*	*	*	*	641	*	*	*	*	*	*	*	*	*	1479	*	*	*	*	216
       0	*	*	*	*	*	*	2808	0	0	

G 217  *	*	*	*	*	0	*	*	*	*	*	*	*	*	*	*	*	*	*	*	217
       0	*	*	*	*	*	*	2808	0	0	

S 218  *	*	*	*	*	*	*	*	*	*	*	*	*	*	*	0	*	*	*	*	218
       0	*	*	*	*	*	*	2808	0	0	

K 219  *	*	*	*	*	*	*	*	0	*	*	*	*	*	*	*	*	*	*	*	219
       0	*	*	*	*	*	*	2808	0	0	

L 220  *	*	*	*	*	*	*	*	*	464	*	*	3000	*	*	2735	*	*	*	*	220
       0	*	*	*	*	*	*	2808	0	0	

N 221  *	*	*	*	*	*	*	*	1114	*	*	894	*	*	*	*	*	*	*	*	221
       0	*	*	*	*	*	*	2808	0	0	

E 222  1114	*	*	894	*	*	*	*	*	*	*	*	*	*	*	*	*	*	*	*	222
       0	*	*	*	*	*	*	2808	0	0	

V 223  *	*	*	*	*	*	*	*	*	*	*	*	*	*	*	2735	1499	1012	*	*	223
       0	*	*	*	*	*	*	2808	0	0	

A 224  193	*	*	*	*	*	*	*	*	*	*	*	*	*	*	*	3000	*	*	*	224
       0	*	*	*	*	*	*	2808	0	0	

R 225  *	*	*	*	*	1682	*	*	*	*	*	*	*	*	894	*	2735	*	*	*	225
       0	*	*	*	*	*	*	2808	0	0	

E 226  3132	*	*	923	*	*	*	*	*	*	*	*	*	*	*	1479	*	*	*	*	226
       0	*	*	*	*	*	*	2808	0	0	

Y 227  *	*	*	*	1518	*	*	*	*	*	*	*	*	*	*	*	*	*	*	619	227
       0	*	*	*	*	*	*	2808	0	0	

T 228  *	*	*	3000	*	*	*	*	1909	*	*	*	*	3089	3148	*	1402	*	*	*	228
       0	*	*	*	*	*	*	2808	0	0	

D 229  *	*	1161	2330	*	*	*	*	*	*	3107	3000	*	*	*	3148	*	*	*	*	229
       0	*	*	*	*	*	*	2808	0	0	

L 230  *	*	*	*	*	*	*	3107	*	377	*	*	*	*	*	*	*	3132	*	*	230
       0	*	*	*	*	*	*	2808	0	0	

A 231  894	*	*	*	*	*	2735	*	*	*	*	3148	*	*	*	2330	*	*	*	*	231
       0	*	*	*	*	*	*	2808	0	0	

E 232  *	*	2735	1254	*	*	*	*	*	3089	*	*	3132	2330	*	*	*	*	*	*	232
       0	*	*	*	*	*	*	2808	0	0	

K 233  *	*	*	3107	1682	*	*	*	1245	*	*	*	*	*	2735	*	*	*	*	*	233
       0	*	*	*	*	*	*	2808	0	0	

I 234  *	*	*	*	1901	*	*	1357	*	3000	*	*	*	*	*	*	3107	3309	*	*	234
       0	*	*	*	*	*	*	2808	0	0	

K 235  *	*	*	3089	*	*	*	*	1339	*	*	3132	*	*	*	2735	2165	*	*	*	235
       0	*	*	*	*	*	*	2808	0	0	

A 236  1742	*	*	3000	*	*	*	*	3351	*	*	3148	*	3132	2735	*	3309	*	*	*	236
       894	1114	*	0	*	*	*	2808	2007	0	

N 237  *	*	*	*	3089	*	*	2052	3309	*	*	1606	*	*	*	*	3351	*	*	3132	237
       235	*	2735	*	*	*	*	2808	0	0	

S 238  *	*	2083	*	*	*	*	*	*	*	*	2915	1896	*	*	1464	*	*	*	*	238
       0	*	*	*	*	*	0	2551	0	1000	

N 239  *	*	3111	*	*	*	*	*	*	*	*	413	*	2909	*	*	*	*	*	*	239
       0	*	*	*	*	0	*	2551	0	1000	

V 240  *	*	*	*	*	*	2735	*	*	*	*	*	*	*	*	*	*	694	*	2110	240
       0	*	*	*	*	*	*	2808	0	0	

E 241  *	*	*	590	*	*	3000	*	*	*	*	3351	*	3148	*	*	*	*	*	*	241
       0	*	*	*	*	*	*	2808	0	0	

F 242  *	*	*	*	0	*	*	*	*	*	*	*	*	*	*	*	*	*	*	*	242
       0	*	*	*	*	*	*	2808	0	0	

V 243  *	*	*	*	*	*	*	1394	*	*	3107	*	*	*	*	*	*	990	*	*	243
       0	*	*	*	*	*	*	2808	0	0	

W 244  *	*	*	*	*	*	*	*	*	*	*	*	*	*	*	*	*	*	235	2735	244
       0	*	*	*	*	*	*	2808	0	0	

I 245  *	*	*	*	*	*	*	320	*	*	*	*	*	*	*	*	*	2330	*	*	245
       0	*	*	*	*	*	*	2808	0	0	

T 246  *	*	*	*	*	*	*	*	*	*	*	*	*	*	*	*	0	*	*	*	246
       0	*	*	*	*	*	*	2808	0	0	

D 247  *	*	0	*	*	*	*	*	*	*	*	*	*	*	*	*	*	*	*	*	247
       0	*	*	*	*	*	*	2808	0	0	

G 248  *	*	*	*	*	0	*	*	*	*	*	*	*	*	*	*	*	*	*	*	248
       0	*	*	*	*	*	*	2808	0	0	

Q 249  *	*	*	3000	*	*	*	3089	3148	*	*	*	*	1016	2735	*	*	*	*	*	249
       0	*	*	*	*	*	*	2808	0	0	

G 250  *	*	*	*	*	235	*	*	*	*	*	*	*	*	2735	*	*	*	*	*	250
       0	*	*	*	*	*	*	2808	0	0	

W 251  *	*	*	*	*	*	*	*	*	*	*	*	*	*	*	*	*	*	0	*	251
       0	*	*	*	*	*	*	2808	0	0	

K 252  *	*	2735	*	*	*	*	*	1402	3089	*	3148	*	3000	*	*	*	*	*	3107	252
       0	*	*	*	*	*	*	2808	0	0	

T 253  *	*	3089	*	3309	*	*	*	3107	*	*	*	*	*	3000	2735	1357	*	*	*	253
       0	*	*	*	*	*	*	2808	0	0	

A 254  680	*	2735	*	*	*	*	*	*	*	*	*	*	*	*	2147	*	*	*	*	254
       0	*	*	*	*	*	*	2808	0	0	

K 255  *	*	*	*	*	*	3351	*	320	*	*	*	*	*	3309	*	*	*	*	*	255
       0	*	*	*	*	*	*	2808	0	0	

N 256  *	*	*	*	*	*	*	*	*	2330	*	927	*	*	*	1862	*	*	*	*	256
       0	*	*	*	*	*	*	2808	0	0	

P 257  *	*	*	*	*	*	2735	*	2110	*	*	2052	1407	*	*	*	*	*	*	*	257
       0	*	*	*	*	*	*	2808	0	0	

L 258  *	*	*	*	*	*	*	*	*	0	*	*	*	*	*	*	*	*	*	*	258
       0	*	*	*	*	*	*	2808	0	0	

Q 259  2330	*	*	3000	*	*	*	2735	3148	*	*	*	*	1751	3107	*	*	*	*	*	259
       0	*	*	*	*	*	*	2808	0	0	

E 260  *	*	*	0	*	*	*	*	*	*	*	*	*	*	*	*	*	*	*	*	260
       0	*	*	*	*	*	*	2808	0	0	

A 261  375	*	*	*	*	*	*	*	*	*	*	*	*	*	*	3148	3107	*	*	*	261
       0	*	*	*	*	*	*	2808	0	0	

F 262  *	*	*	*	694	*	*	*	*	*	2735	*	*	*	*	*	*	*	*	2110	262
       0	*	*	*	*	*	*	2808	0	0	

E 263  *	*	3107	1554	*	2330	*	*	3089	*	*	3148	*	*	*	*	3132	*	*	*	263
       0	*	*	*	*	*	*	2808	0	0	

H 264  *	*	*	*	*	*	1402	3107	*	*	*	*	*	*	3000	2118	*	*	*	2735	264
       0	*	*	*	*	*	*	2808	0	0	

I 265  *	*	*	*	*	3148	*	614	*	3107	*	*	*	*	*	*	*	3089	*	*	265
       180	*	3089	*	*	*	*	2808	0	0	

P 266  *	*	3154	*	*	2626	*	*	*	*	*	*	1040	*	*	*	3190	2947	*	*	266
       0	*	*	*	*	0	*	2660	0	1000	

K 267  *	*	*	3089	3107	*	3351	*	2214	*	*	3309	*	*	3000	3132	*	3148	*	*	267
       0	*	*	*	*	*	*	2808	0	0	

V 268  *	*	*	*	*	*	*	2118	*	2052	*	*	*	*	*	*	*	920	*	*	268
       0	*	*	*	*	*	*	2808	0	0	

Y 269  *	*	*	*	1518	*	*	*	*	3148	*	*	*	*	*	*	*	*	*	894	269
       0	*	*	*	*	*	*	2808	0	0	

N 270  *	*	*	*	*	*	*	*	*	*	*	0	*	*	*	*	*	*	*	*	270
       0	*	*	*	*	*	*	2808	0	0	

L 271  *	*	*	*	*	*	*	3107	*	447	*	*	*	*	*	*	*	*	*	2735	271
       0	*	*	*	*	*	*	2808	0	0	

K 272  *	*	3351	*	*	*	3000	*	1606	*	*	3107	*	*	*	3089	3309	*	*	3132	272
       0	*	*	*	*	*	*	2808	0	0	

M 273  *	*	2052	*	*	*	*	*	*	*	923	3089	*	*	*	*	3132	*	*	*	273
       0	*	*	*	*	*	*	2808	0	0	

L 274  *	*	*	*	*	*	*	1862	*	1016	*	*	*	*	*	*	*	2118	*	*	274
       175	*	3132	*	*	*	*	2808	0	0	

K 275  *	*	*	1758	*	*	*	*	1239	*	*	2804	*	*	2864	*	*	*	*	*	275
       0	*	*	*	*	0	*	2683	0	1000	

E 276  *	*	3089	1220	*	*	2119	*	*	*	*	3000	*	3351	*	*	*	*	*	*	276
       180	*	3089	*	*	*	*	2808	0	0	

G 277  *	*	*	*	*	453	*	*	2844	*	*	2939	*	*	*	*	*	*	*	*	277
       0	*	*	*	*	0	*	2660	0	1000	

F 278  *	*	*	*	1329	*	*	3107	*	3148	*	3000	*	*	*	*	*	*	*	2010	278
       0	*	*	*	*	*	*	2808	0	0	

L 279  *	*	*	*	*	*	*	1488	*	636	*	*	*	*	*	*	*	*	*	*	279
       0	*	*	*	*	*	*	2808	0	0	

K 280  *	*	*	3132	2735	*	3351	*	1254	*	*	*	*	*	*	2195	*	*	*	*	280
       0	*	*	*	*	*	*	2808	0	0	

D 281  *	*	1271	2072	*	*	*	*	3089	*	*	3107	*	3132	*	*	*	*	*	*	281
       0	*	*	*	*	*	*	2808	0	0	

L 282  3089	*	*	*	*	*	*	3148	*	691	*	*	*	*	*	*	*	*	*	2735	282
       0	*	*	*	*	*	*	2808	0	0	

L 283  *	*	*	*	2330	*	*	*	3107	1141	*	3132	*	3089	*	*	*	*	*	*	283
       0	*	*	0	*	*	*	2808	0	0	

//
