# Supplementary material for: The PD-(D/E)XK superfamily revisited: identification of new members among proteins involved in DNA metabolism and functional predictions for domains of (hitherto) unknown function
Source: BMC Bioinformatics. 2005 Jul 12;6:172. doi: 10.1186/1471-2105-6-172 (PMC1189080; doi:10.1186/1471-2105-6-172)
Supplement: Additional File 1 — An archive file in the zip format, which includes Hidden Markov Models of sequence & secondary structure profiles of PD-(D/E)XK nuclease families analyzed in this article (those known used as queries and newly identified ones). HMMs are in the format of the HHsearch program. The same data are available for download from the authors' FTP server: [file 1471-2105-6-172-S1.zip › hhsearch_pdexk_profiles/results/known/pfam02021.hhm]

NAME  pfam02021 UPF0102 Uncharacterised protein family UPF0102. The function of this family is unknown.
FAM   
FILE  pfam02021
COM   /cluster/usr/soeding/hh/hhmake -i /cluster/databases/hhpred/new_dbs/cdd_21Feb05/pfam02021.a3m 
DATE  Wed Feb 23 05:25:18 2005
LENG  93 match states, 93 columns in multiple alignment
FILT  9 out of 11 sequences passed filter (max seq id>=90%, coverage>=0%, min seq id with query=0%, Ndiff=0%)
NEFF  3.1 
SEQ
>ss_pred
CCHHHHHHHHHHHHHHHHHHHHCCCCCCEEEEEECCCEEEEEEEEEECCCCCHHHHHHCCHHHHHHHHHHHHHHHHHCCCCCCCCEEEEEEEC
>ss_conf
927899999974227788876268897236887268379999998702786015565338999999999999888406888656179999869
>Cons-pfam02021
xxExxAaxxLxsxGxxilxrNxrxxxGEIDiIaxxxxxivfVeVktrxgxxyxxxxxaVtxrKqxkixxtAxxxLaxxxxxxxxxriDvixvx
>pfam02021 UPF0102 Uncharacterised protein family UPF0102. The function of this family is unknown.
AGEALAARWLESKGLIILERNWRSRTGEIDIIARDDRTIVFVEVKTRSGENYGPAAEAVTPRKQKKIIRTARLWLASQPPSDADCRIDVVIVR
>gi|6919986 Hypothetical UPF0102 protein sll0189
AGESLVAAWLEQQGGKILQQRWRSPWGEIDLITHFpdTKIIAFVEVKTRSGGNWDQGgLLAVNARKQEKIWQTANHFLASQPqWSDWNCRFDVMIVF
>gi|1176819 Hypothetical UPF0102 protein HI1656
SFEHQARLFLESKGLIFIAANQNFKCGELDLIMNDKETIVFVEVRQRSHSAYGSAIESVDWRKQQKWLDAANLWLAKQNmsLEDANCRFDLIAFG
>gi|1176818 Hypothetical UPF0102 protein yraN
AWEAQARRWLEGKGLRFIAANVNERGGEIDLIMREGRTTIFVEVRYRRSALYGGAAASVTRSKQHKLLQTARLWLARHNgsFDTVDCRFDVVAFT
>gi|6831723 Hypothetical UPF0102 protein TP0913
FGEAYAARWLATRGYIIITRNWRRATGEIDIIAQQDDTIVFVEVKTLRCTSYADLAIIVGKRKQKRICETAKHFLASAReYNHMCARFDVIVLR
>gi|6919990 Hypothetical UPF0102 protein SCO5602
YGETLAARRLTGAGMTVLERNWRCgRTGEIDIVARDgDVLVVC-EVKTRRGGAFEHPMAAVTPDKAERLRRLAERWIQTHGgAPPGGVRIDLVGVL
>gi|1731288 Hypothetical UPF0102 protein Rv2898c/MT2966/Mb2922c
MGEALAVDYLTSMGLRILNRNWRCRYGELDVIACDaaTRTVVFVEVKTRTGDGYGGLAHAVTERKVRRLRRLAGLWLADQEERWAAVRIDVIGVR
>gi|6919985 Hypothetical UPF0102 protein AQ_041
EYEDLAARYLKSKGYQILGRNLRSPYGEIDILAEF--EGRKVIVEVKGSETFFP-AEKVTPHKLSKIIRTAYEVLGEEP-----FSIEVVVVY
>gi|29337033 Hypothetical UPF0102 protein HP0823
KAEEEACGFLKSLGFEMVERNFFSQFGEIDIIALK--KGVLHFIEVKSGENFDP-IYAITPSKLKKMIKTIRCYLSQKDP-NSDFCIDALIVK
#
NULL   3706	5728	4211	4064	4839	3729	4763	4308	4069	3323	5509	4640	4464	4938	4285	4423	3815	3783	6325	4665	
AVER   3366	5721	4221	3729	4423	3855	5913	3730	4095	3602	6271	5048	5537	4922	3449	4609	4368	3707	5223	5353	
HMM    A	C	D	E	F	G	H	I	K	L	M	N	P	Q	R	S	T	V	W	Y	
       M->M	M->I	M->D	I->M	I->I	D->M	D->D	Neff	Neff_I	Neff_D
       0	*	*	0	*	0	*	99999	99999	99999	
A 1    1814	*	*	3116	3089	*	*	*	2758	*	3318	*	*	*	*	3106	*	*	*	3075	1
       0	*	*	*	*	*	*	3119	0	0	

G 2    2758	*	*	*	3106	953	*	*	*	*	*	*	*	*	*	*	*	*	3261	3116	2
       0	*	*	*	*	*	*	3119	0	0	

E 3    *	*	*	0	*	*	*	*	*	*	*	*	*	*	*	*	*	*	*	*	3
       0	*	*	*	*	*	*	3119	0	0	

A 4    1386	*	3116	2758	*	*	3106	*	*	*	*	*	*	*	*	3066	3075	*	*	*	4
       0	*	*	*	*	*	*	3119	0	0	

L 5    *	*	*	2758	*	*	*	*	*	959	*	*	*	2182	*	*	*	*	*	3089	5
       0	*	*	*	*	*	*	3119	0	0	

A 6    183	*	*	*	*	*	*	*	*	*	*	*	*	*	*	*	*	3066	*	*	6
       0	*	*	*	*	*	*	3119	0	0	

A 7    912	2758	*	*	*	*	*	*	*	*	*	*	*	*	2182	*	*	3318	*	*	7
       0	*	*	*	*	*	*	3119	0	0	

R 8    3066	*	3318	*	*	2758	*	*	*	3106	*	*	*	*	953	*	*	*	*	*	8
       0	*	*	*	*	*	*	3119	0	0	

W 9    *	*	*	*	1922	*	*	*	*	*	*	*	*	*	3075	*	*	*	1315	2214	9
       0	*	*	*	*	*	*	3119	0	0	

L 10   *	*	*	*	*	*	*	*	*	0	*	*	*	*	*	*	*	*	*	*	10
       0	*	*	*	*	*	*	3119	0	0	

E 11   3089	*	*	1320	*	*	*	*	1926	*	*	*	*	*	*	*	2191	*	*	*	11
       0	*	*	*	*	*	*	3119	0	0	

S 12   *	*	*	*	*	2165	*	*	*	*	*	*	*	3066	*	889	3089	*	*	*	12
       0	*	*	*	*	*	*	3119	0	0	

K 13   3075	*	*	*	*	*	*	*	1335	2758	3318	*	*	3066	3089	*	*	*	*	*	13
       0	*	*	*	*	*	*	3119	0	0	

G 14   *	*	*	*	*	0	*	*	*	*	*	*	*	*	*	*	*	*	*	*	14
       0	*	*	*	*	*	*	3119	0	0	

L 15   *	*	*	*	2758	3066	*	*	*	1391	3075	*	*	*	*	*	*	*	*	2103	15
       0	*	*	*	*	*	*	3119	0	0	

I 16   *	*	*	2758	*	*	*	1765	3066	*	*	*	*	3116	2289	*	3075	*	*	*	16
       0	*	*	*	*	*	*	3119	0	0	

I 17   *	*	*	*	2182	*	*	963	*	*	2758	*	*	*	*	*	*	3075	*	*	17
       0	*	*	*	*	*	*	3119	0	0	

L 18   *	*	*	*	*	*	*	1565	*	959	*	*	*	*	*	*	*	2758	*	*	18
       0	*	*	*	*	*	*	3119	0	0	

E 19   2182	*	*	1612	*	3116	*	*	*	*	*	3318	*	3066	*	*	3089	*	*	*	19
       0	*	*	*	*	*	*	3119	0	0	

R 20   2182	*	*	*	*	*	*	*	*	*	*	*	*	3066	599	*	*	*	*	*	20
       0	*	*	*	*	*	*	3119	0	0	

N 21   *	*	*	*	*	*	*	*	*	*	*	183	*	*	3066	*	*	*	*	*	21
       0	*	*	*	*	*	*	3119	0	0	

W 22   *	*	*	*	2758	*	*	*	*	3116	*	*	*	3106	*	*	*	3261	953	*	22
       0	*	*	*	*	*	*	3119	0	0	

R 23   *	*	*	*	2758	*	*	*	*	*	*	2182	*	*	662	*	*	*	*	*	23
       0	*	*	*	*	*	*	3119	0	0	

S 24   *	2191	*	3261	3106	*	*	*	*	*	*	*	*	*	3089	1174	*	*	*	*	24
       182	3075	*	0	*	*	*	3119	1000	0	

R 25   3089	*	*	*	*	*	*	*	3106	*	*	*	2091	2758	1381	*	*	*	*	*	25
       0	*	*	*	*	*	*	3119	0	0	

T 26   *	3106	*	*	2758	3261	*	*	*	*	*	*	*	*	*	*	1752	*	3066	2214	26
       0	*	*	*	*	*	*	3119	0	0	

G 27   *	*	*	*	*	0	*	*	*	*	*	*	*	*	*	*	*	*	*	*	27
       0	*	*	*	*	*	*	3119	0	0	

E 28   *	*	*	0	*	*	*	*	*	*	*	*	*	*	*	*	*	*	*	*	28
       0	*	*	*	*	*	*	3119	0	0	

I 29   *	*	*	*	*	*	*	352	*	2208	*	*	*	*	*	*	*	*	*	*	29
       0	*	*	*	*	*	*	3119	0	0	

D 30   *	*	0	*	*	*	*	*	*	*	*	*	*	*	*	*	*	*	*	*	30
       0	*	*	*	*	*	*	3119	0	0	

I 31   *	*	*	*	*	*	*	837	*	1557	*	*	*	*	*	*	*	3318	*	*	31
       0	*	*	*	*	*	*	3119	0	0	

I 32   *	*	*	*	*	*	*	385	*	3116	*	*	*	*	*	*	*	3075	*	*	32
       0	*	*	*	*	*	*	3119	0	0	

A 33   599	*	*	*	*	*	*	*	*	*	2182	*	*	*	*	*	3066	*	*	*	33
       0	*	*	*	*	*	*	3119	0	0	

R 34   *	3318	*	3116	*	*	3066	*	*	2758	*	3106	*	3089	1818	*	*	*	*	*	34
       0	*	*	*	*	*	*	3119	0	0	

D 35   *	*	1337	3261	2091	*	*	*	2758	*	*	*	*	3089	*	*	*	*	*	*	35
       1327	1564	1926	720	1348	*	*	3119	1898	0	

D 36   *	*	1269	*	*	2821	*	*	2715	*	*	*	*	*	*	*	1780	*	*	*	36
       0	*	*	*	*	*	0	2571	0	1495	

R 37   *	*	2683	2715	*	*	*	*	2669	*	*	*	*	*	1426	*	*	2621	*	*	37
       0	*	*	*	*	0	*	2571	0	1495	

T 38   *	*	*	3116	*	*	*	3066	2758	3075	*	*	*	*	*	*	1003	*	*	*	38
       0	*	*	*	*	*	*	3119	0	0	

I 39   *	*	*	*	*	1926	*	1273	*	*	*	*	*	*	*	*	3261	2191	*	*	39
       0	*	*	*	*	*	*	3119	0	0	

V 40   3066	*	*	*	*	*	*	3261	*	*	*	*	*	*	3116	*	*	597	*	*	40
       0	*	*	*	*	*	*	3119	0	0	

F 41   *	3075	*	*	694	*	*	*	3116	2758	*	*	*	*	*	*	*	*	*	*	41
       182	*	3075	*	*	*	*	3119	0	0	

V 42   *	*	*	*	*	*	2623	*	*	*	*	*	*	*	*	*	*	255	*	*	42
       0	*	*	*	*	0	*	2945	0	1000	

E 43   *	*	*	440	2758	*	*	3116	*	*	*	*	*	*	*	*	*	*	*	*	43
       0	*	*	*	*	*	*	3119	0	0	

V 44   *	*	*	*	*	*	*	2758	*	*	*	*	*	*	*	*	*	231	*	*	44
       0	*	*	*	*	*	*	3119	0	0	

K 45   *	*	*	1926	*	*	*	*	953	*	*	*	*	*	2182	*	*	*	*	*	45
       0	*	*	*	*	*	*	3119	0	0	

T 46   *	*	*	*	*	*	*	*	*	*	*	*	*	3106	*	*	953	1926	*	3261	46
       0	*	*	*	*	*	*	3119	0	0	

R 47   *	*	*	*	*	*	*	*	1926	3089	*	*	*	*	691	*	*	*	*	*	47
       0	*	*	*	*	*	*	3119	0	0	

S 48   *	*	*	*	*	3116	*	*	*	*	*	*	*	*	1554	1172	3318	*	*	*	48
       0	*	*	*	*	*	*	3119	0	0	

G 49   *	3089	*	*	*	871	3106	*	*	*	*	*	*	*	*	2187	*	*	*	*	49
       0	*	*	*	*	*	*	3119	0	0	

E 50   3261	*	3318	1627	*	2071	*	*	*	*	*	*	*	*	*	3106	3089	*	*	*	50
       0	*	*	*	*	*	*	3119	0	0	

N 51   2090	*	*	*	*	3318	*	*	*	3261	*	1609	*	*	*	3089	3116	*	*	*	51
       0	*	*	*	*	*	*	3119	0	0	

Y 52   *	*	*	*	1389	*	*	*	*	*	*	*	*	*	*	*	*	*	3066	1003	52
       0	*	*	*	*	*	*	3119	0	0	

G 53   3089	*	1904	3075	3116	1391	*	*	*	*	*	*	*	*	*	*	*	*	*	*	53
       0	*	*	*	*	*	*	3119	0	0	

P 54   *	*	3089	*	*	2289	3075	*	*	*	*	*	1627	3066	*	3106	*	*	*	*	54
       440	*	1926	*	*	*	*	3119	0	0	

A 55   1357	*	*	*	*	2669	*	*	*	1787	*	*	2621	*	*	*	*	*	*	*	55
       247	2669	*	0	*	0	*	2571	1000	1495	

A 56   1006	*	*	*	*	*	*	1922	*	3066	3075	*	*	*	*	*	*	*	*	*	56
       0	*	*	*	*	*	*	3119	0	0	

E 57   2165	*	*	1775	*	*	3318	3089	*	3066	*	*	*	*	*	*	*	*	*	2758	57
       0	*	*	*	*	*	*	3119	0	0	

A 58   871	*	*	*	*	*	*	3089	3116	*	*	*	*	*	*	2182	*	*	*	*	58
       0	*	*	*	*	*	*	3119	0	0	

V 59   *	*	*	*	*	*	*	2758	*	*	*	*	*	*	*	*	*	231	*	*	59
       0	*	*	*	*	*	*	3119	0	0	

T 60   *	*	3106	*	*	3089	*	*	*	*	*	3066	*	*	*	*	628	*	*	*	60
       0	*	*	*	*	*	*	3119	0	0	

P 61   3066	*	*	3318	*	*	*	*	3089	*	*	*	1176	*	3261	*	*	*	3106	*	61
       0	*	*	*	*	*	*	3119	0	0	

R 62   *	*	3075	*	*	*	3116	*	*	*	*	*	*	*	960	1988	*	*	*	*	62
       0	*	*	*	*	*	*	3119	0	0	

K 63   *	*	*	*	*	*	*	*	0	*	*	*	*	*	*	*	*	*	*	*	63
       0	*	*	*	*	*	*	3119	0	0	

Q 64   3075	*	*	*	*	*	*	*	*	1926	*	*	*	949	*	*	*	3318	*	*	64
       0	*	*	*	*	*	*	3119	0	0	

K 65   *	*	*	2071	*	*	3261	*	1617	*	*	*	*	3106	3318	3116	*	*	*	*	65
       0	*	*	*	*	*	*	3119	0	0	

K 66   *	*	*	*	*	*	*	*	592	*	*	*	*	*	1572	*	*	*	*	*	66
       0	*	*	*	*	*	*	3119	0	0	

I 67   *	*	*	*	*	*	*	1276	*	1629	2758	*	*	*	*	*	*	*	3106	*	67
       0	*	*	*	*	*	*	3119	0	0	

I 68   *	3089	*	*	*	*	*	1627	*	2182	*	*	*	*	2191	*	*	*	3066	*	68
       0	*	*	*	*	*	*	3119	0	0	

R 69   *	*	3106	3089	*	*	*	*	2758	*	*	*	*	2161	1340	*	*	*	*	*	69
       0	*	*	*	*	*	*	3119	0	0	

T 70   3106	*	*	*	*	*	*	*	*	2191	*	*	*	*	*	*	589	*	*	*	70
       0	*	*	*	*	*	*	3119	0	0	

A 71   231	*	*	*	*	*	*	2758	*	*	*	*	*	*	*	*	*	*	*	*	71
       0	*	*	*	*	*	*	3119	0	0	

R 72   *	*	*	3075	*	3318	*	*	3089	*	*	2086	*	*	1677	*	*	*	*	3116	72
       0	*	*	*	*	*	*	3119	0	0	

L 73   *	2758	*	3116	*	*	2078	*	*	1391	*	*	*	*	3075	*	*	*	*	*	73
       0	*	*	*	*	*	*	3119	0	0	

W 74   *	*	*	*	2078	*	*	*	*	*	*	*	*	*	*	*	*	3116	1000	2758	74
       0	*	*	*	*	*	*	3119	0	0	

L 75   *	*	*	*	*	*	*	3075	*	182	*	*	*	*	*	*	*	*	*	*	75
       0	*	*	*	*	*	*	3119	0	0	

A 76   694	*	*	*	*	3116	*	*	*	*	*	*	*	3075	*	2758	*	*	*	*	76
       0	*	*	*	*	*	*	3119	0	0	

S 77   *	*	3318	3116	*	*	*	*	3106	*	*	*	*	2758	3261	1749	3075	*	*	*	77
       0	*	*	*	*	*	*	3119	0	0	

Q 78   3089	*	*	3116	*	*	2165	*	2758	*	*	*	*	1335	*	*	*	*	*	*	78
       0	*	*	*	*	*	*	3119	0	0	

P 79   *	*	2758	3318	*	3075	*	*	*	*	*	2182	1760	*	3089	*	*	*	*	*	79
       1696	796	3116	467	1856	*	*	3119	2511	0	

P 80   2899	*	*	3149	3104	*	*	*	*	2994	*	*	2011	*	*	*	*	*	2916	2935	80
       280	*	2505	*	*	*	0	2955	0	1000	

S 81   *	*	2821	2715	*	*	*	*	*	*	*	2683	2621	*	2899	1977	*	*	*	*	81
       0	*	*	*	*	862	1153	2571	0	1495	

D 82   *	*	1599	*	*	*	2935	*	*	*	*	2505	2899	*	*	*	3104	*	3149	*	82
       0	*	*	*	*	*	0	2955	0	1000	

A 83   1689	*	*	*	*	2899	*	*	*	*	2935	*	*	*	*	2505	*	3104	2916	*	83
       0	*	*	*	*	*	0	2955	0	1000	

D 84   3149	2935	1456	*	*	2899	*	*	*	*	*	1954	*	*	*	*	*	*	*	*	84
       0	*	*	*	*	0	*	2955	0	1000	

C 85   3089	1320	*	*	1926	*	*	*	*	*	*	*	*	*	*	*	*	2191	*	*	85
       0	*	*	*	*	*	*	3119	0	0	

R 86   *	2758	*	*	*	*	*	*	*	*	*	*	*	*	440	3116	*	*	*	*	86
       0	*	*	*	*	*	*	3119	0	0	

I 87   *	*	*	*	1129	*	*	882	*	*	*	*	*	*	*	*	*	*	*	*	87
       0	*	*	*	*	*	*	3119	0	0	

D 88   *	*	177	3116	*	*	*	*	*	*	*	*	*	*	*	*	*	*	*	*	88
       0	*	*	*	*	*	*	3119	0	0	

V 89   2758	*	*	*	*	*	*	*	*	2090	*	*	*	*	*	*	*	696	*	*	89
       0	*	*	*	*	*	*	3119	0	0	

V 90   *	*	*	*	*	*	*	1583	*	2758	3066	*	*	*	*	*	*	1326	*	*	90
       0	*	*	*	*	*	*	3119	0	0	

I 91   2182	*	*	*	*	2191	*	1609	*	*	*	*	*	*	*	*	*	2103	*	*	91
       0	*	*	*	*	*	*	3119	0	0	

V 92   *	*	*	*	2182	*	*	*	*	3089	*	*	*	*	*	*	*	595	*	*	92
       0	*	*	*	*	*	*	3119	0	0	

R 93   *	*	*	*	3066	3106	*	*	2758	3075	*	*	*	*	1845	*	3261	*	*	3116	93
       0	*	*	0	*	*	*	3119	0	0	

//
