# Supplementary material for: The PD-(D/E)XK superfamily revisited: identification of new members among proteins involved in DNA metabolism and functional predictions for domains of (hitherto) unknown function
Source: BMC Bioinformatics. 2005 Jul 12;6:172. doi: 10.1186/1471-2105-6-172 (PMC1189080; doi:10.1186/1471-2105-6-172)
Supplement: Additional File 1 — An archive file in the zip format, which includes Hidden Markov Models of sequence & secondary structure profiles of PD-(D/E)XK nuclease families analyzed in this article (those known used as queries and newly identified ones). HMMs are in the format of the HHsearch program. The same data are available for download from the authors' FTP server: [file 1471-2105-6-172-S1.zip › hhsearch_pdexk_profiles/results/known/COG3857.hhm]

NAME  COG3857 AddB ATP-dependent nuclease, subunit B [DNA replication, recombination, and repair]
FAM   
FILE  COG3857
COM   /cluster/usr/soeding/hh/hhmake -i /cluster/databases/hhpred/new_dbs/cdd_21Feb05/COG3857.a3m 
DATE  Tue Feb 22 21:55:33 2005
LENG  1108 match states, 1108 columns in multiple alignment
FILT  9 out of 11 sequences passed filter (max seq id>=90%, coverage>=0%, min seq id with query=0%, Ndiff=0%)
NEFF  3.6 
SEQ
>ss_pred
CCCEEEEECCCCCHHHHHHHHHHHHHHHCCCEEEEECCCCCHHHHHHHHHCCCCCCEEEEEEEEHHHHHHHHHHCCCCCCHHCCCHHHHHHHHHHHHHHH
HHHHHHHHHHHCCHHHHHHHHHHHHHHHHHCCCHHHHCCCCCHHHHHHHHHHHHHHHHHHHHHHCCCCCCHHHHHHHHHHCCCCCCCCEEEEEEECCCCC
CHHHHHHHHHHHHCCCEEEEEECCCCCCCCCCCCCCCHHHHHHHHHHHHHHHHHCCCCCEEEHHHHHHHCCCCHHHHHHHHHHHHHHCCCCCCCCCCEEH
HHHCCCHHHHHHHHHHHHHHHHCCCCCEEEEEEECCHHHHHHHHHHHHHHHCCCEECCCCHHHHHCCHHHHHHHHHHHHHHCCCHHHHHHHHHHHCCCCC
CCHHHHHHHHHHHHHHCCCCCCHHHHHHHHHHHCCCCHHHHHHHHHHHHHHHHHHHHHHHHHHHHHHHHHHHHHHHHHHHHHHHHHHHHHHHHHCCHHHH
HHHHHHHHHHHHHHHHHHHHHHCCCCCCHHHHHHHHHHHHHHHHCEECCCCCCEEEEEEEECCCCCCCCEEEEEECCCCCCCCCCCCCCCCCHHHHHHHH
HHCCCCCCCCHHHHHHHHHHHHHHHHCCCCEEEEEEEHHCCCCCCHHHHHHHHHHHHCCCCCCCCHHHCCCCHHHHHHHHHHHHHHHHHHHHHHHHHHCC
CHHHHHEEHHEECCHHCCHHHHHHCCHHCCCCCCCCCCHHHHHHHCCCCEEEEHHHHHHHHCCHHHHHHHEECCCCEEEEECCCCCHHHHHHHHHHHHHH
HHHHCCCCCCCCCCHHHHHHHHHHHHHHHHHHHHHHHHCCCHHHHHHHHHHHHHHHHHHHHHHHCCCCCCCEEEEEECCCCCCCCCEEEEECCCCCEEEE
EEEEEEECCCCCCCEEEEEEECCCCCCCCCHHCCCCCCCHHHHHHHHHHHHHHHHCCCHHEEEEEEECCCHHHHHCCCCHHHHHHHHHHHHHHHCCCCCC
HHHHHHHHHHHHCCCCCCCCCCCCCCHHHHHHHHHHHHHHHHHHHHCCCCCCEEECCCCCCCCCCCCCCCCCCCCCCCCCCCCCCCCCCCCCCCHHHHHH
HHHHCCCC
>ss_conf
9404887200230688999999999860894899826853068889886044578523899988035457876405774200136567999999999865
7888899983057679999999999998747568772589750356654579999999999985047883057899996245565445147999667876
6178999999972598599981067410035533220256789999988876411454200123332210243478999876544200100256453451
2441608999999999999850686400221233484546889999987637852215301366476899999999999734543789999875204677
8717899999999971677751011444333304630378898888764779999987566888999999999998755899999887887631116899
9999999999999999999985589748899999999987543301146544445663100012216987899972766678753336664778888887
4055558650477766789999997456770799811101367610356678875320211013401126510256653436789999999877765232
0132110011011201121355310001133441231067776533873243035666773141243333001541255531697116899999999997
4143047886668888999999999886335678887301145689999999999887888863256355224223314788874301101799877899
8568551212669738999731663344202226754410689999999862652000010356786261001111478788999998654321000378
8786665544301110146532467889999999999999999984243233154330368886875356421035444534774232688756789999
98603689
>Cons-COG3857
MxmxxiygxxgtgkTxxlxxexxxxxxxgkpviyIvPxqxsFexExxxLxxxxxxgxxxixVxxFxrLaxxixxexgxxSkxxLxxxgxxMlfykxlxex
kxxlxvyxxxxxxxgFxxxlxelxxExKkxxlsvexLxxxxxxxxxxklxdlxliyeexxxxlxxxxlxxedxlxxladxxxxsxxLxxxxIvIDGFtxF
SxxExxvIexLxxxxxxvxIxltxdxxxyxxxxxxxxifxxsxxxlxxLxxxaxxxxixxxxxxxxxxxxxxxxxLxxlxxxxxxxxxxxxxxxxxxixI
xqaxnxkeEiEgvArxIrqxixegxrYkDiaILxgDxxaYexxlxxIfxxyxIPxfidkxxsMxxHPlixfixSllxxxxxNWxxexvlxllKtxxxfxx
xxxxxiDxlEnYvlxxGIxGxxkwxkxfxxxxxxxxxxxxxlnexrxxilxpLxxlxxxsrxktxxxxxxalxxxLexxxvxexlxxxxxexxxxgxxxx
axxxxqvWxxxielLeefvxvfgxexlxlxxFleilxxGlexxkfxxiPxtlDqVxIxsxdlvxxxxxxxvYaiGmndgxfPxxxxxsglLSDedRxxln
xxxvxlxxxsxxnxxxxxfxxyxxxxxaxxxLxlSypxxxxegxsxxxxxxxxlfxxxxxxxxxdxxxxxxxexxxxixxxxaxxsxlxxxxrqxxxxxx
xxxxwxxvyrxlxkxxxxxxxxxxxsxlxxxnetxxlxexxxxxlyGxxlxxSVSrlExfxxCpfxyfxxygLxLkerxxxxlxxxdlGxxfHxvxexix
exxxxxxxdxxxlxxxxxxxlxxxixxxxxxxxxxxilxssxrxxyxxxkLxxIvrxtxxiLxexxxxxxfxpixxExxFglkxxxxxxixlxxgxxixl
xGrIDRIDxxxxxxxlxIvDYKSsaxxfxlxxvYyGLxlQlmTYLdaixqxxxxxxxxpxGalYfhmxePxixxxxxxxlxxixxelxKsxkxkGLxlxd
xxxxdxxlexiixaxxkkngxlxxxxxxefdxLxxxnxxxyxeaxxxixxGxxsInPykxxxkxpcxxCxxkSiCrfdxxxxxnxyRxvxxxxxxxixxx
lxxexgxe
>COG3857 AddB ATP-dependent nuclease, subunit B [DNA replication, recombination, and repair]
MTMQLLYGRAGTGKTEILTEEIQEELEKGKPVIYIVPSQMSFEKEKEILERLRQGGSFRIQVTRFKRLAYYILQETGGPSKTHLGDTGLSMLFYKILEEL
KKELKVYGSLADKSGFIEQLAELYTEFKKYQLSVEDLEDTADEQSLKKLHDLSLIYEEFEANLYNNYLDPEDSLSRLADKIKKSEQLKQAAIVIDGFTRF
SPEEYRVIELLMKKCARVTIGLTADKKAYTKGSEEGNIFRASKKTLFRLLSKAEELNISIEQYNEVLYKFTKLQDLAHLENDFDQLPIEIYAKDADHISI
WQASNQKEEIEGVAREIRQKIREGYRYKDIAILLGDPAAYELTLKEIFKLYEIPFFIDKKRSMADHPLIEFIESLLDIKRYNWRYEPVLNLLKTDVLFDS
NESEDIDLLENYVLAAGIKGKKKWTKLFTYEHFRKIENLERLNETRLDILHPLETLLKMSRAKTVKELAQALYEFLEEGRVPEQLQTERQEAELNGRHVE
AEEHEQVWNALIELLEEFVEVFGDEKLSLELFLEILHIGLESLKFRLIPATLDQVSIGSYDLVKPHTKKFVYAIGMNDGVFPAPHKNSGLLSDEDREYLN
QITVELSIASKENLKKNQFTVYSLVNSAKEELVLSYPIADNEGESPILNPVEQLFPNFGQLPLLDIEQNNDEESLSLIGNYKATLSLLVSILRQEKDEEQ
VSDFWWDVYRVLSKSDHNQGLENPLSALSFDNETLKLGEETALQLYGEELYLSVSRLEKFYRCPFSYFLEYGLGLKERKDIHLDARDLGNFFHRVFERIS
EEENLENQDWNFLNEEDCERLTQKIVEVLLEKEQEQILLSSARYEYTLEKLEDIVRRTATILAEQAKFSDFEPIGEEASFGLKGLPPLTIGLPSGSEILL
RGRIDRIDQLEKDGYLGIVDYKSSAHQFDLTDVYYGLSLQLMTYLDAIKQNAPEDDVKPGGALYFHMHEPEIKLNSDLGLDKIEQELKKSMKYKGLFLED
ETEMDQRLEIIIPAGLKKNGSLSQATEEEFDLLLKHNRNLYQEAAEQILDGDFSINPYKKKKKTPCQYCPYKSICRFDANLDMNQYREVGETSKEEILEK
LKNEGGNE
>gi|113346 ATP-dependent nuclease subunit B
MGAEFLVGRSGSGKTKLIINSIQDELRRApfgKPIIFLVPDQMTFLMEYELAKTPDMGGMIRAQVFSFSRLAWRVLQHTGGMSRPFLTSTGVQMLLRKLI
EEHKQEFKVYQKASDKSGFTAQVERMLTEFKRYCLEPEDIRRMAESGTASeyrgervlseKLHDLSILYQQMEKSLADQYLHSEDYLTLLAEHIPLAEDI
KGAHIYVDGFYQFTPQEFRVLEQLMVHAEHITFSLTADKPSYEREPHELELFRMTGKTYYRLHQKAKELNLDITYKELSGTeRHTKTPELAHLEAQYEAR
PAIPYAEKQEALTVMQAANRRAELEGIAREIHALVREkGYRYKDVAILARQPEDYKDMVKEVFADYEIPYFIDGKASMLNHPLIEFIRSSLDVLKGNWRY
EAVFRCVKTELLFPLNEPkakvrEQVDQLENYCIAYGIKGD-RWTKgdRFQYRRFVSldddfaqtdqeIEMENMLNDTRDWIVPPLFQLQKrMKKAKTVQ
EKAEALYRYLEETDVPLKLDQERQRAEDDGRIIEAQQHQQAWDAVIQLLEEFVEMMGDDEISLDLFQQMIEAGAESLTFSLIPPALDQVFVGNMDLSRMY
GTSCTFVLGANDGVLPARPDENGVLSDDDREWLKTIGVELSSGGRERLLDEHFLIYMAFSSPSDRLYVSYPIADAEGktllPSMIVKRLEELFPHHKeRL
LTNEPEQVSDEEQLMYVVNKSVAQSFTASQLRLWTREYDISDVWWSTYNVLMSE-QdRLQSKKLFSSLFFRNEVKQLERSVSRQLYGERIQGSVSRMETF
NACPFSHFASHGLHLKERQFFKLEAPDIGQLFHSSLKLISDRLRDEKLDWRDLTKEQCELFSYDAVERLAPKLQKEILLSSNRHYYVKEKLQKIVTRVSG
ILSEHAKASGFVPIGLELGFGGKGpLPPLTFQLKNGCTMELVGRIDRVDKAESSKglLLRIVDYKSSDKGLDLAEVYYGLALQMLTYLDLSITHSADWlg
MrATPAGVLYFHIHDPMIQSNLPLGLDEIEQEIFKKFKMKGLLLGDQEvvrLMDTTLQegrsNIINAGLKKDGSLRsdsaAVGEKEFDLLTKHVRRTFQE
AGEQITDGRVSIEPYKMKNKTPCTYCAFKSVCQFDESLEENEYRPLKAEKDKTILEWIKKEAdGNE
>gi|15615543 (NC_002570) BH2981~unknown [Bacillus halodurans]
MAEQVVYESTVKEIAnrKRLTHWFQWQQMTGTPLYYILPSAKWLS-----LGRKRQPG---IRYITFDDLAELILDET-KESYVAIGEEDRHLFFQQFLE
ED-----ALGGTHDR-HQAKAYADTYGQIKRLGLEVEEY--TAGLESLK---PLFKRYEQATVNE-NRLLDPEQKILVAANRLSKRPSLMTGAVVVDGFY
DFSPLQYRLITALKKADAPFHVYLPQA------------TFAIAKQTLNDLLSLG------------------FEQKTVHHRNDLMTE----------SI
SVKAASTTEEQYYGLMQDIILSEKP---YDAFGIVLADEKADEAVLFRVAKFLGVPLQRSKRRSARDSAILHWLDYVLRMpsrAATSWEQLPLLELIMKL
T-FKSGAS--FALAKKSFLATGDVADEGIER-L-IELVRG--NVWRKRDTFLAYLHQLERLLD--DSELSSLYEQRMRESHETWRAQEIAFE-------L
--HVMTYLKSLVQEKRQELEEKGLMAFT---IRLDLFREWLHYQLERKKFTIEKGRERGVSIHTWRDVPLFQGDKLYVTSMNEGTFPAPHSLQGYVQERD
---LYSLPIPYGAPTQHVFKMKQEAYFDQLFYIAPEIVFSY----IKG----MNPNEPFLP----SPFLDRYVATETYEWTFEKRMEAPFALTVGE-QQE
KAAH--FLGKGYVINGLSPE----IER-----IHQHVERLKTGEEALSEPLSAQHTLSVTALEQYARCPFRFGMERIFAVKEpmKKDVRVSPLDLGHLIH
QVIQHIYEEEDLIGQPFHRLSETDKGRIGQKVESVFLTlwEEVEQRYLSLSRLELELIKREWLKRLRKWWEAERKHFWDHEPVKEMAIYSLERSVSLPIR
LPSGTTITLTGKVDRIDVDHEG--FTIYDYKTgQAHLKMEEDVPSGLKLQLPLYMIAAGQQLKEK--KAYGASYISLKEPEKRAN--NGLWKPEHVGKGS
RFRVSAFCKNR--HEQ---------------LG-----TIDFLHAFNLDERIEQLWQGMHEDFSVMPLDCSKS-----CPYHAVCRVTPEQ-----REEG
ETSWQ-------------
>gi|15895531 (NC_003030) ATP-dependent exonuclease synthesis protein AddB (superfamily I helicase) [Clostridium acetobutylicum]
MSLRFIYGRAGSGKSQFCIESINTRIEKGgdKPLILIVPEQFSFQSEKNILDLIGEKSINRVKVISFKRLAYRIFDEVGGIAREHMNSSGKSMLFYHIMN
TLKSEFRVFALSARQKGFVNTIADTVSEFKKYELTTEVLRDTIDEIEDEelknKLHDLSLIYDEFNRLLYKNYIDPDDDLTILKDKIKQSTVLQGAEIWL
DEFSSFIPQQYGIIEELLKKCSRVNITLTMD---YDNASKDNDIFSVTQNTEKRLLKLAENNNISIEkPINLNGRpfyRFKNSPELSFLEKNLYSFPYEI
YKKGPDKIEIFKTSNLYTEVEKIARNIIEFVREdNVRFSDIAVVTGDLGSYEKTVSVIFKEYRIPFFIDRNKDIEDNTLIILIKSIIDIFVKNWSYETVF
RYLKTG--FADIEPDEIDILENYVLAAGIKGKKKWTEeEWTYNVYGDalegdiseesKEKLSKVNEIKNRFLRPILNFRErVLRRNNVAEICRALFEFLY
DINVPEAVEKMVNEFRESGRQILANEYSQIWNIIIELMDQLVEVMGNEKVNLEQFSRILFIGIKEHKMGLIPSSLDQVLVGSIDRLKSHAIKILYIIGVN
DGVFPSAAMEEGILSDRDREILNSKGVELAKDTKTQAMEQRFLVYTAITNSKEYLFLSYPIADYEGktlrPSLIVNRVKTLFPKIVeKSDVIKIE--NDE
ESMKLISATVPTFNEMISSFRKEIDGEgEVSSIWHDVYRWYSKSDEwTGKCNNMFKAISYTNQVDYISEEKALKLYGGSLKMSVSRLEKYIECPFSYYVQ
YGLNIKDRKIFSLTPPDLGSFMHKVIDRFCETIKEENIDWNEVNDHICEEKIYKIVDQEIEGRGGSILNSSPRYSYIALRLKRILKRTVRIVAEQFKRGS
FKPVGYEVSFENGGsYPPITVGLNDGSEVVLTGRIDRIDMMEKDGstYIRIVDYKSGNKIFKLSDVYYGFDIQLLLYLNAILENENLDeeDkVLPGAILY
FTMDDPIIKGKNNLTDEQIREEIMKSLKMKGLLLSDPDvikEMDREMEgssIIIPASIKKDGTLGrssAATKEQFDILIEHVRNLVVKNCENLLMGDIRI
KPYKKGKEKPCDYCMYSSICRFDTMFDGNNYRYVKEKSDEEVWKLIEREMseeGDE
>gi|15671985 (NC_002662) subunit B of ATP-dependent exonuclease [Lactococcus lactis subsp. lactis]
--MEILYTEITQDLTEGLLEISLEELEKNRKVYYIVPSSMSFEKEKEILERLAKGSdsaVFDLLVTRFKQLPYYFDKREKATTKTELGTAGLSMLFRRVL
RSFsKEEIPLYFSLQDSAGFLEMLIQLRTELLTANLSVENLPDSPKNQELK---KILSRFEEKLANDYANYSEFGDFTSRLAD-GEFDFQLKDVTIVIDG
YTRFSAEEELFIESIQDRVARFVIGTYSDENSLTAGSETIYISTSQMIGRFRSKFPVELRKMAFSSVNEVYNKLTKLLDLDSRFAISDQN-IEINSADAK
YFRIWEAENQKVEIEGVAKEIRQKISQGAFFKDFTVLVGDPAAYEITLKEIFELYEIPFFYAQEESMSQHPLVIFFESLLSIKKNNYGTDDVVNLLKSKV
YTDVNLDeEVIDYFEYYVQKYKISGRKKFTEAFNESEFSKIELVNQLRENLLGNDSPLQVFLGTNRQKTGKKWVSDLQVLLENGNVMANMNTYFSEAESE
NKHQMADKHEQVWQMLISILNEFLAVFSDEKLKSVEFLDILLAGLKNAKYRQIPANVDVVNIKDYELVEPKTNKYIYAIGLSQTNFPRIKKNSTLLSDEE
RLEINQTTdenQFIEQLNVVNYQKNQFTVLSLVNSAKETLVLSMPQIMAN-EQGEFSPVFQLFLNHSdEKILQKIQEVNLFESLEHIGNSRSVISMIGKI
ERELVETEekndDKRVFWSSIFRILVKS--NPDFQKILLDLAKDIDTVNLSQETLDQIYGDKLYASVSSFERFYNCEYQYFLETTLGLETFENIDINSKI
VGNFFHEVFEKVMQEEALS--AENFD-----EKLTKVLHDVDSNYSRYFTHDATARFTWTN--LEEIVRQTATVLKETVSTDELKTLLTESSFGLPK--S
E-LGNFSVDDIYLRGRIDRLDQLSSD-YLGAIDYKSSAHSFKLQDAYDGLSLQFMTYLDVIKEAFPNQK--IWGALYLQFKNQPINLSEINHLSEIAGLL
KESMRYDGLVLEEA--ADQIKAIENITVKKSN-IYNQE---EFEQLLKLNENHYQHAGQRLKSGQIAINPIMKRSEgidqtgnvRGCRYCPLKSICRFEA
NVHMNDHsREIGQKSQAEILAELKGEGRNE
>gi|15926555 (NC_002745) hypothetical protein, similar to ATP-dependent nuclease subunit B [Staphylococcus aureus subsp. aureus N315]
MTLHAYLGRAGTGKSTKMLTEIKQKMKADplgDPIILIAPTQSTFQLEQAFVNDPELNGSLRTEVLHFERLSHRIFQEVGSYSEQKLSKAATEMMIYNIV
QEQQKYLKLYQSQAKYYGFSEKLTEQIQDFKKYAVTPEHLEHFIADKNMQtrtknKLEDIALIYREFEQRIQNEFITGEDSLQYFIDCMPKSEWLKRADI
YIDGFHNFSTIEYLIIKGLIKYAKSVTIILTTDG-----NHDQFSLFRKPSEVLRHIEEIANELNISIErQYFNQLY-RFNNQDLKHLEQEFDVLQINRV
ACQG-HINILESATMREEINEIARRIIVDIRDkQLRYQDIAILYRD-ESYAYLFDSILPLYNIPYNIDTKRSMTHHPVMEMIRSLIEVIQSNWQVNPMLR
LLKTDVLTASYLKsaYLVDLLENFVLERGIYGK-RWLDdeLFNVEHFSKmgrkahkltedeRNTFEQVVKLKKDVIDKILHFEKqMSQAETVKDFATAFY
ESMEYFELPNQLMTERDELDLNGNHEKAEEIDQIWNGLIQILDDLVLVFGDEPMSMERFLEVFDIGLEQLEFVMIPQTLDQVSIGTMDLAKVDNKQHVYL
VGMNDGTMPQPVTASSLITDEEKKYFEQQAnVELSPTSDILQMDEAFVCYVAMTRAKGDVTFSYSLMGSSGddkeISPFLNQIQSLFN---QLEITNIPQ
YHEVNPLSLMQHAKQTKITLFEALRAWLDDEIVADSWLDAYQVIRDSDHlNQGLDYLMSALTFDNETVKLGETLSKDLYGKEINASVSRFEGYQQCPFKH
YASHGLKLNERTKYELQNFDLGDIFHSVLKYISERING---DFKQLDLKKIRQLTNEALEEILPKVQFNLLNSSAYYRYLSRRIGAIVETTLSALKYQGT
YSKFMPKHFETSFRRKPrtndeLIAQTLTTTQGIPINIRGQIDRIDTYTKNDtsFVNIIDYKSseGSATLDLTKVYYGMQMQMMTYMDIVLQNKQRLglt
DiVKPGGLLYFHVHEPRIKFKswSDIDEDKLEQDLIKKFKLSGLVNADQTvidALDIRLEpkftsDIVPVGLNKDGSLSkrgsqVADEATIYKFIQHNKE
NFIETASNIMDGHTEVAPLKYKQKLPCAFCSYQSVCHVDGMIDSKRYRTVDETINPIEAIQNININdefGGE
>gi|15901016 (NC_003028) exonuclease RexB [Streptococcus pneumoniae TIGR4]
--MKLLYTDIRTSLTEILTREAEELVAAGKRVFYIAPNSLSFEKERAVLEYLSQQASFSITVTRFAQMARYLVLND-LPAKTTLDDIGLGLAFYKCLAEL
dPKDLRVYGAIKQDPQLIQQLIELYHEMTKSQMSFLDLENLTDEDKRA---DLLLIFEKVTAYLNQGQLAQESQLSHLIEAienDKVSSDFNQIALVIDG
FTRFSAEEERVVDLLHGKGVEIVIGAYASKKAYTSPFSEGNLYQASVKFLHHLASKYQTPAQDCSQTHEKMDSFDKASRLLESSYDFSELALDVDEKDRE
NLQIWSCLTQKEELELVARSIRQKLHEnsDLSYKHFRILLGDVASYQLSLKTIFDQYQIPFYLGRSEAMAHHPLTQFVESILALKRYRFRQEDLINLLRT
DLYTDLSQS-DIDAFEQYIRYLGINGLPAFQQTFTKSHHGK-FNLERLNVLRLRILAPLETLFA-SRKQKAEKLLQKWSVFLKEGAVTKQLQD----LTT
TLEAVEQERQAEVWKAFCHVLEQFATVFAGSQVSLEDFLALLHSGMSLSQYRTIPATVDTVLVQSYDLIAPLTADFVYAIGLTQDNLPKISQNTSLLTDE
ERQNLNQATeegVQLLIASSENLKKNRYTMLSLVNSARKQLFLSAPSLFNES-ESKESAYLQELIHFG-FRRREKRMNHKGLSKEDMGSYHSLLSSLVAY
HQQGEMSDteQDLTFVKVLSRVIGKKLDQQGLENPAIPTSPSSKTLAKDTLQALYPAKQEFYLSTSGLTEFYRNEYSYFLRYVLGLQEELRLHPDARSHG
NFLHRIFERALQLPNE----DSFD-----QRLEQAIQETSQEREFEAIYQESLEAQFTKEVLLDVARTTGHILRHNPA---IETIKEEANFGGKD--QAF
IQLDNGRSVFVRGKVDRIDRLKANGAIGVVDYKSSLTQFQFPHFFNGLNSQLPTYLAALKREGEQN---FFGAMYLEMAEPVQSLMAVKSLAGAVVEASK
SMKYQGLFLEKE---SS----YLGEFYNKN-KANQLTDEEFQLLLDYNAYLYKKAAEKILAGRFAINPYTENGRsIAPYVQQHQAITGFEANYHLGQArf
leKLDLADGKRLVGEKLKQAWlekIRE
>gi|15674821 (NC_002737) putative ATP-dependent exonuclease, subunit B [Streptococcus pyogenes] [Streptococcus pyogenes M1 GAS]
--MKLIYTEMSYSMTEILVNEARKAADQGYRVFYIAPNSLSFEKEREVLTLLPERGTFSIIVTRFVQMSRYFTVES-SPSKQHLDDTTLAMIFYRALMQL
kPEDLPSYGRLQNNSVFIEQLVELYKELKNAQLSVHDLTGLDHPQKQEDLIKIIELAETIMIQQDYNQDSPLQSFARAIKLGLLNNQLSKTVVVIDGFSR
FSAEEDYLLSLLNNNCQEVIIGSYVSQKAYQKSFIKGNIYEASLHFLQDLAQKYHIKPVFAT-SNQVFKpAFSRLTQLFEATHDFSQVDWQLQKSDLDHF
SLWQCHHQKEEIEHVAKSIRQKLYEGYRYKDILVLLGDMDAYQLQIGPIFDKFEIPYYLGKAEPMAAHPLVQFIESLERSQRYNWRREDILNMLKSG-LF
GCFDDSDIDRFEEYTQFADIKGFTKFSKPFTINSSRQ-YPLDFLNEMRQDIVLPLQELFK-SQKQLGASLVDKLILFLKKIRLAENMQG------LAQSQ
LEVEKNEEVWKRFTDILTSFHHIFGQEKLRLSDCLALIKTGMKSAQYRVVPATLDVVTIKSYDLVQPHSKPFVYAIGLTQSHFPKQIHHSGLLSDQERAR
INEIRnyRHFDIASAENSKKNHQTALSLFNAATKELVLSVSTVINET-FDDLSPYLKELINFG-LPLLDKGKNYLSYDNSDIGNYKALLSQIIAINRQDL
IEMsdQDKMFWTVVLRYLRKQLRKQQLELPTSDYRLSTKPLSKEVIEVCFPKGIPLKLSATALTVFYNNQYNYFLKYVLNLNKTESIHPDSRIHGQYLHR
VFERLMKDHTQ----EPFDN-----KLKQAIYHTNQESFFQQVYQDNAEAEYSLAILEDIVRSTAPILQLNQN---IQVIDQEKNFQLDM--------GN
--EILVHGIIDRIDQLSDG-SLGIVDYKSSANQFDIGTFYNGLSPQLMTYLAALKQIAPHDINQLFGAMYLHLQDPKLDLVtFKQIDNTLVESIYKALTY
KGIFSEVEKEHLS-----TGAYQTKNALYS--N-DELETLLNYNKYLYLKAAKHIKKGHFLINPYTSDGK-TVQGDQLKAITRFEADLDMGQArRLVTLP
AKEKKECFLTLMRKES
>gi|16801432 (NC_003212) similar to ATP-dependent deoxyribonuclease (subunit B) [Listeria innocua]
MTLQIIAGKAGTGKTTHLMDEVGEKIKKTsKTYIFIVPDQMTFQMETSFLNKQNLAGMLGTQIFSFSRLAWKILQETGGLSKTFLSQTGIEMVIRKAALD
QKDKLKIFSRATSKKGFYSELAKLFKEMKQEEISVDELEKSAANLSTSvssKVHDISLIYQKYEELLAGKFLENEDYLRLLADKIIESDYLNQTEIIIDG
FTSFSKQELTVIEKLMQKCDKVTVSLTLNVPEIHKGLEDFSMFKASTEAYFALLEMAKLNKIQVEPEKILLEnKRANSDSLAFLANAWGDNKYSSYEGGA
NDLTIHQANNRRAEMEGVAREIRQLALNGYRYRDIAILTRNIGDYDILCETVMESFDIPIFIDKKRAMAKHPFIEFIRSSIDAILFNWKYEPIFQAVKTE
FFFDVAENatimrRKADILENYVLENGIQNKWKWEKegDWIYRKIRGlstnvlpqtdeeLATQSVINEMRNLIVEPLSTLENnITKAKTGIEFAMALYHY
LEQVKAVEHLESWRQVAEENGYLELAREHEQAWSSISELLDEFVEVLGEEELDVNSFSEIITTGLDALEFSLLPPSLDQVVLADMENAKLLNMKVIFAIG
MNDGVMPLRQKDKGILSDQDRDSLRVENSNLKPSAKNNIGEEDLLAYKIMSLPSDKLFLSYPAADEEGkvlsESNYLRKIKGQFKNLNeSVYLTDPSLLN
DKEQSSYIRSKQATLGLLTSQLQMYKRGYPLSNVWWDAYNSYFEDSKeSEAAKQVLSSLYYENKTKPLQETTAKNLFGENIHASVSRMEKFFSCEFQHFA
QYGLKLEERAHYKLQAVDMGEIFHGAMEWISAELKRTNRDWGNLTEEECRQMAKLAMTFLAPKIQHEILLSSKRMEYIQYKLLQIITRATTVLNEQAKSS
AFRPIGLEVDFGLKGdIPPLKIPLQSDSELLLQGRIDRIDAAEQDDrtFLRIIDYKSSSHDLALTEVYYGLALQMLTYLDIVVTNAQKMigKtAEPAGVL
YFHMHNQYVQAEKELSDEAIARELQKSSKMKGLILSDPVavsLMDTNLEkgkssNIIPAEIKQNGELSarsrTATKAEFDKMRRFVRQKYQEAGNKILDG
AVSINPYKLKEKTPCQFCGFRSFCGFDPSLASNQYRHLTNEKTETILTKMDIEGGTQ
#
NULL   3706	5728	4211	4064	4839	3729	4763	4308	4069	3323	5509	4640	4464	4938	4285	4423	3815	3783	6325	4665	
AVER   4107	7297	4119	3435	4341	4435	5544	3877	3746	3124	5428	4551	5078	4233	4385	3903	4416	4344	6924	4520	
HMM    A	C	D	E	F	G	H	I	K	L	M	N	P	Q	R	S	T	V	W	Y	
       M->M	M->I	M->D	I->M	I->I	D->M	D->D	Neff	Neff_I	Neff_D
       0	*	*	0	*	0	*	99999	99999	99999	
M 1    *	*	*	*	*	*	*	*	*	*	0	*	*	*	*	*	*	*	*	*	1
       0	*	*	*	*	*	*	2808	0	0	

T 2    2335	*	*	*	*	2606	*	*	*	*	*	*	*	*	*	2550	1099	*	*	*	2
       0	*	*	*	*	*	*	2808	0	0	

M 3    3178	*	*	2857	*	*	*	*	*	1535	1299	*	*	*	*	*	*	*	*	*	3
       0	*	*	*	*	*	*	3672	0	0	

Q 4    *	*	*	2125	*	*	3052	*	2122	*	*	*	*	1706	3134	*	*	*	*	*	4
       0	*	*	*	*	*	*	3672	0	0	

L 5    3052	*	*	*	2156	*	*	2124	*	1797	*	*	*	*	*	*	*	2857	*	*	5
       0	*	*	*	*	*	*	3672	0	0	

L 6    *	*	*	*	*	*	*	1565	*	1310	*	*	*	*	*	*	*	2857	*	3052	6
       0	*	*	*	*	*	*	3672	0	0	

Y 7    3177	*	*	*	*	*	*	*	*	3052	*	*	*	*	*	*	*	3178	*	603	7
       0	*	*	*	*	*	*	3672	0	0	

G 8    *	*	*	2857	*	962	*	*	*	*	*	*	*	*	*	*	1521	*	*	*	8
       0	*	*	*	*	*	*	3672	0	0	

R 9    *	*	3105	2106	*	*	*	*	3177	*	*	*	*	*	1311	2857	*	*	*	*	9
       0	*	*	*	*	*	*	3672	0	0	

A 10   1311	*	*	*	*	*	*	2090	*	*	3139	*	*	*	*	3178	2857	*	*	*	10
       0	*	*	*	*	*	*	3672	0	0	

G 11   *	*	*	*	*	962	*	*	*	*	*	*	*	*	3105	3139	3074	2857	*	*	11
       0	*	*	*	*	*	*	3672	0	0	

T 12   *	*	*	*	*	*	*	*	2857	*	*	*	*	3074	*	2156	1303	*	*	3139	12
       0	*	*	*	*	*	*	3672	0	0	

G 13   *	*	3074	2857	*	962	*	*	*	*	*	*	*	*	*	2122	*	*	*	*	13
       0	*	*	*	*	*	*	3672	0	0	

K 14   *	*	*	*	*	*	*	2857	962	2090	3139	*	*	*	*	*	*	*	*	*	14
       0	*	*	*	*	*	*	3672	0	0	

T 15   2857	*	*	*	*	*	*	*	*	*	*	*	*	*	*	2093	672	*	*	*	15
       214	2857	*	1000	1000	*	*	3672	1000	0	

E 16   *	*	*	1299	*	*	*	*	2009	*	*	*	*	3134	*	*	2113	*	*	*	16
       0	*	*	*	*	*	*	3672	0	0	

I 17   *	*	*	*	3134	3074	3177	1797	3052	3178	*	*	*	*	2857	*	*	*	*	*	17
       0	*	*	*	*	*	*	3672	0	0	

L 18   *	3134	*	*	*	*	*	3178	*	610	3052	*	*	*	*	*	*	*	*	*	18
       0	*	*	*	*	*	*	3672	0	0	

T 19   *	*	*	*	*	*	*	2156	*	2063	3177	*	*	*	*	*	1680	3139	*	*	19
       0	*	*	*	*	*	*	3672	0	0	

E 20   *	*	3177	1783	*	*	2857	*	*	*	*	2158	*	*	3105	*	3052	*	*	*	20
       0	*	*	*	*	*	*	3672	0	0	

E 21   *	*	*	947	*	*	*	3074	*	*	*	*	*	*	*	2156	*	*	2857	*	21
       0	*	*	*	*	*	*	3672	0	0	

I 22   2122	*	*	*	2857	*	*	1311	*	*	*	*	*	*	*	3074	*	3177	*	*	22
       0	*	*	*	*	*	*	3672	0	0	

Q 23   *	*	*	3105	*	3177	*	*	3052	3074	*	3134	*	1706	3139	*	*	*	*	*	23
       0	*	*	*	*	*	*	3672	0	0	

E 24   *	*	3178	1309	*	*	*	*	3139	*	*	*	*	3052	*	*	3134	*	2857	*	24
       0	*	*	*	*	*	*	3672	0	0	

E 25   3139	*	*	1800	*	*	*	*	2113	3105	*	*	*	2857	3134	*	*	*	*	*	25
       0	*	*	*	*	*	*	3672	0	0	

L 26   3139	*	*	*	*	*	*	2155	*	1800	3052	*	*	2857	*	*	*	3105	*	*	26
       0	*	*	*	*	*	*	3672	0	0	

E 27   3105	*	3139	1783	*	*	*	*	2113	*	2857	*	*	*	3178	*	*	*	*	*	27
       0	*	*	*	*	*	*	3672	0	0	

K 28   2078	*	*	*	*	*	*	*	1318	*	*	*	*	3139	3178	*	2857	*	*	*	28
       0	*	*	*	*	*	*	3672	0	0	

G 29   3178	*	3052	*	*	890	*	*	*	*	*	3074	*	*	*	*	3177	*	*	*	29
       877	1134	*	1181	839	*	*	3672	2328	0	

K 30   *	*	3052	*	*	*	*	*	974	*	*	*	*	*	3074	*	2857	*	*	3139	30
       0	*	*	*	*	*	*	3672	0	0	

P 31   *	*	*	*	*	*	*	*	3074	*	*	*	887	*	2122	*	3177	*	*	*	31
       0	*	*	*	*	*	*	3672	0	0	

V 32   *	*	*	*	*	*	*	2114	*	1989	*	*	*	*	*	*	*	1299	*	3177	32
       0	*	*	*	*	*	*	3672	0	0	

I 33   *	*	*	*	2122	*	*	962	*	*	*	*	*	*	*	*	*	*	*	1962	33
       0	*	*	*	*	*	*	3672	0	0	

Y 34   *	*	*	*	2177	*	*	*	*	2093	*	*	*	*	*	*	*	*	*	877	34
       0	*	*	*	*	*	*	3672	0	0	

I 35   *	*	*	*	*	*	*	169	*	3178	*	*	*	*	*	*	*	*	*	*	35
       0	*	*	*	*	*	*	3672	0	0	

V 36   1513	*	*	*	*	*	*	*	*	2857	*	*	*	*	*	*	*	967	*	*	36
       0	*	*	*	*	*	*	3672	0	0	

P 37   *	*	*	*	*	*	*	*	*	*	*	*	0	*	*	*	*	*	*	*	37
       0	*	*	*	*	*	*	3672	0	0	

S 38   *	*	2177	3134	*	*	*	*	*	*	*	2122	*	*	*	1668	3052	*	*	*	38
       0	*	*	*	*	*	*	3672	0	0	

Q 39   2857	*	*	*	*	*	*	*	*	*	*	*	*	962	*	1521	*	*	*	*	39
       0	*	*	*	*	*	*	3672	0	0	

M 40   *	*	*	*	3134	*	*	*	2857	2122	1330	*	*	*	*	3052	*	*	*	*	40
       0	*	*	*	*	*	*	3672	0	0	

S 41   *	*	*	*	*	*	*	*	*	*	*	*	*	*	*	942	1549	*	2857	*	41
       0	*	*	*	*	*	*	3672	0	0	

F 42   *	*	*	*	214	*	*	*	*	2857	*	*	*	*	*	*	*	*	*	*	42
       0	*	*	*	*	*	*	3672	0	0	

E 43   *	*	*	1299	*	*	*	*	*	3178	*	*	*	1535	*	2857	*	*	*	*	43
       214	*	2857	*	*	*	*	3672	0	0	

K 44   *	*	*	*	*	*	*	*	1080	2832	1980	*	*	*	*	2910	*	*	*	*	44
       0	*	*	*	*	*	0	3302	0	1000	

E 45   *	*	*	0	*	*	*	*	*	*	*	*	*	*	*	*	*	*	*	*	45
       0	*	*	*	*	*	0	3302	0	1000	

K 46   *	*	*	*	*	*	*	*	1556	*	*	*	*	2832	1911	*	2977	*	*	2984	46
       0	*	*	*	*	*	0	3302	0	1000	

E 47   1864	*	*	1104	*	*	*	*	*	*	*	2910	*	*	*	2977	*	*	*	*	47
       0	*	*	*	*	*	0	3302	0	1000	

I 48   *	*	*	*	1902	*	*	1556	*	2984	*	*	*	*	*	*	*	1911	*	*	48
       0	*	*	*	*	0	*	3302	0	1000	

L 49   3178	*	*	*	*	*	*	*	*	379	*	*	*	*	*	*	*	3052	*	*	49
       0	*	*	*	*	*	*	3672	0	0	

E 50   *	*	3134	1771	*	2857	*	*	3178	*	*	2113	*	*	*	*	3139	*	*	*	50
       0	*	*	*	*	*	*	3672	0	0	

R 51   *	*	3052	*	*	*	*	*	3177	2137	*	*	*	*	1668	*	3178	*	*	3105	51
       0	*	*	*	*	*	*	3672	0	0	

L 52   *	*	*	*	*	*	*	3134	2857	1299	*	*	2114	3177	*	*	*	*	*	*	52
       0	*	*	*	*	*	*	3672	0	0	

R 53   3074	*	3178	3052	*	3134	*	*	*	*	*	3177	3139	*	2351	3105	*	*	*	*	53
       0	*	*	*	*	*	*	3672	0	0	

Q 54   *	*	*	2137	*	*	*	*	3074	2113	3178	*	*	1680	*	*	*	*	*	*	54
       0	*	*	*	*	*	*	3672	0	0	

G 55   3177	*	*	*	*	1800	*	*	3134	*	*	3052	2857	3105	3139	*	*	*	*	*	55
       0	*	*	*	*	*	*	3672	0	0	

G 56   3105	*	*	*	*	619	*	*	*	*	*	*	*	*	*	2104	*	*	*	*	56
       428	3074	2857	1585	585	*	*	3672	1000	0	

S 57   *	*	*	*	*	*	*	2910	*	*	1980	*	*	*	*	1530	2924	2884	*	*	57
       0	*	*	*	*	*	0	3302	0	1000	

F 58   *	*	*	*	1080	*	*	2984	*	1902	*	2910	*	*	*	*	*	*	*	*	58
       0	*	*	*	*	*	0	3302	0	1000	

R 59   *	*	2884	*	*	2977	*	*	*	*	*	*	*	*	1085	1911	*	*	*	*	59
       0	*	*	*	*	0	*	3302	0	1000	

I 60   3178	*	*	*	*	*	*	1232	*	3074	*	*	*	*	*	*	2113	3134	*	*	60
       0	*	*	*	*	*	*	3672	0	0	

Q 61   *	*	*	3052	*	*	*	3139	3134	3074	*	*	*	1842	2857	*	3105	*	*	*	61
       0	*	*	*	*	*	*	3672	0	0	

V 62   *	*	*	*	*	*	*	3177	*	*	*	*	*	*	*	*	*	412	*	2857	62
       0	*	*	*	*	*	*	3672	0	0	

T 63   *	*	*	*	2177	*	*	1989	*	3052	*	*	*	*	*	*	1299	*	*	*	63
       0	*	*	*	*	*	*	3672	0	0	

R 64   *	*	*	*	*	*	3052	*	*	*	*	*	*	*	1299	1578	2857	*	*	*	64
       0	*	*	*	*	*	*	3672	0	0	

F 65   *	*	*	*	0	*	*	*	*	*	*	*	*	*	*	*	*	*	*	*	65
       0	*	*	*	*	*	*	3672	0	0	

K 66   3105	*	2857	3052	*	*	*	*	1783	*	*	*	*	*	*	2177	*	3139	*	*	66
       0	*	*	*	*	*	*	3672	0	0	

R 67   *	*	2857	*	*	*	*	*	*	*	*	*	*	1521	962	*	*	*	*	*	67
       0	*	*	*	*	*	*	3672	0	0	

L 68   *	*	*	*	*	*	*	*	*	377	2122	*	*	*	*	*	*	*	*	*	68
       0	*	*	*	*	*	*	3672	0	0	

A 69   628	*	*	*	*	*	*	*	*	*	*	*	3074	*	*	2095	*	*	*	*	69
       0	*	*	*	*	*	*	3672	0	0	

Y 70   *	*	*	2857	*	*	3052	*	*	*	*	*	*	*	2122	*	*	*	2177	1783	70
       0	*	*	*	*	*	*	3672	0	0	

Y 71   *	*	*	*	*	*	*	*	3177	2857	*	*	*	*	1535	*	*	*	*	1299	71
       0	*	*	*	*	*	*	3672	0	0	

I 72   *	*	*	*	2106	*	*	886	*	3105	*	*	*	*	*	*	*	3178	*	*	72
       0	*	*	*	*	*	*	3672	0	0	

L 73   *	*	3074	*	2093	*	*	*	*	1262	*	*	*	*	*	*	3139	3105	*	*	73
       0	*	*	*	*	*	*	3672	0	0	

Q 74   *	*	1989	*	*	*	*	*	3074	3105	*	*	*	1323	*	*	*	3139	*	*	74
       0	*	*	*	*	*	*	3672	0	0	

E 75   *	*	*	611	*	*	3178	*	*	*	*	3105	*	*	3074	*	*	*	*	*	75
       0	*	*	*	*	*	*	3672	0	0	

T 76   *	*	3105	3074	*	*	*	*	*	*	*	*	*	*	*	3139	1262	2093	*	*	76
       661	*	1443	*	*	*	*	3672	0	0	

G 77   *	*	*	*	*	318	*	*	2340	*	*	*	*	*	*	*	*	*	*	*	77
       0	*	*	*	*	0	*	2737	0	2091	

G 78   3074	*	*	*	*	1348	*	*	2857	3105	*	*	*	*	*	2095	*	*	*	*	78
       0	*	*	*	*	*	*	3672	0	0	

P 79   *	*	*	2857	*	*	*	3134	*	3177	3178	*	1797	*	*	*	3074	*	*	3052	79
       0	*	*	*	*	*	*	3672	0	0	

S 80   2120	*	*	*	*	*	*	*	*	*	*	*	*	*	*	619	3074	*	*	*	80
       0	*	*	*	*	*	*	3672	0	0	

K 81   *	*	*	3052	*	*	*	*	952	*	*	*	*	*	2156	*	*	*	*	2857	81
       0	*	*	*	*	*	*	3672	0	0	

T 82   *	*	*	3134	*	*	*	*	*	*	*	*	3178	2095	*	*	1309	2857	*	*	82
       0	*	*	*	*	*	*	3672	0	0	

H 83   2857	*	*	3074	2177	*	1809	*	3052	*	*	*	*	*	*	*	3105	*	*	*	83
       0	*	*	*	*	*	*	3672	0	0	

L 84   *	*	*	*	*	*	*	2857	*	419	3134	*	*	*	*	*	*	*	*	*	84
       0	*	*	*	*	*	*	3672	0	0	

G 85   *	*	2122	*	*	1668	*	*	*	*	*	3134	*	*	*	2113	3178	*	*	*	85
       0	*	*	*	*	*	*	3672	0	0	

D 86   *	*	1797	2857	*	*	*	*	3052	*	*	*	*	3177	*	2156	3074	*	*	*	86
       0	*	*	*	*	*	*	3672	0	0	

T 87   2063	*	*	2857	*	*	*	3105	*	*	*	*	*	*	*	3134	1349	*	*	*	87
       0	*	*	*	*	*	*	3672	0	0	

G 88   3052	*	2857	*	*	671	*	*	*	*	*	*	*	*	*	*	3139	*	*	*	88
       0	*	*	*	*	*	*	3672	0	0	

L 89   *	*	*	*	*	*	*	3177	3134	1299	*	*	*	*	2857	*	3052	3178	*	*	89
       0	*	*	*	*	*	*	3672	0	0	

S 90   3139	*	*	2113	*	3105	2857	*	*	*	*	*	*	3178	*	1783	*	*	*	*	90
       0	*	*	*	*	*	*	3672	0	0	

M 91   *	*	*	*	*	*	*	*	*	1976	423	*	*	*	*	*	*	*	*	*	91
       0	*	*	*	*	*	*	3672	0	0	

L 92   3105	*	*	*	2857	*	*	3139	*	1318	3052	*	*	*	*	*	*	3177	*	*	92
       0	*	*	*	*	*	*	3672	0	0	

F 93   *	*	*	*	603	*	*	2113	*	3178	*	*	*	*	*	*	*	*	*	*	93
       0	*	*	*	*	*	*	3672	0	0	

Y 94   *	*	*	*	*	*	*	*	*	*	*	*	*	2857	1557	*	*	*	*	937	94
       0	*	*	*	*	*	*	3672	0	0	

K 95   *	*	*	*	*	*	3134	*	1339	*	*	3052	*	2857	2106	*	*	*	*	*	95
       0	*	*	*	*	*	*	3672	0	0	

I 96   2158	3105	*	*	2857	*	*	1774	*	3178	*	*	*	*	*	*	*	3074	*	*	96
       0	*	*	*	*	*	*	3672	0	0	

L 97   3177	*	*	*	*	*	*	3178	*	877	3134	*	*	*	*	*	*	3052	*	*	97
       0	*	*	*	*	*	*	3672	0	0	

E 98   3105	*	*	1706	*	*	*	*	*	3177	3139	3134	*	3052	3074	*	*	*	*	*	98
       0	*	*	*	*	*	*	3672	0	0	

E 99   *	*	3177	880	*	*	*	*	*	*	*	*	*	3139	*	3074	3134	*	*	*	99
       0	*	*	*	*	*	*	3672	0	0	

L 100  *	*	2857	*	3074	*	3178	*	*	1316	*	*	*	2113	*	*	*	*	*	*	100
       962	1521	2857	0	*	*	*	3672	1960	0	

K 101  *	*	*	*	*	*	*	*	753	*	*	*	1911	2832	*	*	*	*	*	*	101
       0	*	*	*	*	*	0	3302	0	1000	

K 102  *	*	2977	1904	*	*	*	*	1530	*	*	*	*	2984	*	2910	*	*	*	*	102
       0	*	*	*	*	*	0	3302	0	1000	

E 103  *	*	1911	1100	*	*	*	*	2977	*	*	*	*	*	*	*	*	*	*	2832	103
       0	*	*	*	*	*	0	3302	0	1000	

L 104  *	*	*	*	1947	*	*	2884	*	725	*	*	*	*	*	*	*	*	*	*	104
       0	*	*	*	*	*	0	3302	0	1000	

K 105  *	*	*	*	*	*	*	*	1103	*	*	*	1904	*	1904	*	*	*	*	*	105
       0	*	*	*	*	0	*	3302	0	1000	

V 106  2857	*	*	*	*	*	*	3177	*	2063	*	*	*	*	*	3139	*	1327	*	*	106
       0	*	*	*	*	*	*	3672	0	0	

Y 107  *	*	*	*	2155	*	*	*	*	2857	*	*	*	*	*	*	*	*	*	649	107
       0	*	*	*	*	*	*	3672	0	0	

G 108  3134	*	*	*	3074	1232	*	*	*	*	*	*	*	2114	*	3177	*	*	*	*	108
       0	*	*	*	*	*	*	3672	0	0	

S 109  3105	*	*	*	*	2857	*	*	3178	3134	*	*	*	*	2158	1750	*	*	*	*	109
       0	*	*	*	*	*	*	3672	0	0	

L 110  2177	*	*	*	*	*	*	3105	*	1785	*	*	*	3052	*	3134	2857	*	*	*	110
       0	*	*	*	*	*	*	3672	0	0	

A 111  1774	*	*	*	*	*	2857	*	3105	*	*	*	*	2106	*	3178	3177	*	*	*	111
       0	*	*	*	*	*	*	3672	0	0	

D 112  *	*	1234	*	*	*	*	*	3052	*	*	3139	*	3105	3134	3177	*	*	*	*	112
       0	*	*	*	*	*	*	3672	0	0	

K 113  *	*	3105	*	*	*	*	*	1842	*	*	3139	*	3134	2857	3074	*	*	*	3052	113
       214	*	2857	*	*	*	*	3672	0	0	

S 114  2884	*	*	*	*	*	*	*	1943	*	*	*	2897	*	*	1601	*	*	*	2832	114
       0	*	*	*	*	0	*	3302	0	1000	

G 115  *	*	*	*	*	661	2857	*	*	*	*	*	*	3105	*	*	*	3139	*	*	115
       0	*	*	*	*	*	*	3672	0	0	

F 116  *	*	*	*	423	*	*	*	*	3105	*	*	*	2857	*	*	*	*	*	*	116
       0	*	*	*	*	*	*	3672	0	0	

I 117  2857	*	*	*	*	*	*	1797	*	3074	*	*	*	*	*	3052	3178	3134	*	3177	117
       0	*	*	*	*	*	*	3672	0	0	

E 118  3178	*	*	1283	*	*	*	*	2857	*	*	3134	*	3105	*	3177	*	*	*	*	118
       0	*	*	*	*	*	*	3672	0	0	

Q 119  2857	*	*	3177	*	*	*	*	3052	*	3074	*	*	1328	*	*	3134	*	*	*	119
       0	*	*	*	*	*	*	3672	0	0	

L 120  *	*	*	*	*	*	*	3134	*	649	*	*	*	*	*	*	*	3178	*	2857	120
       0	*	*	*	*	*	*	3672	0	0	

A 121  1250	*	*	3178	*	*	*	2090	*	*	*	*	*	*	*	*	3052	3139	*	*	121
       0	*	*	*	*	*	*	3672	0	0	

E 122  *	*	1989	1292	*	*	*	*	3177	*	*	*	*	3074	3178	*	*	*	*	*	122
       0	*	*	*	*	*	*	3672	0	0	

L 123  *	*	*	*	*	*	*	*	*	952	3178	*	*	3052	*	*	1989	*	*	*	123
       0	*	*	*	*	*	*	3672	0	0	

Y 124  *	*	*	*	3177	*	*	3052	*	3178	*	*	*	*	3074	*	*	3134	*	1232	124
       0	*	*	*	*	*	*	3672	0	0	

T 125  *	*	*	*	*	2857	3105	*	2158	*	*	*	*	3052	*	3134	1800	*	*	*	125
       0	*	*	*	*	*	*	3672	0	0	

E 126  *	*	3052	432	*	*	*	*	*	*	*	*	*	2857	*	*	*	*	*	*	126
       0	*	*	*	*	*	*	3672	0	0	

F 127  *	*	*	*	1311	*	*	2857	*	2106	2141	*	*	*	*	*	*	*	*	*	127
       0	*	*	*	*	*	*	3672	0	0	

K 128  *	*	*	*	*	*	*	*	386	3074	*	*	*	*	*	*	3105	*	*	*	128
       0	*	*	*	*	*	*	3672	0	0	

K 129  *	*	*	*	*	*	*	*	1291	*	*	3139	*	3177	2009	*	3074	*	*	*	129
       0	*	*	*	*	*	*	3672	0	0	

Y 130  2106	*	*	3177	*	*	*	*	*	2857	*	*	*	*	*	3105	*	*	*	1311	130
       0	*	*	*	*	*	*	3672	0	0	

Q 131  3052	3178	*	2155	*	2857	*	*	*	*	*	3074	*	1797	*	*	*	*	*	*	131
       0	*	*	*	*	*	*	3672	0	0	

L 132  *	*	*	*	*	*	*	3177	*	616	3105	*	*	*	*	*	*	3052	*	*	132
       0	*	*	*	*	*	*	3672	0	0	

S 133  *	*	*	2009	*	*	*	*	*	*	*	*	*	*	*	952	2093	*	*	*	133
       0	*	*	*	*	*	*	3672	0	0	

V 134  *	*	*	*	3105	*	*	*	*	*	*	*	2114	*	*	*	3134	892	*	*	134
       0	*	*	*	*	*	*	3672	0	0	

E 135  *	*	3177	600	*	*	3139	*	*	3105	*	*	*	*	*	*	*	*	*	*	135
       0	*	*	*	*	*	*	3672	0	0	

D 136  *	*	1328	2008	*	*	3052	*	*	*	*	3074	*	*	*	*	*	3134	*	*	136
       0	*	*	*	*	*	*	3672	0	0	

L 137  *	*	*	*	*	*	*	3178	*	412	*	*	*	*	*	*	*	*	*	2857	137
       214	*	2857	*	*	*	*	3672	0	0	

E 138  *	*	*	1079	*	*	*	*	*	*	*	*	2884	*	1947	*	2924	*	*	*	138
       0	*	*	*	*	*	0	3302	0	1000	

D 139  *	*	1556	*	*	2924	2832	*	2977	*	*	2897	*	*	2984	*	*	*	*	*	139
       0	*	*	*	*	0	*	3302	0	1000	

T 140  *	*	*	*	3052	*	*	*	*	2122	3178	*	*	*	*	2124	1690	*	*	*	140
       0	*	*	*	*	*	*	3672	0	0	

A 141  1262	*	3139	*	*	*	*	2093	*	*	*	*	3074	*	*	*	3105	*	*	*	141
       0	*	*	*	*	*	*	3672	0	0	

D 142  2113	*	1796	3178	*	2857	3139	*	3074	*	*	*	*	*	*	*	*	*	*	*	142
       0	*	*	*	*	*	*	3672	0	0	

E 143  *	*	3052	1796	*	*	*	*	*	2857	*	2124	3139	*	*	3178	*	*	*	*	143
       0	*	*	*	*	*	*	3672	0	0	

Q 144  *	*	3105	2857	*	3178	*	3134	3052	3177	*	*	*	1785	*	*	*	*	*	*	144
       0	*	*	*	*	*	*	3672	0	0	

S 145  *	*	*	2104	*	*	*	*	2122	*	*	3052	*	*	*	1706	3178	*	*	*	145
       0	*	*	*	*	*	*	3672	0	0	

L 146  3178	*	3134	*	*	*	*	*	*	1668	3052	*	*	3139	3105	*	3177	*	*	*	146
       0	*	*	*	*	*	*	3672	0	0	

K 147  3105	*	*	2137	*	*	*	*	1668	*	*	*	*	3052	*	2177	*	*	*	*	147
       2544	1134	1423	2452	291	*	*	3672	2328	0	

K 148  *	*	2286	*	*	*	*	*	331	*	*	*	*	*	*	*	*	*	*	*	148
       0	*	*	*	*	*	0	2794	0	2213	

L 149  *	*	*	*	*	*	*	*	*	260	*	*	*	*	*	*	*	2600	*	*	149
       0	*	*	*	*	*	0	2794	0	2213	

H 150  *	*	*	2476	*	*	701	2286	*	*	*	*	*	*	*	*	*	*	*	*	150
       0	*	*	*	*	0	*	2794	0	2213	

D 151  *	*	667	*	*	*	*	*	2106	*	*	*	2857	*	*	*	*	*	*	*	151
       0	*	*	*	*	*	*	3672	0	0	

L 152  *	*	*	*	*	*	*	1109	*	898	*	*	*	*	*	*	*	*	*	*	152
       0	*	*	*	*	*	*	3672	0	0	

S 153  3052	*	*	*	2857	*	*	3139	*	2090	*	*	*	*	*	1348	*	*	*	*	153
       0	*	*	*	*	*	*	3672	0	0	

L 154  *	*	*	3139	*	*	*	3178	2857	946	*	*	*	*	*	3074	*	*	*	*	154
       0	*	*	*	*	*	*	3672	0	0	

I 155  *	*	*	*	*	*	*	946	*	2158	*	*	*	*	1962	*	*	*	*	*	155
       0	*	*	*	*	*	*	3672	0	0	

Y 156  3139	*	*	*	2090	*	*	*	*	*	*	*	*	*	*	*	*	*	*	618	156
       0	*	*	*	*	*	*	3672	0	0	

E 157  *	*	3134	877	*	*	*	*	*	*	*	*	*	2177	3052	*	*	*	*	*	157
       0	*	*	*	*	*	*	3672	0	0	

E 158  *	*	*	1282	*	*	*	*	2141	*	*	*	*	2009	*	*	3139	*	*	*	158
       0	*	*	*	*	*	*	3672	0	0	

F 159  2857	*	*	*	1774	*	*	3139	3074	*	3178	*	*	*	*	*	*	3105	*	3177	159
       0	*	*	*	*	*	*	3672	0	0	

E 160  *	*	*	1323	*	*	*	*	*	3074	3139	3134	*	*	*	*	1976	*	*	*	160
       0	*	*	*	*	*	*	3672	0	0	

A 161  1771	*	*	3177	*	*	*	3139	3178	*	*	*	*	3052	3134	*	*	2857	*	*	161
       0	*	*	*	*	*	*	3672	0	0	

N 162  *	*	*	*	*	*	*	*	*	2155	*	1668	*	3139	3052	3178	*	*	*	3105	162
       0	*	*	*	*	*	*	3672	0	0	

L 163  *	*	3074	2857	*	*	*	3052	*	974	*	*	*	3139	*	*	*	*	*	*	163
       214	*	2857	*	*	*	*	3672	0	0	

Y 164  1980	*	2924	*	*	*	*	*	*	*	*	2897	*	2832	*	*	*	*	*	1556	164
       0	*	*	*	*	0	*	3302	0	1000	

N 165  3074	*	3178	*	*	3177	*	*	3134	*	*	1660	*	3105	*	*	*	*	*	3139	165
       0	*	*	*	*	*	*	3672	0	0	

N 166  *	*	*	3052	*	3105	*	*	3177	*	*	1307	*	3178	2857	*	*	*	*	*	166
       0	*	*	*	*	*	*	3672	0	0	

Y 167  *	*	*	*	2113	*	*	*	*	2857	*	*	*	2122	*	*	*	*	*	1318	167
       0	*	*	*	*	*	*	3672	0	0	

L 168  *	*	3139	*	*	*	*	2093	*	907	*	*	*	*	*	3074	*	*	*	*	168
       0	*	*	*	*	*	*	3672	0	0	

D 169  3105	*	1690	2124	*	*	3178	*	*	*	*	*	*	*	*	3139	3052	*	*	*	169
       0	*	*	*	*	*	*	3672	0	0	

P 170  *	*	*	*	3074	3052	*	*	*	*	*	3177	1240	3105	*	3178	*	*	*	*	170
       0	*	*	*	*	*	*	3672	0	0	

E 171  *	*	3134	613	*	3074	*	*	*	3139	*	*	*	*	*	*	*	*	*	*	171
       0	*	*	*	*	*	*	3672	0	0	

D 172  *	*	661	*	*	*	*	*	*	*	*	*	*	1991	*	3105	*	*	*	*	172
       0	*	*	*	*	*	*	3672	0	0	

S 173  *	*	3134	*	3074	*	*	*	2857	*	*	*	*	3105	*	1776	*	*	*	2177	173
       0	*	*	*	*	*	*	3672	0	0	

L 174  *	*	*	*	3139	*	*	2857	*	667	*	*	*	*	*	*	3074	*	*	*	174
       0	*	*	*	*	*	*	3672	0	0	

S 175  3139	*	*	*	*	*	*	*	*	2857	*	*	*	3052	3177	1771	2156	*	*	*	175
       0	*	*	*	*	*	*	3672	0	0	

R 176  *	*	*	*	*	*	3105	3134	*	2177	*	*	*	*	1785	*	*	2857	*	3052	176
       0	*	*	*	*	*	*	3672	0	0	

L 177  1991	*	*	*	3052	*	*	*	*	671	*	*	*	*	*	*	*	*	*	*	177
       0	*	*	*	*	*	*	3672	0	0	

A 178  900	*	*	*	*	*	*	1513	3134	*	*	*	*	*	*	*	*	*	*	*	178
       0	*	*	*	*	*	*	3672	0	0	

D 179  *	*	939	2141	*	*	*	*	3139	*	*	2857	*	*	*	*	*	*	*	*	179
       182	*	3074	*	*	*	*	3672	0	0	

K 180  2901	2898	*	*	*	*	3015	*	1623	2913	*	*	*	*	2729	*	*	*	*	*	180
       207	2901	*	1585	585	0	*	3438	1000	1000	

I 181  *	*	3105	*	*	2106	*	1348	*	2857	3052	*	*	*	*	*	*	*	*	*	181
       0	*	*	*	*	*	*	3672	0	0	

K 182  *	*	*	3074	*	*	*	3177	1796	3139	*	*	2114	*	*	2857	*	*	*	*	182
       0	*	*	*	*	*	*	3672	0	0	

K 183  *	*	*	3177	3074	*	*	*	1660	2158	*	*	*	3134	*	*	*	3105	*	*	183
       0	*	*	*	*	*	*	3672	0	0	

S 184  3178	*	3074	*	*	*	*	*	*	*	*	3139	*	*	2857	946	*	*	*	*	184
       0	*	*	*	*	*	*	3672	0	0	

E 185  *	*	3177	1791	3074	*	*	*	*	*	*	3139	2857	*	*	3105	3134	*	*	*	185
       0	*	*	*	*	*	*	3672	0	0	

Q 186  *	*	2141	*	*	*	*	*	*	*	*	*	*	1785	*	2857	*	3134	3052	3177	186
       0	*	*	*	*	*	*	3672	0	0	

L 187  *	*	*	*	3105	*	*	3178	*	371	*	*	*	*	*	*	*	*	*	*	187
       0	*	*	*	*	*	*	3672	0	0	

K 188  *	*	*	*	*	*	*	*	1294	*	2857	2141	*	3134	*	3139	*	*	*	*	188
       0	*	*	*	*	*	*	3672	0	0	

Q 189  *	*	3074	*	*	2156	*	*	3139	*	*	*	*	1812	3052	*	2857	*	*	*	189
       0	*	*	*	*	*	*	3672	0	0	

A 190  1311	*	*	*	*	2857	*	3105	*	*	*	*	*	*	*	*	2158	3074	*	*	190
       0	*	*	*	*	*	*	3672	0	0	

A 191  1680	*	3052	2155	*	*	3178	*	*	*	*	*	*	*	*	*	3074	3139	*	*	191
       0	*	*	*	*	*	*	3672	0	0	

I 192  *	*	*	*	*	*	*	661	*	3105	*	*	*	*	*	*	*	1991	*	*	192
       0	*	*	*	*	*	*	3672	0	0	

V 193  *	*	*	*	*	*	*	3177	*	*	*	*	*	*	*	*	*	877	3134	2114	193
       0	*	*	*	*	*	*	3672	0	0	

I 194  *	*	*	*	*	*	*	649	*	3134	*	*	*	*	*	*	*	2009	*	*	194
       0	*	*	*	*	*	*	3672	0	0	

D 195  *	*	0	*	*	*	*	*	*	*	*	*	*	*	*	*	*	*	*	*	195
       0	*	*	*	*	*	*	3672	0	0	

G 196  *	*	*	3134	*	174	*	*	*	*	*	*	*	*	*	*	*	*	*	*	196
       0	*	*	*	*	*	*	3672	0	0	

F 197  *	*	*	*	182	*	*	*	*	*	*	*	*	*	*	*	*	*	*	3074	197
       0	*	*	*	*	*	*	3672	0	0	

T 198  *	*	*	*	*	*	3052	*	*	*	*	*	*	*	*	2137	1309	*	*	2009	198
       0	*	*	*	*	*	*	3672	0	0	

R 199  *	*	2857	*	*	*	*	*	*	*	*	3052	*	3178	1299	2155	*	*	*	*	199
       0	*	*	*	*	*	*	3672	0	0	

F 200  *	*	*	*	0	*	*	*	*	*	*	*	*	*	*	*	*	*	*	*	200
       0	*	*	*	*	*	*	3672	0	0	

S 201  *	*	*	*	*	*	*	3134	*	*	*	*	*	*	*	367	3178	*	*	*	201
       0	*	*	*	*	*	*	3672	0	0	

P 202  1521	*	*	*	*	*	*	*	3177	*	*	*	1250	*	*	*	3052	*	*	*	202
       0	*	*	*	*	*	*	3672	0	0	

E 203  *	*	*	1299	*	*	*	3052	*	2857	*	*	*	1578	*	*	*	*	*	*	203
       0	*	*	*	*	*	*	3672	0	0	

E 204  *	*	*	419	*	*	*	*	*	*	*	*	*	1989	*	*	*	*	*	*	204
       0	*	*	*	*	*	*	3672	0	0	

Y 205  *	*	3139	2090	3178	*	*	*	*	3177	*	*	*	*	*	*	*	*	*	1216	205
       0	*	*	*	*	*	*	3672	0	0	

R 206  *	*	*	*	*	3134	*	*	*	2063	*	*	*	*	1242	*	3177	*	*	3139	206
       0	*	*	*	*	*	*	3672	0	0	

V 207  *	*	*	*	3074	*	*	2093	*	1991	*	*	*	*	*	*	*	1339	*	*	207
       0	*	*	*	*	*	*	3672	0	0	

I 208  *	*	*	*	*	*	*	600	*	2158	*	*	*	*	*	*	*	3105	*	*	208
       0	*	*	*	*	*	*	3672	0	0	

E 209  *	*	3105	967	*	*	*	*	3052	*	*	*	*	*	*	3139	2857	*	*	*	209
       0	*	*	*	*	*	*	3672	0	0	

L 210  2857	*	*	3134	*	3052	*	*	3177	1797	*	*	*	3178	*	3074	*	*	*	*	210
       0	*	*	*	*	*	*	3672	0	0	

L 211  *	*	*	*	*	*	*	3074	*	182	*	*	*	*	*	*	*	*	*	*	211
       0	*	*	*	*	*	*	3672	0	0	

M 212  *	*	*	*	*	*	3105	3052	2857	3134	1842	3139	*	3074	*	*	*	*	*	*	212
       0	*	*	*	*	*	*	3672	0	0	

K 213  *	*	3074	*	*	3105	*	*	1216	*	*	3139	*	3177	*	*	*	3178	*	*	213
       0	*	*	*	*	*	*	3672	0	0	

K 214  2857	*	*	*	*	*	3178	*	1327	*	*	3139	*	*	3074	*	*	*	*	3052	214
       0	*	*	*	*	*	*	3672	0	0	

C 215  2114	1337	2857	*	*	3105	*	*	*	*	*	*	*	*	*	*	*	3074	*	*	215
       0	*	*	*	*	*	*	3672	0	0	

A 216  1668	*	3177	3178	*	*	*	*	3052	*	*	*	*	3139	*	3134	*	3105	*	*	216
       0	*	*	*	*	*	*	3672	0	0	

R 217  *	*	*	2122	*	*	3178	*	3177	*	*	*	2857	*	1783	3052	*	*	*	*	217
       0	*	*	*	*	*	*	3672	0	0	

V 218  *	*	*	*	1962	*	*	2141	*	*	*	*	*	*	*	*	*	953	*	*	218
       0	*	*	*	*	*	*	3672	0	0	

T 219  *	*	*	*	*	*	2857	3139	*	*	*	3134	*	*	*	*	1323	2090	*	*	219
       0	*	*	*	*	*	*	3672	0	0	

I 220  *	*	*	*	3178	*	*	642	*	*	*	*	*	*	*	*	*	2008	*	*	220
       0	*	*	*	*	*	*	3672	0	0	

G 221  *	*	*	*	*	1299	*	3052	*	*	*	*	*	*	*	2177	3134	*	*	2857	221
       0	*	*	*	*	*	*	3672	0	0	

L 222  3105	*	*	*	*	*	*	*	*	618	*	*	*	*	*	3139	3074	*	*	*	222
       0	*	*	*	*	*	*	3672	0	0	

T 223  *	*	*	*	*	*	*	*	*	*	*	*	2857	*	*	*	962	*	*	1521	223
       0	*	*	*	*	*	*	3672	0	0	

A 224  1813	*	*	*	*	*	*	*	*	3177	3134	*	*	2857	*	3074	3052	3139	*	*	224
       0	*	*	*	*	*	*	3672	0	0	

D 225  2857	*	939	*	*	*	*	*	*	*	*	3177	*	*	*	2122	*	*	*	*	225
       419	*	1989	*	*	*	*	3672	0	0	

K 226  *	*	*	2707	*	2616	*	*	1367	*	*	*	*	2769	*	*	*	2744	*	*	226
       257	*	2616	*	*	*	0	3083	0	1630	

K 227  *	*	*	*	*	*	*	*	1123	*	*	2498	1458	*	*	*	*	*	*	*	227
       0	*	*	*	*	*	0	2784	0	2197	

A 228  1123	*	*	2453	*	*	*	*	*	*	*	*	*	*	*	1481	*	*	*	*	228
       0	*	*	*	*	1791	492	2784	0	2197	

Y 229  *	*	*	*	*	*	*	2727	*	2709	*	*	*	*	*	*	*	*	*	523	229
       0	*	*	*	*	*	0	3039	0	1650	

T 230  *	*	2674	2747	*	*	2727	*	*	*	*	*	*	2749	*	*	1342	*	*	*	230
       0	*	*	*	*	*	0	3039	0	1650	

K 231  2709	*	*	*	*	*	*	*	1359	*	*	2674	*	*	2747	2721	*	*	*	*	231
       0	*	*	*	*	1204	822	3039	0	1650	

G 232  2910	*	*	2984	*	1581	*	*	*	*	*	2832	2897	*	*	2924	*	*	*	*	232
       0	*	*	*	*	*	0	3302	0	1000	

S 233  *	*	*	*	1911	*	2832	*	*	2977	*	*	2984	*	*	1556	*	*	*	*	233
       0	*	*	*	*	*	0	3302	0	1000	

E 234  *	*	2832	1581	*	*	2984	2924	2910	*	*	*	*	*	*	2897	*	*	*	*	234
       0	*	*	*	*	*	0	3302	0	1000	

E 235  *	*	1943	1590	*	*	*	*	2924	*	*	*	*	2832	*	*	2884	*	*	*	235
       0	*	*	*	*	*	0	3302	0	1000	

G 236  *	*	*	*	1902	1567	*	2884	*	2984	*	2910	*	*	*	*	*	*	*	*	236
       0	*	*	*	*	*	0	3302	0	1000	

N 237  *	*	2910	2984	*	*	*	*	*	*	*	1567	*	*	*	1902	*	*	*	2884	237
       0	*	*	*	*	0	*	3302	0	1000	

I 238  *	*	*	*	*	*	*	1307	*	1526	3177	*	*	*	*	*	2857	*	*	*	238
       0	*	*	*	*	*	*	3672	0	0	

F 239  *	*	*	*	618	*	*	*	*	*	*	*	*	*	*	3074	*	*	*	2122	239
       0	*	*	*	*	*	*	3672	0	0	

R 240  2857	*	*	3139	*	*	*	*	3177	*	*	*	*	3105	1791	3134	3074	*	*	*	240
       0	*	*	*	*	*	*	3672	0	0	

A 241  1328	*	*	*	*	*	*	2857	3052	*	3178	*	*	*	*	3074	*	3134	*	*	241
       0	*	*	*	*	*	*	3672	0	0	

S 242  2857	*	*	*	*	*	*	*	*	*	*	*	3052	3074	*	1328	2156	*	*	*	242
       0	*	*	*	*	*	*	3672	0	0	

K 243  *	*	*	*	*	3178	*	*	2351	3139	3074	*	*	3134	*	3052	3177	3105	*	*	243
       0	*	*	*	*	*	*	3672	0	0	

K 244  *	*	*	2113	*	*	3139	3074	1813	*	*	3134	*	2857	*	*	*	*	*	*	244
       0	*	*	*	*	*	*	3672	0	0	

T 245  3177	*	*	*	2122	3074	*	*	*	*	*	*	*	*	*	*	1250	3052	*	*	245
       0	*	*	*	*	*	*	3672	0	0	

L 246  *	*	*	3134	*	*	*	*	*	872	*	*	*	*	3074	*	*	*	*	2177	246
       0	*	*	*	*	*	*	3672	0	0	

F 247  *	*	*	*	1799	*	3105	*	3134	*	*	2857	*	3139	3052	*	*	*	*	3178	247
       0	*	*	*	*	*	*	3672	0	0	

R 248  3177	*	1991	*	*	*	2078	*	*	*	*	*	*	*	1318	*	*	*	*	*	248
       0	*	*	*	*	*	*	3672	0	0	

L 249  *	*	*	*	*	*	*	3052	*	395	*	*	*	*	*	3074	*	*	*	*	249
       0	*	*	*	*	*	*	3672	0	0	

L 250  2122	*	*	3052	*	*	3178	*	3074	1250	*	*	*	*	*	*	*	*	*	*	250
       0	*	*	*	*	*	*	3672	0	0	

S 251  *	*	*	2113	3074	*	*	*	3134	*	*	*	*	2158	*	1680	*	*	*	*	251
       0	*	*	*	*	*	*	3672	0	0	

K 252  *	*	*	*	*	*	*	3052	1328	1989	3177	*	3074	*	*	*	*	*	*	*	252
       0	*	*	*	*	*	*	3672	0	0	

A 253  962	*	*	*	*	2857	*	*	*	*	*	*	*	*	*	*	*	3074	*	2122	253
       214	*	2857	*	*	*	*	3672	0	0	

E 254  *	*	*	1556	*	*	2924	*	1980	*	*	2832	*	2897	*	*	*	*	*	*	254
       0	*	*	*	*	*	0	3302	0	1000	

E 255  *	*	*	1563	*	*	*	2924	*	1929	*	2910	*	*	*	*	2897	*	*	*	255
       0	*	*	*	*	*	0	3302	0	1000	

L 256  *	*	*	*	*	*	*	*	2924	1563	*	1943	2897	*	2884	*	*	*	*	*	256
       0	*	*	*	*	*	0	3302	0	1000	

N 257  2897	*	*	*	*	*	*	*	1929	*	*	1085	2924	*	*	*	*	*	*	*	257
       0	*	*	*	*	*	0	3302	0	1000	

I 258  *	*	*	*	*	*	*	1083	*	2984	2884	*	*	2897	*	*	*	2924	*	*	258
       0	*	*	*	*	*	0	3302	0	1000	

S 259  2884	*	1940	*	2924	*	*	*	*	*	*	*	*	2977	*	1535	*	*	*	*	259
       0	*	*	*	*	*	0	3302	0	1000	

I 260  2924	2897	*	*	2884	*	*	1085	*	*	*	*	*	*	*	*	*	2977	*	*	260
       0	*	*	*	*	*	0	3302	0	1000	

E 261  *	*	*	1083	*	*	*	*	*	*	*	*	*	*	*	1890	1954	*	*	*	261
       750	1870	2924	0	*	*	0	3302	1626	1000	

Q 262  *	*	*	*	*	*	*	*	*	*	*	*	1788	1281	*	2656	*	*	*	2833	262
       0	*	*	*	*	1227	804	3078	0	1651	

Y 263  *	*	*	2977	*	*	*	2910	2984	*	*	*	*	*	*	2924	2897	2884	*	2237	263
       0	*	*	*	*	*	0	3302	0	1000	

N 264  *	*	*	2984	2832	*	2897	*	2977	*	*	1084	*	*	*	*	*	*	*	*	264
       0	*	*	*	*	*	0	3302	0	1000	

E 265  *	*	*	1551	*	*	*	2977	*	1947	*	2832	*	2924	*	*	*	*	*	*	265
       0	*	*	*	*	*	0	3302	0	1000	

V 266  *	*	*	*	*	*	*	*	2897	2977	*	2910	*	2832	*	2984	*	1561	*	*	266
       0	*	*	*	*	*	0	3302	0	1000	

L 267  *	*	*	*	2924	1947	*	*	*	1560	2897	*	*	*	*	*	*	*	*	2884	267
       0	*	*	*	*	*	0	3302	0	1000	

Y 268  *	*	2897	2977	*	*	*	*	2924	*	*	2884	*	*	2910	*	2984	*	*	2237	268
       1551	949	2832	589	1576	*	0	3302	2496	1000	

K 269  2749	*	*	*	*	*	*	*	1344	*	*	*	*	*	1710	2721	*	*	*	*	269
       0	*	*	*	*	1204	822	3039	0	1650	

F 270  *	*	*	*	1087	*	2984	*	*	2884	*	*	*	*	1902	*	*	*	*	*	270
       0	*	*	*	*	*	0	3302	0	1000	

T 271  2977	*	2897	*	2832	*	*	*	2910	*	*	*	*	*	*	2924	1584	*	*	*	271
       0	*	*	*	*	0	*	3302	0	1000	

K 272  *	*	*	*	2857	*	*	*	1310	*	*	1535	*	*	3139	*	*	*	*	*	272
       0	*	*	*	*	*	*	3672	0	0	

L 273  3105	*	*	2857	*	*	*	*	*	1785	*	3052	*	*	*	2155	3178	*	*	*	273
       0	*	*	*	*	*	*	3672	0	0	

Q 274  *	*	3177	*	*	*	*	*	*	3074	*	*	2156	1660	*	3105	3139	*	*	*	274
       0	*	*	*	*	*	*	3672	0	0	

D 275  *	*	1750	2156	*	*	*	*	2857	*	*	*	*	3139	3105	3177	*	*	*	*	275
       0	*	*	*	*	*	*	3672	0	0	

L 276  *	*	*	*	*	*	*	*	*	214	*	*	*	*	*	*	2857	*	*	*	276
       0	*	*	*	*	*	*	3672	0	0	

A 277  1842	*	3074	*	3139	*	*	*	3052	3105	*	*	*	*	*	3134	*	2857	*	*	277
       0	*	*	*	*	*	*	3672	0	0	

H 278  *	*	*	2122	2155	*	1228	*	*	*	*	*	*	*	*	3074	*	*	*	*	278
       0	*	*	*	*	*	*	3672	0	0	

L 279  3139	*	*	*	*	*	2857	*	*	962	*	*	*	*	3074	3105	*	*	*	*	279
       0	*	*	*	*	*	*	3672	0	0	

E 280  3177	*	*	1311	3074	*	*	*	*	*	*	*	*	*	2857	3105	3139	*	*	*	280
       0	*	*	*	*	*	*	3672	0	0	

N 281  2125	*	*	*	*	*	3139	*	3134	*	*	1706	*	3052	*	*	*	*	*	3105	281
       0	*	*	*	*	*	*	3672	0	0	

D 282  3177	*	1232	3052	*	*	*	3074	*	*	*	3134	*	3178	*	*	*	*	*	*	282
       0	*	*	*	*	*	*	3672	0	0	

F 283  *	*	*	*	1292	*	*	*	*	1989	*	*	*	*	*	3074	*	*	3177	3178	283
       0	*	*	*	*	*	*	3672	0	0	

D 284  *	*	1750	3178	*	3177	*	*	*	*	2857	*	*	*	*	2122	*	*	*	3134	284
       0	*	*	*	*	*	*	3672	0	0	

Q 285  3178	*	3177	3105	*	*	*	*	*	*	*	*	*	1785	*	3134	2857	3052	*	*	285
       0	*	*	*	*	*	*	3672	0	0	

L 286  *	*	*	2857	3134	*	*	*	*	1763	*	2124	*	*	3178	*	*	3139	*	*	286
       428	*	1962	*	*	*	*	3672	0	0	

P 287  2674	*	2677	*	*	*	*	*	2785	*	*	*	1381	2664	*	*	*	*	*	*	287
       0	*	*	*	*	1211	816	3056	0	1659	

I 288  2984	*	*	*	*	*	*	1525	*	2897	*	*	*	*	*	*	*	*	2924	1943	288
       0	*	*	*	*	*	0	3302	0	1000	

E 289  *	*	2897	1556	*	*	*	2984	*	*	*	2832	*	2924	*	2977	*	*	*	*	289
       0	*	*	*	*	*	0	3302	0	1000	

I 290  *	*	*	*	*	*	*	1556	*	2924	*	*	2984	*	2832	2977	*	2897	*	*	290
       0	*	*	*	*	*	0	3302	0	1000	

Y 291  *	*	2897	*	*	*	*	*	*	*	*	2884	*	2924	*	*	*	2832	*	1126	291
       0	*	*	*	*	*	0	3302	0	1000	

A 292  1563	*	*	1936	*	*	*	*	1917	*	*	*	*	*	*	2884	*	*	*	*	292
       0	*	*	*	*	*	0	3302	0	1000	

K 293  2884	2832	*	2984	*	2977	*	*	1561	*	*	*	*	*	*	2924	*	*	*	*	293
       0	*	*	*	*	*	0	3302	0	1000	

D 294  *	*	1080	*	*	1943	*	*	2984	*	*	*	*	2832	*	*	*	*	*	*	294
       0	*	*	*	*	*	0	3302	0	1000	

A 295  1581	*	*	*	*	2832	*	*	*	2924	*	*	2910	2984	2897	*	*	*	*	*	295
       218	*	2832	*	*	*	0	3302	0	1000	

D 296  *	*	1339	1734	*	*	*	*	2709	*	*	2727	*	*	*	*	*	*	*	*	296
       0	*	*	*	*	0	*	3039	0	1650	

H 297  3178	*	3177	*	*	*	1776	*	3134	*	*	3105	*	*	*	2857	*	*	*	3074	297
       0	*	*	*	*	*	*	3672	0	0	

I 298  *	*	*	*	2106	*	*	1216	*	1568	*	*	*	*	*	*	*	*	*	*	298
       0	*	*	*	*	*	*	3672	0	0	

S 299  *	*	*	3134	*	*	*	*	*	*	*	3052	*	3105	3074	1692	2177	*	*	*	299
       0	*	*	*	*	*	*	3672	0	0	

I 300  *	*	*	*	*	*	*	648	*	3139	*	*	*	*	*	*	*	2009	*	*	300
       0	*	*	*	*	*	*	3672	0	0	

W 301  *	*	*	*	3134	*	3177	*	2857	3052	3178	*	*	*	*	*	*	*	1299	*	301
       0	*	*	*	*	*	*	3672	0	0	

Q 302  2857	*	*	2063	*	*	*	*	3134	*	*	*	*	1349	*	3105	*	*	*	*	302
       0	*	*	*	*	*	*	3672	0	0	

A 303  900	2122	*	*	*	*	*	*	*	*	*	*	*	*	*	3052	3134	*	*	*	303
       0	*	*	*	*	*	*	3672	0	0	

S 304  2114	*	*	3074	*	*	3139	*	*	3105	*	3177	*	*	*	1690	*	*	*	*	304
       0	*	*	*	*	*	*	3672	0	0	

N 305  *	*	*	*	*	*	3139	*	*	*	*	967	*	*	*	*	1416	*	*	*	305
       0	*	*	*	*	*	*	3672	0	0	

Q 306  *	*	*	*	*	*	*	*	*	3134	3052	*	*	1299	2177	*	2857	*	*	*	306
       0	*	*	*	*	*	*	3672	0	0	

K 307  *	*	*	2857	*	*	*	*	1299	*	*	*	*	*	1549	*	*	*	*	3134	307
       0	*	*	*	*	*	*	3672	0	0	

E 308  2177	*	*	872	*	*	*	*	*	*	*	*	*	*	*	*	3134	3074	*	*	308
       0	*	*	*	*	*	*	3672	0	0	

E 309  *	*	*	214	*	*	*	*	*	*	*	*	*	2857	*	*	*	*	*	*	309
       0	*	*	*	*	*	*	3672	0	0	

I 310  *	*	*	*	*	*	*	1283	*	2141	3177	*	*	*	*	*	*	3134	*	2857	310
       0	*	*	*	*	*	*	3672	0	0	

E 311  *	*	*	432	*	*	*	*	*	*	*	3052	*	*	*	*	*	*	*	2857	311
       0	*	*	*	*	*	*	3672	0	0	

G 312  *	*	*	3052	*	900	3139	*	3134	3105	*	*	*	*	*	*	*	*	*	*	312
       0	*	*	*	*	*	*	3672	0	0	

V 313  *	*	*	*	*	*	*	1535	*	2857	*	*	*	*	*	*	*	952	*	*	313
       0	*	*	*	*	*	*	3672	0	0	

A 314  214	*	*	*	*	*	*	*	*	*	2857	*	*	*	*	*	*	*	*	*	314
       0	*	*	*	*	*	*	3672	0	0	

R 315  *	*	*	*	*	*	*	*	2106	*	*	*	*	2857	667	*	*	*	*	*	315
       0	*	*	*	*	*	*	3672	0	0	

E 316  *	*	2857	1330	*	*	*	*	*	*	*	3134	*	*	3052	2122	*	*	*	*	316
       0	*	*	*	*	*	*	3672	0	0	

I 317  *	*	*	*	*	*	*	0	*	*	*	*	*	*	*	*	*	*	*	*	317
       0	*	*	*	*	*	*	3672	0	0	

R 318  *	*	*	*	*	*	3178	1425	*	*	*	*	*	*	952	*	*	*	*	*	318
       0	*	*	*	*	*	*	3672	0	0	

Q 319  3178	*	*	3134	*	*	*	*	*	2857	*	*	*	952	*	*	*	3052	*	*	319
       0	*	*	*	*	*	*	3672	0	0	

K 320  *	*	3052	*	3134	*	*	*	1299	2177	*	*	*	*	*	2857	*	*	*	*	320
       0	*	*	*	*	*	*	3672	0	0	

I 321  3177	*	*	2857	*	*	*	1750	*	2122	*	*	*	*	*	*	*	2156	*	*	321
       0	*	*	*	*	*	*	3672	0	0	

R 322  *	*	*	*	*	*	3105	*	2857	3177	*	*	*	*	1311	3074	*	*	*	3139	322
       0	*	*	*	*	*	*	3672	0	0	

E 323  *	*	3052	966	*	*	*	*	*	*	*	3177	2857	3074	*	*	*	*	*	*	323
       1319	1117	2857	330	2290	*	*	3672	2591	0	

G 324  *	*	2897	*	*	756	*	*	*	*	*	2910	*	2832	*	*	*	*	*	*	324
       0	*	*	*	*	*	0	3302	0	1000	

Y 325  2884	*	*	*	*	*	*	*	*	1864	*	*	*	*	*	*	*	2910	*	1131	325
       0	*	*	*	*	*	0	3302	0	1000	

R 326  *	*	*	*	2884	*	*	*	*	*	*	*	*	*	454	2897	*	*	*	*	326
       0	*	*	*	*	0	*	3302	0	1000	

Y 327  *	*	*	*	2104	*	*	*	*	*	*	*	*	*	*	*	*	*	*	382	327
       0	*	*	*	*	*	*	3672	0	0	

K 328  *	*	2857	*	*	*	*	*	952	*	*	*	*	3052	3177	3134	*	*	*	*	328
       0	*	*	*	*	*	*	3672	0	0	

D 329  2857	*	423	*	*	*	3105	*	*	*	*	*	*	*	*	*	*	*	*	*	329
       0	*	*	*	*	*	*	3672	0	0	

I 330  *	*	*	*	1423	*	*	953	*	*	*	*	*	*	*	*	*	3178	*	*	330
       0	*	*	*	*	*	*	3672	0	0	

A 331  962	*	*	*	*	2857	*	*	*	3139	*	*	*	*	3105	*	3074	*	*	*	331
       0	*	*	*	*	*	*	3672	0	0	

I 332  *	*	*	*	*	*	*	613	*	*	*	*	*	*	*	*	*	1530	*	*	332
       0	*	*	*	*	*	*	3672	0	0	

L 333  *	*	*	*	*	*	*	*	*	419	*	*	*	*	*	*	*	1989	*	*	333
       0	*	*	*	*	*	*	3672	0	0	

L 334  3178	*	*	*	*	*	*	*	*	1232	*	*	*	*	*	*	2155	3074	*	3052	334
       0	*	*	*	*	*	*	3672	0	0	

G 335  2857	*	*	*	*	942	*	*	*	*	*	*	*	*	1549	*	*	*	*	*	335
       0	*	*	*	*	*	*	3672	0	0	

D 336  *	*	360	*	*	*	*	*	*	*	*	3177	*	3178	*	*	*	*	*	*	336
       185	*	3052	*	*	*	*	3672	0	0	

P 337  *	*	*	2705	*	*	*	2950	*	2927	2988	*	1598	*	*	*	*	2951	*	*	337
       0	*	*	*	*	0	*	3435	0	1000	

A 338  1771	*	3139	2114	*	2155	*	*	2857	*	*	*	*	*	*	*	*	*	*	*	338
       0	*	*	*	*	*	*	3672	0	0	

A 339  1223	*	2177	*	*	*	*	*	*	*	*	*	*	*	*	1512	*	*	*	*	339
       0	*	*	*	*	*	*	3672	0	0	

Y 340  *	*	2857	*	*	*	*	*	*	*	*	*	*	*	*	*	*	*	*	214	340
       0	*	*	*	*	*	*	3672	0	0	

E 341  3052	*	3177	1222	*	*	*	*	3178	*	*	*	*	2122	*	*	*	*	*	*	341
       0	*	*	*	*	*	*	3672	0	0	

L 342  2857	*	3178	*	*	*	*	2124	3134	1797	*	*	*	*	*	*	*	*	*	3052	342
       0	*	*	*	*	*	*	3672	0	0	

T 343  *	*	*	*	*	*	*	*	*	2113	3178	*	*	3139	*	3105	1783	2857	*	*	343
       0	*	*	*	*	*	*	3672	0	0	

L 344  *	3177	*	*	3052	*	*	3139	*	1215	*	*	*	*	*	*	*	2156	*	*	344
       0	*	*	*	*	*	*	3672	0	0	

K 345  *	*	3052	3177	2857	3139	*	*	1310	*	*	*	*	*	*	3134	*	*	*	*	345
       0	*	*	*	*	*	*	3672	0	0	

E 346  *	*	*	1800	*	*	*	*	*	*	*	*	3139	*	2857	3052	2141	3134	*	*	346
       0	*	*	*	*	*	*	3672	0	0	

I 347  *	*	*	*	*	*	*	642	*	*	*	*	*	*	*	*	*	1478	*	*	347
       0	*	*	*	*	*	*	3672	0	0	

F 348  2857	*	*	*	665	*	*	*	*	3052	3177	*	*	*	*	*	*	*	*	*	348
       0	*	*	*	*	*	*	3672	0	0	

K 349  3178	*	2122	2124	*	*	*	*	1690	*	*	*	3052	*	*	*	*	*	*	*	349
       0	*	*	*	*	*	*	3672	0	0	

L 350  *	*	3178	3134	2857	*	*	*	3139	1750	*	*	*	3105	*	3177	*	*	*	*	350
       0	*	*	*	*	*	*	3672	0	0	

Y 351  *	*	*	*	2158	*	*	*	*	2857	*	*	*	*	*	*	*	*	*	649	351
       0	*	*	*	*	*	*	3672	0	0	

E 352  *	*	3177	1319	*	2857	*	*	*	*	*	3052	*	3105	3134	*	*	*	*	*	352
       0	*	*	*	*	*	*	3672	0	0	

I 353  *	*	*	*	*	*	*	214	*	*	*	*	*	*	*	*	*	2857	*	*	353
       0	*	*	*	*	*	*	3672	0	0	

P 354  *	*	*	*	*	*	*	*	*	*	*	*	0	*	*	*	*	*	*	*	354
       0	*	*	*	*	*	*	3672	0	0	

F 355  *	*	*	*	1298	*	*	3177	*	2857	*	*	*	*	*	*	*	*	*	1537	355
       0	*	*	*	*	*	*	3672	0	0	

F 356  *	*	*	*	967	*	*	*	*	*	*	3052	*	2857	*	*	*	*	*	2122	356
       0	*	*	*	*	*	*	3672	0	0	

I 357  *	*	*	*	*	*	*	962	*	2122	*	*	*	*	2857	*	*	*	*	3074	357
       0	*	*	*	*	*	*	3672	0	0	

D 358  3074	*	962	*	*	2122	*	*	*	*	*	*	*	*	*	2857	*	*	*	*	358
       0	*	*	*	*	*	*	3672	0	0	

K 359  *	*	*	*	*	3178	*	*	1251	*	*	*	*	3074	2120	*	3052	*	*	*	359
       0	*	*	*	*	*	*	3672	0	0	

K 360  3139	*	*	3074	*	*	*	*	1323	*	*	3134	*	*	2857	3105	*	*	*	*	360
       0	*	*	*	*	*	*	3672	0	0	

R 361  3178	*	*	1521	*	*	*	*	3134	*	*	*	*	*	1227	*	*	*	*	*	361
       0	*	*	*	*	*	*	3672	0	0	

S 362  2141	*	3134	*	*	*	*	*	*	*	*	*	3139	*	*	874	*	*	*	*	362
       0	*	*	*	*	*	*	3672	0	0	

M 363  2857	*	*	*	*	*	*	3134	*	*	419	*	*	*	*	*	*	*	*	*	363
       0	*	*	*	*	*	*	3672	0	0	

A 364  1328	*	*	3134	*	*	*	*	*	3178	*	*	*	*	2857	3074	3052	*	*	*	364
       0	*	*	*	*	*	*	3672	0	0	

D 365  3139	*	1690	*	*	*	2078	*	3177	*	*	3178	*	3074	*	*	*	*	*	*	365
       0	*	*	*	*	*	*	3672	0	0	

H 366  *	*	*	*	*	*	419	*	*	*	*	3134	*	*	*	2857	*	*	*	*	366
       0	*	*	*	*	*	*	3672	0	0	

P 367  2857	*	*	*	*	*	*	*	*	*	*	*	419	*	*	*	3134	*	*	*	367
       0	*	*	*	*	*	*	3672	0	0	

L 368  *	*	*	*	3177	*	*	2857	*	665	*	*	*	*	*	*	*	3052	*	*	368
       0	*	*	*	*	*	*	3672	0	0	

I 369  *	*	*	*	*	*	*	1348	*	2857	3052	*	*	*	*	*	3105	2106	*	*	369
       0	*	*	*	*	*	*	3672	0	0	

E 370  *	*	*	1323	*	*	2857	2104	*	*	*	*	*	2122	*	*	*	*	*	*	370
       0	*	*	*	*	*	*	3672	0	0	

F 371  *	*	*	*	672	*	*	*	*	3134	3052	*	*	*	*	*	*	*	2857	*	371
       0	*	*	*	*	*	*	3672	0	0	

I 372  *	*	*	*	3074	*	*	673	*	2857	*	*	*	*	*	*	*	3105	*	*	372
       0	*	*	*	*	*	*	3672	0	0	

E 373  *	*	2857	1299	*	*	*	*	3134	*	*	*	*	*	1549	*	*	*	*	*	373
       0	*	*	*	*	*	*	3672	0	0	

S 374  *	*	*	*	*	*	*	*	*	*	*	*	*	*	*	214	*	*	*	2857	374
       0	*	*	*	*	*	*	3672	0	0	

L 375  *	*	*	*	*	*	*	2120	*	1283	*	*	*	*	*	2177	*	2857	*	*	375
       0	*	*	*	*	*	*	3672	0	0	

L 376  *	*	*	3139	*	*	*	1535	*	885	*	*	*	*	*	*	*	*	*	*	376
       0	*	*	*	*	*	*	3672	0	0	

D 377  3105	*	1348	3052	*	*	*	*	*	*	*	*	*	*	1991	3074	*	*	*	*	377
       0	*	*	*	*	*	*	3672	0	0	

I 378  3177	*	*	*	*	*	*	1783	*	3105	2857	*	*	*	*	3139	*	2114	*	*	378
       214	2857	*	1585	585	*	*	3672	1000	0	

K 379  2857	*	*	*	3134	*	*	2113	1771	3178	*	*	*	3139	*	*	*	*	*	*	379
       0	*	*	*	*	*	*	3672	0	0	

R 380  2857	*	*	*	*	*	*	*	2125	3177	*	*	*	3052	1797	*	*	3134	*	*	380
       0	*	*	*	*	*	*	3672	0	0	

Y 381  *	*	*	*	3177	3178	*	*	3134	*	*	3074	*	*	*	3052	2857	*	*	1797	381
       0	*	*	*	*	*	*	3672	0	0	

N 382  *	*	*	*	*	*	*	*	*	*	*	423	*	*	3105	2857	*	*	*	*	382
       0	*	*	*	*	*	*	3672	0	0	

W 383  *	*	*	*	3105	*	*	*	*	*	*	*	*	*	*	*	*	*	386	3074	383
       0	*	*	*	*	*	*	3672	0	0	

R 384  *	*	*	2857	*	3074	*	*	3177	*	*	*	*	3052	1328	3134	*	*	*	*	384
       0	*	*	*	*	*	*	3672	0	0	

Y 385  *	*	*	*	*	*	*	*	*	*	*	*	*	1976	3139	*	3074	3052	*	1348	385
       0	*	*	*	*	*	*	3672	0	0	

E 386  *	*	3074	683	*	*	*	*	*	2857	*	3052	*	*	*	*	*	*	*	*	386
       0	*	*	*	*	*	*	3672	0	0	

P 387  3178	*	1521	*	*	*	*	*	*	*	*	*	1227	*	*	*	3134	*	*	*	387
       0	*	*	*	*	*	*	3672	0	0	

V 388  *	*	*	*	*	*	*	2158	*	1976	3052	*	*	*	*	*	*	1318	*	*	388
       0	*	*	*	*	*	*	3672	0	0	

L 389  *	*	*	*	1578	*	*	3105	*	1217	*	*	*	*	*	*	*	3074	*	*	389
       0	*	*	*	*	*	*	3672	0	0	

N 390  *	*	*	2857	*	*	*	*	*	*	*	1299	*	3177	1535	*	*	*	*	*	390
       0	*	*	*	*	*	*	3672	0	0	

L 391  3177	3178	*	*	*	*	*	*	*	859	3139	*	*	*	*	*	*	*	*	3134	391
       0	*	*	*	*	*	*	3672	0	0	

L 392  *	*	*	*	*	*	*	2857	*	642	*	*	*	*	*	*	*	2177	*	*	392
       0	*	*	*	*	*	*	3672	0	0	

K 393  *	*	*	*	*	*	*	*	423	*	2857	*	*	*	3105	*	*	*	*	*	393
       0	*	*	*	*	*	*	3672	0	0	

T 394  *	*	*	*	*	*	*	*	2857	*	*	*	*	*	*	2106	667	*	*	*	394
       0	*	*	*	*	*	*	3672	0	0	

D 395  *	*	1763	2177	*	2137	*	*	3074	2857	*	*	*	*	*	*	*	*	*	*	395
       372	*	2137	*	*	*	*	3672	0	0	

V 396  *	*	*	*	2813	*	*	*	*	1735	*	*	*	*	*	*	2589	1354	*	*	396
       262	*	2589	*	*	973	1027	3263	0	1709	

L 397  *	*	*	*	2744	*	*	*	*	868	*	*	*	*	*	*	*	*	*	1724	397
       0	*	*	*	*	0	*	3083	0	1630	

F 398  *	*	*	*	634	*	*	*	*	*	*	*	*	*	*	*	1492	*	*	*	398
       0	*	*	*	*	*	*	3672	0	0	

D 399  2093	*	1309	*	*	3139	*	*	2857	*	*	*	3178	*	*	*	*	*	*	*	399
       0	*	*	*	*	*	*	3672	0	0	

S 400  *	3139	3134	*	*	*	*	*	*	2141	*	*	*	*	*	1660	*	2124	*	*	400
       0	*	*	*	*	*	*	3672	0	0	

N 401  3177	*	*	*	3139	2857	*	3134	*	*	*	1800	*	*	*	3105	*	*	*	3052	401
       0	*	*	*	*	*	*	3672	0	0	

E 402  2857	*	3139	1348	*	*	*	*	*	2063	*	*	*	3105	*	*	*	*	*	*	402
       0	*	*	*	*	*	*	3672	0	0	

S 403  *	*	2106	*	*	*	*	*	3052	*	*	3177	2156	*	*	1680	*	*	*	*	403
       1809	1119	1976	1662	548	*	*	3672	2484	0	

E 404  *	*	2756	1371	*	*	*	*	*	*	*	*	*	*	2819	2587	*	*	*	2671	404
       0	*	*	*	*	1219	810	3070	0	1662	

D 405  *	*	1567	2910	*	*	*	*	2977	2832	*	*	*	2984	*	*	*	2884	*	*	405
       0	*	*	*	*	0	*	3302	0	1000	

I 406  3177	*	*	*	2857	*	*	942	*	*	*	*	*	*	*	*	*	2114	*	*	406
       0	*	*	*	*	*	*	3672	0	0	

D 407  2857	*	214	*	*	*	*	*	*	*	*	*	*	*	*	*	*	*	*	*	407
       0	*	*	*	*	*	*	3672	0	0	

L 408  3105	*	*	*	*	*	*	2155	*	1660	*	*	*	3178	3139	*	*	*	*	3074	408
       0	*	*	*	*	*	*	3672	0	0	

L 409  2857	*	*	*	1521	*	*	*	*	962	*	*	*	*	*	*	*	*	*	*	409
       0	*	*	*	*	*	*	3672	0	0	

E 410  *	*	*	214	*	*	*	*	2857	*	*	*	*	*	*	*	*	*	*	*	410
       0	*	*	*	*	*	*	3672	0	0	

N 411  *	*	*	3139	*	*	*	*	2857	*	*	962	*	3105	*	*	*	*	*	3074	411
       0	*	*	*	*	*	*	3672	0	0	

Y 412  *	*	*	*	3052	*	*	*	*	*	*	*	*	*	*	2857	*	*	*	432	412
       0	*	*	*	*	*	*	3672	0	0	

V 413  *	3178	*	*	2857	*	*	3105	*	*	*	*	*	*	*	*	3139	939	*	*	413
       0	*	*	*	*	*	*	3672	0	0	

L 414  *	*	*	*	*	*	*	3178	*	886	*	*	*	2106	3105	*	*	*	*	*	414
       0	*	*	*	*	*	*	3672	0	0	

A 415  1250	*	*	2113	3139	*	*	*	3074	*	*	*	*	*	*	*	*	*	*	3105	415
       0	*	*	*	*	*	*	3672	0	0	

A 416  1809	*	*	*	*	*	*	*	*	3105	*	3177	*	*	3052	*	2857	*	*	2125	416
       0	*	*	*	*	*	*	3672	0	0	

G 417  *	*	3139	*	*	381	*	*	3074	*	*	*	*	*	*	*	*	*	*	*	417
       0	*	*	*	*	*	*	3672	0	0	

I 418  *	*	2857	*	*	*	*	214	*	*	*	*	*	*	*	*	*	*	*	*	418
       0	*	*	*	*	*	*	3672	0	0	

K 419  *	*	*	*	*	*	*	*	1337	*	*	3105	*	3177	*	3074	*	2857	*	3052	419
       0	*	*	*	*	*	*	3672	0	0	

G 420  2857	*	*	*	*	412	*	*	*	*	*	3177	*	*	*	*	*	*	*	*	420
       0	*	*	*	*	*	*	3672	0	0	

K 421  *	*	2009	*	3139	*	*	*	1311	3105	*	*	*	*	3074	*	*	*	*	*	421
       379	*	2114	*	*	*	*	3672	0	0	

K 422  *	*	*	2573	*	*	*	*	1361	*	*	*	2799	*	*	*	2844	*	2647	*	422
       0	*	*	*	*	0	*	3231	0	1605	

K 423  3105	*	*	*	*	2857	*	*	958	*	*	*	*	*	2114	*	*	*	*	*	423
       0	*	*	*	*	*	*	3672	0	0	

W 424  *	*	*	*	1521	*	*	2857	*	*	*	*	*	*	*	*	*	*	962	*	424
       0	*	*	*	*	*	*	3672	0	0	

T 425  *	*	*	2008	*	*	*	*	*	3052	*	*	*	3105	*	3139	1318	*	*	*	425
       0	*	*	*	*	*	*	3672	0	0	

K 426  *	*	3052	2104	*	*	*	*	1349	*	*	*	*	3105	2857	*	*	*	*	*	426
       1299	1134	2857	807	1223	*	*	3672	2328	0	

L 427  2884	*	2977	2910	*	*	*	*	*	2237	*	*	2924	*	2984	*	2897	*	*	*	427
       0	*	*	*	*	0	*	3302	0	1000	

F 428  *	*	*	*	649	*	*	*	*	2857	*	*	*	*	*	*	*	*	2155	*	428
       214	*	2857	*	*	*	*	3672	0	0	

T 429  *	*	*	*	*	*	*	2977	*	*	*	1857	*	2984	*	*	1087	*	*	*	429
       0	*	*	*	*	0	*	3302	0	1000	

Y 430  *	*	*	3074	*	*	*	1991	3105	*	*	*	*	*	*	*	*	3052	*	1348	430
       0	*	*	*	*	*	*	3672	0	0	

E 431  *	*	*	1660	*	*	*	*	*	*	*	2137	*	*	2177	2090	*	*	*	*	431
       0	*	*	*	*	*	*	3672	0	0	

H 432  *	*	*	3074	*	*	1763	*	3177	2857	*	*	*	*	3178	3139	*	3134	*	*	432
       0	*	*	*	*	*	*	3672	0	0	

F 433  *	*	*	*	1294	*	3105	3177	*	*	*	*	*	*	*	3139	*	2857	*	3134	433
       0	*	*	*	*	*	*	3672	0	0	

R 434  *	*	*	*	*	2120	*	*	*	*	*	*	*	*	1251	2063	*	3178	*	*	434
       0	*	*	*	*	*	*	3672	0	0	

K 435  *	*	3134	*	*	2008	*	*	1274	*	*	*	*	3139	*	3178	*	*	*	*	435
       2501	1134	1443	3493	134	*	*	3672	2328	0	

I 436  *	*	*	*	*	*	*	1065	2538	2587	*	*	*	*	2446	*	*	*	*	*	436
       0	*	*	*	*	737	1321	2737	0	2091	

E 437  2977	*	*	1100	2897	*	*	*	*	*	*	2832	*	*	*	*	*	*	*	2924	437
       0	*	*	*	*	0	*	3302	0	1000	

N 438  *	*	*	*	*	*	*	*	3134	3074	3178	1680	3139	*	*	*	2113	*	*	*	438
       0	*	*	*	*	*	*	3672	0	0	

L 439  *	*	*	3178	3052	*	*	*	*	1316	*	*	*	3177	*	*	*	1962	*	*	439
       0	*	*	*	*	*	*	3672	0	0	

E 440  *	*	3139	1763	*	*	*	*	*	*	*	2125	*	*	*	2155	*	*	2857	*	440
       0	*	*	*	*	*	*	3672	0	0	

R 441  *	*	*	*	3139	*	*	*	3134	*	3178	*	*	2063	1680	*	*	3177	*	*	441
       0	*	*	*	*	*	*	3672	0	0	

L 442  *	*	*	*	*	*	*	3177	2857	952	*	*	*	*	*	*	*	2093	*	*	442
       0	*	*	*	*	*	*	3672	0	0	

N 443  *	*	*	*	*	*	*	*	*	*	*	683	*	*	1962	*	*	3052	*	*	443
       0	*	*	*	*	*	*	3672	0	0	

E 444  *	*	2009	958	*	*	*	*	3052	*	*	*	*	*	*	*	*	3105	*	*	444
       0	*	*	*	*	*	*	3672	0	0	

T 445  *	*	*	*	*	*	*	3134	*	2078	2158	3074	*	*	*	*	1706	*	*	*	445
       0	*	*	*	*	*	*	3672	0	0	

R 446  *	*	*	*	2857	*	*	*	2093	3074	*	*	*	*	975	*	*	*	*	*	446
       0	*	*	*	*	*	*	3672	0	0	

L 447  *	*	3178	*	*	*	*	*	3052	1215	*	2155	*	3139	*	*	*	*	*	*	447
       0	*	*	*	*	*	*	3672	0	0	

D 448  2857	*	1776	*	*	3074	*	*	*	3177	*	*	*	*	2120	*	*	*	3178	*	448
       0	*	*	*	*	*	*	3672	0	0	

I 449  *	*	*	*	3134	*	*	975	*	*	*	3074	*	*	*	*	*	3052	*	2857	449
       0	*	*	*	*	*	*	3672	0	0	

L 450  *	*	3074	*	*	*	*	3052	*	1231	*	*	*	*	*	*	*	1579	*	*	450
       0	*	*	*	*	*	*	3672	0	0	

H 451  3105	*	3052	3177	*	*	2351	*	*	3139	*	*	3178	*	3134	3074	*	*	*	*	451
       0	*	*	*	*	*	*	3672	0	0	

P 452  *	*	*	*	*	*	*	*	3052	*	*	*	432	2857	*	*	*	*	*	*	452
       0	*	*	*	*	*	*	3672	0	0	

L 453  *	*	*	*	*	*	*	2093	*	385	*	*	*	*	*	*	*	*	*	*	453
       0	*	*	*	*	*	*	3672	0	0	

E 454  *	*	*	1680	3178	*	*	*	*	2093	*	*	*	2106	*	3177	*	*	*	*	454
       0	*	*	*	*	*	*	3672	0	0	

T 455  *	*	*	3139	*	*	3052	*	*	*	*	3134	*	3178	2857	*	1812	3074	*	*	455
       0	*	*	*	*	*	*	3672	0	0	

L 456  *	*	*	*	1501	*	*	*	*	629	*	*	*	*	*	*	*	*	*	*	456
       0	*	*	*	*	*	*	3672	0	0	

L 457  *	*	*	2113	2122	*	*	*	*	1668	*	*	*	3178	3134	*	*	*	*	*	457
       0	*	*	*	*	*	*	3672	0	0	

K 458  3105	*	2857	3134	*	3074	*	*	1313	*	*	3177	*	*	*	*	*	*	*	*	458
       2501	1134	1443	0	*	*	*	3672	2328	0	

M 459  *	*	*	*	*	*	*	2587	*	*	1108	*	*	*	*	*	2340	2538	*	*	459
       0	*	*	*	*	737	1321	2737	0	2091	

S 460  *	*	*	*	*	*	*	*	2984	2910	*	2884	*	*	*	1065	2977	*	*	*	460
       0	*	*	*	*	0	*	3302	0	1000	

R 461  *	*	2857	*	*	*	*	*	2177	*	*	*	*	2095	1298	*	*	*	*	*	461
       0	*	*	*	*	*	*	3672	0	0	

A 462  1323	*	*	*	*	*	*	*	2122	*	*	*	*	3074	3134	2857	*	*	*	*	462
       0	*	*	*	*	*	*	3672	0	0	

K 463  *	*	*	1951	*	*	*	*	1330	*	*	3134	*	2122	*	*	*	*	*	*	463
       0	*	*	*	*	*	*	3672	0	0	

T 464  *	*	*	*	*	*	*	*	3105	1991	*	3134	*	*	*	*	948	*	*	*	464
       0	*	*	*	*	*	*	3672	0	0	

V 465  3105	*	*	*	*	1544	*	*	*	*	*	*	*	*	*	2857	*	1311	*	*	465
       0	*	*	*	*	*	*	3672	0	0	

K 466  2137	*	*	3105	*	*	*	3177	1750	*	*	*	*	3178	*	2857	*	*	*	*	466
       0	*	*	*	*	*	*	3672	0	0	

E 467  *	*	3052	1348	*	*	*	*	2090	2857	*	*	*	*	*	3139	*	*	*	*	467
       0	*	*	*	*	*	*	3672	0	0	

L 468  *	*	*	*	2113	*	*	3134	3178	1797	*	*	*	*	*	*	*	*	3074	2857	468
       0	*	*	*	*	*	*	3672	0	0	

A 469  1323	3134	*	2857	*	*	*	*	*	3105	*	*	*	*	*	*	*	2106	*	*	469
       0	*	*	*	*	*	*	3672	0	0	

Q 470  *	*	3139	3178	*	*	*	*	*	*	3177	*	*	1680	3134	3074	3052	*	*	*	470
       0	*	*	*	*	*	*	3672	0	0	

A 471  962	*	3074	*	*	*	*	*	2122	*	*	*	*	*	2857	*	*	*	*	*	471
       0	*	*	*	*	*	*	3672	0	0	

L 472  *	*	*	*	3052	*	*	*	*	678	2857	*	*	*	*	*	*	*	3105	*	472
       0	*	*	*	*	*	*	3672	0	0	

Y 473  *	*	*	*	3134	*	*	3139	*	*	*	*	*	3074	2857	3105	*	*	*	1323	473
       0	*	*	*	*	*	*	3672	0	0	

E 474  *	*	*	1216	*	*	3177	*	*	3139	*	*	*	*	3178	*	*	2090	*	*	474
       0	*	*	*	*	*	*	3672	0	0	

F 475  *	*	*	*	1316	*	*	*	*	3074	*	*	*	*	*	1951	*	*	*	2177	475
       0	*	*	*	*	*	*	3672	0	0	

L 476  *	*	*	*	*	*	2857	*	*	432	3052	*	*	*	*	*	*	*	*	*	476
       0	*	*	*	*	*	*	3672	0	0	

E 477  *	*	*	607	*	*	*	*	2122	*	*	*	*	*	*	*	*	*	*	3134	477
       0	*	*	*	*	*	*	3672	0	0	

E 478  *	*	3134	1813	*	*	*	*	3139	*	*	3074	*	3177	*	*	2857	*	*	3052	478
       0	*	*	*	*	*	*	3672	0	0	

G 479  *	*	*	*	3052	1771	*	2137	*	*	*	*	*	*	*	*	3178	3177	2857	*	479
       0	*	*	*	*	*	*	3672	0	0	

R 480  3105	*	3178	3052	*	*	*	*	3177	*	*	2104	*	*	1692	*	*	*	*	*	480
       0	*	*	*	*	*	*	3672	0	0	

V 481  2008	*	*	*	*	*	*	*	*	2095	*	*	*	*	*	*	*	951	*	*	481
       0	*	*	*	*	*	*	3672	0	0	

P 482  3139	*	*	*	*	*	*	*	*	*	3074	*	1311	2857	*	*	3105	3177	*	*	482
       0	*	*	*	*	*	*	3672	0	0	

E 483  3074	*	*	905	*	*	*	*	3105	3178	*	3052	*	*	*	*	*	*	*	*	483
       0	*	*	*	*	*	*	3672	0	0	

Q 484  3134	*	*	*	*	*	3177	2857	3178	*	*	2106	*	1763	*	*	*	*	*	*	484
       0	*	*	*	*	*	*	3672	0	0	

L 485  2857	*	*	*	*	*	*	*	*	955	2106	*	*	*	*	*	*	3134	*	*	485
       0	*	*	*	*	*	*	3672	0	0	

Q 486  *	*	3178	2155	2857	*	*	*	*	*	3052	3074	*	1797	*	*	*	*	*	*	486
       0	*	*	*	*	*	*	3672	0	0	

T 487  *	*	3105	2857	*	3139	*	*	3134	*	*	*	*	3178	*	3177	1750	*	*	*	487
       661	*	1443	*	*	*	*	3672	0	0	

E 488  *	*	*	1108	*	*	*	*	*	*	2538	*	*	*	*	*	*	*	2587	2340	488
       0	*	*	*	*	*	0	2737	0	2091	

R 489  *	*	*	*	2340	*	*	*	*	*	*	*	*	*	666	*	*	2538	*	*	489
       0	*	*	*	*	*	0	2737	0	2091	

Q 490  *	*	2446	*	*	*	*	*	*	*	*	2538	*	1162	*	2340	*	*	*	*	490
       0	*	*	*	*	*	0	2737	0	2091	

E 491  *	*	*	579	*	*	*	*	*	*	*	*	*	*	2606	*	*	2587	*	*	491
       0	*	*	*	*	1730	518	2737	0	2091	

A 492  923	*	*	*	2760	*	*	*	*	1622	*	*	*	*	*	*	*	*	*	*	492
       0	*	*	*	*	*	0	3078	0	1651	

E 493  *	*	2677	923	*	*	*	*	*	*	*	*	*	*	2760	*	2570	*	*	*	493
       0	*	*	*	*	1227	804	3078	0	1651	

L 494  *	*	2984	1943	*	*	*	*	*	1540	*	*	*	*	*	2884	2897	*	*	*	494
       0	*	*	*	*	0	*	3302	0	1000	

N 495  3139	*	3178	3074	*	*	*	*	*	2857	*	1790	*	*	*	3134	3105	*	*	*	495
       214	*	2857	*	*	*	*	3672	0	0	

G 496  *	*	*	*	*	741	*	*	*	2897	*	2884	*	2924	*	*	*	*	*	*	496
       0	*	*	*	*	*	0	3302	0	1000	

R 497  *	*	*	2897	*	*	*	*	2884	*	*	2832	*	*	1595	2924	*	*	*	2977	497
       0	*	*	*	*	0	*	3302	0	1000	

H 498  3105	*	*	*	*	*	1200	3178	*	3177	*	*	*	2137	*	*	*	*	*	*	498
       0	*	*	*	*	*	*	3672	0	0	

V 499  *	*	*	2113	*	*	*	2156	*	3139	*	*	*	3074	*	*	*	1680	*	*	499
       0	*	*	*	*	*	*	3672	0	0	

E 500  *	*	*	1328	*	*	*	*	3052	2155	1962	*	*	*	*	*	*	*	*	*	500
       0	*	*	*	*	*	*	3672	0	0	

A 501  661	*	*	*	*	*	*	*	*	*	*	*	*	3105	*	*	2857	3139	*	*	501
       0	*	*	*	*	*	*	3672	0	0	

E 502  *	*	3074	1292	*	*	*	*	*	*	*	3134	*	3178	3177	*	*	*	*	2857	502
       0	*	*	*	*	*	*	3672	0	0	

E 503  *	*	*	1311	*	*	*	*	2106	2857	*	*	*	3178	3105	*	*	*	*	*	503
       0	*	*	*	*	*	*	3672	0	0	

H 504  *	*	*	*	*	*	1330	3052	2857	*	*	3139	*	3105	*	*	*	*	*	3134	504
       0	*	*	*	*	*	*	3672	0	0	

E 505  3105	*	3052	1319	*	*	*	*	*	*	*	*	*	3178	*	1989	*	*	*	*	505
       0	*	*	*	*	*	*	3672	0	0	

Q 506  *	*	*	2122	*	*	*	*	*	2857	*	*	*	661	*	*	*	*	*	*	506
       0	*	*	*	*	*	*	3672	0	0	

V 507  2177	*	*	*	*	*	*	2093	*	*	*	*	*	*	*	*	*	877	*	*	507
       0	*	*	*	*	*	*	3672	0	0	

W 508  *	*	*	*	*	*	*	*	*	*	*	*	*	2857	*	*	*	*	214	*	508
       0	*	*	*	*	*	*	3672	0	0	

N 509  *	*	3178	2857	*	*	*	*	2122	*	*	1774	*	3074	*	3177	*	*	*	*	509
       0	*	*	*	*	*	*	3672	0	0	

A 510  1813	*	*	*	*	3052	*	3134	2857	*	3074	*	*	*	3139	3177	*	*	*	*	510
       0	*	*	*	*	*	*	3672	0	0	

L 511  *	*	*	*	2122	*	*	2155	*	1750	*	*	*	*	2857	*	*	3178	*	*	511
       0	*	*	*	*	*	*	3672	0	0	

I 512  *	3105	*	*	*	*	*	939	*	*	*	*	*	2857	*	3177	3139	*	*	*	512
       0	*	*	*	*	*	*	3672	0	0	

E 513  *	*	3139	1250	*	*	3105	*	*	*	*	*	*	2114	*	3074	*	*	*	*	513
       0	*	*	*	*	*	*	3672	0	0	

L 514  *	*	*	*	*	*	*	1503	*	913	*	*	*	*	*	*	*	3105	*	*	514
       0	*	*	*	*	*	*	3672	0	0	

L 515  *	*	*	2857	*	*	*	*	*	419	3134	*	*	*	*	*	*	*	*	*	515
       0	*	*	*	*	*	*	3672	0	0	

E 516  *	*	1535	1242	*	*	*	*	*	*	*	3074	*	*	*	*	3139	*	*	*	516
       0	*	*	*	*	*	*	3672	0	0	

E 517  *	*	3052	1330	*	*	*	*	2857	*	*	*	*	2120	*	3139	*	*	*	*	517
       0	*	*	*	*	*	*	3672	0	0	

F 518  *	*	*	*	672	2857	*	*	*	2093	*	*	*	*	*	*	*	*	*	*	518
       0	*	*	*	*	*	*	3672	0	0	

V 519  3105	*	*	*	*	*	3139	*	*	1962	*	*	*	*	*	*	*	962	*	*	519
       0	*	*	*	*	*	*	3672	0	0	

E 520  3074	*	*	1348	*	*	3139	*	*	3052	2857	*	*	*	*	*	3105	*	*	*	520
       0	*	*	*	*	*	*	3672	0	0	

V 521  2857	*	*	*	*	*	*	3139	*	*	3178	*	*	*	*	*	*	648	*	*	521
       0	*	*	*	*	*	*	3672	0	0	

F 522  *	*	*	*	588	*	*	*	*	3177	2156	*	*	*	*	*	*	*	*	*	522
       0	*	*	*	*	*	*	3672	0	0	

G 523  3105	*	*	*	*	673	*	*	*	*	*	*	*	*	*	3074	2857	*	*	*	523
       214	*	2857	*	*	*	*	3672	0	0	

D 524  *	*	1077	2977	*	2897	*	*	*	*	*	2910	*	2924	*	*	*	*	*	*	524
       0	*	*	*	*	*	0	3302	0	1000	

E 525  *	*	2984	436	*	*	*	*	*	*	*	*	*	*	*	2897	*	*	*	*	525
       0	*	*	*	*	*	0	3302	0	1000	

K 526  *	*	*	1980	*	*	*	*	1084	*	*	*	2832	2897	*	*	*	*	*	*	526
       0	*	*	*	*	0	*	3302	0	1000	

L 527  *	*	*	*	*	*	*	2009	*	1319	3052	*	*	*	*	*	*	2120	*	*	527
       0	*	*	*	*	*	*	3672	0	0	

S 528  *	*	3177	*	*	*	*	*	3074	*	*	3134	*	*	1991	1303	*	*	*	*	528
       0	*	*	*	*	*	*	3672	0	0	

L 529  *	*	*	*	*	*	*	*	*	621	3052	*	*	*	*	3074	*	3177	*	*	529
       0	*	*	*	*	*	*	3672	0	0	

E 530  *	*	2009	1291	*	*	*	*	*	*	*	3177	*	*	*	3139	*	3074	*	*	530
       0	*	*	*	*	*	*	3672	0	0	

L 531  *	*	2122	3074	*	*	*	*	*	1706	*	*	*	3134	3052	3177	*	*	*	*	531
       0	*	*	*	*	*	*	3672	0	0	

F 532  *	3139	*	*	174	*	*	*	*	*	*	*	*	*	*	*	*	*	*	*	532
       0	*	*	*	*	*	*	3672	0	0	

L 533  *	*	*	*	*	*	*	*	*	924	*	*	*	3178	2857	2155	*	*	*	*	533
       0	*	*	*	*	*	*	3672	0	0	

E 534  2122	*	3074	1227	*	*	*	*	*	*	*	*	*	3178	3134	*	*	*	*	*	534
       0	*	*	*	*	*	*	3672	0	0	

I 535  *	*	*	*	*	*	*	1318	*	2122	3178	*	*	*	*	*	*	3052	2857	*	535
       0	*	*	*	*	*	*	3672	0	0	

L 536  *	*	*	*	3052	*	*	1579	*	876	*	*	*	*	*	*	*	*	*	*	536
       0	*	*	*	*	*	*	3672	0	0	

H 537  *	*	3052	3178	3134	*	1680	*	3139	3074	*	*	*	*	*	*	3177	*	*	*	537
       0	*	*	*	*	*	*	3672	0	0	

I 538  2125	*	*	*	*	*	*	1774	*	*	*	*	*	*	*	3105	2158	*	*	2857	538
       0	*	*	*	*	*	*	3672	0	0	

G 539  *	*	*	*	*	214	*	*	*	*	*	*	*	2857	*	*	*	*	*	*	539
       0	*	*	*	*	*	*	3672	0	0	

L 540  3178	*	*	*	*	*	*	3134	*	873	2122	*	*	*	*	*	*	*	*	*	540
       0	*	*	*	*	*	*	3672	0	0	

E 541  *	*	3177	1228	*	*	*	*	1530	*	*	*	*	*	*	3105	*	*	*	*	541
       0	*	*	*	*	*	*	3672	0	0	

S 542  3177	*	*	3134	*	*	*	*	*	3105	*	3074	*	3052	2857	1826	*	*	*	*	542
       0	*	*	*	*	*	*	3672	0	0	

L 543  2106	*	*	*	*	*	3134	*	2857	1323	*	*	*	*	*	3105	*	*	*	*	543
       0	*	*	*	*	*	*	3672	0	0	

K 544  *	*	*	2113	*	*	*	*	1222	*	*	*	*	2122	*	*	3178	*	*	*	544
       0	*	*	*	*	*	*	3672	0	0	

F 545  *	*	*	*	895	*	*	*	*	*	3134	*	*	*	*	*	*	*	*	1521	545
       0	*	*	*	*	*	*	3672	0	0	

R 546  *	*	*	*	*	3134	*	*	*	*	*	*	*	*	1299	2177	2857	3052	*	*	546
       0	*	*	*	*	*	*	3672	0	0	

L 547  *	*	*	*	*	*	*	2857	*	1348	3052	*	*	3074	*	*	3105	3139	*	*	547
       0	*	*	*	*	*	*	3672	0	0	

I 548  *	*	*	2857	*	*	*	649	*	3177	*	*	*	*	*	*	*	3139	*	*	548
       0	*	*	*	*	*	*	3672	0	0	

P 549  *	*	*	*	*	*	*	*	2857	*	*	*	214	*	*	*	*	*	*	*	549
       0	*	*	*	*	*	*	3672	0	0	

A 550  1299	*	*	*	*	2857	*	*	*	*	*	*	2177	3052	*	3134	*	*	*	*	550
       0	*	*	*	*	*	*	3672	0	0	

T 551  3178	*	*	*	*	*	*	*	*	*	*	3074	*	*	2857	2155	1292	*	*	*	551
       0	*	*	*	*	*	*	3672	0	0	

L 552  *	*	*	2857	*	*	*	*	*	673	*	*	*	*	*	*	*	2090	*	*	552
       0	*	*	*	*	*	*	3672	0	0	

D 553  *	*	214	*	*	*	*	*	*	*	*	*	*	*	2857	*	*	*	*	*	553
       0	*	*	*	*	*	*	3672	0	0	

Q 554  *	*	*	*	*	2857	*	*	*	*	*	*	*	962	*	*	3105	2106	*	*	554
       0	*	*	*	*	*	*	3672	0	0	

V 555  *	*	*	*	*	*	*	*	*	*	*	*	*	*	*	*	*	0	*	*	555
       0	*	*	*	*	*	*	3672	0	0	

S 556  *	*	*	*	3178	*	*	*	*	2120	*	3074	*	*	*	1660	3139	3177	*	*	556
       0	*	*	*	*	*	*	3672	0	0	

I 557  *	*	*	*	*	*	*	866	*	3177	*	*	*	*	*	*	*	1554	*	*	557
       0	*	*	*	*	*	*	3672	0	0	

G 558  3177	*	*	*	*	1311	2857	*	2106	*	*	*	*	3105	*	*	*	*	*	*	558
       0	*	*	*	*	*	*	3672	0	0	

S 559  *	*	2124	*	*	*	*	*	*	*	*	3178	*	*	*	1316	1951	*	*	*	559
       0	*	*	*	*	*	*	3672	0	0	

Y 560  *	*	*	*	*	*	*	3134	*	*	1549	*	*	*	*	*	*	*	2857	1299	560
       0	*	*	*	*	*	*	3672	0	0	

D 561  *	*	661	2124	*	*	*	*	*	*	*	*	*	*	2857	*	*	*	*	*	561
       0	*	*	*	*	*	*	3672	0	0	

L 562  *	*	2857	*	*	*	*	*	*	649	*	3177	*	*	3134	*	*	*	*	*	562
       0	*	*	*	*	*	*	3672	0	0	

V 563  2113	*	*	*	*	*	*	3105	*	3134	*	*	*	*	*	3178	*	1223	*	*	563
       0	*	*	*	*	*	*	3672	0	0	

K 564  3105	*	*	3074	*	*	*	*	1311	*	*	*	2857	3139	3178	*	*	*	*	*	564
       0	*	*	*	*	*	*	3672	0	0	

P 565  *	*	*	*	*	*	*	*	*	2008	3178	*	1299	*	*	3134	*	3052	*	*	565
       0	*	*	*	*	*	*	3672	0	0	

H 566  *	*	3052	*	2857	*	1809	*	3074	2141	*	*	*	*	*	*	*	*	*	3178	566
       0	*	*	*	*	*	*	3672	0	0	

T 567  3134	*	*	*	*	3178	*	*	*	*	*	2113	*	2857	*	3139	1771	*	*	*	567
       0	*	*	*	*	*	*	3672	0	0	

K 568  3105	*	*	*	*	2857	*	3134	1776	*	3177	3074	*	*	*	*	3178	*	*	*	568
       0	*	*	*	*	*	*	3672	0	0	

K 569  *	*	1976	*	*	*	*	*	1318	*	*	*	3139	3052	*	3178	*	*	*	*	569
       0	*	*	*	*	*	*	3672	0	0	

F 570  *	3178	*	*	1797	*	3052	3134	2857	*	*	*	*	*	*	*	*	3177	*	3074	570
       0	*	*	*	*	*	*	3672	0	0	

V 571  *	*	*	*	*	*	*	2124	*	1989	*	*	*	*	*	*	3178	1292	*	*	571
       0	*	*	*	*	*	*	3672	0	0	

Y 572  *	*	*	*	2177	*	*	*	*	*	*	*	*	*	*	*	*	*	*	360	572
       0	*	*	*	*	*	*	3672	0	0	

A 573  952	*	*	*	*	*	*	3134	*	3052	*	*	*	*	*	*	*	2009	*	*	573
       0	*	*	*	*	*	*	3672	0	0	

I 574  *	*	*	*	*	*	*	664	*	3178	*	*	*	*	*	*	2857	3052	*	*	574
       0	*	*	*	*	*	*	3672	0	0	

G 575  *	*	*	*	*	214	*	*	*	*	*	*	*	*	*	2857	*	*	*	*	575
       0	*	*	*	*	*	*	3672	0	0	

M 576  3178	*	*	*	*	*	*	*	*	1521	1227	*	*	*	*	*	*	3134	*	*	576
       0	*	*	*	*	*	*	3672	0	0	

N 577  *	*	*	*	*	*	*	*	*	*	*	618	*	*	*	3074	2122	*	*	*	577
       0	*	*	*	*	*	*	3672	0	0	

D 578  *	*	962	2857	*	*	*	*	*	*	*	*	*	1521	*	*	*	*	*	*	578
       0	*	*	*	*	*	*	3672	0	0	

G 579  *	*	3105	*	*	618	*	*	*	*	*	*	*	*	*	3139	3074	*	*	*	579
       0	*	*	*	*	*	*	3672	0	0	

V 580  *	*	*	*	*	*	3139	*	*	*	*	2090	*	*	*	*	1951	1348	*	*	580
       0	*	*	*	*	*	*	3672	0	0	

F 581  *	*	*	*	883	*	*	*	*	2141	2113	*	*	*	*	*	*	*	*	*	581
       0	*	*	*	*	*	*	3672	0	0	

P 582  *	*	*	*	*	*	*	*	*	*	*	*	0	*	*	*	*	*	*	*	582
       0	*	*	*	*	*	*	3672	0	0	

A 583  1706	*	*	*	*	*	*	*	2122	3177	*	*	*	3052	3074	3134	*	*	*	*	583
       0	*	*	*	*	*	*	3672	0	0	

P 584  3134	*	*	*	*	*	*	2090	*	*	*	*	1660	3139	2177	*	*	*	*	*	584
       0	*	*	*	*	*	*	3672	0	0	

H 585  3134	*	*	*	*	*	2351	3139	3074	*	*	*	3178	3177	*	3105	*	3052	*	*	585
       0	*	*	*	*	*	*	3672	0	0	

K 586  *	*	3178	*	*	*	3139	*	1799	*	3134	*	*	3105	*	2857	3052	*	*	*	586
       0	*	*	*	*	*	*	3672	0	0	

N 587  3052	*	3177	2156	*	*	3139	*	*	2857	*	1771	*	*	*	*	*	*	*	*	587
       0	*	*	*	*	*	*	3672	0	0	

S 588  *	*	*	3134	*	*	*	*	3177	*	*	3178	*	2857	*	1283	3105	*	*	*	588
       0	*	*	*	*	*	*	3672	0	0	

G 589  *	*	*	*	*	634	*	*	*	*	*	*	*	*	*	2078	3074	*	*	*	589
       0	*	*	*	*	*	*	3672	0	0	

L 590  *	*	*	*	*	*	*	2155	*	924	*	*	*	*	*	*	*	3178	*	2857	590
       0	*	*	*	*	*	*	3672	0	0	

L 591  *	*	*	*	*	*	*	3052	*	432	*	*	*	*	*	*	*	2857	*	*	591
       0	*	*	*	*	*	*	3672	0	0	

S 592  *	*	*	*	*	*	*	*	*	*	*	*	*	2857	*	678	2078	*	*	*	592
       0	*	*	*	*	*	*	3672	0	0	

D 593  *	*	214	2857	*	*	*	*	*	*	*	*	*	*	*	*	*	*	*	*	593
       0	*	*	*	*	*	*	3672	0	0	

E 594  *	*	3178	1274	*	*	*	*	*	*	*	*	*	2158	1989	*	*	*	*	*	594
       0	*	*	*	*	*	*	3672	0	0	

D 595  *	*	913	1092	*	*	*	*	*	*	*	*	*	*	*	*	*	*	*	*	595
       214	*	2857	*	*	*	*	3672	0	0	

R 596  *	*	*	*	*	*	*	*	2832	*	*	*	*	*	218	*	*	*	*	*	596
       0	*	*	*	*	*	0	3302	0	1000	

E 597  2924	*	2977	1595	*	*	*	*	2832	2884	*	*	*	2897	*	*	*	*	*	*	597
       0	*	*	*	*	*	0	3302	0	1000	

Y 598  *	*	*	2884	*	*	*	2910	*	*	*	2897	*	*	2924	2977	*	*	2984	2237	598
       0	*	*	*	*	0	*	3302	0	1000	

L 599  *	*	*	*	3052	*	*	2106	*	628	*	*	*	*	*	*	*	*	*	*	599
       0	*	*	*	*	*	*	3672	0	0	

N 600  *	*	*	3052	*	*	*	*	3178	*	*	942	*	*	3177	*	*	*	*	2857	600
       0	*	*	*	*	*	*	3672	0	0	

Q 601  *	*	*	3139	*	*	*	*	*	*	*	*	*	1274	*	1989	3178	3177	*	*	601
       0	*	*	*	*	*	*	3672	0	0	

I 602  3105	*	*	3177	*	*	*	1826	3134	2857	*	*	*	3052	*	*	3074	*	*	*	602
       0	*	*	*	*	*	*	3672	0	0	

T 603  3052	*	*	*	*	2156	*	*	*	*	*	3177	2857	*	3139	*	1771	*	*	*	603
       913	1092	*	1168	850	*	*	3672	2539	0	

V 604  *	*	*	*	*	*	*	2857	*	*	*	*	*	3074	3139	3177	*	946	*	*	604
       0	*	*	*	*	*	*	3672	0	0	

E 605  *	*	*	1311	3074	*	3139	*	*	*	*	3177	2857	3105	*	*	*	*	*	*	605
       0	*	*	*	*	*	*	3672	0	0	

L 606  *	*	*	*	3139	*	*	3074	*	667	*	*	*	*	*	*	*	*	*	2857	606
       0	*	*	*	*	*	*	3672	0	0	

S 607  3134	*	3139	3074	*	2857	*	*	3177	3105	*	*	*	*	*	1791	*	*	*	*	607
       0	*	*	*	*	*	*	3672	0	0	

I 608  2857	*	*	*	*	*	*	1797	3134	*	*	*	2113	3074	*	3178	*	*	*	*	608
       0	*	*	*	*	*	*	3672	0	0	

A 609  1797	*	3134	*	*	3178	*	*	*	3074	*	*	2857	*	*	3177	3052	*	*	*	609
       0	*	*	*	*	*	*	3672	0	0	

S 610  3177	*	*	*	*	3178	*	*	*	*	*	3074	*	*	*	1292	1989	*	*	*	610
       0	*	*	*	*	*	*	3672	0	0	

K 611  3139	*	3052	*	*	*	*	*	1824	*	*	*	*	2857	3178	3105	*	3074	*	*	611
       0	*	*	*	*	*	*	3672	0	0	

E 612  *	*	*	1328	*	*	2857	3052	*	*	*	3177	*	*	*	*	3134	3074	*	*	612
       0	*	*	*	*	*	*	3672	0	0	

N 613  *	*	*	*	*	*	*	*	*	3052	*	952	*	3134	3178	*	*	2857	*	*	613
       0	*	*	*	*	*	*	3672	0	0	

L 614  3134	*	*	*	2857	*	*	3177	*	1813	*	*	*	3052	*	3139	*	*	*	3074	614
       0	*	*	*	*	*	*	3672	0	0	

K 615  *	*	*	*	*	3177	*	*	1232	3178	2093	*	*	3074	*	*	*	*	*	*	615
       0	*	*	*	*	*	*	3672	0	0	

K 616  *	*	2114	2155	*	*	*	*	1299	*	2857	*	*	*	*	*	*	*	*	*	616
       0	*	*	*	*	*	*	3672	0	0	

N 617  *	*	*	1549	*	*	*	*	2857	*	*	1299	*	3134	*	*	*	*	*	*	617
       0	*	*	*	*	*	*	3672	0	0	

Q 618  3052	*	3177	*	*	*	2158	*	*	*	*	*	*	1668	2120	*	*	*	*	*	618
       0	*	*	*	*	*	*	3672	0	0	

F 619  *	*	*	2857	939	*	*	*	*	3177	*	*	*	3139	*	*	*	*	*	3105	619
       0	*	*	*	*	*	*	3672	0	0	

T 620  2857	*	*	*	*	*	*	*	*	1578	*	*	*	*	*	*	1299	3052	*	*	620
       0	*	*	*	*	*	*	3672	0	0	

V 621  2158	3052	*	*	*	*	*	3178	*	*	3105	*	*	*	*	*	*	1783	*	2857	621
       0	*	*	*	*	*	*	3672	0	0	

Y 622  *	*	*	*	2857	*	*	*	*	1521	*	*	*	*	*	*	*	*	*	962	622
       0	*	*	*	*	*	*	3672	0	0	

S 623  *	*	2857	*	*	*	*	*	3177	*	3178	*	*	*	*	1299	3134	3052	*	*	623
       0	*	*	*	*	*	*	3672	0	0	

L 624  1535	*	*	*	*	*	*	3177	*	1299	*	*	*	2857	*	*	*	*	*	*	624
       0	*	*	*	*	*	*	3672	0	0	

V 625  *	*	*	*	2158	*	*	3134	*	2857	2113	*	*	*	*	*	*	1771	*	*	625
       0	*	*	*	*	*	*	3672	0	0	

N 626  *	*	*	*	2857	*	*	*	*	*	*	1299	*	*	*	2177	2093	*	*	*	626
       0	*	*	*	*	*	*	3672	0	0	

S 627  3139	*	*	*	*	*	*	*	*	3177	*	3134	*	*	3052	1310	*	*	*	2857	627
       0	*	*	*	*	*	*	3672	0	0	

A 628  924	*	*	*	*	*	*	2857	*	*	*	*	2177	*	*	3134	*	*	*	*	628
       0	*	*	*	*	*	*	3672	0	0	

K 629  2857	*	*	*	*	*	*	*	1282	*	*	*	*	*	3105	2177	3139	*	*	*	629
       0	*	*	*	*	*	*	3672	0	0	

E 630  *	*	2177	1783	*	3052	*	*	2122	*	*	*	2857	*	*	*	*	*	*	*	630
       0	*	*	*	*	*	*	3672	0	0	

E 631  *	*	3052	1692	*	*	*	*	3177	*	*	*	*	3105	3178	*	3074	*	*	3134	631
       0	*	*	*	*	*	*	3672	0	0	

L 632  *	*	*	*	*	*	*	2857	*	432	*	*	*	*	*	*	*	3052	*	*	632
       0	*	*	*	*	*	*	3672	0	0	

V 633  *	*	*	*	1554	*	*	*	*	*	*	*	*	*	*	*	3052	1223	*	3178	633
       0	*	*	*	*	*	*	3672	0	0	

L 634  *	*	*	*	1951	*	*	*	*	664	*	*	*	*	*	*	*	3178	*	*	634
       0	*	*	*	*	*	*	3672	0	0	

S 635  *	*	*	*	*	*	*	*	*	*	*	*	*	*	*	0	*	*	*	*	635
       0	*	*	*	*	*	*	3672	0	0	

Y 636  3105	*	*	*	*	*	*	*	*	*	3074	*	*	*	*	*	*	3139	*	618	636
       214	*	2857	*	*	*	*	3672	0	0	

P 637  *	*	*	*	*	*	*	*	*	*	*	*	458	*	*	1877	*	*	*	*	637
       0	*	*	*	*	*	0	3302	0	1000	

I 638  2977	*	*	*	*	*	*	1595	*	2832	*	*	*	2884	*	2897	2924	*	*	*	638
       0	*	*	*	*	*	0	3302	0	1000	

A 639  1126	*	*	*	*	*	*	2884	*	2897	2832	*	*	*	*	*	*	2924	*	*	639
       0	*	*	*	*	*	0	3302	0	1000	

D 640  *	*	1126	*	2897	2832	*	2924	*	*	2884	*	*	*	*	*	*	*	*	*	640
       0	*	*	*	*	0	*	3302	0	1000	

N 641  2125	*	*	3177	*	*	*	2857	*	*	*	1797	*	*	*	3052	*	*	*	3134	641
       0	*	*	*	*	*	*	3672	0	0	

E 642  *	*	*	683	*	*	*	*	2857	*	*	3074	*	*	*	3052	*	*	*	*	642
       182	*	3074	*	*	*	*	3672	0	0	

G 643  *	*	*	*	*	447	*	*	*	*	*	*	*	*	*	2901	2913	*	*	*	643
       3815	967	1260	2000	415	0	*	3438	2328	1000	

E 644  *	*	*	1059	*	*	*	2446	*	*	*	*	1572	*	*	*	*	*	*	*	644
       0	*	*	*	*	737	1321	2737	0	2091	

S 645  *	*	*	2897	2924	*	*	*	*	*	*	*	*	2884	*	741	*	*	*	*	645
       0	*	*	*	*	*	0	3302	0	1000	

P 646  *	*	2924	*	*	2884	*	*	*	2910	2984	2977	2237	*	*	2897	*	*	*	*	646
       0	*	*	*	*	*	0	3302	0	1000	

I 647  *	*	2924	2884	2832	*	*	1595	2897	*	*	*	*	*	*	*	*	*	*	2977	647
       0	*	*	*	*	0	*	3302	0	1000	

L 648  *	*	*	3105	3074	*	*	*	*	1312	2857	*	*	*	*	*	*	2156	*	*	648
       0	*	*	*	*	*	*	3672	0	0	

N 649  *	*	*	*	*	*	*	*	3178	*	*	1216	*	*	3177	1521	*	*	*	*	649
       0	*	*	*	*	*	*	3672	0	0	

P 650  3105	*	*	*	*	*	*	*	3177	*	*	*	1223	3052	2156	*	*	*	*	*	650
       0	*	*	*	*	*	*	3672	0	0	

V 651  *	*	*	*	*	*	*	2113	*	3178	*	2857	*	*	*	*	*	1783	*	2122	651
       0	*	*	*	*	*	*	3672	0	0	

E 652  *	*	*	1706	3074	*	*	*	2155	2122	*	*	*	3052	*	*	*	*	*	*	652
       0	*	*	*	*	*	*	3672	0	0	

Q 653  *	*	*	3178	*	3177	*	*	3139	*	*	*	2857	1771	*	3052	3134	*	*	*	653
       0	*	*	*	*	*	*	3672	0	0	

L 654  *	*	*	2122	2857	*	*	*	*	939	*	*	*	3177	*	*	*	*	*	*	654
       0	*	*	*	*	*	*	3672	0	0	

F 655  *	*	*	*	661	*	*	*	*	1443	*	*	*	*	*	*	*	*	*	*	655
       0	*	*	*	*	*	*	3672	0	0	

P 656  *	*	*	*	*	*	*	2122	3177	3074	*	3052	1250	*	*	*	*	*	*	*	656
       432	*	1951	*	*	*	*	3672	0	0	

N 657  *	*	*	*	*	*	1734	*	2674	*	*	882	*	*	*	*	*	*	*	*	657
       0	*	*	*	*	*	0	3039	0	1650	

F 658  *	*	*	*	1357	*	1728	2674	*	2727	*	*	*	*	*	*	*	*	*	*	658
       0	*	*	*	*	*	0	3039	0	1650	

G 659  *	*	*	*	*	1357	*	*	2747	*	*	2727	*	*	*	2709	*	2674	*	*	659
       3475	714	1735	0	*	1204	822	3039	2434	1650	

Q 660  *	*	*	2340	*	*	*	*	2538	*	*	*	*	1739	2606	2587	*	*	*	*	660
       0	*	*	*	*	0	*	2737	0	2091	

L 661  *	*	*	*	3105	*	*	*	3074	1313	*	*	*	*	*	1989	*	3177	*	*	661
       0	*	*	*	*	*	*	3672	0	0	

P 662  *	*	3134	3052	*	*	*	3074	*	3178	*	*	1692	*	3105	*	*	*	*	3177	662
       0	*	*	*	*	*	*	3672	0	0	

L 663  *	*	*	*	2857	*	*	3052	*	1319	*	*	*	*	3105	*	3178	3134	*	*	663
       0	*	*	*	*	*	*	3672	0	0	

L 664  *	*	*	*	*	*	*	3134	*	1692	*	3178	*	3074	3105	*	2113	*	*	*	664
       0	*	*	*	*	*	*	3672	0	0	

D 665  *	*	1251	2141	*	*	*	*	2104	*	*	3052	*	*	*	*	*	*	*	*	665
       0	*	*	*	*	*	*	3672	0	0	

I 666  *	*	*	*	*	*	*	1282	2122	*	*	*	2177	*	2857	*	*	*	*	*	666
       0	*	*	*	*	*	*	3672	0	0	

E 667  *	*	*	1825	*	3139	*	*	*	*	*	*	3052	3074	3105	3177	*	*	*	2857	667
       174	*	3134	*	*	*	*	3672	0	0	

Q 668  *	*	*	2919	*	*	*	*	3004	2971	2970	*	*	1575	*	*	*	2716	*	*	668
       0	*	*	*	*	*	0	3480	0	1000	

N 669  2716	*	*	*	*	*	*	*	*	2971	*	1631	*	*	*	*	*	1944	*	2863	669
       0	*	*	*	*	0	*	3480	0	1000	

N 670  *	*	*	*	*	*	2078	*	*	*	*	1318	*	*	*	3178	2857	*	*	3139	670
       0	*	*	*	*	*	*	3672	0	0	

D 671  *	*	1348	1951	*	*	*	*	3105	2106	*	*	*	*	*	*	*	*	*	*	671
       0	*	*	*	*	*	*	3672	0	0	

E 672  *	*	*	1825	3074	3105	*	*	3177	*	*	*	*	*	*	3139	2857	3052	*	*	672
       0	*	*	*	*	*	*	3672	0	0	

E 673  *	*	*	967	*	*	*	*	*	3105	*	3052	*	*	*	*	*	*	*	1991	673
       0	*	*	*	*	*	*	3672	0	0	

S 674  *	*	3139	2857	*	*	*	*	*	*	*	*	3052	2177	*	1298	*	*	*	*	674
       0	*	*	*	*	*	*	3672	0	0	

L 675  *	*	*	*	*	*	*	*	3105	1294	3134	3139	*	*	*	3177	*	*	2857	*	675
       0	*	*	*	*	*	*	3672	0	0	

S 676  *	*	*	2090	*	*	*	*	3134	*	3178	*	*	*	*	1312	2857	*	*	*	676
       0	*	*	*	*	*	*	3672	0	0	

L 677  *	*	2122	*	2857	*	3074	*	*	1774	*	*	*	*	*	*	*	*	*	2177	677
       0	*	*	*	*	*	*	3672	0	0	

I 678  *	*	*	2857	*	*	*	958	*	*	2078	*	*	*	*	*	*	3178	*	*	678
       0	*	*	*	*	*	*	3672	0	0	

G 679  *	*	*	*	*	1299	*	*	2857	*	*	*	*	3052	3177	3134	*	3178	*	*	679
       0	*	*	*	*	*	*	3672	0	0	

N 680  3134	*	*	*	*	*	3052	*	*	*	*	1319	*	*	2857	2141	*	*	*	*	680
       0	*	*	*	*	*	*	3672	0	0	

Y 681  3052	*	*	*	*	*	*	*	2177	*	2857	*	*	*	*	3074	3134	*	*	1797	681
       0	*	*	*	*	*	*	3672	0	0	

K 682  *	*	*	2857	*	*	3105	*	1776	*	*	*	*	3177	3074	3178	*	3134	*	*	682
       0	*	*	*	*	*	*	3672	0	0	

A 683  1251	*	*	*	*	*	*	*	*	*	*	*	3134	3052	*	2090	*	3178	*	*	683
       0	*	*	*	*	*	*	3672	0	0	

T 684  3178	*	*	*	*	*	*	*	*	2122	*	*	2857	*	*	*	1311	3074	*	*	684
       0	*	*	*	*	*	*	3672	0	0	

L 685  *	*	*	*	1989	*	*	3074	3052	1328	*	*	*	3178	*	*	*	*	*	*	685
       0	*	*	*	*	*	*	3672	0	0	

S 686  2857	*	*	*	*	3177	*	3052	*	*	*	3134	*	*	*	952	*	*	*	*	686
       0	*	*	*	*	*	*	3672	0	0	

L 687  *	*	*	3134	3178	*	*	*	*	1706	3074	*	*	3139	*	3105	3052	*	*	*	687
       0	*	*	*	*	*	*	3672	0	0	

L 688  *	*	*	*	*	*	*	2106	*	1303	3134	*	*	*	*	*	2009	*	*	*	688
       0	*	*	*	*	*	*	3672	0	0	

V 689  3178	*	*	*	3052	3074	*	2137	*	*	*	*	*	*	*	*	3177	1680	*	*	689
       0	*	*	*	*	*	*	3672	0	0	

S 690  2122	*	*	3052	*	2857	*	*	3074	*	*	*	*	*	*	1348	*	*	*	*	690
       0	*	*	*	*	*	*	3672	0	0	

I 691  3052	*	*	2857	*	*	*	1785	*	*	*	*	*	2177	*	3134	*	*	*	3105	691
       214	*	2857	*	*	*	*	3672	0	0	

L 692  *	*	*	2884	2910	*	2897	*	*	1103	*	2924	*	*	*	*	*	*	*	*	692
       0	*	*	*	*	0	*	3302	0	1000	

R 693  *	*	*	*	*	*	*	*	*	*	*	*	*	1455	655	*	*	*	*	*	693
       0	*	*	*	*	*	*	3672	0	0	

Q 694  3052	*	*	3074	*	*	*	*	3134	3178	3177	*	*	1232	*	*	*	*	*	*	694
       0	*	*	*	*	*	*	3672	0	0	

E 695  *	*	3139	1690	*	3105	*	*	*	3074	*	*	*	*	*	*	*	*	2114	3177	695
       0	*	*	*	*	*	*	3672	0	0	

K 696  *	*	*	3105	*	*	*	3134	1706	2095	*	*	*	*	*	*	3178	3074	*	*	696
       0	*	*	*	*	*	*	3672	0	0	

D 697  2857	*	1774	3074	*	*	*	3139	*	*	3105	*	*	*	2177	*	*	*	*	*	697
       0	*	*	*	*	*	*	3672	0	0	

E 698  2857	*	3052	1826	*	2155	*	*	*	*	*	*	*	*	*	3105	3074	*	*	*	698
       0	*	*	*	*	*	*	3672	0	0	

E 699  *	*	3105	1282	*	*	2857	*	*	*	3139	*	*	*	*	*	*	*	*	2177	699
       1323	1113	2857	1182	838	*	*	3672	2479	0	

Q 700  *	*	1933	2910	*	*	*	2832	*	*	*	*	2977	1567	*	*	*	*	*	*	700
       0	*	*	*	*	*	0	3302	0	1000	

V 701  *	*	1911	*	*	*	*	2984	2884	2977	*	*	*	*	*	*	*	1535	*	*	701
       0	*	*	*	*	0	*	3302	0	1000	

S 702  3052	*	*	*	2857	*	*	*	3139	3105	*	*	*	*	3074	1348	*	*	*	*	702
       0	*	*	*	*	*	*	3672	0	0	

D 703  *	*	1791	*	*	*	*	*	*	2857	3139	3177	*	*	*	3134	3105	3074	*	*	703
       0	*	*	*	*	*	*	3672	0	0	

F 704  *	*	*	*	1299	2857	*	3134	*	*	*	*	*	*	*	3052	*	2177	*	*	704
       0	*	*	*	*	*	*	3672	0	0	

W 705  *	*	*	*	*	*	*	*	2857	*	*	*	*	*	*	*	*	3105	423	*	705
       0	*	*	*	*	*	*	3672	0	0	

W 706  *	*	*	*	*	2857	3134	*	3105	3052	*	*	*	*	*	3074	3139	*	1842	*	706
       0	*	*	*	*	*	*	3672	0	0	

D 707  *	*	1311	*	*	*	*	*	*	*	*	*	*	*	*	2125	*	2122	*	2857	707
       0	*	*	*	*	*	*	3672	0	0	

V 708  2113	*	*	*	*	*	*	3074	*	3105	*	*	*	*	*	*	3178	1240	*	*	708
       0	*	*	*	*	*	*	3672	0	0	

Y 709  *	*	*	*	3074	*	*	2857	*	3139	*	*	*	*	*	3105	*	*	*	962	709
       0	*	*	*	*	*	*	3672	0	0	

R 710  *	*	*	*	*	*	*	*	*	*	*	1478	*	3052	942	*	*	*	*	*	710
       0	*	*	*	*	*	*	3672	0	0	

V 711  *	*	*	*	*	2857	*	3074	*	*	*	*	*	*	*	3177	*	1303	3134	3139	711
       0	*	*	*	*	*	*	3672	0	0	

L 712  *	*	*	*	*	*	*	2078	*	892	*	*	*	*	*	*	*	*	*	2155	712
       0	*	*	*	*	*	*	3672	0	0	

S 713  *	*	*	*	3177	3105	*	*	*	*	3178	*	*	*	2095	1690	*	3074	*	*	713
       0	*	*	*	*	*	*	3672	0	0	

K 714  *	*	3052	3177	*	*	*	*	942	*	*	*	2857	*	*	3178	*	*	*	*	714
       0	*	*	*	*	*	*	3672	0	0	

S 715  *	*	3177	2009	*	*	*	*	3105	*	*	*	*	3139	*	1282	*	*	*	*	715
       660	*	1445	*	*	*	*	3672	0	0	

D 716  *	*	1081	*	*	*	*	*	*	1520	*	*	*	*	*	2484	*	*	*	*	716
       0	*	*	*	*	1827	478	2858	0	2266	

H 717  *	*	2674	2725	*	*	2015	*	2785	*	*	*	*	2805	2677	*	*	*	*	*	717
       1312	744	*	0	*	1211	816	3056	2328	1659	

N 718  *	*	*	*	*	*	*	*	2924	*	*	1525	*	2897	2984	2977	2910	*	*	*	718
       0	*	*	*	*	*	0	3302	0	1000	

Q 719  *	*	*	2977	*	2910	*	*	*	2984	*	*	2884	1065	*	*	*	*	*	*	719
       0	*	*	*	*	0	*	3302	0	1000	

G 720  3177	*	3074	*	*	1763	*	2857	3134	*	*	*	*	2158	*	*	*	*	*	*	720
       0	*	*	*	*	*	*	3672	0	0	

L 721  3177	3134	*	2857	3074	*	*	*	*	1292	*	*	*	*	*	3178	*	*	*	*	721
       0	*	*	*	*	*	*	3672	0	0	

E 722  *	*	3052	1797	*	*	*	*	2177	*	*	3134	*	3074	2857	*	*	*	*	*	722
       214	*	2857	*	*	*	*	3672	0	0	

N 723  *	*	*	*	*	*	*	*	1933	2924	*	1561	*	2977	*	*	*	*	*	2832	723
       0	*	*	*	*	*	0	3302	0	1000	

P 724  *	*	*	*	*	*	*	2884	*	1906	2910	*	1567	*	*	*	*	2977	*	*	724
       0	*	*	*	*	*	0	3302	0	1000	

L 725  2897	*	*	*	1947	*	*	*	*	1581	2832	*	*	*	*	*	2924	*	*	*	725
       0	*	*	*	*	*	0	3302	0	1000	

S 726  *	*	*	*	*	*	*	2897	2910	2884	*	*	*	*	*	744	*	*	*	*	726
       0	*	*	*	*	*	0	3302	0	1000	

A 727  1535	*	1904	*	*	*	*	*	*	*	*	*	2897	*	*	1980	*	*	*	*	727
       0	*	*	*	*	0	*	3302	0	1000	

L 728  *	*	*	*	*	*	*	1989	*	948	*	*	*	*	*	*	3105	*	*	3139	728
       0	*	*	*	*	*	*	3672	0	0	

S 729  3074	*	*	*	3178	*	2857	*	*	*	*	*	*	*	3139	1796	3052	*	*	3177	729
       0	*	*	*	*	*	*	3672	0	0	

F 730  *	*	*	*	1791	*	*	*	3074	3139	*	*	3105	2857	*	*	*	*	*	2155	730
       0	*	*	*	*	*	*	3672	0	0	

D 731  *	*	1750	3177	*	*	2857	*	*	*	*	*	*	*	3178	2122	3134	*	*	*	731
       0	*	*	*	*	*	*	3672	0	0	

N 732  *	*	*	*	*	*	*	3074	*	*	*	962	*	*	*	3105	3139	2857	*	*	732
       0	*	*	*	*	*	*	3672	0	0	

E 733  *	*	3074	1228	*	*	*	*	1555	*	*	*	*	3134	*	*	*	*	*	*	733
       0	*	*	*	*	*	*	3672	0	0	

T 734  *	*	*	*	*	*	*	*	*	*	*	*	3139	*	2857	*	932	2156	*	*	734
       0	*	*	*	*	*	*	3672	0	0	

L 735  *	*	3134	*	*	*	*	*	2177	1232	*	*	*	*	*	*	*	2063	*	*	735
       0	*	*	*	*	*	*	3672	0	0	

K 736  3105	*	*	*	*	*	*	*	1660	*	*	3074	3177	3178	*	3139	*	*	*	3134	736
       0	*	*	*	*	*	*	3672	0	0	

L 737  *	*	*	*	*	*	*	3134	2122	948	*	*	*	*	*	*	2857	*	*	*	737
       0	*	*	*	*	*	*	3672	0	0	

G 738  *	*	3105	2158	*	1660	*	*	*	*	*	*	*	3177	*	2104	*	*	*	*	738
       0	*	*	*	*	*	*	3672	0	0	

E 739  *	*	*	886	*	*	*	*	*	*	*	*	*	3074	3178	*	3105	3139	*	*	739
       0	*	*	*	*	*	*	3672	0	0	

E 740  *	*	*	1222	*	*	*	3139	*	3105	*	*	*	*	*	3178	2113	*	*	*	740
       0	*	*	*	*	*	*	3672	0	0	

T 741  2857	*	*	3139	*	*	*	*	3134	3052	*	*	*	3105	*	*	1799	3178	*	*	741
       0	*	*	*	*	*	*	3672	0	0	

A 742  1327	*	*	*	*	*	*	*	*	1962	*	*	*	*	*	2114	*	3139	*	*	742
       0	*	*	*	*	*	*	3672	0	0	

L 743  *	3139	3074	*	*	*	*	*	2113	1796	*	*	*	*	3178	2857	*	*	*	*	743
       0	*	*	*	*	*	*	3672	0	0	

Q 744  *	*	3052	2857	3139	*	*	*	3134	*	*	3177	*	1800	*	*	*	*	*	3105	744
       0	*	*	*	*	*	*	3672	0	0	

L 745  *	*	*	*	*	*	*	3074	*	962	*	*	1443	*	*	*	*	*	*	*	745
       0	*	*	*	*	*	*	3672	0	0	

Y 746  3105	*	*	*	3177	*	*	*	3139	2857	*	*	*	*	*	*	*	*	*	939	746
       0	*	*	*	*	*	*	3672	0	0	

G 747  *	*	*	*	*	423	*	*	3105	*	*	*	*	*	*	2857	*	*	*	*	747
       0	*	*	*	*	*	*	3672	0	0	

E 748  2857	*	3074	1842	*	3134	*	3139	3052	*	*	*	*	3105	*	*	*	*	*	*	748
       0	*	*	*	*	*	*	3672	0	0	

E 749  *	*	*	1763	*	*	*	*	3074	*	*	3177	3139	2857	3178	3134	*	*	*	*	749
       0	*	*	*	*	*	*	3672	0	0	

L 750  *	*	*	*	3105	*	2857	1549	*	1307	*	*	*	*	*	*	*	*	*	*	750
       0	*	*	*	*	*	*	3672	0	0	

Y 751  *	*	*	*	*	*	3177	*	2137	*	*	3052	*	3178	*	*	2857	*	*	1771	751
       0	*	*	*	*	*	*	3672	0	0	

L 752  1515	*	*	*	*	3178	*	*	*	1232	3134	*	*	*	*	*	*	*	*	*	752
       0	*	*	*	*	*	*	3672	0	0	

S 753  *	*	*	*	*	*	*	*	*	*	*	*	*	*	*	0	*	*	*	*	753
       0	*	*	*	*	*	*	3672	0	0	

V 754  3139	*	*	*	*	*	*	*	*	*	*	*	*	*	*	*	3105	377	*	*	754
       0	*	*	*	*	*	*	3672	0	0	

S 755  *	*	*	*	*	*	*	*	*	*	*	*	*	*	*	418	1991	*	*	*	755
       0	*	*	*	*	*	*	3672	0	0	

R 756  1991	*	*	*	*	3105	*	*	*	*	*	*	*	*	962	3074	*	*	*	*	756
       0	*	*	*	*	*	*	3672	0	0	

L 757  *	*	*	*	2063	*	*	*	*	890	2177	*	*	*	*	*	*	*	*	*	757
       0	*	*	*	*	*	*	3672	0	0	

E 758  *	*	*	377	*	*	*	*	*	*	*	*	*	*	*	*	2122	*	*	*	758
       0	*	*	*	*	*	*	3672	0	0	

K 759  *	*	*	3105	*	3052	*	*	1824	*	*	*	*	2857	3074	*	3178	3139	*	*	759
       0	*	*	*	*	*	*	3672	0	0	

F 760  *	*	*	*	672	*	*	*	*	*	*	*	*	*	*	*	*	*	*	1425	760
       0	*	*	*	*	*	*	3672	0	0	

Y 761  2857	*	*	*	3177	*	*	3134	*	*	*	3178	*	3052	*	*	*	*	*	1299	761
       0	*	*	*	*	*	*	3672	0	0	

R 762  3178	*	*	3134	*	*	*	*	*	*	*	2106	*	3052	1680	3177	*	*	*	*	762
       0	*	*	*	*	*	*	3672	0	0	

C 763  *	377	*	*	*	*	*	*	*	*	*	2122	*	*	*	*	*	*	*	*	763
       0	*	*	*	*	*	*	3672	0	0	

P 764  *	*	*	1533	*	*	*	*	*	*	*	*	887	3139	*	*	*	*	*	*	764
       0	*	*	*	*	*	*	3672	0	0	

F 765  *	*	*	*	618	*	*	*	*	*	*	*	*	*	*	*	*	*	*	1521	765
       0	*	*	*	*	*	*	3672	0	0	

S 766  *	*	*	*	*	*	*	*	3052	*	*	3139	*	2124	2857	1327	*	*	*	*	766
       0	*	*	*	*	*	*	3672	0	0	

Y 767  *	*	*	*	2857	*	1549	*	*	*	*	*	*	*	*	*	*	*	*	942	767
       0	*	*	*	*	*	*	3672	0	0	

F 768  *	*	*	*	672	2857	*	*	*	*	*	*	*	*	*	*	*	*	*	2093	768
       0	*	*	*	*	*	*	3672	0	0	

L 769  1549	*	*	*	*	*	*	*	*	1299	2857	*	*	*	*	*	*	3134	*	*	769
       0	*	*	*	*	*	*	3672	0	0	

E 770  *	*	*	1668	*	*	*	*	3139	*	*	*	*	2155	3105	2114	*	*	*	*	770
       0	*	*	*	*	*	*	3672	0	0	

Y 771  *	*	*	*	*	*	2114	*	*	*	*	*	*	*	2857	*	3074	*	*	965	771
       0	*	*	*	*	*	*	3672	0	0	

G 772  *	*	*	*	*	962	*	2857	*	*	*	*	*	*	*	*	3074	2122	*	*	772
       0	*	*	*	*	*	*	3672	0	0	

L 773  *	*	*	*	2857	*	*	*	*	214	*	*	*	*	*	*	*	*	*	*	773
       0	*	*	*	*	*	*	3672	0	0	

G 774  2857	*	*	*	*	1771	3178	*	2113	*	*	2137	*	*	*	*	*	*	*	*	774
       0	*	*	*	*	*	*	3672	0	0	

L 775  *	*	*	*	*	*	*	3134	*	419	*	*	*	*	*	*	*	2857	*	*	775
       0	*	*	*	*	*	*	3672	0	0	

K 776  *	*	*	2124	*	*	*	*	1250	*	*	2095	*	3105	*	*	*	*	*	*	776
       0	*	*	*	*	*	*	3672	0	0	

E 777  *	*	3134	613	*	*	*	*	3139	*	*	*	*	*	*	*	3074	*	*	*	777
       214	2857	*	1000	1000	*	*	3672	1000	0	

R 778  *	*	*	3105	3074	*	*	*	2857	*	*	*	*	*	962	*	3139	*	*	*	778
       0	*	*	*	*	*	*	3672	0	0	

K 779  3177	*	*	2106	*	*	*	*	1690	3105	*	*	*	3178	*	*	3052	*	*	*	779
       0	*	*	*	*	*	*	3672	0	0	

D 780  *	*	2351	*	3178	*	3177	3134	3052	*	*	3074	*	*	3105	3139	*	*	*	*	780
       0	*	*	*	*	*	*	3672	0	0	

I 781  *	*	*	*	2156	*	*	1785	*	3105	*	*	*	*	*	*	*	2857	*	2113	781
       0	*	*	*	*	*	*	3672	0	0	

H 782  *	*	3074	3052	*	*	1797	*	2177	*	*	*	*	*	2857	3134	*	*	*	*	782
       0	*	*	*	*	*	*	3672	0	0	

L 783  *	*	*	*	*	*	*	3074	*	962	*	*	2122	*	*	*	*	2857	*	*	783
       0	*	*	*	*	*	*	3672	0	0	

D 784  *	*	1797	3178	*	*	*	*	*	*	*	3074	*	2113	*	2857	3134	*	*	*	784
       0	*	*	*	*	*	*	3672	0	0	

A 785  1339	*	*	*	*	*	*	*	*	*	*	3052	1989	*	*	2106	*	*	*	*	785
       0	*	*	*	*	*	*	3672	0	0	

R 786  *	*	*	*	3052	*	*	*	3074	2857	*	*	2156	*	1797	*	*	3177	*	*	786
       0	*	*	*	*	*	*	3672	0	0	

D 787  *	*	618	*	*	*	*	2106	*	*	*	*	*	*	*	3105	*	*	*	*	787
       0	*	*	*	*	*	*	3672	0	0	

L 788  *	*	*	*	*	*	2122	3178	*	1216	3177	*	*	*	*	*	*	3074	*	*	788
       0	*	*	*	*	*	*	3672	0	0	

G 789  *	*	*	*	*	0	*	*	*	*	*	*	*	*	*	*	*	*	*	*	789
       0	*	*	*	*	*	*	3672	0	0	

N 790  *	*	3052	3177	*	*	2857	*	*	*	*	1771	*	2158	*	3134	*	*	*	*	790
       0	*	*	*	*	*	*	3672	0	0	

F 791  *	*	*	*	1298	*	*	2113	*	2009	*	*	*	*	*	*	*	*	*	3139	791
       0	*	*	*	*	*	*	3672	0	0	

F 792  *	*	*	*	948	*	*	2857	*	2122	3134	*	*	*	*	*	*	*	*	*	792
       0	*	*	*	*	*	*	3672	0	0	

H 793  *	*	*	*	*	*	0	*	*	*	*	*	*	*	*	*	*	*	*	*	793
       0	*	*	*	*	*	*	3672	0	0	

R 794  *	*	*	3074	*	3177	*	*	3134	*	*	*	*	2857	1797	2114	*	*	*	*	794
       0	*	*	*	*	*	*	3672	0	0	

V 795  3177	*	*	*	*	*	*	3105	*	*	*	*	*	*	*	3178	*	594	*	*	795
       0	*	*	*	*	*	*	3672	0	0	

F 796  *	*	*	*	1299	*	*	1989	*	2114	3177	*	*	*	*	*	*	*	*	*	796
       0	*	*	*	*	*	*	3672	0	0	

E 797  *	*	3134	952	*	*	*	*	2114	*	*	*	*	2857	*	*	*	*	*	*	797
       0	*	*	*	*	*	*	3672	0	0	

R 798  *	*	*	*	*	*	2857	*	3074	3178	*	*	*	*	1316	*	*	*	3177	3052	798
       0	*	*	*	*	*	*	3672	0	0	

I 799  3105	*	*	*	3134	*	*	895	*	3139	*	*	*	*	*	*	*	3074	*	*	799
       0	*	*	*	*	*	*	3672	0	0	

S 800  *	3134	*	*	*	*	*	*	*	3105	2106	*	*	*	*	1323	*	*	*	2857	800
       0	*	*	*	*	*	*	3672	0	0	

E 801  3177	*	3178	1216	*	*	*	*	3139	*	*	*	*	2090	*	*	*	*	*	*	801
       0	*	*	*	*	*	*	3672	0	0	

E 802  *	*	3139	1233	*	*	*	*	*	3105	*	*	*	*	2114	*	3134	*	*	*	802
       0	*	*	*	*	*	*	3672	0	0	

E 803  *	*	*	1668	*	*	3139	2093	*	2177	*	*	3105	*	*	*	*	*	*	*	803
       0	*	*	*	*	*	*	3672	0	0	

N 804  3074	*	2857	*	*	*	*	*	2155	*	*	1763	*	*	3178	*	3139	*	*	*	804
       0	*	*	*	*	*	*	3672	0	0	

L 805  *	*	3178	2120	*	3052	*	*	*	1668	*	*	*	3139	3177	*	*	*	*	*	805
       622	*	1513	*	*	*	*	3672	0	0	

E 806  *	*	*	1155	*	*	*	2367	*	*	*	*	*	*	*	2407	2571	*	*	*	806
       302	*	2407	*	*	*	0	2880	0	2129	

N 807  *	*	*	*	*	2126	*	*	2327	*	*	807	*	*	*	*	*	*	*	*	807
       0	*	*	*	*	*	0	2524	0	2539	

Q 808  *	*	*	*	*	*	*	2271	*	2327	*	*	*	1365	2284	*	*	*	*	*	808
       0	*	*	*	*	987	1014	2524	0	2539	

D 809  2595	*	591	*	*	*	*	*	*	*	*	*	2551	*	*	*	*	*	*	*	809
       0	*	*	*	*	0	*	3148	0	1489	

W 810  *	*	3105	2106	1951	*	*	*	*	*	*	*	*	*	*	*	*	*	1348	*	810
       0	*	*	*	*	*	*	3672	0	0	

N 811  *	*	*	*	*	3177	2857	*	3052	*	*	1783	3139	*	3178	3105	*	*	*	*	811
       0	*	*	*	*	*	*	3672	0	0	

F 812  *	*	3178	3134	1299	*	*	*	*	*	*	3177	*	3052	2857	*	*	*	*	*	812
       0	*	*	*	*	*	*	3672	0	0	

L 813  *	*	1521	*	*	*	*	*	*	895	*	*	*	*	*	*	*	3134	*	*	813
       386	*	2090	*	*	*	*	3672	0	0	

N 814  *	*	2732	*	*	*	*	*	*	*	*	1311	*	*	*	2579	1841	*	*	*	814
       270	*	2553	*	*	*	0	3190	0	1625	

E 815  *	*	2550	1039	*	*	*	*	2606	2488	*	*	*	*	*	*	*	*	*	*	815
       0	*	*	*	*	*	0	2808	0	1960	

E 816  *	*	*	1143	*	*	2550	*	2488	*	*	*	*	*	*	*	2335	*	*	*	816
       0	*	*	*	*	*	0	2808	0	1960	

D 817  *	*	1646	2581	*	*	*	2550	2488	*	*	*	*	2606	*	*	*	*	*	*	817
       0	*	*	*	*	*	0	2808	0	1960	

C 818  *	681	*	*	*	*	*	2488	2335	*	*	*	*	*	*	*	*	*	*	*	818
       0	*	*	*	*	578	1599	2808	0	1960	

E 819  *	*	*	1145	*	2738	*	*	*	*	*	*	*	2802	1975	*	*	*	*	*	819
       0	*	*	*	*	0	*	3468	0	1000	

R 820  *	*	*	3134	*	*	*	*	2106	3178	*	*	*	2113	1680	*	*	*	*	*	820
       0	*	*	*	*	*	*	3672	0	0	

L 821  *	*	*	*	3178	*	*	2857	3134	924	3177	*	*	*	*	*	*	*	*	*	821
       0	*	*	*	*	*	*	3672	0	0	

T 822  3177	*	*	3105	*	2857	*	3134	3139	*	*	*	*	*	*	3178	1750	*	*	*	822
       0	*	*	*	*	*	*	3672	0	0	

Q 823  *	*	*	*	*	*	*	*	2124	*	*	3052	*	1232	*	*	*	*	*	2156	823
       0	*	*	*	*	*	*	3672	0	0	

K 824  2122	*	3178	3052	*	*	*	*	1690	3177	*	*	*	*	*	*	*	3074	*	*	824
       0	*	*	*	*	*	*	3672	0	0	

I 825  1549	*	*	*	*	*	*	1316	*	3074	*	*	*	*	*	*	*	2857	*	*	825
       0	*	*	*	*	*	*	3672	0	0	

V 826  *	*	*	2857	*	*	3074	*	*	3052	3177	*	*	3105	*	*	*	1825	*	3139	826
       0	*	*	*	*	*	*	3672	0	0	

E 827  *	*	2104	1303	*	*	3139	*	*	*	*	*	*	*	*	2857	3177	*	*	*	827
       0	*	*	*	*	*	*	3672	0	0	

V 828  *	*	*	3052	3177	*	*	*	*	*	*	*	*	3134	3178	*	2122	1668	*	*	828
       0	*	*	*	*	*	*	3672	0	0	

L 829  *	*	3074	3134	2857	*	*	3052	*	1842	*	3139	*	*	*	3105	*	*	*	*	829
       0	*	*	*	*	*	*	3672	0	0	

L 830  2177	*	*	*	*	*	*	3134	*	1660	*	*	*	2122	*	3074	*	*	*	*	830
       0	*	*	*	*	*	*	3672	0	0	

E 831  *	*	*	1316	*	*	*	*	*	*	*	3074	1549	*	*	*	2857	*	*	*	831
       214	2857	*	1000	1000	*	*	3672	1000	0	

K 832  *	*	*	2857	*	3134	*	*	1323	*	*	*	*	*	3105	3139	*	*	*	3074	832
       0	*	*	*	*	*	*	3672	0	0	

E 833  *	*	*	1680	3139	*	*	3177	*	3178	*	*	*	*	3134	3074	*	3052	*	*	833
       0	*	*	*	*	*	*	3672	0	0	

Q 834  *	*	*	*	2122	3134	*	*	*	*	*	*	*	1323	3074	*	*	2857	*	*	834
       0	*	*	*	*	*	*	3672	0	0	

E 835  *	*	*	1680	3052	3134	3177	*	3178	*	*	*	*	3139	*	*	*	*	*	3074	835
       0	*	*	*	*	*	*	3672	0	0	

Q 836  3105	*	*	2177	3074	*	*	*	*	*	*	3052	*	1692	*	3134	*	*	*	*	836
       0	*	*	*	*	*	*	3672	0	0	

I 837  *	*	*	*	*	*	*	974	*	3052	*	*	*	*	2857	*	3074	3139	*	*	837
       0	*	*	*	*	*	*	3672	0	0	

L 838  *	*	*	*	*	*	3074	*	*	962	*	*	*	*	*	*	*	*	*	1443	838
       0	*	*	*	*	*	*	3672	0	0	

L 839  *	*	3074	*	*	*	*	*	*	1262	*	2093	*	2122	*	*	*	*	*	*	839
       0	*	*	*	*	*	*	3672	0	0	

S 840  3074	*	3139	3105	*	*	*	*	*	*	*	*	*	*	*	618	*	*	*	*	840
       0	*	*	*	*	*	*	3672	0	0	

S 841  *	*	*	*	*	*	*	*	*	2857	*	3139	*	*	*	667	3074	*	*	*	841
       0	*	*	*	*	*	*	3672	0	0	

A 842  1283	*	*	*	*	*	*	*	3177	3105	*	3178	3134	*	*	2857	*	*	*	*	842
       0	*	*	*	*	*	*	3672	0	0	

R 843  *	*	*	2122	*	*	*	*	*	*	*	*	*	*	622	*	*	*	*	3052	843
       0	*	*	*	*	*	*	3672	0	0	

Y 844  2122	*	*	*	3074	*	3178	*	*	2857	3177	*	*	*	*	*	*	*	*	1774	844
       0	*	*	*	*	*	*	3672	0	0	

E 845  *	*	*	1251	*	*	*	*	*	*	*	*	*	3105	3052	3134	3074	*	*	3178	845
       0	*	*	*	*	*	*	3672	0	0	

Y 846  *	*	*	*	3105	*	*	*	*	2857	*	*	*	*	*	*	*	*	3074	673	846
       0	*	*	*	*	*	*	3672	0	0	

T 847  *	*	*	2857	*	*	*	2155	*	3052	*	*	*	*	*	3139	1771	3178	*	*	847
       0	*	*	*	*	*	*	3672	0	0	

L 848  3134	*	*	*	*	*	*	*	2141	1692	*	3074	*	3177	*	3052	*	*	*	*	848
       182	*	3074	*	*	*	*	3672	0	0	

E 849  2913	*	*	1606	*	*	*	2729	*	2961	*	*	*	*	2898	*	*	*	*	2997	849
       0	*	*	*	*	*	0	3438	0	1000	

K 850  *	*	*	*	*	*	*	2913	1087	*	*	*	*	*	1929	*	*	2901	*	*	850
       0	*	*	*	*	0	*	3438	0	1000	

L 851  *	*	*	*	*	*	*	3052	*	432	*	*	*	*	2857	*	*	*	*	*	851
       0	*	*	*	*	*	*	3672	0	0	

E 852  *	*	*	1223	*	3052	*	*	3134	2141	*	*	*	3178	*	*	*	*	*	*	852
       0	*	*	*	*	*	*	3672	0	0	

D 853  3052	*	1797	3074	*	*	*	*	3178	*	*	*	*	3177	3134	*	*	*	2857	*	853
       0	*	*	*	*	*	*	3672	0	0	

I 854  *	*	*	*	*	*	*	423	*	2857	*	*	*	*	*	*	*	3105	*	*	854
       0	*	*	*	*	*	*	3672	0	0	

V 855  3105	*	*	*	*	*	*	3177	2857	3134	*	*	*	*	*	*	*	940	*	*	855
       0	*	*	*	*	*	*	3672	0	0	

R 856  *	*	*	3052	*	*	*	*	3134	*	*	*	*	*	877	*	2177	*	*	*	856
       0	*	*	*	*	*	*	3672	0	0	

R 857  *	*	*	*	*	*	*	*	*	2857	*	*	*	3074	1348	3139	2078	*	*	*	857
       0	*	*	*	*	*	*	3672	0	0	

T 858  3177	*	*	*	*	*	*	*	*	*	*	*	*	*	2857	*	642	3178	*	*	858
       0	*	*	*	*	*	*	3672	0	0	

A 859  1785	*	*	*	*	3105	*	*	2857	3052	*	*	*	*	*	3178	3177	3134	*	*	859
       0	*	*	*	*	*	*	3672	0	0	

T 860  *	*	*	*	*	3178	3105	*	*	*	*	*	3139	*	3134	3052	1799	*	2857	*	860
       0	*	*	*	*	*	*	3672	0	0	

I 861  3052	*	*	*	*	*	*	966	*	*	*	*	*	*	*	*	*	2124	2857	*	861
       0	*	*	*	*	*	*	3672	0	0	

L 862  *	*	*	2857	*	*	*	*	*	419	*	*	*	*	*	*	*	3134	*	*	862
       0	*	*	*	*	*	*	3672	0	0	

A 863  1690	*	*	*	*	*	*	*	2063	*	*	3177	*	3139	3105	3178	*	*	*	*	863
       0	*	*	*	*	*	*	3672	0	0	

E 864  *	*	*	622	*	*	3105	*	*	3139	*	*	*	*	*	*	*	*	*	3052	864
       0	*	*	*	*	*	*	3672	0	0	

Q 865  *	*	*	*	*	*	3178	*	*	*	*	2122	*	1311	2857	*	3074	*	*	*	865
       0	*	*	*	*	*	*	3672	0	0	

A 866  1842	*	*	*	3134	3052	*	*	2857	*	*	*	3105	3139	*	*	*	3074	*	*	866
       0	*	*	*	*	*	*	3672	0	0	

K 867  3105	*	*	*	*	*	2857	*	1348	*	*	3139	*	*	*	3074	3052	*	*	*	867
       377	*	2122	*	*	*	*	3672	0	0	

F 868  2846	*	*	*	1943	*	*	*	*	*	*	*	*	*	2804	2837	2595	*	*	2715	868
       0	*	*	*	*	*	0	3148	0	1489	

S 869  *	*	2595	*	*	2804	*	*	*	*	*	*	*	*	*	942	*	*	2551	*	869
       0	*	*	*	*	*	0	3148	0	1489	

D 870  2837	*	1943	2595	*	2846	*	*	2715	*	*	*	*	*	*	2804	*	*	*	*	870
       0	*	*	*	*	0	*	3148	0	1489	

F 871  *	*	*	*	962	*	2857	2122	*	3074	*	*	*	*	*	*	*	*	*	*	871
       0	*	*	*	*	*	*	3672	0	0	

E 872  *	*	*	1680	*	*	*	*	2104	*	3052	*	*	3139	3177	*	*	3178	*	*	872
       0	*	*	*	*	*	*	3672	0	0	

P 873  *	*	*	*	*	*	*	*	*	*	*	*	618	*	*	*	2090	3139	*	*	873
       0	*	*	*	*	*	*	3672	0	0	

I 874  *	*	*	*	*	*	*	975	3052	3074	*	*	*	*	*	*	*	1989	*	*	874
       0	*	*	*	*	*	*	3672	0	0	

G 875  *	*	3139	*	*	1348	3052	*	1976	3074	*	*	*	*	*	*	*	*	*	*	875
       0	*	*	*	*	*	*	3672	0	0	

E 876  *	*	*	1680	3052	*	*	*	*	2177	*	*	*	3139	*	*	3074	*	*	3134	876
       0	*	*	*	*	*	*	3672	0	0	

E 877  *	*	*	214	*	*	*	*	*	*	2857	*	*	*	*	*	*	*	*	*	877
       0	*	*	*	*	*	*	3672	0	0	

A 878  1680	*	*	*	*	*	*	*	3139	3178	*	*	*	*	*	3074	3052	2155	*	*	878
       0	*	*	*	*	*	*	3672	0	0	

S 879  *	*	3177	*	*	3178	*	2857	*	*	*	2122	*	*	*	1282	*	*	*	*	879
       0	*	*	*	*	*	*	3672	0	0	

F 880  *	*	*	*	214	*	*	*	*	*	*	*	*	*	*	*	*	*	*	2857	880
       0	*	*	*	*	*	*	3672	0	0	

G 881  *	*	*	3134	*	960	*	*	*	*	*	*	*	3139	3052	2857	*	*	*	*	881
       0	*	*	*	*	*	*	3672	0	0	

L 882  *	*	*	*	*	2141	*	*	*	892	*	3134	*	*	3052	*	*	*	*	*	882
       0	*	*	*	*	*	*	3672	0	0	

K 883  *	*	3139	2857	*	3134	*	*	955	*	*	*	3074	*	*	*	*	*	*	*	883
       0	*	*	*	*	*	*	3672	0	0	

G 884  *	*	3105	*	*	1348	*	*	3074	*	3139	*	3052	*	2857	*	*	*	*	*	884
       2351	1134	1521	1050	952	*	*	3672	2328	0	

L 885  *	*	*	*	*	*	*	2581	*	1108	*	*	*	*	*	2335	*	*	*	2550	885
       0	*	*	*	*	*	0	2808	0	1960	

P 886  *	*	*	*	*	*	*	2488	*	*	*	*	681	*	*	*	*	2335	*	*	886
       0	*	*	*	*	578	1599	2808	0	1960	

P 887  2916	*	*	*	*	*	*	*	*	*	*	*	1193	2802	*	1803	*	*	*	*	887
       0	*	*	*	*	*	0	3468	0	1000	

L 888  2802	*	*	2871	*	*	*	2998	*	1113	*	*	*	2916	*	*	*	*	*	*	888
       212	*	2871	*	*	*	0	3468	0	1000	

T 889  *	*	*	*	2544	*	*	*	2828	*	*	*	2578	*	*	*	943	*	*	*	889
       0	*	*	*	*	986	1014	3192	0	1577	

I 890  *	*	*	*	3044	*	*	1046	*	1893	*	*	*	*	*	*	*	2998	*	*	890
       0	*	*	*	*	*	0	3468	0	1000	

G 891  *	*	*	*	*	1595	*	*	*	*	*	*	3035	1918	2738	*	2916	*	*	*	891
       0	*	*	*	*	*	0	3468	0	1000	

L 892  *	*	*	*	*	*	*	*	*	452	*	2871	*	*	*	*	2916	*	*	*	892
       0	*	*	*	*	0	*	3468	0	1000	

P 893  *	*	3105	*	3074	3139	*	*	3178	*	*	3134	2351	3177	*	*	3052	*	*	*	893
       0	*	*	*	*	*	*	3672	0	0	

S 894  *	*	3134	*	*	*	*	*	*	*	*	1555	*	3052	*	1233	*	*	*	*	894
       174	*	3139	*	*	*	*	3672	0	0	

G 895  *	*	3035	*	*	432	*	*	*	*	*	*	*	*	*	*	*	2871	*	*	895
       0	*	*	*	*	*	0	3468	0	1000	

S 896  *	3044	2871	*	*	*	*	2916	*	*	*	*	*	*	2802	1661	2738	*	*	*	896
       0	*	*	*	*	0	*	3468	0	1000	

E 897  *	*	3074	1337	*	*	*	*	*	*	*	*	3052	*	*	3105	2009	*	*	*	897
       0	*	*	*	*	*	*	3672	0	0	

I 898  *	*	*	*	*	*	*	866	*	3177	3178	*	*	*	*	*	*	2120	*	*	898
       0	*	*	*	*	*	*	3672	0	0	

L 899  *	*	*	3178	3105	*	*	*	*	1826	*	3052	*	*	*	*	2857	3134	*	3074	899
       0	*	*	*	*	*	*	3672	0	0	

L 900  *	*	*	*	*	*	*	3052	*	622	*	*	*	*	*	*	*	2122	*	*	900
       0	*	*	*	*	*	*	3672	0	0	

R 901  *	*	*	*	*	*	3139	*	*	*	*	*	*	3177	1274	*	1989	3178	*	*	901
       0	*	*	*	*	*	*	3672	0	0	

G 902  *	*	*	*	*	0	*	*	*	*	*	*	*	*	*	*	*	*	*	*	902
       0	*	*	*	*	*	*	3672	0	0	

R 903  *	*	*	*	*	*	*	3139	1976	*	*	*	*	3052	967	*	*	*	*	*	903
       0	*	*	*	*	*	*	3672	0	0	

I 904  *	*	*	*	*	*	*	423	*	*	*	*	*	*	*	*	*	1976	*	*	904
       0	*	*	*	*	*	*	3672	0	0	

D 905  *	*	0	*	*	*	*	*	*	*	*	*	*	*	*	*	*	*	*	*	905
       0	*	*	*	*	*	*	3672	0	0	

R 906  *	*	*	*	*	*	*	*	*	*	*	*	*	*	0	*	*	*	*	*	906
       0	*	*	*	*	*	*	3672	0	0	

I 907  *	*	*	*	*	*	*	376	*	3074	*	*	*	*	*	*	*	3178	*	*	907
       0	*	*	*	*	*	*	3672	0	0	

D 908  *	*	0	*	*	*	*	*	*	*	*	*	*	*	*	*	*	*	*	*	908
       0	*	*	*	*	*	*	3672	0	0	

Q 909  3177	*	*	*	*	*	*	*	3178	*	3134	*	*	1785	3105	*	3052	2857	*	*	909
       0	*	*	*	*	*	*	3672	0	0	

L 910  2177	*	2857	*	*	*	*	*	*	1299	3134	*	*	*	*	*	*	*	*	3052	910
       0	*	*	*	*	*	*	3672	0	0	

E 911  *	*	*	1348	*	*	2857	*	3105	*	*	*	*	*	*	2106	3052	*	*	*	911
       0	*	*	*	*	*	*	3672	0	0	

K 912  3105	*	3139	2857	*	*	*	*	1774	*	*	*	*	3177	*	2125	*	*	*	*	912
       0	*	*	*	*	*	*	3672	0	0	

D 913  *	*	1318	*	*	1991	*	*	*	*	*	2078	*	*	*	3178	*	*	*	*	913
       667	*	1433	*	*	*	*	3672	0	0	

G 914  *	*	1531	*	*	1025	*	*	2620	*	*	*	*	*	*	*	*	*	*	*	914
       1648	554	*	1000	1000	735	1325	2789	2328	2166	

Y 915  2897	*	*	*	1902	*	*	*	*	2984	*	*	*	*	*	2924	*	*	*	1556	915
       0	*	*	*	*	0	*	3302	0	1000	

L 916  *	*	*	*	2857	*	*	2120	*	968	*	*	*	*	*	*	*	3052	*	*	916
       0	*	*	*	*	*	*	3672	0	0	

G 917  *	*	*	*	*	1299	*	*	*	*	*	3052	*	*	1578	*	2857	*	*	*	917
       0	*	*	*	*	*	*	3672	0	0	

I 918  3074	*	*	*	*	*	*	386	*	*	*	*	*	*	*	*	*	3105	*	*	918
       0	*	*	*	*	*	*	3672	0	0	

V 919  *	*	*	*	*	*	*	1515	*	*	*	*	*	*	*	*	*	966	*	2857	919
       0	*	*	*	*	*	*	3672	0	0	

D 920  *	*	0	*	*	*	*	*	*	*	*	*	*	*	*	*	*	*	*	*	920
       0	*	*	*	*	*	*	3672	0	0	

Y 921  *	*	*	*	*	*	*	*	*	*	*	*	*	*	*	*	*	*	*	0	921
       0	*	*	*	*	*	*	3672	0	0	

K 922  *	*	*	*	*	*	*	*	0	*	*	*	*	*	*	*	*	*	*	*	922
       0	*	*	*	*	*	*	3672	0	0	

S 923  *	*	*	*	*	*	*	*	*	*	*	*	*	*	*	214	2857	*	*	*	923
       432	1951	*	520	1724	*	*	3672	1650	0	

S 924  *	*	*	*	*	2093	*	*	*	*	*	*	*	2857	*	672	*	*	*	*	924
       0	*	*	*	*	*	*	3672	0	0	

A 925  1223	*	3178	*	*	*	*	*	*	3105	*	3134	*	*	*	2113	*	*	*	*	925
       0	*	*	*	*	*	*	3672	0	0	

H 926  3052	*	*	*	*	*	1233	*	2156	*	*	3139	*	*	*	*	3105	*	*	*	926
       0	*	*	*	*	*	*	3672	0	0	

Q 927  *	*	3177	*	*	3178	*	3134	*	2857	*	*	*	1797	*	3074	3052	*	*	*	927
       0	*	*	*	*	*	*	3672	0	0	

F 928  *	*	*	*	942	*	*	*	2857	1549	*	*	*	*	*	*	*	*	*	*	928
       0	*	*	*	*	*	*	3672	0	0	

D 929  3177	*	1313	*	*	*	*	*	2104	*	2857	*	*	3105	*	*	*	*	*	*	929
       0	*	*	*	*	*	*	3672	0	0	

L 930  *	*	*	2857	3105	*	*	3139	*	661	*	*	*	*	*	*	*	*	*	*	930
       0	*	*	*	*	*	*	3672	0	0	

T 931  3178	*	*	2857	*	3139	*	*	*	*	*	*	3105	3074	*	3134	1790	*	*	*	931
       0	*	*	*	*	*	*	3672	0	0	

D 932  *	*	1222	2177	*	*	3105	*	3052	*	*	*	*	*	*	*	3139	*	*	*	932
       0	*	*	*	*	*	*	3672	0	0	

V 933  3074	*	*	*	2122	*	*	*	*	*	*	*	*	*	*	*	*	618	*	*	933
       0	*	*	*	*	*	*	3672	0	0	

Y 934  *	*	*	*	3105	*	*	*	*	*	*	*	2857	*	*	*	*	*	*	423	934
       0	*	*	*	*	*	*	3672	0	0	

Y 935  *	*	3074	*	*	*	*	*	*	*	*	2122	*	*	*	2857	*	*	*	962	935
       0	*	*	*	*	*	*	3672	0	0	

G 936  *	*	*	*	*	0	*	*	*	*	*	*	*	*	*	*	*	*	*	*	936
       0	*	*	*	*	*	*	3672	0	0	

L 937  *	*	*	*	3134	*	*	*	*	385	3052	*	*	*	*	*	*	*	*	*	937
       0	*	*	*	*	*	*	3672	0	0	

S 938  2177	*	3134	*	*	*	*	*	2857	*	*	3105	*	3052	*	1785	*	*	*	*	938
       0	*	*	*	*	*	*	3672	0	0	

L 939  *	*	*	*	*	*	*	3134	*	900	3052	*	3139	*	*	3105	*	*	*	*	939
       0	*	*	*	*	*	*	3672	0	0	

Q 940  *	*	*	*	*	*	*	*	*	*	*	*	*	0	*	*	*	*	*	*	940
       0	*	*	*	*	*	*	3672	0	0	

L 941  *	*	*	*	3074	*	*	*	*	890	1549	*	*	*	*	*	*	*	*	*	941
       0	*	*	*	*	*	*	3672	0	0	

M 942  *	*	*	*	*	*	*	*	*	1578	1283	*	1976	*	*	*	*	*	*	*	942
       0	*	*	*	*	*	*	3672	0	0	

T 943  *	*	*	*	*	*	*	*	*	1989	*	*	*	*	*	*	419	*	*	*	943
       0	*	*	*	*	*	*	3672	0	0	

Y 944  *	*	*	*	*	*	*	*	*	*	*	*	*	*	*	*	*	*	*	0	944
       0	*	*	*	*	*	*	3672	0	0	

L 945  *	*	*	*	*	*	*	*	*	432	1951	*	*	*	*	*	*	*	*	*	945
       0	*	*	*	*	*	*	3672	0	0	

D 946  2122	*	948	*	*	*	*	2857	*	*	*	3134	*	*	*	*	*	*	*	*	946
       0	*	*	*	*	*	*	3672	0	0	

A 947  890	*	*	*	*	*	*	2113	*	3178	*	*	*	*	*	*	*	3074	*	*	947
       0	*	*	*	*	*	*	3672	0	0	

I 948  2857	*	*	*	*	*	*	1783	*	2122	*	*	*	*	*	3178	*	2113	*	*	948
       0	*	*	*	*	*	*	3672	0	0	

K 949  *	*	*	*	*	2857	*	3178	1299	2093	*	*	*	*	*	*	*	3177	*	*	949
       0	*	*	*	*	*	*	3672	0	0	

Q 950  *	*	*	2104	*	*	*	*	*	*	*	*	*	1217	3105	*	2177	*	*	*	950
       0	*	*	*	*	*	*	3672	0	0	

N 951  3074	*	*	3105	*	*	3178	3139	*	*	*	1311	*	2857	*	*	*	*	*	*	951
       0	*	*	*	*	*	*	3672	0	0	

A 952  1826	*	*	3134	3074	3105	*	*	3052	2857	*	*	*	*	*	3178	*	*	*	*	952
       0	*	*	*	*	*	*	3672	0	0	

P 953  3178	*	*	3105	*	*	*	*	2857	*	*	3134	1785	2113	*	*	*	*	*	*	953
       0	*	*	*	*	*	*	3672	0	0	

E 954  *	*	3178	2351	*	*	3139	*	3177	3134	*	3074	*	3105	3052	*	*	*	*	*	954
       0	*	*	*	*	*	*	3672	0	0	

D 955  *	*	1809	*	*	*	*	*	2857	3052	3177	3105	*	3074	*	*	*	*	3178	*	955
       1785	1134	1976	1181	839	*	*	3672	2328	0	

D 956  *	*	1346	*	*	*	*	2587	1742	*	2823	*	*	*	*	*	*	*	*	*	956
       1973	766	2670	0	*	*	0	3070	2328	1662	

V 957  1607	*	*	*	*	*	*	*	*	*	*	2286	*	*	*	*	*	1100	*	*	957
       0	*	*	*	*	1330	732	2794	0	2213	

K 958  *	*	*	2835	*	*	*	*	1298	2798	*	*	*	2553	*	*	2846	*	*	*	958
       0	*	*	*	*	0	*	3190	0	1625	

P 959  2857	*	*	*	3105	*	*	3074	*	3139	*	*	962	*	*	*	*	*	*	*	959
       0	*	*	*	*	*	*	3672	0	0	

G 960  2177	*	*	*	2122	1774	*	*	*	*	*	*	*	*	*	*	*	*	3074	2857	960
       0	*	*	*	*	*	*	3672	0	0	

G 961  3134	*	*	*	*	174	*	*	*	*	*	*	*	*	*	*	*	*	*	*	961
       0	*	*	*	*	*	*	3672	0	0	

A 962  877	*	*	*	*	*	*	3134	*	3052	*	*	*	*	*	*	*	2177	*	*	962
       0	*	*	*	*	*	*	3672	0	0	

L 963  *	*	*	*	*	*	*	*	*	661	2122	*	*	*	*	2857	*	*	*	*	963
       0	*	*	*	*	*	*	3672	0	0	

Y 964  *	*	*	*	*	*	*	*	*	*	*	*	*	*	*	*	*	*	*	0	964
       0	*	*	*	*	*	*	3672	0	0	

F 965  *	*	*	*	962	*	*	2857	*	1521	*	*	*	*	*	*	*	*	*	*	965
       0	*	*	*	*	*	*	3672	0	0	

H 966  *	*	*	3105	*	*	963	*	*	*	*	*	*	3074	*	2857	3134	*	*	*	966
       0	*	*	*	*	*	*	3672	0	0	

M 967  *	*	*	*	3074	*	*	3178	*	1991	1327	*	*	*	*	*	*	3052	*	*	967
       0	*	*	*	*	*	*	3672	0	0	

H 968  3105	*	3134	*	*	*	1323	*	1962	*	*	*	*	3139	*	*	*	*	*	*	968
       0	*	*	*	*	*	*	3672	0	0	

E 969  *	*	1565	1208	*	*	*	*	*	*	*	2124	*	*	*	*	*	*	*	*	969
       0	*	*	*	*	*	*	3672	0	0	

P 970  *	*	*	*	*	*	*	*	*	*	*	*	376	2124	*	*	*	*	*	*	970
       0	*	*	*	*	*	*	3672	0	0	

E 971  *	*	*	2351	*	*	*	3134	3139	*	3178	*	3074	*	3052	*	*	3105	*	3177	971
       0	*	*	*	*	*	*	3672	0	0	

I 972  *	*	*	*	*	*	*	939	2857	3139	*	*	*	3105	*	*	*	3177	*	*	972
       0	*	*	*	*	*	*	3672	0	0	

K 973  *	*	3139	*	*	*	*	*	1774	*	*	3074	*	2177	2857	3105	*	*	*	*	973
       0	*	*	*	*	*	*	3672	0	0	

L 974  2008	*	*	*	3052	3134	*	*	*	1299	*	*	*	*	*	3178	*	*	*	*	974
       0	*	*	*	*	*	*	3672	0	0	

N 975  *	*	*	3177	*	*	*	*	2093	*	3105	1706	*	*	*	3074	*	3139	*	*	975
       671	2095	2857	592	1571	*	*	3672	1725	0	

S 976  2897	*	*	2884	2924	*	*	*	2977	2984	*	2910	*	*	*	2237	*	*	*	*	976
       0	*	*	*	*	*	0	3302	0	1000	

D 977  *	*	2237	2977	*	*	*	2884	2924	*	*	2910	2984	*	*	*	*	2897	*	*	977
       0	*	*	*	*	0	*	3302	0	1000	

L 978  *	*	*	*	*	*	*	3052	3105	1348	*	1962	*	3139	*	*	*	*	*	*	978
       0	*	*	*	*	*	*	3672	0	0	

G 979  *	*	3052	*	*	1706	3074	3139	*	*	*	*	*	*	*	2141	3134	*	*	*	979
       0	*	*	*	*	*	*	3672	0	0	

L 980  *	*	1565	3052	*	*	*	*	*	885	*	*	*	*	*	*	*	*	*	*	980
       0	*	*	*	*	*	*	3672	0	0	

D 981  3105	*	1791	2155	*	*	*	*	*	*	*	3139	*	*	*	3074	*	*	2857	*	981
       0	*	*	*	*	*	*	3672	0	0	

K 982  3177	*	*	2125	*	3105	*	*	1660	*	*	*	*	3134	*	*	3139	*	*	*	982
       0	*	*	*	*	*	*	3672	0	0	

I 983  3105	*	*	*	*	*	*	967	*	2095	*	*	2857	*	*	*	*	*	*	*	983
       0	*	*	*	*	*	*	3672	0	0	

E 984  2124	*	*	1228	*	*	*	*	*	*	*	*	*	*	3134	*	*	2122	*	*	984
       0	*	*	*	*	*	*	3672	0	0	

Q 985  *	*	*	2137	*	3074	2857	*	*	*	*	*	*	1791	3177	*	*	3105	*	*	985
       0	*	*	*	*	*	*	3672	0	0	

E 986  *	*	3052	974	*	*	*	*	*	3074	*	*	*	*	*	3139	*	2857	*	*	986
       0	*	*	*	*	*	*	3672	0	0	

L 987  3105	*	*	*	*	2857	*	1565	*	1294	*	*	*	*	*	*	*	*	*	*	987
       0	*	*	*	*	*	*	3672	0	0	

K 988  *	*	*	*	3178	*	*	3052	1668	*	3134	*	*	3177	*	3105	*	*	*	3139	988
       0	*	*	*	*	*	*	3672	0	0	

K 989  *	*	*	3074	*	2857	*	*	428	*	*	*	*	*	*	*	*	*	*	*	989
       0	*	*	*	*	*	*	3672	0	0	

S 990  3139	*	*	*	*	*	*	*	2114	*	*	*	*	*	*	610	*	*	*	*	990
       0	*	*	*	*	*	*	3672	0	0	

M 991  *	*	*	*	2114	*	*	*	*	2137	1771	*	*	*	2857	3177	*	*	*	*	991
       0	*	*	*	*	*	*	3672	0	0	

K 992  *	*	*	*	2857	*	*	*	667	*	*	*	*	*	3074	*	3139	*	*	*	992
       0	*	*	*	*	*	*	3672	0	0	

Y 993  *	*	*	*	*	*	*	*	*	3052	1578	*	*	*	2857	*	*	*	*	1299	993
       0	*	*	*	*	*	*	3672	0	0	

K 994  *	*	3074	*	*	*	*	*	981	*	*	*	*	3105	*	3052	*	2857	*	*	994
       0	*	*	*	*	*	*	3672	0	0	

G 995  *	*	*	*	*	214	*	*	*	*	*	*	*	*	*	2857	*	*	*	*	995
       0	*	*	*	*	*	*	3672	0	0	

L 996  2857	*	*	*	*	*	*	3139	*	418	*	*	*	*	*	*	*	*	*	*	996
       0	*	*	*	*	*	*	3672	0	0	

F 997  *	*	*	*	1232	*	*	3177	*	2156	*	*	*	*	*	*	*	2063	*	*	997
       0	*	*	*	*	*	*	3672	0	0	

L 998  *	2857	*	*	*	*	*	*	*	671	*	3052	*	*	*	3139	*	*	*	*	998
       0	*	*	*	*	*	*	3672	0	0	

E 999  3052	*	*	1299	*	3178	*	*	2857	*	*	*	*	*	*	2155	*	*	*	*	999
       0	*	*	*	*	*	*	3672	0	0	

D 1000 *	*	962	3074	*	*	*	*	3105	*	*	2857	*	*	*	*	*	3139	*	*	1000
       0	*	*	*	*	*	*	3672	0	0	

E 1001 3074	*	*	1797	*	*	*	*	*	*	*	*	2155	2114	2857	*	*	*	*	*	1001
       673	*	1423	*	*	*	*	3672	0	0	

T 1002 *	*	2540	2613	*	*	*	*	2286	*	*	*	*	*	*	*	1763	2600	*	*	1002
       1644	556	*	1585	585	*	0	2794	2328	2213	

E 1003 2476	*	*	1024	*	*	*	*	*	1607	*	*	*	*	*	*	*	*	*	*	1003
       0	*	*	*	*	514	1738	2794	0	2213	

M 1004 2882	*	*	*	*	*	1775	*	*	2909	1188	*	*	*	*	*	*	*	*	*	1004
       0	*	*	*	*	0	*	3456	0	1000	

D 1005 *	*	661	2857	*	*	*	*	*	3139	*	*	*	*	*	3105	*	*	*	*	1005
       0	*	*	*	*	*	*	3672	0	0	

Q 1006 *	*	*	*	*	*	*	3052	*	*	*	*	*	1668	3134	2122	2177	*	*	*	1006
       661	*	1443	*	*	*	*	3672	0	0	

R 1007 *	*	*	2538	*	*	*	2340	*	*	*	2587	*	*	1739	*	2606	*	*	*	1007
       0	*	*	*	*	*	0	2737	0	2091	

L 1008 *	*	*	*	*	*	*	*	2340	666	2538	*	*	*	*	*	*	*	*	*	1008
       0	*	*	*	*	*	0	2737	0	2091	

E 1009 2340	*	*	648	*	*	*	*	*	*	*	*	*	2606	*	*	*	*	*	*	1009
       1673	543	*	2090	386	*	0	2737	2328	2091	

I 1010 *	*	2446	*	*	*	*	1041	*	*	*	1597	*	*	*	*	*	*	*	*	1010
       0	*	*	*	*	1730	518	2737	0	2091	

I 1011 *	*	*	2656	*	*	*	571	*	*	*	*	*	*	*	*	*	*	*	2570	1011
       0	*	*	*	*	1227	804	3078	0	1651	

I 1012 *	*	*	*	*	*	*	1126	*	2897	*	2884	*	*	*	*	2924	2832	*	*	1012
       0	*	*	*	*	*	0	3302	0	1000	

P 1013 *	*	*	*	*	1911	*	2884	*	*	*	2984	1083	*	*	*	*	*	*	*	1013
       0	*	*	*	*	*	0	3302	0	1000	

A 1014 762	*	*	2897	*	*	*	*	*	*	*	*	*	*	*	*	2884	2832	*	*	1014
       0	*	*	*	*	*	0	3302	0	1000	

G 1015 *	*	*	2977	2897	1563	*	*	*	*	*	*	*	*	*	2910	*	2884	*	2924	1015
       0	*	*	*	*	*	0	3302	0	1000	

L 1016 *	*	*	*	*	*	*	1943	2884	1563	*	*	*	2924	*	*	*	*	*	2897	1016
       0	*	*	*	*	*	0	3302	0	1000	

K 1017 *	*	*	*	*	*	*	*	753	*	*	1864	*	*	*	*	2924	*	*	*	1017
       0	*	*	*	*	*	0	3302	0	1000	

K 1018 *	*	*	*	*	*	*	*	439	*	*	*	*	2977	*	2884	*	*	*	*	1018
       0	*	*	*	*	*	0	3302	0	1000	

N 1019 *	*	1322	*	*	*	*	*	*	*	*	737	*	*	*	*	*	*	*	*	1019
       454	*	1890	*	*	*	0	3302	0	1000	

G 1020 2286	*	*	*	*	331	*	*	*	*	*	*	*	*	*	*	*	*	*	*	1020
       0	*	*	*	*	732	1330	2794	0	2213	

S 1021 *	*	*	2977	*	*	*	2884	2897	2924	*	*	*	*	*	1563	2910	*	*	*	1021
       0	*	*	*	*	0	*	3302	0	1000	

L 1022 3105	*	*	*	*	*	*	*	*	618	*	*	*	*	*	*	*	*	*	2106	1022
       0	*	*	*	*	*	*	3672	0	0	

S 1023 *	*	*	*	*	1989	*	*	*	*	*	2090	*	*	3178	1312	*	*	*	*	1023
       1771	1134	1991	2006	413	*	*	3672	2328	0	

Q 1024 1796	*	*	*	*	*	*	*	*	*	*	*	*	1273	*	*	2817	2677	*	*	1024
       0	*	*	*	*	*	0	3078	0	1651	

A 1025 909	*	*	2656	*	*	*	*	*	2570	*	*	*	*	*	*	*	2833	*	*	1025
       249	*	2656	*	*	1227	804	3078	0	1651	

T 1026 *	*	2664	*	*	2805	*	*	*	*	*	2677	*	*	*	*	882	*	*	*	1026
       245	*	2677	*	*	*	0	3056	0	1659	

E 1027 *	*	2282	1132	*	*	*	*	1564	*	*	*	*	*	*	*	*	*	*	*	1027
       0	*	*	*	*	1748	510	2789	0	2166	

E 1028 1723	*	2677	1330	*	*	*	*	2805	*	*	*	*	*	*	*	*	*	*	*	1028
       0	*	*	*	*	0	*	3056	0	1659	

E 1029 *	*	*	672	*	*	*	*	*	*	*	*	*	3134	*	*	1951	*	*	*	1029
       0	*	*	*	*	*	*	3672	0	0	

F 1030 *	*	*	*	671	*	*	1951	*	3139	*	*	*	*	*	*	*	*	*	*	1030
       0	*	*	*	*	*	*	3672	0	0	

D 1031 *	*	913	2106	*	*	*	*	*	*	*	*	*	3105	*	*	*	*	*	3052	1031
       0	*	*	*	*	*	*	3672	0	0	

L 1032 *	*	*	*	2857	*	*	3134	2113	1813	*	*	*	3074	*	*	3139	*	*	*	1032
       0	*	*	*	*	*	*	3672	0	0	

L 1033 *	*	*	*	3052	*	*	*	*	379	3177	*	*	*	*	*	*	*	*	*	1033
       0	*	*	*	*	*	*	3672	0	0	

L 1034 *	*	*	*	*	*	2857	2093	*	1299	*	*	*	*	3177	*	3178	*	*	*	1034
       0	*	*	*	*	*	*	3672	0	0	

K 1035 2857	*	3105	3134	*	*	*	*	1800	*	*	3139	*	3052	3177	*	*	*	*	*	1035
       0	*	*	*	*	*	*	3672	0	0	

H 1036 *	*	*	*	2008	*	1311	*	*	3074	*	*	*	*	*	*	*	*	*	2122	1036
       0	*	*	*	*	*	*	3672	0	0	

N 1037 *	*	*	*	*	*	*	*	*	*	*	588	*	*	*	*	*	1578	*	*	1037
       0	*	*	*	*	*	*	3672	0	0	

R 1038 3105	*	*	3074	*	*	*	*	2095	2857	*	*	*	*	1348	*	*	*	*	*	1038
       0	*	*	*	*	*	*	3672	0	0	

N 1039 *	*	2857	3052	*	*	*	*	*	*	*	1783	*	3177	3178	*	*	*	*	2122	1039
       0	*	*	*	*	*	*	3672	0	0	

L 1040 *	*	*	2857	*	*	3074	*	3177	1316	*	3052	*	*	*	*	3178	*	*	*	1040
       0	*	*	*	*	*	*	3672	0	0	

Y 1041 *	*	*	*	2114	*	*	*	*	*	*	*	*	*	2857	*	*	3134	*	952	1041
       0	*	*	*	*	*	*	3672	0	0	

Q 1042 *	*	*	*	*	*	*	1951	3105	3139	*	*	*	1330	*	*	*	3134	*	*	1042
       0	*	*	*	*	*	*	3672	0	0	

E 1043 *	*	*	895	*	*	3074	*	1541	*	*	*	*	*	*	*	*	*	*	*	1043
       0	*	*	*	*	*	*	3672	0	0	

A 1044 672	*	*	*	*	*	*	*	*	*	*	3134	*	2857	*	*	3052	*	*	*	1044
       0	*	*	*	*	*	*	3672	0	0	

A 1045 1292	3134	*	*	*	1557	*	*	*	2857	*	*	*	*	*	*	*	*	*	*	1045
       0	*	*	*	*	*	*	3672	0	0	

E 1046 *	*	*	1327	*	*	*	*	3139	*	*	3177	*	3074	*	3052	*	*	2857	*	1046
       0	*	*	*	*	*	*	3672	0	0	

Q 1047 *	*	*	*	*	*	3139	*	2141	*	*	2093	*	1706	3074	*	*	*	*	*	1047
       0	*	*	*	*	*	*	3672	0	0	

I 1048 *	*	*	*	*	2857	*	668	*	2104	*	*	*	*	*	*	*	*	*	*	1048
       0	*	*	*	*	*	*	3672	0	0	

L 1049 *	*	*	*	*	*	*	*	2106	1327	1951	*	*	*	*	*	3178	*	*	*	1049
       0	*	*	*	*	*	*	3672	0	0	

D 1050 3105	*	1323	*	*	*	2857	*	3139	*	3134	*	*	*	*	3074	*	*	*	*	1050
       0	*	*	*	*	*	*	3672	0	0	

G 1051 *	*	*	2857	*	214	*	*	*	*	*	*	*	*	*	*	*	*	*	*	1051
       0	*	*	*	*	*	*	3672	0	0	

D 1052 3177	*	1690	*	*	*	2095	*	*	*	*	*	*	3074	2141	*	*	*	*	*	1052
       0	*	*	*	*	*	*	3672	0	0	

F 1053 *	*	*	*	1232	*	*	2104	*	*	*	*	*	*	*	*	3052	2177	*	*	1053
       0	*	*	*	*	*	*	3672	0	0	

S 1054 2090	*	*	3052	*	*	*	*	*	3139	*	*	*	*	3134	1262	*	*	*	*	1054
       0	*	*	*	*	*	*	3672	0	0	

I 1055 *	*	*	*	*	*	*	432	*	*	*	*	*	*	*	*	*	1951	*	*	1055
       0	*	*	*	*	*	*	3672	0	0	

N 1056 3052	*	*	3178	*	*	*	*	3134	*	2857	952	*	*	*	*	*	*	*	*	1056
       0	*	*	*	*	*	*	3672	0	0	

P 1057 *	*	*	*	*	*	*	*	*	*	*	*	0	*	*	*	*	*	*	*	1057
       0	*	*	*	*	*	*	3672	0	0	

Y 1058 *	*	*	*	*	*	*	3074	*	1951	*	*	*	*	*	*	*	*	*	683	1058
       0	*	*	*	*	*	*	3672	0	0	

K 1059 *	*	2857	*	*	*	*	*	962	*	3074	*	*	*	*	*	2122	*	*	*	1059
       0	*	*	*	*	*	*	3672	0	0	

K 1060 *	2857	*	3105	*	*	*	*	1783	3177	3178	*	*	*	*	3139	*	*	*	3052	1060
       0	*	*	*	*	*	*	3672	0	0	

K 1061 *	*	3139	*	*	3134	*	*	1323	*	*	3105	*	*	3074	2857	*	*	*	*	1061
       0	*	*	*	*	*	*	3672	0	0	

K 1062 *	*	*	3177	*	2122	*	*	1690	*	*	3178	*	3052	*	3074	*	*	*	*	1062
       0	*	*	*	*	*	*	3672	0	0	

K 1063 *	*	*	2104	*	*	*	*	963	*	*	*	*	*	3105	2857	*	*	*	*	1063
       962	2090	1991	2175	361	*	*	3672	1625	0	

T 1064 *	*	*	*	*	*	*	2570	2760	2677	*	*	*	*	2656	*	1439	*	*	*	1064
       0	*	*	*	*	1227	804	3078	0	1651	

P 1065 2897	*	*	*	*	2884	*	*	*	*	*	*	741	*	*	*	2924	*	*	*	1065
       0	*	*	*	*	*	0	3302	0	1000	

C 1066 *	446	*	*	*	*	*	*	*	*	*	*	2897	*	*	*	*	2924	*	*	1066
       0	*	*	*	*	*	0	3302	0	1000	

Q 1067 2832	*	2910	*	*	*	*	*	*	*	*	*	*	1598	2884	*	2984	*	*	2897	1067
       0	*	*	*	*	*	0	3302	0	1000	

Y 1068 *	*	*	*	1902	2924	*	*	*	*	*	*	*	*	*	*	*	2897	*	1100	1068
       0	*	*	*	*	0	*	3302	0	1000	

C 1069 *	377	3139	*	*	*	*	*	*	*	*	*	*	3105	*	*	*	*	*	*	1069
       0	*	*	*	*	*	*	3672	0	0	

P 1070 3178	*	*	*	*	3177	*	*	*	*	3134	*	1668	2122	*	3052	*	*	*	*	1070
       0	*	*	*	*	*	*	3672	0	0	

Y 1071 *	*	*	*	2177	*	3105	*	*	2106	*	*	*	*	*	*	*	*	*	1216	1071
       0	*	*	*	*	*	*	3672	0	0	

K 1072 *	*	*	*	*	*	2857	*	1319	*	*	*	*	2078	3177	3134	*	*	*	*	1072
       0	*	*	*	*	*	*	3672	0	0	

S 1073 1443	*	*	*	*	*	*	*	*	*	*	*	*	*	*	661	*	*	*	*	1073
       0	*	*	*	*	*	*	3672	0	0	

I 1074 *	*	*	*	3177	*	*	942	*	*	*	*	*	*	*	*	*	1438	*	*	1074
       0	*	*	*	*	*	*	3672	0	0	

C 1075 *	377	*	*	*	*	*	*	*	*	*	*	*	*	*	*	2122	*	*	*	1075
       0	*	*	*	*	*	*	3672	0	0	

R 1076 *	*	*	*	*	2141	3052	*	*	*	*	*	*	3178	883	*	*	*	*	*	1076
       0	*	*	*	*	*	*	3672	0	0	

F 1077 *	*	*	*	432	*	*	*	*	*	*	*	*	*	*	*	*	1951	*	*	1077
       0	*	*	*	*	*	*	3672	0	0	

D 1078 *	*	962	1521	*	*	*	*	*	*	*	*	*	*	*	*	2857	*	*	*	1078
       0	*	*	*	*	*	*	3672	0	0	

A 1079 1299	*	*	3178	*	3052	*	*	*	*	*	*	2008	*	*	*	3134	*	*	*	1079
       0	*	*	*	*	*	*	3672	0	0	

N 1080 *	*	3139	2857	*	*	*	*	*	*	2093	1771	*	*	*	2177	*	*	*	*	1080
       0	*	*	*	*	*	*	3672	0	0	

L 1081 *	*	*	*	3134	*	*	3052	*	1349	*	*	*	2857	*	*	*	3074	*	3105	1081
       214	*	2857	*	*	*	*	3672	0	0	

D 1082 2977	*	1069	2984	*	*	1890	*	*	*	*	*	*	*	*	*	*	*	*	*	1082
       0	*	*	*	*	*	0	3302	0	1000	

M 1083 *	*	*	2984	*	2910	*	*	*	2897	1561	*	*	*	*	1902	*	*	*	*	1083
       0	*	*	*	*	*	0	3302	0	1000	

N 1084 *	*	*	*	*	1911	*	*	2832	*	*	753	*	*	*	*	*	*	*	*	1084
       0	*	*	*	*	*	0	3302	0	1000	

Q 1085 *	*	2884	2984	*	*	*	*	*	*	*	2910	*	1106	2832	*	*	*	*	*	1085
       0	*	*	*	*	*	0	3302	0	1000	

Y 1086 1911	*	*	*	*	*	2884	*	*	*	*	*	*	*	*	*	*	*	*	741	1086
       741	1317	*	1000	1000	0	*	3302	1960	1000	

R 1087 *	*	*	*	*	*	*	*	3105	*	*	*	*	*	178	*	*	*	*	*	1087
       0	*	*	*	*	*	*	3672	0	0	

E 1088 *	*	*	1668	*	*	3177	*	*	2122	*	*	3178	*	*	*	3052	*	*	3134	1088
       0	*	*	*	*	*	*	3672	0	0	

V 1089 *	*	3105	2857	*	*	*	3074	*	2177	*	*	*	*	*	*	*	1301	*	*	1089
       0	*	*	*	*	*	*	3672	0	0	

G 1090 *	*	3052	*	*	1668	*	*	2156	3105	*	*	*	*	*	*	2158	*	*	*	1090
       0	*	*	*	*	*	*	3672	0	0	

E 1091 2141	*	*	1216	*	*	*	*	*	3139	*	3177	*	3074	*	*	*	*	*	*	1091
       0	*	*	*	*	*	*	3672	0	0	

T 1092 *	*	3105	2177	*	*	*	*	2104	*	*	*	3139	*	*	*	1660	*	*	*	1092
       0	*	*	*	*	*	*	3672	0	0	

S 1093 3139	*	*	*	*	3105	*	3052	2177	*	*	*	*	*	*	1222	*	*	*	*	1093
       0	*	*	*	*	*	*	3672	0	0	

K 1094 *	*	2156	*	*	*	*	*	1797	*	*	3052	*	3074	*	*	3177	*	2857	*	1094
       0	*	*	*	*	*	*	3672	0	0	

E 1095 3074	*	*	1337	*	*	*	*	3178	*	*	*	3052	2857	3105	*	*	*	*	*	1095
       0	*	*	*	*	*	*	3672	0	0	

E 1096 *	*	*	1556	*	*	*	2832	2924	2897	*	*	*	*	*	*	1980	*	*	*	1096
       0	*	*	*	*	*	*	3302	0	0	

I 1097 *	*	*	2832	*	*	*	1119	2924	*	*	*	*	*	*	*	*	1904	*	*	1097
       0	*	*	*	*	*	*	3302	0	0	

L 1098 2832	*	*	2924	*	2897	*	*	*	1119	*	*	*	*	*	*	*	*	2910	*	1098
       0	*	*	*	*	*	*	3302	0	0	

E 1099 2884	2924	*	1590	*	*	*	2832	2910	*	*	*	*	*	*	*	2977	*	*	*	1099
       0	*	*	*	*	*	*	3302	0	0	

K 1100 *	*	*	2884	2924	*	*	*	1587	2910	*	*	*	2832	*	*	*	*	2984	*	1100
       0	*	*	*	*	*	*	3302	0	0	

L 1101 *	*	*	*	*	*	*	1947	*	1080	2977	2832	*	*	*	*	*	*	*	*	1101
       0	*	*	*	*	*	*	3302	0	0	

K 1102 *	*	2977	2910	*	*	*	2832	1096	*	*	*	*	*	*	*	2924	*	*	*	1102
       0	*	*	*	*	*	*	3302	0	0	

N 1103 *	*	*	*	*	2884	*	2977	2984	2924	*	2237	*	2897	2910	*	*	*	*	*	1103
       0	*	*	*	*	*	*	3302	0	0	

E 1104 2897	*	*	753	*	*	*	2832	*	*	2924	*	*	*	*	*	*	*	*	*	1104
       0	*	*	*	*	*	*	3302	0	0	

G 1105 2984	*	*	*	*	1581	*	*	*	*	2910	2832	*	*	2924	*	*	*	2897	*	1105
       1102	905	*	1338	726	*	*	3302	2591	0	

G 1106 *	*	*	*	*	741	*	2897	2924	*	*	*	*	*	2884	*	*	*	*	*	1106
       0	*	*	*	*	*	*	3302	0	0	

N 1107 *	*	2910	2924	*	2832	*	*	*	*	*	1584	*	*	2897	*	2977	*	*	*	1107
       0	*	*	*	*	*	*	3302	0	0	

E 1108 *	*	*	432	*	*	*	*	*	*	*	*	*	2977	*	2924	*	*	*	*	1108
       0	*	*	0	*	*	*	3302	0	0	

//
