# Supplementary material for: The PD-(D/E)XK superfamily revisited: identification of new members among proteins involved in DNA metabolism and functional predictions for domains of (hitherto) unknown function
Source: BMC Bioinformatics. 2005 Jul 12;6:172. doi: 10.1186/1471-2105-6-172 (PMC1189080; doi:10.1186/1471-2105-6-172)
Supplement: Additional File 1 — An archive file in the zip format, which includes Hidden Markov Models of sequence & secondary structure profiles of PD-(D/E)XK nuclease families analyzed in this article (those known used as queries and newly identified ones). HMMs are in the format of the HHsearch program. The same data are available for download from the authors' FTP server: [file 1471-2105-6-172-S1.zip › hhsearch_pdexk_profiles/results/known/COG0792.hhm]

NAME  COG0792 Predicted endonuclease distantly related to archaeal Holliday junction resolvase [DNA replication, recombination, and repair]
FAM   
FILE  COG0792
COM   /cluster/usr/soeding/hh/hhmake -i /cluster/databases/hhpred/new_dbs/cdd_21Feb05/COG0792.a3m 
DATE  Tue Feb 22 19:22:24 2005
LENG  114 match states, 114 columns in multiple alignment
FILT  29 out of 31 sequences passed filter (max seq id>=90%, coverage>=0%, min seq id with query=0%, Ndiff=0%)
NEFF  4.5 
SEQ
>ss_pred
CHHHHHHHHHHHHHHHHHHHHHHHHHHCCCCCCCEEEEEECCCEEEEEEEEEECCCCCCCHHHHCCHHHHHHHHHHHHHHHHCCCCCCCCCEEEEEEEEE
CCCCCEEEHHHHCC
>ss_conf
9258899999999999970278787522788961679995598799999862007876533563489999999999998874277534687379999980
89971231012069
>Cons-COG0792
xxxxGxxxExxAxxxLxxxGxxilxrNxrxrxGEIDlIaxxxxxivFVEVKxRxxxxxxxaxxaVxxxKxxklxxaAxxxLaxxxxxxxxxxRfDvvxvx
xxxxxxxxxxafxx
>COG0792 Predicted endonuclease distantly related to archaeal Holliday junction resolvase [DNA replication, recombination, and repair]
ARQLGAAGEDLAARFLESKGLRILARNWRCRYGEIDLIARDGDTVVFVEVKYRRNDLYGGAAEAVTPRKQRKLRRAARLWLARQPDLSDLPCRFDVVAVT
GGRDIEWIPDAFGG
>gi|15895040 (NC_003030) Predicted endonuclease [Clostridium acetobutylicum]
NKKAGDYGEKAAEIYLKKSGYTILNRNFRCFLGEVDIIAKNKDYITFVEVKSRWSDTYGLPCEAVNYRKKLKIYRTAKYYIASKS-LINYNFRFDVIEVI
LNHqndsyDLKFIENAFQI
>gi|16124398 (NC_002696) conserved hypothetical protein [Caulobacter crescentus CB15]
ARKVGRRAEVIAALWLMAKGYRILGFRLATPLGEIDLLAQRGKVLAVVEVKQRTT--IEDALDAVKPTQRERLRRAATHLAAHRAg-LRDLLVRLDLIAM
APGRPPRHLPDAWGG
>gi|15791536 (NC_002163) hypothetical protein Cj0148c [Campylobacter jejuni]
AYLDGILGEDKACKFLKKQGFEILKRNFHSKFGEIDIIAKKDEILHFIEVKFTQND--YEVSERLDRKKLEKILKTIEFYHLKNGISS--DFQIDLICIK
NDVIQFCENISF--
>gi|19704705 (NC_003454) Endonuclease [Fusobacterium nucleatum subsp. nucleatum ATCC 25586]
TREIGNEYEDKSVEILVKEDYKILERNYQNKFGEIDIIAEKNKEIIFIEVKYRKTNKFGYGYEAVDRRKIMKILKLANYYIQSKK-YQDYKIRFDCMSYL
GDE-LDWIKNIVWG
>gi|6919997 Hypothetical protein ML1607
RVQLEAMGEVFAVDNLTRMGLRGLHCNWRCRYGECDVIASEtaHRTVVS-RLRSIAATVMEGSRRSAPEQKVRWLRWLAGLWPANQD-EF----------
----------------
>gi|6919987 Hypothetical protein TM0253
-MMDWKEAEELACKFLKKKGYKILERNYRTKYGEIDIVARDGREIVFVEVKSGSGK--VDPLERIDLKKVRNLEQTARFYMIQNK-LKG-PARVDFVRVT
PEG-IDHFEGIWLG
>gi|6831723 Hypothetical protein TP0913
NKLLGAFGEAYAARWLATRGYIIITRNWRRATGEIDIIAQQDDTIVFVEVKTLRCTSYADLAIIVGKRKQKRICETAKHFLASAREYNHMCARFDVIVLR
SDPfrrqdvDIVHLPHAFED
>gi|15640602 (NC_002505) conserved hypothetical protein [Vibrio cholerae]
SRHQGNHYEQMAADYLRRQGLTLVTQNVNYRFGELDLIMRDGNTLVFVEVRYRNNTQHGHAAETVTRTKRARLIKAANCWMLANKmNSHSADFRFDVIAI
HQQGqHIDWLKNAITE
>gi|17229288 (NC_003272) hypothetical protein [Nostoc sp. PCC 7120]
HLNIANLGEDFVAQWLQSTGWIILHRQFSCRWGEIDIIAQHtrnnqESILAFVEVKTRSPGnWDDGGRGAITLKKQAKIERTAKIFLAKYPDKAEYICRF
DVAIVAYQGisqqdhaaigeykfqLQEYIPAAFDC
#
NULL   3706	5728	4211	4064	4839	3729	4763	4308	4069	3323	5509	4640	4464	4938	4285	4423	3815	3783	6325	4665	
AVER   3324	5978	4041	3854	4426	3885	5567	3935	4161	3429	6080	4975	5574	4686	3338	4734	4734	3836	5493	4952	
HMM    A	C	D	E	F	G	H	I	K	L	M	N	P	Q	R	S	T	V	W	Y	
       M->M	M->I	M->D	I->M	I->I	D->M	D->D	Neff	Neff_I	Neff_D
       0	*	*	0	*	0	*	99999	99999	99999	
A 1    1925	*	*	*	*	4590	2999	*	3257	*	4580	3527	*	4990	2676	3782	3715	*	*	*	1
       0	*	*	*	*	*	*	4464	0	0	

R 2    5031	*	*	5103	5029	*	*	4673	2627	3718	4749	*	*	4387	1556	*	4655	3414	*	3754	2
       0	*	*	*	*	*	*	4465	0	0	

Q 3    5099	*	3330	3027	5113	*	3821	*	3152	3592	3761	4516	*	2093	4170	*	*	*	*	4434	3
       48	*	4935	*	*	*	*	4478	0	0	

L 4    3933	4739	3641	*	*	*	*	3415	3118	2075	*	*	*	2972	3076	*	3582	4604	*	*	4
       0	*	*	*	*	0	*	4463	0	1000	

G 5    4516	*	*	3954	*	222	*	*	*	*	*	*	*	*	*	*	*	*	4859	*	5
       0	*	*	*	*	*	*	4478	0	0	

A 6    1523	*	3565	4015	*	*	3125	4552	4859	4714	*	2991	*	4736	3151	*	*	*	*	*	6
       0	*	*	*	*	*	*	4478	0	0	

A 7    1968	*	*	3038	3531	*	3984	5052	4714	3534	3439	*	*	4931	3386	4164	*	*	*	4578	7
       0	*	*	*	*	*	*	4478	0	0	

G 8    1750	*	*	*	4233	1252	*	*	*	*	*	*	*	*	*	*	*	4772	4553	2732	8
       0	*	*	*	*	*	*	4478	0	0	

E 9    *	*	*	0	*	*	*	*	*	*	*	*	*	*	*	*	*	*	*	*	9
       0	*	*	*	*	*	*	4478	0	0	

D 10   2997	*	1759	3247	*	*	5217	*	4578	*	*	5103	*	4874	5113	4736	*	2612	5113	3589	10
       0	*	*	*	*	*	*	4478	0	0	

L 11   2923	*	*	4714	3208	*	*	4628	3464	1876	4874	*	*	3734	3381	*	*	4434	5228	4634	11
       0	*	*	*	*	*	*	4478	0	0	

A 12   200	*	*	*	*	*	*	*	*	*	*	*	*	*	*	4381	*	3622	*	*	12
       0	*	*	*	*	*	*	4478	0	0	

A 13   1321	2756	*	4578	*	*	*	*	*	3209	*	*	*	*	2630	*	*	2834	*	*	13
       0	*	*	*	*	*	*	4478	0	0	

R 14   2569	*	2985	4381	5113	4714	*	4578	3697	2733	*	*	*	3475	2115	*	*	*	*	*	14
       0	*	*	*	*	*	*	4478	0	0	

F 15   4113	5052	*	*	2219	*	2887	4381	*	*	*	3954	*	4434	*	*	*	*	2289	2331	15
       0	*	*	*	*	*	*	4478	0	0	

L 16   *	*	*	*	*	*	*	*	*	68	*	*	*	*	*	*	*	*	*	4434	16
       0	*	*	*	*	*	*	4478	0	0	

E 17   4634	*	*	2004	*	*	*	*	2348	3777	2962	*	*	3244	3902	*	3439	4381	*	*	17
       0	*	*	*	*	*	*	4478	0	0	

S 18   3844	*	4434	*	*	5508	*	*	2582	3125	*	*	*	4736	2343	1902	3673	*	*	*	18
       0	*	*	*	*	*	*	4478	0	0	

K 19   3928	*	4434	4381	*	*	*	*	1564	3742	3439	*	*	2476	3848	4578	4516	*	*	*	19
       0	*	*	*	*	*	*	4478	0	0	

G 20   *	*	4381	*	*	143	*	*	*	*	*	*	*	4434	*	*	*	*	*	*	20
       0	*	*	*	*	*	*	4478	0	0	

L 21   4434	4935	*	*	3189	4736	*	*	*	1460	*	*	*	*	4770	*	*	*	4516	1599	21
       0	*	*	*	*	*	*	4478	0	0	

R 22   4931	*	*	3091	*	*	*	3173	3059	*	*	*	*	3930	1556	5099	2691	5103	*	*	22
       0	*	*	*	*	*	*	4478	0	0	

I 23   *	*	*	*	3001	3954	*	834	*	3145	4714	*	*	*	*	*	4931	5099	4772	*	23
       0	*	*	*	*	*	*	4478	0	0	

L 24   *	*	*	*	*	*	*	2689	*	649	*	*	*	5103	*	*	*	2490	*	*	24
       0	*	*	*	*	*	*	4478	0	0	

A 25   1508	*	4434	3052	*	3151	3208	*	4552	*	*	3846	*	4736	4770	*	3749	*	*	*	25
       0	*	*	*	*	*	*	4478	0	0	

R 26   3001	3954	*	*	4628	*	*	5228	4931	*	5052	*	*	3804	805	4772	*	*	*	*	26
       0	*	*	*	*	*	*	4478	0	0	

N 27   *	*	*	*	*	*	*	*	*	*	*	389	*	4516	2377	*	*	*	*	*	27
       0	*	*	*	*	*	*	4478	0	0	

W 28   *	*	*	*	2588	*	5113	*	*	3648	*	*	*	4233	*	*	*	2406	2005	2095	28
       0	*	*	*	*	*	*	4478	0	0	

R 29   3846	4772	*	*	4714	*	3731	*	*	*	*	3592	*	4381	871	3837	4931	*	*	*	29
       0	*	*	*	*	*	*	4478	0	0	

C 30   *	1805	*	4553	3072	*	*	4770	*	*	*	4381	*	*	4634	2666	2400	*	*	3638	30
       0	*	*	*	*	*	*	4478	0	0	

R 31   3777	*	*	*	4578	*	*	*	2465	*	*	*	2700	4714	1186	3785	*	*	*	*	31
       0	*	*	*	*	*	*	4478	0	0	

Y 32   *	3330	*	*	2383	2786	*	*	*	2573	*	*	*	*	4931	*	3848	*	3622	2235	32
       0	*	*	*	*	*	*	4478	0	0	

G 33   *	*	*	*	*	0	*	*	*	*	*	*	*	*	*	*	*	*	*	*	33
       0	*	*	*	*	*	*	4478	0	0	

E 34   *	*	*	0	*	*	*	*	*	*	*	*	*	*	*	*	*	*	*	*	34
       0	*	*	*	*	*	*	4478	0	0	

I 35   *	3954	*	*	*	*	*	593	*	2117	*	*	*	*	*	*	*	4578	*	*	35
       0	*	*	*	*	*	*	4478	0	0	

D 36   *	*	0	*	*	*	*	*	*	*	*	*	*	*	*	*	*	*	*	*	36
       0	*	*	*	*	*	*	4478	0	0	

L 37   *	*	*	*	*	*	*	1480	*	864	*	*	*	*	*	*	*	3439	*	*	37
       0	*	*	*	*	*	*	4478	0	0	

I 38   *	*	*	*	*	*	*	414	*	3648	*	*	*	*	*	*	*	2559	*	*	38
       0	*	*	*	*	*	*	4478	0	0	

A 39   763	*	*	*	*	*	*	*	*	*	1957	*	*	*	*	4770	4736	3663	*	*	39
       0	*	*	*	*	*	*	4478	0	0	

R 40   *	5175	*	3518	*	*	4736	*	3093	3818	*	5217	*	3007	1297	3954	*	*	*	4772	40
       0	*	*	*	*	*	*	4478	0	0	

D 41   *	*	1683	3021	3702	*	4516	*	2686	*	*	3745	*	4634	2962	4434	*	*	*	*	41
       485	1808	*	1023	978	*	*	4478	2953	0	

G 42   5099	*	3592	3591	*	1379	3954	*	2905	*	*	4381	*	5249	*	4434	3939	4772	*	*	42
       0	*	*	*	*	*	*	4478	0	0	

D 43   *	*	1744	3846	*	2170	*	*	2770	*	4772	4874	*	*	2750	4516	*	*	*	*	43
       0	*	*	*	*	*	*	4478	0	0	

T 44   5103	*	*	3600	*	*	*	3013	*	3125	4935	*	*	*	4669	4772	1416	3002	*	4578	44
       0	*	*	*	*	*	*	4478	0	0	

V 45   *	*	*	*	*	*	*	1794	4669	1780	*	*	*	*	*	*	4553	1692	5103	*	45
       0	*	*	*	*	*	*	4478	0	0	

V 46   2486	*	*	*	*	*	3631	4381	*	4021	*	*	*	*	*	*	4578	763	*	*	46
       0	*	*	*	*	*	*	4478	0	0	

F 47   *	5052	*	*	377	*	*	3398	*	*	*	*	*	*	*	3954	*	4628	*	*	47
       96	*	3954	*	*	*	*	4478	0	0	

V 48   *	*	*	*	*	*	*	2540	*	*	*	*	*	*	*	*	4558	348	*	*	48
       0	*	*	*	*	0	*	4575	0	1000	

E 49   *	*	*	96	*	*	*	*	*	*	*	*	*	*	3954	*	*	*	*	*	49
       0	*	*	*	*	*	*	4478	0	0	

V 50   *	*	*	*	*	*	*	*	*	3954	*	*	*	*	*	*	*	96	*	*	50
       0	*	*	*	*	*	*	4478	0	0	

K 51   *	*	*	*	*	*	*	*	641	*	*	*	*	*	1479	*	*	*	*	*	51
       0	*	*	*	*	*	*	4478	0	0	

Y 52   2798	*	*	*	3801	4669	*	*	*	*	*	*	*	2940	*	2239	2355	*	*	2267	52
       0	*	*	*	*	*	*	4478	0	0	

R 53   *	*	*	*	*	3785	*	3954	*	4634	*	*	*	*	433	4669	4552	*	*	*	53
       0	*	*	*	*	*	*	4478	0	0	

R 54   3058	*	*	3691	*	*	*	*	3225	*	*	4874	*	3658	1887	2810	3876	4075	4578	*	54
       0	*	*	*	*	*	*	4478	0	0	

N 55   3416	4634	*	*	*	2777	4067	*	*	*	*	2207	4516	3771	*	2329	2969	*	*	*	55
       181	*	3085	*	*	*	*	4478	0	0	

D 56   3365	*	2498	4653	4899	2772	*	*	4579	3889	*	4226	*	*	3190	3618	2713	*	*	*	56
       744	3012	1842	626	1506	*	0	4326	1914	2012	

L 57   3415	*	*	*	*	4618	*	*	3708	2911	*	4340	*	3189	3215	3985	3944	2923	2950	*	57
       0	*	*	*	*	2138	372	3907	0	3311	

Y 58   4073	*	3147	*	2111	*	3421	3961	*	*	3656	*	*	*	*	*	*	*	4448	1674	58
       0	*	*	*	*	0	*	4124	0	2895	

G 59   4634	*	4516	2608	3016	1044	*	*	*	*	5113	*	*	4736	*	*	*	4859	*	4552	59
       0	*	*	*	*	*	*	4478	0	0	

G 60   5113	*	2122	3805	4669	1500	4874	*	*	4578	*	*	*	*	*	2707	*	*	*	4381	60
       0	*	*	*	*	*	*	4478	0	0	

A 61   1013	*	*	*	*	2952	*	*	*	3879	*	*	2701	*	*	3174	*	4552	*	*	61
       0	*	*	*	*	*	*	4478	0	0	

A 62   1429	4578	*	*	*	*	*	3944	*	2459	5113	*	*	5113	3208	4552	*	3589	*	4381	62
       0	*	*	*	*	*	*	4478	0	0	

E 63   2765	*	3268	1439	4082	4516	5175	4634	*	4736	*	*	*	4772	3954	*	*	*	*	3820	63
       0	*	*	*	*	*	*	4478	0	0	

A 64   1146	*	*	*	*	*	*	4634	4669	*	*	*	*	*	3697	1485	4874	*	*	*	64
       0	*	*	*	*	*	*	4478	0	0	

V 65   3954	*	*	*	*	*	*	2060	*	4552	*	*	*	*	*	*	*	615	*	*	65
       0	*	*	*	*	*	*	4478	0	0	

T 66   *	*	2013	*	*	3383	*	*	4628	*	*	2993	3954	*	*	4935	1347	*	*	*	66
       0	*	*	*	*	*	*	4478	0	0	

P 67   3830	*	5052	3439	5228	*	5113	*	4634	3677	*	4434	1795	*	2294	*	*	*	4233	4578	67
       0	*	*	*	*	*	*	4478	0	0	

R 68   5099	*	*	5113	*	*	3922	*	2765	*	*	*	*	2840	1430	3140	3256	*	*	*	68
       0	*	*	*	*	*	*	4478	0	0	

K 69   4082	*	*	*	*	*	*	*	243	*	*	*	*	4628	*	4170	*	*	*	*	69
       0	*	*	*	*	*	*	4478	0	0	

Q 70   *	*	*	5113	*	*	*	4381	4578	2401	3734	*	*	1531	2796	*	*	2981	*	*	70
       0	*	*	*	*	*	*	4478	0	0	

R 71   3127	*	*	3052	*	*	4553	*	3256	3049	4381	*	*	3115	1766	4669	*	*	*	*	71
       0	*	*	*	*	*	*	4478	0	0	

K 72   *	*	*	*	*	*	*	*	1090	4770	*	4859	*	*	1342	*	*	*	3954	*	72
       0	*	*	*	*	*	*	4478	0	0	

L 73   *	*	*	*	*	*	*	1294	*	1259	3047	*	*	*	*	*	*	*	4233	*	73
       0	*	*	*	*	*	*	4478	0	0	

R 74   *	4634	*	2879	*	*	3927	2527	*	2423	*	*	*	4935	2003	*	*	4772	4736	4578	74
       0	*	*	*	*	*	*	4478	0	0	

R 75   2798	*	5217	4634	*	*	5598	*	2619	4014	4772	5249	*	3412	1634	*	*	*	3954	*	75
       0	*	*	*	*	*	*	4478	0	0	

A 76   1205	*	*	*	*	*	*	*	*	2834	*	*	*	*	*	3933	1472	*	*	*	76
       0	*	*	*	*	*	*	4478	0	0	

A 77   224	*	*	*	*	*	*	3631	*	*	*	*	*	*	*	5052	*	4935	*	*	77
       0	*	*	*	*	*	*	4478	0	0	

R 78   3730	*	3125	2865	*	3439	*	*	2990	4770	*	2771	*	4772	2956	5249	4628	*	*	4669	78
       0	*	*	*	*	*	*	4478	0	0	

L 79   *	3792	5099	3719	3697	*	3080	3784	*	1311	*	*	*	*	*	*	*	5103	*	3028	79
       0	*	*	*	*	*	*	4478	0	0	

W 80   *	*	*	*	2184	*	*	*	*	4628	*	*	*	*	*	*	*	4669	1232	1866	80
       0	*	*	*	*	*	*	4478	0	0	

L 81   4628	*	*	*	*	*	4552	3476	*	527	3867	*	3954	*	*	*	*	*	*	*	81
       0	*	*	*	*	*	*	4478	0	0	

A 82   1108	*	*	4434	*	4669	*	4859	*	3704	*	*	*	2482	*	3014	4770	*	*	*	82
       0	*	*	*	*	*	*	4478	0	0	

R 83   4874	*	5175	4669	*	3729	4628	*	3143	*	*	3954	*	2370	2034	2576	*	*	*	*	83
       0	*	*	*	*	*	*	4478	0	0	

Q 84   4634	*	*	3201	*	*	3510	*	2521	*	*	2797	*	1712	3377	*	*	*	*	4516	84
       0	*	*	*	*	*	*	4478	0	0	

P 85   3291	4770	3284	5175	*	3295	*	*	3101	*	*	3384	2022	*	3327	4578	5113	*	*	*	85
       1322	2083	1458	0	*	*	*	4478	2656	0	

D 86   *	*	1728	3833	4102	*	*	3618	*	*	*	3968	3653	3894	4000	2218	*	*	*	*	86
       0	*	*	*	*	155	3296	3866	0	3664	

L 87   5142	*	*	3380	2769	5002	*	*	4447	1911	*	4638	*	*	3850	3645	*	*	3770	3021	87
       0	*	*	*	*	*	0	4401	0	1000	

S 88   2484	*	3592	3507	3897	4103	3889	4517	4815	*	*	4567	*	4289	3821	2486	4804	*	*	*	88
       207	*	2906	*	*	0	*	4401	0	1000	

D 89   *	*	1825	4261	*	4286	4347	*	4611	*	*	3495	*	4640	2871	4564	3611	4878	4435	4199	89
       76	*	4286	*	*	*	0	4297	0	1882	

L 90   2979	*	*	*	4858	*	*	*	*	2116	4230	*	4826	*	4507	*	3041	2859	4394	2569	90
       0	*	*	*	*	417	1995	4241	0	2189	

P 91   3759	4505	2248	*	*	*	*	4402	4274	4478	*	3167	1926	*	*	2707	*	*	*	*	91
       0	*	*	*	*	*	0	4541	0	1000	

C 92   3535	1244	*	*	2492	*	*	3294	*	4013	5032	*	*	*	*	*	*	3066	*	*	92
       0	*	*	*	*	*	0	4541	0	1000	

R 93   *	4419	*	*	*	*	*	*	*	*	*	*	*	4288	149	*	*	*	*	*	93
       0	*	*	*	*	0	*	4541	0	1000	

F 94   *	*	*	*	655	*	*	2509	*	3087	*	*	*	*	*	*	*	4648	*	4985	94
       0	*	*	*	*	*	*	4575	0	0	

D 95   *	*	127	3573	*	*	*	*	*	*	*	*	*	*	*	*	*	*	*	*	95
       0	*	*	*	*	*	*	4575	0	0	

V 96   3675	4320	*	*	4648	*	*	4064	*	2772	4063	*	*	*	*	*	*	822	*	*	96
       0	*	*	*	*	*	*	4575	0	0	

V 97   4440	*	*	*	*	*	*	1568	*	3211	3495	*	*	*	*	*	*	1251	*	*	97
       0	*	*	*	*	*	*	4575	0	0	

A 98   1262	4340	*	3669	*	4630	*	2955	*	4876	*	*	*	*	4648	4320	3687	3574	*	*	98
       0	*	*	*	*	*	*	4575	0	0	

V 99   *	*	*	*	3320	4763	*	1902	*	4562	4603	*	*	*	*	*	*	1114	*	4320	99
       0	*	*	*	*	*	*	4575	0	0	

T 100  3011	*	3929	3708	4695	4161	4807	4581	3417	2856	*	*	*	*	3595	*	2666	4377	*	4587	100
       0	*	*	*	*	*	*	4575	0	0	

G 101  *	*	*	*	*	1837	*	*	4161	3475	*	3417	2317	4807	4587	3627	4829	4630	*	4440	101
       0	*	*	*	*	*	*	4575	0	0	

G 102  *	*	2397	3602	*	2459	*	*	*	*	*	3141	*	3054	3395	3852	3533	*	4026	*	102
       107	*	3805	*	*	*	*	4575	0	0	

R 103  4412	*	4709	4264	*	2559	4469	*	3444	*	*	*	2236	*	1950	*	4906	4280	*	*	103
       1434	1130	2530	2862	214	0	*	4590	3586	1400	

D 104  *	*	2086	3180	4214	*	4538	4078	*	2876	*	4347	3461	3752	4586	*	*	*	3238	*	104
       0	*	*	*	*	0	*	4385	0	2374	

I 105  *	*	*	3593	*	*	*	1944	*	2187	*	*	2360	3389	*	4630	4558	3955	*	*	105
       0	*	*	*	*	*	*	4575	0	0	

E 106  *	*	2636	2152	4340	3593	4763	*	3799	4498	*	*	*	3405	3781	*	4377	3794	*	4587	106
       0	*	*	*	*	*	*	4575	0	0	

W 107  *	4340	*	4558	4581	*	1813	*	*	4498	*	*	*	*	4630	*	*	4377	1457	3562	107
       0	*	*	*	*	*	*	4575	0	0	

I 108  *	*	*	3417	3483	*	*	1568	*	1948	5035	*	*	*	*	*	4630	4063	*	3478	108
       0	*	*	*	*	*	*	4575	0	0	

P 109  *	*	*	2647	*	*	*	4144	2734	*	*	3417	1732	3852	2931	*	4695	*	*	*	109
       0	*	*	*	*	*	*	4575	0	0	

D 110  3716	*	1493	4630	*	4648	4562	3417	*	4558	*	1690	*	*	*	*	*	*	*	*	110
       0	*	*	*	*	*	*	4575	0	0	

A 111  997	*	*	*	3541	*	*	3011	*	3006	*	*	*	*	*	4340	3897	4377	*	*	111
       0	*	*	*	*	*	*	4575	0	0	

F 112  4558	*	*	4377	809	4587	*	4807	*	4161	*	*	*	*	*	*	3747	4320	3625	*	112
       0	*	*	*	*	*	*	4575	0	0	

G 113  *	*	2653	4345	*	2411	3339	*	*	3337	*	3585	*	4364	4598	*	3574	4363	4082	4599	113
       0	*	*	*	*	*	*	4357	0	0	

G 114  3388	4110	3102	2701	*	1528	*	4177	*	3382	*	*	*	*	*	*	4744	4607	*	*	114
       0	*	*	0	*	*	*	4296	0	0	

//
