# Supplementary material for: The PD-(D/E)XK superfamily revisited: identification of new members among proteins involved in DNA metabolism and functional predictions for domains of (hitherto) unknown function
Source: BMC Bioinformatics. 2005 Jul 12;6:172. doi: 10.1186/1471-2105-6-172 (PMC1189080; doi:10.1186/1471-2105-6-172)
Supplement: Additional File 1 — An archive file in the zip format, which includes Hidden Markov Models of sequence & secondary structure profiles of PD-(D/E)XK nuclease families analyzed in this article (those known used as queries and newly identified ones). HMMs are in the format of the HHsearch program. The same data are available for download from the authors' FTP server: [file 1471-2105-6-172-S1.zip › hhsearch_pdexk_profiles/results/known/COG1468.hhm]

NAME  COG1468 RecB family exonuclease [DNA replication, recombination, and repair]
FAM   
FILE  COG1468
COM   /cluster/usr/soeding/hh/hhmake -i /cluster/databases/hhpred/new_dbs/cdd_21Feb05/COG1468.a3m 
DATE  Tue Feb 22 19:57:36 2005
LENG  190 match states, 190 columns in multiple alignment
FILT  24 out of 26 sequences passed filter (max seq id>=90%, coverage>=0%, min seq id with query=0%, Ndiff=0%)
NEFF  5.8 
SEQ
>ss_pred
CCCEEEEEEECCCCCCCHHHHHHHHHCCHHHHHHHHCCCCCCCCCCCCHHHHHHHHHHHHHHHHCCCCCCEEEEEEEEEEEECCCCEEEECEEEEEEECC
CCCCCCHHHHHHHHHHHHHHHHCCEEEEEEEECCCCCCEEEEECCHHHHHHHHHHHHHHHHHHCCCCCCCCCCCCCCCCCCCEEEECCCC
>ss_conf
9730200000044212476534675443153256220544652015420244565544445552043564476234688730264202101056787558
887530479999999999986164024466640577757998658878999999999999985278867787888678843203321139
>Cons-COG1468
xxxxxxxxxxxxxxxixxxxvxxyxxCprkxwxxxxxxxxxxxxxxxxxxxlxxxixxxxxxxxxxxxxvxlxxxxixxdxikxxxxxxxxxxxvEiKxx
xxxxxxxxxxQlxxylxlxexxgxxvxxgxixYxxxxkxxxVxixxxxxexvxxxxxeixxilxxxxxpxxxxxxxCxxCxyxxiCxxxx
>COG1468 RecB family exonuclease [DNA replication, recombination, and repair]
LLKLILGETLVNSMRITGSDVNEYLYCPRKLWLFSRGGPEESPEVYSEGVELGKLIHEKLEKFLRDEKEVELEGEWIKIDFLKGRMDLEVKDVVVEIKKS
KKMEKAPHKLQLAYYLYLEEKLGIAVAKGYIYYPKLKKRVEVELTEELREEVERVLKEIEEILEGGKPPPPKKKKKCKKCAYREICFPKL
>gi|15679244 (NC_000916) unknown [Methanothermobacter thermautotrophicus] [Methanothermobacter thermautotrophicus str. Delta H]
NLILINIIKCGDQMSVAVSMISEFMFCPLKLYLREVLGVREPMrpeavhlrKAYLDFRAAAESITRKLEDdvgVDELESMLMEDLERIlgdlnegERDLI
AEPMVFEVrtmalrigramnilggqcdrvasllfpplirdypiYDPSIELHGRVSMEISGgsyhpLKFRTslppasgvwpsdsleiTAQAILVErEFETE
VMVSFIDYILPAERRPVVIDYRRREYLFDVLDEIRRITEDGeVPSVDLNPSRCAGCSLAEVCSREG
>gi|14601279 (NC_000854) hypothetical protein [Aeropyrum pernix]
GVVLRMGRELWWCSLRPVSMLKEYAYCPRVAYYMEVLRPSYR---PTEPMNLSREIYSVDHVrgILRSSGFRIVKEEWAvplrsKRLGLQGVADGVVveg
slGIIVVEAKLSVRSNRWLhtrgrhVIFQAaAYALALEETRGYSVDYLAIVSLEDSKTYVVKMSPSLRRDVIRLADDMNKTLDDGLEPPPKPGRKCVACR
FRRVCQPWV
>gi|18311697 (NC_003364) conserved hypothetical protein [Pyrobaculum aerophilum]
-----------MWYRPTPWDVLELEWCPRYLWLSKRHGVPMTPNMAAGRGAEAGLRRFLAKALGAEPKPVYIDAGWAhgVVDILVKRVAAS----PVEIK
TGLPRREH--KWQLYAEAYLVKAAGCAVYTGYITYGEKI--YRLQISKAELKAAETLLVKAAEVIEG-PPPPPVKTGKCAYCQYRAICTPT-
>gi|18311770 (NC_003364) conserved hypothetical protein [Pyrobaculum aerophilum]
-----------MSTCINPSLIRQYLYCPAAAYYIMTGAAEPPTERMRAGKEVQREAVEAVAKalgAEKIEHSPRLEGGGLcgVVDAVLWLRGRP---APL
EVKLAKPPRKIPvhHKAQAAAYAVAAQhHYGKAVASAYIYYTETGEVKYIALTRDLVELVKHTAQQIRKIQNGWTPTPAYHPAKCPSCWYRKYCGFTS
>gi|18312858 (NC_003364) conserved hypothetical protein [Pyrobaculum aerophilum]
LYLPRPLCTVVNCKDLEHLDVDTALTEMKKEQEVFRLLPDVYAYRYDFKRLSPSVINDYEYCprLLWTQYKLGLKLFSIdsAVAIVKGRLLHERYERAVS
IFDNVIAEYKIeigDLVGVvdivmrkgNEYIPVEIktglASREAHRRQLQIYIHMLkARYGYLVYRNRVEKVERDSKAVEMLYKIKsvLQMDKPPNVNCK
SCPFKYICKNVL
>gi|15675455 (NC_002737) conserved hypothetical protein [Streptococcus pyogenes] [Streptococcus pyogenes M1 GAS]
EQQWLDNEATAHGQVLHTKADNPYIKEKRKELLVSRAMPISS-----AELGLSGIMDVVE--FYKDDQGVSLRG--------KRGKWLP---KVVEYKRG
KPKKDTRDIVQLvAQTMCLEETLDCDINEGCLYYHSVNQRVIVPMTSALRQEVKELAAEMHEVYQSQMLPKAAYFKNCQLCSLVDICKPRL
>gi|15898233 (NC_002754) Hypothetical protein [Sulfolobus solfataricus]
IACFIRFVTLNVLMTISGITIKHFAYCPQIVRIESMGFTERVSEAMIEGEQVEKDKVMNF--LYATLKPLNVVGKPIfrYGDLIGSPDYVLIypnHWVPL
DVKSGRKRYDH--KLQMKYYLYLMDMNGINVKEGLLYYVSLKEMVRLEYNYAEKRYVEKVLSKIREAING-KVRVVQDARKCYNCGFFVYCKPKI
>gi|15898285 (NC_002754) Hypothetical protein [Sulfolobus solfataricus]
--------------MVSVTDLKDYSLCKVIPWIRKKMGWKEP---ITNSQRIAKNVNLKE--IVRDFPEPKYYEVHLrdKDSGLNGIVDVLTEDSVIEIK
AFYRRFYNHFRIQLLAYAYLAERNGFRVRNTVLLMNKER-KINIEVRKEHVEYIGKVVNELVESLEDDsPPVVNPSPLLCKACQYRRVCSVSV
>gi|17229059 (NC_003272) hypothetical protein [Nostoc sp. PCC 7120]
----------MNIEYIPIAALNQYAYCSHRCWRMFCAGEFIDNQYTIEGTTLHDRVHTTSENQREETWQVRAIWLKSDKYQLIGKSDLIEsadgQFYPVE
YKRGRKGEWDNDELQVcAQALCLEEMTGQTITTGYIYYAHSHQRQLVEINQELRKSAIATIQAVTNLLTTGIMPIPNYSKRCQGCSLNLQCLPKA
#
NULL   3706	5728	4211	4064	4839	3729	4763	4308	4069	3323	5509	4640	4464	4938	4285	4423	3815	3783	6325	4665	
AVER   4136	5239	4644	3401	5069	4351	5706	3778	3431	3357	5217	5108	4407	5273	4051	4360	5041	3627	6234	4099	
HMM    A	C	D	E	F	G	H	I	K	L	M	N	P	Q	R	S	T	V	W	Y	
       M->M	M->I	M->D	I->M	I->I	D->M	D->D	Neff	Neff_I	Neff_D
       0	*	*	0	*	0	*	99999	99999	99999	
L 1    4012	*	*	3527	*	3290	*	3325	*	1963	2167	3242	3957	*	*	*	*	*	*	*	1
       0	*	*	*	*	*	*	4922	0	0	

L 2    3325	*	*	3001	*	*	*	*	3858	2058	3422	*	*	3527	*	*	*	2606	*	3034	2
       0	*	*	*	*	*	*	4922	0	0	

K 3    *	3371	*	*	4162	*	*	3292	2206	3074	3108	4202	*	3607	*	*	4104	3329	*	*	3
       0	*	*	*	*	*	*	4956	0	0	

L 4    *	*	*	*	3371	*	*	*	3515	1747	*	*	3074	*	*	2769	4012	4211	3607	4202	4
       0	*	*	*	*	*	*	4956	0	0	

I 5    *	*	*	*	*	*	*	1268	3515	2874	*	*	*	*	2196	*	*	2810	*	*	5
       0	*	*	*	*	*	*	4956	0	0	

L 6    *	*	3607	3206	*	*	4104	4162	*	2206	3329	3292	3074	*	3371	4012	*	*	*	*	6
       0	*	*	*	*	*	*	4956	0	0	

G 7    2954	*	*	3029	3544	2244	*	3473	*	3210	2970	3771	*	*	*	*	*	*	*	4251	7
       0	*	*	*	*	*	*	5159	0	0	

E 8    *	3210	2951	1241	*	*	*	3473	*	*	*	*	*	*	2610	*	*	3544	*	*	8
       0	*	*	*	*	*	*	5159	0	0	

T 9    2711	*	4454	2851	*	3685	3714	*	2837	3437	*	*	*	*	*	*	2138	4332	*	*	9
       0	*	*	*	*	*	*	5159	0	0	

L 10   *	3473	*	*	3386	*	*	3338	*	1477	*	3388	*	*	*	*	3771	2415	*	*	10
       0	*	*	*	*	*	*	5159	0	0	

V 11   3925	*	*	*	2782	3598	*	3475	*	3502	3637	3659	*	*	*	3857	4374	2542	3655	*	11
       0	*	*	*	*	*	*	5387	0	0	

N 12   *	*	3145	*	*	3267	3085	*	*	*	2968	2135	*	*	2899	*	4579	3931	3873	*	12
       314	*	2355	*	*	*	*	5759	0	0	

S 13   *	2433	*	*	*	2713	*	3542	*	3641	*	*	*	3536	*	1929	*	3771	3752	*	13
       0	*	*	*	*	2262	337	5451	0	2184	

M 14   3842	*	*	3738	*	3967	*	*	2648	4355	1881	*	*	4054	*	3843	3854	4332	*	3992	14
       0	*	*	*	*	*	0	5695	0	1983	

R 15   *	3955	3471	4052	*	*	*	*	3256	2955	3135	*	*	*	2535	3794	3950	4121	*	3821	15
       0	*	*	*	*	2060	396	5882	0	1983	

I 16   *	*	*	4180	4699	*	*	1820	*	2965	2430	*	4246	*	4104	*	*	2332	*	*	16
       0	*	*	*	*	*	0	6019	0	1798	

T 17   3926	*	4215	3588	*	*	3471	3534	*	*	*	3120	3036	*	4769	2632	2428	*	*	*	17
       0	*	*	*	*	0	*	6019	0	1798	

G 18   *	*	*	4685	*	1633	3682	4066	3611	*	*	*	3264	*	*	*	3446	2162	*	*	18
       0	*	*	*	*	*	*	6108	0	0	

S 19   4066	*	*	*	3660	*	*	2911	3594	2555	*	*	*	*	*	1852	3079	4999	4362	*	19
       0	*	*	*	*	*	*	6108	0	0	

D 20   2811	*	1988	4089	*	*	*	*	4999	4172	2484	*	*	4041	*	*	4241	4723	*	2948	20
       0	*	*	*	*	*	*	6108	0	0	

V 21   3660	*	3594	*	*	*	*	1846	*	2538	*	*	*	*	*	*	*	1367	*	*	21
       0	*	*	*	*	*	*	6108	0	0	

N 22   4980	*	3682	*	*	*	*	*	2597	3531	*	2262	*	3826	4172	2566	4307	4310	*	4867	22
       0	*	*	*	*	*	*	6108	0	0	

E 23   *	*	3210	1938	*	*	4241	*	*	*	*	*	3594	2594	*	4723	3682	*	*	2225	23
       0	*	*	*	*	*	*	6108	0	0	

Y 24   2671	*	*	*	2688	*	*	*	*	2957	*	*	*	*	*	*	*	*	*	839	24
       0	*	*	*	*	*	*	6108	0	0	

L 25   2578	*	*	3593	3520	*	4999	3660	*	1834	3290	*	*	*	*	4119	*	3605	*	5078	25
       0	*	*	*	*	*	*	6108	0	0	

Y 26   *	*	*	*	4043	*	*	2547	3594	4119	*	4723	*	*	4307	*	3226	3427	4362	1781	26
       0	*	*	*	*	*	*	6108	0	0	

C 27   *	253	*	2637	*	*	*	*	*	*	*	*	*	*	*	*	*	*	*	*	27
       0	*	*	*	*	*	*	6108	0	0	

P 28   *	*	*	*	*	*	*	*	1350	*	3682	*	1089	*	*	4066	*	*	*	*	28
       0	*	*	*	*	*	*	6108	0	0	

R 29   4172	*	*	*	*	*	4066	*	3682	4043	*	*	*	4241	952	*	3070	4119	*	*	29
       0	*	*	*	*	*	*	6108	0	0	

K 30   4172	*	*	3904	*	4588	*	3179	1208	*	*	*	*	*	2401	*	*	4187	*	4362	30
       0	*	*	*	*	*	*	6108	0	0	

L 31   2754	4066	*	3069	*	*	*	*	*	1354	*	*	4119	*	*	4588	*	2454	*	*	31
       0	*	*	*	*	*	*	6108	0	0	

W 32   *	*	*	*	*	*	*	*	4588	4600	*	*	*	3682	3274	*	*	*	959	2175	32
       0	*	*	*	*	*	*	6108	0	0	

L 33   *	*	*	3682	2415	*	*	3179	*	1558	*	*	*	*	4066	*	*	*	*	2153	33
       0	*	*	*	*	*	*	6108	0	0	

F 34   *	*	*	3274	2110	*	*	4172	*	4310	2714	*	*	*	2341	4362	4588	3069	*	*	34
       0	*	*	*	*	*	*	6108	0	0	

S 35   4723	*	*	3113	2862	*	*	4636	2675	4685	4172	*	*	*	*	1679	*	3245	*	*	35
       0	*	*	*	*	*	*	6108	0	0	

R 36   *	4066	*	4307	*	*	3348	4310	2571	*	4241	4867	*	*	1668	*	4172	3113	*	*	36
       0	*	*	*	*	*	*	6108	0	0	

G 37   2374	*	*	4867	*	1585	3686	*	*	2370	4119	4049	*	*	*	*	*	*	*	4307	37
       0	*	*	*	*	*	*	6108	0	0	

G 38   4172	*	*	*	3425	1763	*	2177	4307	3190	3594	*	*	*	4187	*	*	4723	*	*	38
       0	*	*	*	*	*	*	6108	0	0	

P 39   3563	*	*	3182	*	*	*	4310	*	4723	*	5111	1679	4867	*	4041	3136	3194	4119	*	39
       0	*	*	*	*	*	*	6108	0	0	

E 40   *	*	3682	2285	3496	*	*	3594	4119	3107	3509	*	3531	*	3170	4187	*	*	*	4980	40
       0	*	*	*	*	*	*	6108	0	0	

E 41   4307	*	3904	1640	*	*	*	3183	4685	*	3492	*	4172	4588	4241	4600	*	3682	*	4187	41
       0	*	*	*	*	*	*	6108	0	0	

S 42   *	*	4066	4867	5111	*	5101	4307	4999	*	*	*	2525	3890	3574	2454	4362	4241	3660	3682	42
       855	*	1161	*	*	*	*	6108	0	0	

P 43   2978	*	*	*	*	*	*	*	3462	*	3269	3218	1796	*	*	2434	3351	*	*	*	43
       158	3269	*	3000	193	*	0	4889	1000	3991	

E 44   *	*	*	1347	*	*	*	*	3269	*	*	3494	3462	2347	*	*	*	*	*	2978	44
       0	*	*	*	*	*	0	4889	0	3991	

V 45   2324	*	*	*	*	*	*	*	3462	*	3494	*	*	*	2152	*	*	1794	*	3218	45
       0	*	*	*	*	311	2367	4889	0	3991	

Y 46   2845	*	*	2633	*	3714	*	4036	*	*	2541	4757	4038	*	*	*	3888	*	*	2151	46
       0	*	*	*	*	*	0	5908	0	1392	

S 47   3216	*	3035	4200	*	*	*	2994	3537	3959	*	3189	*	*	4072	2746	3037	*	*	*	47
       0	*	*	*	*	0	*	5908	0	1392	

E 48   3370	*	2731	1620	3682	4362	*	*	4588	*	4723	4119	2948	*	*	4867	*	*	*	*	48
       0	*	*	*	*	*	*	6108	0	0	

G 49   *	*	5111	4600	3036	2082	4723	*	3682	5104	*	3223	4187	*	2969	2866	*	*	*	*	49
       0	*	*	*	*	*	*	6108	0	0	

V 50   4307	*	*	4241	*	4362	*	4723	3239	2627	3576	*	*	4119	2851	*	4066	2303	*	*	50
       0	*	*	*	*	*	*	6108	0	0	

E 51   2389	*	5078	2173	*	4600	*	3137	4103	3682	*	4187	*	3404	4119	*	4066	*	*	*	51
       0	*	*	*	*	*	*	6108	0	0	

L 52   3170	*	*	4362	*	*	*	2591	3660	1290	*	*	*	*	*	3682	*	3206	*	*	52
       0	*	*	*	*	*	*	6108	0	0	

G 53   2584	*	*	4241	*	1325	4066	*	*	*	*	*	3682	3239	*	2860	*	*	*	*	53
       0	*	*	*	*	*	*	6108	0	0	

K 54   *	*	3182	3170	*	2927	*	*	1675	*	4685	*	*	*	2497	3682	*	4636	*	*	54
       0	*	*	*	*	*	*	6108	0	0	

L 55   *	*	4241	2315	3890	*	*	2603	4685	2189	*	4119	*	*	4066	4043	*	3682	*	*	55
       0	*	*	*	*	*	*	6108	0	0	

I 56   3239	4588	*	*	*	*	*	1486	4241	2277	4600	*	*	*	4362	*	*	2772	*	*	56
       0	*	*	*	*	*	*	6108	0	0	

H 57   *	*	3127	4867	*	*	1348	*	*	*	*	2884	*	*	3336	*	4043	3206	*	4187	57
       0	*	*	*	*	*	*	6108	0	0	

E 58   *	*	3682	1415	4362	4310	*	*	*	3210	4241	*	*	*	3477	4187	4066	3594	*	*	58
       0	*	*	*	*	*	*	6108	0	0	

K 59   4172	*	3855	4107	*	4307	*	4636	2212	4362	*	3520	*	5101	4980	*	4066	2501	*	3682	59
       0	*	*	*	*	*	*	6108	0	0	

L 60   3194	*	4187	2196	4241	*	5101	*	*	1953	*	*	*	*	4999	3079	4867	4172	*	4723	60
       850	*	1168	*	*	*	*	6108	0	0	

E 61   3341	*	*	1491	*	2805	3365	*	3448	*	*	*	*	*	3499	*	*	*	*	2996	61
       0	*	*	*	*	*	0	4890	0	3922	

K 62   3448	2996	3273	*	*	*	*	*	1750	*	*	3239	*	*	*	2480	*	3365	*	*	62
       797	1236	*	1303	749	125	3591	4890	3089	3922	

F 63   4112	*	*	*	1932	*	*	3098	*	2437	*	*	*	4013	*	*	*	2696	*	2623	63
       0	*	*	*	*	*	0	6053	0	1000	

L 64   4272	*	3998	3481	4995	4308	*	*	3901	1792	*	*	*	*	4013	5014	3918	3289	*	3363	64
       0	*	*	*	*	*	0	6053	0	1000	

R 65   3250	*	4980	3006	*	4995	*	*	2150	4587	*	*	*	4549	1652	*	*	*	3652	*	65
       0	*	*	*	*	*	0	6053	0	1000	

D 66   *	*	1888	2001	*	4273	*	4112	4272	3998	*	4915	*	*	*	3493	2898	*	*	*	66
       0	*	*	*	*	0	*	6053	0	1000	

E 67   *	*	3829	2339	4119	*	*	*	3308	3275	*	4307	4362	3682	4685	2594	4066	*	5111	*	67
       0	*	*	*	*	*	*	6108	0	0	

K 68   *	*	4723	3771	2948	4187	4172	*	1507	*	*	*	4119	4600	*	4043	*	*	4066	3682	68
       0	*	*	*	*	*	*	6108	0	0	

E 69   *	*	4685	2161	4187	2908	*	*	3156	*	4043	3035	3300	4066	*	3421	*	*	*	*	69
       0	*	*	*	*	*	*	6108	0	0	

V 70   4307	*	*	4310	*	*	*	3223	*	2181	*	*	3145	*	4187	*	*	1309	*	*	70
       0	*	*	*	*	*	*	6108	0	0	

E 71   *	*	*	2181	*	3682	*	3574	4119	3656	3343	3520	*	5078	2793	4600	4999	*	*	4362	71
       0	*	*	*	*	*	*	6108	0	0	

L 72   4066	*	*	4043	*	*	*	2308	*	1217	*	*	*	*	*	*	4307	3214	4980	4119	72
       0	*	*	*	*	*	*	6108	0	0	

E 73   *	*	2294	2110	*	3467	*	4066	2913	*	*	*	4723	*	4600	4588	4310	4241	*	4119	73
       43	*	5078	*	*	*	*	6108	0	0	

G 74   4327	*	4020	2759	*	1629	*	*	3627	2821	*	*	*	*	4988	4290	*	4272	4045	*	74
       357	*	2189	*	*	0	*	6098	0	1000	

E 75   *	*	*	2137	3410	2953	*	4385	3968	3081	*	4446	*	*	*	2801	*	2943	*	*	75
       384	*	2099	*	*	*	0	5740	0	2876	

W 76   *	*	*	*	*	3538	3524	*	3404	*	*	*	2683	*	3442	3085	3613	*	2262	3707	76
       0	*	*	*	*	371	2141	5250	0	3446	

I 77   3134	*	*	*	*	*	*	1336	*	2124	4617	*	*	*	*	3888	*	2715	*	*	77
       1159	857	*	1779	497	*	0	5908	4811	1392	

K 78   2745	*	3888	3959	*	*	*	3537	1359	*	*	4757	*	*	*	4819	*	3152	*	4108	78
       0	*	*	*	*	*	0	5908	0	1392	

I 79   5024	*	4036	*	*	4108	*	1867	3888	3729	*	*	*	*	2477	*	*	1979	*	*	79
       0	*	*	*	*	*	0	5908	0	1392	

D 80   3530	*	919	*	*	*	*	*	*	4038	*	*	*	*	3537	4036	*	*	*	2502	80
       0	*	*	*	*	*	0	5908	0	1392	

F 81   3452	*	*	*	2107	2504	*	2544	4195	2592	*	*	*	3888	*	*	4617	*	*	*	81
       0	*	*	*	*	*	0	5908	0	1392	

L 82   *	*	*	*	*	*	*	2022	*	1385	4617	*	3537	*	*	*	*	2035	*	*	82
       0	*	*	*	*	0	*	5908	0	1392	

K 83   4043	*	*	*	4723	4241	*	4066	1199	4172	*	4119	*	4187	3979	*	4980	3470	*	*	83
       0	*	*	*	*	*	*	6108	0	0	

G 84   *	*	*	3343	*	1321	*	*	3676	3660	*	*	*	*	3330	2957	4054	*	4172	*	84
       0	*	*	*	*	*	*	6108	0	0	

R 85   *	*	*	4980	*	2457	*	4119	2379	4172	*	*	3139	*	1932	*	*	3247	*	*	85
       0	*	*	*	*	*	*	6108	0	0	

M 86   3246	*	3600	3341	*	4107	*	*	3228	2962	2667	*	*	*	4172	3304	*	3236	*	*	86
       0	*	*	*	*	*	*	6108	0	0	

D 87   4362	*	1783	3208	*	2699	*	*	*	3682	*	*	*	*	4999	*	*	3005	4600	3017	87
       0	*	*	*	*	*	*	6108	0	0	

L 88   2741	*	*	*	4043	4187	3682	2837	4588	1880	*	*	*	*	4172	*	*	2754	*	*	88
       50	*	4867	*	*	*	*	6108	0	0	

E 89   4537	*	*	1794	*	*	3618	3140	5016	2598	*	*	3338	*	4679	4323	*	3479	*	*	89
       792	*	1243	*	*	*	0	6063	0	1000	

V 90   *	*	*	3260	*	2801	*	2421	*	*	*	*	*	*	3006	*	3334	1549	*	*	90
       1835	474	*	3151	172	*	0	4949	4193	3948	

K 91   *	*	*	3334	*	2437	3333	*	1798	*	*	*	*	3260	*	*	*	*	*	2152	91
       0	*	*	*	*	*	0	4949	0	3948	

D 92   3486	*	1606	2353	3260	*	*	3390	*	*	*	*	*	*	*	3515	*	*	3333	*	92
       0	*	*	*	*	1328	733	4949	0	3948	

V 93   3766	*	*	*	2501	*	*	2849	4127	*	*	*	3658	*	3374	3727	*	2149	*	3696	93
       0	*	*	*	*	201	2942	5631	0	2838	

V 94   3653	*	*	*	*	*	*	3951	*	*	*	*	1327	*	*	3998	*	1342	*	*	94
       0	*	*	*	*	0	*	6063	0	1000	

V 95   *	*	*	*	*	4723	2681	1853	*	3206	*	*	*	*	*	*	*	1248	*	*	95
       0	*	*	*	*	*	*	6108	0	0	

E 96   *	*	3275	288	*	*	*	*	*	*	*	*	*	*	*	3682	*	*	*	*	96
       0	*	*	*	*	*	*	6108	0	0	

I 97   4187	*	*	*	*	*	*	1232	*	4043	*	*	*	*	*	*	*	1661	*	2811	97
       0	*	*	*	*	*	*	6108	0	0	

K 98   *	*	*	*	3682	*	4043	*	215	*	*	*	*	*	*	*	*	*	*	*	98
       0	*	*	*	*	*	*	6108	0	0	

K 99   4119	*	3682	*	*	2839	4980	*	2264	2637	*	*	*	*	2539	4241	3334	*	*	*	99
       0	*	*	*	*	*	*	6108	0	0	

S 100  4172	*	*	*	4119	1724	*	*	3660	*	*	3682	*	*	4043	1661	4310	*	*	*	100
       0	*	*	*	*	*	*	6108	0	0	

K 101  *	*	5101	*	*	*	*	*	2205	4362	5104	4867	4980	*	2228	2777	*	2370	*	4119	101
       0	*	*	*	*	*	*	6108	0	0	

K 102  4723	*	*	*	4310	*	*	3682	2171	*	*	*	2419	5078	2820	2782	5104	*	*	3660	102
       0	*	*	*	*	*	*	6108	0	0	

M 103  3820	*	4337	*	*	4361	*	3740	3476	4017	1907	*	4230	4423	2743	3495	*	*	*	*	103
       0	*	*	*	*	*	*	5797	0	0	

E 104  *	*	4932	1289	4134	*	*	*	2539	*	*	4159	3632	*	3363	4423	*	*	*	4363	104
       0	*	*	*	*	*	*	5797	0	0	

K 105  4932	*	3394	2878	*	3429	*	3262	2328	*	*	*	4775	*	3495	4707	*	*	4361	2969	105
       0	*	*	*	*	*	*	5797	0	0	

A 106  2085	*	3442	*	*	4934	3435	4230	3820	4337	*	4134	5099	*	*	3383	3424	4560	4159	*	106
       676	*	1418	*	*	*	*	5797	0	0	

P 107  *	*	*	3971	*	3460	3487	3226	*	3635	*	3515	1563	*	3939	*	*	*	*	3684	107
       1506	626	*	1729	518	435	1940	5278	4322	3431	

H 108  3848	*	1745	*	3959	*	1503	*	*	3972	*	*	*	*	*	4686	*	4005	4311	*	108
       0	*	*	*	*	0	*	5592	0	1685	

K 109  *	*	*	3218	*	*	*	2503	1537	2411	*	*	*	*	3058	*	*	4939	*	5017	109
       0	*	*	*	*	*	*	5797	0	0	

L 110  2584	*	*	*	2796	*	*	4134	*	2456	2711	*	*	*	*	*	*	2638	3775	3975	110
       0	*	*	*	*	*	*	5797	0	0	

Q 111  *	*	*	*	*	3820	*	*	*	*	*	*	*	198	4118	*	*	*	*	*	111
       0	*	*	*	*	*	*	5797	0	0	

L 112  3194	*	*	*	*	*	*	*	*	891	4363	*	*	*	*	*	3579	2190	*	*	112
       863	1151	*	2474	286	*	*	5797	4500	0	

A 113  1551	*	*	*	*	*	*	*	3180	2255	*	3820	*	3539	*	*	4118	*	*	3005	113
       0	*	*	*	*	*	*	5797	0	0	

Y 114  2240	*	*	3820	4932	3632	*	4337	*	*	*	*	*	2852	*	*	*	*	*	1265	114
       0	*	*	*	*	*	*	5797	0	0	

Y 115  2361	*	*	4511	*	*	*	*	*	*	*	*	*	4118	*	*	4426	*	*	605	115
       0	*	*	*	*	*	*	5797	0	0	

L 116  2240	*	*	*	*	*	*	3302	*	744	3476	*	*	*	*	*	*	*	*	*	116
       0	*	*	*	*	*	*	5797	0	0	

Y 117  4159	2852	*	*	5041	*	*	4118	*	4423	*	*	3820	*	*	*	*	4230	3607	1106	117
       0	*	*	*	*	*	*	5797	0	0	

L 118  4230	*	*	*	4939	*	*	*	*	1099	*	*	*	*	4934	*	*	3090	*	1751	118
       0	*	*	*	*	*	*	5797	0	0	

E 119  3181	*	*	1609	4337	*	*	4560	*	1828	4363	*	*	*	*	*	*	2839	*	*	119
       0	*	*	*	*	*	*	5797	0	0	

E 120  *	*	4363	1079	*	*	*	3820	2041	*	*	5032	*	4230	*	3637	*	*	*	*	120
       710	1559	4337	1213	814	*	*	5797	3907	0	

K 121  2976	*	*	2891	*	*	4090	*	2130	*	2689	*	3503	*	4038	4879	3149	*	*	*	121
       0	*	*	*	*	1046	955	5586	0	1721	

L 122  3709	*	*	*	4058	*	4041	*	3261	2790	*	3181	*	*	3426	3180	4283	*	3556	3268	122
       0	*	*	*	*	*	0	5659	0	1000	

G 123  4363	*	3577	4058	*	736	*	*	4487	*	*	*	*	*	3104	*	*	4430	*	*	123
       89	*	4061	*	*	*	0	5659	0	1000	

I 124  4557	2816	*	3581	3379	*	*	2421	4074	4712	*	*	*	3950	*	*	3961	2605	*	4099	124
       0	*	*	*	*	0	*	5966	0	1844	

A 125  2099	*	3205	2893	*	*	*	2524	3937	*	*	4363	*	*	2930	4159	4361	*	*	*	125
       227	*	2777	*	*	*	*	5797	0	0	

V 126  4749	*	*	*	*	4499	3635	2611	3221	*	*	4355	*	*	*	4488	*	1078	*	*	126
       55	*	4749	*	*	0	*	5600	0	2331	

A 127  2314	*	2838	4323	*	4528	*	4985	4341	4707	4110	4372	*	*	2502	3872	4347	*	*	4432	127
       0	*	*	*	*	0	*	5787	0	1000	

K 128  *	*	*	3394	*	*	4939	3890	2008	4560	*	4134	*	*	2601	4230	3434	3468	*	4159	128
       0	*	*	*	*	*	*	5797	0	0	

G 129  3185	*	*	4560	*	816	*	*	*	4159	*	*	*	3820	*	4118	4134	4707	*	*	129
       0	*	*	*	*	*	*	5797	0	0	

Y 130  4159	4426	*	4934	2986	*	*	2512	*	3066	*	*	*	*	5017	*	*	2633	*	1990	130
       0	*	*	*	*	*	*	5797	0	0	

I 131  *	*	3632	*	*	*	*	1214	*	1260	*	*	*	3820	*	*	*	*	*	*	131
       0	*	*	*	*	*	*	5797	0	0	

Y 132  *	*	3006	4560	3474	*	3486	3272	*	4134	*	4932	*	*	*	3346	4511	3245	*	2231	132
       0	*	*	*	*	*	*	5797	0	0	

Y 133  *	*	*	*	3632	*	*	*	*	4423	4134	*	*	*	*	4159	*	4934	*	460	133
       0	*	*	*	*	*	*	5797	0	0	

P 134  4361	*	*	*	*	4511	4426	2491	*	3285	*	3317	1402	*	*	*	4230	4363	*	*	134
       0	*	*	*	*	*	*	5797	0	0	

K 135  5041	*	*	2347	*	*	3066	*	1972	2598	*	4423	*	*	*	3394	4337	*	*	4560	135
       0	*	*	*	*	*	*	5797	0	0	

L 136  *	*	4159	3073	*	*	*	3011	4511	2179	3820	*	3223	3658	*	3652	4230	4426	*	*	136
       0	*	*	*	*	*	*	5797	0	0	

K 137  4118	*	4337	*	*	2953	4361	4511	2037	3820	*	2857	*	*	2619	4159	*	*	*	*	137
       419	2723	3310	1341	724	*	*	5797	2021	0	

K 138  3672	*	*	2023	*	*	4386	*	1215	*	*	*	*	2806	4215	*	*	*	*	*	138
       0	*	*	*	*	901	1106	5544	0	1676	

R 139  *	*	*	*	4370	*	*	2683	3520	*	4209	4953	*	*	1345	*	3390	2907	*	*	139
       0	*	*	*	*	0	*	5722	0	1000	

V 140  4337	*	*	4013	3632	*	*	3480	3576	4939	*	*	*	4361	3579	*	5041	1897	*	2551	140
       0	*	*	*	*	*	*	5797	0	0	

E 141  *	*	*	1475	*	3820	*	3724	4932	4361	*	4134	3469	*	3000	5017	*	4159	*	4230	141
       0	*	*	*	*	*	*	5797	0	0	

V 142  *	*	*	*	*	*	*	2350	*	3435	*	*	*	*	*	*	*	758	*	3056	142
       0	*	*	*	*	*	*	5797	0	0	

E 143  4230	*	*	1203	*	*	*	*	4159	3820	*	4775	2551	4511	*	3699	*	4118	*	*	143
       0	*	*	*	*	*	*	5797	0	0	

L 144  *	*	*	*	*	*	*	1788	*	1511	3286	*	*	*	*	*	*	2969	*	2952	144
       38	*	5260	*	*	*	*	5797	0	0	

T 145  *	*	2566	*	*	*	*	*	4094	*	*	2363	*	*	4119	2450	1945	*	*	3682	145
       0	*	*	*	*	0	*	6108	0	1000	

E 146  5041	*	3646	1982	*	*	*	*	3310	*	*	*	2885	3622	3010	4426	*	4560	*	3236	146
       0	*	*	*	*	*	*	5797	0	0	

E 147  2455	*	3323	1637	*	5260	*	*	4775	*	*	2919	4337	*	4118	4159	*	4707	*	*	147
       0	*	*	*	*	*	*	5797	0	0	

L 148  *	*	2483	3435	*	*	4134	*	*	1235	*	3435	*	*	2695	*	*	*	*	*	148
       0	*	*	*	*	*	*	5797	0	0	

R 149  *	*	4337	3486	3632	*	*	5099	3659	3742	*	*	*	*	1264	*	*	2466	*	*	149
       0	*	*	*	*	*	*	5797	0	0	

E 150  *	*	3715	1203	*	*	*	*	1701	*	*	*	*	4426	3258	*	*	5017	*	*	150
       0	*	*	*	*	*	*	5797	0	0	

E 151  2533	*	4159	2119	*	*	*	*	2492	4230	*	4775	*	*	*	4361	*	4017	*	2616	151
       0	*	*	*	*	*	*	5797	0	0	

V 152  3434	*	*	*	*	*	*	2458	*	2308	*	*	*	*	*	*	2618	1472	*	*	152
       0	*	*	*	*	*	*	5797	0	0	

E 153  *	*	4775	1904	4118	4134	*	2347	2366	4423	*	*	*	*	5041	*	*	3129	*	*	153
       0	*	*	*	*	*	*	5797	0	0	

R 154  4361	*	3579	3207	*	*	4230	*	2192	*	*	4775	*	4527	1821	5017	4511	4337	*	*	154
       0	*	*	*	*	*	*	5797	0	0	

V 155  3078	*	3820	4932	*	*	*	3132	*	2773	4527	*	*	*	4337	*	3294	2046	*	3632	155
       0	*	*	*	*	*	*	5797	0	0	

L 156  2328	*	*	*	3632	*	*	1833	*	1682	*	*	*	*	*	3820	*	4134	*	*	156
       0	*	*	*	*	*	*	5797	0	0	

K 157  3381	*	3139	2955	*	*	5041	3997	2080	*	*	4134	*	3294	*	4363	*	4511	*	3632	157
       0	*	*	*	*	*	*	5797	0	0	

E 158  3066	*	4159	851	*	3928	*	*	3435	*	*	4939	*	3655	*	*	*	*	*	*	158
       0	*	*	*	*	*	*	5797	0	0	

I 159  4511	*	4337	*	*	*	*	928	*	4134	2777	*	*	*	*	*	*	2488	*	*	159
       0	*	*	*	*	*	*	5797	0	0	

E 160  4511	*	5041	2190	*	*	3476	*	2467	*	*	4159	*	4939	2649	4934	3349	4134	*	*	160
       0	*	*	*	*	*	*	5797	0	0	

E 161  5017	*	*	1849	*	*	4527	4337	2518	3632	3820	4361	*	*	2893	4934	*	5260	*	5032	161
       0	*	*	*	*	*	*	5797	0	0	

I 162  4363	*	*	*	4560	*	*	1671	*	2331	4337	*	*	*	*	4134	4159	2716	*	3614	162
       0	*	*	*	*	*	*	5797	0	0	

L 163  *	*	*	*	*	*	*	2561	3514	1288	*	*	*	4230	*	*	4118	4013	*	2638	163
       0	*	*	*	*	*	*	5797	0	0	

E 164  *	*	4159	1405	*	*	*	*	3820	3936	5041	3295	*	3381	4775	3099	4361	*	*	*	164
       0	*	*	*	*	*	*	5797	0	0	

G 165  *	*	2552	2696	*	2153	*	3820	4775	5032	*	2931	*	*	*	2914	4361	*	*	*	165
       388	*	2083	*	*	*	*	5797	0	0	

G 166  *	*	2512	2323	*	2116	*	*	2962	*	*	*	3648	4026	4158	*	*	*	3867	*	166
       383	2099	*	475	1834	328	2296	5376	2490	3178	

K 167  *	*	*	3787	*	*	4430	4283	1976	2896	4344	*	2871	*	*	3237	3485	4058	*	*	167
       0	*	*	*	*	*	0	5659	0	1000	

P 168  *	*	*	4097	*	*	*	*	*	2897	3074	*	1101	3720	*	*	4430	4284	*	4363	168
       0	*	*	*	*	*	0	5659	0	1000	

P 169  *	*	*	*	*	*	*	*	*	*	3720	*	517	*	4284	4058	4180	4084	*	*	169
       0	*	*	*	*	0	*	5659	0	1000	

P 170  3902	*	3820	3985	*	*	*	4361	2506	*	*	*	1824	*	4423	4337	*	2352	*	*	170
       0	*	*	*	*	*	*	5797	0	0	

P 171  2470	*	4118	*	*	*	*	*	3820	4775	*	4134	1229	*	*	*	4423	3005	*	*	171
       0	*	*	*	*	*	*	5797	0	0	

K 172  3657	*	*	3891	*	*	*	3985	2756	4118	*	4361	2969	3663	3726	4423	*	3775	3632	4230	172
       0	*	*	*	*	*	*	5797	0	0	

K 173  *	*	4363	*	4337	*	3538	*	1737	*	*	4118	2980	*	3245	4134	4527	*	*	2992	173
       0	*	*	*	*	*	*	5797	0	0	

K 174  4363	*	*	*	4426	2474	*	*	2053	*	*	3056	2575	5032	*	3043	4511	*	*	*	174
       0	*	*	*	*	*	*	5797	0	0	

K 175  4230	*	*	*	*	3707	*	*	2017	4134	*	*	2209	*	3258	3000	*	3820	4337	*	175
       0	*	*	*	*	*	*	5797	0	0	

K 176  *	*	*	4337	4527	*	3632	2403	1920	4134	*	3092	*	*	3235	*	*	*	*	3432	176
       0	*	*	*	*	*	*	5797	0	0	

C 177  *	0	*	*	*	*	*	*	*	*	*	*	*	*	*	*	*	*	*	*	177
       0	*	*	*	*	*	*	5797	0	0	

K 178  3301	*	*	*	*	4423	*	*	1485	*	*	3543	4230	3393	3438	4932	5017	4159	*	4363	178
       0	*	*	*	*	*	*	5797	0	0	

K 179  3147	*	*	*	3632	3235	*	*	2294	4426	*	3029	*	*	4932	2695	*	*	*	2837	179
       0	*	*	*	*	*	*	5797	0	0	

C 180  *	0	*	*	*	*	*	*	*	*	*	*	*	*	*	*	*	*	*	*	180
       0	*	*	*	*	*	*	5797	0	0	

A 181  2085	*	*	4423	*	3621	*	4337	*	*	*	*	2723	3310	4159	2150	*	*	4230	*	181
       0	*	*	*	*	*	*	5797	0	0	

Y 182  *	*	*	*	2153	*	*	*	*	2350	*	*	*	*	*	*	*	4423	*	909	182
       0	*	*	*	*	*	*	5797	0	0	

R 183  4118	*	*	4934	3114	*	*	*	3143	*	*	3524	*	3715	1609	4337	*	4426	*	3410	183
       0	*	*	*	*	*	*	5797	0	0	

E 184  4511	*	3156	1721	*	*	*	*	4230	3620	*	*	*	*	3147	4527	*	3350	*	2723	184
       0	*	*	*	*	*	*	5797	0	0	

I 185  *	*	*	*	2789	*	*	1698	*	2146	*	*	*	4361	*	*	*	2552	*	3295	185
       0	*	*	*	*	*	*	5797	0	0	

C 186  *	0	*	*	*	*	*	*	*	*	*	*	*	*	*	*	*	*	*	*	186
       0	*	*	*	*	*	*	5797	0	0	

F 187  *	*	*	*	2479	4230	*	*	2592	2940	*	*	4337	3346	*	3126	4511	4423	3545	4939	187
       0	*	*	*	*	*	*	5797	0	0	

P 188  3560	4825	*	*	4143	3999	*	4951	*	*	*	3085	1664	*	4030	3234	*	2971	*	*	188
       0	*	*	*	*	*	*	5731	0	0	

K 189  *	*	*	3614	*	3142	*	*	1718	*	*	*	*	*	4174	3705	2336	3360	3767	*	189
       0	*	*	*	*	*	*	5662	0	0	

L 190  3594	*	*	3053	*	3513	*	3679	*	1365	*	*	*	*	*	3607	*	2639	*	*	190
       0	*	*	0	*	*	*	5503	0	0	

//
