# Supplementary material for: The PD-(D/E)XK superfamily revisited: identification of new members among proteins involved in DNA metabolism and functional predictions for domains of (hitherto) unknown function
Source: BMC Bioinformatics. 2005 Jul 12;6:172. doi: 10.1186/1471-2105-6-172 (PMC1189080; doi:10.1186/1471-2105-6-172)
Supplement: Additional File 1 — An archive file in the zip format, which includes Hidden Markov Models of sequence & secondary structure profiles of PD-(D/E)XK nuclease families analyzed in this article (those known used as queries and newly identified ones). HMMs are in the format of the HHsearch program. The same data are available for download from the authors' FTP server: [file 1471-2105-6-172-S1.zip › hhsearch_pdexk_profiles/results/known/pfam01771.hhm]

NAME  pfam01771 Herpes_alk_exo Herpesvirus alkaline exonuclease. This family includes various alkaline exonucleases from members of the herpesviridae. Alkaline exonuclease appears to have an important role in the replication of herpes simplex virus.
FAM   
FILE  pfam01771
COM   /cluster/usr/soeding/hh/hhmake -i /cluster/databases/hhpred/new_dbs/cdd_21Feb05/pfam01771.a3m 
DATE  Wed Feb 23 05:14:18 2005
LENG  462 match states, 462 columns in multiple alignment
FILT  15 out of 17 sequences passed filter (max seq id>=90%, coverage>=0%, min seq id with query=0%, Ndiff=0%)
NEFF  4.1 
SEQ
>ss_pred
CCCCCHHHHHHHHHHCCCCCCCHHHHCCCCCCCHHHHHHHHHHHHHHHCCCCCCCHHHHHHHHHCCCCCCCCCCCHHHHHHHHHHCCHHHHHHHHHHHHH
HCCCCCCCHHHHHHHCCCEEHHHHHHHHCCCCCCHHEECCCCCCCCCCCCCCEEECCCCHHHHHHHHHHHCCCCCCCCCCCCCCCEECCCCCEEEHHHHH
HCCCCCCCCCCEECCCCCEEEEEEEEEEECCCCCCCCCCHHHHHHHHHCCCHHHHHHHHHHCCCCEEEEECCCCCCCHHHHHHHHHHHHCCCCCCCCCCC
CCCCHHHHHHHHHHCCCCCCEEEEECCCCCCCCEEEEEEEEECCCEECCCCHHHHHHHHHHHHHHCCCCCCCCCCCEEECCEEEEEEEEECCCCCCCCCC
CCCCCCCCCCCCCCCCEEEEEECCCCCHHHHHHHHHHHHHHHHHHHHHHCCCCCCCCCCCCC
>ss_conf
9733011002676414754431121003478844788999999887405656650367664541265545655447999999950899899999999998
6057675668999861851124433332068985231245887788887301020311379999999885007887553100123216777630010335
1022137888452057724898456333236701067305778898527998999999842589737871688888644776422255157875557888
5233289999997325774169984588778756756665662604248850378888753311101336788884010334348834652678776544
20078663052123315888704313714678999999999999998752788757643369
>Cons-pfam01771
xxxxxlxxxxfsxFlxxxxxxxxxxxxxxxxxxxxlrxxyxyxlxxxxxxxxgxxxxxxxfxxxxxxxxxxxxxxlxxvyxxcxxaxxxxxxxlxxxiEa
xTRgQsenxLWxlLRxgxiTASkxxwxxxgxxxxxkxfxxxxixxxxyxxxalaFGxxxExxvkxLvxxlxvxxpdxxxxxxcGlLxdpxtGifGaSLDx
xxxxxxgxxxxxxxxxxxxiyEIKcRxKYlfdkxdxDpxxxaYxxLxxxpxxxalxxFixSixxPxVEyxxxgxxPsxxeyLlTxdxxWxxxxkrkrxlt
xxxxxxxxxxxlxlNxxxxSxVxifxDPxxxxgxIxxkaxfxvxvFxNPRHxyFxQillQxyVvsxxyixxxxxpxxlxtxxxxivsaxfrkRxxxdxxx
cxxxxxxxxxxxxeIPvlLIvTPVxvdxexxxxxxxxaxxxwxxxxxxxxxxxpwxxxaxxa
>pfam01771 Herpes_alk_exo Herpesvirus alkaline exonuclease. This family includes various alkaline exonucleases from members of the herpesviridae. Alkaline exonuclease appears to have an important role in the replication of herpes simplex virus.
DLRAVLATLTFSLFLRSPPVPQFIATAHRNVPFPRLRLVYDYYLFKKINDFIGDTFVARLFSDEMPQNIAARLPELASVYEACQQAPARQVRELCLAIEA
ETRGQSENPLWDLLRRGLITASKLYWAVKGPNPSPKWFEPSPIKNNHYFASALAFGLRNEPVVKTLVAALYVKTPDLEVVHTCGLLIDPRTGIFGASLDM
CVNDSTGELNPLPFETDLRIYEIKCRAKYLFDKDDFDPLYSAYTELYKRPSAAALRDFIRSIPRPAVEYVPPGKLPSAREYLLTYDQAWKLGPKRKRKLT
PRHCLAFDADLLALNRTASSEVIVFSDPSETSGTITIKAAFTVPVFANPRHAYFYQILLQQYVVSGHYIDLHPGPEFLVTPIGRIVSAFFRKRTEDDPAA
CTLGGDGTLDPECEIPVLLIVTPVVVDPEVTEDLLSTARNAWEATAKETFDLRPWAPSALSA
>gi|119693 ALKALINE EXONUCLEASE
PKRPRPNSLPLTTtFRPLPPPPQTTSAVdpssHSPVNPPRDQHATDTADEKpraaspALSDASGPPTpdiplspggthardpdadpdspdldsmwSASVI
PNALPSHILAEtferhlrgllrgvraplaigplwarldyLCSLAVVLEEAgmvdrglgrhlwrltrrgppAAADAVAPRPLMGFYEAATQNQADCQLWAL
LRRGLTTASTLRWGPQGPCFSPQWLKHNASLRPDVQSSAVMFGRVNEPTARSLLFRYCVGrADDGgeagadtrrfifhepsdlaeENVHTCGVLMDGHTG
MVGASLDILVCprDIHGYLAPVP-KTPLAFYEVKCRAKYAFDPMDpSDPTASAYEDLMAHRSPEAFRAFIRSIPKPSVRYFAPGRVPGPEEALVTQDQAW
S---EAHASGEKRRCSAADRALVELNSGVVSEVLLFGAPDLGRHTISPvswssgDLVRREPVFANPRHPNFKQILVQGYVLDSHFPDCPPHP-HLVTFIG
RHRTSAEEGvtfRLEDGAGALGAAGPskASILPNQAVPIALIITPVRIDPEIYKAIQRSSRLAFDDTLAELWASRsPGPGPAAaetTS
>gi|119696 ALKALINE EXONUCLEASE
VLPQRITTLTFLDhFKKSRPLPNSDKR--LNPIFYRLAYIRDLVGEMELEGIVERGTASRLLGASSPAGFVAGt---YTHARDLSKTMSLASVRDAVLAI
EAQTRDQSESQLWALLRRGLATASTMKWGALGPQYHPQWCEVSTNAKGIPNNPALQFGQTNERTARSLISALYVArseaaTPDLlvdpgcgqcfvfdesa
svpGDAYACGLLMDARTGVVGASLDMLVCdrDPSGVLSPHSTQTTLDFFEIKCRAKYLFDPDLFSPVATAYANLLKHRTAVCLRKFLRSIKNPAVEYFAP
TSVPGATEALITCNSSWK---PREVNETNRRCGDFDRDHIALNLDASSDVWLFSEPDLESETITParwdtgELALSVPVFANPRHPNFKQILVQAYVLSG
HFPDHQLRP-FLVTFIGRHRKRCEEGKTF---TICDRPEGspynlnEVVHSSCAIPILLFVTPVIVDREgCWEDIEIESLTAFNKTADAIWD---SDSPA
DVS
>gi|971322 deoxyribonuclease [Bovine herpesvirus 1]
MSRAPLAKRARFE-LDSARRPRWSA---CRKGLWRAAWTSFWPRRRAKATATTRSFAARRTSGTCSPVRARR-----------SQAAARGARGLFLAVEA
ATRGQAACDLWWLLRRSLATASSVRWGAAGPRPLVRLGRG---AAEERNTAATAFGRDNEPLARALVRACCVPpgdlpTPDGladgggradelgpvfvfd
aaagaaaesaagagAEAHTCGLLIDPRTGALGASIDMLVCdrDARGELAPHPTQTALGVFEIKCRAKYAFDPDD-GARRRARTPPCCGRSAAALRAFLRS
VRRPGVEHCPPDGCPGAAEALASCADAWAPP-PPAGAAPARRCSEFDWRHLALNRSVTSRVWLFNEPAAHSGAIGLatwdtgEAALEAPLFANPRHANFK
QILVQSYVLAGHFPERAAAL-HLVTFIGRQRRAREQGplevRAGPGAETCTVP-R-----EGAVPVLLIATPVVVDGElARESLEQPAREAFRAAVKESW
DRRRRAADAAaTA
>gi|119697 ALKALINE EXONUCLEASE
FVKTDINTINVEHhFIDTLQKTSPNMDCrgMTAGIFIRLSHMYKILTTLeSPNDVTYTTPgsTNALFFKTSTQPQEPRPEELAS------KLTQDDIKRI
LLTIESETRGQGDNAIWTLLRRNLITASTLKWSVSGPVIPPQWFYHHNTTDTYGDAAAMAFGKTNEPAARAIVEALFIDpadirTPDHltpeattkffnf
dmlntkspsllvgtprIGTYECGLLIDVRTGLIGASLDVLVCdrDpLTGTLNPHPAETDISFFEIKCRAKYLFDPDDkNNPLGRTYTTLINRPTMANLRD
FLYTIKNPCVSFFGPSANPSTREALITDHVEWK-----RLGFKGGRALTElDAHHLGLNRTISSRVWVFNDPDIQKGTITTiawatgDTALQIPVFANPR
HANFKQIAVQTYVLSGYFPALKLRP-FLVTFIGRVRRPHEVGvplRVDTQAAAIYEYNWp-TIPPHCAVPVIAVLTPIEVDVPrVTQILKDTGNNAITsA
LRSLRWDNLhPAVEEESvdcangtTS
>gi|232076 ALKALINE EXONUCLEASE
DQQTQLCSSSFSHFLKHPKVQHFISTYSELVKMPTIRYVYFYYLFKKIGGFIGNEKIGTYFSKNVCNNIAAKgVPKLADVYKACEKMNLRQQSEICLLIE
EVTRGQYLNSLWDALRDGTISSSKFYWATKKQNSTKKIFEPWPIKNDYYVAGPLAFGLRCEEVIKTVLNELICT-PKQASCFDCGFMQSPLDGIFGVSLD
YCTNVETNKDNLLVFHPDTEVYEIKSRFKYLFDKSECDTLYKKYKELYSNPCVKTLIKFIFSVSKPAIEFVPSGRLPSESDYLLAYDEEWNLRPTKKRKL
NASHEM--IKKCIEYNSYAGSQIYILSDPAENNGQITVKSKFKAGIFMNPRHTYFYQVALQHRVV-QSYIGLSESPKSLGTQKNFIVSSFFRKRHFSDPP
VCYVGKK-QLEKTVEIPVFIIITPVYIPRSALLETISQAVNFWEESAKEAFTEYPWAPCALFA
>gi|2337999 alkaline exonuclease [Alcelaphine herpesvirus 1]
EQVKKLATYTFSNFIRCPEVQQAIASGEIRNDMPHLRFVYIFYLFKKIQDFIGDTEVFGIYEKVMGVERAN-SAKLVDVVQACTEMRPHIQAQICEHIER
LTRGQGENVLWEVLRDGVISSSKLLKFVKQQTPDSKIFNPIPIQKNHYVASPVAFGVRNETVVKKLISELVV-EEGIGCVTEFGFMLSPNDGIFGVSLDM
CTNASMSDHNTVEFTSTTTIYEIKCRYKYLFSKCDYDPIYQAYQKLYNSPGRQELIDFIQSIQKPTVEYVSRGRLPTQNDYLLSFDRSWDFGpPKRKRKL
TSGHKI--TEQCMKYNCYTESKVIILTDPALTSGKIEVKGSFFVDIYINPRHAYYHQCMLQYKIV-TNYVQLTKGDScKHTHPGVFLVSAFFRKRNSADF
PKTYIKTErSFVDASVEIPVLLIITPVFVPHGPLVDTLEQAIKFWQVAVKEEFNHWPWAPTSLSA
>gi|119691 ALKALINE EXONUCLEASE
DPMEEMTSYTFARFLRSPETEAFVRNLDRPPQMPAMRFVYLYCLCKQIQEFSGETGFCDFVSSLVQENDSKDGPSLKSIYWGLQEATDEQRTVLCSYVES
MTRGQSENLMWDILRNGIISSSKLLSTIK--NGPTKVFEPAPISTNHYFGGPVAFGLRCEDTVKDIVCKLIC-GDA-SANRQFGFMISPTDGIFGVSLDL
CVN-VESQGDFILFTDRSCIYEIKCRFKYLFSKSEFDPIYPSYTALYKRPCKRSFIRFINSIARPTVEYVPDGRLPSEGDYLLTQDEAWNLKDVRKRKLG
PGHDL--VADSLAANRGVESMLYVMTDPSENAGRIGIKDRVPVNIFINPRHNYFYQVLLQYKIV-GDYVRHSGGGKpgRDCSPRVNIVTAFFRKRSPLDP
ATCTLGSDLLLDASVEIPVAVLVTPVVLPDSVIRKTLSTAAGSWKAYADNTFDTAPWVPSGLFA
>gi|1706730 Alkaline exonuclease
NLASIIEEDSVFLFLIDKLNNLDIS--RRKISFNFIRLCYTYYILIKFNSRFKDTFLARSFIDYMHQNISDFideNVELSDLYSNIyvrlQDASPKVVKN
LFKILERETRGQSTNPLWHAMRKNCITATKIYDIY----IS-KSFSG--IQEHSYLGDAVLYGIKHERIIEHLLKTFFVK-KP-WISKTLGLLLDPSSGV
FGASIDSYYGISFNDNNLIEVGDKVVIFELKFRYKYLREKN--DLFVS---ELLQNPSEIALAKFILSHPIPAIEYRENGKMPSAREYLITNNPLYDSGK
KRRACLTPKNLTFDITRLIPMNEKNVSTAIIFDvvkDCILNTLVAYQKAIFTIDAFINPRHRYYFQSILQQYVMTQFYIQDHDNPEnieKENLPSVYIVS
AIFRKR-EDDEKNCRLLIEDTEYLEEEIPLILLITPITIDAEFTSRVIKDICCIWENKIAQQTNLKIWAQSAVrqymaaSS
>gi|119692 ALKALINE EXONUCLEASE
RLLAVWDDEPLSLFLMNTFLLHQEG--FRNLPFTVLRLSYAYRIFAkmlrAHGTPVAEDFmtrVAALARDEGLRDILGQrhaaeasraeiAEALERVAER
CddrhggsddyvwlsrllDLAPNYRQVELFQLLEKESRGQSRNSVWHLLRMDTVSATKFYEAFVsGCLPGAAAADGSGGGGSHYTGSragvspGIQFGIK
HEGLVKTLVECYVMHg-RE-PVRDGLGLLIDPTSGLLGASMDLCFGvLKQGSGRTLLVEPCARVYEIKCRYKYLRKKE--DPFVQ---NVLRRHDAAAVA
SLLQSHPVPGVEFRGERETPSAREFLLSHDAALFRAtLKRARPLKPPEPLREyLADLLYLNKAECSEVIVFDakhlsdDNSDGDATITInaslglaagdg
agggadhhlrgspgdspppipfedentpellgrlnvyeVARFSLPAFVNPRHQYYFQMLIQQYVLSQYYIKKHPDPEridFRDLPTVYLVSAIFRER-EE
SELGCELLAGGRVFHCDHIPLLLIVTPVVFDPQFTRHAVSTVLDRWSRDLSRKTNLPIWVPNSAneyvvsSV
#
NULL   3706	5728	4211	4064	4839	3729	4763	4308	4069	3323	5509	4640	4464	4938	4285	4423	3815	3783	6325	4665	
AVER   3508	5322	4222	4120	4228	4297	5420	4167	4339	3415	6452	4794	3968	4958	3937	3873	4130	3924	6320	4756	
HMM    A	C	D	E	F	G	H	I	K	L	M	N	P	Q	R	S	T	V	W	Y	
       M->M	M->I	M->D	I->M	I->I	D->M	D->D	Neff	Neff_I	Neff_D
       0	*	*	0	*	0	*	99999	99999	99999	
D 1    *	*	2172	2982	3674	*	*	*	*	*	3774	2901	3627	*	3617	4002	3791	3856	*	*	1
       0	*	*	*	*	*	*	4143	0	0	

L 2    *	*	*	*	*	*	*	*	3627	1352	*	*	3884	2002	*	3774	4095	3674	*	*	2
       0	*	*	*	*	*	*	4143	0	0	

R 3    3760	*	*	*	*	*	*	*	2869	2820	3884	*	2927	3041	2421	3791	*	3877	*	*	3
       0	*	*	*	*	*	*	4143	0	0	

A 4    2005	4095	*	2394	*	*	*	*	3877	*	*	*	3627	3856	*	2775	2858	*	*	*	4
       0	*	*	*	*	*	*	4143	0	0	

V 5    *	*	3674	2942	*	*	*	3760	2982	*	*	*	3774	4069	2737	4057	*	2010	*	*	5
       0	*	*	*	*	*	*	4143	0	0	

L 6    3791	*	*	*	*	*	*	2176	*	1070	3884	*	3627	*	*	*	*	*	3617	*	6
       0	*	*	*	*	*	*	4143	0	0	

A 7    1481	4069	3617	2289	*	*	*	*	*	*	*	2650	*	*	*	*	2870	*	*	*	7
       0	*	*	*	*	*	*	4143	0	0	

T 8    4002	*	3617	2289	*	*	*	*	3774	*	*	*	*	*	*	1888	1698	*	*	*	8
       0	*	*	*	*	*	*	4143	0	0	

L 9    *	*	3760	2701	4095	*	*	3674	*	1715	*	*	*	*	2883	4069	*	*	*	2881	9
       0	*	*	*	*	*	*	4143	0	0	

T 10   3774	*	*	*	*	*	*	*	*	*	*	2853	2091	*	*	2356	1480	*	*	*	10
       0	*	*	*	*	*	*	4143	0	0	

F 11   *	*	*	*	889	*	*	*	*	2091	*	*	*	*	3774	*	*	2716	*	*	11
       0	*	*	*	*	*	*	4143	0	0	

S 12   3884	*	*	3674	2767	*	*	*	*	2927	*	*	*	*	*	1244	2707	*	*	*	12
       0	*	*	*	*	*	*	4143	0	0	

L 13   4057	*	3856	3774	*	*	2858	*	4014	2411	3791	2982	*	*	2942	*	3627	*	*	*	13
       518	2131	3774	0	*	*	*	4143	1928	0	

F 14   *	*	*	*	0	*	*	*	*	*	*	*	*	*	*	*	*	*	*	*	14
       0	*	*	*	*	0	*	4020	0	1000	

L 15   *	*	*	*	*	*	*	2276	3856	636	*	*	*	*	3627	*	*	*	*	*	15
       0	*	*	*	*	*	*	4143	0	0	

R 16   *	*	2723	*	*	*	*	3760	2006	3791	3617	*	3627	*	1781	*	*	*	*	*	16
       0	*	*	*	*	*	*	4143	0	0	

S 17   4095	3877	2775	*	*	4002	3041	*	*	3627	*	3617	*	*	*	1724	3674	*	*	*	17
       0	*	*	*	*	*	*	4143	0	0	

P 18   2341	*	*	*	*	*	*	*	2775	3674	*	*	1438	*	2971	*	3617	*	*	*	18
       0	*	*	*	*	*	*	4143	0	0	

P 19   *	*	*	2881	3617	*	*	*	3041	2775	*	*	2028	2853	2926	*	*	*	*	*	19
       0	*	*	*	*	*	*	4143	0	0	

V 20   *	*	*	*	*	*	*	*	3674	2731	*	3760	3627	*	2883	*	3884	1553	*	3791	20
       0	*	*	*	*	*	*	4143	0	0	

P 21   3791	*	*	3884	*	*	*	*	*	3617	*	3760	1652	2413	3054	*	3674	*	*	*	21
       0	*	*	*	*	*	*	4143	0	0	

Q 22   2942	*	4014	3076	*	*	2825	3791	*	3760	*	3856	*	2460	3774	3674	*	*	*	*	22
       0	*	*	*	*	*	*	4143	0	0	

F 23   2938	*	3760	*	2194	*	*	*	*	4057	*	*	3674	3617	3791	3856	3627	*	2889	*	23
       0	*	*	*	*	*	*	4143	0	0	

I 24   *	4014	3856	2701	*	4002	*	2094	*	3076	*	3674	*	*	*	3774	3627	3884	*	*	24
       0	*	*	*	*	*	*	4143	0	0	

A 25   1757	*	*	*	*	2796	*	*	2823	*	3674	*	*	*	2986	2222	*	*	*	*	25
       790	*	1246	*	*	*	*	4143	0	0	

T 26   2857	*	2903	*	*	*	*	*	*	*	*	3181	*	3281	2976	3144	1863	*	*	*	26
       196	*	2976	*	*	2883	210	3244	0	2981	

A 27   1863	2737	*	*	*	3195	*	*	*	3193	*	*	*	*	*	3327	*	2651	*	3357	27
       534	1693	*	1589	583	937	1066	3122	1582	2865	

H 28   *	*	3635	3632	3321	*	2079	3513	2770	*	3189	*	*	*	3520	3816	*	*	*	*	28
       0	*	*	*	*	0	*	3761	0	1692	

R 29   3048	3774	*	4069	*	*	*	3877	3791	2933	*	*	*	*	1967	3627	2853	*	*	*	29
       0	*	*	*	*	*	*	4143	0	0	

N 30   2829	*	*	*	*	*	*	*	3760	4069	*	2448	2750	2898	2825	4057	*	4095	*	*	30
       0	*	*	*	*	*	*	4143	0	0	

V 31   4095	*	*	*	*	3674	*	3760	3774	3617	*	3877	1937	*	*	*	*	1711	*	*	31
       0	*	*	*	*	*	*	4143	0	0	

P 32   *	*	3877	*	*	3774	*	2762	3082	4002	*	3627	2423	3884	4057	2881	*	*	*	*	32
       0	*	*	*	*	*	*	4143	0	0	

F 33   4002	*	*	*	1294	*	*	4057	*	2926	1959	*	3627	*	*	*	*	*	*	*	33
       0	*	*	*	*	*	*	4143	0	0	

P 34   *	*	*	*	*	*	*	3674	*	*	*	3760	1220	*	*	2918	3617	*	3774	2927	34
       0	*	*	*	*	*	*	4143	0	0	

R 35   2410	*	4057	*	3760	*	3877	3791	*	*	*	*	*	*	1334	*	4069	3617	*	*	35
       0	*	*	*	*	*	*	4143	0	0	

L 36   3774	*	3627	*	*	*	*	2906	*	1139	2424	*	*	*	*	*	*	3791	*	*	36
       0	*	*	*	*	*	*	4143	0	0	

R 37   2289	*	*	*	*	*	*	*	*	*	*	*	*	3627	653	3674	*	*	*	*	37
       0	*	*	*	*	*	*	4143	0	0	

L 38   *	*	*	*	2881	*	2650	*	*	1642	4014	*	*	*	*	*	*	*	3774	2002	38
       0	*	*	*	*	*	*	4143	0	0	

V 39   2808	2775	*	*	*	*	*	3856	*	*	3674	*	*	*	*	3617	2909	1519	*	*	39
       0	*	*	*	*	*	*	4143	0	0	

Y 40   *	*	*	*	*	*	2892	*	*	*	*	*	*	*	3856	3774	3627	*	*	639	40
       0	*	*	*	*	*	*	4143	0	0	

D 41   3617	*	2028	*	2914	*	*	3877	3674	3884	*	4014	*	*	*	*	3760	2935	*	4057	41
       0	*	*	*	*	*	*	4143	0	0	

Y 42   *	*	*	*	3877	*	*	3674	*	2927	*	*	*	*	*	*	3627	*	3774	816	42
       0	*	*	*	*	*	*	4143	0	0	

Y 43   3627	2837	*	*	3035	*	*	*	*	2829	*	*	3774	*	3617	*	*	3856	*	1773	43
       0	*	*	*	*	*	*	4143	0	0	

L 44   *	*	3627	*	*	3856	*	2686	*	1292	3791	*	*	*	3774	*	3674	4002	*	*	44
       0	*	*	*	*	*	*	4143	0	0	

F 45   *	3884	*	2235	1244	*	*	*	*	2775	*	*	*	*	3774	*	3674	*	*	*	45
       0	*	*	*	*	*	*	4143	0	0	

K 46   3617	*	*	*	*	*	*	2775	1694	2316	3856	*	*	*	3774	3054	*	*	*	*	46
       397	2054	*	1881	457	*	*	4143	2166	0	

K 47   1747	*	*	3856	*	*	*	*	1441	*	*	*	*	3884	3076	3674	*	*	*	*	47
       0	*	*	*	*	*	*	4143	0	0	

I 48   *	*	*	*	3760	*	3617	1803	3774	2251	*	*	3674	*	4002	*	*	4014	*	3791	48
       0	*	*	*	*	*	*	4143	0	0	

N 49   3774	*	*	3856	*	1935	4002	*	*	*	*	1657	*	2881	*	3627	*	*	*	*	49
       0	*	*	*	*	*	*	4143	0	0	

D 50   3791	*	1650	2398	*	2388	*	*	*	*	*	*	*	*	*	3760	2693	*	*	*	50
       0	*	*	*	*	*	*	4143	0	0	

F 51   2698	*	*	*	1786	*	*	3856	*	4002	*	*	3617	*	3760	3791	*	3674	*	3076	51
       0	*	*	*	*	*	*	4143	0	0	

I 52   4002	*	*	*	3760	*	*	1553	*	*	*	3791	*	*	*	2750	2723	2731	*	*	52
       0	*	*	*	*	*	*	4143	0	0	

G 53   2796	*	*	3856	*	1031	*	*	3760	*	*	3791	*	*	*	*	3774	*	*	3674	53
       0	*	*	*	*	*	*	4143	0	0	

D 54   *	*	2101	2744	*	*	*	*	*	*	*	2382	2802	*	2814	4014	3674	*	*	*	54
       0	*	*	*	*	*	*	4143	0	0	

T 55   *	3791	2304	3041	*	3856	*	*	*	*	*	*	3627	*	*	3774	1393	*	*	*	55
       0	*	*	*	*	*	*	4143	0	0	

F 56   3029	*	4014	3877	1937	3884	*	3791	4069	*	*	*	3674	*	*	*	2262	*	*	*	56
       397	2054	*	3459	138	*	*	4143	2166	0	

V 57   2289	*	*	*	3884	*	*	3063	*	2775	*	*	*	*	*	3627	3674	1724	*	*	57
       0	*	*	*	*	*	*	4143	0	0	

A 58   1306	2948	*	*	3877	2923	*	*	*	4095	4057	3674	*	*	*	3856	*	*	*	*	58
       0	*	*	*	*	*	*	4143	0	0	

R 59   1832	*	3884	*	*	2964	*	*	*	*	*	4014	*	*	1640	3627	4069	*	*	*	59
       0	*	*	*	*	*	*	4143	0	0	

L 60   4002	*	*	*	2948	*	*	2982	3791	1934	*	*	*	*	3774	3760	*	2826	*	4069	60
       0	*	*	*	*	*	*	4143	0	0	

F 61   3617	*	*	*	1037	*	*	3627	*	2823	*	*	*	*	*	*	3774	3884	*	3877	61
       0	*	*	*	*	*	*	4143	0	0	

S 62   *	*	*	3877	3674	2396	*	2775	4057	*	*	*	3627	*	3617	2101	*	4014	*	*	62
       0	*	*	*	*	*	*	4143	0	0	

D 63   3856	*	1690	2935	*	2883	*	*	2279	*	*	3627	*	*	*	3884	*	*	*	*	63
       0	*	*	*	*	*	*	4143	0	0	

E 64   2802	*	*	2423	4095	*	*	*	*	3884	4057	4069	*	*	4014	3856	2723	3877	*	3760	64
       0	*	*	*	*	*	*	4143	0	0	

M 65   *	3774	*	*	*	3617	*	*	*	3627	1452	*	*	*	4002	2762	*	2402	*	*	65
       0	*	*	*	*	*	*	4143	0	0	

P 66   *	4069	*	*	4014	2982	2901	*	*	3617	*	*	2028	2837	*	3774	3674	*	*	*	66
       0	*	*	*	*	*	*	4143	0	0	

Q 67   3856	*	*	3884	*	4014	*	*	*	4057	*	4069	2883	1960	3617	3627	*	2982	*	*	67
       0	*	*	*	*	*	*	4143	0	0	

N 68   *	*	3617	3877	3791	2933	3627	*	*	*	*	2097	2829	*	*	4095	4057	3774	*	*	68
       0	*	*	*	*	*	*	4143	0	0	

I 69   4002	*	2424	*	3856	*	*	1606	*	3791	*	*	*	3674	2825	*	*	4014	*	*	69
       0	*	*	*	*	*	*	4143	0	0	

A 70   1776	3791	*	3674	*	*	*	*	*	2622	*	4057	4002	*	4014	2821	*	3856	*	*	70
       188	*	3035	*	*	*	*	4143	0	0	

A 71   1517	*	3613	*	*	2044	*	*	3644	*	*	3625	3539	*	3657	*	*	*	*	*	71
       122	*	3625	*	*	*	0	4010	0	1459	

R 72   *	*	3446	3414	3500	2701	*	*	2552	*	*	*	*	3372	2184	*	3556	*	*	*	72
       2132	701	2676	3591	125	0	*	3882	3287	1810	

L 73   3321	*	*	*	*	2724	*	*	*	1609	*	3520	3189	*	*	2709	*	3816	*	*	73
       108	*	3791	*	*	*	0	3761	0	1692	

P 74   3499	3009	*	2175	*	*	*	*	*	3591	*	*	1744	*	*	3437	*	3440	*	*	74
       0	*	*	*	*	2175	361	3694	0	2233	

E 75   3321	*	2784	1308	*	*	*	*	2721	*	*	*	*	*	*	2327	*	*	*	*	75
       0	*	*	*	*	1591	582	3761	0	1692	

L 76   *	*	*	*	*	*	*	3932	*	498	*	*	*	*	*	*	*	2877	*	3466	76
       0	*	*	*	*	*	0	3925	0	1432	

A 77   1428	3622	*	3431	*	*	*	*	3734	*	*	*	3932	*	*	2755	3466	3735	*	*	77
       0	*	*	*	*	*	0	3925	0	1432	

S 78   3907	*	2164	3932	*	*	3466	*	3622	*	*	*	*	*	3431	1835	*	3321	*	*	78
       144	*	3394	*	*	*	0	3925	0	1432	

V 79   3236	*	*	*	*	*	*	3613	*	2501	*	*	*	*	*	*	*	654	*	*	79
       0	*	*	*	*	*	0	3727	0	1820	

Y 80   3304	*	*	*	*	*	*	*	*	3127	*	*	*	*	3236	*	*	3619	*	745	80
       0	*	*	*	*	*	0	3727	0	1820	

E 81   2753	*	2368	1930	*	*	*	*	3798	*	*	*	*	3619	3807	3490	*	*	3613	*	81
       0	*	*	*	*	*	0	3727	0	1820	

A 82   1522	*	*	3127	*	3613	*	*	*	3236	*	3490	*	*	3304	*	*	3807	*	3513	82
       0	*	*	*	*	*	0	3727	0	1820	

C 83   3127	716	*	*	*	*	*	3490	*	3613	*	*	*	*	*	3236	*	*	*	*	83
       719	1350	*	3616	123	1530	613	3727	2369	1820	

Q 84   3343	3621	3429	2911	*	*	*	*	3484	*	*	*	*	2328	3865	2631	3721	*	*	*	84
       0	*	*	*	*	863	1151	3907	0	1494	

Q 85   3502	4025	2843	2820	*	*	*	*	2770	3541	*	*	*	2458	3715	*	3667	*	*	*	85
       0	*	*	*	*	0	*	4077	0	1000	

A 86   1053	*	*	*	*	*	*	*	*	2869	1951	*	*	*	*	*	*	3029	*	*	86
       0	*	*	*	*	*	*	4143	0	0	

P 87   3774	*	3627	*	*	*	*	*	*	*	*	3041	1702	*	3877	2807	2278	*	*	*	87
       0	*	*	*	*	*	*	4143	0	0	

A 88   1685	3791	3884	*	*	*	*	*	*	2959	*	3617	2308	3674	*	*	*	4095	*	*	88
       0	*	*	*	*	*	*	4143	0	0	

R 89   2927	*	2853	3884	*	*	2944	*	3760	*	*	*	*	*	2159	*	*	2707	*	3617	89
       0	*	*	*	*	*	*	4143	0	0	

Q 90   2802	*	3674	*	*	3774	*	2964	*	*	*	*	*	2172	3617	2823	4095	3760	*	*	90
       0	*	*	*	*	*	*	4143	0	0	

V 91   2883	*	*	*	*	*	*	3674	3076	*	*	*	3627	2257	2948	*	*	2013	*	*	91
       0	*	*	*	*	*	*	4143	0	0	

R 92   3877	4095	*	*	*	*	4014	*	2716	*	*	3791	*	*	1652	4069	3884	3617	*	4057	92
       0	*	*	*	*	*	*	4143	0	0	

E 93   3029	*	3856	2525	*	3774	4014	*	3791	*	*	3760	3627	3877	2869	*	*	3884	*	*	93
       0	*	*	*	*	*	*	4143	0	0	

L 94   2927	*	*	*	*	*	*	1615	*	1053	*	*	*	*	*	*	*	4057	*	*	94
       0	*	*	*	*	*	*	4143	0	0	

C 95   *	1515	*	*	1734	*	*	4002	*	3674	3627	*	*	*	*	4095	*	3856	*	*	95
       0	*	*	*	*	*	*	4143	0	0	

L 96   *	4014	*	3877	*	3627	*	*	2775	1205	*	*	*	2820	*	3884	*	*	*	*	96
       0	*	*	*	*	*	*	4143	0	0	

A 97   2099	*	*	*	3627	*	3877	2775	*	2301	*	*	*	*	4057	*	2829	*	*	3884	97
       0	*	*	*	*	*	*	4143	0	0	

I 98   *	*	*	*	*	*	*	1230	*	2686	*	*	*	*	*	*	*	1568	*	3627	98
       0	*	*	*	*	*	*	4143	0	0	

E 99   *	*	*	0	*	*	*	*	*	*	*	*	*	*	*	*	*	*	*	*	99
       0	*	*	*	*	*	*	4143	0	0	

A 100  1195	*	*	4069	*	*	*	*	3617	*	*	*	*	*	1857	2775	*	*	*	*	100
       0	*	*	*	*	*	*	4143	0	0	

E 101  1845	*	*	1562	*	*	*	4095	*	2964	3884	*	*	3856	*	*	*	4069	*	*	101
       0	*	*	*	*	*	*	4143	0	0	

T 102  *	*	*	*	*	*	*	*	*	*	*	*	*	*	*	3617	123	*	*	*	102
       0	*	*	*	*	*	*	4143	0	0	

R 103  *	*	*	*	*	*	*	*	*	*	*	*	*	3627	222	4014	*	*	*	*	103
       0	*	*	*	*	*	*	4143	0	0	

G 104  4002	*	3856	*	*	463	*	*	*	*	*	3627	*	*	*	4014	*	*	*	*	104
       0	*	*	*	*	*	*	4143	0	0	

Q 105  *	*	*	*	*	*	*	*	*	*	*	*	*	0	*	*	*	*	*	*	105
       0	*	*	*	*	*	*	4143	0	0	

S 106  2698	*	*	*	*	2772	*	*	*	*	*	*	*	4057	*	940	*	*	*	3082	106
       0	*	*	*	*	*	*	4143	0	0	

E 107  3774	*	2189	1215	*	*	*	*	*	3041	*	*	*	*	3617	*	3760	*	*	*	107
       0	*	*	*	*	*	*	4143	0	0	

N 108  *	2698	*	*	*	*	*	*	*	*	*	485	*	*	*	2927	*	*	*	*	108
       0	*	*	*	*	*	*	4143	0	0	

P 109  3674	*	2883	4057	*	*	*	*	*	3884	*	4095	2055	2737	*	2825	*	3877	*	*	109
       0	*	*	*	*	*	*	4143	0	0	

L 110  *	*	*	*	*	*	*	3674	*	493	3884	*	*	*	*	*	*	2802	*	*	110
       0	*	*	*	*	*	*	4143	0	0	

W 111  *	*	*	*	*	*	*	*	*	*	*	*	*	*	*	*	*	*	0	*	111
       0	*	*	*	*	*	*	4143	0	0	

D 112  2737	*	1826	2982	*	*	2136	*	*	*	*	*	*	*	*	*	2829	*	3774	*	112
       0	*	*	*	*	*	*	4143	0	0	

L 113  1902	*	*	*	*	*	*	2424	*	1065	*	*	*	*	*	*	*	3877	*	*	113
       0	*	*	*	*	*	*	4143	0	0	

L 114  *	*	*	*	4095	*	*	*	*	205	3760	*	*	*	*	*	*	*	*	*	114
       0	*	*	*	*	*	*	4143	0	0	

R 115  *	*	*	*	*	*	*	*	*	*	*	*	*	*	0	*	*	*	*	*	115
       0	*	*	*	*	*	*	4143	0	0	

R 116  *	*	1698	*	*	*	*	*	2775	*	3617	3884	*	*	1334	*	*	*	*	*	116
       0	*	*	*	*	*	*	4143	0	0	

G 117  *	*	3617	*	*	687	*	*	*	*	*	2716	*	*	*	3774	*	*	*	3791	117
       0	*	*	*	*	*	*	4143	0	0	

L 118  *	3760	*	*	*	*	*	2410	*	1334	4057	*	*	*	*	*	2229	3877	*	*	118
       0	*	*	*	*	*	*	4143	0	0	

I 119  2289	*	*	*	*	*	*	835	*	*	*	*	*	*	*	*	3627	2701	*	*	119
       0	*	*	*	*	*	*	4143	0	0	

T 120  *	*	*	*	*	*	*	*	*	*	*	*	*	*	*	1129	882	*	*	*	120
       0	*	*	*	*	*	*	4143	0	0	

A 121  680	*	*	*	*	*	*	*	*	*	*	*	*	*	*	1412	*	*	*	*	121
       0	*	*	*	*	*	*	4143	0	0	

S 122  *	*	*	*	*	*	*	*	*	*	*	*	*	*	*	373	2136	*	*	*	122
       0	*	*	*	*	*	*	4143	0	0	

K 123  *	*	*	*	*	*	*	*	653	*	*	*	*	*	*	3774	1782	*	*	*	123
       0	*	*	*	*	*	*	4143	0	0	

L 124  *	*	*	*	1637	*	*	3760	*	1322	3856	*	*	*	*	*	*	2883	*	*	124
       0	*	*	*	*	*	*	4143	0	0	

Y 125  *	*	*	*	*	*	4014	*	2762	2881	*	*	*	4057	2208	*	*	*	*	1402	125
       0	*	*	*	*	*	*	4143	0	0	

W 126  *	*	2775	3617	*	*	4095	*	3877	*	*	*	*	*	*	3884	*	*	791	*	126
       0	*	*	*	*	*	*	4143	0	0	

A 127  1497	*	*	*	3877	1808	*	2775	*	*	*	*	*	*	*	3674	3884	*	*	*	127
       0	*	*	*	*	*	*	4143	0	0	

V 128  2289	*	*	*	3617	*	*	3884	*	*	*	*	3627	*	*	*	4069	1476	*	2775	128
       228	*	2775	*	*	*	*	4143	0	0	

K 129  3605	*	3801	*	*	*	*	*	1284	3662	*	*	*	3442	3864	3480	*	3238	*	*	129
       295	3238	3668	0	*	*	0	3820	1000	1391	

G 130  *	*	*	*	*	736	*	*	3668	*	*	*	*	1639	*	*	*	*	*	*	130
       0	*	*	*	*	*	0	3706	0	1923	

P 131  *	3147	*	*	*	*	3684	*	*	*	*	*	1037	1635	*	*	*	*	*	*	131
       0	*	*	*	*	1679	540	3706	0	1923	

N 132  *	3442	*	*	*	*	*	*	*	3238	*	1597	*	3662	2700	3827	3673	3480	*	*	132
       0	*	*	*	*	0	*	3820	0	1391	

P 133  *	*	*	*	2802	3884	*	2236	*	*	*	*	1969	*	*	3082	2898	*	*	3856	133
       0	*	*	*	*	*	*	4143	0	0	

S 134  *	*	3877	*	*	3617	3856	*	*	3774	*	4057	2262	*	*	1700	2923	*	*	*	134
       228	*	2775	*	*	*	*	4143	0	0	

P 135  3238	*	*	*	*	*	*	*	1830	*	*	*	1421	*	*	3673	3668	3605	*	*	135
       0	*	*	*	*	0	*	3820	0	1391	

K 136  3617	*	*	*	*	*	*	*	1052	*	*	*	*	2131	2782	*	4002	*	*	*	136
       0	*	*	*	*	*	*	4143	0	0	

W 137  3617	3791	*	*	*	*	*	2400	*	2383	*	*	*	*	*	3760	*	3884	1628	*	137
       0	*	*	*	*	*	*	4143	0	0	

F 138  3617	2927	*	*	660	3774	*	*	*	3627	*	*	*	*	*	*	*	*	*	*	138
       0	*	*	*	*	*	*	4143	0	0	

E 139  *	*	3617	1779	*	*	*	*	3627	3791	*	2964	*	4095	3774	2881	*	*	*	3674	139
       0	*	*	*	*	*	*	4143	0	0	

P 140  4002	*	*	3791	*	2130	2650	*	*	*	*	*	1292	*	*	*	*	3856	*	*	140
       357	*	2190	*	*	*	*	4143	0	0	

S 141  3589	*	*	*	*	*	3333	3588	*	*	*	3289	*	3743	*	1587	*	*	2154	*	141
       0	*	*	*	*	*	0	3690	0	1993	

P 142  3289	*	*	*	*	3127	*	*	*	*	*	3333	966	*	*	*	2540	*	*	*	142
       0	*	*	*	*	596	1563	3690	0	1993	

I 143  3796	*	*	*	*	3518	*	967	*	*	*	3698	*	*	*	3480	3537	*	*	3711	143
       0	*	*	*	*	0	*	4020	0	1000	

K 144  2814	*	*	*	*	3617	*	*	2155	3627	*	*	*	2817	4002	3884	2834	4095	*	*	144
       0	*	*	*	*	*	*	4143	0	0	

N 145  3774	4002	3674	3760	*	2701	*	*	2866	*	*	2233	*	*	3627	*	3884	4057	*	*	145
       0	*	*	*	*	*	*	4143	0	0	

N 146  *	*	4069	3774	*	2927	3760	*	*	*	*	1519	3627	3791	*	3617	3674	*	*	*	146
       0	*	*	*	*	*	*	4143	0	0	

H 147  *	*	3627	3774	*	*	1427	3856	*	*	*	*	*	3791	*	3760	4002	*	*	2348	147
       0	*	*	*	*	*	*	4143	0	0	

Y 148  *	*	*	*	2898	3674	*	*	*	*	*	*	2927	*	3774	*	*	3627	*	994	148
       0	*	*	*	*	*	*	4143	0	0	

F 149  *	*	2829	*	2103	*	*	*	*	3760	*	2814	4095	3627	*	*	3617	2400	*	*	149
       0	*	*	*	*	*	*	4143	0	0	

A 150  1471	*	*	*	*	1760	*	*	*	4095	*	2927	*	*	*	3627	3774	*	*	*	150
       0	*	*	*	*	*	*	4143	0	0	

S 151  2225	*	3760	3791	*	2004	*	*	*	*	*	*	3856	*	*	1636	*	*	*	*	151
       123	3617	*	2585	263	*	*	4143	1000	0	

A 152  882	*	*	*	*	3617	*	*	*	*	*	*	1412	*	*	*	*	*	*	*	152
       0	*	*	*	*	*	*	4143	0	0	

L 153  *	*	*	*	*	*	*	3617	*	1307	3674	*	*	*	*	*	3774	1463	*	*	153
       0	*	*	*	*	*	*	4143	0	0	

A 154  837	*	*	*	*	*	*	2892	*	3760	3627	*	*	2731	*	*	*	*	*	*	154
       0	*	*	*	*	*	*	4143	0	0	

F 155  *	*	*	*	228	*	*	*	*	*	*	*	*	*	*	*	*	*	*	2775	155
       0	*	*	*	*	*	*	4143	0	0	

G 156  *	*	*	*	*	0	*	*	*	*	*	*	*	*	*	*	*	*	*	*	156
       0	*	*	*	*	*	*	4143	0	0	

L 157  3791	*	*	*	*	*	*	2215	3674	1835	*	*	*	3856	2208	*	*	3877	*	*	157
       0	*	*	*	*	*	*	4143	0	0	

R 158  *	*	3774	*	*	*	*	*	2136	*	*	*	*	*	1292	*	2762	2802	*	*	158
       0	*	*	*	*	*	*	4143	0	0	

N 159  *	1700	*	*	*	*	2136	*	*	*	*	1106	*	*	*	*	*	*	*	*	159
       0	*	*	*	*	*	*	4143	0	0	

E 160  *	*	*	0	*	*	*	*	*	*	*	*	*	*	*	*	*	*	*	*	160
       0	*	*	*	*	*	*	4143	0	0	

P 161  *	*	2986	3041	*	3617	*	*	*	*	*	*	1915	4057	2217	4002	3877	*	*	*	161
       0	*	*	*	*	*	*	4143	0	0	

V 162  2869	*	*	*	*	*	*	3760	*	2693	*	*	*	*	*	*	1848	1486	*	*	162
       0	*	*	*	*	*	*	4143	0	0	

V 163  1458	*	*	*	*	*	*	2282	*	*	*	*	*	*	*	*	*	1216	*	*	163
       0	*	*	*	*	*	*	4143	0	0	

K 164  *	*	*	3760	*	*	*	*	1029	*	*	*	*	*	1197	*	*	*	*	*	164
       0	*	*	*	*	*	*	4143	0	0	

T 165  2225	*	3884	*	*	*	2775	*	2964	*	*	*	*	*	*	2737	1765	*	*	*	165
       0	*	*	*	*	*	*	4143	0	0	

L 166  4002	*	*	*	*	*	*	2278	*	574	*	*	*	*	*	*	*	4069	*	*	166
       0	*	*	*	*	*	*	4143	0	0	

V 167  *	*	*	*	*	*	*	2866	*	1341	*	*	*	*	*	*	*	1095	*	*	167
       0	*	*	*	*	*	*	4143	0	0	

A 168  1797	3884	*	2645	3627	*	*	*	3760	*	*	4069	*	*	3774	2342	*	*	*	*	168
       0	*	*	*	*	*	*	4143	0	0	

A 169  1664	3617	*	2022	*	*	*	*	3884	*	*	*	*	*	3627	*	2266	*	*	*	169
       0	*	*	*	*	*	*	4143	0	0	

L 170  *	3774	*	*	2289	*	*	*	*	837	*	*	*	*	*	*	*	*	*	2622	170
       0	*	*	*	*	*	*	4143	0	0	

Y 171  *	2698	*	*	2716	*	*	2416	*	4014	*	*	*	*	*	*	*	2265	*	2080	171
       0	*	*	*	*	*	*	4143	0	0	

V 172  4002	2428	*	*	*	*	3035	3674	*	*	3617	*	*	*	*	*	*	1089	*	*	172
       548	*	1661	*	*	*	*	4143	0	0	

K 173  3411	*	3225	3545	*	3207	3124	*	1896	*	*	*	3388	*	*	*	2987	*	*	*	173
       3996	725	1590	1649	554	1222	808	3577	2774	2220	

T 174  2903	*	*	2705	*	2769	*	*	*	*	*	*	*	*	*	*	821	*	*	*	174
       0	*	*	*	*	0	*	3100	0	2861	

P 175  *	*	2750	3877	*	4095	*	*	3760	*	*	*	1008	*	2701	*	*	*	*	*	175
       108	*	3791	*	*	*	*	4143	0	0	

D 176  3798	*	1042	3474	*	3809	*	*	3975	*	*	3969	3452	*	4002	*	*	*	*	*	176
       421	*	1981	*	*	*	0	4027	0	1000	

L 177  *	*	*	3484	*	2271	3230	3326	3538	1627	*	*	*	3518	*	*	*	*	*	*	177
       982	1018	*	4686	57	0	*	3449	2326	2280	

E 178  2914	*	*	2033	*	2866	4002	3674	*	*	*	*	2820	*	*	3884	4014	*	3760	*	178
       0	*	*	*	*	*	*	4143	0	0	

V 179  3884	3877	2927	3774	*	3674	*	3760	*	*	*	2808	*	*	4057	4069	*	2029	*	*	179
       0	*	*	*	*	*	*	4143	0	0	

V 180  2814	3041	*	*	4057	*	*	*	3791	4002	4095	3884	*	*	3617	3760	3674	2460	*	*	180
       0	*	*	*	*	*	*	4143	0	0	

H 181  *	4095	3617	3791	3035	*	2018	*	3760	4014	*	*	*	*	3884	*	3877	*	*	2762	181
       0	*	*	*	*	*	*	4143	0	0	

T 182  3856	*	2059	2772	*	3617	*	*	*	*	*	*	*	3884	*	4002	1587	*	*	*	182
       0	*	*	*	*	*	*	4143	0	0	

C 183  *	954	*	*	2881	*	*	*	*	2136	*	*	*	*	*	*	*	4095	*	4014	183
       0	*	*	*	*	*	*	4143	0	0	

G 184  *	*	*	*	*	0	*	*	*	*	*	*	*	*	*	*	*	*	*	*	184
       0	*	*	*	*	*	*	4143	0	0	

L 185  *	*	*	*	1412	*	*	*	*	880	*	*	*	*	*	*	*	3627	*	*	185
       0	*	*	*	*	*	*	4143	0	0	

L 186  *	*	*	*	*	*	*	*	*	429	1959	*	*	*	*	*	*	*	*	*	186
       0	*	*	*	*	*	*	4143	0	0	

I 187  *	*	*	*	*	*	*	1585	*	1854	2737	*	4057	2474	*	*	*	*	*	*	187
       0	*	*	*	*	*	*	4143	0	0	

D 188  *	*	680	*	*	*	*	*	*	*	*	*	*	*	*	1412	*	*	*	*	188
       0	*	*	*	*	*	*	4143	0	0	

P 189  2953	*	*	*	*	3627	*	*	*	*	*	*	491	*	*	*	*	3674	*	*	189
       0	*	*	*	*	*	*	4143	0	0	

R 190  *	*	*	*	*	*	3627	4057	4095	4069	*	3877	*	4014	1664	2775	2744	*	*	*	190
       0	*	*	*	*	*	*	4143	0	0	

T 191  *	*	1671	*	*	*	*	*	*	*	*	4014	*	*	*	2136	1334	*	*	*	191
       0	*	*	*	*	*	*	4143	0	0	

G 192  *	*	*	*	*	0	*	*	*	*	*	*	*	*	*	*	*	*	*	*	192
       0	*	*	*	*	*	*	4143	0	0	

I 193  3774	*	*	*	*	*	*	1292	*	2645	2802	*	*	*	*	*	*	2217	*	*	193
       0	*	*	*	*	*	*	4143	0	0	

F 194  *	*	*	*	851	*	*	3674	*	2693	*	*	*	*	*	*	*	2235	*	*	194
       0	*	*	*	*	*	*	4143	0	0	

G 195  *	*	*	*	*	0	*	*	*	*	*	*	*	*	*	*	*	*	*	*	195
       0	*	*	*	*	*	*	4143	0	0	

A 196  680	*	*	*	*	*	*	*	*	*	*	*	*	*	*	*	*	1412	*	*	196
       0	*	*	*	*	*	*	4143	0	0	

S 197  *	*	*	*	*	*	*	*	*	*	*	*	*	*	*	0	*	*	*	*	197
       0	*	*	*	*	*	*	4143	0	0	

L 198  *	*	*	*	*	*	*	2767	*	374	3617	*	*	*	*	*	*	*	*	*	198
       0	*	*	*	*	*	*	4143	0	0	

D 199  *	*	0	*	*	*	*	*	*	*	*	*	*	*	*	*	*	*	*	*	199
       0	*	*	*	*	*	*	4143	0	0	

M 200  3791	*	*	*	4014	*	*	3627	*	2240	1730	*	*	*	*	3760	4057	3674	*	4069	200
       0	*	*	*	*	*	*	4143	0	0	

C 201  3035	1183	*	*	*	*	*	*	*	1458	*	*	*	*	*	*	*	*	*	3760	201
       0	*	*	*	*	*	*	4143	0	0	

V 202  3054	*	*	*	2225	*	*	*	*	*	*	*	*	*	*	*	2970	1107	*	3760	202
       0	*	*	*	*	*	*	4143	0	0	

N 203  *	1458	*	*	*	2136	*	*	*	*	*	1292	*	*	*	*	*	*	*	*	203
       1038	1167	3884	863	1151	*	*	4143	2774	0	

D 204  3720	*	1252	*	*	*	*	2688	*	3536	*	*	*	*	*	*	*	1927	*	*	204
       125	3596	*	0	*	0	*	4041	1000	1000	

S 205  2883	*	*	4069	4057	*	*	3627	2802	3674	*	*	3856	*	*	1712	*	3884	*	*	205
       0	*	*	*	*	*	*	4143	0	0	

T 206  *	*	*	3884	2775	*	3627	4002	*	*	3877	*	*	3617	3774	3856	1773	4095	*	*	206
       0	*	*	*	*	*	*	4143	0	0	

G 207  *	*	3035	*	*	898	*	*	*	*	*	2282	*	*	*	2881	*	*	*	*	207
       0	*	*	*	*	*	*	4143	0	0	

E 208  *	*	2817	2490	*	*	*	*	4069	*	*	*	*	3884	3048	2820	2834	3856	*	3627	208
       0	*	*	*	*	*	*	4143	0	0	

L 209  *	*	2393	4014	*	2744	3877	*	*	1334	*	3760	*	*	*	4057	*	*	*	*	209
       0	*	*	*	*	*	*	4143	0	0	

N 210  2208	*	3884	*	*	2364	*	*	*	*	*	1431	*	*	3617	3856	*	*	*	*	210
       0	*	*	*	*	*	*	4143	0	0	

P 211  *	*	*	*	2837	*	*	*	*	1989	*	*	1334	*	4014	*	2741	*	*	*	211
       0	*	*	*	*	*	*	4143	0	0	

L 212  *	*	*	*	*	*	1821	2821	*	1448	*	*	*	*	*	*	*	2258	*	*	212
       0	*	*	*	*	*	*	4143	0	0	

P 213  *	*	*	2319	*	*	4057	*	*	2744	3791	*	1915	4014	4002	3856	*	4069	*	*	213
       122	*	3627	*	*	*	*	4143	0	0	

F 214  3534	*	*	*	1191	*	*	*	*	*	*	*	*	*	*	*	2105	2041	*	*	214
       0	*	*	*	*	0	*	3979	0	1000	

E 215  *	*	4014	1985	*	3760	4069	*	2707	*	*	*	*	2289	4095	*	2881	*	*	*	215
       0	*	*	*	*	*	*	4143	0	0	

T 216  4095	*	2821	3791	*	*	*	*	*	*	*	*	1927	*	*	3877	1334	*	*	*	216
       0	*	*	*	*	*	*	4143	0	0	

D 217  3774	3617	1790	4002	*	*	*	*	2775	*	*	4014	3627	*	3884	*	2866	*	*	*	217
       0	*	*	*	*	*	*	4143	0	0	

L 218  2236	4014	*	*	*	*	*	3674	*	1967	4002	*	*	*	*	2968	2970	3760	*	*	218
       0	*	*	*	*	*	*	4143	0	0	

R 219  3627	3884	3856	3082	*	3774	*	4057	4014	3791	*	*	*	*	2501	3674	3877	3760	*	*	219
       0	*	*	*	*	*	*	4143	0	0	

I 220  *	*	*	*	1782	*	*	1423	*	*	*	*	*	*	*	*	*	1573	*	*	220
       0	*	*	*	*	*	*	4143	0	0	

Y 221  *	*	*	*	1221	*	*	*	*	*	*	*	*	*	*	*	*	*	*	808	221
       0	*	*	*	*	*	*	4143	0	0	

E 222  *	*	*	0	*	*	*	*	*	*	*	*	*	*	*	*	*	*	*	*	222
       0	*	*	*	*	*	*	4143	0	0	

I 223  *	*	*	*	*	*	*	243	*	3760	*	*	*	*	*	*	*	3627	*	*	223
       0	*	*	*	*	*	*	4143	0	0	

K 224  *	*	*	*	*	*	*	*	0	*	*	*	*	*	*	*	*	*	*	*	224
       0	*	*	*	*	*	*	4143	0	0	

C 225  *	446	*	*	2775	*	*	*	*	*	*	*	*	*	*	3063	*	*	*	*	225
       0	*	*	*	*	*	*	4143	0	0	

R 226  *	*	*	*	*	*	*	*	3791	*	*	*	*	*	108	*	*	*	*	*	226
       0	*	*	*	*	*	*	4143	0	0	

A 227  1334	*	*	*	2013	*	*	*	*	*	*	*	*	*	*	*	*	*	*	1491	227
       0	*	*	*	*	*	*	4143	0	0	

K 228  *	*	*	*	*	*	*	*	0	*	*	*	*	*	*	*	*	*	*	*	228
       0	*	*	*	*	*	*	4143	0	0	

Y 229  *	*	*	*	*	*	*	*	*	*	*	*	*	*	*	*	*	*	*	0	229
       0	*	*	*	*	*	*	4143	0	0	

L 230  2698	*	*	*	*	*	*	*	*	588	*	4095	*	4057	*	*	4014	*	*	*	230
       0	*	*	*	*	*	*	4143	0	0	

F 231  *	*	*	*	486	*	*	*	*	*	*	*	*	*	2136	*	*	*	*	4095	231
       0	*	*	*	*	*	*	4143	0	0	

D 232  4014	*	1102	3760	*	*	*	*	3617	*	*	*	*	*	*	1658	*	*	*	*	232
       0	*	*	*	*	*	*	4143	0	0	

K 233  4002	*	*	*	*	*	*	*	653	*	*	*	1730	*	*	*	*	*	*	*	233
       0	*	*	*	*	*	*	4143	0	0	

D 234  *	3877	1664	2701	*	*	*	4095	*	*	2808	3760	*	*	*	2416	*	*	*	*	234
       373	*	2136	*	*	*	*	4143	0	0	

D 235  *	*	969	1317	*	*	*	*	*	3511	*	*	*	*	*	*	*	*	*	*	235
       502	2311	3434	0	*	*	0	3576	1582	1839	

F 236  3404	1985	*	*	1588	*	*	*	*	*	*	3161	*	*	*	3125	*	*	*	3415	236
       0	*	*	*	*	0	*	3434	0	2359	

D 237  *	*	480	*	*	3774	*	*	*	*	*	3674	*	*	*	2927	*	*	*	*	237
       0	*	*	*	*	*	*	4143	0	0	

P 238  3774	*	*	*	*	4057	3791	*	*	3760	*	*	597	*	*	*	4069	*	*	*	238
       0	*	*	*	*	*	*	4143	0	0	

L 239  *	*	*	*	2136	*	*	2339	*	1790	*	*	*	*	3774	*	2802	3856	*	*	239
       0	*	*	*	*	*	*	4143	0	0	

Y 240  1876	*	*	*	*	3674	*	*	*	*	*	*	*	*	3774	*	*	2136	*	1521	240
       0	*	*	*	*	*	*	4143	0	0	

S 241  4014	*	*	*	*	*	*	*	3063	*	*	*	3884	2265	2225	1945	3856	*	*	*	241
       373	*	2136	*	*	*	*	4143	0	0	

A 242  789	*	*	*	*	*	*	*	2094	*	*	*	*	*	*	3516	3327	*	*	*	242
       0	*	*	*	*	*	0	3576	0	1839	

Y 243  *	*	*	*	*	*	*	*	*	*	*	*	*	*	3434	*	*	*	*	140	243
       0	*	*	*	*	*	0	3576	0	1839	

T 244  2573	*	*	3295	*	*	*	*	3679	3663	*	*	*	2579	*	*	1606	3695	*	*	244
       0	*	*	*	*	0	*	3576	0	1839	

E 245  3884	*	2826	2069	*	*	*	*	3877	*	*	2731	3774	*	3008	4095	3674	*	*	*	245
       0	*	*	*	*	*	*	4143	0	0	

L 246  *	*	*	*	*	*	*	*	*	242	*	*	3774	*	*	*	*	3617	*	*	246
       0	*	*	*	*	*	*	4143	0	0	

Y 247  *	3774	*	*	*	*	*	3674	*	1478	3627	*	*	*	*	*	*	*	*	1292	247
       0	*	*	*	*	*	*	4143	0	0	

K 248  3627	3774	*	3008	*	*	*	*	1728	*	*	2287	*	3760	3617	4069	*	*	*	*	248
       0	*	*	*	*	*	*	4143	0	0	

R 249  4014	*	*	*	*	3774	2737	*	*	*	*	1912	*	*	1632	2982	*	*	*	*	249
       0	*	*	*	*	*	*	4143	0	0	

P 250  *	*	*	*	*	*	3617	*	*	*	*	*	524	*	2164	*	*	*	*	*	250
       0	*	*	*	*	*	*	4143	0	0	

S 251  *	2416	2796	*	*	2944	*	*	*	*	*	*	*	*	*	1648	2187	*	*	*	251
       0	*	*	*	*	*	*	4143	0	0	

A 252  1649	*	*	2278	*	*	*	*	2410	*	3674	*	3627	*	3877	*	*	4069	*	*	252
       0	*	*	*	*	*	*	4143	0	0	

A 253  1618	*	4002	3627	*	*	*	3760	2923	4014	*	*	*	3877	3884	*	4095	3856	*	*	253
       0	*	*	*	*	*	*	4143	0	0	

A 254  1308	3856	*	3877	*	*	*	*	*	*	*	3674	*	*	*	2837	2055	*	*	*	254
       0	*	*	*	*	*	*	4143	0	0	

L 255  *	*	*	*	1831	*	*	*	*	650	*	*	*	*	*	*	*	3617	*	*	255
       0	*	*	*	*	*	*	4143	0	0	

R 256  2686	*	*	*	*	*	*	1671	4014	*	*	*	*	*	1334	3791	*	*	*	*	256
       0	*	*	*	*	*	*	4143	0	0	

D 257  2698	*	1675	*	*	4002	*	*	1929	*	*	*	*	*	2986	3617	*	*	*	*	257
       0	*	*	*	*	*	*	4143	0	0	

F 258  *	*	*	*	123	*	*	*	*	3617	*	*	*	*	*	*	*	*	*	*	258
       0	*	*	*	*	*	*	4143	0	0	

I 259  *	*	*	*	4014	*	*	957	*	1241	*	*	*	*	*	*	*	*	*	*	259
       0	*	*	*	*	*	*	4143	0	0	

R 260  *	*	*	*	4069	*	*	*	*	2775	*	2968	*	2741	1967	4095	*	*	*	2303	260
       0	*	*	*	*	*	*	4143	0	0	

S 261  *	4057	*	*	*	4095	*	*	*	*	*	*	*	*	*	316	3674	*	*	*	261
       0	*	*	*	*	*	*	4143	0	0	

I 262  *	*	*	*	*	*	2136	644	*	*	*	*	*	*	*	*	*	2914	*	*	262
       0	*	*	*	*	*	*	4143	0	0	

P 263  2942	*	*	*	*	*	*	*	2762	*	*	4095	1551	3877	3774	2462	*	*	*	*	263
       0	*	*	*	*	*	*	4143	0	0	

R 264  *	*	*	*	*	*	*	3760	1886	*	*	2762	*	*	1496	*	*	2701	*	*	264
       0	*	*	*	*	*	*	4143	0	0	

P 265  *	*	*	*	*	*	*	*	*	*	*	*	0	*	*	*	*	*	*	*	265
       0	*	*	*	*	*	*	4143	0	0	

A 266  1267	3674	*	*	*	2204	*	*	*	*	*	*	*	*	*	3627	2881	3791	*	*	266
       0	*	*	*	*	*	*	4143	0	0	

V 267  *	*	*	*	*	*	*	2282	*	*	*	*	*	*	*	*	*	332	*	*	267
       0	*	*	*	*	*	*	4143	0	0	

E 268  *	*	*	250	*	*	*	*	*	*	*	*	*	*	3627	3674	*	*	*	*	268
       0	*	*	*	*	*	*	4143	0	0	

Y 269  *	*	*	*	1498	*	3774	*	*	*	*	*	*	*	*	*	*	*	*	804	269
       0	*	*	*	*	*	*	4143	0	0	

V 270  *	3774	*	*	1782	*	*	*	*	*	*	*	*	*	2136	*	*	1292	*	*	270
       0	*	*	*	*	*	*	4143	0	0	

P 271  2737	*	*	2262	*	2173	*	*	*	*	*	*	1508	*	*	3877	*	*	*	*	271
       0	*	*	*	*	*	*	4143	0	0	

P 272  *	*	3884	3617	*	4002	4057	*	*	4014	*	3760	1349	*	2833	4069	*	*	*	*	272
       93	*	4002	*	*	*	*	4143	0	0	

G 273  *	*	3616	*	*	579	*	*	*	*	*	*	*	*	3541	3563	3667	*	*	*	273
       0	*	*	*	*	*	0	4077	0	1000	

K 274  3563	*	*	3541	*	3616	*	*	1406	*	*	*	*	*	1777	3667	*	*	*	*	274
       0	*	*	*	*	0	*	4077	0	1000	

L 275  4002	3774	*	*	*	*	*	3791	*	1292	3760	3674	*	*	*	*	3617	2737	*	*	275
       0	*	*	*	*	*	*	4143	0	0	

P 276  *	*	*	*	*	*	*	*	*	*	*	*	0	*	*	*	*	*	*	*	276
       0	*	*	*	*	*	*	4143	0	0	

S 277  *	*	*	*	*	1808	*	*	*	*	*	*	*	*	*	766	2982	*	*	*	277
       0	*	*	*	*	*	*	4143	0	0	

A 278  1599	*	*	2004	*	*	*	*	4095	*	*	*	2802	3877	*	3791	3674	*	*	*	278
       0	*	*	*	*	*	*	4143	0	0	

R 279  3774	*	*	3627	*	2942	*	*	*	*	*	2982	*	*	1562	2462	3856	*	*	*	279
       0	*	*	*	*	*	*	4143	0	0	

E 280  *	*	1412	680	*	*	*	*	*	*	*	*	*	*	*	*	*	*	*	*	280
       0	*	*	*	*	*	*	4143	0	0	

Y 281  1458	*	*	*	2836	*	*	*	*	*	*	*	*	*	*	*	*	*	*	1011	281
       0	*	*	*	*	*	*	4143	0	0	

L 282  *	*	*	*	*	*	*	*	*	0	*	*	*	*	*	*	*	*	*	*	282
       0	*	*	*	*	*	*	4143	0	0	

L 283  2883	*	*	*	*	*	*	1830	*	1442	3791	*	*	*	*	*	*	2808	*	*	283
       0	*	*	*	*	*	*	4143	0	0	

T 284  3041	*	*	*	*	*	*	*	*	*	*	*	*	*	*	2167	609	*	*	*	284
       0	*	*	*	*	*	*	4143	0	0	

Y 285  4002	2814	3674	*	3877	*	2820	*	*	*	*	3760	*	2750	*	4095	*	*	*	2143	285
       0	*	*	*	*	*	*	4143	0	0	

D 286  3774	*	631	*	*	*	3674	*	*	*	*	2807	*	*	*	4057	*	*	*	*	286
       0	*	*	*	*	*	*	4143	0	0	

Q 287  3617	*	3774	2974	3791	*	*	*	*	*	4057	*	2876	2510	2982	3856	*	3674	*	*	287
       0	*	*	*	*	*	*	4143	0	0	

A 288  1328	*	4095	2323	*	*	*	*	*	3760	*	4057	*	3791	*	2866	*	*	*	*	288
       0	*	*	*	*	*	*	4143	0	0	

W 289  *	*	*	*	*	*	*	*	*	3617	*	*	*	*	*	*	*	*	373	2775	289
       0	*	*	*	*	*	*	4143	0	0	

K 290  3774	*	2319	4014	3617	*	*	*	2058	*	*	2974	*	*	2892	3627	*	*	*	*	290
       374	*	2131	*	*	*	*	4143	0	0	

L 291  3713	*	*	*	3579	*	*	*	*	1853	*	*	2355	*	2316	3464	3710	*	*	*	291
       0	*	*	*	*	*	0	3654	0	1928	

G 292  3300	3713	*	*	*	1637	*	*	3576	*	*	*	3238	3482	3782	2749	*	*	*	*	292
       497	2432	3238	0	*	*	0	3654	1657	1928	

P 293  *	*	3471	*	*	2945	*	*	3347	3149	*	3600	1362	*	3360	*	*	*	*	*	293
       0	*	*	*	*	432	1950	3445	0	2192	

K 294  3837	*	*	3487	*	*	*	*	1056	*	*	*	2661	*	3926	*	3975	3785	*	*	294
       0	*	*	*	*	*	0	3989	0	1000	

R 295  3487	*	*	3837	*	*	*	*	2950	3704	*	*	3627	*	853	*	*	*	*	*	295
       0	*	*	*	*	0	*	3989	0	1000	

K 296  2693	*	4002	3856	*	*	3627	*	1292	*	*	*	*	*	2156	*	*	*	*	*	296
       0	*	*	*	*	*	*	4143	0	0	

R 297  2203	*	*	*	*	3774	*	*	*	3674	*	*	*	*	1029	*	3791	3856	*	*	297
       0	*	*	*	*	*	*	4143	0	0	

K 298  3774	2775	*	*	*	3674	*	*	1515	*	*	2971	2796	*	*	3627	*	*	*	*	298
       0	*	*	*	*	*	*	4143	0	0	

L 299  3774	*	*	3856	3674	3627	*	4057	*	989	*	*	2892	*	*	*	*	*	*	*	299
       0	*	*	*	*	*	*	4143	0	0	

T 300  *	*	*	3627	*	3884	*	*	2645	*	*	4069	3774	*	*	*	840	*	*	*	300
       0	*	*	*	*	*	*	4143	0	0	

P 301  2914	*	4057	*	*	3674	*	*	3627	*	*	3856	1157	*	4002	3877	*	*	*	*	301
       0	*	*	*	*	*	*	4143	0	0	

R 302  2935	*	*	*	*	2223	*	*	3760	4014	*	*	3617	*	1652	3063	*	*	*	*	302
       0	*	*	*	*	*	*	4143	0	0	

H 303  *	*	*	3617	*	*	1292	3791	*	*	*	3760	*	*	1458	*	*	*	*	*	303
       0	*	*	*	*	*	*	4143	0	0	

C 304  3674	1652	3884	4069	*	*	*	4057	2982	2775	*	4014	3617	*	*	*	*	*	*	*	304
       0	*	*	*	*	*	*	4143	0	0	

L 305  3791	4057	*	*	*	2927	*	3877	*	1634	4069	*	*	*	*	2234	3760	*	*	*	305
       680	*	1412	*	*	*	*	4143	0	0	

A 306  1735	*	3259	3226	3047	*	*	*	*	*	*	*	3115	*	2930	*	3051	*	*	*	306
       0	*	*	*	*	*	0	3303	0	2316	

F 307  3044	*	3047	1989	1357	*	3115	*	*	*	*	*	*	*	*	*	*	*	*	*	307
       419	1989	*	0	*	0	*	3303	1668	2316	

D 308  *	*	1334	*	*	*	*	1902	*	2321	*	*	*	*	*	*	3877	3884	*	*	308
       0	*	*	*	*	*	*	4143	0	0	

A 309  1942	*	*	3877	*	4002	*	*	2382	*	*	*	*	*	2239	*	3760	*	3774	4095	309
       0	*	*	*	*	*	*	4143	0	0	

D 310  3627	*	1692	4014	*	*	3674	*	3063	*	*	*	*	2833	2256	*	*	*	*	*	310
       0	*	*	*	*	*	*	4143	0	0	

L 311  *	1698	*	*	*	*	1821	*	*	1551	*	*	*	*	*	3884	*	*	*	*	311
       0	*	*	*	*	*	*	4143	0	0	

L 312  *	*	*	*	*	*	*	1920	*	932	3877	*	*	*	*	*	*	2802	*	*	312
       0	*	*	*	*	*	*	4143	0	0	

A 313  1713	3791	*	2831	*	3674	*	*	3877	3035	*	*	3760	*	4095	*	*	*	*	3617	313
       0	*	*	*	*	*	*	4143	0	0	

L 314  2406	*	*	*	*	*	3035	*	*	1035	3760	*	*	*	*	*	*	*	*	2970	314
       0	*	*	*	*	*	*	4143	0	0	

N 315  *	*	*	*	*	*	*	*	*	*	*	0	*	*	*	*	*	*	*	*	315
       0	*	*	*	*	*	*	4143	0	0	

R 316  4002	3877	*	2289	*	*	*	*	3617	3856	4057	*	*	*	1989	2305	*	*	*	*	316
       0	*	*	*	*	*	*	4143	0	0	

T 317  3617	*	3856	*	*	2750	3048	*	3760	*	*	*	*	*	*	3774	2028	*	*	2413	317
       0	*	*	*	*	*	*	4143	0	0	

A 318  1825	*	*	3617	*	*	*	3674	*	*	*	3760	*	2918	*	*	2944	2173	*	*	318
       0	*	*	*	*	*	*	4143	0	0	

S 319  *	3617	*	2339	*	4069	*	*	3791	*	*	*	*	3029	*	2067	3774	2692	*	*	319
       0	*	*	*	*	*	*	4143	0	0	

S 320  *	*	*	*	*	*	*	*	*	*	*	*	*	*	*	0	*	*	*	*	320
       0	*	*	*	*	*	*	4143	0	0	

E 321  *	*	2933	1957	*	*	*	*	3877	*	3884	*	*	3082	2723	*	2278	*	*	*	321
       0	*	*	*	*	*	*	4143	0	0	

V 322  3760	*	*	*	*	*	*	4069	*	3884	*	*	*	*	*	*	*	324	*	*	322
       0	*	*	*	*	*	*	4143	0	0	

I 323  *	*	*	*	*	*	*	1607	*	2842	*	*	*	*	*	*	*	*	1821	2004	323
       0	*	*	*	*	*	*	4143	0	0	

V 324  *	*	*	*	*	*	*	1644	*	1808	*	*	*	*	*	*	*	1342	*	*	324
       0	*	*	*	*	*	*	4143	0	0	

F 325  *	*	*	*	680	*	*	*	*	1698	3884	*	*	*	*	*	*	*	*	*	325
       0	*	*	*	*	*	*	4143	0	0	

S 326  *	*	2136	*	*	3627	*	*	*	*	*	2723	*	*	*	1546	2339	*	*	*	326
       373	2136	*	2023	408	*	*	4143	1839	0	

D 327  3627	*	364	2814	*	*	*	*	*	*	*	*	*	*	*	*	*	*	*	*	327
       0	*	*	*	*	*	*	4143	0	0	

P 328  *	3760	*	*	*	*	*	*	*	3791	*	3617	373	*	*	*	*	*	*	*	328
       0	*	*	*	*	*	*	4143	0	0	

S 329  2317	3791	2131	*	*	*	*	3760	*	*	*	*	*	4014	*	1734	*	4002	*	*	329
       0	*	*	*	*	*	*	4143	0	0	

E 330  3774	*	2280	1511	*	*	*	3674	*	1776	*	*	*	*	*	*	*	*	*	*	330
       0	*	*	*	*	*	*	4143	0	0	

T 331  *	*	*	3856	*	2153	3774	*	*	*	*	2314	*	2731	*	*	1830	*	*	*	331
       0	*	*	*	*	*	*	4143	0	0	

S 332  3884	*	3617	4095	*	*	*	*	2731	*	*	4069	*	*	2284	1723	3760	*	*	*	332
       0	*	*	*	*	*	*	4143	0	0	

G 333  3617	*	*	3856	*	837	3627	*	*	2775	*	*	*	4002	*	*	*	*	*	*	333
       0	*	*	*	*	*	*	4143	0	0	

T 334  3774	*	4002	*	*	*	*	*	2422	*	*	*	*	3041	3884	3791	1546	3760	*	*	334
       0	*	*	*	*	*	*	4143	0	0	

I 335  3760	*	*	*	*	*	*	228	*	*	*	*	*	*	*	*	*	3791	*	*	335
       0	*	*	*	*	*	*	4143	0	0	

T 336  *	*	4095	3877	3791	2828	*	*	*	*	*	*	*	*	*	3627	1174	4002	*	3760	336
       0	*	*	*	*	*	*	4143	0	0	

I 337  *	*	*	*	*	*	*	1464	*	3774	*	*	2235	2775	*	*	3674	2970	*	*	337
       851	1167	*	3754	111	*	*	4143	2774	0	

K 338  *	*	2650	2289	*	*	*	*	851	*	*	*	*	*	*	*	*	3617	*	*	338
       0	*	*	*	*	*	*	4143	0	0	

A 339  961	*	3884	*	*	3877	*	*	*	2737	*	*	*	*	4002	4069	3674	*	*	*	339
       0	*	*	*	*	*	*	4143	0	0	

A 340  1664	*	*	*	*	*	*	3760	4069	*	*	*	*	*	1891	2964	*	2707	*	*	340
       0	*	*	*	*	*	*	4143	0	0	

F 341  *	*	*	*	815	*	*	*	*	1821	*	*	*	*	3627	*	*	3884	*	*	341
       0	*	*	*	*	*	*	4143	0	0	

T 342  *	*	4095	3774	3877	*	*	*	3041	*	*	*	2968	3674	2802	2731	2484	*	*	*	342
       0	*	*	*	*	*	*	4143	0	0	

V 343  2362	*	*	3627	*	*	*	2236	*	3617	*	*	*	*	*	*	*	1215	*	*	343
       0	*	*	*	*	*	*	4143	0	0	

P 344  *	*	1941	*	*	4069	*	*	*	*	*	2309	1065	*	*	*	*	*	*	*	344
       0	*	*	*	*	*	*	4143	0	0	

V 345  2686	*	*	*	*	*	*	2356	*	2889	*	*	*	*	*	*	*	959	*	*	345
       0	*	*	*	*	*	*	4143	0	0	

F 346  *	*	*	*	102	*	*	*	*	*	*	*	*	*	*	*	*	*	*	3877	346
       0	*	*	*	*	*	*	4143	0	0	

A 347  1334	*	*	*	*	*	*	1899	*	*	4069	*	*	*	*	*	*	1859	*	*	347
       0	*	*	*	*	*	*	4143	0	0	

N 348  *	*	*	*	*	*	*	*	*	*	*	0	*	*	*	*	*	*	*	*	348
       0	*	*	*	*	*	*	4143	0	0	

P 349  *	*	*	*	*	*	*	*	*	*	*	*	92	*	*	*	*	4014	*	*	349
       0	*	*	*	*	*	*	4143	0	0	

R 350  4057	*	*	4095	*	*	*	*	3791	*	*	*	*	*	305	*	*	*	*	*	350
       0	*	*	*	*	*	*	4143	0	0	

H 351  *	*	*	*	*	*	0	*	*	*	*	*	*	*	*	*	*	*	*	*	351
       0	*	*	*	*	*	*	4143	0	0	

A 352  1668	*	*	*	*	*	*	*	*	*	*	2968	2737	3617	2775	3054	4069	*	*	*	352
       0	*	*	*	*	*	*	4143	0	0	

Y 353  *	*	*	*	*	*	*	*	*	*	*	1458	*	*	*	*	*	*	*	653	353
       0	*	*	*	*	*	*	4143	0	0	

F 354  *	*	*	*	365	*	*	*	*	*	*	*	*	*	*	*	*	*	*	2162	354
       0	*	*	*	*	*	*	4143	0	0	

Y 355  *	*	*	*	2136	*	3877	*	1730	*	*	*	*	*	4002	*	*	*	*	1554	355
       0	*	*	*	*	*	*	4143	0	0	

Q 356  *	*	*	*	*	*	*	*	*	*	*	*	*	0	*	*	*	*	*	*	356
       0	*	*	*	*	*	*	4143	0	0	

I 357  *	3877	*	*	*	*	*	1136	*	*	3617	*	*	*	*	2775	*	2004	*	*	357
       0	*	*	*	*	*	*	4143	0	0	

L 358  2337	*	*	*	*	*	*	3760	*	599	3877	*	*	*	*	*	*	*	*	*	358
       0	*	*	*	*	*	*	4143	0	0	

L 359  *	*	*	*	*	*	*	3617	*	851	*	*	*	*	*	*	*	1458	*	*	359
       0	*	*	*	*	*	*	4143	0	0	

Q 360  *	*	*	*	*	*	*	*	*	*	*	*	*	0	*	*	*	*	*	*	360
       0	*	*	*	*	*	*	4143	0	0	

Q 361  3856	*	*	*	*	3627	4069	*	*	*	*	4057	*	1942	*	2341	3674	*	*	2364	361
       0	*	*	*	*	*	*	4143	0	0	

Y 362  *	*	*	*	*	*	*	*	2364	*	4057	*	*	*	4069	4014	*	*	*	680	362
       0	*	*	*	*	*	*	4143	0	0	

V 363  *	*	*	*	*	*	*	2339	*	*	*	*	*	*	*	*	*	318	*	*	363
       0	*	*	*	*	*	*	4143	0	0	

V 364  *	*	*	*	*	*	*	*	*	1385	2775	*	*	*	*	*	*	1086	*	*	364
       680	*	1412	*	*	*	*	4143	0	0	

S 365  2299	*	3044	*	*	*	*	*	*	*	*	*	*	*	*	1187	2081	*	*	*	365
       0	*	*	*	*	0	*	3303	0	2316	

G 366  *	*	*	4014	*	1383	*	*	4095	*	*	*	*	1526	*	3627	3877	*	*	*	366
       0	*	*	*	*	*	*	4143	0	0	

H 367  *	*	2968	4014	2775	*	1967	*	*	*	*	2982	*	*	*	4069	*	4002	*	2645	367
       0	*	*	*	*	*	*	4143	0	0	

Y 368  *	*	*	*	1458	*	*	*	*	*	*	*	*	*	*	*	*	*	*	653	368
       0	*	*	*	*	*	*	4143	0	0	

I 369  *	*	*	*	*	*	*	999	*	*	*	*	1458	*	*	*	*	2881	*	*	369
       0	*	*	*	*	*	*	4143	0	0	

D 370  3674	*	2028	2909	*	3041	*	*	3617	*	*	3791	*	2319	3884	*	*	*	*	*	370
       0	*	*	*	*	*	*	4143	0	0	

L 371  *	3627	2775	*	4057	*	2870	*	3617	1734	*	*	*	*	2883	*	*	*	*	4095	371
       0	*	*	*	*	*	*	4143	0	0	

H 372  3774	*	4014	*	*	4057	1649	*	3674	*	*	*	2802	3856	*	2974	3877	*	*	*	372
       0	*	*	*	*	*	*	4143	0	0	

P 373  2883	*	3760	4069	*	3884	*	*	3877	2762	*	3791	2357	4057	*	3054	*	*	*	*	373
       0	*	*	*	*	*	*	4143	0	0	

G 374  3774	*	3617	*	*	1784	3627	*	*	*	*	2775	*	*	2253	3082	*	*	*	*	374
       0	*	*	*	*	*	*	4143	0	0	

P 375  *	*	3877	*	*	3884	*	4014	*	3774	*	*	580	*	*	*	*	4057	*	*	375
       792	*	1243	*	*	*	*	4143	0	0	

E 376  *	*	*	1116	*	*	*	*	2232	*	*	*	3254	*	*	3125	*	*	*	3236	376
       1785	495	*	1165	852	0	*	3077	2833	2753	

F 377  *	*	*	*	1934	4095	2208	*	2817	*	*	*	*	*	2398	2923	*	*	*	*	377
       0	*	*	*	*	*	*	4143	0	0	

L 378  *	*	3884	3760	*	*	3877	*	*	651	*	*	*	*	3617	*	3791	*	*	*	378
       0	*	*	*	*	*	*	4143	0	0	

V 379  4002	3884	3617	3791	*	2059	*	*	*	*	*	3760	*	*	*	*	3877	1581	*	*	379
       0	*	*	*	*	*	*	4143	0	0	

T 380  *	*	*	*	*	*	2964	*	*	2686	*	*	*	*	*	2410	1132	3791	*	*	380
       0	*	*	*	*	*	*	4143	0	0	

P 381  *	*	*	*	1458	*	*	*	*	4095	*	*	1127	3063	*	*	*	*	*	*	381
       0	*	*	*	*	*	*	4143	0	0	

I 382  *	*	*	*	4002	3877	*	1581	2059	*	*	*	*	*	3884	2775	3617	*	*	*	382
       0	*	*	*	*	*	*	4143	0	0	

G 383  *	*	*	*	*	1334	*	*	*	*	*	3063	*	*	*	*	4095	1460	*	4014	383
       0	*	*	*	*	*	*	4143	0	0	

R 384  *	*	*	*	2022	*	3791	*	*	*	*	3884	*	*	1334	*	*	*	*	2203	384
       0	*	*	*	*	*	*	4143	0	0	

I 385  *	*	*	*	*	*	2737	1039	*	2741	*	*	*	3774	4002	*	*	3674	*	*	385
       0	*	*	*	*	*	*	4143	0	0	

V 386  3035	*	*	*	*	*	*	*	*	*	*	*	*	*	1458	*	*	960	*	*	386
       0	*	*	*	*	*	*	4143	0	0	

S 387  *	*	*	*	*	*	*	*	3856	*	*	*	*	*	2225	1203	1822	*	*	*	387
       0	*	*	*	*	*	*	4143	0	0	

A 388  1092	*	*	*	*	2470	*	*	*	*	*	*	2829	*	3856	2831	*	*	*	*	388
       0	*	*	*	*	*	*	4143	0	0	

F 389  3627	2927	*	*	1057	*	3674	2686	*	*	*	*	*	*	3774	*	*	*	*	*	389
       0	*	*	*	*	*	*	4143	0	0	

F 390  *	*	*	1458	653	*	*	*	*	*	*	*	*	*	*	*	*	*	*	*	390
       0	*	*	*	*	*	*	4143	0	0	

R 391  *	*	*	2737	*	*	*	*	*	*	*	*	*	2883	653	*	*	3674	*	*	391
       0	*	*	*	*	*	*	4143	0	0	

K 392  *	*	*	3617	*	1730	*	*	1052	*	*	4002	*	*	3791	*	*	*	*	*	392
       382	2105	*	1733	516	*	*	4143	1927	0	

R 393  *	*	*	*	*	*	*	*	3856	*	*	*	*	*	103	*	*	*	*	*	393
       373	*	2136	*	*	*	*	4143	0	0	

T 394  3434	*	*	*	*	3650	2671	*	*	3295	*	2600	*	*	*	3516	2204	3327	*	*	394
       0	*	*	*	*	0	*	3576	0	1839	

E 395  *	*	3674	1894	2406	3774	4095	*	*	4002	*	*	3884	*	*	3877	3791	*	*	4014	395
       103	*	3856	*	*	*	*	4143	0	0	

D 396  3798	*	1857	2624	*	*	*	*	*	3811	*	*	3640	3943	*	2411	3552	*	*	*	396
       0	*	*	*	*	*	0	4048	0	1000	

D 397  *	*	973	3712	*	2552	*	*	*	3787	*	*	*	3552	*	3541	*	*	*	*	397
       0	*	*	*	*	*	0	4048	0	1000	

P 398  1607	*	*	2062	3798	*	*	*	*	*	*	*	1472	*	*	*	*	*	*	*	398
       0	*	*	*	*	0	*	4048	0	1000	

A 399  2066	*	*	3774	*	3627	*	*	3760	2836	*	*	2970	*	3791	4002	3856	4014	*	*	399
       0	*	*	*	*	*	*	4143	0	0	

A 400  2381	*	*	4095	*	3617	*	3856	3877	4002	*	2881	*	*	*	3791	2828	3063	*	*	400
       0	*	*	*	*	*	*	4143	0	0	

C 401  *	514	*	*	*	*	*	3674	*	2707	*	*	*	*	*	*	3877	*	*	*	401
       0	*	*	*	*	*	*	4143	0	0	

T 402  *	*	2927	3617	*	3627	3791	*	*	*	*	*	*	*	3760	3076	2087	*	*	2279	402
       0	*	*	*	*	*	*	4143	0	0	

L 403  3627	*	*	3674	*	*	*	2008	*	1608	*	*	*	*	3856	*	*	2358	*	*	403
       0	*	*	*	*	*	*	4143	0	0	

G 404  3627	*	*	*	*	1554	*	*	3877	2686	*	*	2289	*	*	*	*	3791	*	3674	404
       110	*	3774	*	*	*	*	4143	0	0	

G 405  3518	*	*	3698	*	1979	*	2696	3980	*	*	2743	3796	*	*	3813	3798	*	*	*	405
       108	*	3796	*	*	0	*	4020	0	1000	

D 406  *	3991	2014	2765	*	2603	*	*	4012	*	*	*	3502	*	2806	*	*	*	3563	*	406
       1091	1634	2263	1293	757	*	0	4077	2464	1000	

G 407  2974	*	3312	2211	*	1486	*	*	*	3325	*	*	*	*	*	3333	*	*	*	*	407
       0	*	*	*	*	770	1274	3571	0	2629	

T 408  3847	*	*	*	3735	*	*	*	3907	3734	*	*	*	3910	3431	3321	1459	3466	*	*	408
       0	*	*	*	*	*	0	3925	0	1432	

L 409  *	*	*	2619	*	*	*	2357	*	1382	*	*	*	*	*	*	*	1953	*	*	409
       0	*	*	*	*	*	0	3925	0	1432	

D 410  *	*	1350	3910	3431	*	3466	*	*	3321	*	*	3394	*	*	*	*	*	*	2619	410
       0	*	*	*	*	*	0	3925	0	1432	

P 411  2734	*	*	*	*	*	3431	3622	3910	3617	*	*	1713	*	*	2680	3907	*	*	*	411
       0	*	*	*	*	0	*	3925	0	1432	

E 412  3048	3617	*	1989	*	*	2834	*	*	*	*	3627	*	*	*	2287	3063	*	*	*	412
       0	*	*	*	*	*	*	4143	0	0	

C 413  *	1732	2820	2775	*	3774	*	*	*	*	*	*	*	3627	*	*	*	1959	*	*	413
       0	*	*	*	*	*	*	4143	0	0	

E 414  1458	*	*	851	*	*	3617	*	*	*	*	*	*	*	*	*	*	*	*	*	414
       0	*	*	*	*	*	*	4143	0	0	

I 415  *	*	*	*	*	*	*	504	*	*	*	*	*	*	*	*	*	1762	*	*	415
       0	*	*	*	*	*	*	4143	0	0	

P 416  *	*	*	*	*	*	*	*	*	*	*	*	0	*	*	*	*	*	*	*	416
       0	*	*	*	*	*	*	4143	0	0	

V 417  *	*	*	*	*	*	*	2737	*	2136	*	*	*	*	*	*	4014	835	*	*	417
       0	*	*	*	*	*	*	4143	0	0	

L 418  1831	*	*	*	4069	*	*	2716	*	979	*	*	*	*	*	*	*	*	*	*	418
       0	*	*	*	*	*	*	4143	0	0	

L 419  3674	*	*	*	*	*	*	4069	*	332	*	*	*	*	*	*	*	3884	*	*	419
       0	*	*	*	*	*	*	4143	0	0	

I 420  *	*	*	*	3856	*	*	492	*	2821	*	*	*	*	*	*	*	3674	*	*	420
       0	*	*	*	*	*	*	4143	0	0	

V 421  3774	*	*	*	*	*	*	1546	*	2869	*	*	*	*	*	*	*	1160	*	*	421
       0	*	*	*	*	*	*	4143	0	0	

T 422  *	*	*	*	*	*	*	*	*	*	*	*	*	*	*	*	0	*	*	*	422
       0	*	*	*	*	*	*	4143	0	0	

P 423  *	*	*	*	*	*	*	*	*	*	*	*	0	*	*	*	*	*	*	*	423
       0	*	*	*	*	*	*	4143	0	0	

V 424  *	*	*	*	*	*	*	2716	*	*	*	*	*	*	*	*	*	238	*	*	424
       0	*	*	*	*	*	*	4143	0	0	

V 425  3791	*	*	3674	3877	*	*	3856	*	*	*	*	*	*	2826	4002	3760	1971	*	2474	425
       0	*	*	*	*	*	*	4143	0	0	

V 426  *	*	*	*	2802	*	*	1587	*	3884	*	*	3791	*	*	*	*	1382	*	*	426
       0	*	*	*	*	*	*	4143	0	0	

D 427  *	4002	1031	*	*	*	*	*	*	*	*	3791	1412	*	*	*	*	*	*	*	427
       0	*	*	*	*	*	*	4143	0	0	

P 428  3760	*	3884	4002	*	3774	2982	*	*	*	*	*	1903	*	2392	4057	*	3674	*	*	428
       0	*	*	*	*	*	*	4143	0	0	

E 429  *	4095	*	1107	*	2944	*	*	*	*	*	*	3674	3617	*	2974	4057	*	*	*	429
       359	2181	*	0	*	*	*	4143	1853	0	

V 430  1960	3856	*	*	2136	*	*	3627	*	*	*	*	3877	*	*	*	*	1750	*	*	430
       0	*	*	*	*	*	*	4143	0	0	

T 431  *	*	*	*	4002	*	*	3884	4014	2413	*	*	*	*	3774	*	1562	4095	3856	3627	431
       0	*	*	*	*	*	*	4143	0	0	

E 432  *	3791	*	2075	*	*	3035	*	3627	4069	*	*	*	3674	2744	3760	4095	3877	*	*	432
       0	*	*	*	*	*	*	4143	0	0	

D 433  3627	3791	2106	2489	*	*	3617	3674	3884	*	*	*	*	*	2881	3774	*	*	*	*	433
       0	*	*	*	*	*	*	4143	0	0	

L 434  3617	*	*	*	*	*	*	2737	*	1697	*	*	*	*	*	4095	2356	2775	*	4057	434
       0	*	*	*	*	*	*	4143	0	0	

L 435  *	*	*	2814	*	*	*	2282	3674	1519	*	*	*	3627	4002	*	*	3617	*	*	435
       0	*	*	*	*	*	*	4143	0	0	

S 436  4002	*	3674	3877	*	*	4014	3856	2378	*	*	*	*	3774	3627	2050	3791	*	*	*	436
       0	*	*	*	*	*	*	4143	0	0	

T 437  *	*	2775	3856	*	*	*	*	3076	*	*	*	3774	2400	4002	3627	1942	*	*	*	437
       0	*	*	*	*	*	*	4143	0	0	

A 438  878	*	*	*	*	3674	*	2775	*	*	*	*	*	*	*	2737	*	3617	*	*	438
       0	*	*	*	*	*	*	4143	0	0	

R 439  2948	2775	*	4002	*	*	*	2964	*	2731	*	3674	*	*	2421	4095	*	4069	*	*	439
       0	*	*	*	*	*	*	4143	0	0	

N 440  *	3760	2820	2883	*	3884	*	*	3877	3627	*	1714	*	4095	*	*	3856	*	*	*	440
       0	*	*	*	*	*	*	4143	0	0	

A 441  1334	*	*	*	2002	*	*	3760	*	3791	*	*	*	*	3617	3884	*	*	*	4095	441
       0	*	*	*	*	*	*	4143	0	0	

W 442  *	*	*	*	1808	*	*	3674	*	*	*	*	*	*	*	*	*	*	653	*	442
       0	*	*	*	*	*	*	4143	0	0	

E 443  *	*	3627	2069	*	*	*	*	3884	*	*	2414	*	3877	2883	2802	3674	*	*	*	443
       118	3674	*	0	*	*	*	4143	1000	0	

A 444  1989	*	3627	4069	*	*	*	*	3856	*	*	2775	*	3076	2802	*	*	2938	*	*	444
       0	*	*	*	*	*	*	4143	0	0	

T 445  2825	4057	3617	*	*	*	*	*	3760	3674	*	3791	*	*	*	2474	2028	*	*	3884	445
       0	*	*	*	*	*	*	4143	0	0	

A 446  1083	*	*	*	*	*	*	2775	*	2622	*	*	*	*	3674	*	*	2825	*	*	446
       0	*	*	*	*	*	*	4143	0	0	

K 447  2692	3791	2870	3076	*	*	*	*	1760	*	*	*	*	*	*	2169	*	*	*	*	447
       0	*	*	*	*	*	*	4143	0	0	

E 448  2953	*	4014	1423	*	*	*	*	3791	3674	*	3884	*	3760	2796	*	*	*	*	*	448
       0	*	*	*	*	*	*	4143	0	0	

T 449  4069	*	*	2982	*	*	*	3856	3617	3627	*	4057	*	2775	3674	3774	2154	*	*	*	449
       0	*	*	*	*	*	*	4143	0	0	

F 450  *	*	*	*	1292	*	*	*	*	*	*	*	*	*	*	*	2136	*	1458	*	450
       0	*	*	*	*	*	*	4143	0	0	

D 451  3627	*	1173	*	*	*	*	*	*	*	*	2162	4014	*	*	2935	4069	*	*	*	451
       103	*	3856	*	*	*	*	4143	0	0	

L 452  *	*	*	4005	*	*	2339	*	*	1859	*	3552	*	*	3640	2620	3811	*	*	3943	452
       0	*	*	*	*	*	0	4048	0	1000	

R 453  3811	*	*	*	*	*	*	2956	3694	3552	*	*	2759	3712	2275	*	*	3787	3798	4005	453
       278	2510	*	0	*	*	0	4048	1582	1000	

P 454  3787	*	*	*	*	*	*	2615	3943	*	*	*	881	*	3640	*	*	3712	*	*	454
       0	*	*	*	*	0	*	4048	0	1000	

W 455  2829	*	*	*	*	3627	*	*	*	*	*	*	*	*	3774	3856	*	*	653	*	455
       0	*	*	*	*	*	*	4143	0	0	

A 456  1398	*	2370	*	*	4057	*	*	*	*	*	*	3627	*	*	*	*	1805	*	*	456
       0	*	*	*	*	*	*	4143	0	0	

P 457  3774	*	*	3674	4014	3627	*	*	*	*	*	*	1692	2278	*	2396	*	*	*	*	457
       0	*	*	*	*	*	*	4143	0	0	

S 458  *	4069	3774	3674	*	*	*	*	*	4057	*	3617	2235	*	*	1447	3877	*	*	*	458
       0	*	*	*	*	*	*	4143	0	0	

A 459  933	*	*	3674	*	3884	*	*	*	*	*	*	*	*	*	1899	*	*	*	4014	459
       0	*	*	*	*	*	*	4143	0	0	

L 460  2086	*	2953	*	*	*	*	*	*	1521	*	*	*	*	*	3674	4002	2775	*	*	460
       889	1120	*	2274	334	*	*	4143	3040	0	

S 461  4002	3791	*	*	2428	*	*	*	*	*	*	*	*	*	*	1653	2105	2953	*	*	461
       0	*	*	*	*	*	*	4143	0	0	

A 462  1054	*	*	*	*	*	*	*	*	*	*	*	*	*	*	1456	*	2701	*	*	462
       0	*	*	0	*	*	*	4143	0	0	

//
