# Supplementary material for: The PD-(D/E)XK superfamily revisited: identification of new members among proteins involved in DNA metabolism and functional predictions for domains of (hitherto) unknown function
Source: BMC Bioinformatics. 2005 Jul 12;6:172. doi: 10.1186/1471-2105-6-172 (PMC1189080; doi:10.1186/1471-2105-6-172)
Supplement: Additional File 1 — An archive file in the zip format, which includes Hidden Markov Models of sequence & secondary structure profiles of PD-(D/E)XK nuclease families analyzed in this article (those known used as queries and newly identified ones). HMMs are in the format of the HHsearch program. The same data are available for download from the authors' FTP server: [file 1471-2105-6-172-S1.zip › hhsearch_pdexk_profiles/results/known/COG2852.hhm]

NAME  COG2852 Uncharacterized protein conserved in bacteria [Function unknown]
FAM   
FILE  COG2852
COM   /cluster/usr/soeding/hh/hhmake -i /cluster/databases/hhpred/new_dbs/cdd_21Feb05/COG2852.a3m 
DATE  Tue Feb 22 20:57:45 2005
LENG  129 match states, 129 columns in multiple alignment
FILT  12 out of 14 sequences passed filter (max seq id>=90%, coverage>=0%, min seq id with query=0%, Ndiff=0%)
NEFF  3.2 
SEQ
>ss_pred
CCCCCCCCCCCHHHHHHHHHHHHHCCCHHHHHHHHHHHHCCCCCEEEEEECCCCCEEEEEECCCCCEEEEECCCCCHHHHHHHHHHHHHHHHCCCEEEEE
ECHHHHHCHHHHHHHHHHHHHCCCCCCCC
>ss_conf
9776577642023478999998415988999999999720457406887412386788887179748998248766567755567789987669579988
01587303668999999998405566889
>Cons-COG2852
xxxxxxxmxxxxxxxxxxArxlRxxxtxaExxLWxxlrxxrLxgxKFrRQxxigxyivDFxcxxxklIvElDGxqHxxxxxxDaxRdxxLxxxGxxVlRf
xNxevxxnxxxvlxxIxxxlxxxxxxxxx
>COG2852 Uncharacterized protein conserved in bacteria [Function unknown]
QTNCIVKMTEYNDRLTQRARRLRRDQTDAEKALWQHLRNRRLNGFKFRRQQPIGRYIVDFACRDAKLIVELDGGQHEEREEYDAERDAFLESQGFTVLRF
WNDEVLQNIDRVLEEILAVLEERRPPRAG
>gi|16801644 (NC_003212) lin2582 [Listeria innocua]
QECCSMKMDEYLDPYNTVAQFYRNDSSKFDSAHEVMACIELLRSqIKVKTQQRIGRKRVDFILPDMKVVLEIDGGHHRFRIGKDSERDVFILntlnksEH
GWEIIRIPTRFIEQNIRRLVPSIKALYKERQELRNK
>gi|16124676 (NC_002696) conserved hypothetical protein [Caulobacter crescentus CB15]
------------MDATANARRLRQSQTLAEKTLWTLVRAHRLGGFKFRRQTPIGGYFADFVCEQARLIVELDGAAHEGREDYDARRTEALERFGYAVLRF
RNERVLADPGGTADDILAALRDARGG---
>gi|16127070 (NC_002696) conserved hypothetical protein [Caulobacter crescentus CB15]
ECSCIVPSVVERSRQLDFARRLRRDAPAMERVLWRLLRDRRLDGLKFRRQLPIGRYVVDFACLRHRLIVEADGPYH--DEARDAQRDAWLAGQGFRVLRF
KNDELN-NPDRVLGLILEACAAPPSPLAG
>gi|1175331 Hypothetical protein HI0925
-------MQPYEKYLKLNSQKLRADQTDTERKLWQRINRDQLLGFRFNRQKPLLSYIVDFYCAKTKLIIELDGSQHykPDYQEKDALRDAELNSLGFTVM
RFSNDEVMREIEAVVEQIYLFLENVRTD---
>gi|1175689 Protein HI1162
RRKGDIGMRNKNKRLAQYATELRRNMTDAEYALWYHLRNKLFCGIRFNRQVIIGHYIVDFCSRKLKLVIELDGIQHVEQEQYDLERTKFLTAQGYKVIRF
WNDEVLKNIDNVLEAIYVEIEHLSPPHFG
>gi|15793595 (NC_003116) hypothetical protein NMA0605 [Neisseria meningitidis Z2491]
MNPHEKLLTTDNPILRQRAKAMRQEMSGAEAKLWQHLRAGRLNGYKFRRQQPMGNYIVDFMCVTPKLIVEADGGQHTEQAAYDHARTAYLNSLGFTVLRF
WNHEILQQTNDVLTEILLVLQELEKQAAR
>gi|15966147 (NC_003047) CONSERVED HYPOTHETICAL PROTEIN [Sinorhizobium meliloti]
-------MRGANERKTERARGLRQSDNDAEALLWSELRDRRLNGFKFVRQVAVGPYFADFACRDERLVVEVDGSQH-QIGSGDARRDKFMVMNGWSVLRF
WNTDIFNDRAAVLETIVAVLEKRLVREVR
>gi|17228760 (NC_003272) hypothetical protein [Nostoc sp. PCC 7120]
QTNNIVIGQKINPDKMHRAKEFRRQMTPAEKILWQHLRGNRLNGLHFRRQQIIDGFIADFYCHAARLVIEVDGKIHELQAEYDAERDRVLLARGLRLLRV
KNEEVVQEIDQVLMLISEVCCEET-----
>gi|1175688 Hypothetical protein ycjD
----------MIDKIKSNARDLRRNLTLQERKLWRYLRSRRFSDFKFRRQHPVGSYILDFACCSARVVVELDGGQHDLAVAYDSRRTSWLESQGWTVLRF
WNNEIDCNEETVLENILQELNRRSPSP--
#
NULL   3706	5728	4211	4064	4839	3729	4763	4308	4069	3323	5509	4640	4464	4938	4285	4423	3815	3783	6325	4665	
AVER   3843	5763	3931	3675	4471	4190	5464	4180	4377	3312	5492	4474	5242	4294	3060	5023	4735	3875	6141	5247	
HMM    A	C	D	E	F	G	H	I	K	L	M	N	P	Q	R	S	T	V	W	Y	
       M->M	M->I	M->D	I->M	I->I	D->M	D->D	Neff	Neff_I	Neff_D
       0	*	*	0	*	0	*	99999	99999	99999	
Q 1    *	*	2876	2862	*	*	*	*	*	*	2894	*	*	1156	2807	*	*	*	*	*	1
       0	*	*	*	*	*	*	2823	0	0	

T 2    *	2862	*	2201	*	*	*	*	*	*	*	2894	*	*	2807	*	1444	*	*	*	2
       0	*	*	*	*	*	*	2823	0	0	

N 3    *	2201	*	*	*	*	*	*	2807	*	*	1444	2894	*	*	2862	*	*	*	*	3
       0	*	*	*	*	*	*	2823	0	0	

C 4    *	1176	*	*	2876	2807	2894	*	*	*	*	2798	*	*	*	*	*	*	*	*	4
       0	*	*	*	*	*	*	2823	0	0	

I 5    *	*	2807	2894	*	*	*	1439	*	*	*	*	*	*	*	2201	*	2876	*	*	5
       0	*	*	*	*	*	*	2823	0	0	

V 6    *	*	*	*	*	2876	*	2807	2894	*	2201	*	*	*	*	*	*	1439	*	*	6
       0	*	*	*	*	*	*	2823	0	0	

K 7    *	*	*	*	*	2807	*	2798	1713	2894	2876	*	2862	*	*	*	*	*	*	*	7
       0	*	*	*	*	*	*	2823	0	0	

M 8    *	*	*	*	*	3141	*	*	*	3350	788	*	*	*	*	3214	3296	*	*	*	8
       0	*	*	*	*	*	*	3057	0	0	

T 9    *	*	2457	*	*	*	*	*	*	*	*	*	*	2113	2201	*	1935	3214	*	*	9
       0	*	*	*	*	*	*	3057	0	0	

E 10   *	*	*	2037	*	3144	*	*	3141	*	*	3260	3086	*	3296	*	3350	3214	*	*	10
       0	*	*	*	*	*	*	3057	0	0	

Y 11   2381	*	3496	3397	*	*	*	3264	3415	*	3425	*	*	*	*	*	*	*	*	1584	11
       0	*	*	*	*	*	*	3106	0	0	

N 12   *	*	*	3216	*	*	*	3425	*	2542	*	1173	*	*	3397	*	*	3487	*	*	12
       0	*	*	*	*	*	*	3106	0	0	

D 13   *	*	1852	3542	*	*	*	*	2503	*	2781	*	2599	*	3802	3671	*	*	*	*	13
       0	*	*	*	*	*	*	3240	0	0	

R 14   *	*	2674	*	*	*	*	3703	2742	*	*	3698	2675	*	1792	*	*	*	*	3402	14
       0	*	*	*	*	*	*	3240	0	0	

L 15   3869	*	*	*	*	3802	*	3684	2522	1757	*	*	*	3671	3698	*	*	*	*	2675	15
       0	*	*	*	*	*	*	3240	0	0	

T 16   3612	*	*	*	*	*	*	*	2536	3671	3503	2675	*	*	3703	*	1532	*	*	*	16
       0	*	*	*	*	*	*	3240	0	0	

Q 17   2781	*	3671	3542	*	*	3503	*	*	2588	*	*	*	2313	*	3684	2675	*	*	*	17
       0	*	*	*	*	*	*	3240	0	0	

R 18   *	*	*	*	3671	*	*	*	*	3698	*	2054	*	*	1453	*	*	2675	*	3612	18
       0	*	*	*	*	*	*	3240	0	0	

A 19   143	*	*	*	*	*	*	*	*	*	*	*	*	*	*	3402	*	*	*	*	19
       0	*	*	*	*	*	*	3240	0	0	

R 20   *	*	*	*	*	*	*	*	2599	*	*	*	*	1993	994	*	3612	*	*	*	20
       0	*	*	*	*	*	*	3240	0	0	

R 21   2751	*	3684	2556	2675	3542	*	*	3402	*	*	*	*	*	1907	*	*	*	*	*	21
       0	*	*	*	*	*	*	3240	0	0	

L 22   *	*	*	*	3503	*	*	*	*	560	3703	*	*	*	*	*	*	*	*	2675	22
       0	*	*	*	*	*	*	3240	0	0	

R 23   *	*	*	*	*	*	*	*	*	*	*	*	*	*	0	*	*	*	*	*	23
       0	*	*	*	*	*	*	3240	0	0	

R 24   3402	*	*	*	*	*	*	*	*	*	*	2675	*	1698	1182	*	*	*	*	*	24
       0	*	*	*	*	*	*	3240	0	0	

D 25   *	*	1425	3703	*	*	*	*	*	*	*	2647	*	3503	3698	2696	3802	*	*	*	25
       0	*	*	*	*	*	*	3240	0	0	

Q 26   3671	*	3542	*	*	*	*	*	*	3684	2018	*	*	1496	*	2675	*	*	*	*	26
       0	*	*	*	*	*	*	3240	0	0	

T 27   *	*	*	*	*	*	*	*	*	*	*	3542	3671	*	*	2099	731	*	*	*	27
       0	*	*	*	*	*	*	3240	0	0	

D 28   3671	*	1714	*	3698	3703	*	*	2675	2773	*	*	3503	*	*	*	*	3802	*	*	28
       0	*	*	*	*	*	*	3240	0	0	

A 29   941	*	*	3802	2675	*	*	*	*	*	3671	*	*	3684	*	*	3402	*	*	*	29
       0	*	*	*	*	*	*	3240	0	0	

E 30   *	*	2675	246	*	*	*	*	*	*	*	*	*	*	*	*	*	*	*	*	30
       0	*	*	*	*	*	*	3240	0	0	

K 31   2620	*	*	*	*	*	*	*	1523	*	*	*	*	*	1995	2675	*	*	*	3612	31
       0	*	*	*	*	*	*	3240	0	0	

A 32   1482	*	*	*	*	*	*	3503	2005	3542	*	*	*	*	*	*	2835	3671	*	*	32
       0	*	*	*	*	*	*	3240	0	0	

L 33   *	*	*	*	*	*	2675	*	*	246	*	*	*	*	*	*	*	*	*	*	33
       0	*	*	*	*	*	*	3240	0	0	

W 34   *	*	*	2675	*	*	*	*	*	*	*	*	*	*	*	*	*	*	246	*	34
       0	*	*	*	*	*	*	3240	0	0	

Q 35   *	*	*	*	*	*	*	*	*	3802	*	*	*	1726	2678	3542	2781	2675	*	3612	35
       0	*	*	*	*	*	*	3240	0	0	

H 36   3802	*	*	3542	*	*	1789	*	*	2158	2675	*	*	*	3402	*	*	*	*	3684	36
       0	*	*	*	*	*	*	3240	0	0	

L 37   2675	*	*	*	*	*	*	3402	*	729	*	*	*	*	*	*	*	2781	*	*	37
       0	*	*	*	*	*	*	3240	0	0	

R 38   *	2675	*	*	*	*	*	*	*	*	*	3402	*	*	417	*	*	*	*	*	38
       0	*	*	*	*	*	*	3240	0	0	

N 39   2783	*	2605	*	*	3503	*	2675	*	*	*	1872	*	*	3402	3684	*	*	*	*	39
       0	*	*	*	*	*	*	3240	0	0	

R 40   *	*	3402	2675	*	3703	3869	*	3612	*	*	3503	*	*	1206	*	*	*	*	*	40
       0	*	*	*	*	*	*	3240	0	0	

R 41   *	*	*	*	3802	*	*	*	*	2069	*	*	*	3402	748	*	*	*	*	*	41
       0	*	*	*	*	*	*	3240	0	0	

L 42   *	*	*	*	2647	*	*	*	*	251	*	*	*	*	*	*	*	*	*	*	42
       0	*	*	*	*	*	*	3240	0	0	

N 43   *	3612	3671	*	*	2781	*	*	*	3402	*	1453	*	*	2675	3684	*	*	*	*	43
       107	*	3802	*	*	*	*	3240	0	0	

G 44   *	*	3542	*	*	406	*	*	*	*	*	*	*	*	*	2649	*	*	*	*	44
       251	2649	*	0	*	0	*	3236	1000	1000	

F 45   *	*	*	*	1164	*	*	2069	*	2584	*	*	*	*	*	*	*	3802	*	3703	45
       0	*	*	*	*	*	*	3240	0	0	

K 46   *	*	*	*	*	*	3503	*	443	*	*	*	*	*	2503	*	*	*	*	*	46
       0	*	*	*	*	*	*	3240	0	0	

F 47   *	*	*	*	246	*	*	*	*	*	*	*	*	*	*	*	*	2675	*	*	47
       0	*	*	*	*	*	*	3240	0	0	

R 48   *	*	*	*	*	*	*	*	2675	*	*	2503	*	3698	988	*	*	3542	*	*	48
       0	*	*	*	*	*	*	3240	0	0	

R 49   *	*	*	*	*	*	*	*	*	*	*	*	*	*	246	*	2675	*	*	*	49
       0	*	*	*	*	*	*	3240	0	0	

Q 50   *	*	*	*	*	*	*	*	*	*	*	*	*	0	*	*	*	*	*	*	50
       0	*	*	*	*	*	*	3240	0	0	

Q 51   3698	*	*	*	*	*	3684	*	3402	3671	*	*	*	1457	*	*	3869	2576	3802	*	51
       0	*	*	*	*	*	*	3240	0	0	

P 52   3542	*	*	*	*	*	*	2556	*	*	*	*	970	*	2675	*	*	3698	*	*	52
       0	*	*	*	*	*	*	3240	0	0	

I 53   *	*	*	*	*	*	*	753	*	3402	2751	*	*	*	*	*	*	2611	*	*	53
       0	*	*	*	*	*	*	3240	0	0	

G 54   *	*	2597	*	*	434	*	*	*	3402	*	*	*	*	*	*	*	*	*	*	54
       0	*	*	*	*	*	*	3240	0	0	

R 55   *	*	*	*	*	2130	3612	*	*	*	*	3703	3542	*	1495	2536	*	*	*	*	55
       0	*	*	*	*	*	*	3240	0	0	

Y 56   *	*	*	*	3503	*	*	*	2675	*	*	*	*	*	*	*	*	*	*	405	56
       0	*	*	*	*	*	*	3240	0	0	

I 57   *	*	*	*	2696	*	*	892	*	*	*	*	*	*	2675	*	*	2735	*	*	57
       0	*	*	*	*	*	*	3240	0	0	

V 58   2044	*	*	*	*	*	*	*	*	3684	*	*	*	*	*	*	*	557	*	*	58
       0	*	*	*	*	*	*	3240	0	0	

D 59   *	*	0	*	*	*	*	*	*	*	*	*	*	*	*	*	*	*	*	*	59
       0	*	*	*	*	*	*	3240	0	0	

F 60   *	*	*	*	0	*	*	*	*	*	*	*	*	*	*	*	*	*	*	*	60
       0	*	*	*	*	*	*	3240	0	0	

A 61   1812	3612	*	*	*	*	*	2675	*	*	3703	*	*	*	*	*	*	2203	*	2451	61
       0	*	*	*	*	*	*	3240	0	0	

C 62   *	393	*	*	*	*	*	*	*	2675	*	*	*	*	*	3612	*	*	*	*	62
       0	*	*	*	*	*	*	3240	0	0	

R 63   3402	3684	*	2781	3802	*	3503	*	*	3671	*	*	2675	*	2250	*	*	3703	*	*	63
       0	*	*	*	*	*	*	3240	0	0	

D 64   3503	*	1811	3802	*	*	*	*	2503	*	*	*	*	3869	3671	2691	3703	*	*	*	64
       0	*	*	*	*	*	*	3240	0	0	

A 65   1232	*	*	3542	*	*	3671	*	*	3612	2675	*	3703	*	*	*	3402	*	*	*	65
       0	*	*	*	*	*	*	3240	0	0	

K 66   *	*	*	*	*	*	*	*	734	*	*	*	*	*	1326	*	*	*	*	*	66
       0	*	*	*	*	*	*	3240	0	0	

L 67   *	*	*	*	*	*	*	*	*	538	*	*	*	*	*	*	*	1683	*	*	67
       0	*	*	*	*	*	*	3240	0	0	

I 68   *	*	*	*	*	*	*	972	*	*	*	*	*	*	*	*	*	1028	*	*	68
       0	*	*	*	*	*	*	3240	0	0	

V 69   *	*	*	*	*	*	*	1918	*	2675	*	*	*	*	*	*	*	789	*	*	69
       0	*	*	*	*	*	*	3240	0	0	

E 70   *	*	*	0	*	*	*	*	*	*	*	*	*	*	*	*	*	*	*	*	70
       0	*	*	*	*	*	*	3240	0	0	

L 71   2687	*	*	*	*	*	*	2675	*	960	*	*	*	*	*	*	*	2522	*	*	71
       0	*	*	*	*	*	*	3240	0	0	

D 72   *	*	0	*	*	*	*	*	*	*	*	*	*	*	*	*	*	*	*	*	72
       0	*	*	*	*	*	*	3240	0	0	

G 73   *	*	*	*	*	0	*	*	*	*	*	*	*	*	*	*	*	*	*	*	73
       0	*	*	*	*	*	*	3240	0	0	

G 74   2781	*	*	*	*	1499	*	3612	3503	*	*	*	3671	*	*	1987	*	*	*	*	74
       0	*	*	*	*	*	*	3240	0	0	

Q 75   2781	*	*	*	*	*	2675	3503	*	*	*	*	*	913	*	*	*	*	*	3671	75
       0	*	*	*	*	*	*	3240	0	0	

H 76   *	*	*	*	*	*	0	*	*	*	*	*	*	*	*	*	*	*	*	*	76
       579	2588	2605	1000	1000	*	*	3240	1508	0	

E 77   *	*	2410	1569	*	*	*	*	*	*	*	*	3191	*	2509	*	3425	3372	*	*	77
       0	*	*	*	*	998	1002	3034	0	1528	

E 78   3666	*	3310	2186	2613	2657	*	*	*	2435	*	*	*	3415	*	*	*	*	*	*	78
       0	*	*	*	*	0	*	3152	0	1000	

R 79   2742	*	3671	*	*	*	*	3542	*	*	*	*	*	2018	1537	*	*	*	*	3402	79
       0	*	*	*	*	*	*	3240	0	0	

E 80   2599	*	*	1521	*	3542	*	2675	*	*	*	*	*	3402	3802	*	*	3684	*	*	80
       0	*	*	*	*	*	*	3240	0	0	

E 81   2101	*	2835	1725	*	2675	*	*	*	*	*	*	*	3612	*	3542	*	*	*	*	81
       0	*	*	*	*	*	*	3240	0	0	

Y 82   *	*	*	*	*	3542	3698	*	1993	*	*	*	*	*	3671	*	*	*	*	979	82
       0	*	*	*	*	*	*	3240	0	0	

D 83   *	*	0	*	*	*	*	*	*	*	*	*	*	*	*	*	*	*	*	*	83
       0	*	*	*	*	*	*	3240	0	0	

A 84   720	*	*	*	*	*	3703	*	*	3612	*	*	*	*	*	2093	*	*	*	*	84
       0	*	*	*	*	*	*	3240	0	0	

E 85   3703	*	*	1437	*	*	*	*	*	3402	*	3698	*	3671	2107	*	*	3802	*	*	85
       0	*	*	*	*	*	*	3240	0	0	

R 86   *	*	*	*	*	*	*	*	*	*	*	*	*	*	0	*	*	*	*	*	86
       0	*	*	*	*	*	*	3240	0	0	

D 87   3698	*	872	*	*	*	*	*	*	*	*	*	*	*	*	*	1409	*	*	*	87
       0	*	*	*	*	*	*	3240	0	0	

A 88   1773	*	*	2835	*	*	*	*	2576	*	*	*	*	*	2597	3684	*	2675	*	*	88
       0	*	*	*	*	*	*	3240	0	0	

F 89   3869	*	*	3402	1189	*	*	3698	*	*	*	*	*	*	*	*	*	3503	2678	3703	89
       0	*	*	*	*	*	*	3240	0	0	

L 90   *	*	*	*	*	*	*	2675	*	401	3542	*	*	*	*	*	*	*	*	*	90
       0	*	*	*	*	*	*	3240	0	0	

E 91   3671	*	*	1566	*	*	*	*	*	2030	*	2544	*	*	*	*	3612	3542	*	*	91
       246	2675	*	2585	263	*	*	3240	1000	0	

S 92   2048	*	*	2675	*	3671	*	*	*	*	3542	*	3698	*	3869	1777	*	*	*	*	92
       0	*	*	*	*	*	*	3240	0	0	

Q 93   *	3698	*	*	3869	3802	2675	*	*	2544	*	3542	*	1833	3503	*	*	*	*	*	93
       0	*	*	*	*	*	*	3240	0	0	

G 94   *	*	*	*	*	0	*	*	*	*	*	*	*	*	*	*	*	*	*	*	94
       0	*	*	*	*	*	*	3240	0	0	

F 95   *	*	*	*	1457	*	*	*	*	3503	*	*	*	*	*	*	*	*	1643	2137	95
       0	*	*	*	*	*	*	3240	0	0	

T 96   3869	*	*	2675	*	*	*	*	3612	3698	*	*	*	*	2584	3542	1460	*	*	*	96
       0	*	*	*	*	*	*	3240	0	0	

V 97   *	*	*	*	*	*	*	2675	*	3503	*	*	*	*	*	*	*	405	*	*	97
       0	*	*	*	*	*	*	3240	0	0	

L 98   *	*	*	*	*	*	*	2069	*	584	3402	*	*	*	*	*	*	*	*	*	98
       0	*	*	*	*	*	*	3240	0	0	

R 99   *	*	*	*	*	*	*	*	*	*	*	*	*	*	0	*	*	*	*	*	99
       0	*	*	*	*	*	*	3240	0	0	

F 100  *	*	*	*	405	*	*	2675	*	*	*	*	*	*	*	*	*	3503	*	*	100
       0	*	*	*	*	*	*	3240	0	0	

W 101  *	*	*	*	*	*	*	*	2584	*	*	*	2675	*	2781	3402	*	*	1196	*	101
       0	*	*	*	*	*	*	3240	0	0	

N 102  *	*	*	*	*	*	*	*	*	*	*	246	*	*	*	*	2675	*	*	*	102
       0	*	*	*	*	*	*	3240	0	0	

D 103  *	*	1749	2097	*	*	3703	*	*	*	*	2742	*	*	2675	*	3542	*	*	*	103
       0	*	*	*	*	*	*	3240	0	0	

E 104  *	*	3542	708	2675	*	*	*	*	*	*	*	*	3698	3869	*	*	*	*	*	104
       0	*	*	*	*	*	*	3240	0	0	

V 105  *	*	*	*	*	*	*	1333	*	3671	*	*	*	*	*	*	*	931	*	*	105
       0	*	*	*	*	*	*	3240	0	0	

L 106  *	*	3684	2675	3542	*	*	*	*	1528	3402	3671	*	*	3802	*	*	3503	*	*	106
       118	*	3671	*	*	*	*	3240	0	0	

Q 107  3735	3544	*	*	*	*	*	*	2590	*	*	3415	*	1340	3310	*	*	3584	*	*	107
       0	*	*	*	*	0	*	3152	0	1000	

N 108  *	*	2112	2451	*	*	*	*	*	*	*	974	*	3703	*	*	*	*	*	*	108
       0	*	*	*	*	*	*	3240	0	0	

I 109  *	*	*	3684	*	*	*	1108	*	3802	*	*	2158	*	3542	*	3703	*	*	*	109
       0	*	*	*	*	*	*	3240	0	0	

D 110  3542	*	1780	2034	*	2781	*	*	*	*	*	3703	*	*	2675	*	*	*	*	*	110
       0	*	*	*	*	*	*	3240	0	0	

R 111  2470	*	3703	*	*	2203	*	*	*	*	*	3612	*	3503	1848	*	3684	*	*	*	111
       0	*	*	*	*	*	*	3240	0	0	

V 112  *	*	*	*	*	*	*	*	*	2675	*	*	*	*	*	*	2781	519	*	*	112
       0	*	*	*	*	*	*	3240	0	0	

L 113  3869	*	*	*	*	*	*	*	*	729	*	*	*	*	*	*	3698	1993	*	*	113
       0	*	*	*	*	*	*	3240	0	0	

E 114  *	*	2781	1386	*	3671	*	*	*	3802	3503	*	2675	*	*	*	3703	*	*	*	114
       0	*	*	*	*	*	*	3240	0	0	

E 115  3612	*	3869	1899	*	*	*	*	*	2584	*	3684	*	3402	*	2675	3542	*	*	*	115
       0	*	*	*	*	*	*	3240	0	0	

I 116  *	*	*	*	*	*	*	0	*	*	*	*	*	*	*	*	*	*	*	*	116
       0	*	*	*	*	*	*	3240	0	0	

L 117  *	*	*	*	*	*	*	*	2675	1247	*	*	*	3802	*	3503	*	3542	*	2503	117
       0	*	*	*	*	*	*	3240	0	0	

A 118  1500	*	*	2584	*	*	*	*	3802	2544	*	*	*	3684	*	*	3698	3612	*	*	118
       0	*	*	*	*	*	*	3240	0	0	

V 119  2767	*	*	2647	3402	*	*	*	*	2675	*	*	*	*	3802	*	*	1432	*	*	119
       0	*	*	*	*	*	*	3240	0	0	

L 120  *	2584	*	*	*	*	*	3612	*	749	*	*	*	*	*	*	*	*	*	2675	120
       0	*	*	*	*	*	*	3240	0	0	

E 121  3671	3503	*	1714	*	*	*	*	2675	*	*	3684	3802	3703	2781	*	*	*	*	*	121
       0	*	*	*	*	*	*	3240	0	0	

E 122  3528	*	3694	1375	*	*	3511	*	3447	*	3584	3297	*	*	3542	*	*	*	*	*	122
       0	*	*	*	*	*	*	3236	0	0	

R 123  3694	*	*	3407	*	3584	*	*	*	2538	*	*	3528	*	1379	*	*	3297	*	*	123
       0	*	*	*	*	*	*	3236	0	0	

R 124  *	*	*	3565	*	*	*	*	*	3447	*	*	3528	2649	1690	2526	3407	*	*	*	124
       0	*	*	*	*	*	*	3236	0	0	

P 125  3438	*	*	2546	*	3531	*	*	3384	*	*	*	2038	*	*	3331	3174	3312	*	*	125
       0	*	*	*	*	*	*	3149	0	0	

P 126  *	*	3060	*	*	3151	*	*	*	2482	*	*	1868	3273	3191	3299	*	*	*	*	126
       0	*	*	*	*	*	*	3081	0	0	

R 127  2878	*	*	2799	*	*	2845	*	*	2836	*	*	2878	*	1714	*	*	*	*	*	127
       0	*	*	*	*	*	*	2773	0	0	

A 128  1204	*	*	*	2621	*	*	*	*	*	*	2088	*	*	*	*	*	2572	*	*	128
       0	*	*	*	*	*	*	2647	0	0	

G 129  *	*	*	*	*	1191	*	*	2088	*	*	*	*	*	1613	*	*	*	*	*	129
       0	*	*	0	*	*	*	2647	0	0	

//
