# Supplementary material for: The PD-(D/E)XK superfamily revisited: identification of new members among proteins involved in DNA metabolism and functional predictions for domains of (hitherto) unknown function
Source: BMC Bioinformatics. 2005 Jul 12;6:172. doi: 10.1186/1471-2105-6-172 (PMC1189080; doi:10.1186/1471-2105-6-172)
Supplement: Additional File 1 — An archive file in the zip format, which includes Hidden Markov Models of sequence & secondary structure profiles of PD-(D/E)XK nuclease families analyzed in this article (those known used as queries and newly identified ones). HMMs are in the format of the HHsearch program. The same data are available for download from the authors' FTP server: [file 1471-2105-6-172-S1.zip › hhsearch_pdexk_profiles/results/known/COG1591.hhm]

NAME  COG1591 Holliday junction resolvase - archaeal type [DNA replication, recombination, and repair]
FAM   
FILE  COG1591
COM   /cluster/usr/soeding/hh/hhmake -i /cluster/databases/hhpred/new_dbs/cdd_21Feb05/COG1591.a3m 
DATE  Tue Feb 22 20:04:59 2005
LENG  137 match states, 137 columns in multiple alignment
FILT  12 out of 14 sequences passed filter (max seq id>=90%, coverage>=0%, min seq id with query=0%, Ndiff=0%)
NEFF  3.4 
SEQ
>ss_pred
CCCCCCCHHHHHHHHHHHHCCCEEEEECCCCCCCCCCCCEEEECCCEEEEEEEEECCCCCEEECHHHHHHHHHHHHHCCCCEEEEEECCCCCEEEEECCC
CCCCCCCEEECCHHCCCHHHHHHHHCCCEECCCCCCC
>ss_conf
9876454378999999986597079721478888887427740894799999983589945656988999999998538965899872898718970000
1157883376610145311078874674020114579
>Cons-COG1591
MxxkkGxxxEReLvxxLxexGfAvvRxpaSGxskxpxpDivAxxgxxxlxiExKxxxxxkiYixxexvexLxxFAxxfGgxpxiavKfxxxxwrfxxpxL
xxtxxxxyxIdxxxxxxgxdlxxlxgxxxxxxxxxxx
>COG1591 Holliday junction resolvase - archaeal type [DNA replication, recombination, and repair]
MSRKKGSRFERELVRILWERGFAVVRAPASGGSKRPLPDIVAGNGGVYLAIEVKSRRETKIYLDKEQVEKLVEFARRFGGEPYIAVKFPGVGWRFFPPDL
EETREGNYVIDREALEDGEDLEELLGAPIQLRLDDYG
>gi|14278692|pdb|1HH1|A Chain A, Chain A, The Structure Of Hjc, A Holliday Junction Resolving Enzyme From Sulfolobus Solfataricus
MNAKkrKGSAVERNIVSRLRDKGFAVVRAPASGsKRKDPIPDIIALKNGVIILIEMKSRKdiEGKIYVRREQAEGIIEFARKSGGSLFLGVKKPG-VLKF
IPFeKLRRTETGNYVADSEiEGLDLEDLVRLVEAKISRTLDNFL
>gi|11499547 (NC_000917) conserved hypothetical protein [Archaeoglobus fulgidus]
MKSK-GTRFERDLLVELWKAGFAAIRVAGSGVSPFPCPDIVAGNGRTYLAIEVKMRKELPLYLSADEVEQLVTFARGFGAEAYVALKLPRKKWRFFPVQM
LERTEKNFKIDESVYPLGLEIAEVAGKFFQERFGEKV
>gi|14600729 (NC_000854) hypothetical protein [Aeropyrum pernix]
MDMPrRGVGYERELAKILWERGWAVIRGPASGgGSrSRVQPDLVAVRGGVVLVFEIKKARGETVYLDPGQVLGLLEWARRAGGDAWIALRLVGKGWRFHR
AdSLEHTRRGGFKISRPgGGLKLRDLLTLYGGGVRrIDSYLEG
>gi|2496010 Hypothetical protein MJ0497
MRHKyrKGSSFERELKRLLEKEGFAVIRS--AG-SKG--VDLIAGRKGEVLIFECKTSSKTKFYINKEDIEKLISFSEIFGGKPYLAIKFNG-EMLFINP
FLLSTNGKNYVIDERIKAIAIDFYEVIGRGKQLKIDDLI
>gi|20093542 (NC_003551) Holliday junction resolvase, archaeal type [Methanopyrus kandleri AV19]
MSYRRGADFERQLVRYLREHGGEAVRVAGSG--GA--VDVVGYAPAMgHVAVECKVRRDDRLYVEKEEIEGLTTFAERFRAEPLIAWKPPHVrtglplNA
VLFPPDLMEERERTYVIDLEtALEEGIDASRLVTRPLDhYRR----
>gi|15679279 (NC_000916) conserved protein [Methanothermobacter thermautotrophicus] [Methanothermobacter thermautotrophicus str. Delta H]
MVKN-GTRGERDLVKLLWEKGFAAMRAPASGgATKKPLPDIIAGNGEIYLAIEVKTTARERIYIDSEKIGALLRFSDIFGARPYIGIKFRYRDWIFLSPg
DLELTPSSNYRLDLDiALERGRDLDEVTGNHRQTRLR---
>gi|18313145 (NC_003364) Holliday Junction Resolvase [Pyrobaculum aerophilum]
MSVKrKGSAKERELANFFWERGCAVLRGCSSGgGVrKRYVPDVVAICKGKVLVFEVKYRSkYTPIKIEREKLEKLAVFAKRAGGEAYLLVKYGRNPWKVL
EI--------RDKIDREEYEKAVELRAFLEALFSQTIDRYF
>gi|14591139 (NC_000961) hypothetical protein [Pyrococcus horikoshii]
MYRK-GANAERELIKKLERLGFAVIRS--AG-SKK--VDVVAGNGKIYLCIEVKTTKKGKLYIKGDDLKKLVEFANKFGGTPVLAVKFLGVGWRFFRP--
--SGEGNLVISPN---DGETLEVVVGLQRKLEVGEQK
>gi|15898029 (NC_002754) Holliday-junction resolvase [Sulfolobus solfataricus]
MNRDIGKNAERELVSILRGEGFNAVRIPTSN-SsPNPLPDIFATKGNTLLSIECKSTWENKVKVKEHQVRKLLDFLSMFtmKGVPLIAIKFKQVhEWRVL
VP--EKAEDIIVTIDNS--IPIEDLFKILEKRIEeKILTP--
#
NULL   3706	5728	4211	4064	4839	3729	4763	4308	4069	3323	5509	4640	4464	4938	4285	4423	3815	3783	6325	4665	
AVER   3691	7327	4281	3447	4400	3444	7105	4023	3565	3333	6059	5261	4586	6408	3514	4447	5032	3644	6396	4999	
HMM    A	C	D	E	F	G	H	I	K	L	M	N	P	Q	R	S	T	V	W	Y	
       M->M	M->I	M->D	I->M	I->I	D->M	D->D	Neff	Neff_I	Neff_D
       0	*	*	0	*	0	*	99999	99999	99999	
M 1    *	*	*	*	*	*	*	*	*	*	0	*	*	*	*	*	*	*	*	*	1
       0	*	*	*	*	*	*	3441	0	0	

S 2    3498	*	3352	*	*	*	*	*	3486	*	*	2324	*	*	3666	2035	*	3682	*	3012	2
       0	*	*	*	*	*	*	3441	0	0	

R 3    3378	*	*	*	*	*	3666	*	3682	*	3352	3498	*	*	1882	3486	*	3387	*	3258	3
       0	*	*	*	*	*	*	3441	0	0	

K 4    *	*	3272	*	*	*	*	*	923	*	*	3682	3352	*	3258	3498	*	*	*	*	4
       1989	1130	1780	652	1459	*	*	3441	2618	0	

K 5    *	*	*	*	*	*	*	2821	781	*	*	*	*	*	1855	*	*	*	*	*	5
       0	*	*	*	*	0	*	3108	0	2014	

G 6    *	*	*	*	*	0	*	*	*	*	*	*	*	*	*	*	*	*	*	*	6
       0	*	*	*	*	*	*	3441	0	0	

S 7    2130	*	*	*	*	*	*	*	3272	*	*	3498	*	*	*	1669	2581	3352	*	*	7
       0	*	*	*	*	*	*	3441	0	0	

R 8    2383	*	3258	*	*	3352	*	*	*	*	*	2609	*	*	1739	2813	*	*	*	*	8
       0	*	*	*	*	*	*	3441	0	0	

F 9    2136	*	*	*	1660	3682	*	*	3387	*	*	*	*	*	3498	*	*	3378	*	3352	9
       0	*	*	*	*	*	*	3441	0	0	

E 10   *	*	*	0	*	*	*	*	*	*	*	*	*	*	*	*	*	*	*	*	10
       0	*	*	*	*	*	*	3441	0	0	

R 11   *	*	*	*	*	*	*	*	*	*	*	*	*	*	0	*	*	*	*	*	11
       0	*	*	*	*	*	*	3441	0	0	

E 12   *	*	2581	662	*	*	*	*	*	*	*	3378	*	3258	*	*	*	*	*	*	12
       0	*	*	*	*	*	*	3441	0	0	

L 13   *	*	*	*	*	*	*	3378	*	146	*	*	*	*	*	*	*	*	*	*	13
       0	*	*	*	*	*	*	3441	0	0	

V 14   2369	*	*	*	*	*	*	3012	3666	3486	*	*	*	*	*	*	*	959	*	*	14
       0	*	*	*	*	*	*	3441	0	0	

R 15   *	*	*	*	*	*	*	*	2081	*	*	2441	*	*	1783	2324	*	3486	*	*	15
       0	*	*	*	*	*	*	3441	0	0	

I 16   3498	*	*	3486	3387	*	*	2028	3012	2674	*	*	*	*	3378	*	*	*	*	3258	16
       0	*	*	*	*	*	*	3441	0	0	

L 17   *	*	*	*	3387	*	*	*	*	145	*	*	*	*	*	*	*	*	*	*	17
       0	*	*	*	*	*	*	3441	0	0	

W 18   *	*	3498	2302	*	*	*	*	*	*	*	*	*	*	1717	*	*	*	1306	*	18
       0	*	*	*	*	*	*	3441	0	0	

E 19   *	*	3378	976	*	3272	*	*	2573	*	*	3977	*	*	4049	*	*	*	*	*	19
       0	*	*	*	*	*	*	3441	0	0	

R 20   3486	*	*	2455	*	*	3258	*	2522	3012	*	*	*	*	2075	*	3498	*	*	*	20
       0	*	*	*	*	*	*	3441	0	0	

G 21   *	*	*	*	*	0	*	*	*	*	*	*	*	*	*	*	*	*	*	*	21
       0	*	*	*	*	*	*	3441	0	0	

F 22   *	3387	*	*	511	3258	*	*	*	*	*	*	*	*	*	*	*	*	3352	*	22
       0	*	*	*	*	*	*	3441	0	0	

A 23   337	*	*	3258	*	*	*	*	*	*	*	3272	*	*	*	*	*	*	*	*	23
       0	*	*	*	*	*	*	3441	0	0	

V 24   1414	*	*	*	*	*	*	*	*	*	*	*	*	*	*	*	*	679	*	*	24
       0	*	*	*	*	*	*	3441	0	0	

V 25   *	*	*	*	*	*	*	1615	*	3387	2587	*	*	*	*	*	*	1281	*	*	25
       0	*	*	*	*	*	*	3441	0	0	

R 26   *	*	*	*	*	*	*	*	*	*	*	*	*	*	0	*	*	*	*	*	26
       0	*	*	*	*	*	*	3441	0	0	

A 27   1707	*	*	*	*	2369	*	3272	*	*	*	*	*	*	*	2302	*	2367	*	*	27
       327	*	2302	*	*	*	*	3441	0	0	

P 28   2052	3093	*	*	*	*	*	*	*	*	*	*	640	*	*	*	*	*	*	*	28
       0	*	*	*	*	*	0	3211	0	1562	

A 29   957	*	*	*	*	2052	*	*	*	*	*	*	*	*	*	3093	2980	*	*	*	29
       0	*	*	*	*	0	*	3211	0	1562	

S 30   2302	*	*	*	*	*	*	*	*	*	*	*	*	*	*	327	*	*	*	*	30
       0	*	*	*	*	*	*	3441	0	0	

G 31   *	*	*	*	*	158	*	*	*	*	*	3272	*	*	*	*	*	*	*	*	31
       2910	1132	1283	0	*	*	*	3441	2561	0	

G 32   1830	*	*	*	*	1312	*	*	2652	*	*	*	*	*	*	*	*	2672	*	*	32
       0	*	*	*	*	406	2026	2742	0	2395	

S 33   *	*	*	*	*	*	*	*	*	*	*	*	*	*	3221	731	2434	3247	*	*	33
       575	1606	*	0	*	0	*	3264	2080	1000	

K 34   *	*	*	*	*	3258	*	*	726	*	*	*	2375	*	*	3352	*	*	*	*	34
       0	*	*	*	*	*	*	3441	0	0	

R 35   3258	*	3378	*	3486	3666	*	*	2309	*	*	3272	*	*	1618	*	*	*	*	*	35
       530	*	1702	*	*	*	*	3441	0	0	

P 36   *	*	3021	*	*	*	*	*	*	*	*	*	714	*	*	*	*	2879	*	2929	36
       0	*	*	*	*	*	0	3001	0	2042	

L 37   *	2901	*	*	*	*	*	2891	*	1108	*	*	*	2879	*	*	*	2929	*	*	37
       0	*	*	*	*	0	*	3001	0	2042	

P 38   *	*	*	*	*	*	*	*	*	*	*	*	530	*	*	*	*	1702	*	*	38
       0	*	*	*	*	*	*	3441	0	0	

D 39   *	*	0	*	*	*	*	*	*	*	*	*	*	*	*	*	*	*	*	*	39
       0	*	*	*	*	*	*	3441	0	0	

I 40   *	*	*	*	*	*	*	1077	*	2500	*	*	*	*	*	*	*	1518	*	*	40
       0	*	*	*	*	*	*	3441	0	0	

V 41   *	*	*	*	3272	*	*	1983	*	3498	*	*	*	*	*	*	*	849	*	*	41
       0	*	*	*	*	*	*	3441	0	0	

A 42   159	*	*	*	*	3258	*	*	*	*	*	*	*	*	*	*	*	*	*	*	42
       0	*	*	*	*	*	*	3441	0	0	

G 43   *	*	*	*	*	994	*	3387	*	3378	*	*	*	*	*	*	3272	3352	*	3258	43
       0	*	*	*	*	*	*	3441	0	0	

N 44   3258	3387	*	*	*	*	*	*	2324	*	*	1240	*	*	2500	*	*	*	*	*	44
       0	*	*	*	*	*	*	3441	0	0	

G 45   *	*	*	*	*	678	*	*	2519	*	*	3378	3258	*	*	*	*	*	*	*	45
       0	*	*	*	*	*	*	3441	0	0	

G 46   3258	*	*	2587	*	1278	*	*	4049	*	*	3272	*	*	3486	3977	*	*	*	*	46
       0	*	*	*	*	*	*	3441	0	0	

V 47   *	*	*	2579	*	*	*	2853	3387	*	2573	*	*	*	*	*	2375	2072	*	*	47
       159	3258	*	0	*	*	*	3441	1000	0	

Y 48   *	*	*	*	3498	*	3258	3378	*	3272	*	*	*	*	*	*	*	1876	*	1578	48
       0	*	*	*	*	*	*	3441	0	0	

L 49   *	*	*	*	*	*	*	3378	*	493	*	*	*	*	*	*	*	3258	*	3498	49
       0	*	*	*	*	*	*	3441	0	0	

A 50   1307	3012	*	*	*	*	*	3666	*	3378	*	*	*	*	*	3272	*	2369	*	*	50
       0	*	*	*	*	*	*	3441	0	0	

I 51   *	*	*	*	1876	*	*	682	*	*	*	*	*	*	*	*	*	3258	*	*	51
       0	*	*	*	*	*	*	3441	0	0	

E 52   *	*	*	0	*	*	*	*	*	*	*	*	*	*	*	*	*	*	*	*	52
       0	*	*	*	*	*	*	3441	0	0	

V 53   3498	1801	*	*	*	*	*	3352	*	*	3378	*	*	*	*	*	*	1216	*	*	53
       0	*	*	*	*	*	*	3441	0	0	

K 54   *	*	*	*	*	*	*	*	0	*	*	*	*	*	*	*	*	*	*	*	54
       0	*	*	*	*	*	*	3441	0	0	

S 55   3977	*	*	*	*	*	*	*	3352	*	3486	*	*	*	*	1591	2203	3258	*	3387	55
       0	*	*	*	*	*	*	3441	0	0	

R 56   3352	*	*	*	*	*	*	*	*	*	*	*	*	*	1220	2579	1711	*	*	*	56
       0	*	*	*	*	*	*	3441	0	0	

R 57   2587	*	*	*	*	*	*	*	2024	*	*	*	*	*	1691	2519	*	*	3272	*	57
       307	2383	*	576	1604	*	*	3441	1537	0	

E 58   *	*	3258	1588	*	2423	*	*	2302	*	*	*	*	*	3682	*	*	*	*	3387	58
       0	*	*	*	*	*	*	3441	0	0	

T 59   *	*	2373	2507	*	2675	*	*	*	3486	*	3272	*	*	*	*	1828	*	*	*	59
       0	*	*	*	*	*	*	3441	0	0	

K 60   *	*	*	*	*	*	*	*	1164	*	*	*	1871	*	2454	*	3352	*	*	*	60
       0	*	*	*	*	*	*	3441	0	0	

I 61   *	*	*	*	3666	*	*	1315	*	1654	*	*	*	*	*	*	*	2311	*	*	61
       0	*	*	*	*	*	*	3441	0	0	

Y 62   *	*	*	*	*	*	*	*	2328	*	*	*	*	*	*	*	*	*	*	320	62
       0	*	*	*	*	*	*	3441	0	0	

L 63   *	*	*	*	*	*	*	1677	*	1385	*	*	*	*	*	*	*	1717	*	*	63
       0	*	*	*	*	*	*	3441	0	0	

D 64   *	*	1698	2321	*	*	*	*	2609	*	*	3666	*	*	2647	3486	*	*	*	*	64
       0	*	*	*	*	*	*	3441	0	0	

K 65   3486	*	*	3272	*	2747	*	*	1783	*	*	*	3352	*	2383	3682	*	*	*	*	65
       0	*	*	*	*	*	*	3441	0	0	

E 66   *	*	2740	624	*	3352	3272	*	*	*	*	*	*	*	*	*	*	*	*	*	66
       0	*	*	*	*	*	*	3441	0	0	

Q 67   *	*	2302	1825	*	*	*	*	2527	*	*	*	*	1550	*	*	*	*	*	*	67
       0	*	*	*	*	*	*	3441	0	0	

V 68   3378	*	*	*	*	*	*	1936	*	2680	*	*	*	*	*	*	*	1039	*	*	68
       0	*	*	*	*	*	*	3441	0	0	

E 69   *	*	*	599	*	3682	*	*	4049	3352	*	*	*	*	3272	*	*	*	*	*	69
       0	*	*	*	*	*	*	3441	0	0	

K 70   3682	*	*	*	*	1743	*	*	1388	*	*	*	*	3486	3977	3498	*	*	*	*	70
       0	*	*	*	*	*	*	3441	0	0	

L 71   *	*	*	*	*	*	*	3378	*	251	*	*	*	*	*	*	*	3977	*	*	71
       0	*	*	*	*	*	*	3441	0	0	

V 72   3387	*	*	*	*	*	*	2515	*	1840	*	*	*	*	*	*	3258	1533	*	*	72
       0	*	*	*	*	*	*	3441	0	0	

E 73   *	*	3272	1467	*	*	*	*	*	*	*	*	*	*	3682	3666	2367	3387	*	3498	73
       0	*	*	*	*	*	*	3441	0	0	

F 74   *	*	*	*	149	*	*	*	*	*	*	*	*	*	*	*	*	*	3352	*	74
       0	*	*	*	*	*	*	3441	0	0	

A 75   435	*	*	*	*	*	*	*	*	3272	*	*	*	*	*	2674	*	*	*	*	75
       0	*	*	*	*	*	*	3441	0	0	

R 76   *	*	3682	2447	*	*	*	*	2652	*	*	4049	*	*	1267	3272	*	*	*	*	76
       0	*	*	*	*	*	*	3441	0	0	

R 77   *	*	*	*	*	3486	*	2674	2184	*	3272	3498	*	*	1548	*	*	*	*	*	77
       0	*	*	*	*	*	*	3441	0	0	

F 78   2369	*	*	*	494	*	*	*	*	*	*	*	*	*	*	3378	*	*	*	*	78
       158	3272	*	1000	1000	*	*	3441	1000	0	

G 79   *	*	*	*	*	337	*	*	3272	*	*	*	*	*	3258	*	*	*	*	*	79
       0	*	*	*	*	*	*	3441	0	0	

G 80   1473	*	*	*	*	644	*	*	*	*	*	*	*	*	*	*	*	*	*	*	80
       0	*	*	*	*	*	*	3441	0	0	

E 81   *	*	3352	1586	*	*	*	*	2115	*	*	*	*	*	3682	3378	4049	3272	*	*	81
       0	*	*	*	*	*	*	3441	0	0	

P 82   1822	*	*	*	*	*	*	*	*	3378	*	*	687	*	*	*	*	*	*	*	82
       0	*	*	*	*	*	*	3441	0	0	

Y 83   *	*	*	*	3378	*	*	3977	*	2265	*	*	*	*	3498	*	*	4049	3352	1376	83
       0	*	*	*	*	*	*	3441	0	0	

I 84   *	*	*	*	*	*	*	954	*	1342	*	*	*	*	*	*	*	3486	*	*	84
       0	*	*	*	*	*	*	3441	0	0	

A 85   640	*	*	*	*	1929	*	*	*	3387	*	*	*	*	*	*	*	*	*	*	85
       0	*	*	*	*	*	*	3441	0	0	

V 86   3498	*	*	*	*	*	*	1942	*	2417	*	*	*	*	*	*	*	1476	3258	*	86
       0	*	*	*	*	*	*	3441	0	0	

K 87   *	*	*	*	*	*	*	*	298	*	*	*	*	*	2423	*	*	*	*	*	87
       0	*	*	*	*	*	*	3441	0	0	

F 88   *	*	*	*	953	*	*	*	3378	2417	*	*	3258	*	*	*	*	*	*	3387	88
       0	*	*	*	*	*	*	3441	0	0	

P 89   *	*	3498	*	*	3387	*	3977	3272	4049	*	3666	1583	*	3682	*	*	3352	*	*	89
       0	*	*	*	*	*	*	3441	0	0	

G 90   *	*	*	*	*	1182	3258	*	*	*	*	*	*	3272	1871	*	*	*	*	3682	90
       277	*	2515	*	*	*	*	3441	0	0	

V 91   *	*	*	3253	*	*	*	*	2147	*	*	3080	*	*	3375	*	*	1137	*	*	91
       404	2033	*	1803	487	0	*	3213	1638	1571	

G 92   *	*	2587	2455	*	1912	*	*	3486	*	*	3258	3387	*	*	*	*	3378	*	*	92
       0	*	*	*	*	*	*	3441	0	0	

W 93   3258	*	*	*	*	*	*	*	*	3378	3666	*	*	*	*	*	*	*	473	*	93
       0	*	*	*	*	*	*	3441	0	0	

R 94   *	*	*	*	*	*	*	3682	2383	3666	*	*	*	*	1125	*	*	3258	*	3498	94
       0	*	*	*	*	*	*	3441	0	0	

F 95   *	*	*	*	522	*	*	*	*	3258	*	*	*	*	*	*	*	2328	*	*	95
       0	*	*	*	*	*	*	3441	0	0	

F 96   *	*	*	*	1371	*	3352	2515	*	1852	*	*	*	*	*	*	*	3977	*	*	96
       0	*	*	*	*	*	*	3441	0	0	

P 97   *	*	*	3387	*	*	3498	*	*	*	*	3666	1583	*	2659	3682	*	2582	*	*	97
       0	*	*	*	*	*	*	3441	0	0	

P 98   3352	*	*	*	3378	*	*	3387	*	3977	*	*	843	*	*	*	*	3486	*	*	98
       1660	1472	1630	0	*	*	*	3441	2308	0	

D 99   *	*	1117	*	2999	*	*	*	2816	*	*	*	*	2945	*	2815	*	*	*	*	99
       0	*	*	*	*	*	0	2946	0	2141	

L 100  *	*	*	*	*	*	*	*	*	201	2945	*	*	*	*	*	*	*	*	*	100
       0	*	*	*	*	1686	537	2946	0	2141	

E 101  *	*	*	1253	*	*	3190	*	*	2166	2995	*	*	*	3026	*	*	*	*	*	101
       0	*	*	*	*	*	0	3178	0	1717	

E 102  *	*	*	1729	*	*	2996	*	2937	3318	*	*	*	*	3026	3187	3190	*	*	*	102
       0	*	*	*	*	792	1243	3178	0	1717	

T 103  3139	*	3860	3147	*	*	*	*	*	*	*	*	*	*	3338	3925	889	*	*	*	103
       0	*	*	*	*	*	0	3290	0	1000	

R 104  *	*	3365	2176	*	3925	*	*	*	*	*	2675	3545	*	1864	*	3338	*	*	*	104
       0	*	*	*	*	*	0	3290	0	1000	

E 105  3365	*	3139	1608	*	3511	*	*	*	*	*	*	*	*	3166	3545	3214	3860	*	*	105
       0	*	*	*	*	*	0	3290	0	1000	

G 106  *	*	*	*	*	1210	*	3139	2422	*	*	*	*	*	3147	2694	*	*	*	*	106
       0	*	*	*	*	0	*	3290	0	1000	

N 107  *	*	*	*	*	3352	*	3272	*	*	*	1164	*	*	3387	2718	3258	*	*	*	107
       0	*	*	*	*	*	*	3441	0	0	

Y 108  *	*	3387	*	2417	*	*	*	*	3012	*	*	*	*	*	*	*	3272	*	1030	108
       0	*	*	*	*	*	*	3441	0	0	

V 109  *	*	*	*	*	*	*	*	1822	*	*	*	*	*	2587	3977	3272	1382	*	*	109
       0	*	*	*	*	*	*	3441	0	0	

I 110  3378	*	*	*	*	*	*	439	*	3682	*	*	*	*	*	*	*	3498	*	*	110
       0	*	*	*	*	*	*	3441	0	0	

D 111  *	*	536	*	*	*	*	*	3498	*	*	*	*	*	*	2172	*	*	*	*	111
       0	*	*	*	*	*	*	3441	0	0	

R 112  *	*	*	2573	*	*	*	*	3498	2454	*	3272	3012	*	2075	3378	*	*	*	*	112
       0	*	*	*	*	*	*	3441	0	0	

E 113  *	*	2822	1556	*	*	*	*	*	*	*	4049	3352	3498	3666	2375	*	*	*	*	113
       1702	1104	2136	0	*	*	*	3441	2654	0	

A 114  1292	*	*	2039	*	3025	*	3181	*	*	*	*	*	*	*	*	*	3119	*	*	114
       0	*	*	*	*	*	0	3117	0	1693	

L 115  *	*	*	*	*	2020	*	*	3181	1292	*	*	*	*	*	*	*	*	*	2090	115
       0	*	*	*	*	1190	832	3117	0	1693	

E 116  2342	*	*	1452	*	*	*	3084	*	2196	*	*	3305	*	*	*	*	*	*	*	116
       0	*	*	*	*	0	*	3336	0	1238	

D 117  *	*	1505	3258	*	*	*	3666	2369	3486	*	*	3272	*	3682	*	*	*	*	*	117
       0	*	*	*	*	*	*	3441	0	0	

G 118  2519	*	*	*	*	922	*	3272	*	2365	*	*	*	*	*	*	*	*	*	*	118
       0	*	*	*	*	*	*	3441	0	0	

E 119  *	*	*	1445	*	*	*	2447	*	3486	*	*	*	*	2507	*	3498	3387	*	*	119
       0	*	*	*	*	*	*	3441	0	0	

D 120  *	*	730	1871	*	*	*	*	*	*	*	*	3977	*	*	*	4049	*	*	*	120
       0	*	*	*	*	*	*	3441	0	0	

L 121  3258	*	*	*	3666	*	*	3486	*	459	*	*	*	*	*	*	*	*	*	*	121
       0	*	*	*	*	*	*	3441	0	0	

E 122  3486	*	3682	1964	3272	*	*	*	*	3352	*	*	*	*	3387	3258	*	3378	*	3666	122
       0	*	*	*	*	*	*	3441	0	0	

E 123  3387	*	*	1787	*	*	*	*	3272	*	*	*	*	*	2317	*	2423	3012	*	*	123
       0	*	*	*	*	*	*	3441	0	0	

L 124  *	*	*	*	3387	*	*	2582	*	1214	*	*	*	*	*	*	*	1706	*	*	124
       0	*	*	*	*	*	*	3441	0	0	

L 125  2492	*	*	*	*	*	*	3666	*	1706	*	*	*	*	*	*	3682	1937	*	3352	125
       0	*	*	*	*	*	*	3441	0	0	

G 126  *	*	*	1760	*	737	*	*	*	*	*	*	*	*	*	*	3258	*	*	*	126
       0	*	*	*	*	*	*	3441	0	0	

A 127  2086	*	*	*	*	2423	*	*	2375	4049	*	3682	*	*	2447	*	*	3977	*	*	127
       0	*	*	*	*	*	*	3441	0	0	

P 128  *	*	*	*	3486	2500	3682	*	3378	3387	*	*	2078	3012	3272	*	*	*	*	*	128
       0	*	*	*	*	*	*	3441	0	0	

I 129  *	*	*	3498	2436	*	*	2038	2813	3258	*	*	*	*	2853	*	*	3352	*	*	129
       0	*	*	*	*	*	*	3441	0	0	

Q 130  *	*	3258	3272	*	*	*	*	3012	*	*	*	*	1787	2423	2383	*	*	*	*	130
       665	1436	*	0	*	*	*	3441	2438	0	

L 131  *	*	*	3486	*	*	*	3352	3272	2020	*	*	*	3387	3378	*	2587	*	*	3258	131
       0	*	*	*	*	*	*	3441	0	0	

R 132  *	*	3352	3012	*	3498	*	3272	3666	*	*	*	*	*	1664	*	2383	*	*	*	132
       0	*	*	*	*	*	*	3441	0	0	

L 133  *	*	*	*	3486	*	*	2519	*	1287	*	*	*	*	3258	3352	*	3012	*	*	133
       0	*	*	*	*	*	*	3441	0	0	

D 134  *	*	1063	*	*	2383	*	*	*	*	*	*	*	*	3415	*	3025	*	*	3144	134
       0	*	*	*	*	*	*	3226	0	0	

D 135  *	*	1768	2240	*	*	*	*	*	3021	*	3046	2906	*	3097	*	*	*	*	*	135
       0	*	*	*	*	*	*	3149	0	0	

Y 136  *	*	*	2827	2833	*	*	*	2870	2998	*	*	*	3169	*	*	*	*	*	1533	136
       0	*	*	*	*	*	*	2926	0	0	

G 137  *	*	*	*	2739	1931	*	2802	2984	2634	*	*	*	*	*	*	*	2670	*	*	137
       0	*	*	0	*	*	*	2762	0	0	

//
