# Supplementary material for: The PD-(D/E)XK superfamily revisited: identification of new members among proteins involved in DNA metabolism and functional predictions for domains of (hitherto) unknown function
Source: BMC Bioinformatics. 2005 Jul 12;6:172. doi: 10.1186/1471-2105-6-172 (PMC1189080; doi:10.1186/1471-2105-6-172)
Supplement: Additional File 1 — An archive file in the zip format, which includes Hidden Markov Models of sequence & secondary structure profiles of PD-(D/E)XK nuclease families analyzed in this article (those known used as queries and newly identified ones). HMMs are in the format of the HHsearch program. The same data are available for download from the authors' FTP server: [file 1471-2105-6-172-S1.zip › hhsearch_pdexk_profiles/results/known/pfam03008.hhm]

NAME  pfam03008 DUF234 Archaea bacterial proteins of unknown function.
FAM   
FILE  pfam03008
COM   /cluster/usr/soeding/hh/hhmake -i /cluster/databases/hhpred/new_dbs/cdd_21Feb05/pfam03008.a3m 
DATE  Wed Feb 23 06:08:51 2005
LENG  98 match states, 98 columns in multiple alignment
FILT  20 out of 22 sequences passed filter (max seq id>=90%, coverage>=0%, min seq id with query=0%, Ndiff=0%)
NEFF  2.9 
SEQ
>ss_pred
CEEEECCCHHHHHCCCHHHHHHHHHHHHHHHHHHHHHHHHHHHHHHHHCCCCCCEEEEEEEECCCCEEEEEEECCCCCEEEEEEEEECCCCHHHHCCC
>ss_conf
93551876787630540589999999888887899999988889986147897602322000147547899974898369999986256761330369
>Cons-pfam03008
wFrxVxPnxxxIExgxxxxxxexixxdxxxylGxxFExvareFLxxxxxxxpFxfxkiGRWWxkgEEIDivAlNexekKxlxiEVKWKdLsxrEArxi
>pfam03008 DUF234 Archaea bacterial proteins of unknown function.
WFRFVYPNRSEIESGNIKEVLEDIKEDFNQYLGKVFEKVAREFLVELNKTGPFRFTKIGRWWHKGEEIDLVALNEREKKALLIEVKWKDLSKREARGI
>gi|5458720 Hypothetical protein, containing DUF238 and DUF234 domains [Pyrococcus abyssi]
WFRYVLPNVDLIETGQGDLLVKIVMEDFDQYLDGVFEDVTRQFLVRLNKESllTPSFIKIGRWWHKGEEIDLVALNEHKKSVLFVEVRWKELSENETRKT
>gi|5458874 Hypothetical protein [Pyrococcus abyssi]
WFRYVLPNKVYLEAGLAEDVWERSKDDFNIYLGLIFEKLVRNPEVFLRLTG-FHFTKLGRWWRRGEEVNVLALNEREKKALLIEVKWKELSKREAKGI
>gi|5458278 Hypothetical protein, containing DUF238 and DUF234 domains [Pyrococcus abyssi]
WFRYIYPNLSRIEEGTFS--IEEIRGDYSQYLGWVFEKVARQFLLKLN-IN---FTKIGRWWHKDKEIDIVALNERGKGVLFAEVKWKKLKEKEAEKI
>gi|2621241 conserved protein [Methanothermobacter thermautotrophicus str. Delta H]
WFRYIHPNIDFIESERRKELLELIIDDLPNYLGGIFENVAIEFLPLISNK-lPFKPLKIGRWWHKNEEIDLVAFNEKEEKAILIEVKWKTLNKIEANKI
>gi|5458620 Hypothetical protein, containing DUF238 and DUF234 domains [Pyrococcus abyssi]
YHRFVSPHYEEIDSLNPEPAIRDFLRNFNTYLGKTFEKVAREFLIEVNKHGglPFKFMEIGKWWQRSEEIDLLALNRGEKKVLLVEVKWKELGEKEARGV
>gi|3256839 452aa long hypothetical protein [Pyrococcus horikoshii]
YYRFVNPYYEEIESLNPEPAIEDFRKNFNSYLGETFEKVSKEFLLAIGDYP-----KIGKWWYKGEEIDLVALNEREKKALFVEVKWRGLKEREAKRI
>gi|3257255 103aa long hypothetical protein [Pyrococcus horikoshii]
WFRFVYPNRKLVERELYKEALELVKRDYNHYMGRVFEKASLDFLWKRFA-----FERAGRWWSREEEIDVVGVKRG--MAYFFEVKWKDLSEREARRS
>gi|3257257 456aa long hypothetical protein [Pyrococcus horikoshii]
WFTLTYPQMAEISSGTAK--LD----SLYKVYSIRFEELAKEFLTLFR---PIEFETLGRWWYRGEEIDIVALRKD--KTTLIEVKWKDLSKRSALRV
>gi|5458921 Hypothetical protein, containing ATP/GTP-binding site motif A [Pyrococcus abyssi]
WFRFVYHNIQYLEEGEITKVLNDLRENFPAFVGKEYERIGREFIRRIDLG--FSPLRVGRWWHKGEEIDVIAYNEE--KVALFEVKWSDLSKARAKRL
>gi|2495975 Hypothetical protein MJ0425
MVQVVYPNMADLEIGNVKEVYNKILASLNEYYGKMFENLVFEMLKLKIID--FGQKSVAKWWHKGEEIDVLAYNNN--KMIAFEVKWKDLSFKEAKGI
#
NULL   3706	5728	4211	4064	4839	3729	4763	4308	4069	3323	5509	4640	4464	4938	4285	4423	3815	3783	6325	4665	
AVER   4471	*	4471	2950	3811	4141	6529	3798	3270	3422	6434	4474	5178	6616	3703	4957	5585	3808	4609	4785	
HMM    A	C	D	E	F	G	H	I	K	L	M	N	P	Q	R	S	T	V	W	Y	
       M->M	M->I	M->D	I->M	I->I	D->M	D->D	Neff	Neff_I	Neff_D
       0	*	*	0	*	0	*	99999	99999	99999	
W 1    *	*	*	*	*	*	*	*	*	*	3617	*	*	*	*	*	*	*	365	2814	1
       0	*	*	*	*	*	*	2945	0	0	

F 2    *	*	*	*	295	*	4136	*	*	*	*	*	*	*	*	*	*	3617	*	4417	2
       0	*	*	*	*	*	*	2945	0	0	

R 3    *	*	*	*	*	*	*	*	*	*	*	*	*	3617	391	3507	3885	*	*	*	3
       0	*	*	*	*	*	*	2945	0	0	

F 4    *	*	*	*	1220	*	*	4414	*	3201	*	*	*	*	*	*	*	3617	*	1584	4
       0	*	*	*	*	*	*	2945	0	0	

V 5    *	*	*	*	*	*	*	2245	*	*	*	*	*	*	*	*	3885	471	*	*	5
       0	*	*	*	*	*	*	2945	0	0	

Y 6    4594	*	*	*	3756	*	4194	*	*	2638	*	4417	4414	*	*	4136	*	*	*	947	6
       0	*	*	*	*	*	*	2945	0	0	

P 7    *	*	*	*	*	*	3773	*	4414	*	*	*	184	*	*	*	*	*	*	*	7
       0	*	*	*	*	*	*	2945	0	0	

N 8    *	*	*	*	*	*	4136	*	*	*	*	513	*	3885	3535	*	*	*	*	3503	8
       0	*	*	*	*	*	*	2945	0	0	

R 9    4747	*	*	*	4594	*	*	2968	3397	3118	2745	*	*	*	1917	*	*	3927	*	3270	9
       0	*	*	*	*	*	*	2945	0	0	

S 10   2745	*	2665	2785	*	*	*	*	3891	*	*	*	*	3773	*	1894	3507	4305	*	*	10
       0	*	*	*	*	*	*	2945	0	0	

E 11   4699	*	3617	1461	4194	4414	*	*	*	2553	*	*	*	*	3704	*	*	*	*	2573	11
       0	*	*	*	*	*	*	2945	0	0	

I 12   *	*	*	*	*	*	*	550	*	2002	*	*	*	*	*	*	*	3891	*	*	12
       0	*	*	*	*	*	*	2945	0	0	

E 13   *	*	4136	192	*	*	*	*	*	*	*	*	*	*	*	3885	*	*	*	*	13
       0	*	*	*	*	*	*	2945	0	0	

S 14   3397	*	*	2409	*	*	*	3617	*	3507	3535	*	*	*	3891	1609	3927	*	*	*	14
       0	*	*	*	*	*	*	2945	0	0	

G 15   *	*	*	3035	*	369	*	*	*	3270	*	*	*	*	*	*	*	*	*	*	15
       0	*	*	*	*	*	*	2945	0	0	

N 16   *	*	*	3773	2970	*	*	3063	*	2623	*	2026	*	3927	4194	*	2726	*	*	*	16
       130	*	3535	*	*	*	*	2945	0	0	

I 17   2949	*	*	*	2920	2641	*	2315	*	*	*	*	3153	*	4065	4376	*	3546	*	3814	17
       0	*	*	*	*	*	0	2912	0	1236	

K 18   *	*	3105	1945	*	*	*	*	1462	*	*	4637	*	*	*	3355	3021	*	*	*	18
       517	*	1732	*	*	0	*	2912	0	1236	

E 19   *	*	2380	1435	*	4064	*	*	3392	2792	*	*	2851	*	*	*	*	*	*	*	19
       0	*	*	*	*	*	0	2755	0	1965	

V 20   1797	*	*	*	*	*	*	4114	*	2162	*	*	*	*	*	*	*	1214	*	*	20
       0	*	*	*	*	0	*	2755	0	1965	

L 21   *	*	*	*	*	*	*	2438	*	1440	*	*	*	*	*	*	*	2161	3397	2961	21
       0	*	*	*	*	*	*	2945	0	0	

E 22   *	*	2426	898	*	*	*	*	3927	*	*	2693	*	*	4136	*	*	*	*	*	22
       101	*	3885	*	*	*	*	2945	0	0	

D 23   *	*	1696	2217	*	*	*	3857	3493	2947	*	*	*	*	2743	*	4661	*	*	*	23
       0	*	*	*	*	*	0	2852	0	1000	

I 24   *	*	*	*	2687	*	*	1371	*	3695	*	*	*	*	*	3296	*	1842	*	*	24
       0	*	*	*	*	*	0	2852	0	1000	

K 25   *	*	*	4395	*	*	*	4112	1251	2723	3204	4510	*	*	2551	*	*	*	*	*	25
       0	*	*	*	*	*	0	2852	0	1000	

E 26   2521	*	2713	1894	*	2885	*	*	2894	*	*	*	*	*	2895	*	*	*	*	*	26
       0	*	*	*	*	0	*	2852	0	1000	

D 27   *	*	1086	3052	*	4594	*	4605	*	*	*	2500	*	*	*	2745	*	*	*	*	27
       0	*	*	*	*	*	*	2945	0	0	

F 28   *	*	*	*	1034	*	*	3571	*	2030	*	*	*	*	*	*	*	*	*	2453	28
       0	*	*	*	*	*	*	2945	0	0	

N 29   *	*	3279	*	*	*	*	*	4494	*	*	1149	2625	3507	*	3577	*	*	*	3885	29
       0	*	*	*	*	*	*	2945	0	0	

Q 30   3773	*	4300	2990	*	*	3257	4305	3885	*	*	3472	*	2243	3032	4417	4136	*	*	*	30
       0	*	*	*	*	*	*	2945	0	0	

Y 31   *	*	*	*	3773	*	*	3507	*	*	*	*	*	*	*	*	*	3885	*	375	31
       0	*	*	*	*	*	*	2945	0	0	

L 32   *	*	*	*	4605	*	*	*	*	887	3162	*	*	*	*	*	4747	3773	*	2350	32
       0	*	*	*	*	*	*	2945	0	0	

G 33   *	*	3927	*	*	277	*	*	*	*	*	*	*	*	*	3201	*	*	*	*	33
       0	*	*	*	*	*	*	2945	0	0	

K 34   *	*	*	3572	3652	2278	*	3126	1809	4305	*	*	4816	*	3891	*	*	*	3704	*	34
       0	*	*	*	*	*	*	2945	0	0	

V 35   3440	*	*	3773	*	*	*	3249	*	*	3617	*	*	*	2683	*	3270	1364	*	*	35
       0	*	*	*	*	*	*	2945	0	0	

F 36   *	*	*	*	110	*	*	*	*	*	*	*	*	*	*	*	*	*	*	3773	36
       0	*	*	*	*	*	*	2945	0	0	

E 37   *	*	*	0	*	*	*	*	*	*	*	*	*	*	*	*	*	*	*	*	37
       0	*	*	*	*	*	*	2945	0	0	

K 38   *	*	2701	2790	*	3506	*	*	1474	*	*	2877	*	*	3089	*	*	*	*	*	38
       0	*	*	*	*	*	*	2945	0	0	

V 39   3891	*	*	*	*	*	*	2089	*	2034	*	*	*	*	*	*	*	1141	*	*	39
       0	*	*	*	*	*	*	2945	0	0	

A 40   1144	*	*	*	*	3773	*	*	*	4494	*	*	*	*	*	2390	3927	2527	*	*	40
       0	*	*	*	*	*	*	2945	0	0	

R 41   *	*	*	*	3617	*	*	4194	2394	3891	*	*	*	*	722	*	*	*	*	*	41
       0	*	*	*	*	*	*	2945	0	0	

E 42   *	*	3891	817	*	*	*	*	4494	*	*	4305	*	1888	*	*	*	*	*	*	42
       0	*	*	*	*	*	*	2945	0	0	

F 43   *	*	*	*	280	*	*	*	*	*	3617	*	3397	*	*	*	*	*	*	*	43
       0	*	*	*	*	*	*	2945	0	0	

L 44   *	*	*	3397	*	*	*	3773	*	265	*	*	*	*	*	*	*	*	*	*	44
       0	*	*	*	*	*	*	2945	0	0	

V 45   *	*	*	*	*	*	*	2275	3617	2983	*	*	4194	*	3773	*	3885	1632	3891	*	45
       0	*	*	*	*	*	*	2945	0	0	

E 46   4417	*	*	1654	3397	*	*	*	3187	2295	*	*	*	*	2140	*	*	*	*	*	46
       0	*	*	*	*	*	*	2945	0	0	

L 47   *	*	*	*	3885	*	*	2518	3617	1214	3707	*	*	*	3891	*	4494	4136	*	*	47
       0	*	*	*	*	*	*	2945	0	0	

N 48   *	*	3773	*	3891	4417	*	3617	3544	*	*	1082	*	*	3080	4194	*	*	*	*	48
       168	*	3183	*	*	*	*	2945	0	0	

K 49   3741	*	4289	4428	*	*	*	3474	1387	2447	*	4052	*	*	4165	*	4164	*	*	*	49
       112	*	3741	*	*	1426	671	2840	0	1445	

T 50   4317	*	3411	3785	*	3604	3856	3479	3970	4138	3461	*	*	*	3380	4540	2838	*	*	4265	50
       396	*	2058	*	*	*	0	2764	0	1456	

G 51   *	*	3816	4106	*	1047	*	*	4249	*	*	2517	3822	*	*	3490	*	*	*	*	51
       4681	559	1824	920	1085	1474	644	2387	2344	2327	

P 52   *	*	*	*	*	*	*	*	*	*	*	*	145	*	*	*	3387	*	*	*	52
       0	*	*	*	*	722	1344	2456	0	2488	

F 53   *	*	*	*	236	*	*	3707	*	*	*	*	3754	*	*	*	*	*	*	*	53
       0	*	*	*	*	*	0	2818	0	1734	

R 54   *	*	*	3707	*	3463	3198	*	2100	*	*	*	*	*	1588	2664	*	*	*	*	54
       0	*	*	*	*	505	1760	2818	0	1734	

F 55   *	*	*	*	355	*	*	*	*	*	*	*	2905	3565	*	*	*	*	*	*	55
       0	*	*	*	*	*	0	2920	0	1000	

T 56   *	*	*	2523	*	*	*	3893	3565	2520	3911	*	*	*	*	3543	1525	*	*	*	56
       0	*	*	*	*	0	*	2920	0	1000	

K 57   *	*	*	4136	*	*	*	*	930	*	*	*	*	*	1894	3617	3885	*	*	*	57
       0	*	*	*	*	*	*	2945	0	0	

I 58   3891	*	*	*	*	*	*	791	*	3080	*	*	*	*	*	*	*	2082	*	*	58
       0	*	*	*	*	*	*	2945	0	0	

G 59   3617	*	*	*	*	123	*	*	*	*	*	*	*	*	*	*	*	*	*	*	59
       0	*	*	*	*	*	*	2945	0	0	

R 60   *	*	*	*	*	*	*	*	2433	*	*	*	*	*	295	*	*	*	*	*	60
       0	*	*	*	*	*	*	2945	0	0	

W 61   *	*	*	*	*	*	*	*	*	*	*	*	*	*	*	*	*	*	0	*	61
       0	*	*	*	*	*	*	2945	0	0	

W 62   *	*	*	*	*	*	*	*	*	*	*	*	*	*	*	*	*	*	0	*	62
       0	*	*	*	*	*	*	2945	0	0	

H 63   *	*	*	*	*	*	1085	*	*	*	*	*	*	4136	4305	3891	*	*	*	1499	63
       0	*	*	*	*	*	*	2945	0	0	

K 64   *	*	*	*	*	*	*	*	582	*	*	*	*	*	1592	*	*	*	*	*	64
       0	*	*	*	*	*	*	2945	0	0	

G 65   *	*	4559	3298	*	593	*	*	*	*	*	2876	*	*	*	4136	*	*	*	*	65
       0	*	*	*	*	*	*	2945	0	0	

E 66   *	*	*	63	*	*	*	*	4559	*	*	*	*	*	*	*	*	*	*	*	66
       0	*	*	*	*	*	*	2945	0	0	

E 67   *	*	*	0	*	*	*	*	*	*	*	*	*	*	*	*	*	*	*	*	67
       0	*	*	*	*	*	*	2945	0	0	

I 68   *	*	*	*	*	*	*	154	*	*	*	*	*	*	*	*	*	3303	*	*	68
       0	*	*	*	*	*	*	2945	0	0	

D 69   *	*	75	*	*	*	*	*	*	*	*	4305	*	*	*	*	*	*	*	*	69
       0	*	*	*	*	*	*	2945	0	0	

L 70   *	*	*	*	*	*	*	1819	*	1172	*	*	*	*	*	*	*	1875	*	*	70
       0	*	*	*	*	*	*	2945	0	0	

V 71   *	*	*	*	*	*	*	3163	*	2404	*	*	*	*	*	*	*	516	*	*	71
       0	*	*	*	*	*	*	2945	0	0	

A 72   101	*	*	*	*	3891	*	*	*	*	*	*	*	*	*	*	*	*	*	*	72
       0	*	*	*	*	*	*	2945	0	0	

L 73   *	*	*	*	4194	*	*	4300	*	677	*	*	*	*	*	*	*	3129	*	2693	73
       0	*	*	*	*	*	*	2945	0	0	

N 74   *	*	*	*	*	*	*	*	3891	*	*	209	*	*	3885	*	*	*	*	*	74
       0	*	*	*	*	*	*	2945	0	0	

E 75   *	*	4699	539	*	*	*	*	3885	*	*	3617	*	*	3009	*	*	*	*	*	75
       0	*	*	*	*	*	*	2945	0	0	

R 76   *	*	2793	3773	*	3009	3927	*	4194	*	*	3059	*	*	1445	4300	*	*	*	*	76
       493	*	1787	*	*	*	*	2945	0	0	

E 77   *	*	4170	440	*	4190	*	*	3589	3850	*	*	*	*	*	*	*	*	*	*	77
       0	*	*	*	*	*	0	2480	0	2185	

K 78   *	*	*	2796	*	*	*	*	224	*	*	*	*	*	*	*	*	*	*	*	78
       0	*	*	*	*	0	*	2480	0	2185	

K 79   *	*	*	*	*	4559	*	*	363	*	3891	*	*	*	4414	3927	*	*	*	*	79
       0	*	*	*	*	*	*	2945	0	0	

A 80   1292	*	*	*	*	4866	*	4414	*	*	3617	*	*	*	*	*	3885	1469	*	*	80
       0	*	*	*	*	*	*	2945	0	0	

L 81   3773	*	*	*	*	*	*	2877	*	725	4300	*	*	*	*	*	3885	*	*	3891	81
       0	*	*	*	*	*	*	2945	0	0	

L 82   3617	*	*	*	1255	*	*	*	*	1002	*	*	*	*	*	*	*	*	*	*	82
       0	*	*	*	*	*	*	2945	0	0	

I 83   3485	*	*	*	2171	*	*	1497	*	*	*	*	*	*	*	*	*	1580	*	*	83
       0	*	*	*	*	*	*	2945	0	0	

E 84   *	*	*	75	*	*	*	*	*	*	*	4300	*	*	*	*	*	*	*	*	84
       0	*	*	*	*	*	*	2945	0	0	

V 85   *	*	*	*	*	*	*	*	*	*	*	*	*	*	*	*	*	0	*	*	85
       0	*	*	*	*	*	*	2945	0	0	

K 86   *	*	*	4300	*	*	*	*	179	*	*	*	*	*	3927	*	*	*	*	*	86
       0	*	*	*	*	*	*	2945	0	0	

W 87   *	*	*	*	*	*	*	*	*	*	*	*	*	*	*	*	*	*	0	*	87
       0	*	*	*	*	*	*	2945	0	0	

K 88   *	*	*	*	*	*	*	*	184	*	*	*	*	*	4417	3773	*	*	*	*	88
       0	*	*	*	*	*	*	2945	0	0	

D 89   *	*	1077	1935	*	4417	*	*	4559	*	*	3535	*	*	*	*	3491	*	*	*	89
       0	*	*	*	*	*	*	2945	0	0	

L 90   *	*	*	*	*	*	*	*	*	0	*	*	*	*	*	*	*	*	*	*	90
       0	*	*	*	*	*	*	2945	0	0	

S 91   *	*	4300	4816	*	4136	*	*	2300	*	*	4194	*	*	4594	842	*	*	*	*	91
       0	*	*	*	*	*	*	2945	0	0	

K 92   *	*	3646	1496	3617	4300	*	*	1330	*	*	*	*	*	4816	*	*	*	*	*	92
       0	*	*	*	*	*	*	2945	0	0	

R 93   3773	*	*	*	*	*	*	4194	1905	*	*	3927	*	*	891	*	*	*	*	*	93
       0	*	*	*	*	*	*	2945	0	0	

E 94   *	*	3486	377	*	*	*	*	*	*	*	*	*	*	3773	3885	*	*	*	*	94
       0	*	*	*	*	*	*	2945	0	0	

A 95   315	*	*	*	*	*	*	*	*	*	*	*	*	*	*	*	3927	2940	*	*	95
       0	*	*	*	*	*	*	2945	0	0	

R 96   *	*	*	4559	*	*	*	*	1402	3885	*	4194	*	*	1247	*	*	*	*	4816	96
       0	*	*	*	*	*	*	2945	0	0	

G 97   *	*	4594	4866	*	1389	*	*	2078	*	*	*	*	*	1709	*	*	*	*	*	97
       0	*	*	*	*	*	*	2945	0	0	

I 98   *	*	*	*	*	*	*	580	*	3773	*	*	*	*	*	3891	3927	3005	*	*	98
       0	*	*	0	*	*	*	2945	0	0	

//
