# Supplementary material for: The PD-(D/E)XK superfamily revisited: identification of new members among proteins involved in DNA metabolism and functional predictions for domains of (hitherto) unknown function
Source: BMC Bioinformatics. 2005 Jul 12;6:172. doi: 10.1186/1471-2105-6-172 (PMC1189080; doi:10.1186/1471-2105-6-172)
Supplement: Additional File 1 — An archive file in the zip format, which includes Hidden Markov Models of sequence & secondary structure profiles of PD-(D/E)XK nuclease families analyzed in this article (those known used as queries and newly identified ones). HMMs are in the format of the HHsearch program. The same data are available for download from the authors' FTP server: [file 1471-2105-6-172-S1.zip › hhsearch_pdexk_profiles/results/known/COG1637.hhm]

NAME  COG1637 Predicted nuclease of the RecB family [DNA replication, recombination, and repair]
FAM   
FILE  COG1637
COM   /cluster/usr/soeding/hh/hhmake -i /cluster/databases/hhpred/new_dbs/cdd_21Feb05/COG1637.a3m 
DATE  Tue Feb 22 20:07:49 2005
LENG  253 match states, 253 columns in multiple alignment
FILT  15 out of 17 sequences passed filter (max seq id>=90%, coverage>=0%, min seq id with query=0%, Ndiff=0%)
NEFF  3.9 
SEQ
>ss_pred
CCCCEEECCCCHHHHHHHHHHHHHCCCEEEEEEEEEEEECCCCEEECCCCCEEEEECCCCEEEECCCCCCCCCCCCCCCCEEEEEECCCCEEEEEECCCC
CEEEEEEECCEEEEEEECCCCCCCEECCCCHHHHHHHHHHCHHHHHHHHHEEEEEEECCCEEEEEEEECCCCCEEEEEEECCCCCHHHHHHHHHHHHHHC
CCCCCCEEEEEECCCCCHHHHHHHHHHCCCEEECCCCCHHCCCCCCCCCCCCC
>ss_conf
9730450578889999998646526830999999999865642000576661899848970896166567876226999869987438976899974897
5089999733024343147888723212347898988863626656400101003103502478988738998899998657775158999999999715
67876148999668677789999997188045327751121677765334579
>Cons-COG1637
xxxxxxlxxPtxxexxxllxxxxxxxxxvvxxaxCxvxYxGRaxsxlxexdRllixKpDGtxxvHxxxxxePxnWxppxsxxxxxxxxgxlxlxxirxxp
xExLxixxxevxxxxxxdxxxxxxxxxxgxExxmxxxIxexPxlleeGxxxvxxExxtxxGxiDilgxDexGxxviiExKRxkaxxxAvxQLxRYvxxlx
xxxxxxVRGiLvApxitxxaxxllxxxGLefxklexxxxxxrxxxxxxlxxFx
>COG1637 Predicted nuclease of the RecB family [DNA replication, recombination, and repair]
FAMVAVLENPTPEEAAQLLEDAPRQGQVVVVIAVCEVEYEGRAQSVLGEGDRLLIIKPDGTVLVHQDRKREPLNWQPPGSSIAAAVRDGLLTLLSIRRKP
GEVLRITIHEVLHITSFDAEDTPELTLDGSEADMQELIAENPQLLEEGFRPVAREYQTAIGKVDILGRDERGNIVIIELKRRKAGLSAVSQLKRYVELLR
EDTGDKVRGILVAPSITEQARRLLEDEGLEFVKLEPPKRLKRGYKSNKLTLFL
>gi|17233373 (NC_003276) unknown protein [Nostoc sp. PCC 7120]
FASEAALEDFIWQNLQQLLGFTPLQRQYAVKGEVCDILaLDDQKQLVILELknaeDRYVIQQLTRYYDNLLDekPFAEQIDYDQPVKLIAAApcfHRHNL
IDrkynLLKIDLLQVDVLQINQNFNLQLQDIDTNQTWSIPIPYQELnfsTTSQNIPETPQLLLDWLGACTGEEQQAIIKLreKILSFDERIQEsiegrNT
IRYGRGKSKPVAEICYHRnthkpiVFLWLPTPTSWRkeVIGRLRLWINGETVTHVGHVpEGMSKMKLESEWkampREKRLgnYYHNKYSPFN
>gi|14601101 (NC_000854) hypothetical protein [Aeropyrum pernix]
DGRFGVASSPTIEEAAGLLEKLLDGSSMVVVAGVCSSEYEGRGASVSTEGDKLLIVKPGGAVILHGPRGFRPLNWQPSTSHTEVATADGLLTLKFYRRTP
REVLKIACGSIWYIAWVRFPEEGAFWMYMTEDDLRKAVALHPrELLGEDIRFFAEEKRTPSGKADLYGVDERGNIVIVEVKRVRADESAVRQLEGYVRDY
PTQAKV--RGILVAPDISDAARRLLESRGLEFRRVDLKKaySLLKPGRGRSVLDFL
>gi|2495862 Hypothetical protein MJ0225
LEKVFYLTNPTTKDLENFIDMYVFK-YILILLARCKVFYEGRAKSQLEEGDRVIIIKPDGAFLIHKDKKREPVNWQPSGSSIIWEVEDNFFILKSIRRKP
KEELKVVISEVYHACAFNCEDYEEINLRGSESEMAEMIFRNPDLIEEGFKPISREYQIPTGIVDILGKDKENKWVILELKRRRADLQAVSQLKRYVEYFK
NKYGEDkVRGILVSPSLTTGAEKLLKEENLEFKRLNPPKgskrDLKHNIKTKKTTVLD
>gi|20093945 (NC_003551) Predicted nuclease of the RecB family [Methanopyrus kandleri AV19]
--MTKVLVEPDPEEVKQLSEALGRQ--PVILAGICEAEYRGRAESVAGPALRIAMCKPDGTFILHNAmEKREPTNWNPAPSRQSIEVRDGCVVLRSRRLD
VPEEVVVYFHKVLLACSLPKEGAksedSVFSLFRSEEDMKRVIREDPSVIEPGFRPVGEEVECGAGVADVVGYDEEGRFVVLELKRTRAGVSAASQLRRY
VEAFREERGEEVRGILVAPSVTDRCRRLLEKYGLEWKKLEPVPlRDDGGKKQCTLTEFL
>gi|15840774 (NC_002755) conserved hypothetical protein [Mycobacterium tuberculosis CDC1551]
------------------------MSRVRLVIAQCTVDYIGRLTAHLPSARRLLLFKADGSVSVHADdRAYKPLNWMSPPCWLTE-ESGGQAPVWVVENK
AGEQLRITIEGIEHDSSHELGVDPGLVKDGVEAHLQALLAEHIQLLGEGYTLVRREYMTAIGPVDLLCRDERGGSVAVEIKRR-GEIDGVEQLTRYLELL
NRDSVLApVKGVFAAQQIKPQARILATDRGIRCLTLDYDT--MRGMDSGEYRLF-
>gi|18312886 (NC_003364) conserved hypothetical protein [Pyrobaculum aerophilum]
QAVGMYVEAPTPDEAARLINSGRKLG-IVIAVGVCEVFYTGRAAASLGPTRRLVILKRDGTLLVHEAEKAQPKIWNPPGSSTAAYVEGGKLVVKSIRSRP
FETVRVIFDKVDFIAAFDVGAT-ELTLVGSERDVVGALVKNPSIIEEGLEVVGVEVPTDVGHLDILARDKNGRYVIIEVKRDLATHEAVFQLARYVELYR
RKGYD-VRGILVAGDITASAYDYLKRYGLNFVKINPRE-LMVLTNKNPLNAK-
>gi|15898983 (NC_002754) Conserved hypothetical protein [Sulfolobus solfataricus]
--MYSVLLNPSNTEIYSFLTDRIYR-ELIVIFATCKVNYKGRAESVASESPRLIILKPDGTVIIHESVKREPLNWQPPGTKIEI-MNDYPLKIVAQRNRP
KEVIEIDLKEVFYITSAEVKE-GDFTIKGREIDIVNTIIQNPSMIEEGFVPLTREYNTPYGKIDLIGLDKKGNFVIIEVKRSKAQLNAISQLYRYYLHMR
EIKGDKIRGILVAPDLTIHARELLQKLGLEFIRYDIKN--YSS----------
>gi|15789483 (NC_002607) Vng0171c [Halobacterium sp. NRC-1]
--MPRTLTDPTADRAAAFATDAAADGLTVSLIGSCVATLTGRSQRDLAAGVRTLLWKPDDTVVVHGASGRDPDAWASGGPVTVD-AADG-LTVACDGGHT
AGALRVRFDAVHTATAFDAAGADATTVSGTEAALKDRVLDTPDLVEPGFQPLATERDTPAGPIDIYGRDADGTVTAVELKNVRAGPAAASQLQRYVAALR
RTLHADatVRGILVAPAVTAKTRRLLADRGLTFSPVSPPG--SRDR---------
>gi|15790855 (NC_002607) Vng1986c [Halobacterium sp. NRC-1]
-MTVERVSAPTPAAFVDAANAAFRNGAVLSVQARCEVEYNGRTSGYLGDGDRLLVAKPDGTFLVHQPTGHKPVNWMPGGGTVEARTSQGDAVLLARRSNP
TERVETRLHEVYGVTRFDAEDGATYEESGTEAEMHEYIEANPDALEAGLRIVEHERETKYGFIDFYAVDGDGTPVVIEVKRIQATLNHFDQLKRYVDRYA
ETNDD-VRGMLVAPSASERVTRALRDNGLEFVALAEFGLDAKGATEAKLTDF-
#
NULL   3706	5728	4211	4064	4839	3729	4763	4308	4069	3323	5509	4640	4464	4938	4285	4423	3815	3783	6325	4665	
AVER   3697	6447	3992	3530	5064	3852	5747	4063	4158	3240	6061	5070	4427	4928	3695	4457	4327	3590	6542	4959	
HMM    A	C	D	E	F	G	H	I	K	L	M	N	P	Q	R	S	T	V	W	Y	
       M->M	M->I	M->D	I->M	I->I	D->M	D->D	Neff	Neff_I	Neff_D
       0	*	*	0	*	0	*	99999	99999	99999	
F 1    *	3005	2708	*	1738	*	*	*	*	3150	2566	*	*	2828	*	*	*	*	*	*	1
       0	*	*	*	*	*	*	3046	0	0	

A 2    1357	*	*	3334	*	2920	*	*	3798	*	2103	*	*	*	3760	*	*	*	*	*	2
       0	*	*	*	*	*	*	3259	0	0	

M 3    *	*	*	*	*	*	*	*	1994	*	1697	*	*	*	3409	2557	3435	3573	*	*	3
       0	*	*	*	*	*	*	3690	0	0	

V 4    *	3720	*	2557	3409	3573	*	*	*	*	*	*	3328	*	*	*	3619	1685	*	3574	4
       0	*	*	*	*	*	*	3690	0	0	

A 5    2228	*	*	3435	3840	3409	*	3248	2669	*	3573	*	*	*	3328	3574	*	*	*	*	5
       0	*	*	*	*	*	*	3690	0	0	

V 6    2557	*	*	*	*	*	*	4218	*	*	*	*	*	*	3435	*	2726	1400	*	2700	6
       0	*	*	*	*	*	*	3690	0	0	

L 7    3409	*	*	*	*	*	*	*	4218	867	*	*	*	*	4279	3720	*	2502	*	*	7
       0	*	*	*	*	*	*	3690	0	0	

E 8    *	*	*	1063	*	*	*	*	*	3574	*	*	*	*	*	2422	2561	3619	*	*	8
       0	*	*	*	*	*	*	3690	0	0	

N 9    2502	*	1891	3619	*	*	*	*	*	*	*	1402	*	*	*	3409	*	*	*	*	9
       0	*	*	*	*	*	*	3690	0	0	

P 10   *	*	*	*	2557	*	*	*	*	*	*	*	269	*	*	*	*	*	*	*	10
       0	*	*	*	*	*	*	3690	0	0	

T 11   *	*	3619	*	*	*	*	2557	*	*	*	*	*	*	*	2227	902	*	*	*	11
       0	*	*	*	*	*	*	3690	0	0	

P 12   3328	*	*	4218	*	*	*	2556	*	*	*	3574	1730	*	*	*	3840	4279	2557	*	12
       0	*	*	*	*	*	*	3690	0	0	

E 13   3435	*	2445	1625	*	*	*	*	2779	*	*	*	*	2557	*	*	3574	*	*	*	13
       0	*	*	*	*	*	*	3690	0	0	

E 14   3435	*	3840	816	*	*	*	*	*	*	*	2557	*	*	3328	*	*	*	*	*	14
       0	*	*	*	*	*	*	3690	0	0	

A 15   1332	*	*	*	3435	*	*	2860	*	2060	*	*	*	*	*	*	*	2912	*	*	15
       0	*	*	*	*	*	*	3690	0	0	

A 16   1638	*	*	3840	*	*	*	*	2422	*	*	*	*	2557	*	*	*	3435	*	2645	16
       0	*	*	*	*	*	*	3690	0	0	

Q 17   3328	*	3435	3248	*	3409	*	*	*	*	*	3840	*	1762	2645	3574	*	*	*	*	17
       0	*	*	*	*	*	*	3690	0	0	

L 18   3435	*	*	*	1980	*	*	*	*	612	*	*	*	*	*	*	*	*	*	*	18
       0	*	*	*	*	*	*	3690	0	0	

L 19   2380	*	*	*	*	*	*	2122	*	1009	*	*	*	*	*	3619	*	*	*	*	19
       0	*	*	*	*	*	*	3690	0	0	

E 20   *	*	2514	1762	*	2557	*	*	*	*	*	2502	*	*	*	*	2445	*	*	*	20
       0	*	*	*	*	*	*	3690	0	0	

D 21   2524	*	1723	*	2557	*	*	4279	3409	4218	3840	*	*	*	*	3573	*	*	*	*	21
       0	*	*	*	*	*	*	3690	0	0	

A 22   1553	*	*	*	*	2645	*	*	*	2510	*	*	*	*	3574	*	2557	*	*	3840	22
       0	*	*	*	*	*	*	3690	0	0	

P 23   3328	*	*	3248	3435	3619	*	2645	*	3409	*	*	2228	*	3573	*	*	3840	*	*	23
       0	*	*	*	*	*	*	3690	0	0	

R 24   3328	*	3409	*	3840	*	*	*	2401	2557	*	*	*	*	1770	*	*	*	*	3574	24
       0	*	*	*	*	*	*	3690	0	0	

Q 25   *	*	3487	*	*	3570	3429	*	2931	3746	3258	3637	*	1899	3735	*	*	*	*	*	25
       341	*	2248	*	*	*	*	3860	0	0	

G 26   *	*	*	*	*	1013	*	*	*	*	*	*	*	*	1873	2112	*	*	*	*	26
       153	*	3314	*	*	593	1569	3596	0	1934	

Q 27   2482	*	*	3490	*	3178	*	*	*	3225	*	*	*	2186	3062	3346	*	*	*	3705	27
       0	*	*	*	*	0	*	3643	0	1556	

V 28   *	*	*	*	*	*	*	2933	*	2847	2742	*	3802	*	*	*	3552	1894	*	2693	28
       0	*	*	*	*	*	*	3897	0	0	

V 29   2693	*	*	*	*	*	*	3783	*	2870	*	*	*	*	2819	*	*	1017	*	*	29
       0	*	*	*	*	*	*	3897	0	0	

V 30   *	*	*	*	*	*	*	2303	*	2819	*	*	*	*	*	2621	3512	1303	*	*	30
       0	*	*	*	*	*	*	3897	0	0	

V 31   3849	*	*	*	*	*	*	2184	2707	2252	4189	*	*	*	*	*	*	1773	*	*	31
       0	*	*	*	*	*	*	3917	0	0	

I 32   2760	*	*	*	2688	2707	*	1855	*	3028	*	*	*	3726	*	*	*	3849	*	*	32
       0	*	*	*	*	*	*	3917	0	0	

A 33   869	*	*	2707	*	1740	*	*	*	*	*	*	*	*	*	*	*	*	*	*	33
       0	*	*	*	*	*	*	3917	0	0	

V 34   *	3947	*	*	*	*	*	3839	*	*	*	*	*	3232	1861	3603	3827	1596	*	*	34
       0	*	*	*	*	*	*	3917	0	0	

C 35   *	0	*	*	*	*	*	*	*	*	*	*	*	*	*	*	*	*	*	*	35
       0	*	*	*	*	*	*	3917	0	0	

E 36   *	*	2707	2028	*	*	*	*	2547	*	*	*	*	*	4578	2323	3232	3603	*	*	36
       0	*	*	*	*	*	*	3917	0	0	

V 37   2204	*	*	*	*	*	*	2707	*	*	*	*	*	*	*	3685	*	857	*	*	37
       0	*	*	*	*	*	*	3917	0	0	

E 38   *	*	2611	1979	2975	*	4545	*	*	2707	*	3827	*	*	*	3947	3603	*	*	4578	38
       240	2707	*	0	*	*	*	3917	1000	0	

Y 39   *	*	*	*	*	*	*	*	*	2086	*	*	*	*	*	*	*	*	*	387	39
       0	*	*	*	*	*	*	3917	0	0	

E 40   *	*	2707	1664	*	*	*	4275	3827	4189	*	3726	*	*	3839	*	2721	4127	*	*	40
       0	*	*	*	*	*	*	3917	0	0	

G 41   *	*	2707	*	*	240	*	*	*	*	*	*	*	*	*	*	*	*	*	*	41
       0	*	*	*	*	*	*	3917	0	0	

R 42   *	*	*	*	*	*	*	*	*	*	*	*	*	2707	240	*	*	*	*	*	42
       0	*	*	*	*	*	*	3917	0	0	

A 43   1160	*	*	*	*	3685	*	*	2707	2611	*	*	*	*	*	3603	3726	*	*	*	43
       0	*	*	*	*	*	*	3917	0	0	

Q 44   2764	*	*	2340	*	*	*	*	2811	*	*	*	*	1911	3947	3726	3232	*	*	*	44
       0	*	*	*	*	*	*	3917	0	0	

S 45   2101	*	*	*	*	3726	*	*	*	2707	*	*	*	*	3603	1133	*	*	*	*	45
       0	*	*	*	*	*	*	3917	0	0	

V 46   *	*	3603	3562	*	*	2611	*	*	*	*	*	*	4113	3947	3849	*	1316	*	3726	46
       0	*	*	*	*	*	*	3917	0	0	

L 47   2833	*	*	*	*	*	*	2707	*	670	*	*	*	*	*	3685	*	*	*	*	47
       0	*	*	*	*	*	*	3917	0	0	

G 48   3603	*	3947	4113	*	1600	*	*	*	2707	*	*	2611	*	*	3827	3685	*	*	*	48
       0	*	*	*	*	*	*	3917	0	0	

E 49   2764	*	3726	1076	*	*	*	*	*	*	*	*	2844	*	*	2611	*	*	*	*	49
       0	*	*	*	*	*	*	3917	0	0	

G 50   2098	*	*	*	*	1079	*	*	*	2707	*	*	*	*	*	3827	3849	*	*	*	50
       240	2707	*	2000	415	*	*	3917	1000	0	

D 51   *	*	898	3947	*	*	*	*	*	3839	*	*	3827	*	2508	*	*	3603	*	*	51
       0	*	*	*	*	*	*	3917	0	0	

R 52   *	*	*	*	*	*	*	*	3685	*	*	*	*	*	117	*	*	*	*	*	52
       0	*	*	*	*	*	*	3917	0	0	

L 53   *	*	*	*	*	*	*	2694	*	857	*	*	*	*	*	*	3603	4113	*	2707	53
       0	*	*	*	*	*	*	3917	0	0	

L 54   3839	*	*	*	*	*	*	2084	*	1218	*	*	*	*	*	*	*	1919	*	*	54
       0	*	*	*	*	*	*	3917	0	0	

I 55   *	*	*	*	*	*	*	879	*	2405	2976	*	*	*	*	*	*	2832	*	*	55
       0	*	*	*	*	*	*	3917	0	0	

I 56   3726	3839	*	*	3232	*	*	2073	*	2838	*	*	*	2707	*	*	*	2889	3603	*	56
       0	*	*	*	*	*	*	3917	0	0	

K 57   *	*	*	*	*	*	*	*	240	*	*	*	*	2707	*	*	*	*	*	*	57
       0	*	*	*	*	*	*	3917	0	0	

P 58   2611	*	*	*	*	*	*	*	*	2707	*	*	704	*	3849	*	*	*	*	*	58
       0	*	*	*	*	*	*	3917	0	0	

D 59   *	*	379	*	*	3685	*	*	*	*	*	*	*	*	*	*	2707	*	*	*	59
       0	*	*	*	*	*	*	3917	0	0	

G 60   *	*	3603	*	*	387	*	*	*	*	*	*	*	*	2707	*	*	*	*	*	60
       0	*	*	*	*	*	*	3917	0	0	

T 61   2883	*	*	*	*	*	*	*	*	*	*	*	*	*	*	2010	1111	*	*	2707	61
       0	*	*	*	*	*	*	3917	0	0	

V 62   *	*	*	*	1503	*	*	*	*	3849	*	*	*	*	*	*	*	1236	*	2707	62
       0	*	*	*	*	*	*	3917	0	0	

L 63   *	*	2707	*	*	*	*	2197	*	1654	3947	*	*	*	*	2611	*	3603	*	*	63
       0	*	*	*	*	*	*	3917	0	0	

V 64   *	*	*	*	*	*	*	1888	*	2760	*	2707	*	*	*	*	*	1221	*	*	64
       0	*	*	*	*	*	*	3917	0	0	

H 65   *	*	*	*	*	*	240	*	*	2707	*	*	*	*	*	*	*	*	*	*	65
       0	*	*	*	*	*	*	3917	0	0	

Q 66   2611	*	*	2838	*	2643	*	*	4113	2707	*	3839	*	1968	*	*	*	*	*	*	66
       0	*	*	*	*	*	*	3917	0	0	

D 67   2174	*	1090	*	*	*	*	*	*	*	*	3562	2705	*	*	3827	*	*	*	*	67
       705	1371	*	467	1855	*	*	3917	2558	0	

R 68   *	*	*	2844	*	*	*	*	2811	*	*	*	2707	*	1570	3603	3726	3827	*	*	68
       0	*	*	*	*	*	*	3917	0	0	

K 69   2611	*	*	*	2707	2085	*	*	1160	*	*	*	*	*	*	*	*	*	*	*	69
       0	*	*	*	*	*	*	3917	0	0	

R 70   2168	*	*	*	3685	*	3726	*	*	*	*	*	*	*	1338	*	*	3947	*	2611	70
       0	*	*	*	*	*	*	3917	0	0	

E 71   *	*	2764	1100	*	*	*	*	2063	*	*	*	*	3849	3685	*	*	*	*	*	71
       0	*	*	*	*	*	*	3917	0	0	

P 72   *	*	*	*	*	*	*	*	*	*	*	*	240	2707	*	*	*	*	*	*	72
       0	*	*	*	*	*	*	3917	0	0	

L 73   *	*	3603	*	*	*	*	2707	3849	1547	*	*	*	*	*	*	3839	1822	*	*	73
       0	*	*	*	*	*	*	3917	0	0	

N 74   3603	*	2707	*	*	*	*	3849	*	*	*	525	*	*	*	*	*	*	*	*	74
       0	*	*	*	*	*	*	3917	0	0	

W 75   *	*	*	*	*	*	*	*	*	*	*	*	*	*	*	*	*	*	240	2707	75
       0	*	*	*	*	*	*	3917	0	0	

Q 76   3603	*	2707	*	*	*	*	*	*	*	2063	2844	*	1373	*	*	*	*	*	*	76
       0	*	*	*	*	*	*	3917	0	0	

P 77   *	*	*	*	*	*	*	*	*	*	*	*	735	2707	*	2405	4127	*	*	*	77
       0	*	*	*	*	*	*	3917	0	0	

P 78   3839	*	*	*	*	2663	*	*	*	*	*	*	651	*	*	2883	*	*	*	*	78
       0	*	*	*	*	*	*	3917	0	0	

G 79   *	*	*	*	*	1087	*	*	3947	*	*	*	2098	*	*	*	3685	2707	*	*	79
       0	*	*	*	*	*	*	3917	0	0	

S 80   *	2611	*	*	*	3726	*	*	2707	*	*	*	3603	*	*	1137	3827	*	*	*	80
       0	*	*	*	*	*	*	3917	0	0	

S 81   *	*	*	*	*	*	3685	*	2688	2707	*	*	*	*	2892	2219	3726	3603	3232	*	81
       0	*	*	*	*	*	*	3917	0	0	

I 82   *	*	*	*	*	*	*	1681	*	2611	*	*	*	3839	*	3947	2124	2641	*	*	82
       0	*	*	*	*	*	*	3917	0	0	

A 83   1983	*	*	2160	*	*	*	4113	*	*	*	*	*	*	3947	3162	2744	2841	*	*	83
       0	*	*	*	*	*	*	3917	0	0	

A 84   1346	*	3603	2611	4545	*	*	2833	*	*	4578	*	*	*	*	*	*	3685	4113	*	84
       433	*	1948	*	*	*	*	3917	0	0	

A 85   1619	*	*	2586	*	*	*	*	4161	*	*	*	*	*	2709	*	3085	*	*	2465	85
       503	1765	*	1585	585	0	*	3570	1661	2210	

V 86   3603	*	3158	2875	*	*	2707	3947	*	*	3827	*	*	*	*	*	2705	2136	*	*	86
       0	*	*	*	*	*	*	3917	0	0	

R 87   2643	*	*	2439	*	*	*	*	3947	*	*	2688	*	*	1980	2974	*	4189	*	*	87
       0	*	*	*	*	*	*	3917	0	0	

D 88   4189	*	1165	*	*	3047	2707	*	*	*	*	*	*	3726	3947	3562	*	*	*	*	88
       128	*	3562	*	*	*	*	3917	0	0	

G 89   *	*	*	*	*	537	*	*	*	*	*	2113	*	*	*	*	*	*	*	3654	89
       130	*	3534	*	*	*	0	3901	0	1096	

L 90   3992	3507	3428	3901	3662	*	*	*	3618	1725	*	*	3545	4063	*	3629	*	*	*	*	90
       0	*	*	*	*	1070	933	3747	0	1695	

L 91   2320	*	*	*	3782	*	*	2658	*	1209	*	*	*	*	*	4114	*	3674	*	*	91
       0	*	*	*	*	*	0	3901	0	1096	

T 92   *	*	2658	*	*	*	*	3782	3654	*	*	*	3151	*	*	*	1899	2083	*	3783	92
       359	2183	*	1895	452	0	*	3901	1661	1096	

L 93   4189	*	*	*	*	*	*	2688	*	769	*	*	*	*	*	*	*	2298	*	*	93
       0	*	*	*	*	*	*	3917	0	0	

L 94   3603	*	*	3947	*	*	*	3562	2287	1948	*	*	*	*	3839	*	*	3827	2611	*	94
       0	*	*	*	*	*	*	3917	0	0	

S 95   2775	3603	*	*	3685	*	*	*	2707	*	*	*	*	*	*	1407	*	2611	*	*	95
       0	*	*	*	*	*	*	3917	0	0	

I 96   *	*	3603	*	*	*	*	1119	*	*	*	*	*	3827	2781	*	*	2611	*	3685	96
       0	*	*	*	*	*	*	3917	0	0	

R 97   *	*	2707	2611	*	3603	*	*	*	*	*	*	*	*	735	*	*	*	*	*	97
       0	*	*	*	*	*	*	3917	0	0	

R 98   *	*	*	*	*	3603	*	*	*	2165	*	2095	*	*	1664	2786	*	*	*	*	98
       0	*	*	*	*	*	*	3917	0	0	

K 99   *	*	2892	*	*	*	3603	*	1767	2707	*	3726	*	*	2453	*	3685	*	*	*	99
       0	*	*	*	*	*	*	3917	0	0	

P 100  3232	*	*	*	*	*	*	*	4127	*	*	*	913	2707	*	*	3603	3839	*	*	100
       0	*	*	*	*	*	*	3917	0	0	

G 101  3603	*	*	3947	3849	2365	4578	*	2963	*	*	*	3839	*	3685	*	3726	2707	*	4545	101
       0	*	*	*	*	*	*	3917	0	0	

E 102  *	*	2707	387	*	3603	*	*	*	*	*	*	*	*	*	*	*	*	*	*	102
       0	*	*	*	*	*	*	3917	0	0	

V 103  3603	*	*	2970	*	*	*	*	*	*	*	*	*	2611	2151	*	3849	1591	*	*	103
       0	*	*	*	*	*	*	3917	0	0	

L 104  *	*	*	*	*	*	*	3827	*	485	*	*	*	*	*	*	*	2219	*	*	104
       0	*	*	*	*	*	*	3917	0	0	

R 105  *	*	*	1758	*	*	*	*	2883	*	*	*	*	2707	1532	*	*	3839	*	*	105
       0	*	*	*	*	*	*	3917	0	0	

I 106  *	*	*	*	*	*	*	1013	*	*	*	*	*	*	*	*	3726	1221	*	*	106
       0	*	*	*	*	*	*	3917	0	0	

T 107  3685	*	3827	2741	*	*	*	3849	*	*	*	2707	*	*	2663	*	2365	4113	*	3839	107
       0	*	*	*	*	*	*	3917	0	0	

I 108  *	3685	*	*	2174	*	*	2014	*	2412	*	*	*	2707	*	*	*	3158	*	*	108
       0	*	*	*	*	*	*	3917	0	0	

H 109  *	*	2721	2611	*	3685	2055	4545	3827	*	4578	2707	*	*	*	4113	*	*	*	*	109
       0	*	*	*	*	*	*	3917	0	0	

E 110  3603	*	*	1012	2707	4275	*	*	2844	*	*	*	*	*	*	3685	*	*	*	*	110
       0	*	*	*	*	*	*	3917	0	0	

V 111  3947	*	*	*	*	*	*	2422	*	*	*	2707	4545	*	*	*	*	856	*	*	111
       0	*	*	*	*	*	*	3917	0	0	

L 112  *	*	3849	3232	3827	*	2291	*	*	1980	*	*	*	*	*	*	*	*	3685	2197	112
       0	*	*	*	*	*	*	3917	0	0	

H 113  4578	*	*	*	3849	3726	2361	*	*	2892	*	*	*	2707	*	3321	3603	*	*	2754	113
       0	*	*	*	*	*	*	3917	0	0	

I 114  2252	*	3232	4127	*	*	*	2011	*	2351	*	*	*	*	*	*	*	2456	*	*	114
       0	*	*	*	*	*	*	3917	0	0	

T 115  2764	2970	*	*	*	*	*	*	*	*	*	*	*	2249	*	2545	1734	4545	*	*	115
       0	*	*	*	*	*	*	3917	0	0	

S 116  2255	4189	2707	*	*	*	*	*	*	*	*	4127	*	*	3726	2169	*	3562	3685	3947	116
       0	*	*	*	*	*	*	3917	0	0	

F 117  3827	*	*	*	1128	*	3232	2707	*	3839	*	*	*	*	*	*	*	3685	*	3947	117
       0	*	*	*	*	*	*	3917	0	0	

D 118  *	*	935	3034	*	*	*	*	*	2741	*	4113	3839	*	3685	*	*	*	*	*	118
       0	*	*	*	*	*	*	3917	0	0	

A 119  1566	4113	*	*	3685	*	*	*	3839	2611	*	*	*	*	*	*	2707	2838	*	*	119
       0	*	*	*	*	*	*	3917	0	0	

E 120  3603	*	*	1651	*	2101	*	*	3827	*	*	2707	3685	*	3947	*	*	*	*	*	120
       0	*	*	*	*	*	*	3917	0	0	

D 121  3849	*	1674	2754	*	2716	*	*	*	*	*	*	*	2249	*	*	*	3232	*	*	121
       105	*	3827	*	*	*	*	3917	0	0	

T 122  2611	*	2527	3569	*	3614	*	*	*	*	*	*	*	*	*	*	1892	3816	*	2676	122
       238	3715	3717	2000	415	0	*	3831	1000	1000	

P 123  3605	*	3505	2704	*	2649	3834	*	*	*	*	*	2265	*	*	3685	*	*	2636	*	123
       0	*	*	*	*	0	*	3822	0	1000	

E 124  2643	*	2886	2045	*	2611	*	*	*	*	*	*	*	*	*	2707	3726	3839	*	*	124
       0	*	*	*	*	*	*	3917	0	0	

L 125  *	*	*	*	2197	*	*	2245	*	1276	*	*	*	*	*	*	3603	*	*	3726	125
       0	*	*	*	*	*	*	3917	0	0	

T 126  3562	*	*	3726	*	*	*	*	*	*	3947	4113	2707	*	*	3839	1985	2611	3685	*	126
       0	*	*	*	*	*	*	3917	0	0	

L 127  *	*	*	3726	*	*	*	2161	2611	1680	3685	*	*	*	*	*	*	2764	*	*	127
       0	*	*	*	*	*	*	3917	0	0	

D 128  3947	*	2365	*	3839	*	*	*	3827	*	*	*	2707	*	4113	2663	3562	3849	*	3685	128
       0	*	*	*	*	*	*	3917	0	0	

G 129  *	*	*	*	*	516	*	*	*	*	3685	*	*	*	3839	*	*	*	*	2707	129
       0	*	*	*	*	*	*	3917	0	0	

S 130  *	*	*	*	*	*	3947	*	*	*	*	*	*	2707	3827	1680	2085	2611	*	*	130
       0	*	*	*	*	*	*	3917	0	0	

E 131  *	*	*	0	*	*	*	*	*	*	*	*	*	*	*	*	*	*	*	*	131
       0	*	*	*	*	*	*	3917	0	0	

A 132  1398	*	2889	3839	*	*	*	3827	*	2707	*	3947	*	*	3849	4113	*	*	*	*	132
       240	2707	*	1585	585	*	*	3917	1000	0	

D 133  3603	*	1386	2197	*	*	2611	*	*	*	*	*	*	*	*	*	2707	*	*	*	133
       0	*	*	*	*	*	*	3917	0	0	

M 134  *	*	*	*	*	*	*	3827	*	1627	1384	*	*	*	*	*	2707	3849	*	*	134
       0	*	*	*	*	*	*	3917	0	0	

Q 135  2811	*	*	*	*	3947	3726	*	2716	*	*	*	*	2365	3685	2707	*	2838	*	*	135
       0	*	*	*	*	*	*	3917	0	0	

E 136  4275	*	2764	2178	*	3849	*	*	3063	*	*	3142	*	2707	3839	*	4189	*	*	*	136
       0	*	*	*	*	*	*	3917	0	0	

L 137  2764	*	*	*	*	*	*	*	*	1843	3028	2707	*	*	3603	*	3827	3839	*	3726	137
       0	*	*	*	*	*	*	3917	0	0	

I 138  *	*	*	*	*	*	*	721	*	2101	*	*	*	*	*	*	*	2643	*	*	138
       0	*	*	*	*	*	*	3917	0	0	

A 139  1879	*	*	3726	2811	*	*	2886	*	3603	*	*	2707	*	3839	*	*	3849	*	*	139
       0	*	*	*	*	*	*	3917	0	0	

E 140  3726	*	3603	995	*	*	*	*	3849	3685	3947	*	*	3827	4113	*	*	*	*	*	140
       0	*	*	*	*	*	*	3917	0	0	

N 141  *	*	3839	*	*	*	1992	*	*	*	*	1365	*	4189	*	*	2086	*	*	*	141
       0	*	*	*	*	*	*	3917	0	0	

P 142  *	*	*	*	*	*	*	3200	*	*	*	*	258	*	*	*	*	4189	*	*	142
       117	3685	*	0	*	*	*	3917	1000	0	

Q 143  *	*	2213	3685	*	*	3947	*	*	*	*	4578	*	1786	4545	2253	4127	*	*	*	143
       0	*	*	*	*	*	*	3917	0	0	

L 144  3726	*	*	*	*	*	*	3849	*	804	3827	*	*	*	*	*	4127	2694	*	*	144
       0	*	*	*	*	*	*	3917	0	0	

L 145  *	*	*	*	*	*	*	1262	*	998	*	*	*	*	*	*	*	3603	*	*	145
       0	*	*	*	*	*	*	3917	0	0	

E 146  *	*	*	724	*	2050	*	*	*	2707	*	*	*	*	*	*	*	*	*	*	146
       0	*	*	*	*	*	*	3917	0	0	

E 147  3726	*	2249	1009	*	*	*	*	3947	*	*	*	2716	*	*	*	*	*	*	*	147
       0	*	*	*	*	*	*	3917	0	0	

G 148  *	*	3685	*	*	379	*	*	*	*	*	*	*	*	*	*	*	*	2707	*	148
       0	*	*	*	*	*	*	3917	0	0	

F 149  *	*	*	*	1119	*	*	3685	*	1746	*	*	*	*	*	*	*	*	*	2611	149
       0	*	*	*	*	*	*	3917	0	0	

R 150  *	*	*	3849	*	2707	*	*	2811	*	*	*	*	3603	1651	*	2611	3827	*	*	150
       0	*	*	*	*	*	*	3917	0	0	

P 151  2707	*	*	*	3685	*	*	3726	*	2611	*	*	1119	*	*	*	*	3849	*	*	151
       0	*	*	*	*	*	*	3917	0	0	

V 152  *	2707	*	*	3685	*	*	2664	*	2710	4578	*	*	*	*	*	*	1263	*	*	152
       0	*	*	*	*	*	*	3917	0	0	

A 153  1969	*	*	3726	4578	2844	*	*	*	*	*	*	*	*	2611	4113	2161	*	*	4545	153
       0	*	*	*	*	*	*	3917	0	0	

R 154  *	4189	*	2760	*	2707	3726	*	*	*	*	*	*	*	1262	*	3603	3849	*	*	154
       0	*	*	*	*	*	*	3917	0	0	

E 155  *	*	*	0	*	*	*	*	*	*	*	*	*	*	*	*	*	*	*	*	155
       0	*	*	*	*	*	*	3917	0	0	

Y 156  *	*	*	2707	*	*	*	*	2622	*	*	*	*	*	2663	*	*	2844	*	1369	156
       0	*	*	*	*	*	*	3917	0	0	

Q 157  3947	*	3603	2781	*	*	*	*	*	*	3232	3827	2561	1820	3685	*	*	*	*	*	157
       0	*	*	*	*	*	*	3917	0	0	

T 158  *	3839	*	*	*	*	*	2811	*	*	*	*	*	2707	*	*	812	3947	*	*	158
       0	*	*	*	*	*	*	3917	0	0	

A 159  1526	*	3849	*	*	3839	*	*	3090	*	*	*	1794	*	4545	*	3947	*	*	*	159
       0	*	*	*	*	*	*	3917	0	0	

I 160  2716	*	*	*	*	*	3562	1526	*	*	*	*	*	*	*	2810	4113	3849	*	2775	160
       0	*	*	*	*	*	*	3917	0	0	

G 161  *	*	*	*	*	240	*	2707	*	*	*	*	*	*	*	*	*	*	*	*	161
       0	*	*	*	*	*	*	3917	0	0	

K 162  *	*	*	*	2832	*	3849	2811	1591	*	*	*	2023	*	*	*	*	3839	*	*	162
       0	*	*	*	*	*	*	3917	0	0	

V 163  2760	*	*	*	*	*	*	1770	*	2168	*	*	*	*	*	*	*	1571	*	*	163
       240	2707	*	1000	1000	*	*	3917	1000	0	

D 164  *	*	240	*	*	*	*	*	2707	*	*	*	*	*	*	*	*	*	*	*	164
       0	*	*	*	*	*	*	3917	0	0	

I 165  *	*	*	*	3726	*	*	844	*	1973	*	*	*	*	*	*	*	3150	*	*	165
       0	*	*	*	*	*	*	3917	0	0	

L 166  *	*	*	*	*	*	*	3827	*	891	3562	*	*	*	*	*	*	3839	*	2085	166
       0	*	*	*	*	*	*	3917	0	0	

G 167  2786	2611	*	*	*	894	*	*	*	*	*	*	*	*	*	2707	*	*	*	*	167
       0	*	*	*	*	*	*	3917	0	0	

R 168  *	*	*	*	2707	*	*	*	3028	3154	*	*	*	*	1532	*	*	2350	*	3839	168
       0	*	*	*	*	*	*	3917	0	0	

D 169  *	*	85	*	*	*	*	*	*	*	*	4127	*	*	*	*	*	*	*	*	169
       0	*	*	*	*	*	*	3917	0	0	

E 170  3603	*	*	993	*	3726	*	*	1825	*	*	*	*	*	*	4127	*	*	*	*	170
       0	*	*	*	*	*	*	3917	0	0	

R 171  *	*	1738	2970	*	*	*	*	3827	*	*	2897	*	4189	1676	*	*	*	*	*	171
       0	*	*	*	*	*	*	3917	0	0	

G 172  *	*	*	*	*	342	*	2707	*	*	*	4113	*	*	*	*	*	*	*	*	172
       0	*	*	*	*	*	*	3917	0	0	

N 173  *	*	*	4127	*	3232	*	*	4113	*	*	1925	*	2707	2844	3947	2663	*	*	*	173
       0	*	*	*	*	*	*	3917	0	0	

I 174  *	*	*	2707	2833	*	*	2374	*	3947	*	*	3726	*	*	3232	4127	3603	4113	3849	174
       240	2707	*	2322	322	*	*	3917	1000	0	

V 175  *	*	*	*	*	*	*	*	*	*	3947	2707	*	*	*	*	3603	515	*	*	175
       0	*	*	*	*	*	*	3917	0	0	

I 176  2023	*	*	*	*	*	*	1432	*	*	*	*	*	*	*	*	2707	2119	*	*	176
       0	*	*	*	*	*	*	3917	0	0	

I 177  *	*	*	*	*	*	*	1108	*	2236	*	*	*	*	*	*	*	1627	*	*	177
       0	*	*	*	*	*	*	3917	0	0	

E 178  *	*	*	240	*	*	*	*	*	*	*	*	*	*	2707	*	*	*	*	*	178
       0	*	*	*	*	*	*	3917	0	0	

L 179  *	*	*	*	*	*	*	2611	*	1359	*	*	*	*	*	*	*	1770	*	2707	179
       0	*	*	*	*	*	*	3917	0	0	

K 180  *	*	*	*	*	2707	*	*	240	*	*	*	*	*	*	*	*	*	*	*	180
       0	*	*	*	*	*	*	3917	0	0	

R 181  *	*	*	*	*	*	*	*	*	*	*	3603	*	*	230	3947	*	*	*	*	181
       0	*	*	*	*	*	*	3917	0	0	

R 182  *	*	3849	*	*	2707	*	3726	*	*	*	*	*	*	1317	3827	3839	2643	*	*	182
       258	*	2611	*	*	*	*	3917	0	0	

K 183  *	*	*	*	*	*	*	*	1063	3573	*	*	*	3435	1536	*	*	*	*	*	183
       0	*	*	*	*	0	*	3690	0	1251	

A 184  550	*	*	*	*	2611	*	*	*	*	*	*	*	*	*	2707	*	*	*	*	184
       0	*	*	*	*	*	*	3917	0	0	

G 185  *	*	2183	3232	*	1715	*	*	2707	*	*	*	*	3827	*	*	2786	*	*	*	185
       0	*	*	*	*	*	*	3917	0	0	

L 186  *	*	*	3685	*	*	3849	2611	*	1649	*	*	2086	*	*	*	*	2892	*	*	186
       0	*	*	*	*	*	*	3917	0	0	

S 187  3603	*	2611	3849	*	*	3562	*	*	*	*	2775	*	4113	*	2042	*	2707	*	*	187
       0	*	*	*	*	*	*	3917	0	0	

A 188  395	*	*	*	*	2611	3726	*	*	*	*	*	*	*	*	*	*	*	*	*	188
       0	*	*	*	*	*	*	3917	0	0	

V 189  2716	*	*	2707	3726	*	*	3827	*	*	*	*	*	*	*	*	*	866	*	*	189
       0	*	*	*	*	*	*	3917	0	0	

S 190  *	*	3726	2611	3849	*	*	2707	3947	*	*	*	*	*	3685	1338	*	*	*	*	190
       0	*	*	*	*	*	*	3917	0	0	

Q 191  *	2707	*	*	*	*	*	*	*	*	*	*	*	240	*	*	*	*	*	*	191
       0	*	*	*	*	*	*	3917	0	0	

L 192  *	*	*	*	*	*	*	*	*	240	*	*	*	*	*	*	*	*	*	2707	192
       0	*	*	*	*	*	*	3917	0	0	

K 193  3849	*	*	3685	*	*	2707	*	1674	*	*	*	*	3603	3839	*	2611	*	*	3827	193
       0	*	*	*	*	*	*	3917	0	0	

R 194  *	*	*	*	*	3685	*	*	*	*	*	*	*	*	117	*	*	*	*	*	194
       240	2707	*	2585	263	*	*	3917	1000	0	

Y 195  *	*	*	*	*	*	*	*	*	*	*	*	*	*	*	*	*	2707	*	240	195
       0	*	*	*	*	*	*	3917	0	0	

V 196  *	*	*	*	2707	*	*	*	*	2611	*	*	*	*	*	*	*	707	*	3827	196
       0	*	*	*	*	*	*	3917	0	0	

E 197  2866	*	2151	1572	*	*	*	*	*	2161	*	*	*	*	3685	*	*	*	*	*	197
       0	*	*	*	*	*	*	3917	0	0	

L 198  2716	*	3685	3947	*	*	3827	*	*	1924	*	*	*	*	3726	3562	*	*	2707	4113	198
       0	*	*	*	*	*	*	3917	0	0	

L 199  *	*	*	*	2377	*	*	*	*	959	3827	*	*	*	*	*	*	*	*	2166	199
       0	*	*	*	*	*	*	3917	0	0	

R 200  3726	*	*	*	*	*	*	*	2811	*	*	2611	2114	*	1368	*	*	*	*	*	200
       0	*	*	*	*	*	*	3917	0	0	

E 201  *	*	*	1337	*	*	*	*	*	*	*	4113	*	*	1665	*	2114	*	*	*	201
       0	*	*	*	*	*	*	3917	0	0	

D 202  *	*	2293	2694	*	*	*	3827	2975	*	*	4189	2707	3685	*	*	2663	*	*	*	202
       0	*	*	*	*	*	*	3917	0	0	

T 203  3685	*	*	4127	*	3849	*	*	3827	3603	*	3726	*	*	2892	3232	2445	*	*	2811	203
       0	*	*	*	*	*	*	3917	0	0	

G 204  *	*	3726	*	*	1675	3603	*	3685	4127	*	*	*	*	*	2707	*	2545	*	3849	204
       0	*	*	*	*	*	*	3917	0	0	

D 205  3603	*	2024	2236	*	3947	*	*	*	2611	*	*	*	*	*	*	*	3685	2707	*	205
       489	*	1798	*	*	*	*	3917	0	0	

K 206  2809	*	2287	3243	*	*	*	*	1766	*	*	3989	*	*	2396	*	*	*	*	*	206
       1377	701	*	583	1588	457	1882	3421	2892	2376	

V 207  *	*	*	*	*	*	*	3695	*	*	*	*	*	*	*	*	*	116	*	*	207
       0	*	*	*	*	0	*	3797	0	1000	

R 208  *	*	*	*	*	*	4127	2707	4275	*	*	*	*	*	438	*	*	*	*	*	208
       0	*	*	*	*	*	*	3917	0	0	

G 209  *	*	*	*	*	0	*	*	*	*	*	*	*	*	*	*	*	*	*	*	209
       0	*	*	*	*	*	*	3917	0	0	

I 210  *	*	*	*	*	*	*	882	*	*	3726	*	*	*	2707	*	*	2130	*	*	210
       0	*	*	*	*	*	*	3917	0	0	

L 211  *	*	*	*	2611	*	*	*	*	258	*	*	*	*	*	*	*	*	*	*	211
       0	*	*	*	*	*	*	3917	0	0	

V 212  2611	*	*	*	*	*	*	*	*	*	*	*	*	*	2707	*	*	550	*	*	212
       0	*	*	*	*	*	*	3917	0	0	

A 213  342	*	*	*	*	*	*	*	*	2707	*	*	*	*	*	4113	*	*	*	*	213
       0	*	*	*	*	*	*	3917	0	0	

P 214  *	*	*	*	*	3849	*	*	*	*	*	*	704	2611	*	*	*	*	2707	*	214
       0	*	*	*	*	*	*	3917	0	0	

S 215  3603	*	2200	4127	*	*	4189	2707	*	*	*	*	*	4275	*	1384	*	*	*	*	215
       0	*	*	*	*	*	*	3917	0	0	

I 216  3726	*	*	*	*	*	*	1300	*	2231	*	2707	*	*	*	*	*	2716	*	*	216
       0	*	*	*	*	*	*	3917	0	0	

T 217  *	*	*	*	*	2707	*	*	2611	*	*	*	*	*	*	2705	917	*	*	*	217
       0	*	*	*	*	*	*	3917	0	0	

E 218  2721	*	2760	1540	*	*	3947	3827	*	*	*	*	2611	*	*	*	4113	*	*	*	218
       0	*	*	*	*	*	*	3917	0	0	

Q 219  3685	*	3947	*	*	2811	3827	*	3603	*	*	*	*	2365	2781	3849	2707	*	*	*	219
       0	*	*	*	*	*	*	3917	0	0	

A 220  692	3839	*	*	*	*	*	*	*	*	*	*	*	*	*	*	3603	2128	*	*	220
       0	*	*	*	*	*	*	3917	0	0	

R 221  *	*	*	4113	*	*	*	*	2817	*	3947	*	*	*	1193	*	2128	*	*	3849	221
       0	*	*	*	*	*	*	3917	0	0	

R 222  *	*	3849	2886	*	*	2707	4275	2811	*	*	*	*	*	1574	*	3158	*	*	*	222
       0	*	*	*	*	*	*	3917	0	0	

L 223  3726	*	*	*	*	*	*	*	*	651	3947	*	*	*	*	*	*	2707	*	3849	223
       0	*	*	*	*	*	*	3917	0	0	

L 224  2611	*	*	*	*	2707	*	*	*	550	*	*	*	*	*	*	*	*	*	*	224
       0	*	*	*	*	*	*	3917	0	0	

E 225  3603	*	*	1378	*	*	2707	*	2975	*	*	*	*	3827	3726	*	3232	*	*	*	225
       0	*	*	*	*	*	*	3917	0	0	

D 226  *	*	1506	3028	*	*	*	*	2152	*	*	*	*	*	3849	3685	*	2707	*	*	226
       240	2707	*	0	*	*	*	3917	1000	0	

E 227  *	*	*	1355	*	*	*	*	*	3827	*	3726	*	*	1627	*	*	*	*	2844	227
       0	*	*	*	*	*	*	3917	0	0	

G 228  *	*	*	*	*	86	*	*	*	*	*	4113	*	*	*	*	*	*	*	*	228
       0	*	*	*	*	*	*	3917	0	0	

L 229  *	*	*	*	*	*	*	2611	*	550	2707	*	*	*	*	*	*	*	*	*	229
       0	*	*	*	*	*	*	3917	0	0	

E 230  *	*	*	912	*	*	*	*	4127	*	*	3849	*	*	3232	2707	3603	*	*	*	230
       0	*	*	*	*	*	*	3917	0	0	

F 231  *	2611	*	*	705	*	*	*	2707	*	*	*	*	*	*	*	*	*	3839	*	231
       0	*	*	*	*	*	*	3917	0	0	

V 232  *	*	*	*	*	*	*	3827	2970	4275	2707	*	*	*	2137	3603	*	1799	*	*	232
       0	*	*	*	*	*	*	3917	0	0	

K 233  3726	*	*	3947	*	*	*	*	1295	*	*	*	3603	*	2279	*	2611	*	*	*	233
       0	*	*	*	*	*	*	3917	0	0	

L 234  *	*	*	*	*	*	*	2897	*	655	*	*	*	*	*	*	*	2643	*	3827	234
       0	*	*	*	*	*	*	3917	0	0	

E 235  3726	*	1681	1311	*	*	*	*	*	*	*	2975	*	*	*	3603	*	*	*	*	235
       0	*	*	*	*	*	*	3917	0	0	

P 236  *	*	*	3726	*	*	*	3827	*	3685	*	*	1122	*	*	2707	*	*	*	2611	236
       0	*	*	*	*	*	*	3917	0	0	

P 237  *	*	3232	2707	3726	*	*	*	2754	*	*	*	1644	4127	3849	*	*	3839	*	*	237
       0	*	*	*	*	*	*	3917	0	0	

K 238  4127	*	*	3849	*	2663	*	*	1711	*	*	3827	3839	*	3947	*	4275	*	2707	*	238
       2549	1174	1374	1473	645	*	*	3917	2853	0	

R 239  *	*	2556	3222	*	*	*	*	*	2969	*	3775	*	*	1360	2916	*	*	*	*	239
       0	*	*	*	*	2446	292	3225	0	2560	

L 240  *	*	2225	1956	*	*	*	*	*	1105	*	3977	*	*	*	*	*	*	*	*	240
       0	*	*	*	*	0	*	3396	0	2269	

K 241  3726	*	3839	*	*	*	*	*	1617	2889	2508	*	*	*	3947	3603	*	*	*	3827	241
       0	*	*	*	*	*	*	3917	0	0	

R 242  *	*	*	*	*	3839	4113	*	2705	*	*	*	*	*	959	2886	*	3849	*	*	242
       164	*	3215	*	*	*	*	3917	0	0	

G 243  *	*	3460	4096	*	1398	*	*	*	2074	*	3854	3557	*	*	3651	*	*	*	*	243
       277	2518	*	1000	1000	0	*	3830	1000	1435	

Y 244  3614	*	*	*	*	3569	*	3026	3715	*	3143	3816	*	*	3514	4399	3717	4423	*	2371	244
       0	*	*	*	*	*	*	3831	0	0	

K 245  *	*	3015	3946	*	*	*	*	1769	*	*	3544	*	*	2527	*	3463	*	*	2574	245
       0	*	*	*	*	*	*	3700	0	0	

S 246  *	*	*	3463	*	2527	2574	*	3544	*	*	*	*	2428	*	2143	3839	*	*	*	246
       0	*	*	*	*	*	*	3700	0	0	

N 247  3463	3560	3982	*	*	4049	*	*	2549	*	*	1489	*	*	3399	*	*	3666	*	*	247
       0	*	*	*	*	*	*	3700	0	0	

K 248  *	*	*	2407	*	*	*	*	1449	*	*	*	3544	*	*	3399	1918	*	*	*	248
       0	*	*	*	*	*	*	3700	0	0	

L 249  *	*	*	*	*	*	*	*	*	879	*	*	*	*	*	*	3839	3399	*	1777	249
       0	*	*	*	*	*	*	3700	0	0	

T 250  *	*	2476	*	*	*	*	*	*	3399	*	3544	*	*	3015	2574	1523	*	*	*	250
       0	*	*	*	*	*	*	3700	0	0	

L 251  3544	*	2431	3560	3308	*	*	*	*	2143	*	3666	2574	*	*	*	*	3839	*	*	251
       0	*	*	*	*	*	*	3700	0	0	

F 252  *	*	*	*	244	*	*	*	3544	3839	*	*	*	*	*	*	*	*	*	*	252
       0	*	*	*	*	*	*	3700	0	0	

L 253  *	*	3128	*	*	*	*	*	*	1024	*	2141	*	*	*	*	2580	*	*	*	253
       0	*	*	0	*	*	*	2997	0	0	

//
