# Supplementary material for: The PD-(D/E)XK superfamily revisited: identification of new members among proteins involved in DNA metabolism and functional predictions for domains of (hitherto) unknown function
Source: BMC Bioinformatics. 2005 Jul 12;6:172. doi: 10.1186/1471-2105-6-172 (PMC1189080; doi:10.1186/1471-2105-6-172)
Supplement: Additional File 1 — An archive file in the zip format, which includes Hidden Markov Models of sequence & secondary structure profiles of PD-(D/E)XK nuclease families analyzed in this article (those known used as queries and newly identified ones). HMMs are in the format of the HHsearch program. The same data are available for download from the authors' FTP server: [file 1471-2105-6-172-S1.zip › hhsearch_pdexk_profiles/results/known/COG5377.hhm]

NAME  COG5377 Phage-related protein, predicted endonuclease [DNA replication, recombination, and repair]
FAM   
FILE  COG5377
COM   /cluster/usr/soeding/hh/hhmake -i /cluster/databases/hhpred/new_dbs/cdd_21Feb05/COG5377.a3m 
DATE  Tue Feb 22 23:07:00 2005
LENG  319 match states, 319 columns in multiple alignment
FILT  5 out of 7 sequences passed filter (max seq id>=90%, coverage>=0%, min seq id with query=0%, Ndiff=0%)
NEFF  2.1 
SEQ
>ss_pred
CCCHHHHCCCCCCCHHHHHHHHHHCCCCCHHHHHHCCCCCCCHHHHHHHHHCCCCCCCCHHHHHHHHHHHHHHHHHHHHHHHHHHHHHHHHCCCCCCCHH
HHHHHHHHHHHHHHEECHHHHHHHHHCCCCCCCCCHHHHHHHHHHHHHHHHHHEEEEEEEECCCHHHHHHHHHHHHHHHHHHHHHHHHHHHHHCCCCCCC
CCCCCCHHHHHHHHHHHCCCCCEECCHHHHHHHHHHHHHHHHHHHHHHHHHHHHHHHHHHHHHHHHHCCCCCEEEEEEEEHHHHHHHHHHHHHHHHHHHH
HHHHHHHHHHHHHHHCCCC
>ss_conf
9620111048875346788998733884124665157766667777876508979886436899999999999999998762001111100014764012
3443666643012100202335665226765446457778778876323220014567862585035675301689999999999998765542688872
2245556888877643114531002207878999999988998877567788777777787765542134770599840000035678998641489999
8632122211023414789
>Cons-COG5377
mkxxevxxxtxdmxxxqWlxxRxxglggSDAxximGlnxyktxfELwlektxqvxpdxsqseaayfgxxxEevvaxeferrtGkkvrrxxxixxhpxxxF
xxanvdrxvVgExaiLeckTxsAxmxxewxxxeiPxxYxvQmqHylxVxGexrkxyxAvligGxkfiwkeierddeLinxIixxexxfwxdxvxxxxpPa
ldgssaaEkxlaxrxAxtxxxkxvxLxxxxxexLaxlxxikrdixxxexxaKeienxlkxxxKeaxxgxxxxxxaxwkxxxsxrvdTkrlkxexpxiyeK
xxkxTxxrxfgvkxlxxxx
>COG5377 Phage-related protein, predicted endonuclease [DNA replication, recombination, and repair]
MKIIEVLAKTPDMSRTQWLTHRRQGLGGSDAPIIMGLNKYKTPFELWLEKTGQVTPDESQSEAAYFGELLEEVVAKEFERRTGKKVRRCNAILRHPEYDF
ILANVDRDVVGEKAILECKTTSAYMAKEWEDDEIPFHYIVQMQHYLGVLGEYRKAYFAVLIGGNKFIWKEIERDDELINMIINAEIDFWNDIVLGPVPPA
LDGSSAAEKYLALRYAKTEAVKTVDLPHFYAEALAVLHSIKRDISELEDFAKEIENRLKNELKEAEYGFTADYDAVWKPVDSNRVDTKRLKLEFPDIYEK
VHKETSYRRFGVKELRDYY
>gi|15838248 (NC_002488) hypothetical protein [Xylella fastidiosa 9a5c]
MKIIELTQGTP-----QWHTHRAQHLNASDAPAMMGCSPYKSRAELIRERATGITPDYDQATLQRFAEghRAEELARPLAERIIGDDLYPCVGVDGMYSA
SFDGLTLLEDTVWEHKQLN-DTIRAAMTDGSTGQDLPFHYQLQMEHQSMVSGAQRVLFMASAWNGEQLIEERHCWYTptpELRNRIINGWHQLQADIAAY
qpePPPPPAALGRSPEQLPALHIAVTGTVTTSNLPHFKACALAVLHSIKRDLHTDEDFAnaeqtvkwcKGVETRLD-ATKQQVLGQTADIDAVFRTLDEI
AEETRRVRLELDRLVntEKAHRRTEIVHSGLNTLRDYY
>gi|15616106 (NC_002570) phage-related protein [Bacillus halodurans]
MSKPLVAVKTRDMSEQEWLEARTSGLGGSDAATVLGLNKWRTPFELWLEKTGQVEPVSSDSEAAYFGNLLEDVVANEFARRTGKKVRRRNAILRHPKYDF
IRANVDRLVVGEKAVLECKTTTAFMAQEWKDDQIPDQYIIQMQHYLGVLGpEYKKGYFAVLIGGQKFVWKEIERDDDLIQMIFEAEIDFWNNHVLANVPP
ALDGSSAAEKFLAERYAKADAEKSVDLDRSYKEKLDRLVELKRIISEFERDKKEIENELKNELKEATYGFVPGYRVEWKQFYSNRVDTKKLKSEFPNIYE
KVLKTSSYRRFGVKQLEGDN
>gi|1176729 Hypothetical protein yqaJ
SKRAEVLAKNSEMSRDEWLIERRKGIGGSDASIILGLNKWKTPFELWLDKTGQVPVSESQSEAAYFGSLLEDIVAKEFEIRSGKKVRRKKAILRHPEYNF
ILANVDRMIVGEKAILECKTTSAYNLKEWEDEEIPESYIVQVQHYLGVLGpEYRKAYFAVLIGGNKFVWKEIERDDELIDMIFKAEIEFWNDKVLGGQAP
ALDGSSAAEEYLKKRYAETENNKAIDLTAANRERIQQYLLIKEQISELQSQAKELENQIKHEMKDAEYGFIGNYQACWKPVVSNRIDTKKLKDQFPDVYE
KVKKETHFRRFGIKEVS---
>gi|16801476 (NC_003212) gp47 [Bacteriophage A118] [Listeria innocua]
EKTMNILASVKDMDRTQWLLTRRLGIGGSDAGIIMGLNQYKTAFELWLDKTDQVLPDESAGEAAYWGNQMEEVVAKEFEKRTGKKVRRSNMMYQHPEHDF
MLANVDRFVVGEDAILECKTASAYLAKEWEADEVPATYLVQIQHYLAVTG-KSKAYVAVLIGGNKFIWKEIERDDELINQIIAFELDFWETNVKGHVAPA
LDGSSAAEKYLKDRFAKSEA-KQVILSKKYNEFLAERANLERDIKLLETRKKEIDNNIKNDLKEAETAIADEFTITWKPVITSRVDTKRLKEEHPDIYKK
LRKETSYRKFAVKENK---
#
NULL   3706	5728	4211	4064	4839	3729	4763	4308	4069	3323	5509	4640	4464	4938	4285	4423	3815	3783	6325	4665	
AVER   3498	6969	3926	3343	4865	4247	5400	4092	3690	3495	5602	4808	4953	4668	3981	4486	4285	4104	5673	4689	
HMM    A	C	D	E	F	G	H	I	K	L	M	N	P	Q	R	S	T	V	W	Y	
       M->M	M->I	M->D	I->M	I->I	D->M	D->D	Neff	Neff_I	Neff_D
       0	*	*	0	*	0	*	99999	99999	99999	
M 1    *	*	*	2369	*	*	*	*	*	*	681	*	*	*	*	2453	*	*	*	*	1
       0	*	*	*	*	*	*	2136	0	0	

K 2    *	*	*	*	*	*	*	*	293	*	*	*	*	*	*	2444	*	*	*	*	2
       0	*	*	*	*	*	*	2136	0	0	

I 3    *	*	*	*	*	*	*	1185	2444	*	*	*	*	*	2453	*	2369	*	*	*	3
       0	*	*	*	*	*	*	2136	0	0	

I 4    2453	*	*	*	*	*	*	1185	*	*	2369	*	2444	*	*	*	*	*	*	*	4
       0	*	*	*	*	*	*	2136	0	0	

E 5    *	*	*	684	*	*	*	*	*	2444	*	2369	*	*	*	*	*	*	*	*	5
       0	*	*	*	*	*	*	2136	0	0	

V 6    *	*	*	*	*	*	*	2369	*	1699	*	*	*	*	*	*	*	1004	*	*	6
       0	*	*	*	*	*	*	2136	0	0	

L 7    2444	*	*	*	*	*	*	*	*	976	*	*	*	*	*	*	1699	*	*	*	7
       0	*	*	*	*	*	*	2136	0	0	

A 8    976	*	*	*	*	*	*	*	*	*	*	*	*	1699	*	*	*	2444	*	*	8
       0	*	*	*	*	*	*	2136	0	0	

K 9    *	*	*	*	*	1699	*	*	1004	*	*	*	*	*	*	2369	*	*	*	*	9
       0	*	*	*	*	*	*	2136	0	0	

T 10   *	*	*	*	*	*	*	*	*	*	*	2453	*	*	*	*	681	2369	*	*	10
       0	*	*	*	*	*	*	2136	0	0	

P 11   *	*	*	*	*	*	*	*	2369	*	*	*	1185	*	2444	2453	*	*	*	*	11
       531	*	1699	*	*	*	*	2136	0	0	

D 12   *	*	422	1979	*	*	*	*	*	*	*	*	*	*	*	*	*	*	*	*	12
       0	*	*	*	*	*	0	1587	0	1000	

M 13   *	*	*	*	*	*	*	*	*	*	0	*	*	*	*	*	*	*	*	*	13
       0	*	*	*	*	*	0	1587	0	1000	

S 14   *	*	1880	*	*	*	*	*	*	*	*	*	*	*	*	457	*	*	*	*	14
       0	*	*	*	*	*	0	1587	0	1000	

R 15   *	*	*	1955	*	*	*	*	*	*	*	*	*	*	430	*	*	*	*	*	15
       0	*	*	*	*	*	0	1587	0	1000	

T 16   *	*	1979	*	*	*	*	*	*	*	*	*	*	1955	*	*	1034	*	*	*	16
       0	*	*	*	*	0	*	1587	0	1000	

Q 17   *	*	*	1448	*	*	*	*	*	*	*	*	*	658	*	*	*	*	*	*	17
       0	*	*	*	*	*	*	2136	0	0	

W 18   *	*	*	*	*	*	*	*	*	*	*	*	*	*	*	*	*	*	0	*	18
       0	*	*	*	*	*	*	2136	0	0	

L 19   *	*	*	*	*	*	1699	*	*	531	*	*	*	*	*	*	*	*	*	*	19
       0	*	*	*	*	*	*	2136	0	0	

T 20   *	*	*	2444	*	*	*	2453	*	2369	*	*	*	*	*	*	1185	*	*	*	20
       0	*	*	*	*	*	*	2136	0	0	

H 21   2444	*	*	2453	*	*	1185	*	*	*	*	*	*	*	*	*	2369	*	*	*	21
       0	*	*	*	*	*	*	2136	0	0	

R 22   *	*	*	*	*	*	*	*	*	*	*	*	*	*	0	*	*	*	*	*	22
       0	*	*	*	*	*	*	2136	0	0	

R 23   1699	*	*	*	*	*	*	*	*	*	*	*	*	*	976	*	2444	*	*	*	23
       0	*	*	*	*	*	*	2136	0	0	

Q 24   *	*	*	*	*	*	*	*	2453	2369	*	*	*	1185	*	2444	*	*	*	*	24
       0	*	*	*	*	*	*	2136	0	0	

G 25   *	*	*	*	*	531	1699	*	*	*	*	*	*	*	*	*	*	*	*	*	25
       0	*	*	*	*	*	*	2136	0	0	

L 26   *	*	*	*	*	*	*	1410	*	681	*	*	*	*	*	*	*	*	*	*	26
       0	*	*	*	*	*	*	2136	0	0	

G 27   *	*	*	*	*	531	*	*	*	*	*	1699	*	*	*	*	*	*	*	*	27
       0	*	*	*	*	*	*	2136	0	0	

G 28   1699	*	*	*	*	531	*	*	*	*	*	*	*	*	*	*	*	*	*	*	28
       0	*	*	*	*	*	*	2136	0	0	

S 29   *	*	*	*	*	*	*	*	*	*	*	*	*	*	*	0	*	*	*	*	29
       0	*	*	*	*	*	*	2136	0	0	

D 30   *	*	0	*	*	*	*	*	*	*	*	*	*	*	*	*	*	*	*	*	30
       0	*	*	*	*	*	*	2136	0	0	

A 31   0	*	*	*	*	*	*	*	*	*	*	*	*	*	*	*	*	*	*	*	31
       0	*	*	*	*	*	*	2136	0	0	

P 32   2444	*	*	*	*	2369	*	*	*	*	*	*	1185	*	*	2453	*	*	*	*	32
       0	*	*	*	*	*	*	2136	0	0	

I 33   1699	*	*	*	*	*	*	976	*	*	*	*	*	*	*	*	2444	*	*	*	33
       0	*	*	*	*	*	*	2136	0	0	

I 34   *	*	*	*	*	*	*	976	*	*	1699	*	*	*	*	*	*	2444	*	*	34
       0	*	*	*	*	*	*	2136	0	0	

M 35   *	*	*	*	*	*	*	*	*	1448	658	*	*	*	*	*	*	*	*	*	35
       0	*	*	*	*	*	*	2136	0	0	

G 36   *	*	*	*	*	0	*	*	*	*	*	*	*	*	*	*	*	*	*	*	36
       0	*	*	*	*	*	*	2136	0	0	

L 37   *	1699	*	*	*	*	*	*	*	531	*	*	*	*	*	*	*	*	*	*	37
       0	*	*	*	*	*	*	2136	0	0	

N 38   *	*	*	*	*	*	*	*	*	*	*	531	*	*	*	1699	*	*	*	*	38
       0	*	*	*	*	*	*	2136	0	0	

K 39   *	*	*	*	*	*	*	*	1004	*	*	*	1699	2369	*	*	*	*	*	*	39
       0	*	*	*	*	*	*	2136	0	0	

Y 40   *	*	*	*	*	*	*	*	*	*	*	*	*	*	*	*	*	*	1448	658	40
       0	*	*	*	*	*	*	2136	0	0	

K 41   *	*	*	*	*	*	*	*	293	*	*	*	*	*	2444	*	*	*	*	*	41
       0	*	*	*	*	*	*	2136	0	0	

T 42   *	*	*	*	*	*	*	*	*	*	*	*	*	*	*	1699	531	*	*	*	42
       0	*	*	*	*	*	*	2136	0	0	

P 43   2369	*	*	*	*	*	*	*	*	*	*	*	1004	*	1699	*	*	*	*	*	43
       0	*	*	*	*	*	*	2136	0	0	

F 44   1699	*	*	*	531	*	*	*	*	*	*	*	*	*	*	*	*	*	*	*	44
       0	*	*	*	*	*	*	2136	0	0	

E 45   *	*	*	0	*	*	*	*	*	*	*	*	*	*	*	*	*	*	*	*	45
       0	*	*	*	*	*	*	2136	0	0	

L 46   *	*	*	*	*	*	*	*	*	0	*	*	*	*	*	*	*	*	*	*	46
       0	*	*	*	*	*	*	2136	0	0	

W 47   *	*	*	*	*	*	*	1699	*	*	*	*	*	*	*	*	*	*	531	*	47
       0	*	*	*	*	*	*	2136	0	0	

L 48   *	*	*	*	*	*	*	*	*	531	*	*	*	*	1699	*	*	*	*	*	48
       0	*	*	*	*	*	*	2136	0	0	

E 49   *	*	1410	681	*	*	*	*	*	*	*	*	*	*	*	*	*	*	*	*	49
       0	*	*	*	*	*	*	2136	0	0	

K 50   *	*	*	*	*	*	*	*	531	*	*	*	*	*	1699	*	*	*	*	*	50
       0	*	*	*	*	*	*	2136	0	0	

T 51   1699	*	*	*	*	*	*	*	*	*	*	*	*	*	*	*	531	*	*	*	51
       0	*	*	*	*	*	*	2136	0	0	

G 52   *	*	2369	*	*	1004	*	*	*	*	*	*	*	*	*	*	1699	*	*	*	52
       0	*	*	*	*	*	*	2136	0	0	

Q 53   *	*	*	*	*	1699	*	*	*	*	*	*	*	531	*	*	*	*	*	*	53
       0	*	*	*	*	*	*	2136	0	0	

V 54   *	*	*	*	*	*	*	1699	*	*	*	*	*	*	*	*	*	531	*	*	54
       0	*	*	*	*	*	*	2136	0	0	

T 55   *	*	*	2444	*	*	*	*	*	2369	*	*	2453	*	*	*	1185	*	*	*	55
       0	*	*	*	*	*	*	2136	0	0	

P 56   *	*	*	*	*	*	*	*	*	*	*	*	291	*	*	*	*	2453	*	*	56
       0	*	*	*	*	*	*	2136	0	0	

D 57   *	*	658	*	*	*	*	*	*	*	*	*	*	*	*	2453	*	2444	*	*	57
       0	*	*	*	*	*	*	2136	0	0	

E 58   *	*	*	976	*	*	*	*	*	*	*	*	*	*	*	2444	*	*	*	1699	58
       0	*	*	*	*	*	*	2136	0	0	

S 59   *	*	1699	*	*	*	*	*	*	*	*	*	*	*	*	531	*	*	*	*	59
       0	*	*	*	*	*	*	2136	0	0	

Q 60   2369	*	2444	*	*	*	*	*	*	*	*	*	*	684	*	*	*	*	*	*	60
       0	*	*	*	*	*	*	2136	0	0	

S 61   1699	*	*	*	*	2369	*	*	*	*	*	*	*	*	*	1004	*	*	*	*	61
       0	*	*	*	*	*	*	2136	0	0	

E 62   *	*	*	531	*	*	*	*	*	*	*	*	*	*	*	*	1699	*	*	*	62
       0	*	*	*	*	*	*	2136	0	0	

A 63   531	*	*	*	*	*	*	*	*	1699	*	*	*	*	*	*	*	*	*	*	63
       0	*	*	*	*	*	*	2136	0	0	

A 64   531	*	*	*	*	*	*	*	*	*	*	*	*	1699	*	*	*	*	*	*	64
       0	*	*	*	*	*	*	2136	0	0	

Y 65   *	*	*	*	*	*	*	*	*	*	*	*	*	*	1699	*	*	*	*	531	65
       0	*	*	*	*	*	*	2136	0	0	

F 66   *	*	*	*	310	*	*	*	*	*	*	*	*	*	*	*	*	*	2369	*	66
       0	*	*	*	*	*	*	2136	0	0	

G 67   1699	*	*	*	*	531	*	*	*	*	*	*	*	*	*	*	*	*	*	*	67
       0	*	*	*	*	*	*	2136	0	0	

E 68   *	*	*	1185	*	*	*	*	*	*	*	1406	*	*	*	2453	*	*	*	*	68
       531	1699	*	1000	1000	*	*	2136	1000	0	

L 69   *	*	*	*	*	*	*	*	*	1004	*	*	*	2369	1699	*	*	*	*	*	69
       0	*	*	*	*	*	*	2136	0	0	

L 70   1699	*	*	*	*	*	*	*	*	1004	2369	*	*	*	*	*	*	*	*	*	70
       0	*	*	*	*	*	*	2136	0	0	

E 71   *	*	*	0	*	*	*	*	*	*	*	*	*	*	*	*	*	*	*	*	71
       0	*	*	*	*	*	*	2136	0	0	

E 72   *	*	1448	658	*	*	*	*	*	*	*	*	*	*	*	*	*	*	*	*	72
       0	*	*	*	*	*	*	2136	0	0	

V 73   *	*	*	*	*	*	*	2453	*	1699	*	*	*	*	*	*	*	973	*	*	73
       0	*	*	*	*	*	*	2136	0	0	

V 74   1699	*	*	*	*	*	*	*	*	*	*	*	*	*	*	*	*	531	*	*	74
       0	*	*	*	*	*	*	2136	0	0	

A 75   531	*	*	*	*	*	*	*	*	*	*	*	*	*	1699	*	*	*	*	*	75
       0	*	*	*	*	*	*	2136	0	0	

K 76   *	*	*	*	*	*	*	*	976	*	*	2444	1699	*	*	*	*	*	*	*	76
       0	*	*	*	*	*	*	2136	0	0	

E 77   *	*	*	531	*	*	*	*	*	1699	*	*	*	*	*	*	*	*	*	*	77
       0	*	*	*	*	*	*	2136	0	0	

F 78   1699	*	*	*	531	*	*	*	*	*	*	*	*	*	*	*	*	*	*	*	78
       0	*	*	*	*	*	*	2136	0	0	

E 79   2444	*	*	293	*	*	*	*	*	*	*	*	*	*	*	*	*	*	*	*	79
       0	*	*	*	*	*	*	2136	0	0	

R 80   *	*	*	*	*	*	*	2453	2369	*	*	*	*	*	681	*	*	*	*	*	80
       0	*	*	*	*	*	*	2136	0	0	

R 81   *	*	*	*	*	*	*	1699	*	*	*	*	*	*	531	*	*	*	*	*	81
       0	*	*	*	*	*	*	2136	0	0	

T 82   *	*	*	*	*	*	*	1699	*	*	*	*	*	*	*	2453	973	*	*	*	82
       0	*	*	*	*	*	*	2136	0	0	

G 83   *	*	*	*	*	0	*	*	*	*	*	*	*	*	*	*	*	*	*	*	83
       0	*	*	*	*	*	*	2136	0	0	

K 84   *	*	1699	*	*	*	*	*	531	*	*	*	*	*	*	*	*	*	*	*	84
       0	*	*	*	*	*	*	2136	0	0	

K 85   *	*	1699	*	*	*	*	*	531	*	*	*	*	*	*	*	*	*	*	*	85
       0	*	*	*	*	*	*	2136	0	0	

V 86   *	*	*	*	*	*	*	*	*	1699	*	*	*	*	*	*	*	531	*	*	86
       0	*	*	*	*	*	*	2136	0	0	

R 87   *	*	*	*	*	*	*	*	*	*	*	*	*	*	531	*	*	*	*	1699	87
       0	*	*	*	*	*	*	2136	0	0	

R 88   *	*	*	*	*	*	*	*	*	*	*	*	1699	*	531	*	*	*	*	*	88
       0	*	*	*	*	*	*	2136	0	0	

C 89   *	1185	*	*	*	*	*	*	2453	*	*	*	*	*	2444	2369	*	*	*	*	89
       0	*	*	*	*	*	*	2136	0	0	

N 90   *	*	*	*	*	*	*	*	2453	*	*	973	*	*	*	*	*	1699	*	*	90
       0	*	*	*	*	*	*	2136	0	0	

A 91   1004	*	*	*	*	1699	*	*	*	*	2369	*	*	*	*	*	*	*	*	*	91
       0	*	*	*	*	*	*	2136	0	0	

I 92   *	*	*	*	*	*	*	1004	*	*	2369	*	*	*	*	*	*	1699	*	*	92
       0	*	*	*	*	*	*	2136	0	0	

L 93   *	*	1699	*	*	*	*	*	*	1004	*	*	*	*	*	*	*	*	*	2369	93
       0	*	*	*	*	*	*	2136	0	0	

R 94   *	*	*	*	*	1699	*	*	*	*	*	*	*	2369	1004	*	*	*	*	*	94
       0	*	*	*	*	*	*	2136	0	0	

H 95   *	*	*	*	*	*	531	*	*	*	1699	*	*	*	*	*	*	*	*	*	95
       0	*	*	*	*	*	*	2136	0	0	

P 96   *	*	*	*	*	*	*	*	*	*	*	*	531	*	*	*	*	*	*	1699	96
       0	*	*	*	*	*	*	2136	0	0	

E 97   *	*	*	976	*	*	*	*	2444	*	*	*	*	*	*	1699	*	*	*	*	97
       0	*	*	*	*	*	*	2136	0	0	

Y 98   1699	*	*	*	*	*	2369	*	*	*	*	*	*	*	*	*	*	*	*	1004	98
       0	*	*	*	*	*	*	2136	0	0	

D 99   *	*	973	*	*	*	*	*	*	*	*	2453	*	*	*	1699	*	*	*	*	99
       0	*	*	*	*	*	*	2136	0	0	

F 100  *	*	*	*	0	*	*	*	*	*	*	*	*	*	*	*	*	*	*	*	100
       0	*	*	*	*	*	*	2136	0	0	

I 101  *	*	1699	*	*	*	*	1004	*	*	2369	*	*	*	*	*	*	*	*	*	101
       0	*	*	*	*	*	*	2136	0	0	

L 102  *	*	*	*	*	1699	*	*	*	976	*	*	*	*	2444	*	*	*	*	*	102
       0	*	*	*	*	*	*	2136	0	0	

A 103  531	*	*	*	*	*	*	*	*	1699	*	*	*	*	*	*	*	*	*	*	103
       0	*	*	*	*	*	*	2136	0	0	

N 104  *	*	*	*	*	*	*	*	*	*	*	531	*	*	*	*	1699	*	*	*	104
       0	*	*	*	*	*	*	2136	0	0	

V 105  *	*	*	*	*	*	*	*	*	1699	*	*	*	*	*	*	*	531	*	*	105
       0	*	*	*	*	*	*	2136	0	0	

D 106  *	*	531	*	*	*	*	*	*	1699	*	*	*	*	*	*	*	*	*	*	106
       0	*	*	*	*	*	*	2136	0	0	

R 107  *	*	*	1699	*	*	*	*	*	*	*	*	*	*	531	*	*	*	*	*	107
       0	*	*	*	*	*	*	2136	0	0	

D 108  *	*	1185	*	2369	*	*	*	*	2444	2453	*	*	*	*	*	*	*	*	*	108
       0	*	*	*	*	*	*	2136	0	0	

V 109  *	*	*	*	*	*	*	2453	*	*	*	*	*	*	*	*	1699	973	*	*	109
       0	*	*	*	*	*	*	2136	0	0	

V 110  *	*	*	*	*	*	*	*	*	*	*	*	*	*	*	*	*	0	*	*	110
       0	*	*	*	*	*	*	2136	0	0	

G 111  *	*	*	*	*	531	*	*	*	*	*	*	*	*	*	*	*	*	1699	*	111
       0	*	*	*	*	*	*	2136	0	0	

E 112  *	*	*	0	*	*	*	*	*	*	*	*	*	*	*	*	*	*	*	*	112
       0	*	*	*	*	*	*	2136	0	0	

K 113  *	*	2369	*	*	*	1699	*	1004	*	*	*	*	*	*	*	*	*	*	*	113
       0	*	*	*	*	*	*	2136	0	0	

A 114  531	*	*	*	*	*	*	*	1699	*	*	*	*	*	*	*	*	*	*	*	114
       0	*	*	*	*	*	*	2136	0	0	

I 115  *	*	*	*	*	*	*	976	*	*	*	*	*	1699	*	*	*	2444	*	*	115
       0	*	*	*	*	*	*	2136	0	0	

L 116  *	*	*	*	*	*	*	*	*	0	*	*	*	*	*	*	*	*	*	*	116
       0	*	*	*	*	*	*	2136	0	0	

E 117  *	*	*	531	*	*	*	*	*	*	*	1699	*	*	*	*	*	*	*	*	117
       531	*	1699	*	*	*	*	2136	0	0	

C 118  *	0	*	*	*	*	*	*	*	*	*	*	*	*	*	*	*	*	*	*	118
       0	*	*	*	*	0	*	1587	0	1000	

K 119  *	*	1699	*	*	*	*	*	531	*	*	*	*	*	*	*	*	*	*	*	119
       0	*	*	*	*	*	*	2136	0	0	

T 120  *	*	*	*	*	*	*	*	*	*	*	*	*	*	*	*	0	*	*	*	120
       0	*	*	*	*	*	*	2136	0	0	

T 121  2369	*	*	*	*	*	*	1699	*	*	*	*	*	*	*	*	1004	*	*	*	121
       0	*	*	*	*	*	*	2136	0	0	

S 122  *	*	*	*	*	*	*	*	*	*	*	*	*	*	1699	976	2444	*	*	*	122
       0	*	*	*	*	*	*	2136	0	0	

A 123  0	*	*	*	*	*	*	*	*	*	*	*	*	*	*	*	*	*	*	*	123
       0	*	*	*	*	*	*	2136	0	0	

Y 124  1699	*	*	*	2444	*	*	*	*	*	*	*	*	*	*	*	*	*	*	976	124
       0	*	*	*	*	*	*	2136	0	0	

M 125  *	*	*	*	*	*	*	*	*	2369	681	2453	*	*	*	*	*	*	*	*	125
       0	*	*	*	*	*	*	2136	0	0	

A 126  973	*	*	*	*	*	*	*	*	2453	*	*	*	*	*	*	1699	*	*	*	126
       0	*	*	*	*	*	*	2136	0	0	

K 127  *	*	1699	*	*	*	*	*	976	*	*	*	*	2444	*	*	*	*	*	*	127
       0	*	*	*	*	*	*	2136	0	0	

E 128  *	*	*	531	*	1699	*	*	*	*	*	*	*	*	*	*	*	*	*	*	128
       0	*	*	*	*	*	*	2136	0	0	

W 129  *	*	*	*	*	*	*	*	*	*	*	*	*	*	*	1699	*	*	531	*	129
       0	*	*	*	*	*	*	2136	0	0	

E 130  *	*	*	976	*	*	*	*	2444	*	*	*	*	*	*	*	1699	*	*	*	130
       0	*	*	*	*	*	*	2136	0	0	

D 131  2369	*	1004	*	*	1699	*	*	*	*	*	*	*	*	*	*	*	*	*	*	131
       0	*	*	*	*	*	*	2136	0	0	

D 132  *	*	973	2453	*	*	*	*	*	*	*	*	*	1699	*	*	*	*	*	*	132
       0	*	*	*	*	*	*	2136	0	0	

E 133  *	*	1699	976	*	*	*	*	*	*	*	*	*	2444	*	*	*	*	*	*	133
       0	*	*	*	*	*	*	2136	0	0	

I 134  *	*	*	*	*	*	*	1004	*	1699	*	*	*	*	*	*	*	2369	*	*	134
       0	*	*	*	*	*	*	2136	0	0	

P 135  *	*	*	*	*	*	*	*	*	*	*	*	0	*	*	*	*	*	*	*	135
       0	*	*	*	*	*	*	2136	0	0	

F 136  2369	*	2444	2453	1185	*	*	*	*	*	*	*	*	*	*	*	*	*	*	*	136
       0	*	*	*	*	*	*	2136	0	0	

H 137  *	*	*	*	*	*	1185	*	*	*	*	*	*	2444	*	2453	2369	*	*	*	137
       0	*	*	*	*	*	*	2136	0	0	

Y 138  *	*	*	*	*	*	*	*	*	*	*	*	*	*	*	*	*	*	*	0	138
       0	*	*	*	*	*	*	2136	0	0	

I 139  *	*	*	*	*	*	*	1004	*	2369	*	*	*	1699	*	*	*	*	*	*	139
       0	*	*	*	*	*	*	2136	0	0	

V 140  *	*	*	*	*	*	*	2444	*	1699	*	*	*	*	*	*	*	976	*	*	140
       0	*	*	*	*	*	*	2136	0	0	

Q 141  *	*	*	*	*	*	*	*	*	*	*	*	*	0	*	*	*	*	*	*	141
       0	*	*	*	*	*	*	2136	0	0	

M 142  *	*	*	*	*	*	*	2369	*	*	681	*	*	*	*	*	*	2453	*	*	142
       0	*	*	*	*	*	*	2136	0	0	

Q 143  *	*	*	1699	*	*	*	*	*	*	*	*	*	531	*	*	*	*	*	*	143
       0	*	*	*	*	*	*	2136	0	0	

H 144  *	*	*	*	*	*	0	*	*	*	*	*	*	*	*	*	*	*	*	*	144
       0	*	*	*	*	*	*	2136	0	0	

Y 145  *	*	*	*	*	*	*	*	*	*	*	*	*	1699	*	*	*	*	*	531	145
       0	*	*	*	*	*	*	2136	0	0	

L 146  *	*	*	*	*	*	*	*	*	531	*	*	*	*	*	1699	*	*	*	*	146
       0	*	*	*	*	*	*	2136	0	0	

G 147  2369	*	*	*	*	1004	*	*	*	*	1699	*	*	*	*	*	*	*	*	*	147
       0	*	*	*	*	*	*	2136	0	0	

V 148  *	*	*	*	*	*	*	*	*	*	*	*	*	*	*	*	*	0	*	*	148
       0	*	*	*	*	*	*	2136	0	0	

L 149  *	*	*	*	*	*	*	*	*	1004	*	*	*	*	*	1699	2369	*	*	*	149
       0	*	*	*	*	*	*	2136	0	0	

G 150  *	*	*	*	*	0	*	*	*	*	*	*	*	*	*	*	*	*	*	*	150
       1185	1448	2369	0	*	*	*	2136	1321	0	

E 151  1521	*	*	618	*	*	*	*	*	*	*	*	*	*	*	*	*	*	*	*	151
       0	*	*	*	*	0	*	1952	0	1000	

Y 152  *	*	*	*	*	*	*	*	2369	*	*	*	*	1699	*	*	*	*	*	1004	152
       0	*	*	*	*	*	*	2136	0	0	

R 153  *	*	*	*	*	*	*	*	2444	*	*	*	*	*	684	2369	*	*	*	*	153
       0	*	*	*	*	*	*	2136	0	0	

K 154  *	*	*	*	*	*	*	*	531	*	*	*	*	*	*	*	*	1699	*	*	154
       0	*	*	*	*	*	*	2136	0	0	

A 155  976	*	*	*	*	2444	*	*	*	1699	*	*	*	*	*	*	*	*	*	*	155
       0	*	*	*	*	*	*	2136	0	0	

Y 156  *	*	*	*	1699	*	*	*	*	*	*	*	*	*	*	*	*	*	*	531	156
       0	*	*	*	*	*	*	2136	0	0	

F 157  *	*	*	*	1004	*	*	*	*	*	1699	*	*	*	*	*	*	2369	*	*	157
       0	*	*	*	*	*	*	2136	0	0	

A 158  0	*	*	*	*	*	*	*	*	*	*	*	*	*	*	*	*	*	*	*	158
       0	*	*	*	*	*	*	2136	0	0	

V 159  *	*	*	*	*	*	*	*	*	*	*	*	*	*	*	1699	*	531	*	*	159
       0	*	*	*	*	*	*	2136	0	0	

L 160  1699	*	*	*	*	*	*	*	*	531	*	*	*	*	*	*	*	*	*	*	160
       0	*	*	*	*	*	*	2136	0	0	

I 161  *	*	*	*	*	*	*	531	*	*	*	*	*	*	*	*	*	*	1699	*	161
       0	*	*	*	*	*	*	2136	0	0	

G 162  *	*	*	*	*	531	*	*	*	*	*	1699	*	*	*	*	*	*	*	*	162
       0	*	*	*	*	*	*	2136	0	0	

G 163  *	*	*	*	*	0	*	*	*	*	*	*	*	*	*	*	*	*	*	*	163
       0	*	*	*	*	*	*	2136	0	0	

N 164  *	*	*	1699	*	*	*	*	*	*	*	976	*	2444	*	*	*	*	*	*	164
       0	*	*	*	*	*	*	2136	0	0	

K 165  *	*	*	*	*	*	*	*	531	*	*	*	*	1699	*	*	*	*	*	*	165
       0	*	*	*	*	*	*	2136	0	0	

F 166  *	*	*	*	531	*	*	*	*	1699	*	*	*	*	*	*	*	*	*	*	166
       0	*	*	*	*	*	*	2136	0	0	

I 167  *	*	*	*	*	*	*	658	*	*	*	*	*	*	*	*	*	1448	*	*	167
       0	*	*	*	*	*	*	2136	0	0	

W 168  *	*	*	1699	*	*	*	*	*	*	*	*	*	*	*	*	*	*	531	*	168
       0	*	*	*	*	*	*	2136	0	0	

K 169  *	*	*	1699	*	*	*	*	531	*	*	*	*	*	*	*	*	*	*	*	169
       0	*	*	*	*	*	*	2136	0	0	

E 170  *	*	*	531	*	*	*	*	*	*	*	*	*	*	1699	*	*	*	*	*	170
       0	*	*	*	*	*	*	2136	0	0	

I 171  *	*	*	*	*	*	1699	531	*	*	*	*	*	*	*	*	*	*	*	*	171
       0	*	*	*	*	*	*	2136	0	0	

E 172  *	1699	*	531	*	*	*	*	*	*	*	*	*	*	*	*	*	*	*	*	172
       0	*	*	*	*	*	*	2136	0	0	

R 173  *	*	*	*	*	*	*	*	*	*	*	*	*	*	531	*	*	*	1699	*	173
       0	*	*	*	*	*	*	2136	0	0	

D 174  *	*	531	*	*	*	*	*	*	*	*	*	*	*	*	*	*	*	*	1699	174
       0	*	*	*	*	*	*	2136	0	0	

D 175  *	*	531	*	*	*	*	*	*	*	*	*	*	*	*	*	1699	*	*	*	175
       531	1699	*	1585	585	*	*	2136	1000	0	

E 176  *	*	2444	293	*	*	*	*	*	*	*	*	*	*	*	*	*	*	*	*	176
       0	*	*	*	*	*	*	2136	0	0	

L 177  *	*	*	*	*	*	*	*	*	0	*	*	*	*	*	*	*	*	*	*	177
       0	*	*	*	*	*	*	2136	0	0	

I 178  *	*	*	*	*	*	*	531	*	*	*	*	*	*	1699	*	*	*	*	*	178
       0	*	*	*	*	*	*	2136	0	0	

N 179  *	*	2453	*	*	*	*	*	*	*	*	658	*	2444	*	*	*	*	*	*	179
       0	*	*	*	*	*	*	2136	0	0	

M 180  *	*	*	*	*	*	*	*	*	*	1004	*	*	2369	1699	*	*	*	*	*	180
       0	*	*	*	*	*	*	2136	0	0	

I 181  *	*	*	*	*	*	*	0	*	*	*	*	*	*	*	*	*	*	*	*	181
       0	*	*	*	*	*	*	2136	0	0	

I 182  *	*	*	*	1448	*	*	658	*	*	*	*	*	*	*	*	*	*	*	*	182
       0	*	*	*	*	*	*	2136	0	0	

N 183  2369	*	*	2444	*	*	*	*	2453	*	*	1185	*	*	*	*	*	*	*	*	183
       0	*	*	*	*	*	*	2136	0	0	

A 184  1004	*	*	*	2369	1699	*	*	*	*	*	*	*	*	*	*	*	*	*	*	184
       0	*	*	*	*	*	*	2136	0	0	

E 185  *	*	*	531	*	*	*	*	*	*	*	*	*	*	*	*	*	*	1699	*	185
       0	*	*	*	*	*	*	2136	0	0	

I 186  *	*	*	*	*	*	1699	1004	*	2369	*	*	*	*	*	*	*	*	*	*	186
       0	*	*	*	*	*	*	2136	0	0	

D 187  *	*	973	2453	*	*	*	*	*	*	*	*	*	1699	*	*	*	*	*	*	187
       0	*	*	*	*	*	*	2136	0	0	

F 188  *	*	*	*	531	*	*	*	*	1699	*	*	*	*	*	*	*	*	*	*	188
       0	*	*	*	*	*	*	2136	0	0	

W 189  *	*	*	*	*	*	*	*	*	*	*	*	*	1699	*	*	*	*	531	*	189
       0	*	*	*	*	*	*	2136	0	0	

N 190  1699	*	*	2369	*	*	*	*	*	*	*	1004	*	*	*	*	*	*	*	*	190
       0	*	*	*	*	*	*	2136	0	0	

D 191  *	*	684	*	*	*	*	*	*	*	*	2444	*	*	*	*	2369	*	*	*	191
       0	*	*	*	*	*	*	2136	0	0	

I 192  *	*	*	*	*	*	2444	1185	2453	*	*	2369	*	*	*	*	*	*	*	*	192
       0	*	*	*	*	*	*	2136	0	0	

V 193  1699	*	*	*	*	*	*	*	*	*	*	*	*	*	*	*	*	531	*	*	193
       0	*	*	*	*	*	*	2136	0	0	

L 194  1699	*	*	*	*	*	*	*	2369	1004	*	*	*	*	*	*	*	*	*	*	194
       0	*	*	*	*	*	*	2136	0	0	

G 195  2444	*	*	*	*	976	*	*	*	*	*	*	*	*	*	*	*	*	*	1699	195
       531	1699	*	1585	585	*	*	2136	1000	0	

P 196  *	*	*	*	*	2453	2369	*	*	*	*	2444	1185	*	*	*	*	*	*	*	196
       0	*	*	*	*	*	*	2136	0	0	

V 197  *	*	*	*	*	*	*	*	*	*	*	*	1699	2453	*	*	*	973	*	*	197
       0	*	*	*	*	*	*	2136	0	0	

P 198  1410	*	*	*	*	*	*	*	*	*	*	*	681	*	*	*	*	*	*	*	198
       0	*	*	*	*	*	*	2136	0	0	

P 199  *	*	*	*	*	*	*	*	*	*	*	*	0	*	*	*	*	*	*	*	199
       0	*	*	*	*	*	*	2136	0	0	

A 200  531	*	*	*	*	*	*	*	*	*	*	*	1699	*	*	*	*	*	*	*	200
       0	*	*	*	*	*	*	2136	0	0	

L 201  1699	*	*	*	*	*	*	*	*	531	*	*	*	*	*	*	*	*	*	*	201
       0	*	*	*	*	*	*	2136	0	0	

D 202  1699	*	531	*	*	*	*	*	*	*	*	*	*	*	*	*	*	*	*	*	202
       0	*	*	*	*	*	*	2136	0	0	

G 203  *	*	*	*	*	531	*	*	*	1699	*	*	*	*	*	*	*	*	*	*	203
       0	*	*	*	*	*	*	2136	0	0	

S 204  *	*	*	*	*	1699	*	*	*	*	*	*	*	*	*	531	*	*	*	*	204
       0	*	*	*	*	*	*	2136	0	0	

S 205  *	*	*	*	*	*	*	*	*	*	*	*	*	*	1699	531	*	*	*	*	205
       0	*	*	*	*	*	*	2136	0	0	

A 206  531	*	*	*	*	*	*	*	*	*	*	*	*	*	*	1699	*	*	*	*	206
       0	*	*	*	*	*	*	2136	0	0	

A 207  531	*	*	*	*	*	*	*	*	*	*	*	1699	*	*	*	*	*	*	*	207
       0	*	*	*	*	*	*	2136	0	0	

E 208  *	*	*	0	*	*	*	*	*	*	*	*	*	*	*	*	*	*	*	*	208
       0	*	*	*	*	*	*	2136	0	0	

K 209  *	*	*	2453	*	*	*	*	973	*	*	*	*	1699	*	*	*	*	*	*	209
       0	*	*	*	*	*	*	2136	0	0	

Y 210  *	*	*	*	2444	*	*	*	*	1699	*	*	*	*	*	*	*	*	*	976	210
       0	*	*	*	*	*	*	2136	0	0	

L 211  *	*	*	*	*	*	*	*	*	531	*	*	1699	*	*	*	*	*	*	*	211
       0	*	*	*	*	*	*	2136	0	0	

A 212  681	*	*	*	*	*	*	*	1410	*	*	*	*	*	*	*	*	*	*	*	212
       0	*	*	*	*	*	*	2136	0	0	

L 213  *	*	2369	2444	*	*	*	*	2453	1185	*	*	*	*	*	*	*	*	*	*	213
       0	*	*	*	*	*	*	2136	0	0	

R 214  *	*	*	*	*	*	1699	*	*	*	*	*	*	*	531	*	*	*	*	*	214
       0	*	*	*	*	*	*	2136	0	0	

Y 215  *	*	*	*	2369	*	*	1699	*	*	*	*	*	*	*	*	*	*	*	1004	215
       0	*	*	*	*	*	*	2136	0	0	

A 216  0	*	*	*	*	*	*	*	*	*	*	*	*	*	*	*	*	*	*	*	216
       0	*	*	*	*	*	*	2136	0	0	

K 217  *	*	*	2453	*	*	*	*	973	*	*	*	*	*	*	*	*	1699	*	*	217
       0	*	*	*	*	*	*	2136	0	0	

T 218  2444	*	*	*	*	*	*	*	*	*	*	*	*	*	*	2369	684	*	*	*	218
       0	*	*	*	*	*	*	2136	0	0	

E 219  *	*	2444	976	*	1699	*	*	*	*	*	*	*	*	*	*	*	*	*	*	219
       0	*	*	*	*	*	*	2136	0	0	

A 220  973	*	*	*	*	*	*	*	*	*	*	2453	*	*	*	*	1699	*	*	*	220
       310	*	2369	*	*	*	*	2136	0	0	

V 221  *	*	*	2096	*	*	*	*	*	*	*	2085	*	*	*	*	*	915	*	*	221
       0	*	*	*	*	0	*	1952	0	1000	

K 222  *	*	*	*	*	*	*	*	531	*	*	*	*	*	*	*	1699	*	*	*	222
       0	*	*	*	*	*	*	2136	0	0	

T 223  2453	*	*	*	*	*	*	*	*	*	*	*	*	2369	*	2444	1185	*	*	*	223
       0	*	*	*	*	*	*	2136	0	0	

V 224  *	*	*	*	*	*	*	2453	*	*	*	*	*	*	*	1699	*	973	*	*	224
       0	*	*	*	*	*	*	2136	0	0	

D 225  *	*	1004	*	*	*	*	2369	*	*	*	1699	*	*	*	*	*	*	*	*	225
       0	*	*	*	*	*	*	2136	0	0	

L 226  *	*	*	*	*	*	*	*	*	0	*	*	*	*	*	*	*	*	*	*	226
       0	*	*	*	*	*	*	2136	0	0	

P 227  *	*	2444	*	*	*	*	*	*	*	*	*	1185	*	*	2369	2453	*	*	*	227
       0	*	*	*	*	*	*	2136	0	0	

H 228  2453	*	*	*	*	*	1185	*	2369	*	*	*	*	*	2444	*	*	*	*	*	228
       0	*	*	*	*	*	*	2136	0	0	

F 229  2453	*	*	*	1185	*	*	*	2369	*	*	*	*	*	*	2444	*	*	*	*	229
       0	*	*	*	*	*	*	2136	0	0	

Y 230  *	*	*	*	*	*	*	*	1699	*	*	2453	*	*	*	*	*	*	*	973	230
       0	*	*	*	*	*	*	2136	0	0	

A 231  1185	*	*	*	*	*	*	*	2444	*	*	2369	*	*	2453	*	*	*	*	*	231
       0	*	*	*	*	*	*	2136	0	0	

E 232  *	1699	*	531	*	*	*	*	*	*	*	*	*	*	*	*	*	*	*	*	232
       0	*	*	*	*	*	*	2136	0	0	

A 233  1185	*	*	*	2369	*	*	*	2444	*	*	*	*	*	2453	*	*	*	*	*	233
       0	*	*	*	*	*	*	2136	0	0	

L 234  *	*	*	*	*	*	*	2453	*	291	*	*	*	*	*	*	*	*	*	*	234
       0	*	*	*	*	*	*	2136	0	0	

A 235  658	*	2444	*	*	*	*	*	*	*	*	*	*	2453	*	*	*	*	*	*	235
       0	*	*	*	*	*	*	2136	0	0	

V 236  *	*	*	2369	*	*	*	*	*	*	*	*	*	2453	2444	*	*	1185	*	*	236
       0	*	*	*	*	*	*	2136	0	0	

L 237  *	*	*	*	*	*	*	*	*	681	*	*	*	*	2369	*	*	*	*	2453	237
       0	*	*	*	*	*	*	2136	0	0	

H 238  2369	*	*	*	*	*	1185	*	*	2453	*	*	*	*	*	*	*	2444	*	*	238
       0	*	*	*	*	*	*	2136	0	0	

S 239  *	*	*	2444	*	*	*	*	*	2453	*	2369	*	*	*	1185	*	*	*	*	239
       0	*	*	*	*	*	*	2136	0	0	

I 240  *	*	*	*	*	*	*	684	*	1406	*	*	*	*	*	*	*	*	*	*	240
       0	*	*	*	*	*	*	2136	0	0	

K 241  *	*	*	2369	*	*	*	*	310	*	*	*	*	*	*	*	*	*	*	*	241
       0	*	*	*	*	*	*	2136	0	0	

R 242  *	*	*	2453	*	*	*	*	*	*	*	*	*	*	291	*	*	*	*	*	242
       0	*	*	*	*	*	*	2136	0	0	

D 243  *	*	658	*	*	*	*	2444	*	*	*	*	*	2453	*	*	*	*	*	*	243
       0	*	*	*	*	*	*	2136	0	0	

I 244  *	*	*	*	*	*	*	531	*	1699	*	*	*	*	*	*	*	*	*	*	244
       0	*	*	*	*	*	*	2136	0	0	

S 245  *	*	*	*	*	*	1699	*	2369	*	*	*	*	*	*	1004	*	*	*	*	245
       0	*	*	*	*	*	*	2136	0	0	

E 246  *	*	*	1004	*	*	*	*	*	2369	*	*	*	*	*	*	1699	*	*	*	246
       0	*	*	*	*	*	*	2136	0	0	

L 247  *	*	1699	*	2444	*	*	*	*	976	*	*	*	*	*	*	*	*	*	*	247
       0	*	*	*	*	*	*	2136	0	0	

E 248  *	*	*	291	*	*	*	*	*	*	*	*	*	2453	*	*	*	*	*	*	248
       0	*	*	*	*	*	*	2136	0	0	

D 249  *	*	1185	*	*	*	*	*	*	*	*	*	*	*	2444	2453	2369	*	*	*	249
       0	*	*	*	*	*	*	2136	0	0	

F 250  *	*	2444	*	1185	*	*	*	*	*	*	*	*	2453	2369	*	*	*	*	*	250
       0	*	*	*	*	*	*	2136	0	0	

A 251  684	*	*	*	*	*	*	*	1406	*	*	*	*	*	*	*	*	*	*	*	251
       531	1699	*	3170	170	*	*	2136	1000	0	

K 252  *	*	*	*	*	*	*	*	0	*	*	*	*	*	*	*	*	*	*	*	252
       0	*	*	*	*	*	*	2136	0	0	

E 253  *	*	*	531	*	1699	*	*	*	*	*	*	*	*	*	*	*	*	*	*	253
       0	*	*	*	*	*	*	2136	0	0	

I 254  *	*	*	*	*	*	*	973	*	2453	*	*	*	*	*	*	*	1699	*	*	254
       0	*	*	*	*	*	*	2136	0	0	

E 255  *	*	2369	310	*	*	*	*	*	*	*	*	*	*	*	*	*	*	*	*	255
       0	*	*	*	*	*	*	2136	0	0	

N 256  *	*	*	*	*	*	*	*	*	*	*	531	*	*	*	*	1699	*	*	*	256
       0	*	*	*	*	*	*	2136	0	0	

R 257  *	*	*	2444	*	*	*	*	*	*	*	2369	*	2453	1185	*	*	*	*	*	257
       0	*	*	*	*	*	*	2136	0	0	

L 258  *	*	*	*	*	*	*	1410	*	681	*	*	*	*	*	*	*	*	*	*	258
       0	*	*	*	*	*	*	2136	0	0	

K 259  *	*	1699	*	*	*	*	*	531	*	*	*	*	*	*	*	*	*	*	*	259
       531	*	1699	*	*	*	*	2136	0	0	

N 260  *	*	*	*	*	*	1979	*	*	*	*	422	*	*	*	*	*	*	*	*	260
       0	*	*	*	*	0	*	1587	0	1000	

E 261  1699	*	2369	1004	*	*	*	*	*	*	*	*	*	*	*	*	*	*	*	*	261
       0	*	*	*	*	*	*	2136	0	0	

L 262  *	*	*	*	*	*	*	*	*	973	2453	*	*	*	*	*	1699	*	*	*	262
       0	*	*	*	*	*	*	2136	0	0	

K 263  *	*	*	*	*	*	*	*	0	*	*	*	*	*	*	*	*	*	*	*	263
       0	*	*	*	*	*	*	2136	0	0	

E 264  *	*	2453	973	*	*	*	*	*	*	*	*	*	1699	*	*	*	*	*	*	264
       0	*	*	*	*	*	*	2136	0	0	

A 265  531	*	*	*	*	*	*	*	*	*	*	*	*	1699	*	*	*	*	*	*	265
       0	*	*	*	*	*	*	2136	0	0	

E 266  *	*	*	976	*	*	*	*	*	*	*	*	*	*	*	*	2444	1699	*	*	266
       0	*	*	*	*	*	*	2136	0	0	

Y 267  *	*	*	*	*	*	*	*	*	1699	*	*	*	*	*	*	2369	*	*	1004	267
       0	*	*	*	*	*	*	2136	0	0	

G 268  2369	*	*	*	*	310	*	*	*	*	*	*	*	*	*	*	*	*	*	*	268
       0	*	*	*	*	*	*	2136	0	0	

F 269  *	*	*	*	1004	*	*	2369	*	*	*	*	*	1699	*	*	*	*	*	*	269
       0	*	*	*	*	*	*	2136	0	0	

T 270  2369	*	*	*	*	*	*	2453	*	*	*	*	*	*	*	*	1185	2444	*	*	270
       0	*	*	*	*	*	*	2136	0	0	

A 271  1185	*	2369	*	*	2453	*	*	*	*	*	*	2444	*	*	*	*	*	*	*	271
       0	*	*	*	*	*	*	2136	0	0	

D 272  *	*	1185	2369	*	2444	*	*	*	*	*	2453	*	*	*	*	*	*	*	*	272
       0	*	*	*	*	*	*	2136	0	0	

Y 273  *	*	*	*	2369	*	*	1699	*	*	*	*	*	*	*	*	*	*	*	1004	273
       0	*	*	*	*	*	*	2136	0	0	

D 274  *	*	1185	*	*	*	*	*	*	*	*	*	*	2453	2444	*	2369	*	*	*	274
       0	*	*	*	*	*	*	2136	0	0	

A 275  684	*	*	*	*	*	*	2369	*	*	*	*	*	*	*	*	*	2444	*	*	275
       0	*	*	*	*	*	*	2136	0	0	

V 276  *	2453	*	2444	*	*	*	*	*	*	*	*	*	*	*	*	2369	1185	*	*	276
       0	*	*	*	*	*	*	2136	0	0	

W 277  *	*	*	*	1699	*	*	*	*	*	*	*	*	*	*	*	*	*	531	*	277
       0	*	*	*	*	*	*	2136	0	0	

K 278  *	*	*	*	*	*	*	*	531	*	*	*	*	*	1699	*	*	*	*	*	278
       0	*	*	*	*	*	*	2136	0	0	

P 279  *	*	*	*	*	*	*	*	*	*	*	*	976	2444	*	*	1699	*	*	*	279
       0	*	*	*	*	*	*	2136	0	0	

V 280  *	*	*	*	2444	*	*	*	*	1699	*	*	*	*	*	*	*	976	*	*	280
       0	*	*	*	*	*	*	2136	0	0	

D 281  *	*	1185	*	*	*	*	2369	*	*	*	*	*	*	*	*	*	2453	*	2444	281
       0	*	*	*	*	*	*	2136	0	0	

S 282  *	*	*	1699	*	*	*	*	*	*	*	*	*	*	*	1004	2369	*	*	*	282
       0	*	*	*	*	*	*	2136	0	0	

N 283  *	*	*	*	*	*	*	1699	*	*	*	1004	*	*	*	2369	*	*	*	*	283
       0	*	*	*	*	*	*	2136	0	0	

R 284  1699	*	*	*	*	*	*	*	*	*	*	*	*	*	531	*	*	*	*	*	284
       0	*	*	*	*	*	*	2136	0	0	

V 285  *	*	*	1699	*	*	*	2453	*	*	*	*	*	*	*	*	*	973	*	*	285
       0	*	*	*	*	*	*	2136	0	0	

D 286  *	*	531	1699	*	*	*	*	*	*	*	*	*	*	*	*	*	*	*	*	286
       0	*	*	*	*	*	*	2136	0	0	

T 287  *	*	*	*	*	*	*	*	*	*	*	*	*	*	*	*	0	*	*	*	287
       0	*	*	*	*	*	*	2136	0	0	

K 288  *	*	*	*	*	*	*	*	531	*	*	*	*	*	1699	*	*	*	*	*	288
       0	*	*	*	*	*	*	2136	0	0	

R 289  *	*	*	*	*	*	*	*	1448	*	*	*	*	*	658	*	*	*	*	*	289
       0	*	*	*	*	*	*	2136	0	0	

L 290  *	*	*	*	*	*	*	*	*	531	*	*	*	*	*	*	*	1699	*	*	290
       0	*	*	*	*	*	*	2136	0	0	

K 291  *	*	*	*	*	*	*	*	531	*	*	*	*	*	1699	*	*	*	*	*	291
       0	*	*	*	*	*	*	2136	0	0	

L 292  *	*	2453	2369	*	*	*	*	*	1185	*	*	*	*	*	2444	*	*	*	*	292
       0	*	*	*	*	*	*	2136	0	0	

E 293  *	*	*	291	*	*	*	*	*	*	*	*	*	2453	*	*	*	*	*	*	293
       0	*	*	*	*	*	*	2136	0	0	

F 294  *	*	*	*	1004	*	2369	*	*	1699	*	*	*	*	*	*	*	*	*	*	294
       0	*	*	*	*	*	*	2136	0	0	

P 295  *	*	1699	*	*	*	*	*	*	*	*	*	531	*	*	*	*	*	*	*	295
       0	*	*	*	*	*	*	2136	0	0	

D 296  *	*	976	*	*	*	*	*	*	*	*	2444	*	*	1699	*	*	*	*	*	296
       0	*	*	*	*	*	*	2136	0	0	

I 297  *	*	*	*	*	*	*	973	*	1699	*	*	*	*	*	*	*	2453	*	*	297
       0	*	*	*	*	*	*	2136	0	0	

Y 298  *	*	*	*	*	*	*	*	*	*	*	*	*	*	*	*	*	1699	*	531	298
       531	1699	*	1000	1000	*	*	2136	1000	0	

E 299  *	*	*	310	*	*	*	*	2369	*	*	*	*	*	*	*	*	*	*	*	299
       0	*	*	*	*	*	*	2136	0	0	

K 300  *	*	*	*	*	*	*	*	0	*	*	*	*	*	*	*	*	*	*	*	300
       0	*	*	*	*	*	*	2136	0	0	

V 301  1699	*	*	*	*	*	*	*	*	2369	*	*	*	*	*	*	*	1004	*	*	301
       0	*	*	*	*	*	*	2136	0	0	

H 302  *	*	*	*	*	*	1185	*	2453	2444	*	*	*	*	2369	*	*	*	*	*	302
       0	*	*	*	*	*	*	2136	0	0	

K 303  *	*	*	*	*	*	*	*	531	*	*	*	*	*	1699	*	*	*	*	*	303
       0	*	*	*	*	*	*	2136	0	0	

E 304  *	*	*	976	*	*	*	*	*	*	*	*	*	*	1699	*	2444	*	*	*	304
       0	*	*	*	*	*	*	2136	0	0	

T 305  *	*	*	*	*	*	*	*	*	*	*	*	*	*	*	2444	293	*	*	*	305
       0	*	*	*	*	*	*	2136	0	0	

S 306  *	*	*	1699	*	*	2453	*	*	*	*	*	*	*	*	973	*	*	*	*	306
       0	*	*	*	*	*	*	2136	0	0	

Y 307  *	*	*	*	2453	*	*	1699	*	*	*	*	*	*	*	*	*	*	*	973	307
       0	*	*	*	*	*	*	2136	0	0	

R 308  *	*	*	*	*	*	*	*	*	*	*	*	*	*	531	*	*	1699	*	*	308
       0	*	*	*	*	*	*	2136	0	0	

R 309  *	*	*	*	*	*	1699	*	2369	*	*	*	*	*	1004	*	*	*	*	*	309
       0	*	*	*	*	*	*	2136	0	0	

F 310  *	*	*	*	531	*	*	*	*	*	*	*	*	*	*	1699	*	*	*	*	310
       0	*	*	*	*	*	*	2136	0	0	

G 311  2369	*	*	*	*	310	*	*	*	*	*	*	*	*	*	*	*	*	*	*	311
       0	*	*	*	*	*	*	2136	0	0	

V 312  *	*	*	*	*	*	*	2453	*	1699	*	*	*	*	*	*	*	973	*	*	312
       0	*	*	*	*	*	*	2136	0	0	

K 313  *	*	*	*	*	*	*	*	531	*	*	1699	*	*	*	*	*	*	*	*	313
       0	*	*	*	*	*	*	2136	0	0	

E 314  *	*	*	976	*	*	*	*	*	*	*	*	*	2444	*	*	1699	*	*	*	314
       0	*	*	*	*	*	*	2136	0	0	

L 315  *	*	*	*	*	*	*	*	*	681	*	2369	*	*	*	*	*	2453	*	*	315
       0	*	*	*	*	*	*	2136	0	0	

R 316  *	*	*	2444	*	*	*	*	2369	*	*	*	*	*	1185	2453	*	*	*	*	316
       0	*	*	*	*	*	*	2136	0	0	

D 317  *	*	577	*	*	1602	*	*	*	*	*	*	*	*	*	*	*	*	*	*	317
       0	*	*	*	*	*	*	1767	0	0	

Y 318  *	*	1602	*	*	*	*	*	*	*	*	*	*	*	*	*	*	*	*	577	318
       0	*	*	*	*	*	*	1767	0	0	

Y 319  *	*	*	*	*	*	*	*	*	*	*	1602	*	*	*	*	*	*	*	577	319
       0	*	*	0	*	*	*	1767	0	0	

//
