# Supplementary material for: The PD-(D/E)XK superfamily revisited: identification of new members among proteins involved in DNA metabolism and functional predictions for domains of (hitherto) unknown function
Source: BMC Bioinformatics. 2005 Jul 12;6:172. doi: 10.1186/1471-2105-6-172 (PMC1189080; doi:10.1186/1471-2105-6-172)
Supplement: Additional File 1 — An archive file in the zip format, which includes Hidden Markov Models of sequence & secondary structure profiles of PD-(D/E)XK nuclease families analyzed in this article (those known used as queries and newly identified ones). HMMs are in the format of the HHsearch program. The same data are available for download from the authors' FTP server: [file 1471-2105-6-172-S1.zip › hhsearch_pdexk_profiles/results/known/COG2251.hhm]

NAME  COG2251 Predicted nuclease (RecB family) [General function prediction only]
FAM   
FILE  COG2251
COM   /cluster/usr/soeding/hh/hhmake -i /cluster/databases/hhpred/new_dbs/cdd_21Feb05/COG2251.a3m 
DATE  Tue Feb 22 20:43:06 2005
LENG  474 match states, 474 columns in multiple alignment
FILT  9 out of 11 sequences passed filter (max seq id>=90%, coverage>=0%, min seq id with query=0%, Ndiff=0%)
NEFF  3.4 
SEQ
>ss_pred
CCCCHHHHHHHHHHHHHHHHHHHHHHHCCCCHHHHHHHHHHHHHHHHHHHHHHHHHHHCCCCCCCEECCCCCCCHHHHHHHHHHHHHHHHHCCCCCCCCC
CHHCCCEEECCCCCEECCCCEEEEEEECCCCCCCCHHHHHHHHHHHHHHHCCCCCCCCCEEEEECCCCCCCCCCCCCCCCHHHHHHHHHHHHHCCCCCCC
CCEEHHHHCCCCCCHHHHHHHHHHHHHHHCCCCCHHHHHHHHHCCCHHHHHHHHCCCCHHHHHHHHHHHHHHHHHHHHHHHCCCCCEEECCCCCCCCEEC
CCCCCCHHHCCCCEEEEEECCCCCCCCCHHHHCCHHHHHHHHHHHHHHHHEECCCCCCCCCCCCCCCCEEEEEEECCCCHHHHHHHHHHHHHHHHHHCEE
ECCCHHHHHHHHHHHCCCCCCCCCCHHHHHHHHHHHHHHCCHHHHHHHHHCCCCCHHHHHHHHHHHHHHCCCCC
>ss_conf
9457899999974010222135555415752478886524678988789999876322112465200144655667887522378887774056543353
1003506612787401388506884100455644046788999999998616756888637740430156651001554336889999998615888888
6333201021455133378887644122016987578889975061258998721676046764345678999999987415898435326898863010
1341111111365068983001133210022103456689999998523222578874567765445316887505761367788764116777600112
06740556655677289866655660689999999861156899999971799511115999987453204799
>Cons-COG2251
xxxxxsxlxxxxRcxrrxxlxxxxxxxxrxxxxxxlxklxxxxxxxxxxxxxxxfxxxexxxxxxxixxrxxxtxxxxxxxaxxxxrxxLxxnxxxxxxx
xxxxxxxxvgxpDxlikdGxxyrivxxklxkxpKxxxxlqxaxyaxxLaxxgxxvxxxaelxlxxxxxxxyxxxxlxxxxxvxxxlxxxxxxLxxxxxxa
vrxxrxrCxxCxfxpxCxxxaxexxxLxLvxGixxxrxxxlxxxGIxTixxLAxxxxxxxxxxxgaxxxxxxxlxxqaxxxxexxxxxxxPxxPxexxfD
xEaxpxxnxDyxlxxLxvxxxxxtgxfxxxxaxxxxeexxxxxeflxxvxxxypxxxxYHxxxyexxxrLxklygxxxxxvxxxlxxxvDixxlvrxxvx
xpxesxsLKxlaxxlGxxwrDxxxagxxxxxxYxxxxxagdeavlxxIlxYNxdDcRaTxxvrdwlxxxaxxax
>COG2251 Predicted nuclease (RecB family) [General function prediction only]
MLYSASDLLAYQRCQRRALLRTFDARLGRGPPVAVLLKLPQERAALINDHELKEFQLREEETAKRLIIGRAAYTGTLMAAGADEIFREVLIANRAPLYQP
VLVGKIELVGFPDFLIKDGDVYRIVDAKLAKRPKLPYRLQAAFYALLLAKSGVPVAGNAELSLIGKVAVPYSVEDLIWLNDVQRFLDTIEEDLHYEAKTA
VRWIRARCTTCQFEPQCESEALEEDDLSLVPGITPSRYDVLEEVGITTIEDLADASLPILELVAGALTALAAQLVLQARARVEGRPLMEIPLFPVELYFD
FEAEPLWNLDYLLGVLVVLEAARTGLFYPFWAEDPSEERKALQEFLGIVVRQYPEATIYHYAPYEKTRRLVKLYGVPQNQVSPVLDSLVDIYALVRSSVV
VPVESYSLKALAPYLGFQWRDVEAAGDESLEMYERWLTAGDEAVLKQILRYNEDDCRATRAVRDWLRQFARTAP
>gi|15840697 (NC_002755) hypothetical protein [Mycobacterium tuberculosis CDC1551]
IVYSASDLAAAARCQY-ALLREFDAKLGRGPAVAVDDELMARAAVLGSAHEGRRLdQLRHEFGDAVAIIGRPAYTPAGLAAAADATRR--AIANHAPVVY
QAAMFDGRFVGFADFLIRDGHRYRVADTKLARSPTVTALLQLAAYADALVHSGVPVAADAELELGDGTIVRYRVGELIPVYRSQRALLQRLLDGHYTAGT
AVRWDDERVQACFRCPQCTERLRASDDLLLVGGMRVRQRDKLLEAGITTIAELADHTAPVPGLTTNALGKLTAQAKLQIRQRDTGAPQFEIvdprPLtll
pepNPGDLFFDFEGDPLWTADgkqWGLEYLFgVLEAGRAGVFRPLWAHDRTAERQALTDFLAIVARrrrRHPNMHIYHYAPYEKTalLRLVGRYGIGEDD
VDDLLRNgvLVDLYPLVRKSIRVGTDSFSLKALEPlYLGTQPRsgDVTTAADsiNSYARYCELRAAGriDEAatVLKEIEGYNHYDCRSTRALRDWLLMR
AWEAG
>gi|19554116 (NC_003450) hypothetical protein [Corynebacterium glutamicum ATCC 13032]
----------MQRRARREVGLTEVLDRLPEQPKK-RGRIPFTRADLDNDAELAEFETLEAIAAGDTLITGAVFTGTLEG-VAWEVQVDVLVRNPDGSYMP
VMVSNH-RVARPDPHKTmQGIaVTRLGLGQPLELKATLRHHTIDGYRLTLALMGLEEAGAAPESSIG--AVVGQDRDWAYLVDVTRYAPAAHRALLTPAP
TAPRRVK-ECATCRFWPKCEPELKAADDISLF--LTGDRADTYREKGINTTTALIDANLGEISHVAAAWRAEIPVLRREAHTSAPRFDVEID--VDVEAY
LDLGAYLWGAWDgktYIPFVIWsDLgEAAEGENFARFWSWLKSRRDKARQQGQTFGVFCYASNGENHWMLSTARRFFGKVKGVPDEQeIRSFISSdqWND
MFAVARSQLVG-PGGLGLKQLAPAAGFHWEEEDFAGEDSLHAYLIASTAAePEAeaARAQLLSYNGDDCRATAAVRHWLRQGARTAP
>gi|15827541 (NC_002677) conserved hypothetical protein [Mycobacterium leprae]
IVYSASDLAAASRCEY-ALLRDFDARLGRGPVVAtTEDELFARTSALGADHEQRHLdQLRHEFGDAVAVIGRPAYTYAGFAAAAEATQR--AIANRAPAV
YQAAMFDGRFVGFIDFLVRDGEQYRVVDTKLARSPKVTALLQLAAYADALAHSGVPVAPEAELRLGDGMVVSYRICDLIPVYRSQRSLLQRLLDRHYTAG
TAVRWQDDEVRSCFRCPQCTEQLRATDDLLLIAGMRISQRSKLLNVGITTIAELADHSGPVPDLSSSALSELTAQAKLQVQQRNTGTPQFEIvdpqPLal
lpdpDPGDLFFDFEGDPLWTVDgqeWGLEYLFgVLDSEISGTFRPLWAHNRVEERKALTEFLKMVTKrrkQRPHMHVYHYAPYEKTalLRLAGRYGVCED
EVDELLRSgtLVDLYPLVSKSIRVGAESFSLKALEPlYMGKQLRsgDVTTATDsiTCYGRYCELLSAGnfDEAatVLKEIEDYNHYDCRSTRELRNWLLL
QAYEAG
>gi|14520327 (NC_000868) DNA HELICASE RELATED PROTEIN [Pyrococcus abyssi]
HPSEVARFFELEECPRFlillerrkkGELREFMHIIRRKEEENkALTKWGNEFELEILQELSKKFdfpfygffKLEEDKTAKRFIQKYYPGNAIEFKdfE
GAYEMFRELLNLDRVLIYQAPLAGKIgkfQLKGFSDFIIKDGNTYYILEAKFTKEEKLPHRLQAVMYAMLLRK---IVEGNIKLAVITKERFPWPNEFLS
FPDDVLEFVDTIEEKLNLEIKWSEPWITARCTTCQFEPLCLSEALEKRSLGLL-GIGPADKKVFEEVGIRRIEDLAK-----------------------
---------LIE---FPSNSPTDFS-ELRINNQ---NALT-EISRRTGLNVPRLVR--IAQ-AVTQERRGIVERMYIPRTGYNL-PYDD-GKLVKVFLYV
QN--SPITDTLIGISALIKSRV---GERLVTEIVDE---P-PLDIEKGLIEEREMLERFFKD----VIQAIKDLSPTDEVYPHLYFYTRGQREALVD
>gi|14590057 (NC_000961) hypothetical protein [Pyrococcus horikoshii]
------------------------------------------------------------------------------------------------MYQA
PLIGKIgrfKVKGLSDFIIKQGDTYYILEAKFTKEEKLPHRLQAVIYGMLLDK---IVRGKIKLAIVTKDNFPWPREFLDFPNDVLEFVTTIEEKLSEEI
KWSEAWITARCTTCQFEPLCLSEALEKRSLGIL-GIPPGDMRVFEKIGIRTIDDLAN--------------------------------LMT---FPTDS
PISFE-RPQVNDH---DALV-EITKRTSLNVPRLVR--IAQ-AVRDERNGKVKRKYIPGTGYNL-PYDD-GRLVKIFIYVQN--SPVTDTLIGISALVKS
KN---GEVSVVELVDD---V-PLDPEIGKEKEREMLERFFRK----VIEVIKNLSPGEEIYPHLYFYTRGQRESLVD
>gi|15642881 (NC_000853) conserved hypothetical protein [Thermotoga maritima]
-------------------------------------------------------mTISYEDVENFLVCPRRYYLSKKISKEVSPNFSEELMEAGFPLEN
PVIVCEFeghELVSNPDLIVKDRDGWRIILRKSAKRFKDKYILESAYHALVFSR------AGLEVSGVEIVSDSFSRKMENWKNLIPIVEDVLREMLTID
DDPHPRVGR-HCRYCDFLEDCEGKFFEEKSLLLVNGIGEETYRVLYGMGIETLEDLAEADQRILEKVFG--KEKGKRFVMAARAFLENRVIMITPPedLP
EGTIVDIEYHPSEERD----FLY---GFLIGDEYRYFLE---EDQGDLIAFLNSLD---DESVFYHYHGPEK-RKLISLIGRNKR----MNFL--DVFTI
LRNHFVFPVMSYSLKRIAKYLGYDWR-TSLNGYEILRLYEKWKKTRNEELLKQMLLYNEDDVRATKLVLDFMRSYSSFS-
>gi|17230701 (NC_003272) hypothetical protein [Nostoc sp. PCC 7120]
MLINAEHLLQYQRCKRRPILDIHADRSQRDAPSELLLKLQQDKYAHQHSILAK-FAYHQPEYPKRNWEAGQAATIELMQRGVEYIYQGVLLANYNELIDT
DDTRYT-CLSRPDLLIKqPGQskfgdwVYEPVDIELGKRPKQEYQVVTAFHTQILAKVQEVQPKNAWLMLRG-KETPYAVDLFKWIPQMQGILQEFTQDL
ESETAPEVFIARQKCNLCLWHSQCYAIAQSEQHLSLLPGVTPIRYTQLQNLDITSVESLAHTSPNILENLVGFDTQVAAKLVVQAQSVVEGQPLLLPfpp
PKgnlvvnSPVEIYFDIEAQPDLNLDYLLGVLVVNKQTNTEQFYSFVAEKPSEEELIWRQFLDLVW-QYPEAPIYHFCVYELDtvKRLAKLYRTPYTSVS
PVLYRFVDIYEHLTQSVALPIESYALKAIARWMGFEWRDKEASGAKCIYWYDQWLETGDRALLEIIIRYNEDDCRATRKVKDWLVNFVQDKY
>gi|16329373 (NC_000911) unknown protein [Synechocystis sp. PCC 6803]
MLVTDSLLLDYKRCQRRAYLNTHGSSEERRPERDFLLKLRQESQRHIQEVLEEQFpHYREPETPTYLGQERAQETKTLMAQGVDCIYRGCLYHSLPVNLH
TDNNGHLpmlELLGHPHLLVKvPGEsrwgpwQYRPVSIQLGRRPKPEYKILAAFYAQLLAVHQGPLPRWVEIILR--RGNSYSVDLLEWLPRFHQTLADC
VQTLIHQREPEVFISRQRCNLCHWYDHCYAIAQEQQHLSLVPGVTPSRYESLQMVGVLTIDSLARLQTQQVAELMG--TAIAEQLQQQALALVEKRAMAK
EkkvyplPRSPVELYFDIEAEPERNLDYLLGVVVVDHGQKTEKFYGFMAKDPEEEGLIWQEFVQLIQ-TYPNAPIYHFSEYEREtiKRLGKLYGTPPKVR
EKILEQCFDLHHYVVNHVICPVESYSLKSLASWLGFQWRDAQASGDQSVCWYDNWLTTGDRQFLELILRYNEDDCRATWILKDWLTKFFAGPA
#
NULL   3706	5728	4211	4064	4839	3729	4763	4308	4069	3323	5509	4640	4464	4938	4285	4423	3815	3783	6325	4665	
AVER   3483	6152	4029	3575	4642	4152	5511	4324	4488	3112	6135	5340	4325	4552	3699	4530	4464	3902	5923	4553	
HMM    A	C	D	E	F	G	H	I	K	L	M	N	P	Q	R	S	T	V	W	Y	
       M->M	M->I	M->D	I->M	I->I	D->M	D->D	Neff	Neff_I	Neff_D
       0	*	*	0	*	0	*	99999	99999	99999	
M 1    *	*	*	*	*	*	2277	1742	*	*	1015	*	*	*	*	*	*	*	*	*	1
       0	*	*	*	*	*	*	2654	0	0	

L 2    *	*	*	*	*	*	*	*	*	1015	*	*	2277	*	*	*	*	1742	*	*	2
       0	*	*	*	*	*	*	2654	0	0	

Y 3    *	*	*	*	*	*	*	2407	*	*	*	*	*	*	*	2277	*	2432	*	1252	3
       0	*	*	*	*	*	*	2654	0	0	

S 4    *	*	*	2277	*	*	*	*	*	*	*	2407	*	*	*	1252	2432	*	*	*	4
       0	*	*	*	*	*	*	2654	0	0	

A 5    717	*	2432	*	*	*	*	*	*	*	*	*	*	*	*	*	*	2277	*	*	5
       0	*	*	*	*	*	*	2654	0	0	

S 6    2277	*	*	2407	*	*	*	*	*	*	*	*	*	*	*	725	*	*	*	*	6
       0	*	*	*	*	*	*	2654	0	0	

D 7    *	*	1252	*	*	*	2407	*	*	2432	*	*	*	*	2277	*	*	*	*	*	7
       0	*	*	*	*	*	*	2654	0	0	

L 8    *	*	*	*	2277	*	*	*	*	333	*	*	*	*	*	*	*	*	*	*	8
       0	*	*	*	*	*	*	2654	0	0	

L 9    1742	*	*	*	2277	*	*	*	*	1015	*	*	*	*	*	*	*	*	*	*	9
       0	*	*	*	*	*	*	2654	0	0	

A 10   1252	*	2432	2277	*	*	*	*	*	*	*	*	*	2407	*	*	*	*	*	*	10
       0	*	*	*	*	*	*	2654	0	0	

Y 11   2035	*	*	*	*	*	*	*	*	2563	2343	*	*	*	*	*	*	*	*	1360	11
       0	*	*	*	*	*	*	3146	0	0	

Q 12   3028	*	*	2563	*	*	*	*	2745	*	*	*	*	1193	*	3041	*	*	*	*	12
       0	*	*	*	*	*	*	3146	0	0	

R 13   *	*	*	2563	*	*	*	*	*	*	*	*	*	*	267	*	*	*	*	*	13
       0	*	*	*	*	*	*	3146	0	0	

C 14   *	317	*	*	*	*	*	*	*	*	*	*	*	*	2343	*	*	*	*	*	14
       0	*	*	*	*	*	*	3146	0	0	

Q 15   2343	*	*	3041	*	*	*	*	2711	*	*	*	2563	1476	*	*	*	*	*	*	15
       0	*	*	*	*	*	*	3146	0	0	

R 16   *	*	*	*	*	*	*	*	*	*	*	*	*	*	404	*	*	*	*	2035	16
       404	*	2035	*	*	*	*	3146	0	0	

R 17   *	*	*	*	2243	*	*	*	*	*	*	*	*	*	342	*	*	*	*	*	17
       342	2243	*	3170	170	0	*	2690	1000	1178	

A 18   1056	*	*	2343	*	2563	*	*	*	*	*	*	2711	*	*	*	*	*	*	*	18
       0	*	*	*	*	*	*	3146	0	0	

L 19   *	*	*	2563	*	*	*	2711	*	1592	*	*	*	*	*	*	*	2343	*	2745	19
       0	*	*	*	*	*	*	3146	0	0	

L 20   *	*	*	*	*	2343	*	*	*	317	*	*	*	*	*	*	*	*	*	*	20
       0	*	*	*	*	*	*	3146	0	0	

R 21   *	*	2711	*	*	*	*	*	*	2343	*	2745	*	*	997	*	*	*	*	*	21
       0	*	*	*	*	*	*	3146	0	0	

T 22   *	*	3041	1777	*	*	*	2711	*	*	*	*	*	*	*	*	1204	*	*	*	22
       0	*	*	*	*	*	*	3146	0	0	

F 23   *	*	*	2343	997	*	1728	*	*	*	*	*	*	*	*	*	*	*	*	*	23
       0	*	*	*	*	*	*	3146	0	0	

D 24   2711	*	1592	*	*	2745	*	*	*	*	2563	*	*	*	*	*	*	2343	*	*	24
       0	*	*	*	*	*	*	3146	0	0	

A 25   1592	*	2711	*	*	*	2563	*	*	2343	*	*	*	*	*	2745	*	*	*	*	25
       0	*	*	*	*	*	*	3146	0	0	

R 26   *	*	2343	*	*	*	*	2563	3028	*	*	*	*	*	1466	2745	*	*	*	*	26
       0	*	*	*	*	*	*	3146	0	0	

L 27   *	*	*	2745	*	*	*	2563	*	1592	*	*	*	*	2343	2711	*	*	*	*	27
       0	*	*	*	*	*	*	3146	0	0	

G 28   *	*	*	2745	*	1592	*	*	*	2343	*	*	*	2711	2563	*	*	*	*	*	28
       0	*	*	*	*	*	*	3146	0	0	

R 29   *	*	*	*	*	*	*	*	*	*	*	*	2343	*	317	*	*	*	*	*	29
       0	*	*	*	*	*	*	3146	0	0	

G 30   *	*	2711	2343	*	1592	*	*	2563	*	*	*	*	*	2745	*	*	*	*	*	30
       0	*	*	*	*	*	*	3146	0	0	

P 31   2711	*	*	2563	*	*	*	*	*	*	*	*	1056	2343	*	*	*	*	*	*	31
       0	*	*	*	*	*	*	3146	0	0	

P 32   3028	*	*	1651	*	*	*	*	*	*	*	*	1193	*	*	*	*	3041	*	*	32
       0	*	*	*	*	*	*	3146	0	0	

V 33   *	*	*	2563	*	*	*	*	2343	*	*	*	*	*	2745	2711	*	1592	*	*	33
       0	*	*	*	*	*	*	3146	0	0	

A 34   1592	*	2745	2711	*	*	*	*	2343	*	*	2563	*	*	*	*	*	*	*	*	34
       965	1782	2343	0	*	*	*	3146	1654	0	

V 35   2277	*	*	*	2432	*	*	*	*	2407	*	*	*	*	*	*	2746	1884	*	*	35
       0	*	*	*	*	0	*	2654	0	1000	

L 36   *	*	3028	3041	*	*	*	*	*	839	*	*	*	*	2343	*	*	*	*	*	36
       0	*	*	*	*	*	*	3146	0	0	

L 37   *	*	2035	*	*	2343	*	*	*	1360	*	*	*	*	*	*	2563	*	*	*	37
       0	*	*	*	*	*	*	3146	0	0	

K 38   *	*	*	2035	*	*	*	*	839	*	*	*	*	*	2343	*	*	*	*	*	38
       0	*	*	*	*	*	*	3146	0	0	

L 39   *	*	*	*	*	*	*	2343	*	658	*	*	*	*	*	*	*	*	2563	*	39
       0	*	*	*	*	*	*	3146	0	0	

P 40   *	*	*	*	3041	2563	*	*	*	*	3028	*	1812	2711	2745	*	*	*	*	*	40
       0	*	*	*	*	*	*	3146	0	0	

Q 41   2035	*	*	*	2343	*	*	*	*	*	*	2563	*	1360	*	*	*	*	*	*	41
       0	*	*	*	*	*	*	3146	0	0	

E 42   *	*	2711	1300	*	*	*	*	*	*	*	*	*	*	2035	*	2343	*	*	*	42
       0	*	*	*	*	*	*	3146	0	0	

R 43   3028	*	*	*	2563	*	*	*	2711	*	*	*	*	*	1812	2745	3041	*	*	*	43
       0	*	*	*	*	*	*	3146	0	0	

A 44   1296	*	*	2563	*	*	*	*	*	*	*	*	*	2745	*	3041	*	*	*	2711	44
       0	*	*	*	*	*	*	3146	0	0	

A 45   1466	*	2343	*	*	*	*	*	*	2563	*	*	*	*	2745	*	*	3028	*	*	45
       0	*	*	*	*	*	*	3146	0	0	

L 46   *	*	*	2563	*	*	1728	*	*	919	*	*	*	*	*	*	*	*	*	*	46
       0	*	*	*	*	*	*	3146	0	0	

I 47   *	*	2343	*	*	2035	*	1300	*	*	*	*	*	2711	*	*	*	*	*	*	47
       0	*	*	*	*	*	*	3146	0	0	

N 48   3041	*	*	*	*	*	2711	*	*	2563	*	1812	*	2745	*	3028	*	*	*	*	48
       0	*	*	*	*	*	*	3146	0	0	

D 49   3028	*	1300	2745	*	*	*	*	*	*	*	*	*	2563	*	2711	*	*	*	*	49
       0	*	*	*	*	*	*	3146	0	0	

H 50   2343	*	*	2563	*	*	1592	2711	*	*	*	*	*	*	*	*	*	2745	*	*	50
       0	*	*	*	*	*	*	3146	0	0	

E 51   *	*	*	919	*	*	*	*	*	1086	*	*	*	*	*	*	*	*	*	*	51
       0	*	*	*	*	*	*	3146	0	0	

L 52   2711	*	*	2745	*	3028	*	*	*	1812	*	*	*	3041	*	2563	*	*	*	*	52
       0	*	*	*	*	*	*	3146	0	0	

K 53   2343	*	*	2745	*	*	*	*	1287	*	*	*	*	*	2035	*	*	*	*	*	53
       239	*	2711	*	*	*	*	3146	0	0	

E 54   *	*	*	1579	*	*	2829	*	2407	*	*	*	*	2343	2847	*	*	*	*	*	54
       0	*	*	*	*	0	*	2888	0	1000	

F 55   *	*	*	*	404	*	*	*	*	2035	*	*	*	*	*	*	*	*	*	*	55
       1193	830	*	1300	752	*	*	3146	2832	0	

Q 56   2947	*	*	2554	*	*	2980	*	2794	*	*	*	*	1831	*	*	2755	*	*	*	56
       0	*	*	*	*	*	*	3478	0	0	

L 57   *	*	*	*	*	*	*	2755	*	1234	*	*	*	*	*	*	2554	*	*	1964	57
       0	*	*	*	*	*	*	3478	0	0	

R 58   *	*	*	2794	*	*	2947	*	*	2554	*	*	*	*	1294	2755	*	*	*	*	58
       0	*	*	*	*	*	*	3478	0	0	

E 59   *	*	*	966	*	*	2248	*	*	*	*	*	*	2947	*	*	*	*	*	2755	59
       0	*	*	*	*	*	*	3478	0	0	

E 60   2554	*	2794	1220	*	*	*	*	*	*	*	*	1964	*	*	*	*	*	*	*	60
       0	*	*	*	*	*	*	3478	0	0	

E 61   *	*	2755	1613	2248	*	*	2554	2794	*	*	*	*	*	*	*	*	*	*	*	61
       0	*	*	*	*	*	*	3478	0	0	

T 62   2554	*	*	*	*	2248	*	*	*	*	*	*	*	*	*	*	1550	2755	*	2947	62
       0	*	*	*	*	*	*	3478	0	0	

A 63   1377	*	2248	2755	*	*	*	*	*	*	*	*	1964	*	*	*	*	*	*	*	63
       0	*	*	*	*	*	*	3478	0	0	

K 64   2248	*	*	*	*	2554	*	*	1538	*	*	2755	*	*	*	*	2980	*	*	*	64
       0	*	*	*	*	*	*	3478	0	0	

R 65   *	*	2554	*	2755	*	*	*	*	*	*	*	*	*	1538	*	*	2248	*	2980	65
       0	*	*	*	*	*	*	3478	0	0	

L 66   2248	*	*	*	2794	*	*	*	*	1534	*	2947	*	*	*	*	2554	*	*	*	66
       0	*	*	*	*	*	*	3478	0	0	

I 67   *	*	*	*	*	2980	*	1641	*	2554	*	*	*	*	*	*	*	1984	2947	*	67
       0	*	*	*	*	*	*	3478	0	0	

I 68   *	2755	*	2947	*	*	*	1148	*	*	*	*	*	1884	*	*	*	*	*	*	68
       0	*	*	*	*	*	*	3478	0	0	

G 69   2947	*	*	2980	*	1831	*	*	2794	*	*	*	2755	*	*	*	2554	*	*	*	69
       0	*	*	*	*	*	*	3478	0	0	

R 70   *	*	*	*	*	1737	*	*	*	*	*	*	*	*	847	*	*	*	*	2794	70
       0	*	*	*	*	*	*	3478	0	0	

A 71   1444	*	*	*	*	*	*	*	*	*	*	*	2248	2947	2755	*	*	*	*	2794	71
       0	*	*	*	*	*	*	3478	0	0	

A 72   1284	*	*	*	*	*	*	*	*	*	*	*	2794	2980	*	*	*	2554	*	2755	72
       0	*	*	*	*	*	*	3478	0	0	

Y 73   2947	*	*	2980	2554	2794	*	*	*	*	*	*	*	*	*	*	*	*	*	1220	73
       0	*	*	*	*	*	*	3478	0	0	

T 74   *	*	*	*	*	*	*	*	*	2755	*	2794	*	*	*	*	499	*	*	*	74
       0	*	*	*	*	*	*	3478	0	0	

G 75   2794	*	*	*	*	2054	*	2947	2980	*	*	*	3240	*	*	2755	*	*	*	3257	75
       0	*	*	*	*	*	*	3478	0	0	

T 76   2248	*	*	2947	*	*	*	2794	2755	*	*	*	*	*	*	*	1444	*	*	*	76
       0	*	*	*	*	*	*	3478	0	0	

L 77   *	*	*	2794	*	2248	*	*	2755	1008	*	*	*	*	*	*	*	*	*	*	77
       0	*	*	*	*	*	*	3478	0	0	

M 78   *	*	*	2554	2007	*	*	2755	*	3240	1613	*	*	*	*	*	*	*	*	*	78
       0	*	*	*	*	*	*	3478	0	0	

A 79   1294	*	*	*	*	2554	*	*	2794	*	*	*	*	2947	*	2755	*	*	*	*	79
       545	2794	2554	1000	1000	*	*	3478	1000	0	

A 80   1532	*	*	2562	*	*	*	*	2496	*	*	*	*	2712	2689	*	*	*	*	*	80
       0	*	*	*	*	0	*	3014	0	1000	

G 81   2248	*	*	2755	*	1086	*	*	*	*	*	*	*	*	*	*	*	2554	*	*	81
       0	*	*	*	*	*	*	3478	0	0	

A 82   748	*	*	*	*	*	*	*	*	*	*	*	*	*	*	*	*	1306	*	*	82
       0	*	*	*	*	*	*	3478	0	0	

D 83   *	*	1722	2094	*	*	*	*	*	*	*	*	*	*	*	2755	*	*	2554	2794	83
       0	*	*	*	*	*	*	3478	0	0	

E 84   2248	2980	*	1377	*	*	*	*	*	*	*	*	2755	*	*	*	*	*	*	2947	84
       0	*	*	*	*	*	*	3478	0	0	

I 85   *	*	*	*	*	*	*	1613	*	*	2794	2755	*	*	*	*	2248	2554	*	*	85
       0	*	*	*	*	*	*	3478	0	0	

F 86   *	*	*	*	1463	*	*	*	*	*	*	*	*	1863	3240	*	*	*	*	1964	86
       0	*	*	*	*	*	*	3478	0	0	

R 87   *	*	*	*	*	*	*	*	*	*	*	*	*	2947	857	2755	*	2554	*	*	87
       341	*	2248	*	*	*	*	3478	0	0	

E 88   *	*	2270	1087	*	1635	*	*	*	*	*	*	*	*	*	*	*	*	*	*	88
       0	*	*	*	*	*	0	3060	0	1178	

V 89   *	2645	*	2462	*	*	*	*	*	2518	*	*	*	*	*	*	*	1047	*	*	89
       0	*	*	*	*	0	*	3060	0	1178	

L 90   2248	*	*	*	*	*	*	*	*	341	*	*	*	*	*	*	*	*	*	*	90
       0	*	*	*	*	*	*	3478	0	0	

I 91   *	*	*	*	*	*	*	1831	*	2947	2755	2794	*	*	*	*	*	2554	*	2980	91
       0	*	*	*	*	*	*	3478	0	0	

A 92   1284	*	*	2755	*	*	2980	*	*	2794	*	*	*	*	2554	*	*	*	*	*	92
       0	*	*	*	*	*	*	3478	0	0	

N 93   2755	*	2794	*	*	*	*	*	*	*	*	783	*	*	*	2980	*	*	*	*	93
       0	*	*	*	*	*	*	3478	0	0	

R 94   *	*	*	*	*	2755	3240	*	*	2980	*	*	2554	*	1647	*	*	*	*	2947	94
       0	*	*	*	*	*	*	3478	0	0	

A 95   1831	*	2554	*	2755	*	*	*	*	*	*	2947	2980	*	*	*	*	2794	*	*	95
       0	*	*	*	*	*	*	3478	0	0	

P 96   *	*	*	2947	*	2554	*	*	*	2794	*	*	1220	*	*	*	*	2980	*	*	96
       0	*	*	*	*	*	*	3478	0	0	

L 97   3294	*	*	*	*	*	*	3439	*	1637	3367	3053	*	*	*	2598	*	3296	*	*	97
       0	*	*	*	*	*	*	3535	0	0	

Y 98   *	*	*	2865	*	*	*	3037	*	3053	*	*	*	*	*	*	*	2295	*	1263	98
       0	*	*	*	*	*	*	3535	0	0	

Q 99   *	*	3037	*	*	*	3053	*	*	*	2598	2865	*	1991	*	*	*	*	*	2295	99
       0	*	*	*	*	*	*	3535	0	0	

P 100  2403	*	*	*	*	*	*	*	*	*	*	*	1455	2295	*	*	2045	*	*	*	100
       0	*	*	*	*	*	*	3535	0	0	

V 101  2295	*	2045	*	*	*	*	*	*	*	*	*	2403	*	*	*	*	1455	*	*	101
       0	*	*	*	*	*	*	3535	0	0	

L 102  2295	*	3037	*	*	*	*	2865	*	1991	2598	3053	*	*	*	*	*	*	*	*	102
       0	*	*	*	*	*	*	3535	0	0	

V 103  3439	*	*	*	*	*	*	3367	*	*	2295	3053	*	*	*	*	3037	1455	*	*	103
       0	*	*	*	*	*	*	3535	0	0	

G 104  *	2865	*	*	2295	1426	*	*	*	*	*	*	*	*	3037	2598	*	*	*	*	104
       0	*	*	*	*	*	*	3535	0	0	

K 105  *	*	2295	2865	*	*	3053	*	1991	*	*	2598	*	*	*	*	*	*	*	3037	105
       0	*	*	*	*	*	*	3535	0	0	

I 106  *	*	*	*	2865	2295	2598	1991	*	3053	*	*	*	*	*	*	3037	*	*	*	106
       1909	1162	1801	1585	585	*	*	3535	2288	0	

E 107  *	*	*	1056	*	*	*	*	3022	*	*	*	*	3079	1849	*	*	*	*	*	107
       0	*	*	*	*	0	*	2857	0	1754	

L 108  *	3037	*	*	2295	*	*	*	*	1278	*	*	*	*	2598	*	*	3367	*	*	108
       0	*	*	*	*	*	*	3535	0	0	

V 109  *	*	*	*	*	*	*	*	2403	2045	*	*	*	*	*	*	*	815	*	*	109
       0	*	*	*	*	*	*	3535	0	0	

G 110  2598	*	*	*	*	796	*	*	*	*	*	*	*	*	*	1949	*	*	*	*	110
       0	*	*	*	*	*	*	3535	0	0	

F 111  *	*	*	*	1480	*	3053	*	*	3367	*	2865	*	*	1801	*	*	*	*	*	111
       0	*	*	*	*	*	*	3535	0	0	

P 112  3296	*	*	*	*	*	*	3294	*	*	*	*	720	*	*	2403	*	*	*	*	112
       0	*	*	*	*	*	*	3535	0	0	

D 113  *	*	185	*	*	*	3053	*	*	*	*	*	*	*	*	*	*	*	*	*	113
       0	*	*	*	*	*	*	3535	0	0	

F 114  *	*	*	*	1135	*	*	*	*	1397	*	*	2598	*	*	*	*	*	*	*	114
       0	*	*	*	*	*	*	3535	0	0	

L 115  *	*	*	*	*	*	2598	1615	*	976	*	*	*	*	*	*	*	*	*	*	115
       0	*	*	*	*	*	*	3535	0	0	

I 116  *	*	*	*	*	*	*	1074	2598	*	*	*	*	*	*	*	*	1475	*	*	116
       0	*	*	*	*	*	*	3535	0	0	

K 117  *	*	*	*	*	*	*	*	664	*	*	*	*	*	2295	*	2598	*	*	*	117
       755	1295	*	0	*	*	*	3535	2148	0	

D 118  *	*	1013	*	*	*	*	*	*	*	*	*	2045	1932	*	*	*	*	*	*	118
       0	*	*	*	*	*	*	3535	0	0	

G 119  *	*	*	*	*	213	*	*	*	*	*	*	*	*	2865	*	*	*	*	*	119
       0	*	*	*	*	*	*	3535	0	0	

D 120  *	*	1753	2168	*	*	3296	2598	*	*	*	3439	*	3037	*	*	*	*	*	*	120
       755	1295	*	1998	416	*	*	3535	2148	0	

V 121  *	*	*	*	*	2865	*	*	*	*	*	*	*	2168	3296	*	2403	1517	*	*	121
       0	*	*	*	*	*	*	3535	0	0	

Y 122  *	*	*	*	*	*	*	*	*	*	*	*	*	*	*	*	2598	*	2865	520	122
       0	*	*	*	*	*	*	3535	0	0	

R 123  *	*	*	3037	*	*	*	*	*	*	*	*	*	*	537	*	*	*	*	2403	123
       0	*	*	*	*	*	*	3535	0	0	

I 124  *	*	*	*	*	*	*	1363	*	2598	*	*	2045	*	*	*	*	2295	*	*	124
       0	*	*	*	*	*	*	3535	0	0	

V 125  3296	*	*	*	*	2598	*	2865	*	2403	*	*	*	*	*	*	*	1298	*	*	125
       0	*	*	*	*	*	*	3535	0	0	

D 126  *	*	1366	2403	*	*	*	*	*	1725	*	*	*	*	*	3053	*	*	*	*	126
       0	*	*	*	*	*	*	3535	0	0	

A 127  1991	*	*	*	*	2598	*	2045	*	*	*	*	*	*	2865	*	2295	*	*	*	127
       0	*	*	*	*	*	*	3535	0	0	

K 128  *	*	*	3037	*	*	*	*	755	*	*	*	*	1808	*	*	*	*	*	*	128
       0	*	*	*	*	*	*	3535	0	0	

L 129  *	*	*	*	2403	*	*	*	*	976	*	*	2598	*	*	2865	*	*	*	*	129
       0	*	*	*	*	*	*	3535	0	0	

A 130  1309	*	*	*	*	2045	*	*	*	2598	*	*	*	*	*	*	2403	*	*	*	130
       0	*	*	*	*	*	*	3535	0	0	

K 131  *	*	*	2598	*	*	*	*	970	*	*	*	*	*	1625	*	*	*	*	*	131
       0	*	*	*	*	*	*	3535	0	0	

R 132  *	*	*	2403	*	*	*	*	*	2598	*	*	*	*	1178	2295	*	*	*	*	132
       0	*	*	*	*	*	*	3535	0	0	

P 133  *	*	*	2403	2865	*	*	*	2598	*	*	*	976	*	*	*	*	*	*	*	133
       0	*	*	*	*	*	*	3535	0	0	

K 134  2598	*	*	*	*	*	*	*	448	*	*	*	*	*	*	*	3296	*	*	*	134
       0	*	*	*	*	*	*	3535	0	0	

L 135  *	*	2865	*	*	*	*	*	*	1991	*	*	3053	3037	*	*	2598	2295	*	*	135
       0	*	*	*	*	*	*	3535	0	0	

P 136  *	*	*	2045	*	*	*	*	2865	2598	*	*	1991	*	*	*	2295	*	*	*	136
       0	*	*	*	*	*	*	3535	0	0	

Y 137  2295	*	*	*	*	*	2403	*	*	*	*	*	*	*	2598	*	*	*	*	1178	137
       0	*	*	*	*	*	*	3535	0	0	

R 138  *	*	*	*	*	*	2598	2865	3053	2295	*	*	*	3037	1991	*	*	*	*	*	138
       0	*	*	*	*	*	*	3535	0	0	

L 139  *	*	*	*	*	*	2598	3053	*	755	*	*	*	*	*	*	*	3037	*	*	139
       0	*	*	*	*	*	*	3535	0	0	

Q 140  *	*	*	2865	*	*	*	*	*	3053	*	*	*	1135	*	*	2598	3037	*	*	140
       0	*	*	*	*	*	*	3535	0	0	

A 141  1426	*	*	*	*	*	*	2598	*	2295	*	*	*	*	*	2865	3037	*	*	*	141
       0	*	*	*	*	*	*	3535	0	0	

A 142  631	*	2598	*	*	*	*	*	*	*	*	*	*	*	*	*	*	2403	*	*	142
       0	*	*	*	*	*	*	3535	0	0	

F 143  2295	*	*	*	1714	2598	*	3367	*	*	3439	*	*	*	*	*	*	*	*	2865	143
       0	*	*	*	*	*	*	3535	0	0	

Y 144  *	*	*	*	*	*	1949	*	*	*	*	*	*	*	*	*	*	*	*	433	144
       0	*	*	*	*	*	*	3535	0	0	

A 145  699	*	*	*	*	3367	*	*	*	*	*	*	*	*	2598	*	3037	*	*	*	145
       0	*	*	*	*	*	*	3535	0	0	

L 146  *	*	2295	*	*	*	*	*	*	1455	2403	*	*	2045	*	*	*	*	*	*	146
       0	*	*	*	*	*	*	3535	0	0	

L 147  2295	*	*	*	*	*	*	3037	*	1426	*	*	*	*	*	*	2598	2865	*	*	147
       0	*	*	*	*	*	*	3535	0	0	

L 148  *	*	*	*	2865	*	*	*	*	213	*	*	*	*	*	*	*	*	*	*	148
       0	*	*	*	*	*	*	3535	0	0	

A 149  806	*	3367	*	*	*	*	*	*	*	*	*	*	*	3439	2865	*	3296	*	*	149
       0	*	*	*	*	*	*	3535	0	0	

K 150  *	*	*	*	*	*	2295	*	1422	2598	*	*	*	*	2865	*	*	3053	*	*	150
       570	*	1615	*	*	*	*	3535	0	0	

S 151  *	*	*	*	*	*	2496	*	*	*	2112	*	*	*	*	1283	*	2470	*	*	151
       0	*	*	*	*	*	0	2741	0	1757	

G 152  *	*	*	*	*	639	*	*	*	*	*	*	*	1483	*	*	*	*	*	*	152
       0	*	*	*	*	*	0	2741	0	1757	

V 153  *	*	*	2470	*	2496	*	*	*	2112	*	*	*	*	*	*	*	1283	*	*	153
       0	*	*	*	*	700	1379	2741	0	1757	

P 154  *	*	*	2397	*	*	*	2215	*	*	*	*	1145	*	*	*	*	2809	*	*	154
       0	*	*	*	*	*	0	3197	0	1000	

V 155  *	*	*	2397	*	*	*	*	*	2827	*	*	*	2809	*	*	*	925	*	*	155
       0	*	*	*	*	*	0	3197	0	1000	

A 156  997	*	*	3248	*	*	*	*	*	*	*	*	1818	*	3182	*	*	*	*	*	156
       0	*	*	*	*	0	*	3197	0	1000	

G 157  2064	*	*	*	*	1263	*	*	3037	*	*	*	3294	*	3053	*	*	*	*	*	157
       0	*	*	*	*	*	*	3535	0	0	

N 158  2598	*	3296	3294	*	2865	*	*	3367	*	*	1855	*	*	*	*	*	*	3053	*	158
       0	*	*	*	*	*	*	3535	0	0	

A 159  854	*	*	*	*	*	*	2403	*	2865	*	*	*	*	*	*	*	3053	*	*	159
       0	*	*	*	*	*	*	3535	0	0	

E 160  *	*	*	932	*	*	*	*	2403	*	*	*	2598	*	*	*	*	*	3037	*	160
       0	*	*	*	*	*	*	3535	0	0	

L 161  *	*	*	2598	*	*	*	3053	*	793	*	*	*	*	*	*	*	2865	*	*	161
       0	*	*	*	*	*	*	3535	0	0	

S 162  2403	*	*	3296	*	*	*	3053	*	*	3037	*	*	*	3294	1455	*	*	*	*	162
       0	*	*	*	*	*	*	3535	0	0	

L 163  *	*	*	*	*	2865	*	3367	*	976	*	*	*	*	*	2598	*	3439	*	*	163
       0	*	*	*	*	*	*	3535	0	0	

I 164  *	*	*	*	*	2295	*	1645	*	*	*	*	*	*	2045	*	*	2094	*	*	164
       185	*	3053	*	*	*	*	3535	0	0	

G 165  *	*	2138	2699	*	1269	*	*	*	*	*	*	*	*	*	*	2294	*	*	*	165
       598	*	1560	*	*	*	0	3332	0	1000	

K 166  *	*	*	*	*	1550	*	2111	1228	*	*	*	*	*	*	*	*	*	*	*	166
       0	*	*	*	*	740	1318	2485	0	2148	

V 167  *	*	3159	3207	*	*	*	*	2792	*	3033	*	*	*	2790	*	3038	2018	*	*	167
       0	*	*	*	*	0	*	3076	0	1000	

A 168  2136	*	*	3037	*	3053	*	3296	*	*	*	3367	*	*	3439	2865	*	3294	*	*	168
       0	*	*	*	*	*	*	3535	0	0	

V 169  *	*	2865	*	2403	*	*	*	*	*	*	3053	*	*	*	*	3037	1213	*	*	169
       0	*	*	*	*	*	*	3535	0	0	

P 170  *	*	*	*	*	*	*	*	*	*	*	*	1422	*	3296	1475	*	2598	*	*	170
       0	*	*	*	*	*	*	3535	0	0	

Y 171  *	*	*	*	2865	2598	*	*	*	*	*	*	*	*	*	*	*	*	2403	976	171
       0	*	*	*	*	*	*	3535	0	0	

S 172  3037	*	*	*	*	*	*	*	*	*	*	*	2403	2598	2295	1643	*	*	*	*	172
       0	*	*	*	*	*	*	3535	0	0	

V 173  *	*	2598	*	*	*	*	3294	*	*	*	3439	*	*	2094	*	*	1298	*	*	173
       0	*	*	*	*	*	*	3535	0	0	

E 174  *	3294	2045	1991	*	3296	*	*	2865	*	*	*	*	*	2598	*	*	*	*	*	174
       0	*	*	*	*	*	*	3535	0	0	

D 175  *	*	1602	3296	2403	*	*	*	*	2045	2865	*	*	*	*	*	*	*	*	*	175
       0	*	*	*	*	*	*	3535	0	0	

L 176  *	*	*	2865	3037	*	*	*	*	796	*	*	*	*	*	*	*	*	2598	*	176
       0	*	*	*	*	*	*	3535	0	0	

I 177  2598	*	3367	3053	*	*	*	1909	3037	*	*	2865	*	*	*	3439	*	*	*	*	177
       0	*	*	*	*	*	*	3535	0	0	

W 178  *	*	*	*	2403	*	*	*	*	*	*	*	2295	*	*	*	*	*	1178	2598	178
       0	*	*	*	*	*	*	3535	0	0	

L 179  *	*	*	*	*	*	*	3037	2865	1523	*	*	2403	*	*	*	*	2295	*	*	179
       0	*	*	*	*	*	*	3535	0	0	

N 180  *	*	3439	*	*	*	*	*	*	*	*	1753	2045	*	*	*	*	2598	*	2295	180
       0	*	*	*	*	*	*	3535	0	0	

D 181  *	*	1263	*	*	*	*	*	*	2865	*	*	*	3037	1625	*	*	*	*	*	181
       0	*	*	*	*	*	*	3535	0	0	

V 182  *	*	*	*	3053	*	*	2865	*	*	3037	*	*	*	*	2295	*	1263	*	*	182
       0	*	*	*	*	*	*	3535	0	0	

Q 183  *	*	*	*	*	*	3053	*	*	2403	*	*	2865	1366	*	*	2598	*	*	*	183
       0	*	*	*	*	*	*	3535	0	0	

R 184  *	*	*	2403	*	3037	*	2865	*	*	*	*	*	3053	1213	*	*	*	*	*	184
       0	*	*	*	*	*	*	3535	0	0	

F 185  3296	*	*	*	1991	*	*	3037	*	*	*	*	*	*	*	3294	3053	2865	*	2598	185
       0	*	*	*	*	*	*	3535	0	0	

L 186  2598	*	*	2865	*	*	*	*	*	976	*	*	*	*	*	*	*	2403	*	*	186
       0	*	*	*	*	*	*	3535	0	0	

D 187  3053	*	1776	*	*	*	*	*	*	2295	*	*	2598	3037	*	*	3367	*	*	*	187
       0	*	*	*	*	*	*	3535	0	0	

T 188  2598	*	3053	3037	*	*	*	*	*	*	*	*	*	2295	*	*	1991	2865	*	*	188
       0	*	*	*	*	*	*	3535	0	0	

I 189  2598	3053	*	*	3037	*	*	1991	*	2865	*	*	*	*	2295	*	*	*	*	*	189
       0	*	*	*	*	*	*	3535	0	0	

E 190  *	*	*	1991	*	*	2598	*	*	2295	*	*	*	*	2865	*	3037	3053	*	*	190
       0	*	*	*	*	*	*	3535	0	0	

E 191  *	*	*	1363	*	*	*	*	*	2295	*	*	*	2045	2598	*	*	*	*	*	191
       0	*	*	*	*	*	*	3535	0	0	

D 192  2598	*	1366	*	*	*	*	*	2403	*	2865	*	*	*	*	*	3053	*	*	*	192
       0	*	*	*	*	*	*	3535	0	0	

L 193  *	*	*	*	*	3296	*	*	*	329	*	*	*	*	3294	*	*	*	*	*	193
       0	*	*	*	*	*	*	3535	0	0	

H 194  *	*	*	3037	*	*	1909	3053	*	2598	*	3439	*	*	*	3367	2865	*	*	*	194
       0	*	*	*	*	*	*	3535	0	0	

Y 195  *	*	*	3367	*	*	3053	2865	*	3439	*	*	*	*	*	3037	2598	*	*	1909	195
       0	*	*	*	*	*	*	3535	0	0	

E 196  *	*	2865	1422	*	*	*	*	*	*	*	*	2598	3053	*	*	2295	*	*	*	196
       0	*	*	*	*	*	*	3535	0	0	

A 197  1213	*	2865	*	*	*	*	2403	*	*	*	*	*	*	3053	*	3037	*	*	*	197
       0	*	*	*	*	*	*	3535	0	0	

K 198  3037	*	2865	3053	*	2295	*	*	1991	*	*	*	2598	*	*	*	*	*	*	*	198
       0	*	*	*	*	*	*	3535	0	0	

T 199  *	*	*	*	*	*	*	*	*	*	*	*	1397	*	*	*	1213	*	2403	*	199
       0	*	*	*	*	*	*	3535	0	0	

A 200  1213	*	*	2045	*	*	2865	*	*	*	*	*	*	*	*	2403	*	*	*	*	200
       0	*	*	*	*	*	*	3535	0	0	

V 201  *	*	*	2403	*	*	*	*	*	*	*	*	1725	*	*	*	*	976	*	*	201
       0	*	*	*	*	*	*	3535	0	0	

R 202  3367	*	*	*	2045	*	*	*	*	*	*	*	3439	*	815	*	*	*	*	*	202
       0	*	*	*	*	*	*	3535	0	0	

W 203  *	*	*	*	*	*	*	2045	*	*	*	*	*	*	2598	*	*	2865	1135	*	203
       0	*	*	*	*	*	*	3535	0	0	

I 204  3037	*	3296	*	*	2865	*	1991	*	*	*	*	*	3294	*	3053	*	2598	*	*	204
       0	*	*	*	*	*	*	3535	0	0	

R 205  *	*	2295	*	*	*	*	*	2598	*	*	*	*	*	1178	*	2403	*	*	*	205
       520	*	1725	*	*	*	*	3535	0	0	

A 206  1458	*	2801	2801	*	*	*	*	*	*	*	*	*	1518	*	*	*	*	*	*	206
       0	*	*	*	*	0	*	2706	0	1703	

R 207  *	*	*	1905	*	*	2865	*	3037	*	*	*	*	*	1077	*	*	*	*	*	207
       0	*	*	*	*	*	*	3535	0	0	

C 208  *	329	*	*	*	*	*	*	*	*	*	*	*	*	*	*	*	2295	*	*	208
       0	*	*	*	*	*	*	3535	0	0	

T 209  2598	*	*	*	*	*	*	*	*	*	*	2045	*	3296	2064	*	1991	*	*	*	209
       0	*	*	*	*	*	*	3535	0	0	

T 210  3296	*	*	*	*	*	*	*	*	2045	*	*	*	*	*	3294	1263	*	*	2865	210
       0	*	*	*	*	*	*	3535	0	0	

C 211  *	0	*	*	*	*	*	*	*	*	*	*	*	*	*	*	*	*	*	*	211
       0	*	*	*	*	*	*	3535	0	0	

Q 212  *	*	2865	*	2295	*	3053	*	*	3037	*	*	*	1991	2598	*	*	*	*	*	212
       0	*	*	*	*	*	*	3535	0	0	

F 213  *	*	*	*	852	*	*	*	*	*	*	*	*	*	2295	*	*	*	2045	*	213
       0	*	*	*	*	*	*	3535	0	0	

E 214  *	2295	*	1991	*	*	3037	*	*	2865	*	*	*	*	*	*	*	*	2598	3053	214
       0	*	*	*	*	*	*	3535	0	0	

P 215  *	*	3053	2865	*	*	*	*	*	*	*	*	689	*	*	3037	*	*	*	*	215
       0	*	*	*	*	*	*	3535	0	0	

Q 216  *	*	2865	*	*	*	3053	*	2598	2403	*	*	*	1366	*	*	*	*	*	*	216
       0	*	*	*	*	*	*	3535	0	0	

C 217  *	0	*	*	*	*	*	*	*	*	*	*	*	*	*	*	*	*	*	*	217
       0	*	*	*	*	*	*	3535	0	0	

E 218  *	*	*	1455	*	*	*	*	*	2403	*	*	*	*	*	*	2295	*	*	2045	218
       0	*	*	*	*	*	*	3535	0	0	

S 219  2045	*	*	2295	*	2865	*	*	*	*	*	*	2598	*	*	1991	*	*	*	*	219
       0	*	*	*	*	*	*	3535	0	0	

E 220  *	*	*	1263	*	*	*	2045	2865	*	*	*	*	3294	3296	*	*	*	*	*	220
       0	*	*	*	*	*	*	3535	0	0	

A 221  1018	*	*	*	2865	*	*	*	*	1439	*	*	*	*	*	*	*	*	*	*	221
       0	*	*	*	*	*	*	3535	0	0	

L 222  *	*	*	*	2865	*	*	*	2598	1991	*	*	*	2045	2295	*	*	*	*	*	222
       0	*	*	*	*	*	*	3535	0	0	

E 223  1439	*	*	973	*	*	*	*	*	*	*	*	*	*	*	3037	*	*	*	*	223
       0	*	*	*	*	*	*	3535	0	0	

E 224  2598	*	*	1637	*	*	*	*	2403	*	*	*	*	3053	*	3296	3294	*	*	*	224
       0	*	*	*	*	*	*	3535	0	0	

D 225  *	*	1213	*	*	*	*	*	2865	*	*	*	*	2045	2403	*	*	*	*	*	225
       0	*	*	*	*	*	*	3535	0	0	

D 226  *	*	1213	*	*	*	2045	*	*	*	*	*	*	*	*	1615	*	*	*	*	226
       0	*	*	*	*	*	*	3535	0	0	

L 227  *	*	*	*	*	*	*	2598	*	260	*	*	*	*	*	*	*	*	*	*	227
       0	*	*	*	*	*	*	3535	0	0	

S 228  *	*	*	*	*	2403	*	*	*	1552	*	*	*	*	*	1090	*	*	*	*	228
       0	*	*	*	*	*	*	3535	0	0	

L 229  *	*	*	*	*	*	*	3367	*	147	*	*	*	*	*	*	*	*	*	*	229
       0	*	*	*	*	*	*	3535	0	0	

V 230  *	*	*	*	2598	*	*	3294	*	1686	*	*	*	*	*	*	*	1244	*	*	230
       631	*	1497	*	*	*	*	3535	0	0	

P 231  2747	*	*	*	*	2729	*	*	*	*	*	2240	1033	*	*	*	*	*	*	*	231
       0	*	*	*	*	767	1279	2640	0	1817	

G 232  *	*	*	*	*	0	*	*	*	*	*	*	*	*	*	*	*	*	*	*	232
       0	*	*	*	*	0	*	3076	0	1000	

I 233  *	*	*	*	*	*	*	1363	*	2598	2295	*	*	*	*	*	*	2045	*	*	233
       0	*	*	*	*	*	*	3535	0	0	

T 234  *	*	*	*	*	2124	*	*	*	*	*	*	3367	*	2295	*	1090	*	*	*	234
       0	*	*	*	*	*	*	3535	0	0	

P 235  *	*	*	2865	*	2598	*	3294	*	*	*	*	1018	*	*	*	*	3296	*	*	235
       0	*	*	*	*	*	*	3535	0	0	

S 236  3439	*	2598	2865	*	3367	*	3037	*	*	*	*	*	*	3296	1812	*	*	*	*	236
       0	*	*	*	*	*	*	3535	0	0	

R 237  *	*	2403	*	*	*	*	*	*	*	*	*	*	2295	1090	*	2865	*	*	*	237
       0	*	*	*	*	*	*	3535	0	0	

Y 238  2598	*	*	*	*	*	*	*	3439	*	3367	*	*	*	2295	*	*	*	*	1178	238
       0	*	*	*	*	*	*	3535	0	0	

D 239  *	*	1602	3053	*	*	*	*	3439	*	*	*	*	*	2094	3294	3037	*	*	*	239
       0	*	*	*	*	*	*	3535	0	0	

V 240  *	*	*	*	*	*	*	*	2295	*	*	*	*	3037	*	3053	2598	1363	*	*	240
       0	*	*	*	*	*	*	3535	0	0	

L 241  *	*	*	*	2403	*	*	*	*	631	*	*	*	*	*	*	*	*	*	2598	241
       0	*	*	*	*	*	*	3535	0	0	

E 242  *	*	*	1991	*	*	*	*	*	2295	*	*	*	2045	2598	*	*	*	*	2865	242
       0	*	*	*	*	*	*	3535	0	0	

E 243  *	*	*	1246	*	2865	*	*	3367	*	3053	2160	*	*	*	*	*	*	*	*	243
       0	*	*	*	*	*	*	3535	0	0	

V 244  3296	*	*	*	*	*	*	3367	2598	3037	2865	*	*	*	*	*	*	1407	*	*	244
       0	*	*	*	*	*	*	3535	0	0	

G 245  *	*	3037	*	*	187	*	*	*	*	*	*	*	*	*	*	*	*	*	*	245
       0	*	*	*	*	*	*	3535	0	0	

I 246  *	*	*	*	*	*	*	185	*	*	*	*	*	*	*	*	*	3053	*	*	246
       0	*	*	*	*	*	*	3535	0	0	

T 247  *	*	*	2865	*	*	*	*	*	3053	*	2598	*	*	2403	*	1366	*	*	*	247
       0	*	*	*	*	*	*	3535	0	0	

T 248  *	*	*	*	*	*	*	*	*	*	*	*	*	*	3439	3037	347	*	*	*	248
       0	*	*	*	*	*	*	3535	0	0	

I 249  *	*	*	*	*	*	*	796	*	2865	*	*	*	*	*	*	2598	3037	*	*	249
       0	*	*	*	*	*	*	3535	0	0	

E 250  2295	*	2201	1273	*	*	*	*	*	*	*	*	*	*	*	*	2598	*	*	*	250
       0	*	*	*	*	*	*	3535	0	0	

D 251  2598	*	1363	2295	*	*	*	*	*	*	*	*	*	*	*	2045	*	*	*	*	251
       0	*	*	*	*	*	*	3535	0	0	

L 252  *	*	*	*	*	*	*	*	*	0	*	*	*	*	*	*	*	*	*	*	252
       0	*	*	*	*	*	*	3535	0	0	

A 253  260	*	*	*	*	*	*	2598	*	*	*	*	*	*	*	*	*	*	*	*	253
       0	*	*	*	*	*	*	3535	0	0	

D 254  *	*	1213	2865	*	*	3037	*	3439	*	*	3367	*	*	3053	*	*	*	*	*	254
       302	*	2403	*	*	*	*	3535	0	0	

A 255  1114	*	*	*	*	*	2036	*	*	2782	*	*	*	*	*	*	2749	*	*	*	255
       0	*	*	*	*	*	0	3112	0	1205	

S 256  *	*	2533	*	*	*	*	*	*	*	*	2359	*	2782	*	1458	3024	*	*	*	256
       0	*	*	*	*	*	0	3112	0	1205	

L 257  3024	*	*	*	*	3049	*	*	*	1789	*	*	2749	2533	*	*	2782	*	*	*	257
       0	*	*	*	*	*	0	3112	0	1205	

P 258  *	*	*	*	*	2359	*	*	*	*	*	2749	1564	2782	2533	*	*	*	*	*	258
       0	*	*	*	*	*	0	3112	0	1205	

I 259  *	*	*	2359	*	*	*	1266	*	*	*	*	*	2782	*	*	*	2036	*	*	259
       0	*	*	*	*	*	0	3112	0	1205	

L 260  *	*	*	*	*	*	*	2359	*	1266	*	*	2036	*	*	*	*	2782	*	*	260
       0	*	*	*	*	*	0	3112	0	1205	

E 261  2782	*	3049	1266	*	3024	*	*	*	*	*	*	*	*	*	2359	*	*	*	*	261
       0	*	*	*	*	*	0	3112	0	1205	

L 262  *	*	*	2782	*	*	2359	*	2533	1564	*	2749	*	*	*	*	*	*	*	*	262
       0	*	*	*	*	*	0	3112	0	1205	

V 263  *	*	*	*	*	*	*	*	*	1766	*	*	*	*	*	3049	3024	1114	*	*	263
       0	*	*	*	*	*	0	3112	0	1205	

A 264  1789	*	*	*	2533	*	*	*	*	*	2782	*	*	*	*	3049	3024	2749	*	*	264
       0	*	*	*	*	*	0	3112	0	1205	

G 265  2359	*	*	*	*	833	*	*	*	*	*	3024	*	*	*	3049	*	*	*	*	265
       553	*	1652	*	*	*	0	3112	0	1205	

A 266  400	*	*	*	2045	*	*	*	*	*	*	*	*	*	*	*	*	*	*	*	266
       0	*	*	*	*	*	0	2486	0	2288	

L 267  *	*	2045	*	*	*	*	*	*	1022	*	*	*	*	*	*	*	*	1915	*	267
       0	*	*	*	*	907	1100	2486	0	2288	

T 268  *	*	*	*	*	3024	*	*	2533	*	*	*	*	*	2359	3049	1364	*	*	*	268
       0	*	*	*	*	*	0	3112	0	1205	

A 269  1202	*	*	1768	*	*	*	*	3024	*	*	*	*	2749	*	*	*	*	*	*	269
       0	*	*	*	*	*	0	3112	0	1205	

L 270  *	*	*	2359	*	*	*	2782	2533	1564	*	*	*	*	*	*	*	2749	*	*	270
       0	*	*	*	*	*	0	3112	0	1205	

A 271  1364	*	*	*	*	2533	*	2359	*	*	*	*	*	*	*	*	2036	*	*	*	271
       0	*	*	*	*	*	0	3112	0	1205	

A 272  1038	*	*	2782	*	*	*	*	2533	*	*	*	2359	*	*	*	*	*	*	*	272
       0	*	*	*	*	*	0	3112	0	1205	

Q 273  *	*	*	*	*	*	*	*	2749	*	*	*	*	1048	2533	*	*	2359	*	*	273
       0	*	*	*	*	*	0	3112	0	1205	

L 274  2036	*	*	*	2533	*	*	*	*	777	*	*	*	*	*	*	*	*	*	*	274
       0	*	*	*	*	*	0	3112	0	1205	

V 275  *	*	*	*	*	*	*	*	2036	*	*	*	*	2782	2359	*	*	1266	*	*	275
       0	*	*	*	*	*	0	3112	0	1205	

L 276  *	*	*	*	*	*	*	*	*	1564	2533	*	*	2782	2359	*	*	2749	*	*	276
       0	*	*	*	*	*	0	3112	0	1205	

Q 277  2533	*	*	2359	*	*	*	*	*	*	*	*	*	661	*	*	*	*	*	*	277
       0	*	*	*	*	*	0	3112	0	1205	

A 278  403	*	*	*	*	*	*	3024	*	*	*	*	*	*	*	*	*	3049	*	*	278
       0	*	*	*	*	*	0	3112	0	1205	

R 279  *	*	*	*	*	*	2359	*	*	2782	*	*	*	1891	1358	*	*	*	*	*	279
       0	*	*	*	*	*	0	3112	0	1205	

A 280  1277	*	*	*	*	*	*	*	*	*	*	*	*	2036	*	2749	2359	*	*	*	280
       0	*	*	*	*	*	0	3112	0	1205	

R 281  *	*	*	*	2533	*	*	*	*	2782	*	*	*	*	1564	2359	*	2749	*	*	281
       0	*	*	*	*	*	0	3112	0	1205	

V 282  2359	*	3024	*	*	*	*	*	*	2533	*	3049	*	*	*	*	*	1364	*	*	282
       0	*	*	*	*	*	0	3112	0	1205	

E 283  *	*	*	833	*	*	*	*	*	*	*	*	2359	*	*	*	2036	*	*	*	283
       0	*	*	*	*	*	0	3112	0	1205	

G 284  *	*	*	*	*	1038	*	*	2782	*	*	2533	*	*	2359	*	*	*	*	*	284
       0	*	*	*	*	*	0	3112	0	1205	

R 285  3024	*	*	*	2359	*	*	*	*	*	*	*	*	2749	1277	*	3049	*	*	*	285
       0	*	*	*	*	*	0	3112	0	1205	

P 286  2782	*	2359	*	*	*	*	*	*	*	*	*	1038	*	*	*	*	2533	*	*	286
       0	*	*	*	*	0	*	3112	0	1205	

L 287  *	*	*	*	*	*	*	2865	*	1422	3053	*	*	2295	*	*	*	2598	*	*	287
       0	*	*	*	*	*	*	3535	0	0	

M 288  3053	*	*	2598	2295	*	*	3439	*	3037	1753	*	*	*	*	*	*	*	*	*	288
       0	*	*	*	*	*	*	3535	0	0	

E 289  *	*	*	1480	*	*	*	1725	3053	3037	*	*	*	*	*	*	3367	*	*	*	289
       302	*	2403	*	*	*	*	3535	0	0	

I 290  *	*	2359	2782	*	*	*	1564	*	*	*	*	2749	*	*	*	2533	*	*	*	290
       1904	895	2359	2094	385	*	0	3112	2169	1205	

P 291  *	*	*	*	*	*	*	*	*	*	*	*	0	*	*	*	*	*	*	*	291
       0	*	*	*	*	*	0	2640	0	1817	

L 292  *	*	*	*	*	*	*	*	2460	1225	*	*	2240	*	2485	*	*	*	*	*	292
       1705	529	*	2248	341	0	*	2640	2367	1817	

F 293  *	*	3294	*	1991	*	*	*	*	2865	*	3296	*	*	*	2045	*	2598	*	*	293
       0	*	*	*	*	*	*	3535	0	0	

P 294  *	*	2598	*	*	*	*	*	*	*	*	*	260	*	*	*	*	*	*	*	294
       0	*	*	*	*	*	*	3535	0	0	

V 295  *	*	*	2865	*	2295	*	*	*	*	*	*	*	*	*	3439	3367	1090	*	*	295
       0	*	*	*	*	*	*	3535	0	0	

E 296  *	*	1734	1090	*	2865	*	*	*	*	*	3439	*	*	*	*	*	*	*	*	296
       0	*	*	*	*	*	*	3535	0	0	

L 297  2598	*	*	*	*	*	*	3037	*	1371	*	*	*	*	*	2403	2865	*	*	*	297
       0	*	*	*	*	*	*	3535	0	0	

Y 298  *	*	*	*	2295	*	*	2865	*	*	*	*	2403	*	*	*	*	*	*	1090	298
       0	*	*	*	*	*	*	3535	0	0	

F 299  *	*	*	*	976	*	*	3367	*	2598	*	*	*	*	*	*	3439	2865	*	*	299
       0	*	*	*	*	*	*	3535	0	0	

D 300  *	*	147	*	*	*	*	*	*	*	*	*	*	*	*	3367	*	*	*	*	300
       0	*	*	*	*	*	*	3535	0	0	

F 301  *	*	*	*	1135	*	*	1397	*	2598	*	*	*	*	*	*	*	*	*	*	301
       0	*	*	*	*	*	*	3535	0	0	

E 302  *	*	*	429	*	2598	*	*	*	*	*	*	*	*	*	3439	*	*	*	*	302
       302	*	2403	*	*	*	*	3535	0	0	

A 303  777	*	*	*	*	2036	*	*	*	*	*	*	*	*	*	*	*	*	*	2533	303
       0	*	*	*	*	0	*	3112	0	1205	

E 304  *	*	2295	1862	*	*	2865	*	*	*	*	*	*	3037	3367	*	*	*	*	2598	304
       0	*	*	*	*	*	*	3535	0	0	

P 305  *	*	*	*	*	*	*	*	*	1958	*	*	429	*	*	*	*	*	*	*	305
       0	*	*	*	*	*	*	3535	0	0	

L 306  *	*	3037	3053	*	*	*	*	*	1909	*	*	*	3367	3439	2865	*	*	2598	*	306
       0	*	*	*	*	*	*	3535	0	0	

W 307  *	*	*	2865	*	2598	*	3439	*	3037	*	*	*	*	3053	*	*	3367	1909	*	307
       0	*	*	*	*	*	*	3535	0	0	

N 308  2598	*	*	2865	*	*	*	*	*	*	*	1018	*	*	*	*	2295	*	*	*	308
       0	*	*	*	*	*	*	3535	0	0	

L 309  3296	*	3367	*	*	*	*	*	*	1714	*	3439	*	*	2865	*	*	3294	2598	*	309
       0	*	*	*	*	*	*	3535	0	0	

D 310  *	*	302	*	*	*	3367	*	*	*	*	*	*	3439	*	*	*	*	*	*	310
       1714	1439	1615	1585	585	*	*	3535	1910	0	

Y 311  *	*	*	*	*	*	*	*	*	*	*	*	*	*	*	*	*	*	1785	494	311
       0	*	*	*	*	*	0	2741	0	1757	

L 312  *	*	*	*	*	1785	*	2112	*	1063	*	*	*	*	*	*	*	*	*	*	312
       0	*	*	*	*	*	0	2741	0	1757	

L 313  *	*	*	*	*	*	*	*	*	379	*	*	2112	*	*	*	*	*	*	*	313
       0	*	*	*	*	700	1379	2741	0	1757	

G 314  *	*	3182	2097	2397	1470	*	*	*	*	*	3248	*	*	*	*	*	*	*	*	314
       0	*	*	*	*	0	*	3197	0	1000	

V 315  2403	*	*	*	2865	*	*	*	*	*	*	*	*	*	*	*	*	1090	*	2295	315
       0	*	*	*	*	*	*	3535	0	0	

L 316  *	*	*	*	*	*	*	2598	*	485	*	*	*	*	*	*	*	3053	*	*	316
       0	*	*	*	*	*	*	3535	0	0	

V 317  *	*	*	*	2295	*	*	*	*	*	*	*	*	*	*	*	3439	1316	2598	2865	317
       1714	1439	1615	0	*	*	*	3535	1910	0	

V 318  *	*	2112	*	*	*	*	*	*	*	*	*	*	*	*	*	*	379	*	*	318
       0	*	*	*	*	700	1379	2741	0	1757	

L 319  *	*	2827	2215	*	*	*	*	*	997	*	2809	*	*	*	*	*	*	*	*	319
       304	2397	*	0	*	*	0	3197	1000	1000	

E 320  *	*	3099	1380	*	*	2827	2215	2809	*	*	*	*	*	*	*	*	*	*	*	320
       0	*	*	*	*	0	*	3197	0	1000	

A 321  1602	*	*	*	*	1956	*	*	*	*	*	*	*	3037	*	2365	3367	*	*	*	321
       0	*	*	*	*	*	*	3535	0	0	

A 322  2136	*	*	3294	2865	3296	*	*	3367	*	*	*	*	3053	3439	*	3037	*	*	*	322
       0	*	*	*	*	*	*	3535	0	0	

R 323  *	*	*	2598	*	*	*	3294	3053	2865	*	3037	*	*	1501	*	*	*	*	*	323
       0	*	*	*	*	*	*	3535	0	0	

T 324  3296	*	*	*	*	2598	*	2865	*	*	*	*	*	*	*	3294	1018	*	*	*	324
       0	*	*	*	*	*	*	3535	0	0	

G 325  *	*	*	1295	*	1013	*	*	*	*	*	*	*	*	*	3367	*	*	*	*	325
       0	*	*	*	*	*	*	3535	0	0	

L 326  *	*	2865	*	*	*	*	*	3053	1991	*	2598	*	3037	*	*	3294	3296	*	*	326
       0	*	*	*	*	*	*	3535	0	0	

F 327  *	*	*	2865	570	*	*	*	*	*	*	2403	*	*	*	*	*	*	*	*	327
       0	*	*	*	*	*	*	3535	0	0	

Y 328  2598	*	*	*	*	*	*	*	*	*	*	*	*	*	2295	*	*	2403	*	1178	328
       0	*	*	*	*	*	*	3535	0	0	

P 329  *	*	*	*	*	3053	*	*	*	*	*	*	1135	*	1725	3037	*	*	*	*	329
       0	*	*	*	*	*	*	3535	0	0	

F 330  *	*	*	*	1090	*	*	*	*	2295	*	*	*	*	2403	*	*	*	*	2865	330
       0	*	*	*	*	*	*	3535	0	0	

W 331  *	*	*	*	2865	*	*	*	*	2403	3053	*	*	*	*	*	*	3037	1213	*	331
       0	*	*	*	*	*	*	3535	0	0	

A 332  976	*	*	*	*	*	*	*	*	2865	*	*	*	*	*	2598	*	2403	*	*	332
       0	*	*	*	*	*	*	3535	0	0	

E 333  *	*	*	1637	*	*	2295	*	3053	*	*	*	*	*	2403	*	*	*	2598	*	333
       570	*	1615	*	*	*	*	3535	0	0	

D 334  *	*	1170	*	*	*	*	*	2470	2112	*	2797	*	*	*	*	*	*	*	*	334
       0	*	*	*	*	*	0	2741	0	1757	

P 335  *	*	*	*	*	*	*	*	2112	*	*	*	1063	*	1785	*	*	*	*	*	335
       0	*	*	*	*	700	1379	2741	0	1757	

S 336  *	*	*	2827	*	*	*	2215	*	*	*	*	*	*	*	1286	3095	3099	*	*	336
       0	*	*	*	*	0	*	3197	0	1000	

E 337  1781	*	*	878	*	*	*	*	*	*	*	*	*	*	2598	*	*	*	*	*	337
       0	*	*	*	*	*	*	3535	0	0	

E 338  *	*	2865	976	*	*	*	*	*	*	*	*	*	2403	2598	*	*	*	*	*	338
       302	*	2403	*	*	*	*	3535	0	0	

R 339  *	*	2359	2749	*	2782	*	*	*	*	*	*	*	2533	1564	*	*	*	*	*	339
       0	*	*	*	*	0	*	3112	0	1205	

K 340  2403	*	*	*	*	2865	*	*	1602	2045	*	*	*	3296	*	*	*	*	*	*	340
       0	*	*	*	*	*	*	3535	0	0	

A 341  1213	*	2865	*	*	*	*	2045	*	*	*	*	*	*	*	*	*	2403	*	*	341
       0	*	*	*	*	*	*	3535	0	0	

L 342  *	*	*	*	*	*	*	*	*	1309	*	*	*	*	1932	*	3439	*	2045	*	342
       0	*	*	*	*	*	*	3535	0	0	

Q 343  *	*	3367	*	*	*	*	2865	*	*	*	*	*	1184	3037	*	2295	*	*	*	343
       0	*	*	*	*	*	*	3535	0	0	

E 344  2865	*	3296	1077	*	*	*	*	*	*	*	*	*	1801	*	*	*	*	*	*	344
       0	*	*	*	*	*	*	3535	0	0	

F 345  *	*	*	*	631	2598	*	*	*	*	*	*	*	*	2403	*	*	*	*	*	345
       0	*	*	*	*	*	*	3535	0	0	

L 346  *	*	*	*	*	*	*	*	*	929	*	3367	*	2598	3439	*	*	3053	*	*	346
       0	*	*	*	*	*	*	3535	0	0	

G 347  3296	*	3037	*	*	1991	*	*	3294	*	*	2865	*	3053	*	*	2598	*	*	*	347
       0	*	*	*	*	*	*	3535	0	0	

I 348  *	*	*	*	2598	*	*	1963	3367	2045	3294	*	*	*	*	2865	*	*	*	*	348
       0	*	*	*	*	*	*	3535	0	0	

V 349  *	*	*	*	*	2598	*	3053	*	2865	*	*	*	*	*	*	*	793	*	*	349
       0	*	*	*	*	*	*	3535	0	0	

V 350  3296	*	2865	3439	*	*	*	*	3367	*	*	*	*	3053	*	*	3294	2136	3037	*	350
       689	*	1397	*	*	*	*	3535	0	0	

R 351  *	*	*	*	1964	*	*	*	2599	*	*	*	*	*	789	*	*	*	*	*	351
       570	1615	*	1585	585	675	1420	2579	1178	2005	

Q 352  *	2397	*	*	*	*	*	*	3182	*	3248	*	*	1570	3095	*	2827	*	*	*	352
       0	*	*	*	*	*	0	3197	0	1000	

Y 353  *	*	*	*	*	*	3095	*	*	*	*	*	*	*	3099	*	*	*	*	384	353
       0	*	*	*	*	0	*	3197	0	1000	

P 354  2598	*	2865	*	*	*	*	2403	*	*	*	*	976	*	*	*	*	*	*	*	354
       0	*	*	*	*	*	*	3535	0	0	

E 355  *	*	*	1637	*	*	3294	*	*	*	*	2169	2403	*	*	2598	*	*	*	*	355
       0	*	*	*	*	*	*	3535	0	0	

A 356  1714	*	*	*	*	3367	*	*	*	*	2295	2598	*	*	3439	2865	*	*	*	*	356
       0	*	*	*	*	*	*	3535	0	0	

T 357  *	*	*	*	*	2598	2295	*	*	*	*	*	2045	*	*	*	1991	2865	*	*	357
       0	*	*	*	*	*	*	3535	0	0	

I 358  *	*	*	2598	2865	2403	*	1298	*	*	*	*	*	*	*	*	*	3294	*	*	358
       0	*	*	*	*	*	*	3535	0	0	

Y 359  *	*	*	*	*	*	*	*	*	*	*	2598	*	*	*	*	*	*	*	260	359
       0	*	*	*	*	*	*	3535	0	0	

H 360  *	*	*	*	*	*	302	*	*	*	*	2403	*	*	*	*	*	*	*	*	360
       0	*	*	*	*	*	*	3535	0	0	

Y 361  *	*	*	*	2045	*	*	*	*	2403	*	*	*	*	*	*	*	*	2598	1309	361
       302	*	2403	*	*	*	*	3535	0	0	

A 362  1564	2749	*	*	*	*	2533	*	*	*	2359	*	*	*	*	2782	*	*	*	*	362
       0	*	*	*	*	0	*	3112	0	1205	

P 363  *	*	*	3053	*	2865	*	*	*	2598	*	*	1135	*	*	*	*	3037	*	*	363
       0	*	*	*	*	*	*	3535	0	0	

Y 364  *	*	*	*	*	*	*	*	*	*	*	*	2865	*	*	2598	*	*	*	520	364
       0	*	*	*	*	*	*	3535	0	0	

E 365  *	*	2403	631	*	*	*	*	*	*	*	*	*	*	*	*	2598	*	*	*	365
       0	*	*	*	*	*	*	3535	0	0	

K 366  2598	*	2403	*	*	*	*	*	1309	3037	*	*	*	*	3053	*	*	*	*	*	366
       570	*	1615	*	*	*	*	3535	0	0	

T 367  *	*	2470	2496	*	*	*	*	*	*	*	*	*	*	2112	*	1283	*	*	*	367
       1506	626	*	1000	1000	0	*	2741	2169	1757	

R 368  *	*	*	*	*	2403	*	*	2045	2295	*	*	*	*	1455	*	*	*	*	*	368
       0	*	*	*	*	*	*	3535	0	0	

R 369  *	*	*	*	2598	*	*	*	2124	*	*	*	*	*	724	*	*	*	*	*	369
       0	*	*	*	*	*	*	3535	0	0	

L 370  *	*	*	*	2598	*	*	*	*	260	*	*	*	*	*	*	*	*	*	*	370
       0	*	*	*	*	*	*	3535	0	0	

V 371  2160	*	*	*	*	1808	*	2865	*	*	*	*	*	*	*	*	*	1501	*	*	371
       0	*	*	*	*	*	*	3535	0	0	

K 372  *	*	*	*	*	2295	*	*	602	*	*	*	*	*	*	2865	*	*	*	*	372
       0	*	*	*	*	*	*	3535	0	0	

L 373  *	*	*	*	*	*	*	3367	*	1178	*	*	*	*	2295	*	*	1958	*	*	373
       0	*	*	*	*	*	*	3535	0	0	

Y 374  *	*	*	*	2403	*	*	2865	2598	*	*	*	*	*	*	*	*	*	*	976	374
       0	*	*	*	*	*	*	3535	0	0	

G 375  *	*	*	*	*	537	*	3367	*	3439	*	*	*	*	3037	*	*	*	*	*	375
       0	*	*	*	*	*	*	3535	0	0	

V 376  *	*	*	*	*	*	*	3296	*	*	*	*	*	*	2865	*	2045	1602	*	2403	376
       0	*	*	*	*	*	*	3535	0	0	

P 377  *	3294	*	*	*	3296	*	*	*	*	*	2865	1090	*	*	*	*	2403	*	*	377
       0	*	*	*	*	*	*	3535	0	0	

Q 378  *	*	2598	2295	*	*	*	*	2865	*	*	*	3053	1991	*	*	*	*	*	3037	378
       0	*	*	*	*	*	*	3535	0	0	

N 379  *	*	2295	2598	*	*	*	*	3053	*	*	1991	*	*	2865	*	3037	*	*	*	379
       570	*	1615	*	*	*	*	3535	0	0	

Q 380  *	*	2774	2797	*	*	*	*	*	*	*	*	*	1506	*	2470	*	2496	*	*	380
       379	2112	*	0	*	*	0	2741	1000	1757	

V 381  *	*	*	*	*	*	*	2112	*	*	*	*	*	*	2496	*	*	758	*	*	381
       0	*	*	*	*	700	1379	2741	0	1757	

S 382  *	*	2097	2827	*	*	*	*	*	*	*	*	*	*	2397	1199	*	*	*	*	382
       0	*	*	*	*	*	0	3197	0	1000	

P 383  *	*	3095	3099	*	*	*	*	2827	*	*	*	1199	*	*	2397	*	*	*	*	383
       0	*	*	*	*	0	*	3197	0	1000	

V 384  *	*	*	*	2598	*	*	2233	*	2295	2865	*	*	*	*	*	*	1831	*	*	384
       0	*	*	*	*	*	*	3535	0	0	

L 385  *	*	*	*	*	*	*	2598	*	976	*	2865	*	*	*	*	2403	*	*	*	385
       0	*	*	*	*	*	*	3535	0	0	

D 386  *	*	1991	3053	2865	*	*	*	*	*	*	*	*	*	2295	2598	*	*	*	3037	386
       0	*	*	*	*	*	*	3535	0	0	

S 387  *	*	*	*	*	*	*	*	*	2865	*	3296	*	3053	3037	1602	2403	*	*	*	387
       1018	1439	2865	1000	1000	*	*	3535	1910	0	

L 388  *	2827	*	*	2809	*	*	*	*	925	*	*	*	*	*	*	*	*	2397	*	388
       0	*	*	*	*	*	0	3197	0	1000	

V 389  *	*	*	*	2827	*	*	2215	*	*	*	2397	*	*	*	*	*	1140	*	*	389
       0	*	*	*	*	0	*	3197	0	1000	

D 390  *	*	302	*	*	2403	*	*	*	*	*	*	*	*	*	*	*	*	*	*	390
       0	*	*	*	*	*	*	3535	0	0	

I 391  *	*	*	*	*	*	*	1422	*	1625	2598	*	*	*	*	*	*	2865	*	*	391
       0	*	*	*	*	*	*	3535	0	0	

Y 392  *	*	*	*	1725	*	3053	*	*	*	*	*	*	*	*	2403	*	*	*	1366	392
       0	*	*	*	*	*	*	3535	0	0	

A 393  1263	*	*	3037	*	*	3053	*	*	*	*	*	2295	*	*	*	2865	*	*	*	393
       0	*	*	*	*	*	*	3535	0	0	

L 394  *	*	*	*	*	*	3037	2865	*	1135	*	*	*	*	*	*	*	2598	*	3053	394
       0	*	*	*	*	*	*	3535	0	0	

V 395  2598	*	*	*	*	*	*	3439	*	1949	*	*	*	*	*	*	*	1048	*	*	395
       0	*	*	*	*	*	*	3535	0	0	

R 396  *	*	*	*	*	*	*	*	2403	*	*	*	*	*	1100	3294	3037	3053	*	*	396
       0	*	*	*	*	*	*	3535	0	0	

S 397  *	*	*	*	*	*	*	*	2295	*	*	1956	*	3037	*	1263	*	*	*	*	397
       0	*	*	*	*	*	*	3535	0	0	

S 398  *	*	*	*	*	*	1956	*	3367	*	*	*	*	2598	3439	1366	*	*	*	*	398
       0	*	*	*	*	*	*	3535	0	0	

V 399  *	*	*	*	2865	*	*	2295	*	2598	*	3367	*	*	*	*	*	1333	*	*	399
       302	*	2403	*	*	*	*	3535	0	0	

V 400  2749	*	*	*	*	*	*	2782	*	*	*	*	*	*	2036	*	*	1114	*	*	400
       0	*	*	*	*	*	0	3112	0	1205	

V 401  *	2782	*	*	2533	2359	*	*	*	2749	*	*	*	*	*	*	*	1564	*	*	401
       313	*	2359	*	*	*	0	3112	0	1205	

P 402  *	*	*	*	*	1738	*	*	*	*	*	*	514	*	*	*	*	*	*	*	402
       0	*	*	*	*	0	*	2640	0	1817	

V 403  3294	*	*	*	*	2403	*	3037	*	*	*	*	2598	*	*	*	3296	1643	*	*	403
       0	*	*	*	*	*	*	3535	0	0	

E 404  *	*	3296	747	*	2598	*	*	*	*	2865	*	*	*	*	*	*	*	*	*	404
       0	*	*	*	*	*	*	3535	0	0	

S 405  *	*	*	*	*	2598	*	*	*	*	*	*	*	*	3439	631	*	3367	*	*	405
       0	*	*	*	*	*	*	3535	0	0	

Y 406  *	*	*	*	2295	*	*	*	*	1958	*	*	*	*	*	3367	*	*	*	1178	406
       0	*	*	*	*	*	*	3535	0	0	

S 407  3037	*	*	*	*	2598	*	*	*	*	*	*	*	*	*	932	*	2403	*	*	407
       0	*	*	*	*	*	*	3535	0	0	

L 408  *	*	*	*	*	*	*	*	*	302	*	*	*	*	*	*	3439	3367	*	*	408
       0	*	*	*	*	*	*	3535	0	0	

K 409  *	*	*	2403	*	*	*	*	302	*	*	*	*	*	*	*	*	*	*	*	409
       0	*	*	*	*	*	*	3535	0	0	

A 410  1366	*	*	*	*	*	*	3439	*	3367	*	*	*	2598	2865	3053	*	*	*	*	410
       0	*	*	*	*	*	*	3535	0	0	

L 411  *	*	*	*	*	*	*	1949	*	858	*	*	*	*	*	*	*	2403	*	*	411
       0	*	*	*	*	*	*	3535	0	0	

A 412  720	*	2403	2295	*	*	*	*	*	*	*	*	*	*	*	*	*	*	*	*	412
       0	*	*	*	*	*	*	3535	0	0	

P 413  *	*	3367	3439	*	*	*	*	2865	*	*	*	1213	*	3037	3053	*	*	*	*	413
       720	2295	2403	0	*	*	*	3535	1178	0	

Y 414  2359	*	*	*	*	*	*	*	*	*	*	*	*	*	*	*	*	*	1766	969	414
       0	*	*	*	*	*	0	3112	0	1205	

L 415  2359	*	*	*	*	*	*	*	*	901	1891	*	*	*	*	*	*	*	*	*	415
       0	*	*	*	*	*	0	3112	0	1205	

G 416  *	*	*	*	*	0	*	*	*	*	*	*	*	*	*	*	*	*	*	*	416
       0	*	*	*	*	0	*	3112	0	1205	

F 417  *	*	*	*	1090	*	*	*	3294	*	*	*	3439	*	*	*	3296	3367	*	2865	417
       302	*	2403	*	*	*	*	3535	0	0	

Q 418  *	*	2533	2749	*	*	2359	*	*	*	*	*	*	1048	*	*	*	*	*	*	418
       0	*	*	*	*	0	*	3112	0	1205	

W 419  *	*	*	*	*	*	*	*	*	3294	*	*	1781	*	*	*	*	*	720	*	419
       0	*	*	*	*	*	*	3535	0	0	

R 420  *	*	*	2598	*	*	*	*	*	2403	*	*	*	*	631	*	*	*	*	*	420
       602	2295	2865	1000	1000	*	*	3535	1178	0	

D 421  *	*	304	2397	*	*	*	*	*	*	*	*	*	*	*	*	*	*	*	*	421
       0	*	*	*	*	0	*	3197	0	1000	

V 422  3053	*	*	2598	*	*	*	3439	3037	*	*	*	3367	*	*	*	2865	1909	*	*	422
       0	*	*	*	*	*	*	3535	0	0	

E 423  *	*	2598	1422	*	*	*	*	*	*	*	*	*	3053	*	2865	2295	*	*	*	423
       0	*	*	*	*	*	*	3535	0	0	

A 424  1714	*	*	*	2598	*	*	3367	3439	2865	*	*	*	*	*	*	2295	*	*	*	424
       0	*	*	*	*	*	*	3535	0	0	

A 425  1213	*	*	*	*	2403	*	*	*	*	*	2865	*	*	*	2045	*	*	*	*	425
       0	*	*	*	*	*	*	3535	0	0	

G 426  3296	*	*	*	*	720	*	*	3367	3439	*	*	*	*	*	*	3294	*	*	*	426
       0	*	*	*	*	*	*	3535	0	0	

D 427  3037	*	1371	1932	*	*	*	3439	*	*	*	*	*	*	*	*	*	*	*	2865	427
       329	2295	*	1000	1000	*	*	3535	1178	0	

E 428  *	*	2598	1776	*	*	*	*	2193	*	*	3296	*	3053	*	*	3294	*	*	*	428
       0	*	*	*	*	*	*	3535	0	0	

S 429  *	2160	*	2403	*	*	*	2865	*	*	*	*	*	*	*	1152	*	*	*	*	429
       0	*	*	*	*	*	*	3535	0	0	

L 430  *	*	*	*	*	*	*	3037	*	1455	*	*	*	*	2403	*	*	3053	*	2295	430
       0	*	*	*	*	*	*	3535	0	0	

E 431  3296	3053	*	1991	*	3294	2598	*	*	*	*	*	*	*	2865	*	*	*	*	3037	431
       0	*	*	*	*	*	*	3535	0	0	

M 432  2598	*	*	*	*	*	*	*	*	2865	1991	*	*	*	2295	*	*	*	2045	*	432
       0	*	*	*	*	*	*	3535	0	0	

Y 433  *	*	*	*	*	*	*	*	*	2403	*	*	*	*	*	*	*	*	*	302	433
       0	*	*	*	*	*	*	3535	0	0	

E 434  *	2295	2045	1363	*	*	*	*	*	2598	*	*	*	*	*	*	*	*	*	*	434
       0	*	*	*	*	*	*	3535	0	0	

R 435  *	*	*	2295	*	*	*	2598	2865	*	*	3053	*	3037	1991	*	*	*	*	*	435
       0	*	*	*	*	*	*	3535	0	0	

W 436  2598	*	*	*	2403	*	*	*	*	2295	*	*	*	*	*	*	*	*	1178	*	436
       0	*	*	*	*	*	*	3535	0	0	

L 437  *	*	*	*	2403	*	*	*	2865	1298	*	*	*	*	3296	2598	*	*	*	*	437
       0	*	*	*	*	*	*	3535	0	0	

T 438  3296	*	*	3037	*	*	*	*	2124	*	*	*	*	*	3367	3294	1523	*	*	*	438
       0	*	*	*	*	*	*	3535	0	0	

A 439  1213	*	3439	*	*	*	*	*	3367	*	*	*	*	*	*	*	1397	*	*	*	439
       302	*	2403	*	*	*	*	3535	0	0	

G 440  2359	*	*	*	*	661	*	*	*	*	*	*	*	*	2533	*	*	*	*	*	440
       833	1189	*	629	1501	*	0	3112	1910	1205	

D 441  *	*	661	*	*	*	*	*	*	*	*	2533	2359	*	*	*	*	*	*	*	441
       0	*	*	*	*	*	0	3112	0	1205	

E 442  *	*	*	502	*	*	*	*	*	*	*	*	*	*	1766	*	*	*	*	*	442
       0	*	*	*	*	*	0	3112	0	1205	

A 443  553	*	*	2533	*	*	*	*	*	*	*	*	*	2782	*	*	*	*	*	*	443
       833	1189	*	1000	1000	0	*	3112	1910	1205	

V 444  2598	*	*	*	3053	*	*	*	*	1949	*	*	*	*	*	*	*	1135	*	*	444
       0	*	*	*	*	*	*	3535	0	0	

L 445  *	*	*	*	*	*	*	2403	*	631	*	*	*	*	2598	*	*	*	*	*	445
       0	*	*	*	*	*	*	3535	0	0	

K 446  2598	*	*	1560	*	*	*	*	1309	*	*	*	*	3439	*	*	*	*	*	*	446
       0	*	*	*	*	*	*	3535	0	0	

Q 447  3439	*	*	2295	*	*	*	3037	*	3053	*	*	*	1455	*	*	*	3367	*	*	447
       0	*	*	*	*	*	*	3535	0	0	

I 448  *	*	*	*	*	*	*	520	*	2598	2865	*	*	*	*	*	*	*	*	*	448
       0	*	*	*	*	*	*	3535	0	0	

L 449  *	*	*	2295	*	*	*	3037	2403	1043	*	*	*	*	*	*	*	*	*	*	449
       0	*	*	*	*	*	*	3535	0	0	

R 450  *	*	2365	*	*	3296	*	*	*	2865	*	3367	*	*	1714	2598	*	*	*	*	450
       0	*	*	*	*	*	*	3535	0	0	

Y 451  *	*	*	*	*	*	*	*	*	2403	*	*	*	*	*	*	*	*	*	302	451
       0	*	*	*	*	*	*	3535	0	0	

N 452  *	*	*	*	*	*	*	*	*	*	*	302	*	*	*	2403	*	*	*	*	452
       0	*	*	*	*	*	*	3535	0	0	

E 453  *	*	*	1178	*	2598	2295	*	*	*	*	*	2403	*	*	*	*	*	*	*	453
       0	*	*	*	*	*	*	3535	0	0	

D 454  *	*	720	*	*	3367	*	*	*	*	*	*	*	*	*	*	3439	*	*	2295	454
       0	*	*	*	*	*	*	3535	0	0	

D 455  *	*	147	3367	*	*	*	*	*	*	*	*	*	*	*	*	*	*	*	*	455
       0	*	*	*	*	*	*	3535	0	0	

C 456  *	570	*	2403	*	*	*	*	*	*	*	*	*	*	*	*	*	2865	*	*	456
       0	*	*	*	*	*	*	3535	0	0	

R 457  *	*	*	*	*	*	*	3367	*	*	*	*	*	*	302	*	*	3439	*	*	457
       0	*	*	*	*	*	*	3535	0	0	

A 458  720	*	*	*	*	*	*	*	*	*	*	*	*	*	*	2295	*	*	*	2403	458
       0	*	*	*	*	*	*	3535	0	0	

T 459  *	*	*	*	*	*	*	*	*	*	*	*	2403	*	*	*	302	*	*	*	459
       0	*	*	*	*	*	*	3535	0	0	

R 460  2598	*	*	*	*	*	2403	*	2865	*	*	*	*	*	1366	*	*	*	3053	*	460
       0	*	*	*	*	*	*	3535	0	0	

A 461  1602	*	*	3294	*	*	*	3053	3037	1615	*	*	*	*	*	*	*	*	*	*	461
       0	*	*	*	*	*	*	3535	0	0	

V 462  *	*	*	*	*	*	*	*	*	1625	*	*	*	*	*	*	*	1039	*	2403	462
       0	*	*	*	*	*	*	3535	0	0	

R 463  *	*	*	*	2403	*	*	*	2045	2865	*	*	*	*	1213	*	*	*	*	*	463
       0	*	*	*	*	*	*	3535	0	0	

D 464  *	*	879	*	*	*	2598	*	*	*	*	3294	*	*	*	*	*	*	*	2403	464
       0	*	*	*	*	*	*	3535	0	0	

W 465  *	*	*	*	2865	*	*	*	*	*	*	*	*	*	*	*	2403	*	570	*	465
       0	*	*	*	*	*	*	3535	0	0	

L 466  *	*	*	*	*	*	*	*	*	570	2865	*	*	*	2403	*	*	*	*	*	466
       0	*	*	*	*	*	*	3535	0	0	

R 467  *	*	*	*	*	2403	*	*	*	2295	*	*	*	*	1455	*	3053	3037	*	*	467
       0	*	*	*	*	*	*	3535	0	0	

Q 468  *	*	*	*	*	*	*	*	3053	3294	3296	3037	*	1263	*	2865	*	*	*	*	468
       0	*	*	*	*	*	*	3535	0	0	

F 469  *	*	*	*	1714	2598	*	*	*	*	*	*	*	3294	1781	*	*	*	*	2865	469
       0	*	*	*	*	*	*	3535	0	0	

A 470  1213	*	*	2403	3053	*	*	*	*	*	*	*	*	*	*	2865	*	3037	*	*	470
       0	*	*	*	*	*	*	3535	0	0	

R 471  2233	*	*	*	*	*	*	*	*	*	*	*	*	3037	2136	2094	*	*	3296	3294	471
       0	*	*	*	*	*	*	3535	0	0	

T 472  *	*	3037	2295	2865	3053	*	*	*	2403	*	*	*	*	*	*	2136	*	*	*	472
       0	*	*	*	*	*	*	3535	0	0	

A 473  1213	*	*	*	*	*	*	*	3037	*	*	*	3053	*	*	2865	*	2403	*	*	473
       0	*	*	*	*	*	*	3535	0	0	

P 474  2827	*	2215	*	*	2097	*	*	*	*	*	*	1903	*	*	*	*	*	*	2809	474
       0	*	*	0	*	*	*	3197	0	0	

//
