# Supplementary material for: The PD-(D/E)XK superfamily revisited: identification of new members among proteins involved in DNA metabolism and functional predictions for domains of (hitherto) unknown function
Source: BMC Bioinformatics. 2005 Jul 12;6:172. doi: 10.1186/1471-2105-6-172 (PMC1189080; doi:10.1186/1471-2105-6-172)
Supplement: Additional File 1 — An archive file in the zip format, which includes Hidden Markov Models of sequence & secondary structure profiles of PD-(D/E)XK nuclease families analyzed in this article (those known used as queries and newly identified ones). HMMs are in the format of the HHsearch program. The same data are available for download from the authors' FTP server: [file 1471-2105-6-172-S1.zip › hhsearch_pdexk_profiles/results/known/pfam01870.hhm]

NAME  pfam01870 Hjc Archaeal holliday junction resolvase (hjc). This family of archaebacterial proteins are holliday junction resolvases (hjc gene). The Holliday junction is an essential intermediate of homologous recombination. This protein is the archaeal equivalent of RuvC but is not sequence similar.
FAM   
FILE  pfam01870
COM   /cluster/usr/soeding/hh/hhmake -i /cluster/databases/hhpred/new_dbs/cdd_21Feb05/pfam01870.a3m 
DATE  Wed Feb 23 05:18:40 2005
LENG  117 match states, 117 columns in multiple alignment
FILT  13 out of 15 sequences passed filter (max seq id>=90%, coverage>=0%, min seq id with query=0%, Ndiff=0%)
NEFF  3.8 
SEQ
>ss_pred
CCHHHHHHHHHHHCCCEEEEECCCCCCCCCCCCEEECCCCEEEEEEEECCCCCCEEECHHHHHHHHHHHHHCCCCEEEEEEECCCCEEEECCCCCCCCCC
CCCCCCCCCEEECCCCC
>ss_conf
9158999999986683068703788887656417872895799988854889817767888999999998669935667884575225542554543366
45416765301103349
>Cons-pfam01870
xxxERelxkxLxxxGFaviRxpxSgxxxxxlPDiiAgxGxxxlxiEvKstxxxkiylxxxxvexLxeFaxxFgxxpxlaxkfxxxxwxfxxxxxxxxxxx
xxxxxxxxixxxxgxxx
>pfam01870 Hjc Archaeal holliday junction resolvase (hjc). This family of archaebacterial proteins are holliday junction resolvases (hjc gene). The Holliday junction is an essential intermediate of homologous recombination. This protein is the archaeal equivalent of RuvC but is not sequence similar.
KRAERELVKILEEHGFAVVRSPASGGVKRPLPDIIAGNGEVYLLIEVKSTKKDKIYLKKEDVEKLVEFARKFGGKPFLALKFKGVGWRFLHPDELHETLE
GNYRNDEGIEFLLGIDL
>gi|14278692|pdb|1HH1|A Chain A, Chain A, The Structure Of Hjc, A Holliday Junction Resolving Enzyme From Sulfolobus Solfataricus
SAVERNIVSRLRDKGFAVVRAPASGSKrKDPIPDIIALKNGVIILIEMKSRkdIEGKIYVRREQAEGIIEFARKSGGSLFLGVKKPG--VLKFIPFEkLR
RTETGNYVADSEIEGLDLEDL
>gi|267532 HYPOTHETICAL 14.5 KD PROTEIN (ORF6)
MRQIAEMRKEVSQHGFDVRMMEVPGMK-----VAIAGDGEVNYLFMLLP-FRDKFKLKKRDVWLFKKLSYKFKARPFLVTFDKMLSFYPLHALEeGGEHF
ELDIRNSRGLMFSFDTIV
>gi|13785157 holliday junction resolvase [Sulfolobus virus SIRV-2]
KYYEYKTLEILEENGFKALRIPVSGTGKQALPDIIATKDNTIYPIEVKSTSKDVITIKKFQIEKLFEFCEIFDFCNCQPLVAIH---YKKYKTVIVYTLP
QDVRAKEKIKFKYGINS
>gi|13814368 Holliday-junction resolvase [Sulfolobus solfataricus]
KNAERELVSILRGEGFNAVRIPTSNSSPNPLPDIFATKGNTLLSIECKSTWENKVKVKEHQVRKLLDFLSMFTMKgvPLIAIKFKQVhEWRVLVPEK-AE
DIIVTIDNSIPIEDLFKILE
>gi|10581665 Holliday junction resolvase; Hjr [Halobacterium sp. NRC-1]
NRRERELVNALDETGFAVMRAPASGAAtKRDLPDVLAGNGEEFYAIEAKSSAGDPIYLDGEEVESLVYFARNFGAKPRIGARFDREDWYFFHPADLHTTD
AGSYRVKKQTALADGTEL
>gi|2622382 conserved protein [Methanothermobacter thermautotrophicus str. Delta H]
TRGERDLVKLLWEKGFAAMRAPASGGAtKKPLPDIIAGNGEIYLAIEVKTTARERIYIDSEKIGALLRFSDIFGARPYIGIKFRYRDWIFLSPGDLELTP
SSNYRLDLDIALERGRDL
>gi|2496010 Hypothetical protein MJ0497
SSFERELKRLLEKEGFAVIRSAGSKGV-----DLIAGRKGEVLIFECKTSSKTKFYINKEDIEKLISFSEIFGGKPYLAIKFNGE-MLFINPF-LLSTNG
KNYVIDERIK-AIAIDF
>gi|2648580 conserved hypothetical protein [Archaeoglobus fulgidus DSM 4304]
TRFERDLLVELWKAGFAAIRVAGSGVSPFPCPDIVAGNGRTYLAIEVKMRKELPLYLSADEVEQLVTFARGFGAEAYVALKLPRKKWRFFPVQ-MLERTE
KNFKIDESVY-PLGLEI
>gi|5104108 143aa long hypothetical protein [Aeropyrum pernix]
VGYERELAKILWERGWAVIRGPASGGGsrSRVQPDLVAVRGGVVLVFEIKKARGETVYLDPGQVLGLLEWARRAGGDAWIALRLVGKGWRFHRADSlEHT
RRGGFKISRPGGGLKLRDLL
#
NULL   3706	5728	4211	4064	4839	3729	4763	4308	4069	3323	5509	4640	4464	4938	4285	4423	3815	3783	6325	4665	
AVER   3865	7276	4299	3627	4050	3584	6647	3807	3393	3315	6002	5197	4439	6112	3833	4321	4966	3710	6335	5166	
HMM    A	C	D	E	F	G	H	I	K	L	M	N	P	Q	R	S	T	V	W	Y	
       M->M	M->I	M->D	I->M	I->I	D->M	D->D	Neff	Neff_I	Neff_D
       0	*	*	0	*	0	*	99999	99999	99999	
K 1    2580	*	*	*	*	*	*	*	2119	*	2909	3733	*	*	*	2756	2755	3353	*	*	1
       0	*	*	*	*	*	*	3850	0	0	

R 2    3519	*	*	*	*	3353	*	*	*	*	*	2793	*	4097	1345	3110	*	*	*	3285	2
       0	*	*	*	*	*	*	3850	0	0	

A 3    1762	*	*	*	2849	3832	*	*	*	*	*	*	*	2909	3733	*	*	3519	*	2319	3
       0	*	*	*	*	*	*	3850	0	0	

E 4    *	*	*	206	*	*	*	2909	*	*	*	*	*	*	*	*	*	*	*	*	4
       0	*	*	*	*	*	*	3850	0	0	

R 5    2909	*	*	*	*	*	*	*	*	*	*	*	*	*	388	*	*	*	*	3285	5
       0	*	*	*	*	*	*	3850	0	0	

E 6    *	*	2755	595	*	*	*	*	3285	*	*	3519	*	*	*	*	*	*	*	*	6
       0	*	*	*	*	*	*	3850	0	0	

L 7    *	*	*	*	*	*	*	3519	*	563	2909	*	*	*	*	*	3285	*	*	*	7
       0	*	*	*	*	*	*	3850	0	0	

V 8    3353	*	*	*	*	*	*	2580	4039	2470	*	*	*	*	2909	*	*	1473	*	*	8
       0	*	*	*	*	*	*	3850	0	0	

K 9    *	*	*	3285	*	*	*	*	1150	*	*	3733	*	*	3110	2492	*	3681	*	*	9
       0	*	*	*	*	*	*	3850	0	0	

I 10   3733	*	*	2244	*	*	*	1608	3200	2400	*	*	*	*	3519	*	*	*	*	*	10
       0	*	*	*	*	*	*	3850	0	0	

L 11   *	*	*	*	*	*	*	*	*	206	*	*	*	*	*	*	*	2909	*	*	11
       0	*	*	*	*	*	*	3850	0	0	

E 12   *	*	3733	1443	*	*	*	*	*	*	*	*	*	*	2492	2909	*	*	2023	*	12
       0	*	*	*	*	*	*	3850	0	0	

E 13   *	*	3519	1384	*	3466	*	*	2342	*	*	4185	*	2909	4215	*	*	*	*	*	13
       0	*	*	*	*	*	*	3850	0	0	

H 14   3681	*	*	2724	*	*	2128	*	2667	3200	*	3285	*	*	3353	*	3733	*	*	*	14
       0	*	*	*	*	*	*	3850	0	0	

G 15   *	*	*	*	*	0	*	*	*	*	*	*	*	*	*	*	*	*	*	*	15
       0	*	*	*	*	*	*	3850	0	0	

F 16   *	*	*	*	149	*	*	*	*	*	*	*	*	*	*	*	*	*	3353	*	16
       0	*	*	*	*	*	*	3850	0	0	

A 17   570	*	2909	*	*	*	*	*	3285	*	*	3466	*	*	*	*	*	*	*	*	17
       0	*	*	*	*	*	*	3850	0	0	

V 18   1551	*	*	*	*	*	*	*	*	*	*	*	*	*	*	*	*	602	*	*	18
       0	*	*	*	*	*	*	3850	0	0	

V 19   *	*	*	*	*	*	*	1783	*	3285	2782	*	*	*	2909	*	*	1607	*	*	19
       0	*	*	*	*	*	*	3850	0	0	

R 20   *	*	*	*	*	*	*	*	*	*	2909	*	*	*	206	*	*	*	*	*	20
       0	*	*	*	*	*	*	3850	0	0	

S 21   2104	*	*	*	*	3353	*	2373	*	*	2909	*	*	*	*	1914	*	3681	*	*	21
       0	*	*	*	*	*	*	3850	0	0	

P 22   1708	*	*	2909	*	*	*	*	*	*	*	*	834	*	*	*	*	*	*	*	22
       0	*	*	*	*	*	*	3850	0	0	

A 23   1443	*	*	*	*	1708	*	*	*	*	*	*	*	*	*	*	3466	2085	*	*	23
       0	*	*	*	*	*	*	3850	0	0	

S 24   *	*	*	*	*	*	*	*	*	*	*	*	2909	*	*	206	*	*	*	*	24
       0	*	*	*	*	*	*	3850	0	0	

G 25   *	*	*	*	*	553	*	*	2132	*	*	3466	*	*	*	*	*	*	*	*	25
       0	*	*	*	*	*	*	3850	0	0	

G 26   3733	*	*	*	*	1910	*	*	2580	*	2909	*	*	*	*	2492	3285	3681	*	*	26
       0	*	*	*	*	*	*	3850	0	0	

V 27   2782	*	*	*	*	2319	*	*	2182	*	*	*	*	*	*	2570	*	1914	*	*	27
       1698	1597	1469	373	2135	*	*	3850	2304	0	

K 28   *	*	*	*	*	*	*	*	770	*	*	*	1904	*	*	2771	*	*	*	*	28
       0	*	*	*	*	*	0	3162	0	2436	

R 29   *	*	2908	*	2957	*	*	*	3158	*	*	2854	*	2757	1558	*	*	*	*	*	29
       0	*	*	*	*	*	0	3162	0	2436	

P 30   2757	*	3128	*	*	*	*	*	*	*	*	*	758	*	*	*	*	2771	*	*	30
       0	*	*	*	*	*	0	3162	0	2436	

L 31   *	2957	*	*	*	*	*	2908	*	758	*	*	*	2771	*	*	*	*	*	*	31
       0	*	*	*	*	*	0	3162	0	2436	

P 32   *	*	*	*	*	*	*	*	*	*	*	*	0	*	*	*	*	*	*	*	32
       0	*	*	*	*	0	*	3162	0	2436	

D 33   *	*	206	*	*	*	*	*	*	*	*	*	*	*	*	*	*	2909	*	*	33
       0	*	*	*	*	*	*	3850	0	0	

I 34   2909	*	*	*	*	*	*	942	*	2203	*	*	*	*	*	*	*	2954	*	*	34
       0	*	*	*	*	*	*	3850	0	0	

I 35   *	*	*	*	3466	*	*	1026	*	3733	*	*	*	*	*	*	*	1543	*	*	35
       0	*	*	*	*	*	*	3850	0	0	

A 36   0	*	*	*	*	*	*	*	*	*	*	*	*	*	*	*	*	*	*	*	36
       0	*	*	*	*	*	*	3850	0	0	

G 37   *	*	*	*	*	685	*	*	*	3519	*	*	*	*	*	*	2373	3353	*	*	37
       0	*	*	*	*	*	*	3850	0	0	

N 38   *	*	2909	*	*	*	*	*	1835	*	*	1225	*	*	2655	*	*	*	*	*	38
       0	*	*	*	*	*	*	3850	0	0	

G 39   *	*	3285	*	*	416	*	*	4039	*	*	3519	*	*	*	*	*	*	*	*	39
       0	*	*	*	*	*	*	3850	0	0	

E 40   *	*	*	1663	*	2024	*	*	3155	*	*	2373	*	*	3681	4185	*	*	*	*	40
       0	*	*	*	*	*	*	3850	0	0	

V 41   *	*	*	2878	*	*	*	3011	4097	*	4185	*	*	*	*	*	1884	1492	*	*	41
       0	*	*	*	*	*	*	3850	0	0	

Y 42   *	*	*	*	3733	*	*	2397	*	3466	*	2909	*	*	*	*	*	2655	*	1504	42
       0	*	*	*	*	*	*	3850	0	0	

L 43   *	*	*	*	*	*	*	3519	*	733	*	*	*	*	*	*	*	*	*	1685	43
       0	*	*	*	*	*	*	3850	0	0	

L 44   2162	2580	*	*	*	*	*	4039	*	1957	*	*	3285	*	*	3466	*	3353	*	*	44
       0	*	*	*	*	*	*	3850	0	0	

I 45   *	*	*	*	1777	*	*	498	*	*	*	*	*	*	*	*	*	*	*	*	45
       0	*	*	*	*	*	*	3850	0	0	

E 46   *	*	*	206	*	*	*	*	*	*	2909	*	*	*	*	*	*	*	*	*	46
       0	*	*	*	*	*	*	3850	0	0	

V 47   3733	2724	*	*	*	*	*	3353	*	2909	3519	*	*	*	*	*	*	1135	*	*	47
       0	*	*	*	*	*	*	3850	0	0	

K 48   *	*	*	*	*	*	*	*	206	2909	*	*	*	*	*	*	*	*	*	*	48
       0	*	*	*	*	*	*	3850	0	0	

S 49   4185	*	*	*	*	*	*	*	3353	*	3681	*	2909	*	*	1349	2435	4097	*	*	49
       206	*	2909	*	*	*	*	3850	0	0	

T 50   3180	*	*	*	*	*	*	*	*	*	*	*	*	*	2420	2659	877	*	*	*	50
       151	3335	*	1000	1000	0	*	3481	1000	1000	

K 51   2782	*	*	*	2909	*	*	3519	2136	*	*	*	*	*	2710	2614	*	*	3466	*	51
       0	*	*	*	*	*	*	3850	0	0	

K 52   *	*	*	1968	*	2530	*	*	1443	*	*	*	*	*	2298	*	*	*	*	*	52
       0	*	*	*	*	*	*	3850	0	0	

D 53   *	*	1298	2573	*	2826	*	*	*	3681	*	3466	*	*	*	*	3110	*	*	*	53
       0	*	*	*	*	*	*	3850	0	0	

K 54   *	*	*	*	*	*	4097	*	950	*	*	*	2707	*	3832	*	3353	3285	*	*	54
       0	*	*	*	*	*	*	3850	0	0	

I 55   *	*	*	*	2366	*	*	1425	*	2028	*	*	*	*	*	*	*	2408	*	*	55
       0	*	*	*	*	*	*	3850	0	0	

Y 56   *	*	*	*	*	*	*	*	2161	*	*	*	*	*	*	*	3285	*	*	570	56
       0	*	*	*	*	*	*	3850	0	0	

L 57   *	*	*	*	*	*	*	1799	*	1070	*	*	*	*	*	*	*	2082	*	*	57
       0	*	*	*	*	*	*	3850	0	0	

K 58   *	*	2039	*	*	4097	*	*	1261	*	*	4039	*	*	2814	3681	*	*	*	*	58
       0	*	*	*	*	*	*	3850	0	0	

K 59   3681	*	*	3466	*	2954	*	*	1161	*	*	*	3353	*	3519	3832	*	*	*	*	59
       0	*	*	*	*	*	*	3850	0	0	

E 60   *	*	2924	1375	3285	3353	3466	*	*	*	*	*	*	*	2384	*	*	*	*	*	60
       0	*	*	*	*	*	*	3850	0	0	

D 61   *	*	1328	2707	*	*	*	*	3832	*	*	*	*	1403	*	*	*	*	*	*	61
       0	*	*	*	*	*	*	3850	0	0	

V 62   3519	*	*	*	*	*	*	2098	*	4215	4097	*	*	*	*	*	*	819	*	*	62
       0	*	*	*	*	*	*	3850	0	0	

E 63   *	*	*	1012	*	2959	*	*	4215	3353	*	*	*	*	3466	*	*	*	2909	*	63
       0	*	*	*	*	*	*	3850	0	0	

K 64   3832	*	*	*	*	2433	*	*	1536	2909	*	*	*	3681	3140	3733	*	*	*	*	64
       0	*	*	*	*	*	*	3850	0	0	

L 65   *	*	*	*	2909	*	*	3519	*	465	*	*	*	*	*	*	*	4185	*	*	65
       0	*	*	*	*	*	*	3850	0	0	

V 66   *	*	*	*	3285	*	*	2276	2909	1951	*	*	*	*	*	*	*	1741	*	*	66
       0	*	*	*	*	*	*	3850	0	0	

E 67   *	*	3466	1023	*	*	*	*	2909	*	*	*	*	*	3832	4039	3681	*	*	3733	67
       0	*	*	*	*	*	*	3850	0	0	

F 68   *	*	*	*	379	*	*	*	*	2909	*	*	*	*	*	*	*	*	3353	*	68
       0	*	*	*	*	*	*	3850	0	0	

A 69   1046	3285	*	*	*	*	*	*	*	3466	*	*	*	*	*	1632	*	*	*	*	69
       0	*	*	*	*	*	*	3850	0	0	

R 70   *	*	3832	2614	*	*	*	*	4185	*	*	4215	*	*	1204	3466	*	*	*	2909	70
       0	*	*	*	*	*	*	3850	0	0	

K 71   *	*	*	*	*	3681	*	2098	1448	*	3466	3733	*	*	2678	*	*	*	*	*	71
       0	*	*	*	*	*	*	3850	0	0	

F 72   3353	*	*	*	295	*	*	*	*	*	*	*	*	*	*	3519	*	*	*	*	72
       0	*	*	*	*	*	*	3850	0	0	

G 73   *	*	3285	*	*	570	*	*	2909	*	*	*	*	*	*	*	3466	*	*	*	73
       0	*	*	*	*	*	*	3850	0	0	

G 74   1488	*	*	*	3285	1151	*	*	*	*	3466	*	*	*	*	*	*	*	*	*	74
       0	*	*	*	*	*	*	3850	0	0	

K 75   *	3285	3353	3681	*	*	*	4097	1650	*	*	*	*	*	2298	3519	4215	*	*	*	75
       137	3466	*	1000	1000	*	*	3850	1000	0	

P 76   2508	*	*	*	*	*	*	*	*	3519	*	3285	657	*	*	*	*	*	*	*	76
       0	*	*	*	*	*	*	3850	0	0	

F 77   *	3285	*	*	1957	*	*	4185	*	3466	*	*	*	*	3733	*	*	3155	3353	2258	77
       0	*	*	*	*	*	*	3850	0	0	

L 78   *	*	*	*	*	*	*	1583	*	1042	*	*	*	3285	*	*	*	3681	*	*	78
       0	*	*	*	*	*	*	3850	0	0	

A 79   912	*	*	*	*	2104	*	*	*	*	*	*	3285	*	*	*	*	2909	*	*	79
       0	*	*	*	*	*	*	3850	0	0	

L 80   3733	*	*	*	*	*	*	2174	*	1664	*	*	*	*	*	*	2909	1974	*	*	80
       0	*	*	*	*	*	*	3850	0	0	

K 81   *	*	*	*	2909	*	*	*	758	*	*	*	*	*	2530	*	*	3285	*	*	81
       0	*	*	*	*	*	*	3850	0	0	

F 82   3285	*	2909	*	997	*	*	*	3519	2508	*	*	*	*	*	*	*	*	*	*	82
       0	*	*	*	*	*	*	3850	0	0	

K 83   *	*	3733	*	*	*	*	2666	1939	3155	*	4039	2598	*	3832	*	*	3353	*	*	83
       0	*	*	*	*	*	*	3850	0	0	

G 84   *	*	*	*	*	1351	3285	*	*	*	2909	4097	*	3466	2707	*	*	*	*	3832	84
       304	*	2397	*	*	*	*	3850	0	0	

V 85   *	*	*	2536	*	*	*	*	2224	2665	*	*	*	*	3518	*	*	1440	*	*	85
       314	3105	3651	0	*	*	0	3461	1000	1665	

G 86   *	*	2336	3023	*	1290	*	*	3263	*	*	*	*	*	*	2592	*	*	*	*	86
       0	*	*	*	*	751	1301	3377	0	2026	

W 87   *	*	*	*	2767	*	*	*	*	*	3862	*	*	*	*	*	*	3343	544	*	87
       0	*	*	*	*	0	*	3624	0	1000	

R 88   *	*	*	*	*	*	*	3832	*	2756	*	*	*	*	1087	*	*	*	*	1685	88
       0	*	*	*	*	*	*	3850	0	0	

F 89   *	*	*	*	770	*	*	*	2397	*	*	*	2909	*	*	*	*	3466	*	*	89
       0	*	*	*	*	*	*	3850	0	0	

L 90   *	*	*	*	1765	*	3353	3068	3285	1595	*	*	*	*	*	*	*	4185	*	*	90
       0	*	*	*	*	*	*	3850	0	0	

H 91   *	*	*	4097	*	*	2026	3519	*	*	*	4039	3681	*	2721	3832	*	2781	*	3285	91
       0	*	*	*	*	*	*	3850	0	0	

P 92   2114	*	*	*	*	*	*	*	3285	4185	*	*	1074	*	*	*	*	2874	*	*	92
       0	*	*	*	*	*	*	3850	0	0	

D 93   3733	*	2395	3466	2756	3832	*	*	*	2909	*	*	*	3681	*	3155	3285	*	*	*	93
       410	*	2014	*	*	*	*	3850	0	0	

E 94   *	*	2331	1617	*	*	*	*	3110	*	*	*	3238	*	*	2978	*	2982	*	*	94
       1031	1340	3110	0	*	0	*	3558	2344	1949	

L 95   *	*	*	3245	*	2293	*	3126	3947	1459	3533	4036	*	*	*	*	*	*	*	*	95
       0	*	*	*	*	0	*	3693	0	1000	

H 96   3466	*	*	3011	*	2909	2250	4097	*	2849	*	*	*	*	3519	*	*	2666	*	*	96
       0	*	*	*	*	*	*	3850	0	0	

E 97   *	*	*	1332	*	4215	*	*	*	3832	*	*	*	*	3519	3110	2530	*	*	3285	97
       0	*	*	*	*	*	*	3850	0	0	

T 98   *	*	3466	*	*	*	2909	*	4097	*	*	4215	*	*	2508	4185	1207	*	*	*	98
       0	*	*	*	*	*	*	3850	0	0	

L 99   *	*	3733	3519	2384	*	*	3466	*	2008	*	4039	3832	*	3353	*	3681	*	*	*	99
       0	*	*	*	*	*	*	3850	0	0	

E 100  3733	*	*	2010	*	2655	*	3466	*	*	*	*	3285	*	*	2998	3519	3155	*	*	100
       0	*	*	*	*	*	*	3850	0	0	

G 101  *	*	*	*	4097	1749	*	3200	2849	2909	*	*	*	3285	*	3832	*	3466	*	*	101
       0	*	*	*	*	*	*	3850	0	0	

N 102  *	*	2085	*	3353	*	*	*	*	*	*	1584	*	*	*	2442	2747	*	*	*	102
       0	*	*	*	*	*	*	3850	0	0	

Y 103  *	*	*	*	3681	*	*	2161	3353	*	*	*	2580	*	*	*	*	3285	*	1596	103
       0	*	*	*	*	*	*	3850	0	0	

R 104  *	*	2781	*	*	*	*	3353	3681	*	*	4215	*	*	1257	4097	*	2756	*	*	104
       0	*	*	*	*	*	*	3850	0	0	

N 105  2397	*	3200	*	*	*	*	2849	*	3832	*	1939	*	*	*	2678	*	3733	*	*	105
       0	*	*	*	*	*	*	3850	0	0	

D 106  *	*	1584	*	*	2580	*	*	2492	*	*	*	*	*	3353	2161	*	*	*	*	106
       0	*	*	*	*	*	*	3850	0	0	

E 107  *	*	*	1368	*	*	*	3466	3733	3832	*	*	3353	*	2909	3519	*	4097	*	*	107
       0	*	*	*	*	*	*	3850	0	0	

G 108  *	*	3832	3519	*	1898	*	*	3285	*	*	*	2781	3733	4039	2874	4215	*	*	*	108
       0	*	*	*	*	*	*	3850	0	0	

I 109  *	*	*	*	*	3353	*	1157	*	1735	*	*	*	*	*	*	3733	3681	*	*	109
       0	*	*	*	*	*	*	3850	0	0	

E 110  2782	*	*	1388	*	3353	*	*	2614	*	2909	*	*	*	*	*	*	*	*	3681	110
       216	*	2849	*	*	*	*	3850	0	0	

F 111  *	*	3273	*	1718	3289	*	*	*	1791	*	*	*	*	*	*	*	2312	*	*	111
       0	*	*	*	*	0	*	3669	0	1548	

L 112  2878	*	*	3832	*	*	*	4185	2319	1871	*	*	3681	*	*	2909	*	4215	*	*	112
       0	*	*	*	*	*	*	3850	0	0	

L 113  *	*	2622	*	2161	*	*	4039	*	1615	*	*	*	*	3832	*	*	4215	*	3285	113
       0	*	*	*	*	*	*	3850	0	0	

G 114  4039	*	2909	*	*	915	*	*	3466	3519	*	*	*	*	3353	*	*	*	*	*	114
       0	*	*	*	*	*	*	3850	0	0	

I 115  *	*	3353	3519	*	*	*	1517	*	2924	*	*	*	*	3832	*	2263	4185	*	*	115
       0	*	*	*	*	*	*	3850	0	0	

D 116  *	*	1969	2707	*	*	*	2909	*	2408	*	3285	*	2580	*	*	*	*	*	*	116
       0	*	*	*	*	*	*	3850	0	0	

L 117  *	*	*	3466	4039	*	*	3681	3140	1443	*	*	*	*	4215	3285	*	2909	*	*	117
       0	*	*	0	*	*	*	3850	0	0	

//
