# Supplementary material for: The PD-(D/E)XK superfamily revisited: identification of new members among proteins involved in DNA metabolism and functional predictions for domains of (hitherto) unknown function
Source: BMC Bioinformatics. 2005 Jul 12;6:172. doi: 10.1186/1471-2105-6-172 (PMC1189080; doi:10.1186/1471-2105-6-172)
Supplement: Additional File 1 — An archive file in the zip format, which includes Hidden Markov Models of sequence & secondary structure profiles of PD-(D/E)XK nuclease families analyzed in this article (those known used as queries and newly identified ones). HMMs are in the format of the HHsearch program. The same data are available for download from the authors' FTP server: [file 1471-2105-6-172-S1.zip › hhsearch_pdexk_profiles/results/known/COG1672.hhm]

NAME  COG1672 Predicted ATPase (AAA+ superfamily) [General function prediction only]
FAM   
FILE  COG1672
COM   /cluster/usr/soeding/hh/hhmake -i /cluster/databases/hhpred/new_dbs/cdd_21Feb05/COG1672.a3m 
DATE  Tue Feb 22 20:09:52 2005
LENG  359 match states, 359 columns in multiple alignment
FILT  89 out of 91 sequences passed filter (max seq id>=90%, coverage>=0%, min seq id with query=0%, Ndiff=0%)
NEFF  9.1 
SEQ
>ss_pred
CCCCCCHHHHHHHHHHHCCCCCCCEEEEEECCCCCHHHHHHHHHCCCCCCEEEEEEEECCCCCCCCHHHHHHHHHHHHHHCCCCCHHHHHHHHHHHCCCC
CCCEEEEEEECCCCCHHHHHHHHHHHHHHHHHHHCCCEEEHHHHHHHHHHHHCCCHHHHHHHHHHHHCCCCCEEEEEEEECCCHHHHHHHHHCCCCCCCC
EEEEEECCCCCHHHHHHHHHHHHHHHCCCCCCCCCCEEEEECCCCCHHHHHHHHHHHHHHCCHHHHHHHHHHHHHHHHHHHHHHHCCCCCCHHHHHHHHH
HHHHHHHHHHHHCCCCCCCCCCHHHHHHHHHHHHHCCCCCCCCEEEEHHHHHHHHHHCC
>ss_conf
9643437899999986313556647999712786535788988404666328999852024566411455788988764012100457888753200346
7511478751122202568888776766765542485262578898766863255899999998620022210011100003125665443001245651
2688751663057899999873454302465411000011214871025677654554302468899999999999999887531124530001235554
22224676532100135665306899998866420134357750232127767887339
>Cons-COG1672
xxxfxxrexelxxlxxxxxxxxxxxxxixGxrrxGKtxlxxxxxxxxxxxxxxvxxxxxxxxxxxxxxxxxxxxlfxxxxxxxxdxxxxxxxxxxxxxxx
xxxxxxxlxxxxxxxxxxxlxxxxxlxxxxxxxxxxxxixxxdexqxxxxxxxxxxxlxxxlxxxxxxlxxxxxixxxxexxxxxxxxxxxxxxxxxxxx
xxxxxxlxxfxxxxxlxxLxxlxxxxxxxxxxxxxxxxxxxxxxgxpxwxxxxxxxxxxxxxxxxxlxxxlexxxxxxlxxxxxxxxxxxrxxxxxxeix
xxxxxxkxxxxxxxxxxxxxxxxxxlxxlxxxxxxxxxixxxxxyxixxxxixxxxxxx
>COG1672 Predicted ATPase (AAA+ superfamily) [General function prediction only]
IMKFFDREKELEELLKIIESEPPSIVFIYGRRRVGKTSLLKEFIKEKLGIYILVDFYINLRNKRFSSYLDFIEALFEYLEGKIIDEFKYLVKSLKDILSS
ISIVFLILNGSSVGMMEEVLSYKSPLLGRRTGELGLKPILFFDELQFLPRLYGNLENLLNLLFNKFDFLYKEAHLLLGSELGEDSLYLEILYAIALLKGR
IAEYIGLDDFDKETYLKFLEFLGEEEREKPLTEEEKELYYIYDGGFPFWLREVGPNLSLIKDLEEYLGKLLEEAARELLSELSKLKKRIGRWWYKLEEID
IVESELKLFKIEVKWKDLKKEAKEVLFLLKKNILFLNPIEGKPQYGLVDKAIKEKLKLR
>gi|16330414 (NC_000911) unknown protein [Synechocystis sp. PCC 6803]
ENDLIGRSEQIRQLENKIFSDELESSIIFGQKRVGKTSIAKIIENKLKKHSLYTAIYISVGSldKSSPEKFLKslgeyiyeeiiddqpfNEYKLPGFEFE
dsitpldklfrkirKIEPNHKFVIILDEFDEipsqlykltdIGDNFFHNIRSLSSNNNIgFILVGGENMTTINQSTDKLnkfeSfPVDYFDKGRFwKDfq
dlvckpveGIIEFTdnailelykmtegnpffTKLICGNIYNMACETRNAYVSYEEVTKAISkSLSSINSNNVNHFWKdgikesdpvevdkietqrrkfli
syaREIRSGKNSFTKEVVLNnSIlDKTVTTKVFESFVNRkilieESENYRFKPLFFDKWLTNEGFNIITSealdeqaieelekeEDRAYVEDTEIVDLCK
SWgEIATYRAQQitpqhiRSWLDQfSNNIEKRLMfilLLNLKFYTQIEVREKLGiihnEVKKGLVYKLPKNAKGETKTREvllsafgsptksGSTYLRLY
ATVNNFYRSS
>gi|15792130 (NC_002163) hypothetical protein Cj0792 [Campylobacter jejuni]
------------MLYKRKNIKFKNFVDLHKNLSLSKLFDFYSVFEGFEKLNILNFEDDVFTNieRILLDDYLKIKSYFALDETS-SYALTLLAKNNRKRF
S-INRKIQHFKALS------TLKYLLETGIIKLEYSKE-AKKIKDKRQK--------------IKKELRSYVVQDKIIFSNHFTRFFfYFLKPNEKLILQ
NR-YKEVLECIKEKFELYQSFCfEQLSRELLEKKFNINGVQSYWDKNLELDLYYQDENLCFVG---EVKFKNKKICKNILNLlKSKAKSLN---------
---LAPN--YYIIISKNGFSKEIDKICEQNLLLLDLNDFKILLEE-------------------
>gi|20088977 (NC_003552) predicted protein [Methanosarcina acetivorans str. C2A] [Methanosarcina acetivorans C2A]
GEDFVDREQEIKQILATLRK-D--NVLLAAPRRFGKTSIMRKLERELFGDGNVVIFLDVESInsPQRFLSEIIleLTDFKEFSIKSgFLPKIKNICKLVQ
DNIEeiEIHTIFKAKLRSSVEESLkEDWIDKSDAVFRMINNNNLn-VYFIFDEFPI--AIKNMDs----MDAKIFLSWFRGLRQTCTHVRFIVGGsVSIE
RVLRNVGGTNVinDFKTIRVNGFERDVALQiVKnGFEEEDWEYTPLLGN-KILDCVGESYIPYFVGIMLSAIVDEqiITRKAVDSDLIENVYNARlLGSK
SKHYFdpyfdrLRIFYHeMDVKAAKAIlgrISTTENYPLELAFDAFQqetgSYDYEHFLDLISDLENDFYIEInNGELNFYSKMLKDWWRIF
>gi|20088978 (NC_003552) hypothetical protein (multi-domain) [Methanosarcina acetivorans str. C2A] [Methanosarcina acetivorans C2A]
MKMISTSKSIMENLIFTPRCSKIGGGFSMERSKGTMSDCINCNSSIAVSTSISVSSNNPKGItlYRYSPENVPPEILKNIFVGR-DDLFEKTFKDLETAG
K-NKTPRFYLIVGSRGIGKsHFLIMLYYRIKQELSSLYI-PIKFAEEEYS---VYRASDFFLRVLQERNEDISGILSLTDEDEILGASlDRLKEIAKKEN
KTYLIFVENLHEVFRQFDAKEvQKlRSIFQKYDFFSVIASsPIIFPGVAESEEPFYNFFRIQHLRELtIDEIKILLKKIAEIEGNIeFLENFKKCEp---
----RIEGISHLtggSPRLIIFFYELITRDNFDDMERVFFKILDEHTPYYQ----EIFQLLTGQRRLIFDAV
>gi|2495974 Hypothetical protein MJ0424
----------------------------------------------------------------------------------------------------
----------------------------------------------------------------------------------------------------
------------MLTNDSMnENLNELKRVFSSLTG-KEYFKNLDVGLVDLFRYLRDEIKDEkVVIALDEFQYLMQLNRGVLSIFQKIWDg-----ILADT
KVFLIicgSSCVSKHGRFRDW--------------------------------------------
>gi|14520512 (NC_000868) hypothetical protein [Pyrococcus abyssi]
GAKFIKEPPEVLRGVSMPRPKRRTPLFFDQRPRTLPEQLFGREEEVEKLFRALEAGSWVAVLgPRMVGKTSLalagANEFAKENGYNvvlvDLRDTETFR
EATEKILGrlprsILDSISEYLSSISEVSAKgAGAGLTVKLKKSAPARRALSDALFKVQDTIlILdEVQGIQqgvPHFLKALGAVFNENHSLQIIFTGSY
SGVVRrLFEATYSDESYGRPP--ISIMLTPWRESVAEDFL-RTGFEKLGVPYEEWEIRDTIRNLGTLPGWLNLYGVRRYVEr-NHEKALKTAIREAVKEA
KSELENILE--GRSPKARKVVRLLafgASWGDLIKTGISEDALSrllgILMDELFILNKDDMGIYYFADP--VYRKAAMSIPLVTEGE
>gi|18311783 (NC_003364) hypothetical protein [Pyrobaculum aerophilum]
----------------------------------------------------------------------------------------------------
----------------------------------------------------------------------------------------------------
MAVLYGNRLYPVQKAVK--AVYYVRQGGARIQRGVDALALNEEKKFAVIAEAMWAEVN-----PGEVLPKLKEAARHLIPPGWEVK--------------
-----YAIFARHIKGEAP-ADLYHVQALIQTRISPRRRFKS--LYLRLGKTTASL----
>gi|14590288 (NC_000961) hypothetical protein [Pyrococcus horikoshii]
YARYFIVtkSRRLIDITTREEIREQEFrRLLPYLLRQGERIVLDEFHRLSDKTFSLLQGLSGLGSliLITSTMHYFrsivgknspILGLFELKNVSLVDP
RDAIVFSNSLGFKgrEMLEVACLVRESWIVPKLeRVKGDIFNSLDEELRIYVPHlVGEVFEEEDIaFTsRYSGILeaVADGRNSTSEISSYLFSLGLIEK
DNPGLISQYLKNLVETGLLVSRLVFGKRRKAFKYRHASP-LiDLAFYMPSLNQMLERvRERFLRARLPTYMEWFFEELLEKHFGMQPVKIAKPELEVDIA
LAdFKKIKVVG---EVKWkENVGERDIRNTEEKLGKFRDDRRIMIVPEKDVLKREPRGIEVWDWR----DFIKVDASLKSFKSSE
>gi|16082857 (NC_003134) putative DNA-binding protein [Yersinia pestis]
LPTFATRlnEVLTLSVPVRTPEKLFGRdKQLETIQLALHSPGRHVFIYGDRGVGKTSLAHTAASLiqSSDNRPITVscdhdstlETVIESVISQGmmrmP
VDRYKTSATFGLNIPVlkaearveerETSRVRSVVNMASAVEALnYLTERYSDNTVIVIDEFDLirseEqRARFGVLLKQlSDgdvpvriIFTGIGqsvs
dligghlssqrqieqVDLERLHWTGRQRIVESAFRYFDINIPDDIaDRICALSDGFPYYVHlmcskLLHECYMADEVVSTVTRdLFlASLDAAVLSAEET
LRscyEAATCRDEHMHHILWAMAEGADLNRMkdhiitsyiqvmkyLDIEPLTQKNFDSRFARLrKENHGSILChalvgkDGVRPGwFRFRENMIRgfvRM
QAEKCGIVLDFDRQYsaHTASTRTAAVRGVYNPLSTVERsVARLRRDDEKEAEENE--
>gi|17228335 (NC_003272) unknown protein [Nostoc sp. PCC 7120]
TNPFVAAgMIEDPRLFVGRKDELYAIaSRMSGAQPTSINIFGEKRIGKSSLLYHFFLTWQQRVQdpSRYVVVYLSLQNVSCQREE---DFYVAVVQELLK
YSS-VATNPALSDPLKVRPLNrAAFADAVREWKRQGV-L---PVLCLDDFKT---LFENKSEFNNDFYNNLRSLMNHNAVMLVIASEKKLdFYSNKHQLT
SSFFN-LGHVIPLGELQEEEVTDLLrLPASTVNGAAPALSMdEQRLSQQLAGNHPFLLQIAGGLVCEArqqGHDASWVKVRFHQASRRLpKSRLGSRK--
---WWrWMLWLVWDLp-VRIGQISKFIGAGVG-EVTNWVMGIGILVMVVLVFAG-VLHWHDVWDFVRDKLGIK
>gi|17228336 (NC_003272) unknown protein [Nostoc sp. PCC 7120]
FIFFLGWviGMCLEPVRDKYKLAIFFLaFLTTILRSIFLSGLAVGVVFGLAVGVVFGLAVGVVFGvaFDLALGVALgvagglavgvvgdmafGLALgvvr
gvalglafglaFGLVIGVavdvaigvvfgvviSVALGVVISVAIGVVFGvafgvafglalilgvlrfyfwlvellwtlflffFSPNGKQVNCLRYIPPRF
dELIILPLPFLDQMIVEAYRenpssaretidylttstnqqkvavratigitadilngcqrlEdILDIANQLTWipSPppkelglvlpQFLDISqsvrasq
aattsyrryellNPPINALQELKNNLAFGKNASLATKFGSIAeRWLRILQTAQRILEEtakqsqeirqvyiagnslepqtakyrfkgridifreietltl
sdqsqvlllyggrrtgktsalkylpyriapdiIPLLVDLQGTASATTLKgFAenlaRQIIDTARRLPRTINlpnpdAYKLAEDPFPALQTWLGEIERSNS
GKrfllcldeferlsevvnatnsRAPLNFIRHLLQHQKQWIllfsgshqLSELDAYWSdylintRALRMTyLQESEARELilkPVEDFTNIYEPEAVDMI
iqitRCQPYLVQLVCYELVELLNRDIranrrqpntakatvADVQDIIPTVLERGDQYF
#
NULL   3706	5728	4211	4064	4839	3729	4763	4308	4069	3323	5509	4640	4464	4938	4285	4423	3815	3783	6325	4665	
AVER   4406	7490	4351	3396	4099	4185	6412	3636	3546	3088	5844	4531	5026	5647	3869	3996	4905	3980	6461	4504	
HMM    A	C	D	E	F	G	H	I	K	L	M	N	P	Q	R	S	T	V	W	Y	
       M->M	M->I	M->D	I->M	I->I	D->M	D->D	Neff	Neff_I	Neff_D
       0	*	*	0	*	0	*	99999	99999	99999	
I 1    *	*	*	3163	3321	3534	*	2677	4221	3665	4262	6422	5132	5936	2948	6153	3572	4861	*	4558	1
       0	*	*	*	*	*	*	7945	0	0	

M 2    3569	*	4096	2478	*	*	*	4655	3250	*	2069	3224	3852	5077	5410	3937	*	*	*	*	2
       0	*	*	*	*	*	*	7987	0	0	

K 3    *	4805	2504	3463	4833	*	*	*	2156	6854	2620	4653	4397	5101	3531	*	4585	*	*	5517	3
       0	*	*	*	*	*	*	7953	0	0	

F 4    *	*	*	*	725	*	*	3363	*	2303	6247	*	5013	6053	*	*	*	*	*	4797	4
       0	*	*	*	*	*	*	7953	0	0	

F 5    4585	*	*	6053	1592	*	*	2321	*	4131	*	*	*	*	*	4461	*	2656	4805	3125	5
       0	*	*	*	*	*	*	7953	0	0	

D 6    4397	*	1233	6053	*	2928	*	4797	4565	*	*	2448	*	*	5467	6711	3522	*	*	*	6
       0	*	*	*	*	*	*	7953	0	0	

R 7    4397	*	*	4070	*	*	*	*	5758	*	*	*	*	*	429	4461	6053	4797	4833	*	7
       391	2352	4596	758	1292	*	*	7953	4035	0	

E 8    *	*	*	596	*	4788	*	*	3277	*	4352	*	4517	*	4768	3990	*	7178	*	*	8
       0	*	*	*	*	0	*	7849	0	1725	

K 9    6167	*	4634	2994	*	*	*	4397	1809	6265	4833	4719	4565	4755	2178	4461	*	4164	*	*	9
       0	*	*	*	*	*	*	7953	0	0	

E 10   *	4833	*	426	*	*	*	3623	5738	4585	*	*	*	5353	4797	*	*	*	*	5738	10
       0	*	*	*	*	*	*	7953	0	0	

L 11   *	5467	4397	5738	5796	*	*	2034	*	1289	4098	*	*	*	*	*	4585	2840	*	*	11
       0	*	*	*	*	*	*	7953	0	0	

E 12   4082	*	4413	1904	*	5670	6064	4797	2590	3284	*	3067	4397	4840	4538	4875	6860	*	*	*	12
       0	*	*	*	*	*	*	7953	0	0	

E 13   4538	*	4130	2175	4270	*	5767	5465	3178	5067	4358	4521	5029	4088	3289	4238	5554	5127	6203	4483	13
       0	*	*	*	*	*	*	8580	0	0	

L 14   *	5829	*	*	4336	4649	*	2309	*	772	4733	*	*	*	*	*	*	3880	*	*	14
       0	*	*	*	*	*	*	8564	0	0	

L 15   5540	*	*	2343	4146	*	*	3860	2966	2182	5247	4864	4715	6334	4072	*	4608	3953	*	4983	15
       0	*	*	*	*	*	*	8564	0	0	

K 16   5708	*	3869	2613	4533	4270	5364	*	2761	6697	5558	3948	*	6000	3499	2802	4067	3654	*	*	16
       0	*	*	*	*	*	*	8564	0	0	

I 17   3466	6000	4975	4917	5932	4296	6666	2947	3957	3102	4173	6487	*	5140	2686	4261	3691	6772	*	4256	17
       0	*	*	*	*	*	*	8564	0	0	

I 18   *	5832	*	5073	*	*	6211	2201	4983	2533	6005	*	3590	5540	4296	*	3859	3357	4272	2966	18
       0	*	*	*	*	*	*	8564	0	0	

E 19   4281	*	4719	2211	5406	*	6666	*	2612	4406	*	2831	4715	4836	3007	3398	5829	*	*	*	19
       16	*	6487	*	*	*	*	8564	0	0	

S 20   *	4530	3989	3147	6763	4340	*	4025	3761	3439	7072	4491	4318	5981	3283	2334	4522	*	5538	6534	20
       313	*	2360	*	*	*	0	8563	0	1000	

E 21   4334	*	4081	2059	*	2024	*	*	2751	*	*	4676	*	5708	3132	4683	4453	*	*	*	21
       162	*	3235	*	*	676	1419	8150	0	4468	

P 22   *	*	4642	3255	5209	4118	*	4997	2873	3360	*	5064	2238	4049	3594	5921	*	4744	*	3910	22
       37	*	5306	*	*	595	1565	8432	0	4095	

P 23   3218	*	4727	5788	3054	*	*	4415	4285	4728	*	2569	2201	4598	3949	4470	*	*	*	4531	23
       338	*	2258	*	*	2252	340	8420	0	2986	

S 24   3870	*	5733	2302	4680	3298	6018	6547	5759	4066	5183	3163	*	4171	4283	2784	3760	*	*	*	24
       0	*	*	*	*	503	1764	8145	0	4835	

I 25   *	*	*	*	2591	4438	*	1789	*	1974	5189	4440	4571	*	4635	5342	*	5248	4750	*	25
       230	2761	*	0	*	0	*	8427	3354	2604	

V 26   6050	*	*	*	4661	4533	*	2447	4715	3007	*	5060	*	*	5073	3654	3083	2218	*	3571	26
       0	*	*	*	*	*	*	8564	0	0	

F 27   4340	*	4983	*	1969	6148	*	2980	*	2126	*	*	*	4715	4595	*	*	2223	*	*	27
       0	*	*	*	*	*	*	8564	0	0	

I 28   *	*	*	*	4649	*	*	1401	*	1777	4595	*	*	*	*	4533	4602	2609	*	*	28
       0	*	*	*	*	*	*	8564	0	0	

Y 29   5708	*	4649	4715	4951	5829	4983	4296	6332	2624	4533	*	5073	*	*	4595	3319	*	*	1391	29
       0	*	*	*	*	*	*	8564	0	0	

G 30   4778	*	*	4533	*	413	*	5065	4983	*	*	*	*	4649	*	*	4715	*	*	5073	30
       0	*	*	*	*	*	*	8564	0	0	

R 31   4595	*	*	*	*	*	*	3185	5124	3229	5226	4983	1971	4602	1701	5352	*	5226	*	*	31
       0	*	*	*	*	*	*	8564	0	0	

R 32   *	*	*	*	*	*	*	3505	4093	3226	*	*	4649	3654	776	4533	*	*	*	*	32
       0	*	*	*	*	*	*	8564	0	0	

R 33   *	*	*	5829	*	*	*	*	3950	4715	*	2904	4595	*	717	3373	*	*	*	*	33
       0	*	*	*	*	*	*	8564	0	0	

V 34   4715	*	*	*	5708	4533	*	2139	*	3693	5851	*	*	5073	*	2568	3190	1889	*	*	34
       0	*	*	*	*	*	*	8564	0	0	

G 35   *	*	*	*	5065	366	*	*	*	3682	*	*	*	*	*	3776	4533	*	*	*	35
       0	*	*	*	*	*	*	8564	0	0	

K 36   *	*	*	5073	*	*	4715	4595	362	5065	4533	*	4649	*	*	*	*	*	*	*	36
       0	*	*	*	*	*	*	8564	0	0	

T 37   *	*	*	4649	*	*	*	*	*	4983	*	4595	*	*	5073	1664	884	*	*	*	37
       0	*	*	*	*	*	*	8564	0	0	

S 38   2881	*	4533	4621	4553	5065	*	3814	6517	*	*	*	4715	4649	4113	1606	2934	*	6524	5641	38
       0	*	*	*	*	*	*	8564	0	0	

L 39   *	4533	4983	*	4595	4715	*	3837	*	671	*	*	*	*	*	*	*	2759	*	*	39
       0	*	*	*	*	*	*	8564	0	0	

L 40   3698	*	*	*	3807	4595	*	2118	*	1663	3276	*	*	*	4715	*	*	3028	*	*	40
       0	*	*	*	*	*	*	8564	0	0	

K 41   *	*	5073	4595	*	4649	4715	5488	2183	3191	5052	2400	*	5066	2768	6969	*	3985	*	4983	41
       0	*	*	*	*	*	*	8564	0	0	

E 42   3878	4533	*	1956	*	5065	4678	4917	3005	*	*	4219	*	6041	3345	4983	*	2409	*	5851	42
       0	*	*	*	*	*	*	8564	0	0	

F 43   3302	5540	*	4649	1647	4735	*	2844	*	4356	*	4533	*	*	4595	4361	*	2741	*	6729	43
       0	*	*	*	*	*	*	8564	0	0	

I 44   4646	*	*	3598	4983	*	5073	1863	4697	1908	*	*	*	*	*	3300	5296	3195	*	*	44
       0	*	*	*	*	*	*	8564	0	0	

K 45   6617	*	*	2551	5065	3626	*	5851	2247	*	*	2346	*	5273	3338	3843	5018	6652	*	4371	45
       60	*	4620	*	*	*	*	8564	0	0	

E 46   *	*	5388	2046	*	2245	6114	4065	2971	5028	*	2853	*	6844	3950	4713	*	4616	*	*	46
       0	*	*	*	*	0	*	8537	0	1753	

K 47   4169	*	4070	4649	3822	*	5161	3647	2436	2462	6458	6729	*	*	3196	3190	6666	4992	*	5685	47
       0	*	*	*	*	*	*	8564	0	0	

L 48   4475	*	4041	2957	5708	3902	*	5477	2705	2825	6780	4399	4118	*	3055	3751	6565	4533	*	*	48
       0	*	*	*	*	*	*	8564	0	0	

G 49   3616	*	3375	*	4738	2438	4948	5499	2983	3283	*	4531	5053	*	4631	3801	4729	4263	*	4604	49
       84	*	4152	*	*	*	*	8564	0	0	

I 50   *	*	4255	4281	3538	4368	5366	2610	3538	2963	*	*	3262	*	4150	5175	3739	3379	*	*	50
       65	*	4510	*	*	1171	847	8554	0	2593	

Y 51   *	*	4120	5771	3943	3612	4665	*	4388	5471	*	3591	*	*	3771	2832	*	4206	*	1658	51
       42	*	5128	*	*	0	*	8539	0	2778	

I 52   4638	*	4553	6430	3951	6088	3972	2218	2973	2936	*	4817	*	5790	*	4123	*	2990	*	4245	52
       0	*	*	*	*	0	*	8560	0	1161	

L 53   *	*	*	*	3013	5338	4092	3989	4199	2093	4969	*	*	5556	*	4429	3688	4273	*	2238	53
       0	*	*	*	*	*	*	10555	0	0	

V 54   2612	4641	*	5397	3492	5657	4869	2595	5597	4005	*	5896	*	*	6042	5596	5132	1861	*	5338	54
       0	*	*	*	*	*	*	10555	0	0	

D 55   3764	*	2219	4633	4346	4046	*	4899	5787	3606	5402	5451	4767	5729	4701	3125	4295	3514	*	4869	55
       0	*	*	*	*	*	*	10555	0	0	

F 56   3613	5029	*	2646	2279	3549	*	3092	5854	4008	*	*	*	5124	4454	4606	5117	3636	*	6047	56
       0	*	*	*	*	*	*	10555	0	0	

Y 57   6045	*	4512	4358	5534	5520	5596	*	4605	4749	4656	3564	*	5053	2169	3507	5431	5657	5117	2228	57
       28	*	5713	*	*	*	*	10555	0	0	

I 58   5999	5278	3429	4872	4257	4015	*	2622	3257	4105	*	3946	5092	5105	4603	3755	3821	*	5378	4084	58
       0	*	*	*	*	*	0	10582	0	1235	

N 59   4244	*	4218	3866	4217	5719	*	3857	5165	3418	*	2291	5394	5105	4710	4419	6240	2985	5456	4129	59
       0	*	*	*	*	0	*	10582	0	1235	

L 60   3884	*	*	2246	3089	5787	5451	4540	5407	2421	7210	4909	*	*	4129	5895	*	3492	*	3227	60
       0	*	*	*	*	*	*	10555	0	0	

R 61   6666	*	3665	3520	4302	3405	*	5787	4136	4953	5295	*	5129	*	2116	3003	4802	3248	*	5556	61
       23	*	5997	*	*	*	*	10555	0	0	

N 62   5334	*	5307	3113	*	3044	5569	4054	4175	4053	*	2743	*	3111	4442	3498	3239	6549	*	*	62
       1550	628	6458	488	1802	0	*	10561	7999	1505	

K 63   *	*	*	3116	3313	4585	6826	5150	2386	4490	4161	*	4558	*	2991	3419	4983	6025	*	3251	63
       0	*	*	*	*	0	*	10564	0	1000	

R 64   4949	*	3135	3553	4439	3262	*	3528	3761	5597	*	5035	5001	5769	2091	3029	*	*	*	*	64
       0	*	*	*	*	*	*	10555	0	0	

F 65   *	*	4438	5836	2367	4418	5792	3001	*	2606	4681	5787	*	5451	4172	3873	3705	6665	5952	3605	65
       0	*	*	*	*	*	*	10555	0	0	

S 66   2973	*	4495	*	4028	*	*	3305	4947	4224	*	4241	4236	5986	5541	2315	3977	2822	*	5025	66
       0	*	*	*	*	*	*	10555	0	0	

S 67   5338	*	4072	3017	4599	4686	*	*	3405	3592	*	4145	3722	5325	3545	2547	3443	5117	*	*	67
       10	*	7210	*	*	*	*	10555	0	0	

Y 68   3569	*	5894	2934	5804	5654	6079	*	2772	6507	4273	5898	4810	4952	2761	4397	6044	3723	*	2881	68
       0	*	*	*	*	*	0	10554	0	1000	

L 69   *	*	3231	3123	5129	6521	4046	3435	4874	2296	5012	5396	*	*	5593	4662	4695	3013	*	3812	69
       0	*	*	*	*	*	0	10554	0	1000	

D 70   2970	*	3186	3278	5231	4752	4821	5026	6096	3257	*	4693	*	*	5940	2611	4312	3155	*	5097	70
       16	*	6507	*	*	*	0	10554	0	1000	

F 71   5300	*	4277	3377	2014	*	*	3934	3053	2246	6038	*	4479	*	*	4028	5286	4816	*	*	71
       1152	862	*	3207	165	*	0	10568	7093	1488	

I 72   3508	*	*	3852	3375	4448	*	2260	*	2452	*	5062	5393	5930	*	4632	5742	5119	2881	6028	72
       0	*	*	*	*	*	0	10568	0	1488	

E 73   4293	5517	2540	2032	*	5707	*	*	3653	3603	*	4771	*	5110	3620	3847	3483	*	*	5390	73
       32	*	5517	*	*	669	1431	10568	0	1488	

A 74   2031	*	3607	3719	5734	4460	*	2979	4160	5429	5253	4388	5377	*	*	4106	5838	3003	*	5125	74
       0	*	*	*	*	664	1439	10529	0	1837	

L 75   4427	*	*	4867	2620	*	*	3222	5129	1120	6039	*	*	*	*	*	5804	3736	*	4252	75
       29	5654	*	3907	100	*	0	10554	1000	1000	

F 76   4770	*	*	3982	1175	5748	*	4720	4564	2729	*	5016	4867	5199	6521	4062	5975	5128	*	*	76
       27	*	5776	*	*	*	0	10554	0	1000	

E 77   4778	5011	4635	1702	*	5107	5421	5509	2663	5207	5440	3872	5288	*	4993	2910	4499	*	*	*	77
       17	*	6392	*	*	*	0	10602	0	1553	

Y 78   4142	*	*	2560	3481	5271	*	3666	3143	3578	*	*	*	4994	5053	4346	4515	3702	*	2724	78
       0	*	*	*	*	*	0	10605	0	2031	

L 79   *	*	4146	5585	3682	6599	5509	3060	4130	1747	*	5286	*	*	3856	4197	5053	3912	*	3447	79
       0	*	*	*	*	1883	456	10605	0	2031	

E 80   3123	*	4001	2359	4447	4254	*	4185	4109	4256	*	3389	*	5526	4435	2898	6505	5011	*	5337	80
       55	*	4753	*	*	*	0	10602	0	1553	

G 81   6362	*	3284	2858	5233	2451	*	*	2890	4700	4809	6421	5858	3936	3833	4059	4335	5135	*	5249	81
       199	*	2958	*	*	2462	289	10769	0	2379	

K 82   4762	*	4645	4284	5995	4157	*	*	1771	6273	*	3924	6699	4466	3387	2556	5338	3587	*	*	82
       2438	471	3413	2461	289	876	1136	10663	10166	3997	

I 83   3230	*	3626	4655	5040	*	*	2156	4061	3330	*	4532	4898	5401	6455	3816	6278	2618	*	*	83
       0	*	*	*	*	594	1567	8484	0	4202	

I 84   6140	*	5222	4477	4780	*	*	2000	1969	2849	*	*	6379	*	5082	4733	6303	3148	*	5113	84
       34	*	5414	*	*	820	1206	8747	0	2094	

D 85   5175	*	1228	3838	*	6473	*	6273	4515	*	6341	4854	3675	5804	4683	3730	4177	*	5982	3660	85
       0	*	*	*	*	1112	896	8851	0	1904	

E 86   5585	*	4829	1872	4792	6507	*	4207	3482	2320	*	6561	3564	*	3669	4934	4401	6197	*	6334	86
       15	*	6587	*	*	1129	882	8847	0	1485	

F 87   4979	*	6753	*	1668	4009	6082	3539	3673	3019	*	5078	6361	5605	4725	4536	5336	4411	*	3948	87
       16	*	6520	*	*	1155	860	8858	0	1529	

K 88   *	*	4091	2589	6419	5790	5084	6593	2565	5374	*	4769	2947	3048	6369	4817	4050	3093	*	*	88
       27	*	5755	*	*	937	1066	8848	0	1589	

Y 89   3411	*	*	4231	5488	*	*	4828	2906	4198	*	3980	*	4707	3550	3494	3684	4095	*	2357	89
       0	*	*	*	*	765	1282	8933	0	1567	

L 90   4061	*	*	*	2978	6110	*	2824	5382	1447	6333	6312	*	*	5529	4668	5421	3538	5950	4179	90
       0	*	*	*	*	*	0	8929	0	1000	

V 91   3741	4766	*	4755	4797	4784	*	2993	4121	2752	*	*	5146	*	3485	4026	6119	2044	*	6407	91
       0	*	*	*	*	*	0	8929	0	1000	

K 92   4617	*	4213	3035	5215	6171	*	3792	1621	3620	5376	4239	5146	4853	6462	4059	5181	5314	*	*	92
       18	*	6312	*	*	*	0	8929	0	1000	

S 93   3181	*	5385	3776	3790	4033	5415	3563	4462	2867	*	3840	*	5954	5744	2550	*	3418	*	*	93
       0	*	*	*	*	*	0	8916	0	1593	

L 94   *	*	3627	4698	6548	4635	*	3011	5054	1522	*	3338	*	6457	6438	5506	4375	4713	*	3364	94
       0	*	*	*	*	*	0	8916	0	1593	

K 95   5514	*	5053	3032	5361	4551	*	*	2169	4327	*	3959	3556	5407	2749	3109	5602	*	5134	*	95
       0	*	*	*	*	0	*	8916	0	1593	

D 96   4044	*	2611	3889	6316	3851	*	4998	2466	5230	6325	3428	4967	5527	4916	3251	4782	4216	*	*	96
       17	*	6378	*	*	*	*	8932	0	0	

I 97   5004	6748	*	*	2918	3799	*	1868	*	2574	*	5448	*	*	5820	6510	5260	2380	*	4515	97
       18	*	6296	*	*	*	0	8928	0	1000	

L 98   4908	*	5051	5021	3503	4785	*	3632	3082	2134	*	*	3222	6271	3969	3109	*	4515	*	6502	98
       105	*	3829	*	*	*	0	8914	0	1605	

S 99   3913	*	*	3577	4638	1851	*	*	3142	*	*	5983	*	*	6489	1588	5824	4581	*	*	99
       4486	466	2113	3026	189	2121	377	8809	7716	3175	

S 100  5696	*	5430	2348	4694	2569	*	3212	4303	5182	*	3995	5256	*	*	2149	*	*	4225	*	100
       0	*	*	*	*	0	*	7812	0	5316	

I 101  5073	*	5084	4406	6324	4071	*	1746	3682	3554	5112	3536	*	*	5103	4792	5160	3075	*	4895	101
       0	*	*	*	*	*	*	8750	0	0	

S 102  5447	5841	3949	3386	*	6813	4619	6351	2805	5112	*	4654	2660	*	6562	2094	3432	5061	*	*	102
       0	*	*	*	*	*	*	8750	0	0	

I 103  7049	*	6664	2947	*	*	*	2337	3334	4210	*	2962	4400	*	3805	3891	3344	3497	*	*	103
       0	*	*	*	*	*	*	8750	0	0	

V 104  5226	*	*	*	5107	3581	*	2432	4437	4635	6244	4436	2441	*	5735	3958	4375	2393	*	5400	104
       0	*	*	*	*	*	*	8750	0	0	

F 105  5112	*	*	3811	2288	2813	*	4611	2803	*	2961	5178	5447	5709	3996	4687	5568	4382	*	*	105
       0	*	*	*	*	*	*	8750	0	0	

L 106  5447	5112	3648	4292	4837	6668	5107	3853	5453	1634	*	3848	4935	4547	*	5160	4396	3200	*	*	106
       0	*	*	*	*	*	*	8750	0	0	

I 107  5453	*	6005	4609	3609	*	5145	1933	4932	3487	*	3853	*	*	4857	4193	3880	2909	*	3897	107
       0	*	*	*	*	*	*	8750	0	0	

L 108  4054	*	6533	*	4178	*	*	2589	4575	1233	*	4357	*	*	*	5447	*	2788	*	5400	108
       0	*	*	*	*	*	*	8750	0	0	

N 109  4567	2918	3325	2977	*	*	*	5462	3878	3745	*	2989	*	*	3366	2759	*	4323	*	6299	109
       0	*	*	*	*	*	*	8750	0	0	

G 110  4828	*	6381	3325	3885	1748	*	4578	4194	3346	5160	*	4196	6677	3926	3494	*	4450	*	*	110
       0	*	*	*	*	*	*	8750	0	0	

S 111  3971	6984	*	5233	4028	4885	*	2924	4341	3426	*	4905	*	*	3992	1337	5407	5898	*	*	111
       0	*	*	*	*	*	*	8750	0	0	

S 112  *	*	*	4516	4159	*	6636	6005	3451	2383	*	*	4489	*	6504	1451	4104	*	3870	4514	112
       87	*	4090	*	*	*	*	8750	0	0	

V 113  4433	*	*	3822	*	5123	*	2536	2719	4941	4780	3768	*	*	3450	3419	*	2534	*	5056	113
       102	*	3871	*	*	*	0	8660	0	2611	

G 114  5217	*	4380	3312	*	2017	*	*	3153	*	*	3737	5050	6154	3727	2863	4580	3458	*	*	114
       106	*	3815	*	*	*	0	8630	0	3776	

M 115  *	*	*	4079	5256	5607	*	3453	2299	4661	2206	3927	3448	6237	4109	3948	*	4320	*	*	115
       84	*	4144	*	*	*	0	8482	0	4251	

M 116  3418	*	4547	5113	*	4901	*	3221	3743	3508	2038	3674	*	*	4853	4925	4530	3745	*	5367	116
       0	*	*	*	*	*	0	8392	0	4586	

E 117  *	*	*	2143	4853	5127	4852	4293	2258	2966	*	4348	3955	*	3881	6666	4086	6855	6414	5860	117
       2411	375	4609	0	*	1331	731	8392	8118	4586	

E 118  3482	*	5198	2078	3467	6166	4900	3955	2631	4580	*	5733	*	*	3984	4077	5364	4751	*	4713	118
       0	*	*	*	*	65	4505	8254	0	5602	

V 119  4873	*	2635	4188	3620	5111	*	3287	*	3041	*	3591	*	*	*	3003	4935	2512	*	*	119
       0	*	*	*	*	0	*	8629	0	1000	

L 120  3743	*	*	*	2935	*	*	3026	5099	1354	4917	*	6628	*	*	*	5151	2812	5473	6051	120
       0	*	*	*	*	*	*	8647	0	0	

S 121  3337	*	3879	4117	2825	3111	*	3918	5794	5472	5234	6515	5356	*	5414	2194	4972	4153	*	5658	121
       0	*	*	*	*	*	*	8632	0	0	

Y 122  4469	*	2847	3401	*	4564	5858	*	3625	3865	5494	6441	*	4046	3531	3997	5394	*	*	2031	122
       0	*	*	*	*	*	*	8632	0	0	

K 123  4460	*	5472	6150	5713	4419	*	3463	1975	2744	*	*	4578	5832	*	3617	4446	4834	*	2878	123
       0	*	*	*	*	*	*	8632	0	0	

S 124  5162	*	*	4324	3527	6006	*	2936	*	2292	6650	*	*	*	*	1481	*	3626	*	4800	124
       0	*	*	*	*	*	*	8632	0	0	

P 125  *	*	3215	2398	*	*	*	*	4715	4608	*	3367	1599	*	3541	6190	3972	6521	*	5494	125
       0	*	*	*	*	*	*	8632	0	0	

L 126  4490	5757	6663	3349	4603	*	*	4065	5059	1204	5004	4457	*	*	4071	3857	5112	6646	*	5658	126
       0	*	*	*	*	*	*	8632	0	0	

L 127  *	*	*	*	3532	5838	*	3537	5120	1865	5213	*	5056	*	*	5091	4098	3951	5575	1856	127
       0	*	*	*	*	*	*	8646	0	0	

G 128  *	*	3229	5285	3813	1454	*	4417	3545	4019	6806	3509	5590	6101	5846	5084	5050	5147	*	*	128
       0	*	*	*	*	*	*	8646	0	0	

R 129  5111	*	5776	3331	*	5846	6192	3380	*	4167	4965	5091	*	3239	1330	3351	7040	*	*	*	129
       0	*	*	*	*	*	*	8646	0	0	

R 130  3386	*	5084	3189	3874	*	*	5361	3970	3778	4460	4360	*	5073	1971	4757	5772	4403	5576	4897	130
       0	*	*	*	*	*	*	8646	0	0	

T 131  3235	*	3959	6512	*	3496	*	2751	*	3409	6761	5412	5120	4632	*	3680	2016	4056	*	*	131
       0	*	*	*	*	*	*	8646	0	0	

G 132  2888	6745	5147	2632	*	2518	*	5985	3420	*	5945	3609	4903	*	3107	3715	*	4099	*	*	132
       85	*	4124	*	*	*	*	8646	0	0	

E 133  6247	*	5127	2394	*	5759	*	4057	2921	*	*	4989	*	3219	3061	2892	3928	4091	5608	5712	133
       46	*	5004	*	*	1422	674	8502	0	2781	

L 134  4848	*	3678	4392	3352	*	4843	3744	3797	2593	4542	3871	*	6103	3462	4244	6345	*	3629	4967	134
       108	*	3792	*	*	*	0	8561	0	2850	

G 135  4988	*	4980	5129	*	1733	6104	*	1875	6186	*	3680	*	*	4101	*	4430	3996	*	4031	135
       31	*	5536	*	*	*	0	8434	0	3913	

L 136  *	*	4923	4012	*	5213	*	3957	2212	1308	6183	*	5050	*	3872	*	*	3614	*	*	136
       396	2992	3127	3677	117	3204	166	8447	3429	3752	

K 137  *	*	*	2908	*	4055	4811	4994	1579	*	6078	5493	5432	2554	3521	3741	6321	*	*	*	137
       377	2121	*	0	*	112	3741	7801	4571	5634	

P 138  4582	*	5093	3428	4771	5742	*	2743	*	5046	*	*	1228	*	5135	5785	*	2972	*	*	138
       0	*	*	*	*	0	*	8591	0	1000	

I 139  4133	*	*	*	3643	5012	*	1954	5838	2465	3992	*	*	*	*	*	*	1782	*	5534	139
       0	*	*	*	*	*	*	8646	0	0	

L 140  4298	*	3031	4564	5076	5858	*	2484	3156	2055	*	6100	3890	*	4392	6482	4939	4932	*	*	140
       0	*	*	*	*	*	*	8646	0	0	

F 141  2698	5575	*	*	1646	6192	*	2045	*	4365	5590	*	5100	*	*	*	*	3715	*	3745	141
       0	*	*	*	*	*	*	8646	0	0	

F 142  4524	*	*	4903	1415	4536	6053	2543	3526	2983	*	*	5192	*	4855	*	*	*	5118	6130	142
       0	*	*	*	*	*	*	8646	0	0	

D 143  6468	*	789	3594	*	*	4638	*	*	*	5844	3805	5858	*	4882	4872	6100	3810	*	5213	143
       0	*	*	*	*	*	*	8646	0	0	

E 144  3571	*	5575	1051	*	*	*	4526	4391	3190	5688	5844	*	4248	*	4900	5934	4086	*	6210	144
       0	*	*	*	*	*	*	8646	0	0	

L 145  2574	5979	5120	4305	2778	4519	6070	*	3885	1765	*	6210	*	*	3891	5844	*	4623	6301	5715	145
       0	*	*	*	*	*	*	8646	0	0	

Q 146  4903	*	4089	2613	*	6152	6053	*	3189	*	*	5715	5534	1225	3947	*	4248	*	*	5673	146
       214	*	2859	*	*	*	*	8646	0	0	

F 147  *	*	*	3811	1870	5994	*	3419	3012	5115	4044	*	*	3865	6501	5123	5199	3768	3633	4543	147
       860	1681	2864	146	3378	731	1331	8535	6329	3439	

L 148  *	*	5424	*	2312	*	5122	2559	4629	2024	*	*	*	*	4667	3652	*	5447	*	2749	148
       0	*	*	*	*	*	0	7621	0	5583	

P 149  3754	*	2504	*	6056	3273	*	5927	2902	2874	*	5447	2147	*	6704	4992	4678	5990	*	*	149
       1123	886	*	2785	226	724	1341	7621	5707	5583	

R 150  5404	*	3315	2406	*	4501	5061	5015	2520	5781	5988	4573	4846	5193	2132	5233	*	6050	*	*	150
       0	*	*	*	*	401	2042	8334	0	3221	

L 151  3739	*	*	*	2510	*	*	2371	*	1829	4622	*	*	*	*	*	*	2377	*	4584	151
       0	*	*	*	*	*	0	8577	0	1000	

Y 152  5039	*	*	5722	4588	5649	*	4996	3111	3666	*	5842	*	5096	3588	4038	4392	5462	4433	1490	152
       0	*	*	*	*	*	0	8577	0	1000	

G 153  4040	*	5375	3814	4133	1325	*	4428	4801	4695	4238	4271	*	*	4726	3253	*	5684	*	*	153
       0	*	*	*	*	*	0	8577	0	1000	

N 154  3640	*	5806	*	3340	*	*	2272	6830	3201	4760	2493	6173	4279	6221	4690	*	2771	*	*	154
       202	*	2934	*	*	*	0	8577	0	1000	

L 155  5107	*	3789	*	4525	3195	*	*	5277	2420	*	4289	5455	4989	4443	3030	2570	3666	6340	*	155
       3527	291	3383	3271	158	879	1132	8448	7900	4029	

E 156  5481	*	3046	2324	*	3362	*	*	2727	6046	*	4018	3306	*	4125	5341	4767	3902	6345	4940	156
       0	*	*	*	*	1532	612	8202	0	4681	

N 157  4289	*	3892	2973	3083	4797	5011	*	3621	4013	*	2686	3611	6464	4990	4139	4680	*	6132	4801	157
       0	*	*	*	*	622	1513	8378	0	4104	

L 158  *	*	4433	4417	2799	*	*	2270	*	1266	*	*	5319	*	*	*	*	4594	4873	4659	158
       0	*	*	*	*	*	0	8465	0	1764	

L 159  5025	*	5137	2801	4349	4936	*	2640	3743	1857	*	4738	5111	*	3639	*	*	4112	*	*	159
       0	*	*	*	*	1009	991	8465	0	1764	

N 160  3986	4996	4113	2768	*	4417	5039	4895	3664	6163	5495	2847	5398	*	2856	3936	*	5722	5771	3802	160
       43	*	5078	*	*	*	0	8577	0	1000	

L 161  3424	*	4198	2643	*	4985	*	3243	4666	1962	6821	3889	4368	6560	4960	5210	5890	5625	*	5192	161
       0	*	*	*	*	0	*	8548	0	2191	

L 162  5534	*	*	*	2492	*	4020	2819	5181	1326	4967	5050	*	*	*	5012	5590	4135	*	*	162
       0	*	*	*	*	*	*	8646	0	0	

F 163  3180	*	*	*	2370	4178	5121	4799	3475	3099	6000	6318	*	3644	3331	5184	5298	5000	4959	4445	163
       103	*	3865	*	*	*	*	10391	0	0	

N 164  5028	*	3944	3318	6265	*	5289	5224	3949	*	*	2784	*	4080	4754	2308	3785	*	5469	2882	164
       0	*	*	*	*	0	*	10291	0	1854	

K 165  3535	6319	6356	3807	3302	3979	*	5339	2797	4250	*	4155	3676	5256	4314	4674	5888	2857	*	5224	165
       0	*	*	*	*	*	*	10391	0	0	

F 166  *	*	4113	4388	3049	4212	*	3668	5162	2721	4010	3753	*	*	4959	5693	4310	5000	4745	2693	166
       0	*	*	*	*	*	*	10391	0	0	

D 167  3206	*	2188	5193	*	3367	*	5145	*	*	*	3495	*	3568	4313	2410	5768	3475	*	*	167
       37	*	5299	*	*	*	*	10391	0	0	

F 168  6307	5096	4121	3659	2325	5011	4904	*	5829	5525	*	2801	4341	*	4267	2342	5529	*	4928	5521	168
       0	*	*	*	*	0	*	9227	0	1410	

L 169  *	5121	*	4799	3337	*	4403	3384	*	1085	*	4389	*	5256	*	5447	*	*	*	2997	169
       0	*	*	*	*	*	*	10391	0	0	

Y 170  4078	*	5462	4494	4838	5053	5068	*	3195	5298	5629	5855	3166	*	4030	4771	2787	4006	*	2393	170
       0	*	*	*	*	*	*	10391	0	0	

K 171  5793	*	3317	3066	4228	4006	*	*	2551	*	*	2231	*	4633	3441	3860	*	5054	5790	6214	171
       0	*	*	*	*	*	*	10391	0	0	

E 172  *	*	4262	1778	*	5162	4586	3197	*	3624	5724	4326	*	5054	5000	4119	5121	2696	*	5282	172
       0	*	*	*	*	*	*	10391	0	0	

A 173  2112	*	5035	4362	*	6045	5534	5715	3650	3154	*	5280	3905	4426	3607	3579	4167	3863	*	6304	173
       0	*	*	*	*	*	*	9229	0	0	

H 174  5280	*	4489	3666	2726	5421	2811	3383	3581	5513	4058	5062	*	4936	4173	4912	*	6766	*	3157	174
       0	*	*	*	*	*	*	9229	0	0	

L 175  5062	*	6095	4470	2860	*	*	1878	*	2027	*	5320	*	*	4926	*	4936	2765	*	5847	175
       0	*	*	*	*	*	*	9229	0	0	

L 176  5261	3049	*	*	2524	*	*	2884	*	1927	4125	*	*	*	*	3734	4567	3770	*	4926	176
       0	*	*	*	*	*	*	9229	0	0	

L 177  5035	*	4912	4202	3979	*	2844	*	*	1674	6147	*	*	*	*	2835	2454	*	*	5098	177
       0	*	*	*	*	*	*	9229	0	0	

G 178  5062	6800	4926	3698	*	1591	4936	6095	3472	5035	5604	*	*	5449	3328	4258	*	2680	*	*	178
       16	*	6545	*	*	*	*	9229	0	0	

S 179  *	*	4143	2571	2994	6355	*	3486	*	5496	*	5012	*	4543	5007	1823	5060	3981	*	4472	179
       0	*	*	*	*	0	*	9227	0	1000	

E 180  3897	3275	*	1241	*	*	5035	*	4227	5745	4324	3519	*	*	4936	4841	6773	4470	*	4473	180
       0	*	*	*	*	*	*	9229	0	0	

L 181  5464	*	*	*	2582	*	*	3242	*	2026	5187	*	4122	*	5237	4212	4106	2085	*	*	181
       0	*	*	*	*	*	*	9155	0	0	

G 182  *	*	6412	3510	*	1374	*	4953	4166	4838	*	5478	5179	*	3060	3263	3087	*	*	*	182
       0	*	*	*	*	*	*	9155	0	0	

E 183  5296	*	4299	2197	*	4838	*	4325	4577	2003	4937	5499	*	*	4586	2582	*	3920	*	*	183
       0	*	*	*	*	*	*	9155	0	0	

D 184  4838	*	2528	4321	5225	4953	*	2654	5122	2150	5457	*	2744	*	*	*	6270	3840	*	6070	184
       0	*	*	*	*	*	*	9155	0	0	

S 185  4005	*	*	3420	4844	3880	3332	3305	4079	4602	5457	*	*	*	3493	2131	3973	*	*	4751	185
       816	1210	*	0	*	*	*	9155	7548	0	

L 186  *	*	2653	5684	5122	*	*	5697	5648	2195	4938	3944	*	5592	3182	4631	3127	2999	*	5225	186
       0	*	*	*	*	*	*	9155	0	0	

Y 187  *	*	*	*	1436	*	*	4938	*	3777	*	4763	*	*	3999	4953	5648	*	5353	1520	187
       0	*	*	*	*	*	*	9155	0	0	

L 188  5237	*	*	5308	2657	6506	*	2440	5191	1677	4988	*	*	*	6270	3298	4938	5627	*	4175	188
       0	*	*	*	*	*	*	9155	0	0	

E 189  3727	5179	4769	2052	4763	4304	*	6461	2527	6318	*	3715	5338	6492	3813	2878	6050	*	*	*	189
       0	*	*	*	*	*	*	9155	0	0	

I 190  4053	*	4763	3353	5551	*	*	1654	4381	4097	*	4308	3527	6928	3220	5856	5308	5140	*	4805	190
       0	*	*	*	*	*	*	9155	0	0	

L 191  *	*	4629	3324	*	5684	4827	2757	4268	2066	4843	3496	4763	*	*	4758	6909	2883	*	5308	191
       54	*	4768	*	*	*	*	9155	0	0	

Y 192  4818	*	3147	2053	6377	*	5681	*	6221	4948	*	4679	*	2891	3631	2970	*	5336	*	2985	192
       0	*	*	*	*	0	*	9033	0	1176	

A 193  1921	*	4071	4404	4763	5170	*	*	3881	5122	*	4064	2495	6625	4147	3785	4758	*	*	4194	193
       0	*	*	*	*	*	*	9155	0	0	

I 194  4780	*	4500	3133	3743	4509	6326	2337	3972	3238	6602	3414	5338	*	6101	4799	3531	4615	*	*	194
       0	*	*	*	*	*	*	9155	0	0	

A 195  1846	*	6544	4187	5179	4315	*	5225	4424	5338	*	*	4763	5353	*	2033	5237	4114	*	3465	195
       0	*	*	*	*	*	*	9155	0	0	

L 196  6530	*	6318	3661	6453	4953	5338	4411	4965	2894	3932	3426	2282	4178	4285	3488	5032	*	*	5308	196
       0	*	*	*	*	*	*	9155	0	0	

L 197  *	*	*	6050	3463	1692	5296	4767	4838	1860	5978	4768	*	5225	6766	4763	5237	*	*	4053	197
       0	*	*	*	*	*	*	9155	0	0	

K 198  5234	6348	7067	4320	1966	*	5113	*	3100	5353	*	3741	*	6187	2689	5523	3895	5592	*	3008	198
       0	*	*	*	*	*	*	9155	0	0	

G 199  5978	6244	5674	4665	5697	1917	5688	*	4938	*	4768	3310	4323	*	4168	4679	2822	4557	4266	4115	199
       430	*	1957	*	*	*	*	9155	0	0	

R 200  6162	*	*	4650	*	*	4535	*	3859	4294	*	*	3319	*	1100	4272	3127	4320	*	*	200
       1608	858	3055	3370	147	204	2925	7996	6027	4550	

I 201  3867	*	5195	*	*	5492	5732	1344	*	3302	4923	*	*	6184	2749	5927	5663	5378	*	3155	201
       0	*	*	*	*	2226	347	8532	0	3673	

A 202  1706	5812	*	5108	3325	4184	4669	5126	3677	4906	4678	*	5126	*	*	3162	*	3539	*	4416	202
       0	*	*	*	*	1977	423	8674	0	3114	

E 203  *	*	2696	2811	4420	4826	3283	3714	3722	5131	*	3077	*	4251	4765	4131	*	3774	*	*	203
       0	*	*	*	*	1045	956	8723	0	2528	

Y 204  4856	*	4698	2392	3766	4848	*	4418	4122	3139	*	*	*	*	4550	5710	4274	3913	6279	2200	204
       0	*	*	*	*	0	*	8753	0	1706	

I 205  3685	5066	*	5883	4346	*	*	1936	4958	3150	4578	4984	*	*	*	4741	3098	3064	*	3779	205
       0	*	*	*	*	*	*	8946	0	0	

G 206  *	*	4718	3828	5270	2225	4974	6210	6830	2562	5023	*	4736	4873	2767	*	3734	4464	*	4096	206
       0	*	*	*	*	*	*	8946	0	0	

L 207  5077	5396	*	*	4743	*	4984	2774	5357	1366	4645	5095	*	*	4958	*	*	2295	*	6161	207
       0	*	*	*	*	*	*	8946	0	0	

D 208  5066	*	2246	2202	*	4258	*	5396	3017	*	*	3715	4700	4800	3784	3692	4978	*	*	6594	208
       24	*	5923	*	*	*	*	8946	0	0	

D 209  3338	*	2808	5195	*	3172	5366	5989	3599	5080	4817	6696	2778	5814	3071	4066	6210	4922	4876	*	209
       0	*	*	*	*	0	*	8923	0	1000	

F 210  5100	*	*	4222	1136	5087	*	5562	3983	3534	*	*	*	6104	5081	3443	5379	*	4535	4086	210
       0	*	*	*	*	*	*	8946	0	0	

D 211  4677	*	2000	4503	*	6271	*	*	3171	4954	*	4393	4361	5201	3766	2876	3084	5066	5077	*	211
       0	*	*	*	*	*	*	8946	0	0	

K 212  6401	*	*	3435	4827	*	*	4430	2311	2931	*	*	6414	4185	2995	4339	6153	2445	*	4564	212
       0	*	*	*	*	*	*	8946	0	0	

E 213  3881	*	3585	1964	5078	3550	6417	*	4308	*	4682	5779	6359	4070	4576	2545	4689	*	*	4863	213
       0	*	*	*	*	*	*	9013	0	0	

T 214  6359	*	4683	3539	*	*	4243	6553	2666	3338	5480	*	3897	4697	5191	4533	1850	3900	*	*	214
       0	*	*	*	*	*	*	9013	0	0	

Y 215  2059	*	5128	*	*	5330	*	4988	*	5908	*	*	*	*	*	2480	3547	3230	*	1801	215
       0	*	*	*	*	*	*	9013	0	0	

L 216  4945	*	*	5832	4000	*	*	3650	4043	1238	*	5487	5532	5655	4541	4546	4261	3039	*	*	216
       123	*	3610	*	*	*	*	9013	0	0	

K 217  4438	*	3041	2595	*	5721	5924	*	2428	*	*	3551	4796	4190	2986	3323	6188	*	6525	5730	217
       468	2544	3244	0	*	*	0	8860	4601	2796	

F 218  4942	*	5586	5464	1176	*	*	6260	5016	3917	*	4919	*	4771	*	3992	3998	2748	*	5187	218
       0	*	*	*	*	2944	201	8262	0	4836	

L 219  5196	5427	*	*	4862	*	*	3790	4021	555	3315	*	*	*	*	*	*	*	*	*	219
       771	1341	5705	319	2335	193	3000	8497	7409	4315	

E 220  3991	*	2558	2295	*	5216	*	4077	3629	3941	5503	4020	*	4697	2855	5416	6141	4905	*	*	220
       0	*	*	*	*	0	*	8950	0	1696	

F 221  5050	*	4570	3035	2494	5886	5284	4988	2643	3925	*	5081	5245	4060	3062	3890	*	5315	*	*	221
       0	*	*	*	*	*	*	9013	0	0	

L 222  3912	*	*	5249	*	2088	*	3467	*	1242	5139	*	*	*	*	*	4351	6183	*	3887	222
       0	*	*	*	*	*	*	9013	0	0	

G 223  3800	6250	3355	3688	1970	2463	6836	5514	3795	4732	*	5487	*	*	5532	4036	6677	5434	*	5315	223
       0	*	*	*	*	*	*	9013	0	0	

E 224  5277	*	4942	2365	4190	5886	*	3465	3831	3579	7020	7077	*	4590	2938	5966	3834	3603	*	3723	224
       0	*	*	*	*	*	*	9013	0	0	

E 225  3506	*	4246	1941	*	*	6644	3555	4426	3947	4958	5167	*	4124	4582	6284	4473	2511	*	*	225
       187	*	3040	*	*	*	*	9013	0	0	

E 226  3707	*	*	2779	*	4433	*	3893	3052	4425	6277	3471	4769	5043	4082	4394	*	3132	5190	3665	226
       53	*	4780	*	*	4090	87	8721	0	3797	

R 227  5007	*	3758	4108	*	2472	5614	5300	3700	2992	*	4276	*	*	1935	4315	*	5147	*	5896	227
       0	*	*	*	*	1661	549	8754	0	3942	

E 228  4692	5608	*	1792	3567	4126	*	3778	5676	3522	*	3799	*	6148	3677	4017	*	3682	*	5209	228
       0	*	*	*	*	*	0	8793	0	3494	

K 229  3303	*	4002	4052	3667	*	*	3443	2550	3998	6926	3831	*	*	5339	3898	3824	3075	*	6340	229
       0	*	*	*	*	270	2549	8793	0	3494	

P 230  *	*	*	4535	6388	4156	*	4332	3792	5530	*	4686	1412	4891	5282	3504	5543	2802	*	5774	230
       25	*	5885	*	*	*	0	8987	0	1000	

L 231  4547	*	4998	3500	3538	*	*	2662	5185	2390	4885	4826	4020	*	4759	4342	*	3028	*	4809	231
       55	*	4736	*	*	*	0	8938	0	1705	

T 232  5798	*	3522	3680	*	5459	*	4324	5777	2840	5780	4196	6678	4742	4287	2871	2123	4761	6358	*	232
       93	*	4005	*	*	1370	706	8880	0	2899	

E 233  3832	*	4082	1583	6369	3628	*	4429	3519	4568	5756	3250	*	*	4071	4649	5231	*	*	5762	233
       336	*	2268	*	*	*	0	8659	0	3758	

E 234  *	*	4001	2731	*	3787	*	*	3175	3504	4828	3070	5774	*	2350	3240	5949	*	5328	*	234
       1255	961	3894	1475	644	294	2438	8272	6585	5492	

E 235  3577	*	3842	1704	*	4198	4899	5496	2364	6139	5013	6303	4793	*	3512	*	*	4223	*	*	235
       0	*	*	*	*	0	*	8807	0	3606	

K 236  4004	*	5315	4958	5908	4444	*	2479	2127	3281	*	*	*	5245	2959	5084	*	3809	*	4302	236
       0	*	*	*	*	*	*	9013	0	0	

E 237  3594	*	4263	1547	*	2778	*	3794	4194	6135	5620	5333	6386	4869	3404	6683	5843	5427	*	*	237
       0	*	*	*	*	*	*	8534	0	0	

L 238  *	*	4905	3993	4319	5776	*	3434	4505	1615	*	5510	*	*	2495	4522	5160	4372	*	4231	238
       0	*	*	*	*	*	*	8534	0	0	

Y 239  2163	4251	5489	*	4686	*	*	2696	*	5411	*	*	5233	6403	5429	5233	5002	3519	*	1844	239
       0	*	*	*	*	*	*	8534	0	0	

Y 240  5156	5415	*	4879	5097	5662	*	4028	4175	3124	6917	*	*	5046	2768	6594	*	2570	4171	2221	240
       0	*	*	*	*	*	*	9598	0	0	

I 241  4480	*	2828	3244	5266	*	5473	2216	4808	4602	5759	3202	*	5177	4256	4081	*	3294	*	*	241
       0	*	*	*	*	*	*	9645	0	0	

Y 242  4498	6217	*	2413	*	5584	*	4702	2957	3524	5639	4858	4358	6570	3362	4518	7069	6852	6649	2331	242
       0	*	*	*	*	*	*	9645	0	0	

D 243  5177	*	1980	3661	4005	*	4832	5172	*	2232	*	5461	4856	*	4702	*	3764	2915	*	*	243
       0	*	*	*	*	*	*	9645	0	0	

G 244  *	*	3010	4511	*	1941	6324	5316	3901	3285	4832	2681	3564	*	*	3819	*	5785	*	*	244
       76	*	4286	*	*	*	*	9645	0	0	

G 245  4438	*	*	4500	3567	1239	4861	*	5078	5934	4044	5041	*	*	*	*	4960	4748	*	2635	245
       0	*	*	*	*	311	2365	9579	0	1715	

F 246  5690	*	*	4494	2333	*	3299	2493	2618	2416	5401	*	*	*	5156	*	6726	5756	*	5125	246
       0	*	*	*	*	0	*	9598	0	1000	

P 247  2613	*	4127	5288	*	5316	*	4832	5714	4845	5051	5318	1256	5432	4175	5759	*	3861	*	*	247
       0	*	*	*	*	*	*	9645	0	0	

F 248  3855	*	5785	5622	1883	2665	*	4817	3595	3685	*	*	6713	5759	5288	5054	4372	3990	*	3781	248
       0	*	*	*	*	*	*	9645	0	0	

W 249  *	*	4578	4246	3679	5709	*	5133	4773	3055	*	*	*	*	*	*	*	*	1200	2414	249
       0	*	*	*	*	*	*	9645	0	0	

L 250  3974	*	*	4702	2143	6116	6350	2275	*	1701	*	4580	*	*	*	*	*	5009	*	4112	250
       36	*	5346	*	*	*	*	9645	0	0	

R 251  4082	*	*	4766	4714	4020	*	4412	5329	*	4313	4187	5161	4138	2220	3502	3039	3398	*	5427	251
       0	*	*	*	*	*	0	9632	0	1000	

E 252  3917	*	4227	2923	2828	*	*	3902	4527	2618	*	4525	5953	5239	*	6881	*	4623	*	2326	252
       0	*	*	*	*	0	*	9632	0	1000	

V 253  3673	*	*	3085	3533	*	*	3600	4702	4013	4341	*	*	*	4546	5346	5525	1621	*	3816	253
       0	*	*	*	*	*	*	9645	0	0	

G 254  6461	*	*	4373	5175	1823	6869	2526	3691	3817	*	4956	5540	*	5785	4724	*	5854	5133	2796	254
       0	*	*	*	*	*	*	9645	0	0	

P 255  3974	*	4008	3337	4026	4779	6312	5015	4385	3621	*	4519	2279	4653	4950	5111	5346	3816	*	4092	255
       0	*	*	*	*	*	*	9645	0	0	

N 256  4429	5461	4832	2299	*	*	3733	4448	3653	4412	*	2237	5346	5387	4320	4586	5196	4865	*	5003	256
       0	*	*	*	*	*	*	9645	0	0	

L 257  5390	*	*	*	4522	*	3977	3552	3693	2186	5017	5432	*	6598	2968	4209	5346	3625	*	2891	257
       0	*	*	*	*	*	*	9645	0	0	

S 258  4286	5177	5100	3835	4790	6458	5622	5332	2994	4207	6793	3437	5709	6312	3791	2598	5047	3074	*	5055	258
       83	*	4164	*	*	*	*	9645	0	0	

L 259  5261	*	4286	2715	3948	4015	5118	5618	4652	2642	*	4642	*	4598	3147	*	4615	3946	*	3401	259
       282	*	2494	*	*	2745	233	9453	0	2130	

I 260  4801	6111	*	3534	*	3088	*	2057	4003	2834	4572	4376	*	*	4277	3936	5377	4863	*	4750	260
       1937	585	3794	2928	203	1609	573	9148	8007	4917	

K 261  4814	*	4156	2777	*	3626	*	3932	2232	3119	4444	6072	6091	*	3194	*	*	3863	*	4854	261
       0	*	*	*	*	1576	589	9066	0	5309	

D 262  3348	*	1720	3676	*	4378	5264	6378	4252	*	*	3050	6048	5439	5153	3194	5277	4075	*	*	262
       0	*	*	*	*	1318	739	9189	0	4084	

L 263  5964	5000	5400	3480	3022	*	4377	3470	4658	2061	*	*	4090	*	4445	6784	5010	3501	6252	4250	263
       0	*	*	*	*	0	*	9317	0	2791	

E 264  3387	*	3558	2270	*	6629	*	5778	2880	5475	*	2638	4206	4897	3638	4492	*	4666	*	6265	264
       0	*	*	*	*	*	*	9632	0	0	

E 265  4773	6062	3458	2236	6855	5312	5942	6954	2640	4175	*	3919	4528	3548	4104	4180	5371	6327	*	5253	265
       0	*	*	*	*	*	*	9632	0	0	

Y 266  3062	5290	5404	4044	3641	*	*	2867	*	4085	*	6062	*	*	6336	5263	4558	3125	4628	2039	266
       0	*	*	*	*	*	*	9632	0	0	

L 267  4308	4318	4718	4550	5408	*	5036	3031	5049	1505	3755	5693	*	*	*	*	4299	3705	*	4682	267
       0	*	*	*	*	*	*	9632	0	0	

G 268  *	*	3149	3201	5404	2341	*	4558	2452	3977	*	4063	6156	4607	3857	3701	6954	*	*	*	268
       0	*	*	*	*	*	*	9632	0	0	

K 269  6062	*	5436	3178	3903	4559	5475	5005	2292	4180	6614	*	4203	3446	3362	3934	4850	4226	6295	6740	269
       0	*	*	*	*	*	*	9632	0	0	

L 270  3045	*	4462	4000	*	*	*	3397	3836	2732	3215	5012	*	*	4148	6549	3670	3150	4841	5404	270
       0	*	*	*	*	*	*	9632	0	0	

L 271  *	*	*	*	1842	*	*	2541	6675	1384	*	*	*	*	*	*	*	3800	*	3565	271
       0	*	*	*	*	*	*	9632	0	0	

E 272  5113	4687	5012	1201	*	5036	4955	*	2852	*	4970	4186	5161	4407	4384	5263	6633	5712	*	*	272
       0	*	*	*	*	*	*	9632	0	0	

E 273  6668	*	2358	2275	*	5080	5475	5253	3182	4442	6551	3455	*	4442	4967	5012	5036	3882	6544	4866	273
       0	*	*	*	*	*	*	9632	0	0	

A 274  2021	*	5652	3175	5130	*	*	2622	*	3269	*	5680	6062	5475	3197	5313	5036	3229	*	*	274
       10	*	7128	*	*	*	*	9632	0	0	

A 275  2777	5646	6001	5127	4444	6213	*	3461	2847	4170	5206	4223	5035	*	5064	3669	3610	3054	*	5436	275
       0	*	*	*	*	*	0	9633	0	1000	

R 276  3620	*	4832	5364	4923	4781	*	6757	3781	3880	*	3634	*	3513	1621	3303	5035	6060	*	*	276
       28	*	5690	*	*	*	0	9633	0	1000	

E 277  5421	*	4596	2161	6481	4588	5280	5737	3079	2741	*	3934	*	3127	3680	4796	*	6054	5415	6149	277
       0	*	*	*	*	*	0	9564	0	1517	

L 278  3706	*	5883	5897	2707	*	6289	2340	*	1879	4979	*	5924	5110	5421	5975	6054	3731	5606	5206	278
       434	2114	5110	793	1242	600	1555	9564	6374	1517	

L 279  4991	*	5559	3668	4661	5923	*	4530	2320	1313	6736	5384	6125	*	4514	5349	*	4580	*	6813	279
       0	*	*	*	*	*	0	9435	0	1565	

S 280  5903	*	4288	3757	*	3304	*	3654	3446	3643	5559	4408	4266	5923	5680	2799	5380	3963	5497	3391	280
       24	*	5926	*	*	505	1759	9435	0	1565	

E 281  5108	*	6316	1370	3297	*	*	5385	3225	3251	*	4996	5298	*	3348	4015	*	5871	*	*	281
       0	*	*	*	*	1726	519	9606	0	1724	

L 282  4953	*	*	5020	3371	5307	4996	3163	3894	1488	5016	4318	*	*	4909	6150	4151	4705	5305	*	282
       0	*	*	*	*	1110	898	9605	0	1373	

S 283  4322	6426	3007	3352	4292	3659	*	5957	3226	*	5147	3431	6157	5400	4593	2713	*	6982	5311	3697	283
       10	*	7239	*	*	*	0	9619	0	1000	

K 284  4289	*	4369	3393	*	5219	4618	4137	2324	4137	6612	3574	6230	5048	3914	3116	4262	4771	5950	*	284
       33	*	5461	*	*	0	*	9461	0	1717	

L 285  4830	*	4482	4713	2756	6338	4720	2847	4341	2357	6012	*	*	6694	3878	4985	4838	3354	*	4553	285
       32	*	5490	*	*	*	0	9432	0	1558	

K 286  *	5703	3487	3833	3889	3145	*	5796	2432	2969	*	3944	4748	4622	4824	7038	4972	5898	4387	5173	286
       268	*	2561	*	*	2546	271	9415	0	2500	

K 287  5965	4579	4264	2396	3565	4415	6193	*	3042	3205	*	5684	*	4329	4288	3660	6441	4693	*	3728	287
       2733	260	6106	1877	458	1941	435	8863	8813	5863	

R 288  4175	*	3624	3859	*	5470	*	4316	2697	3819	*	5543	*	*	2105	3861	5820	3894	*	3488	288
       0	*	*	*	*	5024	45	8209	0	7169	

I 289  3751	6077	3647	4684	4033	3476	*	2683	6102	4304	*	*	5264	*	3826	2129	*	3393	*	*	289
       0	*	*	*	*	2466	288	8221	0	7128	

G 290  5455	*	4665	2806	*	1541	*	4782	3881	4074	*	6130	3285	5583	4117	*	*	4497	4992	5928	290
       0	*	*	*	*	3372	147	8470	0	6265	

R 291  *	*	*	2889	4833	4082	*	4800	3758	5017	*	*	*	*	839	5751	*	5120	*	5380	291
       116	*	3697	*	*	3295	155	8549	0	5900	

W 292  *	*	4999	5379	*	5675	*	4367	5100	4928	4851	*	4571	*	*	5911	4691	4480	1673	1625	292
       0	*	*	*	*	3807	107	8546	0	5626	

W 293  6079	*	*	6192	*	4607	4752	2638	5131	4679	*	*	5078	3880	4212	5427	4894	3791	1379	*	293
       475	1834	*	0	*	2286	331	8694	6125	5536	

Y 294  4975	*	4605	2601	3168	6353	3269	5012	3905	3611	4852	4988	5771	6304	5064	4701	5684	5724	5184	3012	294
       0	*	*	*	*	3000	193	8926	0	4737	

K 295  4247	*	4932	5664	*	5166	*	2602	2191	5068	5213	4248	*	5084	2978	4167	5811	2979	*	5865	295
       25	*	5865	*	*	1763	503	9028	0	4633	

L 296  4211	*	3450	3851	4728	2511	*	4538	4431	2176	4018	3927	4909	*	5387	5519	*	4189	*	*	296
       0	*	*	*	*	3997	93	9081	0	3922	

E 297  *	*	5903	2078	5382	5370	*	5185	2094	4948	5912	*	*	5629	2626	4439	4718	4658	5344	4129	297
       0	*	*	*	*	2024	407	9137	0	3925	

E 298  2733	5881	4397	978	*	4647	*	*	4751	5357	*	4531	*	5006	6405	*	5071	4060	*	*	298
       0	*	*	*	*	1026	975	9206	0	3654	

I 299  3554	5895	3829	5158	*	6748	*	1421	3116	3482	*	4150	*	*	4523	*	*	3154	*	*	299
       0	*	*	*	*	*	0	9322	0	2291	

D 300  2717	*	1793	*	5532	*	5836	3117	4466	4568	4803	6727	*	*	3684	4020	5020	3673	5412	*	300
       0	*	*	*	*	*	0	9322	0	2291	

I 301  4750	*	4191	4563	*	*	5696	1889	3880	2045	*	5895	5831	*	4432	4691	*	3048	*	5275	301
       42	*	5127	*	*	*	0	9322	0	2291	

V 302  4572	*	4309	4946	*	2784	*	3251	3694	2489	5187	3661	*	*	4144	5857	*	2500	*	6326	302
       2711	841	1791	1466	648	1670	544	9291	7564	2670	

E 303  4014	4588	5241	2520	6082	5279	5475	3792	4296	4775	5207	4326	4711	*	2801	3119	*	*	*	3332	303
       26	*	5813	*	*	3161	171	8201	0	6356	

S 304  4048	*	4584	5341	*	2999	5299	*	6473	3725	4444	2767	5055	5488	3073	2689	4385	3860	*	*	304
       46	*	4979	*	*	321	2326	8369	0	5989	

E 305  2974	4710	5442	2132	*	5369	*	*	4259	3695	*	4488	*	4297	2381	4873	4278	5231	6300	5850	305
       19	*	6272	*	*	647	1469	9282	0	3447	

L 306  4888	*	5129	3832	5510	4476	5735	4739	2809	1979	*	4485	*	*	4385	*	5126	5466	2578	4767	306
       0	*	*	*	*	492	1792	9422	0	2283	

K 307  3959	*	5266	3336	4749	5028	*	4228	1316	6748	6721	*	*	*	3651	2653	6691	*	*	5588	307
       0	*	*	*	*	0	*	9437	0	1000	

L 308  3568	*	4437	3544	4736	5808	*	2943	3128	2626	6046	4246	*	5417	5592	5230	3862	3561	*	5061	308
       0	*	*	*	*	*	*	9433	0	0	

F 309  5458	4949	*	*	2135	4800	5496	2163	*	2563	7229	5201	*	*	5592	5952	6254	3459	5134	3979	309
       0	*	*	*	*	*	*	9433	0	0	

K 310  3132	*	*	4870	3149	3822	*	5201	1532	3105	6749	*	5159	*	4480	4598	5250	*	*	5084	310
       0	*	*	*	*	*	*	9433	0	0	

I 311  6024	*	2919	3160	3156	3706	*	3174	3961	5159	*	3805	*	5250	3547	5592	6177	3562	*	4441	311
       23	*	5957	*	*	*	*	9433	0	0	

E 312  4596	5921	7195	1336	4142	5172	5776	4686	3202	6224	*	3612	*	6704	4962	4578	*	4939	*	3686	312
       0	*	*	*	*	*	0	9403	0	1000	

V 313  6224	4569	4534	4169	6393	4346	*	3036	*	2500	*	*	5195	*	5477	5746	*	1749	6016	3258	313
       0	*	*	*	*	*	0	9403	0	1000	

K 314  3895	*	3416	1933	5796	4709	*	5722	1610	*	*	*	*	4911	5697	4161	4682	5213	*	*	314
       0	*	*	*	*	0	*	9403	0	1000	

W 315  3351	*	*	6177	3760	4422	*	2721	5160	3596	*	5007	5949	*	3488	4695	5728	3749	2163	6187	315
       0	*	*	*	*	*	*	9433	0	0	

K 316  6359	*	3035	2920	6409	3936	*	*	1908	5087	4917	4888	4583	*	3560	3546	6463	3831	*	*	316
       0	*	*	*	*	*	*	9489	0	0	

D 317  3767	*	2130	2617	6526	4712	6741	5038	3438	5175	4894	3923	5180	*	4892	6501	5166	3877	*	4095	317
       0	*	*	*	*	*	*	9489	0	0	

L 318  *	*	4132	4375	4155	2547	*	3936	3963	1806	4380	5693	5711	4208	5180	5650	5605	4981	*	6411	318
       371	*	2139	*	*	*	*	9489	0	0	

K 319  3989	*	3801	4890	5326	3649	6335	3619	2192	6101	*	4833	*	4832	5280	2567	3423	*	*	4579	319
       1108	899	*	1014	986	0	*	8987	6558	5557	

K 320  4431	*	4988	2621	6361	*	4892	2810	3015	5888	6411	5824	3336	6023	2720	4022	5918	4456	*	6458	320
       0	*	*	*	*	*	*	9489	0	0	

E 321  5091	5176	3430	2288	*	*	*	2421	5120	3862	*	6354	2897	*	5219	6216	4553	3277	*	5131	321
       0	*	*	*	*	*	*	9489	0	0	

A 322  2096	5825	4241	4054	*	4652	*	*	3368	4797	3869	4310	5076	5176	4503	3091	3700	4377	*	*	322
       82	*	4170	*	*	*	*	9489	0	0	

K 323  6520	*	2795	2697	*	*	*	5755	2459	5061	5944	3590	3840	*	2613	4798	5827	5985	*	4097	323
       0	*	*	*	*	0	*	9277	0	2310	

E 324  4420	*	4515	2780	*	3374	5711	4297	3763	5341	*	6023	4762	3986	3379	3343	4151	4622	5433	3852	324
       0	*	*	*	*	*	*	9489	0	0	

V 325  4344	*	*	5107	6841	*	4020	2476	5307	2907	*	3980	*	*	2615	5401	4762	2502	*	4337	325
       0	*	*	*	*	*	*	9489	0	0	

L 326  *	*	*	4326	2937	*	*	2933	4814	1522	5343	*	*	5515	*	*	3940	2434	*	6939	326
       0	*	*	*	*	*	*	9301	0	0	

F 327  3295	*	*	4335	3096	4974	*	6006	3532	4395	*	4182	*	5191	3204	3595	4198	*	4936	2400	327
       0	*	*	*	*	*	*	9301	0	0	

L 328  3797	*	2815	3494	*	6508	*	5343	2724	1987	*	3878	*	6105	3715	3884	5347	7152	*	*	328
       0	*	*	*	*	*	*	9301	0	0	

L 329  4962	*	*	5565	*	4135	*	2562	5925	1323	5444	6006	*	*	*	*	6038	2286	*	4453	329
       0	*	*	*	*	*	*	9301	0	0	

K 330  *	5191	5690	3058	*	6876	*	3900	1937	1840	6911	5275	4005	5515	3712	*	*	6105	*	6939	330
       0	*	*	*	*	*	*	9301	0	0	

K 331  5613	*	2942	3240	*	4304	*	*	2010	4506	*	3074	*	6156	2509	5151	4775	*	*	5191	331
       0	*	*	*	*	*	*	9301	0	0	

N 332  *	*	4017	3598	*	4734	*	6141	2139	5444	*	1662	*	4999	4678	5230	4587	3334	*	*	332
       0	*	*	*	*	*	*	9301	0	0	

I 333  3241	*	5690	*	6855	5227	5668	1967	*	1608	4637	*	*	*	*	3398	6038	5051	*	4170	333
       0	*	*	*	*	*	*	9301	0	0	

L 334  *	*	6169	2242	5690	4768	*	*	2596	2165	5358	4940	*	5694	*	4479	4865	2673	*	5790	334
       189	*	3029	*	*	*	*	9301	0	0	

F 335  *	*	4967	3875	2202	4457	*	4653	1927	4845	*	3419	3639	*	6328	*	5297	3828	*	5850	335
       0	*	*	*	*	0	*	9483	0	2573	

L 336  4969	*	5151	5341	4676	*	5388	5129	*	1495	3781	*	*	*	4354	5223	*	2610	5565	2882	336
       0	*	*	*	*	*	*	9301	0	0	

N 337  *	*	2937	5040	5151	2546	6275	4372	6105	3989	5917	2908	*	*	4753	3246	3654	3572	*	4471	337
       0	*	*	*	*	*	*	9301	0	0	

P 338  5790	*	*	*	2809	3234	*	4314	4884	3232	*	4274	2401	5668	5515	*	4940	4814	3267	3508	338
       72	*	4352	*	*	*	*	9301	0	0	

I 339  4580	*	4811	4912	5429	6041	*	1736	5389	2460	5631	5941	*	4393	3569	*	5283	2726	*	*	339
       53	*	4788	*	*	*	0	9171	0	2311	

E 340  *	*	2820	1408	*	3972	6795	5988	3376	*	*	3411	*	*	3120	4043	*	5207	*	*	340
       133	*	3507	*	*	*	0	9054	0	3281	

G 341  6549	*	4261	3233	*	1863	*	3886	2528	4921	*	4665	4057	*	3208	3751	*	*	*	*	341
       5763	97	4420	1308	746	857	1158	8566	8390	4952	

K 342  4964	*	3696	2662	*	3238	*	6631	2047	*	*	3240	5055	5390	3325	*	6220	3620	5616	*	342
       0	*	*	*	*	2280	333	8707	0	4274	

P 343  4369	*	3991	2965	*	2684	*	*	2340	4435	*	6458	2075	6414	4424	4570	*	6369	*	*	343
       0	*	*	*	*	174	3137	8827	0	3882	

Q 344  6778	*	4133	3300	6616	5372	4593	4211	3310	4645	5446	4833	*	2663	3182	5308	3782	3927	*	3795	344
       0	*	*	*	*	0	*	9102	0	1000	

Y 345  *	6183	*	*	4262	4592	6552	6313	*	3683	*	*	*	5133	*	2773	5669	5997	5243	849	345
       0	*	*	*	*	*	*	9135	0	0	

G 346  4030	5999	5133	5830	4130	2430	5243	3983	3622	3614	6098	5130	*	5528	2716	*	*	4767	5057	3350	346
       0	*	*	*	*	*	*	9135	0	0	

L 347  *	*	4232	*	4497	*	5688	1472	3975	1750	*	5669	5999	*	3656	*	*	4404	*	*	347
       0	*	*	*	*	*	*	9135	0	0	

V 348  4507	*	4526	3641	6297	*	*	2536	5210	2627	*	*	4703	5688	*	4176	6687	1703	*	5130	348
       0	*	*	*	*	*	*	9135	0	0	

D 349  2478	*	1620	4594	5875	4224	*	*	6415	4593	*	*	5133	*	*	3918	5092	*	2634	4469	349
       0	*	*	*	*	*	*	9135	0	0	

K 350  4440	*	5243	3864	*	5528	5618	5222	2292	4175	5966	3041	2126	*	3804	5875	4376	*	*	5210	350
       0	*	*	*	*	*	*	9135	0	0	

A 351  2385	*	6936	5806	5243	4779	*	4417	3360	3599	4557	5861	5688	5528	4339	3003	4392	2553	*	*	351
       0	*	*	*	*	*	*	9135	0	0	

I 352  6197	*	*	4283	4411	*	*	1643	*	2157	*	5688	5222	*	5528	5875	5496	2179	*	5992	352
       0	*	*	*	*	*	*	9135	0	0	

K 353  3960	*	6637	2212	*	4983	6667	5914	1824	6197	6785	5294	5966	6936	2064	4548	*	6039	*	*	353
       0	*	*	*	*	*	*	9135	0	0	

E 354  *	6700	3724	2423	4550	2779	*	4149	3257	3703	6860	5294	*	*	2600	4290	4551	6748	*	*	354
       0	*	*	*	*	*	*	9135	0	0	

K 355  3455	*	*	4463	4440	4384	*	3011	2326	2828	5637	*	*	*	5997	4853	5505	2935	4292	5013	355
       0	*	*	*	*	*	*	9135	0	0	

L 356  *	*	3839	2803	4028	*	*	3799	3917	1470	*	4419	*	5801	6877	5251	5906	5207	5067	4223	356
       0	*	*	*	*	*	*	9017	0	0	

K 357  6218	*	3408	2926	6016	5104	5837	5541	2569	6479	*	3578	5461	4060	2537	3761	4447	4673	*	*	357
       0	*	*	*	*	*	*	9011	0	0	

L 358  4615	*	*	3582	*	3744	*	3162	3945	1805	3967	3776	*	*	4531	3009	*	*	*	4887	358
       0	*	*	*	*	*	*	8632	0	0	

R 359  3716	*	6570	3678	3388	*	4799	3649	3020	2680	5581	5022	*	5377	2695	4242	*	5157	4889	*	359
       0	*	*	0	*	*	*	8614	0	0	

//
