# Supplementary material for: The PD-(D/E)XK superfamily revisited: identification of new members among proteins involved in DNA metabolism and functional predictions for domains of (hitherto) unknown function
Source: BMC Bioinformatics. 2005 Jul 12;6:172. doi: 10.1186/1471-2105-6-172 (PMC1189080; doi:10.1186/1471-2105-6-172)
Supplement: Additional File 1 — An archive file in the zip format, which includes Hidden Markov Models of sequence & secondary structure profiles of PD-(D/E)XK nuclease families analyzed in this article (those known used as queries and newly identified ones). HMMs are in the format of the HHsearch program. The same data are available for download from the authors' FTP server: [file 1471-2105-6-172-S1.zip › hhsearch_pdexk_profiles/results/known/pfam04351.hhm]

NAME  pfam04351 PilP Pilus assembly protein, PilQ. PilQ is essential for the biogenesis of type IV pili. Its precise function is unknown, but it has been suggested that it may act as a pilus channel in the final stages of pilus assembly.
FAM   
FILE  pfam04351
COM   /cluster/usr/soeding/hh/hhmake -i /cluster/databases/hhpred/new_dbs/cdd_21Feb05/pfam04351.a3m 
DATE  Wed Feb 23 07:12:47 2005
LENG  147 match states, 147 columns in multiple alignment
FILT  5 out of 7 sequences passed filter (max seq id>=90%, coverage>=0%, min seq id with query=0%, Ndiff=0%)
NEFF  2.3 
SEQ
>ss_pred
CHHHHHHHHHHHCCCCCCCCCCCCCCCCCCCCCCCCCCCCCCCCCCEEEECCCCCCCCCCCCHHHHCCHHHCCCCCEEEEEEECCCCEEEEEEECCCCEE
EEEECCEEEECCCCEEEEECCCEEEEEEECCCCCCCCCCCCHHCCCC
>ss_conf
9557899986402466444788887766653565678888775200012234557887876134302122067340578899626870689997288238
99852415403687589744980899986168888742220110159
>Cons-pfam04351
DLxsxvaqvrreakxeixplxxxqxfeaxxYsxxxlrxPfxxpxxxxxxxxxkgxnxxxPdxxrxkexLExfxLetlrmvGxlssgqxxsalvxaxgxvx
yrVrvGxYlGqNdGkVtxvxddxixlnElvxdgxGnWleRxaxLxlk
>pfam04351 PilP Pilus assembly protein, PilQ. PilQ is essential for the biogenesis of type IV pili. Its precise function is unknown, but it has been suggested that it may act as a pilus channel in the final stages of pilus assembly.
DLTSYVAQVRREAKKEIEPLPPIQEFEAFPYSAHKLREPFVLPKEADVQVQPKGKNDWQPDPRRKKEPLERFPLETLRMVGTLSSGQGISALVQAPGGVV
YRVRVGQYLGQNDGKVTRVDDDYILLNELVPDGEGNWLERPAKLALK
>gi|9657221 fimbrial assembly protein PilP, putative [Vibrio cholerae O1 biovar eltor str. N16961]
DLTSYVAQVEREARKEVTKLKPILEFEATPYQQHKGREPFVLPKEALVQNQPLAKADcWQPVPRAKNGPLERYPLHQLRLKGVMSSGGSISALVQTPAGS
VVKVKAGQYVGINNGKVTRVDDNYLLINETLPDGLGCWNQRNVKLALK
>gi|9105202 fimbrial assembly protein [Xylella fastidiosa 9a5c]
DLKNWVSEVRARPAPPLEQLPVMQQFETFEYSAQGMRDPFS-----DAWVNPEGGNGLRPDPHRRKEPLEAFPLDTLKMVGTIGRGAGLVAVITAPDKVT
YRVRRGMYIGQNDGRVTKVNEDRVELVELVSNGEGGWLERPAALSFD
>gi|530859 pilP
DLQSYMDEVRARPKGTIEPLPKFQPYEAFTYSAASLRSPFQPPVKIDLTVRQKGNKVIKPDETRVKQFLEGFNIETFEMVGTLSNAQGTFALVKGAGGV-
HRVRVGDYLGRNDGKVVGISEGKIDVIEIVPDGEGNWLERPRSLTLK
>gi|7379381 pilus assembly protein [Neisseria meningitidis Z2491]
DLNEWMAQTRREAKAEIIPFQAPTLPVAPVYSPPQLTGPNAFDFR-RMETDKKGEN--APDTKRIKETLEKFSLENMRYVGILKSGQKVSGFIEAEGYV-
YTVGVGNYLGQNYGRIESITDDSIVLNELIEDSTGNWVSRKAELLLN
#
NULL   3706	5728	4211	4064	4839	3729	4763	4308	4069	3323	5509	4640	4464	4938	4285	4423	3815	3783	6325	4665	
AVER   3951	9383	4272	3636	4961	3555	7216	4613	3892	3436	6006	4465	3750	4424	3892	4538	4394	3448	6123	4994	
HMM    A	C	D	E	F	G	H	I	K	L	M	N	P	Q	R	S	T	V	W	Y	
       M->M	M->I	M->D	I->M	I->I	D->M	D->D	Neff	Neff_I	Neff_D
       0	*	*	0	*	0	*	99999	99999	99999	
D 1    *	*	0	*	*	*	*	*	*	*	*	*	*	*	*	*	*	*	*	*	1
       0	*	*	*	*	*	*	2301	0	0	

L 2    *	*	*	*	*	*	*	*	*	0	*	*	*	*	*	*	*	*	*	*	2
       0	*	*	*	*	*	*	2301	0	0	

T 3    *	*	*	*	*	*	*	*	2280	*	*	2112	*	2268	*	*	1493	*	*	*	3
       0	*	*	*	*	*	*	2301	0	0	

S 4    *	*	*	2112	*	*	*	*	*	*	*	2280	*	*	*	829	*	*	*	*	4
       0	*	*	*	*	*	*	2301	0	0	

Y 5    *	*	*	*	*	*	*	*	*	*	*	*	*	*	*	*	*	*	1194	829	5
       0	*	*	*	*	*	*	2301	0	0	

V 6    *	*	*	*	*	*	*	*	*	*	1188	*	*	*	*	*	*	834	*	*	6
       0	*	*	*	*	*	*	2301	0	0	

A 7    770	*	2268	*	*	*	*	*	*	*	*	*	*	*	*	2280	*	*	*	*	7
       0	*	*	*	*	*	*	2301	0	0	

Q 8    *	*	*	1274	*	*	*	*	*	*	*	*	*	770	*	*	*	*	*	*	8
       0	*	*	*	*	*	*	2301	0	0	

V 9    *	*	*	*	*	*	*	*	*	*	*	*	*	*	*	*	2112	379	*	*	9
       0	*	*	*	*	*	*	2301	0	0	

R 10   *	*	*	2184	*	*	*	*	*	*	*	*	*	*	359	*	*	*	*	*	10
       0	*	*	*	*	*	*	2301	0	0	

R 11   1274	*	*	*	*	*	*	*	*	*	*	*	*	*	770	*	*	*	*	*	11
       0	*	*	*	*	*	*	2301	0	0	

E 12   *	*	*	770	*	*	*	*	*	*	*	*	*	*	1274	*	*	*	*	*	12
       0	*	*	*	*	*	*	2301	0	0	

A 13   770	*	*	*	*	*	*	*	*	*	*	*	1274	*	*	*	*	*	*	*	13
       0	*	*	*	*	*	*	2301	0	0	

K 14   2280	*	*	*	*	*	*	*	801	*	*	*	*	*	2184	*	*	*	*	*	14
       0	*	*	*	*	*	*	2301	0	0	

K 15   2112	*	*	*	*	2268	*	*	1493	*	*	*	2280	*	*	*	*	*	*	*	15
       0	*	*	*	*	*	*	2301	0	0	

E 16   *	*	*	770	*	*	*	*	*	*	*	*	2280	*	*	*	2268	*	*	*	16
       0	*	*	*	*	*	*	2301	0	0	

I 17   *	*	*	*	*	*	*	801	*	2280	*	*	*	*	*	*	*	2184	*	*	17
       0	*	*	*	*	*	*	2301	0	0	

E 18   *	*	*	866	*	*	*	2112	*	*	*	*	*	*	*	*	2184	*	*	*	18
       0	*	*	*	*	*	*	2301	0	0	

P 19   *	*	*	*	*	*	*	*	2184	*	*	*	801	2280	*	*	*	*	*	*	19
       0	*	*	*	*	*	*	2301	0	0	

L 20   *	*	*	*	2112	*	*	*	*	379	*	*	*	*	*	*	*	*	*	*	20
       0	*	*	*	*	*	*	2301	0	0	

P 21   *	*	*	*	*	*	*	*	2184	*	*	*	866	2112	*	*	*	*	*	*	21
       0	*	*	*	*	*	*	2301	0	0	

P 22   2112	*	*	*	*	*	*	*	2268	*	*	*	1493	*	*	*	*	2280	*	*	22
       0	*	*	*	*	*	*	2301	0	0	

I 23   *	*	*	*	2268	*	*	1493	*	*	2280	*	2112	*	*	*	*	*	*	*	23
       0	*	*	*	*	*	*	2301	0	0	

Q 24   *	*	*	*	*	*	*	*	*	2184	*	*	*	866	*	*	2112	*	*	*	24
       0	*	*	*	*	*	*	2301	0	0	

E 25   *	*	*	1493	*	*	*	*	*	2112	*	*	2268	2280	*	*	*	*	*	*	25
       0	*	*	*	*	*	*	2301	0	0	

F 26   *	*	*	*	834	*	*	*	*	*	*	*	2112	*	*	*	*	*	*	2268	26
       0	*	*	*	*	*	*	2301	0	0	

E 27   *	*	*	379	*	*	*	*	*	*	*	*	*	*	*	*	*	2112	*	*	27
       0	*	*	*	*	*	*	2301	0	0	

A 28   332	*	*	*	*	*	*	*	*	*	*	*	*	*	*	*	2280	*	*	*	28
       0	*	*	*	*	*	*	2301	0	0	

F 29   *	*	*	*	866	*	*	*	*	*	*	*	2112	*	*	*	2184	*	*	*	29
       0	*	*	*	*	*	*	2301	0	0	

P 30   *	*	*	2280	*	*	*	*	*	*	*	*	1493	*	*	*	2268	2112	*	*	30
       0	*	*	*	*	*	*	2301	0	0	

Y 31   *	*	*	*	*	*	*	*	*	*	*	*	*	*	*	*	*	*	*	0	31
       0	*	*	*	*	*	*	2301	0	0	

S 32   *	*	*	*	*	*	*	*	*	*	*	*	*	2184	*	359	*	*	*	*	32
       0	*	*	*	*	*	*	2301	0	0	

A 33   866	*	*	*	*	*	*	*	*	*	*	*	2112	2184	*	*	*	*	*	*	33
       0	*	*	*	*	*	*	2301	0	0	

H 34   2268	*	*	*	*	*	1493	*	*	*	*	*	2112	2280	*	*	*	*	*	*	34
       0	*	*	*	*	*	*	2301	0	0	

K 35   *	*	*	*	*	2280	*	*	1493	*	*	*	*	2112	*	2268	*	*	*	*	35
       0	*	*	*	*	*	*	2301	0	0	

L 36   *	*	*	*	*	2184	*	*	*	801	2280	*	*	*	*	*	*	*	*	*	36
       0	*	*	*	*	*	*	2301	0	0	

R 37   *	*	*	*	*	*	*	*	*	*	*	*	*	*	379	*	2112	*	*	*	37
       0	*	*	*	*	*	*	2301	0	0	

E 38   *	*	2280	1493	*	2112	*	*	*	*	*	*	*	*	*	2268	*	*	*	*	38
       0	*	*	*	*	*	*	2301	0	0	

P 39   *	*	*	*	*	*	*	*	*	*	*	*	0	*	*	*	*	*	*	*	39
       0	*	*	*	*	*	*	2301	0	0	

F 40   *	*	*	*	379	*	*	*	*	*	*	2112	*	*	*	*	*	*	*	*	40
       0	*	*	*	*	*	*	2301	0	0	

V 41   2112	*	*	*	*	*	*	*	*	*	*	*	*	2268	*	2280	*	1493	*	*	41
       332	*	2280	*	*	*	*	2301	0	0	

L 42   *	*	*	*	1830	*	*	*	*	1152	*	*	1896	*	*	*	*	*	*	*	42
       0	*	*	*	*	*	0	2040	0	1000	

P 43   *	*	1830	*	*	*	*	*	*	*	*	*	476	*	*	*	*	*	*	*	43
       0	*	*	*	*	*	0	2040	0	1000	

K 44   *	*	*	*	1830	*	*	*	1152	*	*	*	*	*	*	*	*	1896	*	*	44
       0	*	*	*	*	*	0	2040	0	1000	

E 45   *	*	*	1152	*	*	*	*	1896	*	*	*	*	*	1830	*	*	*	*	*	45
       476	*	1830	*	*	*	0	2040	0	1000	

A 46   670	*	*	*	*	*	*	1429	*	*	*	*	*	*	*	*	*	*	*	*	46
       0	*	*	*	*	0	*	1646	0	1583	

D 47   *	*	866	*	*	*	*	*	*	2184	*	*	*	*	2112	*	*	*	*	*	47
       0	*	*	*	*	*	*	2301	0	0	

V 48   2280	*	*	*	*	*	*	*	*	2268	2112	*	*	*	*	*	*	1493	*	*	48
       0	*	*	*	*	*	*	2301	0	0	

Q 49   *	*	*	2112	*	*	*	*	*	*	*	*	*	1493	*	*	2268	*	2280	*	49
       0	*	*	*	*	*	*	2301	0	0	

V 50   *	*	*	*	*	*	*	*	*	*	*	2184	*	*	*	*	2112	866	*	*	50
       0	*	*	*	*	*	*	2301	0	0	

Q 51   *	*	2112	*	*	*	*	*	*	*	*	2280	*	1493	2268	*	*	*	*	*	51
       0	*	*	*	*	*	*	2301	0	0	

P 52   *	*	*	*	*	*	*	*	2112	*	*	*	834	2268	*	*	*	*	*	*	52
       0	*	*	*	*	*	*	2301	0	0	

K 53   *	*	*	2280	*	*	*	*	801	2184	*	*	*	*	*	*	*	*	*	*	53
       0	*	*	*	*	*	*	2301	0	0	

G 54   2184	*	*	*	*	359	*	*	*	*	*	*	*	*	*	*	*	*	*	*	54
       0	*	*	*	*	*	*	2301	0	0	

K 55   *	*	*	2112	*	2280	*	*	1493	*	*	2268	*	*	*	*	*	*	*	*	55
       0	*	*	*	*	*	*	2301	0	0	

N 56   2184	*	*	*	*	*	*	*	2268	*	*	805	*	*	*	*	*	*	*	*	56
       379	*	2112	*	*	*	*	2301	0	0	

D 57   *	*	1102	*	*	1927	*	*	*	*	*	*	*	*	*	*	*	1884	*	*	57
       468	1851	*	0	*	*	0	1945	1000	1000	

W 58   *	*	*	*	*	*	*	1884	*	1927	*	*	*	*	*	*	*	*	1102	*	58
       0	*	*	*	*	0	*	1945	0	1000	

Q 59   2112	*	*	*	*	*	*	*	2268	*	*	*	*	1493	2280	*	*	*	*	*	59
       0	*	*	*	*	*	*	2301	0	0	

P 60   *	*	*	*	*	*	*	*	*	*	*	*	0	*	*	*	*	*	*	*	60
       0	*	*	*	*	*	*	2301	0	0	

D 61   *	*	359	*	*	*	*	*	*	*	*	*	*	*	*	*	*	2184	*	*	61
       0	*	*	*	*	*	*	2301	0	0	

P 62   *	*	*	2268	*	*	*	*	*	*	*	*	834	*	*	*	2112	*	*	*	62
       0	*	*	*	*	*	*	2301	0	0	

R 63   *	*	*	*	*	*	2280	*	2112	*	*	*	*	*	1493	*	2268	*	*	*	63
       0	*	*	*	*	*	*	2301	0	0	

R 64   2184	*	*	*	*	*	*	*	*	*	*	*	*	*	359	*	*	*	*	*	64
       0	*	*	*	*	*	*	2301	0	0	

K 65   *	*	*	*	*	*	*	2112	1493	*	*	*	*	*	2280	*	*	2268	*	*	65
       0	*	*	*	*	*	*	2301	0	0	

K 66   *	*	*	*	*	*	*	*	359	*	*	2184	*	*	*	*	*	*	*	*	66
       0	*	*	*	*	*	*	2301	0	0	

E 67   *	*	*	805	*	2184	*	*	*	*	*	*	*	2268	*	*	*	*	*	*	67
       0	*	*	*	*	*	*	2301	0	0	

P 68   *	*	*	*	2268	*	*	*	*	*	*	*	834	*	*	*	2112	*	*	*	68
       0	*	*	*	*	*	*	2301	0	0	

L 69   *	*	*	*	*	*	*	*	*	0	*	*	*	*	*	*	*	*	*	*	69
       0	*	*	*	*	*	*	2301	0	0	

E 70   *	*	*	0	*	*	*	*	*	*	*	*	*	*	*	*	*	*	*	*	70
       0	*	*	*	*	*	*	2301	0	0	

R 71   2280	*	*	*	*	2268	*	*	2112	*	*	*	*	*	1493	*	*	*	*	*	71
       0	*	*	*	*	*	*	2301	0	0	

F 72   *	*	*	*	359	*	*	*	*	*	*	*	*	*	*	*	*	*	*	2184	72
       0	*	*	*	*	*	*	2301	0	0	

P 73   *	*	*	*	*	*	*	*	*	*	*	2268	834	*	*	2112	*	*	*	*	73
       0	*	*	*	*	*	*	2301	0	0	

L 74   *	*	*	*	*	*	*	2268	*	336	*	*	*	*	*	*	*	*	*	*	74
       0	*	*	*	*	*	*	2301	0	0	

E 75   *	*	2280	801	*	*	2184	*	*	*	*	*	*	*	*	*	*	*	*	*	75
       0	*	*	*	*	*	*	2301	0	0	

T 76   *	*	*	*	*	*	*	*	*	*	*	2112	*	2184	*	*	866	*	*	*	76
       0	*	*	*	*	*	*	2301	0	0	

L 77   *	*	*	*	2268	*	*	*	*	834	2112	*	*	*	*	*	*	*	*	*	77
       0	*	*	*	*	*	*	2301	0	0	

R 78   *	*	*	2268	*	*	*	*	2280	*	*	*	*	*	770	*	*	*	*	*	78
       0	*	*	*	*	*	*	2301	0	0	

M 79   *	*	*	*	*	*	*	*	*	2184	866	*	*	*	*	*	*	*	*	2112	79
       0	*	*	*	*	*	*	2301	0	0	

V 80   *	*	*	*	*	*	*	*	2184	*	*	*	*	*	*	*	*	359	*	*	80
       0	*	*	*	*	*	*	2301	0	0	

G 81   *	*	*	*	*	0	*	*	*	*	*	*	*	*	*	*	*	*	*	*	81
       0	*	*	*	*	*	*	2301	0	0	

T 82   *	*	*	*	*	*	*	2112	*	*	*	*	*	*	*	*	866	2184	*	*	82
       0	*	*	*	*	*	*	2301	0	0	

L 83   *	*	*	*	*	*	*	2280	*	801	2184	*	*	*	*	*	*	*	*	*	83
       0	*	*	*	*	*	*	2301	0	0	

S 84   *	*	*	*	*	2280	*	*	2112	*	*	*	*	*	*	829	*	*	*	*	84
       0	*	*	*	*	*	*	2301	0	0	

S 85   *	*	*	*	*	*	*	*	*	*	*	2268	*	*	2280	770	*	*	*	*	85
       0	*	*	*	*	*	*	2301	0	0	

G 86   2268	*	*	*	*	336	*	*	*	*	*	*	*	*	*	*	*	*	*	*	86
       0	*	*	*	*	*	*	2301	0	0	

Q 87   2280	*	*	*	*	2184	*	*	*	*	*	*	*	801	*	*	*	*	*	*	87
       0	*	*	*	*	*	*	2301	0	0	

G 88   *	*	*	*	*	866	*	*	2112	*	*	*	*	*	*	2184	*	*	*	*	88
       0	*	*	*	*	*	*	2301	0	0	

I 89   *	*	*	*	*	*	*	1493	*	2280	*	*	*	*	*	*	2268	2112	*	*	89
       0	*	*	*	*	*	*	2301	0	0	

S 90   *	*	*	*	2268	*	*	*	*	*	*	*	*	*	*	770	*	2280	*	*	90
       0	*	*	*	*	*	*	2301	0	0	

A 91   379	*	*	*	*	2112	*	*	*	*	*	*	*	*	*	*	*	*	*	*	91
       0	*	*	*	*	*	*	2301	0	0	

L 92   *	*	*	*	2112	*	*	*	*	829	*	*	*	*	*	*	*	2280	*	*	92
       0	*	*	*	*	*	*	2301	0	0	

V 93   *	*	*	*	*	*	*	1194	*	*	*	*	*	*	*	*	*	829	*	*	93
       0	*	*	*	*	*	*	2301	0	0	

Q 94   *	*	*	2112	*	*	*	*	2268	*	*	*	*	1493	*	*	2280	*	*	*	94
       0	*	*	*	*	*	*	2301	0	0	

A 95   805	*	*	*	*	2268	*	*	*	*	*	*	*	*	*	*	2184	*	*	*	95
       0	*	*	*	*	*	*	2301	0	0	

P 96   2268	*	*	2112	*	*	*	*	*	*	*	*	834	*	*	*	*	*	*	*	96
       0	*	*	*	*	*	*	2301	0	0	

G 97   2184	*	2280	*	*	801	*	*	*	*	*	*	*	*	*	*	*	*	*	*	97
       0	*	*	*	*	*	*	2301	0	0	

G 98   *	*	*	*	*	829	*	*	2280	*	*	*	*	*	*	*	*	*	*	2112	98
       0	*	*	*	*	*	*	2301	0	0	

V 99   *	*	*	*	*	*	*	*	*	*	*	*	*	*	*	2184	*	359	*	*	99
       834	*	1188	*	*	*	*	2301	0	0	

V 100  *	*	*	*	*	*	*	*	*	*	*	*	*	*	*	*	1469	646	*	*	100
       0	*	*	*	*	0	*	1642	0	1582	

Y 101  *	*	*	*	*	*	2268	*	*	*	*	*	*	*	*	*	*	2184	*	805	101
       0	*	*	*	*	*	*	2301	0	0	

R 102  *	*	*	*	*	*	*	*	2184	*	*	*	*	*	866	*	2112	*	*	*	102
       0	*	*	*	*	*	*	2301	0	0	

V 103  *	*	*	*	*	*	*	*	*	*	*	*	*	*	*	*	*	0	*	*	103
       0	*	*	*	*	*	*	2301	0	0	

R 104  *	*	*	*	*	2112	*	*	2184	*	*	*	*	*	866	*	*	*	*	*	104
       0	*	*	*	*	*	*	2301	0	0	

V 105  2184	*	*	*	*	*	*	*	*	*	*	*	*	*	2280	*	*	801	*	*	105
       0	*	*	*	*	*	*	2301	0	0	

G 106  *	*	*	*	*	0	*	*	*	*	*	*	*	*	*	*	*	*	*	*	106
       0	*	*	*	*	*	*	2301	0	0	

Q 107  *	*	2268	*	*	*	*	*	*	*	2280	2112	*	1493	*	*	*	*	*	*	107
       0	*	*	*	*	*	*	2301	0	0	

Y 108  *	*	*	*	*	*	*	*	*	*	*	*	*	*	*	*	*	*	*	0	108
       0	*	*	*	*	*	*	2301	0	0	

L 109  *	*	*	*	*	*	*	2280	*	801	*	*	*	*	*	*	*	2184	*	*	109
       0	*	*	*	*	*	*	2301	0	0	

G 110  *	*	*	*	*	0	*	*	*	*	*	*	*	*	*	*	*	*	*	*	110
       0	*	*	*	*	*	*	2301	0	0	

Q 111  *	*	*	*	*	*	*	2184	*	*	*	*	*	805	2268	*	*	*	*	*	111
       0	*	*	*	*	*	*	2301	0	0	

N 112  *	*	*	*	*	*	*	*	*	*	*	0	*	*	*	*	*	*	*	*	112
       0	*	*	*	*	*	*	2301	0	0	

D 113  *	*	866	*	*	*	*	*	*	*	*	2184	*	*	*	*	*	*	*	2112	113
       0	*	*	*	*	*	*	2301	0	0	

G 114  *	*	*	*	*	0	*	*	*	*	*	*	*	*	*	*	*	*	*	*	114
       0	*	*	*	*	*	*	2301	0	0	

K 115  *	*	*	*	*	*	*	*	829	*	*	*	*	*	1194	*	*	*	*	*	115
       0	*	*	*	*	*	*	2301	0	0	

V 116  *	*	*	*	*	*	*	2112	*	*	*	*	*	*	*	*	*	379	*	*	116
       0	*	*	*	*	*	*	2301	0	0	

T 117  *	*	*	2112	*	*	*	*	*	*	*	*	*	*	*	*	834	2268	*	*	117
       0	*	*	*	*	*	*	2301	0	0	

R 118  *	*	*	*	*	2268	*	*	2280	*	*	*	*	*	1493	2112	*	*	*	*	118
       0	*	*	*	*	*	*	2301	0	0	

V 119  *	*	*	*	*	*	*	1188	*	*	*	*	*	*	*	*	*	834	*	*	119
       0	*	*	*	*	*	*	2301	0	0	

D 120  *	*	1493	*	*	*	*	*	*	*	*	2280	*	*	*	2268	2112	*	*	*	120
       0	*	*	*	*	*	*	2301	0	0	

D 121  *	*	770	1274	*	*	*	*	*	*	*	*	*	*	*	*	*	*	*	*	121
       0	*	*	*	*	*	*	2301	0	0	

D 122  *	*	805	*	*	2268	*	*	*	*	*	2184	*	*	*	*	*	*	*	*	122
       0	*	*	*	*	*	*	2301	0	0	

Y 123  *	*	*	*	*	*	*	*	2268	*	*	*	*	*	2280	2112	*	*	*	1493	123
       0	*	*	*	*	*	*	2301	0	0	

I 124  *	*	*	*	*	*	*	801	*	2184	*	*	*	*	*	*	*	2280	*	*	124
       0	*	*	*	*	*	*	2301	0	0	

L 125  *	*	2268	2280	*	*	*	*	*	1493	*	*	*	*	*	*	*	2112	*	*	125
       0	*	*	*	*	*	*	2301	0	0	

L 126  *	*	*	*	*	*	*	2184	*	805	*	*	*	*	*	*	*	2268	*	*	126
       0	*	*	*	*	*	*	2301	0	0	

N 127  *	*	*	*	*	*	*	2268	*	*	*	770	*	*	*	*	*	2280	*	*	127
       0	*	*	*	*	*	*	2301	0	0	

E 128  *	*	*	0	*	*	*	*	*	*	*	*	*	*	*	*	*	*	*	*	128
       0	*	*	*	*	*	*	2301	0	0	

L 129  *	*	*	*	*	*	*	2268	*	805	*	*	*	*	*	*	2184	*	*	*	129
       0	*	*	*	*	*	*	2301	0	0	

V 130  *	*	*	*	*	*	*	2112	*	2184	*	*	*	*	*	*	*	866	*	*	130
       0	*	*	*	*	*	*	2301	0	0	

P 131  *	*	*	2112	*	*	*	*	*	*	*	*	829	*	*	2280	*	*	*	*	131
       0	*	*	*	*	*	*	2301	0	0	

D 132  *	*	332	*	*	*	*	*	*	*	*	2280	*	*	*	*	*	*	*	*	132
       0	*	*	*	*	*	*	2301	0	0	

G 133  *	*	*	*	*	379	*	*	*	*	*	*	*	*	*	2112	*	*	*	*	133
       0	*	*	*	*	*	*	2301	0	0	

E 134  *	*	*	866	*	*	*	*	*	2184	*	*	*	*	*	*	2112	*	*	*	134
       0	*	*	*	*	*	*	2301	0	0	

G 135  *	*	*	*	*	0	*	*	*	*	*	*	*	*	*	*	*	*	*	*	135
       0	*	*	*	*	*	*	2301	0	0	

N 136  *	2184	*	*	*	2280	*	*	*	*	*	801	*	*	*	*	*	*	*	*	136
       0	*	*	*	*	*	*	2301	0	0	

W 137  *	*	*	*	*	*	*	*	*	*	*	*	*	*	*	*	*	*	0	*	137
       0	*	*	*	*	*	*	2301	0	0	

L 138  *	*	*	*	*	*	*	*	*	866	*	2184	*	*	*	*	*	2112	*	*	138
       0	*	*	*	*	*	*	2301	0	0	

E 139  *	*	*	866	*	*	*	*	*	*	*	*	*	2184	*	2112	*	*	*	*	139
       0	*	*	*	*	*	*	2301	0	0	

R 140  *	*	*	*	*	*	*	*	*	*	*	*	*	*	0	*	*	*	*	*	140
       0	*	*	*	*	*	*	2301	0	0	

P 141  *	*	*	*	*	*	*	*	2112	*	*	2184	866	*	*	*	*	*	*	*	141
       0	*	*	*	*	*	*	2301	0	0	

A 142  805	*	*	*	*	*	*	*	*	*	*	*	*	*	2268	*	*	2184	*	*	142
       0	*	*	*	*	*	*	2301	0	0	

K 143  2280	*	*	2112	*	*	*	*	1493	*	*	*	*	*	*	2268	*	*	*	*	143
       0	*	*	*	*	*	*	2301	0	0	

L 144  *	*	*	*	*	*	*	*	*	0	*	*	*	*	*	*	*	*	*	*	144
       0	*	*	*	*	*	*	2301	0	0	

A 145  1493	*	*	*	*	*	*	*	*	2112	*	*	*	*	*	2280	2268	*	*	*	145
       0	*	*	*	*	*	*	2301	0	0	

L 146  *	*	*	*	2280	*	*	*	*	332	*	*	*	*	*	*	*	*	*	*	146
       0	*	*	*	*	*	*	2301	0	0	

K 147  *	*	2280	*	*	*	*	*	829	*	*	2112	*	*	*	*	*	*	*	*	147
       0	*	*	0	*	*	*	2301	0	0	

//
