# Supplementary material for: The PD-(D/E)XK superfamily revisited: identification of new members among proteins involved in DNA metabolism and functional predictions for domains of (hitherto) unknown function
Source: BMC Bioinformatics. 2005 Jul 12;6:172. doi: 10.1186/1471-2105-6-172 (PMC1189080; doi:10.1186/1471-2105-6-172)
Supplement: Additional File 1 — An archive file in the zip format, which includes Hidden Markov Models of sequence & secondary structure profiles of PD-(D/E)XK nuclease families analyzed in this article (those known used as queries and newly identified ones). HMMs are in the format of the HHsearch program. The same data are available for download from the authors' FTP server: [file 1471-2105-6-172-S1.zip › hhsearch_pdexk_profiles/results/known/COG1700.hhm]

NAME  COG1700 Uncharacterized conserved protein [Function unknown]
FAM   
FILE  COG1700
COM   /cluster/usr/soeding/hh/hhmake -i /cluster/databases/hhpred/new_dbs/cdd_21Feb05/COG1700.a3m 
DATE  Tue Feb 22 20:11:35 2005
LENG  503 match states, 503 columns in multiple alignment
FILT  4 out of 6 sequences passed filter (max seq id>=90%, coverage>=0%, min seq id with query=0%, Ndiff=0%)
NEFF  2.1 
SEQ
>ss_pred
CCCCCCCCCCCCCCCCCCCCHHHHHHHHHHHHHHHHCCCCCEEEEECCCEEEEEEEEEEEEECHHHHHHHHHCCCCCCCCCCCCCCCCHHHHHHHHHHHH
HHHHHHHHHHHHHHHHHEECCCCCCCCCCCCCCCCCCCCCHHHHHHHHHHHCCCHHHHHHHHHHHHHHHCCEEEEEEEEEEEECCCCCCCCEEEECCCCC
CCCCCCCCCCCHHHHHHCCCCCCCCHHHHHHHHHHHHHHHHCCCCCCCHHHHHHHHHHHHHHHHHCCCHHHHHCCCEEECCCHHHHHHHCCHHHHHHHHH
HHHHHHHHHHHHHHHHHHHHHHHHHHHHHHHHHHHHHHHHHCCCCEEEEEECCCEECCCCCHHHHHHHHHHHHHHHHCCCCCCEEEEECCCCCEEEEEEC
CEEEEECCCEEEECCCCHHCCCHHHHHHHHHHHHHHCCCCEEEHHHHHCCEEEEEEEEEECCCCCEEEECCCCCCCCCCCCCCCCCCCCEEHHHCCCCCC
CCC
>ss_conf
9755665556433355322256777764223433212564215776254588987544222000123333210111114325776530256555679999
9999999999999862101256422123310011126651578899999971400336889988776420102477786102125678441142015874
1178887360010111113488983257899987656664123332320266789999999997346225663261230464256531103689998886
6641036777888887521368999889999999999998608823899702210025776068887766776541100674102552168853799705
1999973501110455101022014565515554310343000111101126778999962886246633787466642120058876122110574100
369
>Cons-COG1700
xxxxxxxgexxixdxpyyxxexxxxxixetexfxxxxxxxdvkVexxgDxxxxrxxFkxxxgvxxixxxxxxkxixxxgextxxxxerixxxxxxxlxxi
xkxxxkxxxxlxxelxsixxxxxxsnxxxtfxxxvexxrxxxexfxlxxxlsxpexxlxaxEtxxxxxxxxlvxxxxvVdxxxaxxvnPxxxlxxtxxpx
xxxxgxxxsPTxvlqxxxxESfDTPENRFxkyfLxxxxlllxexxxxxxxxxxlxxixeevxxllsxxxxxeVGxlxvfPxnSQvLxKxeGYRellxxyx
xlxlxxpxxfexLxxaixxrdlaxLyEYwvxfxilrelexixGxxxVxIxxexxxxlxegxsVyxexxxkxxlxynxxxxxxxxsYSlxfkPDfsixxex
xxfxxfDAKfrxxxxxxdxfexxdkxxxenxxexxxxxxdvykMHxYrDalxxxxAvilypGxkxvxfxxgrgxvxxvxxxeixxxexxxxxxxxxxxxe
xxx
>COG1700 Uncharacterized conserved protein [Function unknown]
VPLVDRPGENPIEDCPYYDNESEIMLIEETELFETEGSLKDVKVEPHGDELFRRIRFKFRDGVAGILNFRSYKGISFLGEETPGGHERIPIEVRSKLIDI
HKQYPKMLADLSEELTSIILEADSSNIFQTFTPSVEDDRTLYEDFLLLEYLSRPENLLAAAETINHSFYSGLVREVQVVDAGLASVVNPNGLLGVTSDPA
SMDAGGNISPTNVLQLNLRESFDTPENRFYKYFLEDRILLLHESAPEGYIRDSLEGILEEVNLLLSAGWLMEVGELQVFPLNSQVLQKREGYRELLRYYF
ILDLALPFTFEGLEDAIRERDLAELYEYWVYFRILRELEDITGDRDVFIRDEWRVRLREGNSVYRESMDKIALSYNGRFATPCRSYSLPFKPDFSILVEC
TCFIHFDAKFRSTVRPDDLFESIDKRDSENELERRFRDGDVYKMHSYRDALLRSVAVILYPGDKDVLFSEGRGEVPSVGAFELRPGESHVDERRLRDFIE
RAI
>gi|15678530 (NC_000916) unknown [Methanothermobacter thermautotrophicus] [Methanothermobacter thermautotrophicus str. Delta H]
VPLVDRPGLNPIEHCPYYDNLSEIMLLEETEyqvLFETEGSLKDVKVLPHADELFRRIRFKFRDRVAGILNFRSYAGKSFLDIETPGGHESIPIEVRSKK
IDYHEQYPAMLADLSEEITSIILEADSS-IFQTFTPSGEDDRTLYEDFLLLEYLFRPENLPAAAERINHSFYSGLKREVQVVPAGLASVVDPNGLVGVLS
DPASMDADGNIR--NLPQLNLRETPDTPENRFYRYFLEsleDRILSLHESAPEGYIRDSLEGFLDEVNLLLSAGWLMDVGELQVLPLNSQVLQKREGYRD
VLRYFFILDLALRFTWEGLEDSIRgfERRLSELYEYWCYFRILRILEDITGDrvnpRDIFVRDGWRVRLRTGNSILRFSMDdtEIALSYNGRFAgdTPCR
SYSLPFKPDYSILVavdECTCFIHLDAKYRSTVRPDDLYESIDMRDSEEELERRFRDGDVYKMHSYKDAILRSVgAYILYPGDEDVLFSEGGGEVPSVGA
FPLRPGESHVDERRLRDFIERAI
>gi|14590731 (NC_000961) hypothetical protein [Pyrococcus horikoshii]
MEKFKLEGEYKVKDNLYYFFEWSEYRIIGKEKFKIRIGNQDVKVERYGDLHVARFSFKNYIGKTKIEILTKDKTIVLEGEVLSKKVPRIYGIKEDNLETI
IKAHRKFYEALVKELWKISSTLPFSVNAPTSFGTVESNRPMNELFAYYYLRSNRERILGAFETLMKFIKRKLVVKEELVDVWEADDVNPDAILWMTQHPE
YLTPGRKFSPTKVLAFRKYESFDTPENRFAKYFL---DLLIEWGERAQRNVGGVRDIIEDLRFLRSDPLWEEVGKMKIFPYTSQTLLKGEGYRELLGLYQ
EFVVRMP-FFAKLREAIDNRDIARLYEYWVFFKLVKELEKILGEKNVRITIEPARGLSEEGNVYAEFKGKWRLYYNRKLRPRKFSYSVSLKPDFSLFREG
KVVGVFDAKFKLELVDVDRFADEDKEMEENPsIETWAKLEDIYKMHTYRDALRCKFAVVLYPGSKSVFFDAKRGKIDGVSLAEIIGKEGIGYLSFIPGGE
EDEY
>gi|15606069 (NC_000918) putative protein [Aquifex aeolicus]
-------MELHFADEPLKVSEEINKSILET--LQEKE-----QIEVRGDYIIFKN-FTGVVGdclVIPRKLAEHFKLINESGEKTQNFYERYKELFGKFL
KYILKKLAKEHIIYTLSLSSFPVDESKLNESKIFKLLVLLEKKEELINSLRLILSIPHKNLVEYETYKSLNEVSYVDSNVIIDIVQ----NP-EKLYETE
KGIIEHEGKRYSPTAVLQYEFEESFDTPENRFVKHLLKELEILLSEELKDFFFLEELKEIKEEIEYTLRSDVFSEVGDLNFFPSNSQVLMKKAGYRELFQ
IYRLLHLSfVPRIFEDLDLAFSLKDMATLWEYYVLIEILREFKEKFGTYKVIIDFEEK--V-EGKTVYEEAQFKFENDLILYYQKSLYAYSgLRFRPDFY
VKFKDNRF-IFDAKFR-------IFENNEKDLLQN-------------MHYYRDGLKVTSAVAVCFGEKNKRVLFGR-------RMEVKNQ---------
--------
#
NULL   3706	5728	4211	4064	4839	3729	4763	4308	4069	3323	5509	4640	4464	4938	4285	4423	3815	3783	6325	4665	
AVER   4632	7666	3930	3137	3931	4211	6131	3965	3828	3153	6235	4861	4649	6041	3755	4059	4998	3918	6769	4281	
HMM    A	C	D	E	F	G	H	I	K	L	M	N	P	Q	R	S	T	V	W	Y	
       M->M	M->I	M->D	I->M	I->I	D->M	D->D	Neff	Neff_I	Neff_D
       0	*	*	0	*	0	*	99999	99999	99999	
V 1    *	*	*	*	*	*	*	*	*	*	1232	*	*	*	*	*	*	800	*	*	1
       0	*	*	*	*	*	*	1674	0	0	

P 2    *	*	*	1232	*	*	*	*	*	*	*	*	800	*	*	*	*	*	*	*	2
       0	*	*	*	*	*	*	1674	0	0	

L 3    *	*	*	*	*	*	*	*	1232	800	*	*	*	*	*	*	*	*	*	*	3
       0	*	*	*	*	*	*	1674	0	0	

V 4    *	*	*	*	1232	*	*	*	*	*	*	*	*	*	*	*	*	800	*	*	4
       0	*	*	*	*	*	*	1674	0	0	

D 5    *	*	800	*	*	*	*	*	1232	*	*	*	*	*	*	*	*	*	*	*	5
       0	*	*	*	*	*	*	1674	0	0	

R 6    *	*	*	*	*	*	*	*	*	1232	*	*	*	*	800	*	*	*	*	*	6
       0	*	*	*	*	*	*	1674	0	0	

P 7    *	*	*	1232	*	*	*	*	*	*	*	*	800	*	*	*	*	*	*	*	7
       0	*	*	*	*	*	*	1674	0	0	

G 8    *	*	*	*	*	476	*	*	*	*	1832	*	*	*	*	*	*	*	*	*	8
       0	*	*	*	*	*	*	2143	0	0	

E 9    *	*	*	378	*	*	*	*	*	2117	*	*	*	*	*	*	*	*	*	*	9
       0	*	*	*	*	*	*	2143	0	0	

N 10   *	*	*	*	*	*	*	*	*	1832	*	1267	*	*	*	*	*	*	*	1720	10
       0	*	*	*	*	*	*	2143	0	0	

P 11   *	*	*	*	*	*	1832	*	1720	*	*	*	1267	*	*	*	*	*	*	*	11
       0	*	*	*	*	*	*	2143	0	0	

I 12   *	*	*	*	1832	*	*	1267	*	*	*	*	*	*	*	*	*	1720	*	*	12
       0	*	*	*	*	*	*	2143	0	0	

E 13   1832	*	*	1267	*	*	*	*	1720	*	*	*	*	*	*	*	*	*	*	*	13
       0	*	*	*	*	*	*	2143	0	0	

D 14   *	*	378	*	*	*	2117	*	*	*	*	*	*	*	*	*	*	*	*	*	14
       0	*	*	*	*	*	*	2143	0	0	

C 15   *	1267	*	1832	*	*	*	*	*	*	*	1720	*	*	*	*	*	*	*	*	15
       0	*	*	*	*	*	*	2143	0	0	

P 16   *	*	*	*	*	*	*	*	*	1720	*	*	522	*	*	*	*	*	*	*	16
       0	*	*	*	*	*	*	2143	0	0	

Y 17   *	*	*	*	*	*	*	*	*	1832	*	*	*	*	*	*	*	*	*	476	17
       0	*	*	*	*	*	*	2143	0	0	

Y 18   *	*	*	*	*	*	*	*	1832	*	*	*	*	*	*	*	*	*	*	476	18
       0	*	*	*	*	*	*	2143	0	0	

D 19   *	*	1267	*	1720	*	*	*	*	*	*	*	*	*	*	*	*	1832	*	*	19
       0	*	*	*	*	*	*	2143	0	0	

N 20   *	*	*	*	1720	*	*	*	*	*	*	1267	*	*	*	1832	*	*	*	*	20
       0	*	*	*	*	*	*	2143	0	0	

E 21   *	*	*	378	*	*	*	*	*	2117	*	*	*	*	*	*	*	*	*	*	21
       0	*	*	*	*	*	*	2143	0	0	

S 22   *	*	*	1832	*	*	*	*	*	*	*	*	*	*	*	1267	*	*	1720	*	22
       0	*	*	*	*	*	*	2143	0	0	

E 23   *	*	*	1267	*	*	*	1832	*	*	*	*	*	*	*	1720	*	*	*	*	23
       0	*	*	*	*	*	*	2143	0	0	

I 24   *	*	*	1720	*	*	*	1267	*	*	*	1832	*	*	*	*	*	*	*	*	24
       0	*	*	*	*	*	*	2143	0	0	

M 25   *	*	*	*	*	*	*	*	1832	*	1267	*	*	*	*	*	*	*	*	1720	25
       0	*	*	*	*	*	*	2143	0	0	

L 26   *	*	*	*	*	*	*	*	*	1267	*	*	*	*	1720	1832	*	*	*	*	26
       0	*	*	*	*	*	*	2143	0	0	

I 27   *	*	*	*	*	*	*	378	*	2117	*	*	*	*	*	*	*	*	*	*	27
       0	*	*	*	*	*	*	2143	0	0	

E 28   *	*	*	1267	*	*	*	1720	*	1832	*	*	*	*	*	*	*	*	*	*	28
       0	*	*	*	*	*	*	2143	0	0	

E 29   *	*	*	522	*	1720	*	*	*	*	*	*	*	*	*	*	*	*	*	*	29
       0	*	*	*	*	*	*	2143	0	0	

T 30   *	*	*	*	*	*	*	*	1720	*	*	*	*	*	*	*	522	*	*	*	30
       476	*	1832	*	*	*	*	2143	0	0	

E 31   *	*	*	0	*	*	*	*	*	*	*	*	*	*	*	*	*	*	*	*	31
       520	1725	*	1585	585	*	0	1674	1000	1000	

L 32   *	*	*	*	*	*	*	*	1232	800	*	*	*	*	*	*	*	*	*	*	32
       0	*	*	*	*	0	*	1674	0	1000	

F 33   *	*	*	*	476	*	*	*	*	1832	*	*	*	*	*	*	*	*	*	*	33
       0	*	*	*	*	*	*	2143	0	0	

E 34   *	*	*	1267	*	*	*	*	1720	*	*	*	*	1832	*	*	*	*	*	*	34
       0	*	*	*	*	*	*	2143	0	0	

T 35   *	*	*	1832	*	*	*	1720	*	*	*	*	*	*	*	*	1267	*	*	*	35
       0	*	*	*	*	*	*	2143	0	0	

E 36   *	*	*	1267	*	*	*	*	1832	*	*	*	*	*	1720	*	*	*	*	*	36
       0	*	*	*	*	*	*	2143	0	0	

G 37   *	*	*	1832	*	1267	*	1720	*	*	*	*	*	*	*	*	*	*	*	*	37
       476	*	1832	*	*	*	*	2143	0	0	

S 38   *	*	*	*	*	1232	*	*	*	*	*	*	*	*	*	800	*	*	*	*	38
       0	*	*	*	*	*	0	1674	0	1000	

L 39   *	*	*	*	*	*	*	*	*	800	*	1232	*	*	*	*	*	*	*	*	39
       0	*	*	*	*	*	0	1674	0	1000	

K 40   *	*	*	*	*	*	*	*	800	*	*	*	*	1232	*	*	*	*	*	*	40
       0	*	*	*	*	*	0	1674	0	1000	

D 41   *	*	0	*	*	*	*	*	*	*	*	*	*	*	*	*	*	*	*	*	41
       0	*	*	*	*	*	0	1674	0	1000	

V 42   *	*	*	*	*	*	*	*	*	*	*	*	*	*	*	*	*	0	*	*	42
       0	*	*	*	*	0	*	1674	0	1000	

K 43   *	*	*	*	*	*	*	*	476	*	*	*	*	1832	*	*	*	*	*	*	43
       0	*	*	*	*	*	*	2143	0	0	

V 44   *	*	*	*	*	*	*	1832	*	*	*	*	*	*	*	*	*	476	*	*	44
       0	*	*	*	*	*	*	2143	0	0	

E 45   *	*	*	378	*	*	*	*	*	2117	*	*	*	*	*	*	*	*	*	*	45
       0	*	*	*	*	*	*	2143	0	0	

P 46   *	*	*	*	*	*	*	*	*	*	*	*	1267	*	1720	*	*	1832	*	*	46
       0	*	*	*	*	*	*	2143	0	0	

H 47   *	*	*	*	*	*	1267	*	*	*	*	*	*	*	1832	*	*	*	*	1720	47
       0	*	*	*	*	*	*	2143	0	0	

G 48   2117	*	*	*	*	378	*	*	*	*	*	*	*	*	*	*	*	*	*	*	48
       0	*	*	*	*	*	*	2143	0	0	

D 49   *	*	0	*	*	*	*	*	*	*	*	*	*	*	*	*	*	*	*	*	49
       0	*	*	*	*	*	*	2143	0	0	

E 50   *	*	*	1267	*	*	*	*	*	1720	*	*	*	*	*	*	*	*	*	1832	50
       0	*	*	*	*	*	*	2143	0	0	

L 51   *	*	*	*	*	*	1720	1832	*	1267	*	*	*	*	*	*	*	*	*	*	51
       0	*	*	*	*	*	*	2143	0	0	

F 52   *	*	*	*	1267	*	*	1832	*	*	*	*	*	*	*	*	*	1720	*	*	52
       0	*	*	*	*	*	*	2143	0	0	

R 53   1720	*	*	*	1832	*	*	*	*	*	*	*	*	*	1267	*	*	*	*	*	53
       0	*	*	*	*	*	*	2143	0	0	

R 54   *	*	*	*	*	*	*	*	1832	*	*	*	*	*	476	*	*	*	*	*	54
       0	*	*	*	*	*	*	2143	0	0	

I 55   *	*	*	*	1720	*	*	1267	*	*	*	1832	*	*	*	*	*	*	*	*	55
       476	*	1832	*	*	*	*	2143	0	0	

R 56   *	*	*	*	*	*	*	*	*	*	*	*	*	*	800	1232	*	*	*	*	56
       0	*	*	*	*	0	*	1674	0	1000	

F 57   *	*	*	*	0	*	*	*	*	*	*	*	*	*	*	*	*	*	*	*	57
       0	*	*	*	*	*	*	2143	0	0	

K 58   *	*	*	*	*	*	*	*	476	*	*	*	*	*	*	*	1832	*	*	*	58
       0	*	*	*	*	*	*	2143	0	0	

F 59   *	*	*	*	1267	1832	*	*	*	*	*	1720	*	*	*	*	*	*	*	*	59
       0	*	*	*	*	*	*	2143	0	0	

R 60   *	*	*	*	*	*	*	*	*	*	*	*	*	*	1267	*	*	1832	*	1720	60
       0	*	*	*	*	*	*	2143	0	0	

D 61   *	*	1267	*	*	*	*	1720	*	*	*	*	*	*	*	*	*	1832	*	*	61
       0	*	*	*	*	*	*	2143	0	0	

G 62   *	*	*	*	*	378	*	*	*	*	*	*	*	*	2117	*	*	*	*	*	62
       476	1832	*	1585	585	*	*	2143	1000	0	

V 63   *	*	*	*	*	*	*	*	1720	*	*	*	*	*	*	*	*	522	*	*	63
       0	*	*	*	*	*	*	2143	0	0	

A 64   1267	*	*	*	*	*	*	1832	*	*	*	*	*	*	*	*	1720	*	*	*	64
       0	*	*	*	*	*	*	2143	0	0	

G 65   *	*	*	*	*	1267	*	*	1720	*	*	*	1832	*	*	*	*	*	*	*	65
       0	*	*	*	*	*	*	2143	0	0	

I 66   *	*	*	*	*	*	*	476	*	*	*	*	*	*	1832	*	*	*	*	*	66
       0	*	*	*	*	*	*	2143	0	0	

L 67   *	*	*	1720	*	*	*	*	1832	1267	*	*	*	*	*	*	*	*	*	*	67
       0	*	*	*	*	*	*	2143	0	0	

N 68   *	*	*	*	*	*	*	1720	*	1832	*	1267	*	*	*	*	*	*	*	*	68
       0	*	*	*	*	*	*	2143	0	0	

F 69   1832	*	*	*	1267	*	*	*	*	1720	*	*	*	*	*	*	*	*	*	*	69
       0	*	*	*	*	*	*	2143	0	0	

R 70   *	*	*	1832	*	*	*	*	*	*	*	*	*	*	1267	*	1720	*	*	*	70
       0	*	*	*	*	*	*	2143	0	0	

S 71   *	*	*	*	*	*	1832	*	1720	*	*	*	*	*	*	1267	*	*	*	*	71
       0	*	*	*	*	*	*	2143	0	0	

Y 72   *	*	1720	*	1832	*	*	*	*	*	*	*	*	*	*	*	*	*	*	1267	72
       0	*	*	*	*	*	*	2143	0	0	

K 73   2117	*	*	*	*	*	*	*	378	*	*	*	*	*	*	*	*	*	*	*	73
       0	*	*	*	*	*	*	2143	0	0	

G 74   *	*	*	*	*	1267	*	*	*	1832	*	*	*	*	*	*	1720	*	*	*	74
       0	*	*	*	*	*	*	2143	0	0	

I 75   *	*	*	*	*	*	*	378	2117	*	*	*	*	*	*	*	*	*	*	*	75
       0	*	*	*	*	*	*	2143	0	0	

S 76   *	*	*	*	*	*	*	*	*	*	*	1832	*	*	*	1267	*	1720	*	*	76
       0	*	*	*	*	*	*	2143	0	0	

F 77   *	*	*	1832	1267	*	*	*	*	1720	*	*	*	*	*	*	*	*	*	*	77
       0	*	*	*	*	*	*	2143	0	0	

L 78   *	*	*	1720	*	*	*	*	*	1267	*	*	*	*	*	1832	*	*	*	*	78
       0	*	*	*	*	*	*	2143	0	0	

G 79   *	*	2117	*	*	378	*	*	*	*	*	*	*	*	*	*	*	*	*	*	79
       0	*	*	*	*	*	*	2143	0	0	

E 80   *	*	*	378	*	*	*	2117	*	*	*	*	*	*	*	*	*	*	*	*	80
       0	*	*	*	*	*	*	2143	0	0	

E 81   *	*	*	1267	*	*	*	*	1832	*	*	*	*	*	*	*	*	1720	*	*	81
       0	*	*	*	*	*	*	2143	0	0	

T 82   *	*	*	*	*	*	*	*	*	1720	*	*	*	*	*	*	522	*	*	*	82
       0	*	*	*	*	*	*	2143	0	0	

P 83   *	*	*	*	*	*	*	*	*	*	*	*	1267	1832	*	1720	*	*	*	*	83
       0	*	*	*	*	*	*	2143	0	0	

G 84   *	*	*	*	*	1267	*	*	1720	*	*	1832	*	*	*	*	*	*	*	*	84
       0	*	*	*	*	*	*	2143	0	0	

G 85   *	*	*	*	1832	1267	*	*	1720	*	*	*	*	*	*	*	*	*	*	*	85
       0	*	*	*	*	*	*	2143	0	0	

H 86   *	*	*	*	*	*	1267	*	*	*	*	*	*	*	*	*	*	1720	*	1832	86
       0	*	*	*	*	*	*	2143	0	0	

E 87   *	*	*	522	*	*	*	*	*	*	*	*	1720	*	*	*	*	*	*	*	87
       0	*	*	*	*	*	*	2143	0	0	

R 88   *	*	*	*	*	*	*	*	*	*	*	*	*	*	378	2117	*	*	*	*	88
       0	*	*	*	*	*	*	2143	0	0	

I 89   *	*	*	*	*	*	*	476	*	*	*	*	*	*	*	*	*	*	*	1832	89
       0	*	*	*	*	*	*	2143	0	0	

P 90   *	*	*	*	*	*	*	*	1832	*	*	*	1267	*	*	*	*	*	*	1720	90
       0	*	*	*	*	*	*	2143	0	0	

I 91   *	*	*	1832	*	1720	*	1267	*	*	*	*	*	*	*	*	*	*	*	*	91
       0	*	*	*	*	*	*	2143	0	0	

E 92   *	*	*	1267	*	*	*	1720	*	1832	*	*	*	*	*	*	*	*	*	*	92
       0	*	*	*	*	*	*	2143	0	0	

V 93   *	*	*	*	1832	*	*	*	1720	*	*	*	*	*	*	*	*	1267	*	*	93
       0	*	*	*	*	*	*	2143	0	0	

R 94   *	*	*	1720	*	1832	*	*	*	*	*	*	*	*	1267	*	*	*	*	*	94
       0	*	*	*	*	*	*	2143	0	0	

S 95   *	*	1720	*	*	*	*	*	1832	*	*	*	*	*	*	1267	*	*	*	*	95
       0	*	*	*	*	*	*	2143	0	0	

K 96   *	*	*	*	1832	*	*	*	1267	*	*	1720	*	*	*	*	*	*	*	*	96
       0	*	*	*	*	*	*	2143	0	0	

L 97   *	*	*	*	*	*	*	*	2117	378	*	*	*	*	*	*	*	*	*	*	97
       0	*	*	*	*	*	*	2143	0	0	

I 98   *	*	*	1720	*	*	*	1267	1832	*	*	*	*	*	*	*	*	*	*	*	98
       0	*	*	*	*	*	*	2143	0	0	

D 99   *	*	1267	*	*	*	*	*	*	*	*	*	*	*	*	*	1720	*	*	1832	99
       0	*	*	*	*	*	*	2143	0	0	

I 100  *	*	*	*	*	*	*	378	*	*	*	*	*	*	*	*	*	*	*	2117	100
       0	*	*	*	*	*	*	2143	0	0	

H 101  *	*	*	*	*	*	1267	1720	*	1832	*	*	*	*	*	*	*	*	*	*	101
       0	*	*	*	*	*	*	2143	0	0	

K 102  *	*	*	2117	*	*	*	*	378	*	*	*	*	*	*	*	*	*	*	*	102
       0	*	*	*	*	*	*	2143	0	0	

Q 103  1720	*	*	*	*	*	*	*	1832	*	*	*	*	1267	*	*	*	*	*	*	103
       0	*	*	*	*	*	*	2143	0	0	

Y 104  *	*	*	*	*	*	1720	*	*	1832	*	*	*	*	*	*	*	*	*	1267	104
       0	*	*	*	*	*	*	2143	0	0	

P 105  1832	*	*	*	*	*	*	*	*	*	*	*	1267	*	1720	*	*	*	*	*	105
       0	*	*	*	*	*	*	2143	0	0	

K 106  2117	*	*	*	*	*	*	*	378	*	*	*	*	*	*	*	*	*	*	*	106
       0	*	*	*	*	*	*	2143	0	0	

M 107  *	*	*	1832	1720	*	*	*	*	*	1267	*	*	*	*	*	*	*	*	*	107
       0	*	*	*	*	*	*	2143	0	0	

L 108  *	*	*	*	*	*	1832	*	*	1267	*	*	*	*	*	*	*	*	*	1720	108
       0	*	*	*	*	*	*	2143	0	0	

A 109  1267	*	*	1720	*	*	*	1832	*	*	*	*	*	*	*	*	*	*	*	*	109
       0	*	*	*	*	*	*	2143	0	0	

D 110  1720	*	1267	*	*	*	*	1832	*	*	*	*	*	*	*	*	*	*	*	*	110
       0	*	*	*	*	*	*	2143	0	0	

L 111  *	*	*	*	*	*	*	*	*	476	*	*	*	*	*	*	*	*	*	1832	111
       0	*	*	*	*	*	*	2143	0	0	

S 112  *	*	*	*	*	*	*	*	*	*	*	*	*	*	*	1267	1832	1720	*	*	112
       0	*	*	*	*	*	*	2143	0	0	

E 113  *	*	*	1267	*	*	*	*	1720	1832	*	*	*	*	*	*	*	*	*	*	113
       0	*	*	*	*	*	*	2143	0	0	

E 114  *	*	*	476	*	*	*	*	*	*	*	*	*	*	*	1832	*	*	*	*	114
       0	*	*	*	*	*	*	2143	0	0	

L 115  *	*	*	*	*	*	*	2117	*	378	*	*	*	*	*	*	*	*	*	*	115
       0	*	*	*	*	*	*	2143	0	0	

T 116  *	*	*	*	*	*	*	*	*	*	*	*	*	*	*	1832	1267	*	1720	*	116
       0	*	*	*	*	*	*	2143	0	0	

S 117  *	*	*	*	*	*	*	*	1720	*	*	*	*	*	*	522	*	*	*	*	117
       0	*	*	*	*	*	*	2143	0	0	

I 118  *	*	*	*	1832	*	*	476	*	*	*	*	*	*	*	*	*	*	*	*	118
       0	*	*	*	*	*	*	2143	0	0	

I 119  *	*	*	*	*	*	*	1267	*	*	*	*	1832	*	*	1720	*	*	*	*	119
       0	*	*	*	*	*	*	2143	0	0	

L 120  *	*	*	*	*	*	*	*	*	1267	*	*	*	*	*	1720	*	1832	*	*	120
       0	*	*	*	*	*	*	2143	0	0	

E 121  *	*	1832	1267	*	*	*	*	*	*	*	*	*	*	*	*	1720	*	*	*	121
       0	*	*	*	*	*	*	2143	0	0	

A 122  1267	*	*	1832	*	*	*	*	*	1720	*	*	*	*	*	*	*	*	*	*	122
       0	*	*	*	*	*	*	2143	0	0	

D 123  *	*	1267	*	*	*	*	*	*	*	*	*	1720	*	*	1832	*	*	*	*	123
       0	*	*	*	*	*	*	2143	0	0	

S 124  *	*	*	*	1720	*	*	*	1832	*	*	*	*	*	*	1267	*	*	*	*	124
       0	*	*	*	*	*	*	2143	0	0	

S 125  *	*	*	*	*	*	*	*	*	1832	*	*	*	*	*	476	*	*	*	*	125
       378	*	2117	*	*	*	*	2143	0	0	

N 126  *	*	*	*	*	*	*	*	*	*	*	617	*	*	*	*	*	1522	*	*	126
       0	*	*	*	*	0	*	2012	0	1000	

I 127  *	*	*	1832	*	*	*	1267	*	*	*	1720	*	*	*	*	*	*	*	*	127
       0	*	*	*	*	*	*	2143	0	0	

F 128  1720	*	*	*	1267	*	*	*	*	*	*	*	*	*	*	1832	*	*	*	*	128
       0	*	*	*	*	*	*	2143	0	0	

Q 129  *	*	*	*	*	*	*	*	1832	*	*	*	1720	1267	*	*	*	*	*	*	129
       0	*	*	*	*	*	*	2143	0	0	

T 130  *	*	*	*	*	*	*	1832	*	*	*	*	*	*	*	*	476	*	*	*	130
       0	*	*	*	*	*	*	2143	0	0	

F 131  *	*	*	*	522	*	*	*	*	*	*	*	*	*	*	1720	*	*	*	*	131
       0	*	*	*	*	*	*	2143	0	0	

T 132  *	*	*	*	1720	*	*	*	1832	*	*	*	*	*	*	*	1267	*	*	*	132
       0	*	*	*	*	*	*	2143	0	0	

P 133  *	*	*	*	*	1720	*	*	*	1832	*	*	1267	*	*	*	*	*	*	*	133
       0	*	*	*	*	*	*	2143	0	0	

S 134  *	*	*	*	*	*	*	*	*	1832	*	*	*	*	*	1267	1720	*	*	*	134
       0	*	*	*	*	*	*	2143	0	0	

V 135  *	*	*	*	*	2117	*	*	*	*	*	*	*	*	*	*	*	378	*	*	135
       0	*	*	*	*	*	*	2143	0	0	

E 136  *	*	*	476	*	*	*	*	*	1832	*	*	*	*	*	*	*	*	*	*	136
       0	*	*	*	*	*	*	2143	0	0	

D 137  *	*	1267	*	*	*	*	*	*	1832	*	*	*	*	*	1720	*	*	*	*	137
       0	*	*	*	*	*	*	2143	0	0	

D 138  *	*	1267	1832	*	*	*	*	*	*	*	1720	*	*	*	*	*	*	*	*	138
       0	*	*	*	*	*	*	2143	0	0	

R 139  *	*	*	*	*	*	*	*	1832	*	*	*	*	*	476	*	*	*	*	*	139
       0	*	*	*	*	*	*	2143	0	0	

T 140  *	*	*	*	*	*	*	*	1832	*	*	*	1720	*	*	*	1267	*	*	*	140
       0	*	*	*	*	*	*	2143	0	0	

L 141  *	*	*	1832	*	*	*	*	*	1267	1720	*	*	*	*	*	*	*	*	*	141
       0	*	*	*	*	*	*	2143	0	0	

Y 142  *	*	*	1832	*	*	*	*	*	*	*	1720	*	*	*	*	*	*	*	1267	142
       0	*	*	*	*	*	*	2143	0	0	

E 143  *	*	*	476	*	*	*	*	*	1832	*	*	*	*	*	*	*	*	*	*	143
       0	*	*	*	*	*	*	2143	0	0	

D 144  *	*	1267	*	*	*	*	1832	*	1720	*	*	*	*	*	*	*	*	*	*	144
       0	*	*	*	*	*	*	2143	0	0	

F 145  *	*	*	*	476	*	*	*	*	*	*	1832	*	*	*	*	*	*	*	*	145
       0	*	*	*	*	*	*	2143	0	0	

L 146  1720	*	*	*	*	*	*	*	*	1267	*	*	*	*	*	1832	*	*	*	*	146
       0	*	*	*	*	*	*	2143	0	0	

L 147  *	*	*	*	*	*	*	*	*	522	*	*	*	*	*	*	*	*	*	1720	147
       0	*	*	*	*	*	*	2143	0	0	

L 148  *	*	*	*	*	*	*	*	*	1267	*	*	*	*	1832	*	*	*	*	1720	148
       0	*	*	*	*	*	*	2143	0	0	

E 149  *	*	*	1267	*	*	*	*	*	1832	*	*	*	*	*	*	*	*	*	1720	149
       0	*	*	*	*	*	*	2143	0	0	

Y 150  *	*	*	*	*	*	*	1832	*	1720	*	*	*	*	*	*	*	*	*	1267	150
       0	*	*	*	*	*	*	2143	0	0	

L 151  *	*	*	*	*	*	*	*	*	522	*	*	*	*	1720	*	*	*	*	*	151
       0	*	*	*	*	*	*	2143	0	0	

S 152  *	*	*	*	2117	*	*	*	*	*	*	*	*	*	*	378	*	*	*	*	152
       0	*	*	*	*	*	*	2143	0	0	

R 153  *	*	*	*	*	*	*	1832	*	*	*	1720	*	*	1267	*	*	*	*	*	153
       0	*	*	*	*	*	*	2143	0	0	

P 154  *	*	*	*	*	*	*	*	*	*	*	*	522	*	1720	*	*	*	*	*	154
       0	*	*	*	*	*	*	2143	0	0	

E 155  *	*	*	476	*	*	1832	*	*	*	*	*	*	*	*	*	*	*	*	*	155
       0	*	*	*	*	*	*	2143	0	0	

N 156  *	*	*	*	*	*	*	*	1832	*	*	1267	*	*	1720	*	*	*	*	*	156
       0	*	*	*	*	*	*	2143	0	0	

L 157  *	*	*	*	*	*	*	1720	*	1267	*	1832	*	*	*	*	*	*	*	*	157
       0	*	*	*	*	*	*	2143	0	0	

L 158  *	*	*	*	*	*	*	*	*	378	*	*	2117	*	*	*	*	*	*	*	158
       0	*	*	*	*	*	*	2143	0	0	

A 159  1267	*	*	*	*	1720	*	*	*	*	*	*	*	*	*	*	*	1832	*	*	159
       0	*	*	*	*	*	*	2143	0	0	

A 160  476	*	*	1832	*	*	*	*	*	*	*	*	*	*	*	*	*	*	*	*	160
       0	*	*	*	*	*	*	2143	0	0	

A 161  1267	*	*	*	1720	*	*	*	*	*	*	*	*	*	*	*	*	*	*	1832	161
       0	*	*	*	*	*	*	2143	0	0	

E 162  *	*	*	0	*	*	*	*	*	*	*	*	*	*	*	*	*	*	*	*	162
       0	*	*	*	*	*	*	2143	0	0	

T 163  *	*	*	*	*	*	*	*	*	*	*	*	*	*	2117	*	378	*	*	*	163
       0	*	*	*	*	*	*	2143	0	0	

I 164  *	*	*	*	*	*	*	1267	*	1720	*	*	*	*	*	*	*	*	*	1832	164
       0	*	*	*	*	*	*	2143	0	0	

N 165  *	*	*	*	*	*	*	*	1832	*	1720	1267	*	*	*	*	*	*	*	*	165
       0	*	*	*	*	*	*	2143	0	0	

H 166  *	*	*	*	*	*	1267	*	1720	*	*	*	*	*	*	1832	*	*	*	*	166
       0	*	*	*	*	*	*	2143	0	0	

S 167  *	*	*	*	1720	*	*	*	*	1832	*	*	*	*	*	1267	*	*	*	*	167
       0	*	*	*	*	*	*	2143	0	0	

F 168  *	*	*	*	1267	*	*	1720	*	*	*	1832	*	*	*	*	*	*	*	*	168
       0	*	*	*	*	*	*	2143	0	0	

Y 169  *	*	*	1832	*	*	*	*	1720	*	*	*	*	*	*	*	*	*	*	1267	169
       0	*	*	*	*	*	*	2143	0	0	

S 170  *	*	*	*	*	*	*	*	*	*	*	*	*	*	1720	1267	*	1832	*	*	170
       0	*	*	*	*	*	*	2143	0	0	

G 171  *	*	*	*	*	1267	*	*	1720	*	*	*	*	*	*	1832	*	*	*	*	171
       0	*	*	*	*	*	*	2143	0	0	

L 172  *	*	*	*	*	*	*	*	*	476	*	*	*	*	*	*	*	*	*	1832	172
       0	*	*	*	*	*	*	2143	0	0	

V 173  *	*	*	*	*	*	*	*	2117	*	*	*	*	*	*	*	*	378	*	*	173
       0	*	*	*	*	*	*	2143	0	0	

R 174  *	*	1832	*	*	*	*	*	*	*	*	*	*	*	1267	*	*	1720	*	*	174
       0	*	*	*	*	*	*	2143	0	0	

E 175  *	*	*	1267	*	*	*	*	1720	*	*	*	*	*	*	1832	*	*	*	*	175
       0	*	*	*	*	*	*	2143	0	0	

V 176  *	*	*	1720	*	*	*	*	*	*	*	1832	*	*	*	*	*	1267	*	*	176
       0	*	*	*	*	*	*	2143	0	0	

Q 177  *	*	*	1720	*	*	*	*	*	*	*	*	*	1267	*	*	*	1832	*	*	177
       0	*	*	*	*	*	*	2143	0	0	

V 178  *	*	*	*	*	*	*	1832	*	1720	*	*	*	*	*	*	*	1267	*	*	178
       0	*	*	*	*	*	*	2143	0	0	

V 179  *	*	*	*	*	*	*	1832	*	*	*	*	*	*	*	*	*	476	*	*	179
       0	*	*	*	*	*	*	2143	0	0	

D 180  *	*	378	*	*	*	*	*	*	*	*	*	2117	*	*	*	*	*	*	*	180
       0	*	*	*	*	*	*	2143	0	0	

A 181  1267	*	*	*	*	*	*	1832	*	*	*	*	*	*	*	*	*	1720	*	*	181
       0	*	*	*	*	*	*	2143	0	0	

G 182  *	*	*	*	*	1267	*	*	*	*	*	*	*	*	*	*	*	1832	1720	*	182
       0	*	*	*	*	*	*	2143	0	0	

L 183  *	*	*	1720	*	*	*	*	*	1267	*	*	*	1832	*	*	*	*	*	*	183
       476	*	1832	*	*	*	*	2143	0	0	

A 184  0	*	*	*	*	*	*	*	*	*	*	*	*	*	*	*	*	*	*	*	184
       0	*	*	*	*	*	0	1674	0	1000	

S 185  *	*	1232	*	*	*	*	*	*	*	*	*	*	*	*	800	*	*	*	*	185
       0	*	*	*	*	*	0	1674	0	1000	

V 186  *	*	1232	*	*	*	*	*	*	*	*	*	*	*	*	*	*	800	*	*	186
       0	*	*	*	*	*	0	1674	0	1000	

V 187  *	*	*	*	*	*	*	*	*	*	*	*	*	*	*	*	*	0	*	*	187
       0	*	*	*	*	0	*	1674	0	1000	

N 188  *	*	2117	*	*	*	*	*	*	*	*	378	*	*	*	*	*	*	*	*	188
       0	*	*	*	*	*	*	2143	0	0	

P 189  *	*	*	*	*	*	*	*	*	*	*	*	0	*	*	*	*	*	*	*	189
       476	*	1832	*	*	*	*	2143	0	0	

N 190  *	*	1232	*	*	*	*	*	*	*	*	800	*	*	*	*	*	*	*	*	190
       0	*	*	*	*	0	*	1674	0	1000	

G 191  1720	*	*	1832	*	1267	*	*	*	*	*	*	*	*	*	*	*	*	*	*	191
       0	*	*	*	*	*	*	2143	0	0	

L 192  *	*	*	*	*	*	*	1720	1832	1267	*	*	*	*	*	*	*	*	*	*	192
       0	*	*	*	*	*	*	2143	0	0	

L 193  *	*	*	*	*	*	*	*	*	378	*	*	*	*	*	*	*	2117	*	*	193
       0	*	*	*	*	*	*	2143	0	0	

G 194  *	*	*	*	*	1267	*	*	*	*	*	*	*	*	*	*	*	*	1720	1832	194
       0	*	*	*	*	*	*	2143	0	0	

V 195  *	*	*	1832	*	*	*	*	*	*	1720	*	*	*	*	*	*	1267	*	*	195
       0	*	*	*	*	*	*	2143	0	0	

T 196  *	*	*	*	*	*	*	*	*	2117	*	*	*	*	*	*	378	*	*	*	196
       0	*	*	*	*	*	*	2143	0	0	

S 197  *	*	*	1832	*	*	*	*	*	*	*	*	*	1720	*	1267	*	*	*	*	197
       0	*	*	*	*	*	*	2143	0	0	

D 198  *	*	1267	*	*	*	1720	*	1832	*	*	*	*	*	*	*	*	*	*	*	198
       0	*	*	*	*	*	*	2143	0	0	

P 199  *	*	*	*	*	1832	*	*	*	*	*	*	476	*	*	*	*	*	*	*	199
       0	*	*	*	*	*	*	2143	0	0	

A 200  1267	*	*	1720	*	*	*	1832	*	*	*	*	*	*	*	*	*	*	*	*	200
       0	*	*	*	*	*	*	2143	0	0	

S 201  *	*	*	*	*	*	*	1832	*	*	*	*	*	*	*	1267	*	*	*	1720	201
       0	*	*	*	*	*	*	2143	0	0	

M 202  *	*	*	1832	*	*	*	*	*	1720	1267	*	*	*	*	*	*	*	*	*	202
       0	*	*	*	*	*	*	2143	0	0	

D 203  *	*	1267	*	*	*	1832	*	*	*	*	*	*	*	*	*	1720	*	*	*	203
       0	*	*	*	*	*	*	2143	0	0	

A 204  1267	*	*	1832	*	*	*	*	*	*	*	*	1720	*	*	*	*	*	*	*	204
       0	*	*	*	*	*	*	2143	0	0	

G 205  *	*	2117	*	*	378	*	*	*	*	*	*	*	*	*	*	*	*	*	*	205
       0	*	*	*	*	*	*	2143	0	0	

G 206  *	*	*	*	*	1267	*	*	1832	*	*	*	*	*	1720	*	*	*	*	*	206
       0	*	*	*	*	*	*	2143	0	0	

N 207  *	*	*	*	*	*	*	*	1720	*	*	1267	*	*	1832	*	*	*	*	*	207
       0	*	*	*	*	*	*	2143	0	0	

I 208  *	*	*	*	1720	*	*	1267	*	*	*	*	*	*	*	*	*	*	*	1832	208
       0	*	*	*	*	*	*	2143	0	0	

S 209  *	*	*	*	*	*	*	*	*	*	*	*	*	*	2117	378	*	*	*	*	209
       378	*	2117	*	*	*	*	2143	0	0	

P 210  *	*	*	*	*	*	*	*	*	*	*	*	0	*	*	*	*	*	*	*	210
       0	*	*	*	*	*	0	2012	0	1000	

T 211  *	*	*	*	*	*	*	*	*	*	*	*	*	*	*	*	0	*	*	*	211
       0	*	*	*	*	0	*	2012	0	1000	

N 212  1832	*	*	*	*	*	*	*	1720	*	*	1267	*	*	*	*	*	*	*	*	212
       0	*	*	*	*	*	*	2143	0	0	

V 213  *	*	*	*	*	*	*	*	*	2117	*	*	*	*	*	*	*	378	*	*	213
       0	*	*	*	*	*	*	2143	0	0	

L 214  *	*	*	*	*	*	*	*	*	378	*	*	2117	*	*	*	*	*	*	*	214
       0	*	*	*	*	*	*	2143	0	0	

Q 215  1720	*	*	*	*	*	*	*	*	*	*	*	*	522	*	*	*	*	*	*	215
       0	*	*	*	*	*	*	2143	0	0	

L 216  *	*	*	*	1720	*	*	*	*	1267	*	*	*	*	*	*	*	*	*	1832	216
       0	*	*	*	*	*	*	2143	0	0	

N 217  *	*	*	1832	*	*	*	*	*	*	*	1267	*	*	1720	*	*	*	*	*	217
       0	*	*	*	*	*	*	2143	0	0	

L 218  *	*	*	*	1832	*	*	*	1720	1267	*	*	*	*	*	*	*	*	*	*	218
       0	*	*	*	*	*	*	2143	0	0	

R 219  *	*	*	1832	*	*	*	*	*	*	*	*	*	*	1267	*	*	*	*	1720	219
       0	*	*	*	*	*	*	2143	0	0	

E 220  *	*	*	0	*	*	*	*	*	*	*	*	*	*	*	*	*	*	*	*	220
       0	*	*	*	*	*	*	2143	0	0	

S 221  *	*	*	*	*	*	*	*	*	*	*	*	*	*	*	378	2117	*	*	*	221
       0	*	*	*	*	*	*	2143	0	0	

F 222  *	*	*	*	378	*	*	*	*	*	*	*	2117	*	*	*	*	*	*	*	222
       0	*	*	*	*	*	*	2143	0	0	

D 223  *	*	0	*	*	*	*	*	*	*	*	*	*	*	*	*	*	*	*	*	223
       0	*	*	*	*	*	*	2143	0	0	

T 224  *	*	*	*	*	*	*	*	*	*	*	*	*	*	*	*	0	*	*	*	224
       0	*	*	*	*	*	*	2143	0	0	

P 225  *	*	*	*	*	*	*	*	*	*	*	*	0	*	*	*	*	*	*	*	225
       0	*	*	*	*	*	*	2143	0	0	

E 226  *	*	*	0	*	*	*	*	*	*	*	*	*	*	*	*	*	*	*	*	226
       0	*	*	*	*	*	*	2143	0	0	

N 227  *	*	*	*	*	*	*	*	*	*	*	0	*	*	*	*	*	*	*	*	227
       0	*	*	*	*	*	*	2143	0	0	

R 228  *	*	*	*	*	*	*	*	*	*	*	*	*	*	0	*	*	*	*	*	228
       0	*	*	*	*	*	*	2143	0	0	

F 229  *	*	*	*	0	*	*	*	*	*	*	*	*	*	*	*	*	*	*	*	229
       0	*	*	*	*	*	*	2143	0	0	

Y 230  1720	*	*	*	*	*	*	*	*	*	*	*	*	*	*	*	*	1832	*	1267	230
       0	*	*	*	*	*	*	2143	0	0	

K 231  *	*	*	*	*	*	*	*	378	*	*	*	*	*	2117	*	*	*	*	*	231
       0	*	*	*	*	*	*	2143	0	0	

Y 232  *	*	*	*	*	*	1832	*	*	*	*	*	*	*	*	*	*	*	*	476	232
       0	*	*	*	*	*	*	2143	0	0	

F 233  *	*	*	*	476	*	*	*	*	1832	*	*	*	*	*	*	*	*	*	*	233
       0	*	*	*	*	*	*	2143	0	0	

L 234  *	*	*	*	*	*	*	*	*	0	*	*	*	*	*	*	*	*	*	*	234
       522	*	1720	*	*	*	*	2143	0	0	

E 235  *	*	*	720	*	*	*	*	1348	*	*	*	*	*	*	*	*	*	*	*	235
       556	1645	*	1585	585	*	0	1640	1000	1000	

D 236  *	*	720	1348	*	*	*	*	*	*	*	*	*	*	*	*	*	*	*	*	236
       0	*	*	*	*	*	0	1640	0	1000	

R 237  *	*	*	*	*	*	*	*	*	1348	*	*	*	*	720	*	*	*	*	*	237
       0	*	*	*	*	0	*	1640	0	1000	

I 238  *	*	1720	1832	*	*	*	1267	*	*	*	*	*	*	*	*	*	*	*	*	238
       0	*	*	*	*	*	*	2143	0	0	

L 239  *	*	*	*	*	*	*	1832	*	476	*	*	*	*	*	*	*	*	*	*	239
       0	*	*	*	*	*	*	2143	0	0	

L 240  *	*	*	*	*	*	*	*	*	378	*	*	*	*	*	2117	*	*	*	*	240
       0	*	*	*	*	*	*	2143	0	0	

L 241  *	*	*	*	*	*	*	1720	*	522	*	*	*	*	*	*	*	*	*	*	241
       0	*	*	*	*	*	*	2143	0	0	

H 242  *	*	*	1720	*	*	1267	*	*	*	*	*	*	*	*	1832	*	*	*	*	242
       0	*	*	*	*	*	*	2143	0	0	

E 243  *	*	*	522	*	*	*	*	*	*	*	*	*	*	*	*	*	*	1720	*	243
       0	*	*	*	*	*	*	2143	0	0	

S 244  *	*	*	1832	*	1720	*	*	*	*	*	*	*	*	*	1267	*	*	*	*	244
       0	*	*	*	*	*	*	2143	0	0	

A 245  1267	*	*	1720	*	*	*	*	*	1832	*	*	*	*	*	*	*	*	*	*	245
       0	*	*	*	*	*	*	2143	0	0	

P 246  *	*	*	*	*	*	*	*	1832	*	*	*	1267	*	1720	*	*	*	*	*	246
       0	*	*	*	*	*	*	2143	0	0	

E 247  1720	*	1832	1267	*	*	*	*	*	*	*	*	*	*	*	*	*	*	*	*	247
       0	*	*	*	*	*	*	2143	0	0	

G 248  *	*	*	*	1832	1267	*	*	*	*	*	*	*	1720	*	*	*	*	*	*	248
       0	*	*	*	*	*	*	2143	0	0	

Y 249  *	*	*	*	1832	*	*	*	*	*	*	*	*	*	1720	*	*	*	*	1267	249
       0	*	*	*	*	*	*	2143	0	0	

I 250  *	*	*	*	1832	*	*	1267	*	*	*	1720	*	*	*	*	*	*	*	*	250
       0	*	*	*	*	*	*	2143	0	0	

R 251  *	*	*	*	*	*	*	*	*	1832	*	*	*	*	1267	*	*	1720	*	*	251
       0	*	*	*	*	*	*	2143	0	0	

D 252  *	*	1267	1832	*	1720	*	*	*	*	*	*	*	*	*	*	*	*	*	*	252
       0	*	*	*	*	*	*	2143	0	0	

S 253  *	*	*	1832	*	1720	*	*	*	*	*	*	*	*	*	1267	*	*	*	*	253
       0	*	*	*	*	*	*	2143	0	0	

L 254  *	*	*	*	*	*	*	*	*	522	*	*	*	*	*	*	*	1720	*	*	254
       0	*	*	*	*	*	*	2143	0	0	

E 255  *	*	*	1267	*	*	*	*	1832	*	*	*	*	*	1720	*	*	*	*	*	255
       0	*	*	*	*	*	*	2143	0	0	

G 256  *	*	1720	1832	*	1267	*	*	*	*	*	*	*	*	*	*	*	*	*	*	256
       0	*	*	*	*	*	*	2143	0	0	

I 257  *	*	*	*	2117	*	*	378	*	*	*	*	*	*	*	*	*	*	*	*	257
       0	*	*	*	*	*	*	2143	0	0	

L 258  *	*	*	*	*	*	*	1720	1832	1267	*	*	*	*	*	*	*	*	*	*	258
       0	*	*	*	*	*	*	2143	0	0	

E 259  *	*	2117	378	*	*	*	*	*	*	*	*	*	*	*	*	*	*	*	*	259
       0	*	*	*	*	*	*	2143	0	0	

E 260  *	*	1720	522	*	*	*	*	*	*	*	*	*	*	*	*	*	*	*	*	260
       0	*	*	*	*	*	*	2143	0	0	

V 261  *	*	*	*	*	*	*	1832	*	1720	*	*	*	*	*	*	*	1267	*	*	261
       0	*	*	*	*	*	*	2143	0	0	

N 262  *	*	*	1832	*	*	*	*	*	*	*	1267	*	*	1720	*	*	*	*	*	262
       0	*	*	*	*	*	*	2143	0	0	

L 263  *	*	*	*	1720	*	*	*	*	1267	*	*	*	*	*	*	*	*	*	1832	263
       0	*	*	*	*	*	*	2143	0	0	

L 264  *	*	*	*	*	*	*	*	*	476	*	*	*	*	*	*	1832	*	*	*	264
       0	*	*	*	*	*	*	2143	0	0	

L 265  *	*	*	*	*	*	*	*	*	522	*	*	*	*	1720	*	*	*	*	*	265
       0	*	*	*	*	*	*	2143	0	0	

S 266  *	*	*	*	*	*	*	*	*	*	*	*	*	*	1832	476	*	*	*	*	266
       0	*	*	*	*	*	*	2143	0	0	

A 267  1267	*	1720	*	*	*	*	*	*	*	*	*	*	*	*	1832	*	*	*	*	267
       0	*	*	*	*	*	*	2143	0	0	

G 268  *	*	1832	*	*	1267	*	*	*	*	*	*	1720	*	*	*	*	*	*	*	268
       0	*	*	*	*	*	*	2143	0	0	

W 269  *	*	*	*	*	*	*	*	*	1720	*	*	*	*	*	*	*	1832	1267	*	269
       0	*	*	*	*	*	*	2143	0	0	

L 270  *	*	*	*	1832	*	*	*	*	1267	*	*	*	*	*	*	*	*	1720	*	270
       0	*	*	*	*	*	*	2143	0	0	

M 271  *	*	*	1720	*	*	*	*	*	*	1267	*	*	*	*	1832	*	*	*	*	271
       0	*	*	*	*	*	*	2143	0	0	

E 272  *	*	2117	378	*	*	*	*	*	*	*	*	*	*	*	*	*	*	*	*	272
       0	*	*	*	*	*	*	2143	0	0	

V 273  *	*	*	*	*	*	*	*	*	*	*	*	*	*	*	*	*	0	*	*	273
       0	*	*	*	*	*	*	2143	0	0	

G 274  *	*	*	*	*	0	*	*	*	*	*	*	*	*	*	*	*	*	*	*	274
       0	*	*	*	*	*	*	2143	0	0	

E 275  *	*	1832	1267	*	*	*	*	1720	*	*	*	*	*	*	*	*	*	*	*	275
       0	*	*	*	*	*	*	2143	0	0	

L 276  *	*	*	*	*	*	*	*	*	522	1720	*	*	*	*	*	*	*	*	*	276
       0	*	*	*	*	*	*	2143	0	0	

Q 277  *	*	*	*	*	*	*	*	1720	*	*	1832	*	1267	*	*	*	*	*	*	277
       0	*	*	*	*	*	*	2143	0	0	

V 278  *	*	*	*	1832	*	*	1720	*	*	*	*	*	*	*	*	*	1267	*	*	278
       0	*	*	*	*	*	*	2143	0	0	

F 279  *	*	*	*	378	*	*	*	*	2117	*	*	*	*	*	*	*	*	*	*	279
       0	*	*	*	*	*	*	2143	0	0	

P 280  *	*	*	*	*	*	*	*	*	*	*	*	0	*	*	*	*	*	*	*	280
       0	*	*	*	*	*	*	2143	0	0	

L 281  *	*	*	*	*	*	*	*	*	1267	*	*	*	*	*	1832	*	*	*	1720	281
       0	*	*	*	*	*	*	2143	0	0	

N 282  *	*	*	*	*	*	*	*	*	*	*	522	*	*	*	*	1720	*	*	*	282
       0	*	*	*	*	*	*	2143	0	0	

S 283  *	*	*	*	*	*	*	*	*	*	*	*	*	*	*	0	*	*	*	*	283
       0	*	*	*	*	*	*	2143	0	0	

Q 284  *	*	*	*	*	*	*	*	*	*	*	*	*	0	*	*	*	*	*	*	284
       0	*	*	*	*	*	*	2143	0	0	

V 285  *	*	*	*	*	*	*	*	*	*	*	*	*	*	*	*	1720	522	*	*	285
       0	*	*	*	*	*	*	2143	0	0	

L 286  *	*	*	*	*	*	*	*	*	0	*	*	*	*	*	*	*	*	*	*	286
       0	*	*	*	*	*	*	2143	0	0	

Q 287  *	*	*	*	*	*	*	*	*	1720	1832	*	*	1267	*	*	*	*	*	*	287
       0	*	*	*	*	*	*	2143	0	0	

K 288  *	*	*	*	*	*	*	*	0	*	*	*	*	*	*	*	*	*	*	*	288
       0	*	*	*	*	*	*	2143	0	0	

R 289  *	*	*	*	*	1720	*	*	1832	*	*	*	*	*	1267	*	*	*	*	*	289
       0	*	*	*	*	*	*	2143	0	0	

E 290  1832	*	*	476	*	*	*	*	*	*	*	*	*	*	*	*	*	*	*	*	290
       0	*	*	*	*	*	*	2143	0	0	

G 291  *	*	*	*	*	0	*	*	*	*	*	*	*	*	*	*	*	*	*	*	291
       0	*	*	*	*	*	*	2143	0	0	

Y 292  *	*	*	*	*	*	*	*	*	*	*	*	*	*	*	*	*	*	*	0	292
       0	*	*	*	*	*	*	2143	0	0	

R 293  *	*	*	*	*	*	*	*	*	*	*	*	*	*	0	*	*	*	*	*	293
       0	*	*	*	*	*	*	2143	0	0	

E 294  *	*	2117	378	*	*	*	*	*	*	*	*	*	*	*	*	*	*	*	*	294
       0	*	*	*	*	*	*	2143	0	0	

L 295  *	*	*	*	*	*	*	*	*	378	*	*	*	*	*	*	*	2117	*	*	295
       0	*	*	*	*	*	*	2143	0	0	

L 296  *	*	*	*	1832	*	*	*	*	476	*	*	*	*	*	*	*	*	*	*	296
       0	*	*	*	*	*	*	2143	0	0	

R 297  *	*	*	*	*	1720	*	*	*	*	*	*	*	1832	1267	*	*	*	*	*	297
       0	*	*	*	*	*	*	2143	0	0	

Y 298  *	*	*	*	*	*	*	1832	*	1720	*	*	*	*	*	*	*	*	*	1267	298
       0	*	*	*	*	*	*	2143	0	0	

Y 299  *	*	*	*	2117	*	*	*	*	*	*	*	*	*	*	*	*	*	*	378	299
       0	*	*	*	*	*	*	2143	0	0	

F 300  *	*	*	*	1267	*	*	*	*	*	*	*	*	1720	1832	*	*	*	*	*	300
       0	*	*	*	*	*	*	2143	0	0	

I 301  *	*	*	1720	*	*	*	1267	*	1832	*	*	*	*	*	*	*	*	*	*	301
       0	*	*	*	*	*	*	2143	0	0	

L 302  *	*	*	*	1720	*	*	*	*	522	*	*	*	*	*	*	*	*	*	*	302
       0	*	*	*	*	*	*	2143	0	0	

D 303  *	*	1267	*	*	*	1832	*	*	*	*	*	*	*	*	*	*	1720	*	*	303
       0	*	*	*	*	*	*	2143	0	0	

L 304  *	*	*	*	*	*	*	*	*	522	*	*	*	*	*	*	*	1720	*	*	304
       0	*	*	*	*	*	*	2143	0	0	

A 305  1267	*	*	*	*	*	*	*	*	*	*	*	*	*	1720	1832	*	*	*	*	305
       476	1832	*	0	*	*	*	2143	1000	0	

L 306  *	*	*	*	*	*	*	*	*	1267	1720	*	*	*	*	*	*	1832	*	*	306
       0	*	*	*	*	*	*	2143	0	0	

P 307  *	*	*	*	*	*	*	*	*	*	*	*	378	*	2117	*	*	*	*	*	307
       522	*	1720	*	*	*	*	2143	0	0	

F 308  *	*	*	*	720	*	*	*	*	*	*	*	*	*	1348	*	*	*	*	*	308
       0	*	*	*	*	0	*	1640	0	1000	

T 309  *	*	*	*	1720	*	*	1832	*	*	*	*	*	*	*	*	1267	*	*	*	309
       0	*	*	*	*	*	*	2143	0	0	

F 310  *	*	*	*	378	*	*	*	*	*	*	*	*	*	*	*	*	*	2117	*	310
       0	*	*	*	*	*	*	2143	0	0	

E 311  1720	*	*	522	*	*	*	*	*	*	*	*	*	*	*	*	*	*	*	*	311
       0	*	*	*	*	*	*	2143	0	0	

G 312  *	*	1832	*	*	1267	*	*	1720	*	*	*	*	*	*	*	*	*	*	*	312
       0	*	*	*	*	*	*	2143	0	0	

L 313  *	*	*	*	*	*	*	*	*	0	*	*	*	*	*	*	*	*	*	*	313
       0	*	*	*	*	*	*	2143	0	0	

E 314  *	*	1832	1267	*	*	*	*	*	*	*	*	*	*	1720	*	*	*	*	*	314
       0	*	*	*	*	*	*	2143	0	0	

D 315  *	*	1267	1720	*	*	*	*	*	1832	*	*	*	*	*	*	*	*	*	*	315
       0	*	*	*	*	*	*	2143	0	0	

A 316  378	*	*	*	*	*	*	*	*	*	*	*	*	*	*	2117	*	*	*	*	316
       0	*	*	*	*	*	*	2143	0	0	

I 317  *	*	*	*	1832	*	*	476	*	*	*	*	*	*	*	*	*	*	*	*	317
       0	*	*	*	*	*	*	2143	0	0	

R 318  *	*	1720	*	*	*	*	*	*	*	*	*	*	*	1267	1832	*	*	*	*	318
       378	2117	*	1000	1000	*	*	2143	1000	0	

E 319  *	*	*	1267	*	*	*	*	*	1832	*	1720	*	*	*	*	*	*	*	*	319
       0	*	*	*	*	*	*	2143	0	0	

R 320  *	*	*	*	*	*	*	*	1832	*	*	*	*	*	476	*	*	*	*	*	320
       0	*	*	*	*	*	*	2143	0	0	

D 321  *	*	378	*	*	*	*	*	*	*	*	*	*	*	2117	*	*	*	*	*	321
       0	*	*	*	*	*	*	2143	0	0	

L 322  *	*	*	*	*	*	*	1720	*	1267	1832	*	*	*	*	*	*	*	*	*	322
       0	*	*	*	*	*	*	2143	0	0	

A 323  378	*	*	*	*	*	*	*	*	*	*	*	*	*	*	2117	*	*	*	*	323
       0	*	*	*	*	*	*	2143	0	0	

E 324  *	*	*	1267	*	*	*	*	*	*	*	*	*	*	1720	*	1832	*	*	*	324
       0	*	*	*	*	*	*	2143	0	0	

L 325  *	*	*	*	*	*	*	*	*	0	*	*	*	*	*	*	*	*	*	*	325
       0	*	*	*	*	*	*	2143	0	0	

Y 326  *	*	*	*	*	*	*	*	*	*	*	*	*	*	*	*	*	*	1832	476	326
       0	*	*	*	*	*	*	2143	0	0	

E 327  *	*	*	0	*	*	*	*	*	*	*	*	*	*	*	*	*	*	*	*	327
       0	*	*	*	*	*	*	2143	0	0	

Y 328  *	*	*	*	*	*	*	*	*	*	*	*	*	*	*	*	*	*	*	0	328
       0	*	*	*	*	*	*	2143	0	0	

W 329  *	*	*	*	*	*	*	*	*	*	*	*	*	*	*	*	*	*	476	1832	329
       0	*	*	*	*	*	*	2143	0	0	

V 330  *	2117	*	*	*	*	*	*	*	*	*	*	*	*	*	*	*	378	*	*	330
       0	*	*	*	*	*	*	2143	0	0	

Y 331  *	*	*	*	1720	*	*	*	*	1832	*	*	*	*	*	*	*	*	*	1267	331
       0	*	*	*	*	*	*	2143	0	0	

F 332  *	*	*	*	476	*	*	1832	*	*	*	*	*	*	*	*	*	*	*	*	332
       0	*	*	*	*	*	*	2143	0	0	

R 333  *	*	*	1832	*	*	*	*	1720	*	*	*	*	*	1267	*	*	*	*	*	333
       0	*	*	*	*	*	*	2143	0	0	

I 334  *	*	*	*	*	*	*	522	*	1720	*	*	*	*	*	*	*	*	*	*	334
       0	*	*	*	*	*	*	2143	0	0	

L 335  *	*	*	*	*	*	*	*	*	522	*	*	*	*	*	*	*	1720	*	*	335
       0	*	*	*	*	*	*	2143	0	0	

R 336  *	*	*	*	*	*	*	*	1720	*	*	*	*	*	522	*	*	*	*	*	336
       0	*	*	*	*	*	*	2143	0	0	

E 337  *	*	*	378	*	*	*	2117	*	*	*	*	*	*	*	*	*	*	*	*	337
       0	*	*	*	*	*	*	2143	0	0	

L 338  *	*	*	*	1832	*	*	*	*	476	*	*	*	*	*	*	*	*	*	*	338
       0	*	*	*	*	*	*	2143	0	0	

E 339  *	*	*	476	*	*	*	*	1832	*	*	*	*	*	*	*	*	*	*	*	339
       0	*	*	*	*	*	*	2143	0	0	

D 340  *	*	1267	1832	*	*	*	*	1720	*	*	*	*	*	*	*	*	*	*	*	340
       0	*	*	*	*	*	*	2143	0	0	

I 341  *	*	*	*	*	*	*	476	1832	*	*	*	*	*	*	*	*	*	*	*	341
       0	*	*	*	*	*	*	2143	0	0	

T 342  *	*	*	*	1832	*	*	*	*	1720	*	*	*	*	*	*	1267	*	*	*	342
       0	*	*	*	*	*	*	2143	0	0	

G 343  *	*	*	*	*	0	*	*	*	*	*	*	*	*	*	*	*	*	*	*	343
       0	*	*	*	*	*	*	2143	0	0	

D 344  *	*	1267	1720	*	*	*	*	*	*	*	*	*	*	*	*	1832	*	*	*	344
       378	2117	*	2000	415	*	*	2143	1000	0	

R 345  *	*	*	*	*	*	*	*	1720	*	*	*	*	*	1267	*	*	*	*	1832	345
       0	*	*	*	*	*	*	2143	0	0	

D 346  *	*	1267	*	*	*	*	*	1832	*	*	1720	*	*	*	*	*	*	*	*	346
       0	*	*	*	*	*	*	2143	0	0	

V 347  *	*	*	*	*	*	*	2117	*	*	*	*	*	*	*	*	*	378	*	*	347
       0	*	*	*	*	*	*	2143	0	0	

F 348  *	*	*	*	1267	*	*	1832	*	*	*	*	*	*	1720	*	*	*	*	*	348
       0	*	*	*	*	*	*	2143	0	0	

I 349  *	*	*	*	*	*	*	378	*	*	*	*	*	*	*	*	*	2117	*	*	349
       0	*	*	*	*	*	*	2143	0	0	

R 350  *	*	1832	*	*	*	*	*	*	*	*	*	*	*	1267	*	1720	*	*	*	350
       0	*	*	*	*	*	*	2143	0	0	

D 351  *	*	1267	*	1832	*	*	1720	*	*	*	*	*	*	*	*	*	*	*	*	351
       0	*	*	*	*	*	*	2143	0	0	

E 352  *	*	*	378	*	2117	*	*	*	*	*	*	*	*	*	*	*	*	*	*	352
       0	*	*	*	*	*	*	2143	0	0	

W 353  *	*	*	1832	*	*	*	*	*	*	*	*	1720	*	*	*	*	*	1267	*	353
       0	*	*	*	*	*	*	2143	0	0	

R 354  1720	*	*	*	*	*	*	*	1832	*	*	*	*	*	1267	*	*	*	*	*	354
       476	*	1832	*	*	*	*	2143	0	0	

V 355  *	*	*	*	*	*	*	*	*	*	*	*	*	*	1232	*	*	800	*	*	355
       0	*	*	*	*	*	0	1674	0	1000	

R 356  *	*	*	*	*	1232	*	*	*	*	*	*	*	*	800	*	*	*	*	*	356
       0	*	*	*	*	0	*	1674	0	1000	

L 357  *	*	*	*	*	*	*	*	*	476	*	*	*	*	*	*	*	1832	*	*	357
       476	*	1832	*	*	*	*	2143	0	0	

R 358  *	*	*	*	*	*	*	*	*	*	*	*	*	*	800	1232	*	*	*	*	358
       0	*	*	*	*	0	*	1674	0	1000	

E 359  *	*	*	378	*	*	*	*	*	*	*	*	*	*	*	*	2117	*	*	*	359
       0	*	*	*	*	*	*	2143	0	0	

G 360  *	*	*	1720	*	522	*	*	*	*	*	*	*	*	*	*	*	*	*	*	360
       0	*	*	*	*	*	*	2143	0	0	

N 361  *	*	*	*	*	1720	*	*	1832	*	*	1267	*	*	*	*	*	*	*	*	361
       0	*	*	*	*	*	*	2143	0	0	

S 362  *	*	*	*	*	*	*	*	*	*	*	1720	*	*	*	1267	1832	*	*	*	362
       0	*	*	*	*	*	*	2143	0	0	

V 363  *	*	*	*	*	*	*	2117	*	*	*	*	*	*	*	*	*	378	*	*	363
       0	*	*	*	*	*	*	2143	0	0	

Y 364  *	*	*	*	*	*	*	*	*	2117	*	*	*	*	*	*	*	*	*	378	364
       0	*	*	*	*	*	*	2143	0	0	

R 365  1720	*	*	1832	*	*	*	*	*	*	*	*	*	*	1267	*	*	*	*	*	365
       0	*	*	*	*	*	*	2143	0	0	

E 366  *	*	*	378	2117	*	*	*	*	*	*	*	*	*	*	*	*	*	*	*	366
       0	*	*	*	*	*	*	2143	0	0	

S 367  1832	*	*	*	1720	*	*	*	*	*	*	*	*	*	*	1267	*	*	*	*	367
       0	*	*	*	*	*	*	2143	0	0	

M 368  *	*	*	*	*	*	*	*	1720	*	1267	*	*	1832	*	*	*	*	*	*	368
       0	*	*	*	*	*	*	2143	0	0	

D 369  *	*	1267	*	1832	1720	*	*	*	*	*	*	*	*	*	*	*	*	*	*	369
       378	2117	*	1000	1000	*	*	2143	1000	0	

K 370  *	*	*	2117	*	*	*	*	378	*	*	*	*	*	*	*	*	*	*	*	370
       0	*	*	*	*	*	*	2143	0	0	

I 371  *	*	*	*	1832	*	*	1267	*	*	*	*	*	*	*	*	*	*	1720	*	371
       0	*	*	*	*	*	*	2143	0	0	

A 372  1267	*	*	1832	*	*	*	*	*	*	*	*	*	*	1720	*	*	*	*	*	372
       0	*	*	*	*	*	*	2143	0	0	

L 373  *	*	*	*	*	*	*	*	*	476	*	1832	*	*	*	*	*	*	*	*	373
       0	*	*	*	*	*	*	2143	0	0	

S 374  *	*	1832	*	*	*	*	*	*	*	*	*	*	*	*	1267	*	*	*	1720	374
       0	*	*	*	*	*	*	2143	0	0	

Y 375  *	*	*	*	*	*	*	*	*	1832	*	*	*	*	*	*	*	*	*	476	375
       0	*	*	*	*	*	*	2143	0	0	

N 376  *	*	*	*	*	*	*	1832	*	*	*	476	*	*	*	*	*	*	*	*	376
       0	*	*	*	*	*	*	2143	0	0	

G 377  *	*	*	*	*	1267	*	*	*	1832	*	*	*	*	1720	*	*	*	*	*	377
       0	*	*	*	*	*	*	2143	0	0	

R 378  *	*	*	*	*	*	*	*	1720	*	*	*	*	*	1267	*	*	*	*	1832	378
       0	*	*	*	*	*	*	2143	0	0	

F 379  *	*	*	*	1267	*	*	*	*	1720	*	*	*	*	*	*	*	*	*	1832	379
       0	*	*	*	*	*	*	2143	0	0	

A 380  1267	*	*	*	*	*	*	*	*	*	*	*	*	1832	1720	*	*	*	*	*	380
       378	2117	*	1000	1000	*	*	2143	1000	0	

T 381  *	*	*	*	*	*	*	*	1832	*	*	*	1720	*	*	*	1267	*	*	*	381
       0	*	*	*	*	*	*	2143	0	0	

P 382  *	*	*	*	*	*	*	*	*	*	*	*	1267	*	1720	1832	*	*	*	*	382
       0	*	*	*	*	*	*	2143	0	0	

C 383  *	1267	*	*	*	*	*	*	1720	1832	*	*	*	*	*	*	*	*	*	*	383
       0	*	*	*	*	*	*	2143	0	0	

R 384  *	*	*	*	1720	*	*	*	*	*	*	*	*	*	1267	*	*	*	*	1832	384
       0	*	*	*	*	*	*	2143	0	0	

S 385  1832	*	*	*	*	*	*	*	*	*	*	*	*	*	*	476	*	*	*	*	385
       0	*	*	*	*	*	*	2143	0	0	

Y 386  *	*	*	*	*	*	*	*	*	*	*	*	*	*	*	*	*	*	*	0	386
       0	*	*	*	*	*	*	2143	0	0	

S 387  *	*	*	*	*	*	*	*	*	*	*	*	*	*	*	0	*	*	*	*	387
       476	1832	*	0	*	*	*	2143	1000	0	

L 388  *	*	*	*	*	*	*	*	*	522	*	*	*	*	*	*	*	1720	*	*	388
       0	*	*	*	*	*	*	2143	0	0	

P 389  *	*	*	*	*	*	*	*	*	*	*	*	1267	*	1832	1720	*	*	*	*	389
       0	*	*	*	*	*	*	2143	0	0	

F 390  *	*	*	*	522	*	*	*	*	1720	*	*	*	*	*	*	*	*	*	*	390
       0	*	*	*	*	*	*	2143	0	0	

K 391  *	*	*	*	*	*	*	*	476	*	*	*	*	*	1832	*	*	*	*	*	391
       0	*	*	*	*	*	*	2143	0	0	

P 392  *	*	*	*	*	*	*	*	*	*	*	*	0	*	*	*	*	*	*	*	392
       0	*	*	*	*	*	*	2143	0	0	

D 393  *	*	0	*	*	*	*	*	*	*	*	*	*	*	*	*	*	*	*	*	393
       0	*	*	*	*	*	*	2143	0	0	

F 394  *	*	*	*	378	*	*	*	*	*	*	*	*	*	*	*	*	*	*	2117	394
       0	*	*	*	*	*	*	2143	0	0	

S 395  *	*	*	*	*	*	*	*	*	*	*	*	*	*	*	476	*	*	*	1832	395
       0	*	*	*	*	*	*	2143	0	0	

I 396  *	*	*	*	*	*	*	1267	*	1720	*	*	*	*	*	*	*	1832	*	*	396
       0	*	*	*	*	*	*	2143	0	0	

L 397  *	*	*	*	1720	*	*	*	1832	1267	*	*	*	*	*	*	*	*	*	*	397
       0	*	*	*	*	*	*	2143	0	0	

V 398  *	*	*	*	1832	*	*	*	*	*	*	*	*	*	1720	*	*	1267	*	*	398
       378	2117	*	1585	585	*	*	2143	1000	0	

E 399  *	*	*	476	*	*	*	*	1832	*	*	*	*	*	*	*	*	*	*	*	399
       0	*	*	*	*	*	*	2143	0	0	

C 400  *	1267	1832	*	*	1720	*	*	*	*	*	*	*	*	*	*	*	*	*	*	400
       0	*	*	*	*	*	*	2143	0	0	

T 401  *	*	*	*	*	*	*	*	1720	*	*	1832	*	*	*	*	1267	*	*	*	401
       0	*	*	*	*	*	*	2143	0	0	

C 402  *	1267	*	*	*	*	*	*	*	*	*	*	*	*	1832	*	*	1720	*	*	402
       0	*	*	*	*	*	*	2143	0	0	

F 403  *	*	*	*	522	*	*	*	*	*	*	*	*	*	*	*	*	1720	*	*	403
       476	*	1832	*	*	*	*	2143	0	0	

I 404  *	*	*	*	*	1232	*	800	*	*	*	*	*	*	*	*	*	*	*	*	404
       0	*	*	*	*	0	*	1674	0	1000	

H 405  *	*	*	*	*	*	1267	1832	*	*	*	*	*	*	*	*	*	1720	*	*	405
       0	*	*	*	*	*	*	2143	0	0	

F 406  *	*	*	*	378	*	*	*	*	2117	*	*	*	*	*	*	*	*	*	*	406
       0	*	*	*	*	*	*	2143	0	0	

D 407  *	*	0	*	*	*	*	*	*	*	*	*	*	*	*	*	*	*	*	*	407
       0	*	*	*	*	*	*	2143	0	0	

A 408  0	*	*	*	*	*	*	*	*	*	*	*	*	*	*	*	*	*	*	*	408
       0	*	*	*	*	*	*	2143	0	0	

K 409  *	*	*	*	*	*	*	*	0	*	*	*	*	*	*	*	*	*	*	*	409
       0	*	*	*	*	*	*	2143	0	0	

F 410  *	*	*	*	378	*	*	*	*	*	*	*	*	*	*	*	*	*	*	2117	410
       0	*	*	*	*	*	*	2143	0	0	

R 411  *	*	*	*	*	*	*	*	1720	*	*	*	*	*	522	*	*	*	*	*	411
       476	*	1832	*	*	*	*	2143	0	0	

S 412  *	*	*	*	*	*	*	*	*	1232	*	*	*	*	*	800	*	*	*	*	412
       0	*	*	*	*	*	0	1674	0	1000	

T 413  *	*	*	1232	*	*	*	*	*	*	*	*	*	*	*	*	800	*	*	*	413
       0	*	*	*	*	*	0	1674	0	1000	

V 414  *	*	*	*	*	*	*	*	*	1232	*	*	*	*	*	*	*	800	*	*	414
       0	*	*	*	*	*	0	1674	0	1000	

R 415  *	*	*	*	*	*	*	*	*	*	*	*	*	*	800	*	*	1232	*	*	415
       0	*	*	*	*	*	0	1674	0	1000	

P 416  *	*	1232	*	*	*	*	*	*	*	*	*	800	*	*	*	*	*	*	*	416
       0	*	*	*	*	*	0	1674	0	1000	

D 417  *	*	800	*	*	*	*	*	*	*	*	*	*	*	*	*	*	1232	*	*	417
       0	*	*	*	*	*	0	1674	0	1000	

D 418  *	*	0	*	*	*	*	*	*	*	*	*	*	*	*	*	*	*	*	*	418
       0	*	*	*	*	0	*	1674	0	1000	

L 419  *	*	*	*	*	*	*	1832	*	1267	*	*	*	*	1720	*	*	*	*	*	419
       0	*	*	*	*	*	*	2143	0	0	

F 420  *	*	*	*	378	*	*	*	*	*	*	*	*	*	*	*	*	*	*	2117	420
       0	*	*	*	*	*	*	2143	0	0	

E 421  1720	*	*	522	*	*	*	*	*	*	*	*	*	*	*	*	*	*	*	*	421
       0	*	*	*	*	*	*	2143	0	0	

S 422  *	*	1720	*	*	*	*	*	*	*	*	1832	*	*	*	1267	*	*	*	*	422
       0	*	*	*	*	*	*	2143	0	0	

I 423  *	*	*	1720	*	*	*	1267	*	*	*	1832	*	*	*	*	*	*	*	*	423
       0	*	*	*	*	*	*	2143	0	0	

D 424  *	*	476	1832	*	*	*	*	*	*	*	*	*	*	*	*	*	*	*	*	424
       0	*	*	*	*	*	*	2143	0	0	

K 425  *	*	*	*	*	*	*	*	378	*	2117	*	*	*	*	*	*	*	*	*	425
       0	*	*	*	*	*	*	2143	0	0	

R 426  *	*	1832	1720	*	*	*	*	*	*	*	*	*	*	1267	*	*	*	*	*	426
       0	*	*	*	*	*	*	2143	0	0	

D 427  *	*	1267	*	*	*	*	*	*	1832	1720	*	*	*	*	*	*	*	*	*	427
       0	*	*	*	*	*	*	2143	0	0	

S 428  *	*	*	1720	*	*	*	*	*	1832	*	*	*	*	*	1267	*	*	*	*	428
       0	*	*	*	*	*	*	2143	0	0	

E 429  *	*	*	476	*	*	*	*	*	*	*	*	*	1832	*	*	*	*	*	*	429
       0	*	*	*	*	*	*	2143	0	0	

N 430  *	*	*	2117	*	*	*	*	*	*	*	378	*	*	*	*	*	*	*	*	430
       476	*	1832	*	*	*	*	2143	0	0	

E 431  *	*	*	800	*	*	*	*	*	*	*	*	1232	*	*	*	*	*	*	*	431
       800	1232	*	0	*	*	0	1674	1000	1000	

L 432  *	*	*	*	*	*	*	1232	*	800	*	*	*	*	*	*	*	*	*	*	432
       0	*	*	*	*	*	0	1674	0	1000	

E 433  *	*	*	0	*	*	*	*	*	*	*	*	*	*	*	*	*	*	*	*	433
       0	*	*	*	*	*	0	1674	0	1000	

R 434  *	*	*	*	*	*	*	*	*	*	*	*	*	*	800	*	1232	*	*	*	434
       0	*	*	*	*	*	0	1674	0	1000	

R 435  *	*	*	*	*	*	*	*	*	*	*	*	*	*	800	*	*	*	1232	*	435
       0	*	*	*	*	*	0	1674	0	1000	

F 436  1232	*	*	*	800	*	*	*	*	*	*	*	*	*	*	*	*	*	*	*	436
       0	*	*	*	*	*	0	1674	0	1000	

R 437  *	*	*	*	*	*	*	*	1232	*	*	*	*	*	800	*	*	*	*	*	437
       0	*	*	*	*	*	0	1674	0	1000	

D 438  *	*	800	*	*	*	*	*	*	1232	*	*	*	*	*	*	*	*	*	*	438
       0	*	*	*	*	*	0	1674	0	1000	

G 439  *	*	*	1232	*	800	*	*	*	*	*	*	*	*	*	*	*	*	*	*	439
       0	*	*	*	*	*	0	1674	0	1000	

D 440  *	*	0	*	*	*	*	*	*	*	*	*	*	*	*	*	*	*	*	*	440
       0	*	*	*	*	*	0	1674	0	1000	

V 441  *	*	*	*	*	*	*	1232	*	*	*	*	*	*	*	*	*	800	*	*	441
       0	*	*	*	*	*	0	1674	0	1000	

Y 442  *	*	*	*	*	*	*	*	*	*	*	*	*	*	*	*	*	*	*	0	442
       0	*	*	*	*	*	0	1674	0	1000	

K 443  *	*	*	*	*	*	*	*	0	*	*	*	*	*	*	*	*	*	*	*	443
       0	*	*	*	*	0	*	1674	0	1000	

M 444  *	*	*	*	*	*	*	*	*	*	0	*	*	*	*	*	*	*	*	*	444
       0	*	*	*	*	*	*	2143	0	0	

H 445  *	*	*	*	*	*	0	*	*	*	*	*	*	*	*	*	*	*	*	*	445
       0	*	*	*	*	*	*	2143	0	0	

S 446  *	*	*	*	*	*	*	*	*	*	*	*	*	*	*	1267	1720	*	*	1832	446
       0	*	*	*	*	*	*	2143	0	0	

Y 447  *	*	*	*	*	*	*	*	*	*	*	*	*	*	*	*	*	*	*	0	447
       0	*	*	*	*	*	*	2143	0	0	

R 448  *	*	*	*	*	*	*	*	2117	*	*	*	*	*	378	*	*	*	*	*	448
       0	*	*	*	*	*	*	2143	0	0	

D 449  *	*	0	*	*	*	*	*	*	*	*	*	*	*	*	*	*	*	*	*	449
       0	*	*	*	*	*	*	2143	0	0	

A 450  476	*	*	*	*	1832	*	*	*	*	*	*	*	*	*	*	*	*	*	*	450
       0	*	*	*	*	*	*	2143	0	0	

L 451  *	*	*	*	*	*	*	2117	*	378	*	*	*	*	*	*	*	*	*	*	451
       0	*	*	*	*	*	*	2143	0	0	

L 452  *	*	*	*	*	*	*	*	1832	1267	*	*	*	*	1720	*	*	*	*	*	452
       0	*	*	*	*	*	*	2143	0	0	

R 453  *	1720	*	*	*	*	*	*	*	*	*	*	*	*	1267	*	*	1832	*	*	453
       0	*	*	*	*	*	*	2143	0	0	

S 454  *	*	*	*	*	*	*	*	1720	*	*	*	*	*	*	1267	1832	*	*	*	454
       0	*	*	*	*	*	*	2143	0	0	

V 455  *	*	*	*	1720	*	*	*	*	*	*	*	*	*	*	1832	*	1267	*	*	455
       378	2117	*	0	*	*	*	2143	1000	0	

A 456  0	*	*	*	*	*	*	*	*	*	*	*	*	*	*	*	*	*	*	*	456
       0	*	*	*	*	*	*	2143	0	0	

V 457  *	*	*	*	*	*	*	*	*	*	*	*	*	*	*	*	*	378	*	2117	457
       0	*	*	*	*	*	*	2143	0	0	

I 458  1832	*	*	*	*	*	*	1267	*	*	*	*	*	*	*	*	*	1720	*	*	458
       0	*	*	*	*	*	*	2143	0	0	

L 459  *	*	*	*	*	*	*	*	*	476	*	*	*	*	*	*	*	1832	*	*	459
       0	*	*	*	*	*	*	2143	0	0	

Y 460  *	1832	*	*	*	*	*	*	*	*	*	*	*	*	*	*	*	*	*	476	460
       0	*	*	*	*	*	*	2143	0	0	

P 461  *	*	*	*	1832	*	*	*	*	*	*	*	476	*	*	*	*	*	*	*	461
       0	*	*	*	*	*	*	2143	0	0	

G 462  *	*	*	*	*	0	*	*	*	*	*	*	*	*	*	*	*	*	*	*	462
       0	*	*	*	*	*	*	2143	0	0	

D 463  *	*	1267	1832	*	*	*	*	*	*	*	*	*	*	*	1720	*	*	*	*	463
       0	*	*	*	*	*	*	2143	0	0	

K 464  *	*	*	2117	*	*	*	*	378	*	*	*	*	*	*	*	*	*	*	*	464
       0	*	*	*	*	*	*	2143	0	0	

D 465  *	*	1267	*	*	*	*	*	*	*	*	1832	*	*	*	1720	*	*	*	*	465
       0	*	*	*	*	*	*	2143	0	0	

V 466  *	*	*	*	*	*	*	*	1832	*	*	*	*	*	*	*	*	476	*	*	466
       0	*	*	*	*	*	*	2143	0	0	

L 467  *	*	*	*	1720	*	*	*	*	1267	*	*	*	*	1832	*	*	*	*	*	467
       0	*	*	*	*	*	*	2143	0	0	

F 468  *	*	*	*	476	*	*	*	*	*	*	*	*	*	*	*	*	1832	*	*	468
       0	*	*	*	*	*	*	2143	0	0	

S 469  *	*	1720	*	*	*	*	*	*	1832	*	*	*	*	*	1267	*	*	*	*	469
       0	*	*	*	*	*	*	2143	0	0	

E 470  1720	*	*	1267	1832	*	*	*	*	*	*	*	*	*	*	*	*	*	*	*	470
       0	*	*	*	*	*	*	2143	0	0	

G 471  *	*	*	*	*	522	*	*	1720	*	*	*	*	*	*	*	*	*	*	*	471
       0	*	*	*	*	*	*	2143	0	0	

R 472  *	*	*	*	*	2117	*	*	*	*	*	*	*	*	378	*	*	*	*	*	472
       476	*	1832	*	*	*	*	2143	0	0	

G 473  *	*	*	*	*	0	*	*	*	*	*	*	*	*	*	*	*	*	*	*	473
       0	*	*	*	*	*	0	1674	0	1000	

E 474  *	*	*	800	*	*	*	*	1232	*	*	*	*	*	*	*	*	*	*	*	474
       0	*	*	*	*	*	0	1674	0	1000	

V 475  *	*	*	*	*	*	*	1232	*	*	*	*	*	*	*	*	*	800	*	*	475
       0	*	*	*	*	*	0	1674	0	1000	

P 476  *	*	1232	*	*	*	*	*	*	*	*	*	800	*	*	*	*	*	*	*	476
       0	*	*	*	*	*	0	1674	0	1000	

S 477  *	*	*	*	*	1232	*	*	*	*	*	*	*	*	*	800	*	*	*	*	477
       0	*	*	*	*	*	0	1674	0	1000	

V 478  *	*	*	*	*	*	*	*	*	*	*	*	*	*	*	*	*	0	*	*	478
       0	*	*	*	*	*	0	1674	0	1000	

G 479  *	*	*	*	*	800	*	*	*	*	*	*	*	*	*	1232	*	*	*	*	479
       0	*	*	*	*	0	*	1674	0	1000	

A 480  1267	*	*	*	*	*	*	*	*	1720	*	*	*	*	1832	*	*	*	*	*	480
       0	*	*	*	*	*	*	2143	0	0	

F 481  1720	*	*	*	1267	*	*	*	*	*	1832	*	*	*	*	*	*	*	*	*	481
       0	*	*	*	*	*	*	2143	0	0	

E 482  *	*	*	378	*	*	*	*	*	*	*	*	2117	*	*	*	*	*	*	*	482
       0	*	*	*	*	*	*	2143	0	0	

L 483  *	*	*	*	*	*	*	1720	*	1267	*	*	*	*	*	*	*	1832	*	*	483
       0	*	*	*	*	*	*	2143	0	0	

R 484  *	*	*	*	*	*	*	1720	1832	*	*	*	*	*	1267	*	*	*	*	*	484
       0	*	*	*	*	*	*	2143	0	0	

P 485  *	*	*	*	*	1720	*	*	*	*	*	1832	1267	*	*	*	*	*	*	*	485
       0	*	*	*	*	*	*	2143	0	0	

G 486  *	*	*	*	*	1267	*	*	1720	*	*	*	*	1832	*	*	*	*	*	*	486
       0	*	*	*	*	*	*	2143	0	0	

E 487  *	*	*	0	*	*	*	*	*	*	*	*	*	*	*	*	*	*	*	*	487
       0	*	*	*	*	*	*	1674	0	0	

S 488  *	*	*	*	*	1232	*	*	*	*	*	*	*	*	*	800	*	*	*	*	488
       0	*	*	*	*	*	*	1674	0	0	

H 489  *	*	*	*	*	*	800	1232	*	*	*	*	*	*	*	*	*	*	*	*	489
       0	*	*	*	*	*	*	1674	0	0	

V 490  *	*	*	*	*	1232	*	*	*	*	*	*	*	*	*	*	*	800	*	*	490
       0	*	*	*	*	*	*	1674	0	0	

D 491  *	*	800	*	*	*	*	*	*	*	*	*	*	*	*	*	*	*	*	1232	491
       0	*	*	*	*	*	*	1674	0	0	

E 492  *	*	*	800	*	*	*	*	*	1232	*	*	*	*	*	*	*	*	*	*	492
       0	*	*	*	*	*	*	1674	0	0	

R 493  *	*	*	*	*	*	*	*	*	*	*	*	*	*	800	1232	*	*	*	*	493
       0	*	*	*	*	*	*	1674	0	0	

R 494  *	*	*	*	1232	*	*	*	*	*	*	*	*	*	800	*	*	*	*	*	494
       0	*	*	*	*	*	*	1674	0	0	

L 495  *	*	*	*	*	*	*	1232	*	800	*	*	*	*	*	*	*	*	*	*	495
       0	*	*	*	*	*	*	1674	0	0	

R 496  *	*	*	*	*	*	*	*	*	*	*	*	1232	*	800	*	*	*	*	*	496
       0	*	*	*	*	*	*	1674	0	0	

D 497  *	*	800	*	*	1232	*	*	*	*	*	*	*	*	*	*	*	*	*	*	497
       0	*	*	*	*	*	*	1674	0	0	

F 498  *	*	*	*	800	1232	*	*	*	*	*	*	*	*	*	*	*	*	*	*	498
       0	*	*	*	*	*	*	1674	0	0	

I 499  *	*	*	1232	*	*	*	800	*	*	*	*	*	*	*	*	*	*	*	*	499
       0	*	*	*	*	*	*	1674	0	0	

E 500  *	*	*	0	*	*	*	*	*	*	*	*	*	*	*	*	*	*	*	*	500
       0	*	*	*	*	*	*	1674	0	0	

R 501  *	*	1232	*	*	*	*	*	*	*	*	*	*	*	800	*	*	*	*	*	501
       0	*	*	*	*	*	*	1674	0	0	

A 502  800	*	*	1232	*	*	*	*	*	*	*	*	*	*	*	*	*	*	*	*	502
       0	*	*	*	*	*	*	1674	0	0	

I 503  *	*	*	*	*	*	*	800	*	*	*	*	*	*	*	*	*	*	*	1232	503
       0	*	*	0	*	*	*	1674	0	0	

//
