# Supplementary material for: The PD-(D/E)XK superfamily revisited: identification of new members among proteins involved in DNA metabolism and functional predictions for domains of (hitherto) unknown function
Source: BMC Bioinformatics. 2005 Jul 12;6:172. doi: 10.1186/1471-2105-6-172 (PMC1189080; doi:10.1186/1471-2105-6-172)
Supplement: Additional File 1 — An archive file in the zip format, which includes Hidden Markov Models of sequence & secondary structure profiles of PD-(D/E)XK nuclease families analyzed in this article (those known used as queries and newly identified ones). HMMs are in the format of the HHsearch program. The same data are available for download from the authors' FTP server: [file 1471-2105-6-172-S1.zip › hhsearch_pdexk_profiles/results/known/COG1715.hhm]

NAME  COG1715 Mrr Restriction endonuclease [Defense mechanisms]
FAM   
FILE  COG1715
COM   /cluster/usr/soeding/hh/hhmake -i /cluster/databases/hhpred/new_dbs/cdd_21Feb05/COG1715.a3m 
DATE  Tue Feb 22 20:12:28 2005
LENG  308 match states, 308 columns in multiple alignment
FILT  11 out of 13 sequences passed filter (max seq id>=90%, coverage>=0%, min seq id with query=0%, Ndiff=0%)
NEFF  3.4 
SEQ
>ss_pred
CCCCCHHHHHHHHHHHHCCCCCHHHHHHHHHHHHHHCCCHHHHHHCCCCCHHHHHHHCCCHHHHCCCEEEEECCCCCCCEEEECCCCHHHHHCCCCHHHH
HHHHHHHHHHHHCCCCCCCCCCCCCCCCCCCCCCCCCCCHHHHHHHHHHHHHHHHHHHHHHHHHCCHHHHHHHHHHHHHHCCCCCCCCCCCCCCCCCCCC
CCCEEEECCCCCCEEEEEEEEECCCCCCHHHHHHHHHHHCCCCCCCCEEEECCCCCHHHHHHHHHCCCEEEEECHHHHHHHHHHCCCCCCCEEEEEEEEE
CCCCCCCC
>ss_conf
9885289999999997417862278999999999738987463101344014787641222332120100101466983553027832654247423589
9986104555310123567755677888766543224616768999999998999999999973288889899999999608974213531002247778
6421342167765179999881799874146665543302104687189854997888888887417807987237889999961788862256551011
25301259
>Cons-COG1715
mtipxxxxxmxpxlxxxxxgxxxxvxexxxaxaxxfxlxxxxrxevlxsGrqxxxxnRigwaxxxlxraGlxxsxxRGxxxitxxgxxxxxxxpxxixxx
elxxxpxxxxxfrxxxxxxaxxxxxxxxxxxxxxxxxxpeexxxxaxxelxxxLaxElLxxlxxxspxxFexlvvdvlxrmGYggxxxxxxxxvgxtGDg
GIDGiIxxDxLgldxiyvQAKRxxxtvxrpEIqxFagalxgxkAxxGVFitTSxfsxxaxxxaxxixxxivLiDGxxLxxlmieyxvGVxxxxtxexkkl
DxDyFexx
>COG1715 Mrr Restriction endonuclease [Defense mechanisms]
MTIPDYQTFMEPVLKYTADGQERSVREKIHAAAEEFGLDEQERAEVLPSGRQQTYANRIGWALTNLKRAGLLDSPLRGYVQITDLGRQILKAFPDAITMA
ELADLPTSYVEFRNRVLPDAENVVPQASVPEGDELEDSPEERIDQAVAELRAELATELLENLRKLSPAFFEELVVDVLERMGYGGSRRDAGQRVGYTGDG
GIDGIIKEDPLGLDRIYVQAKRWKNTVGRPEIQEFAGALEGHKAKRGVFITTSGFSAGARAYAERILGRIVLIDGQRLAHLMIEYDVGVSHVKTYELKKL
DEDYFEDG
>gi|16120267 (NC_002608) Mrr restriction system protein homolog; Mrr [Halobacterium sp. NRC-1]
KTADEGRDvIMEEVVDGTRraivveckhTGTVgRPVVQKLHSAIATFDFDGPKRGMVVTTGRftspAQEYADRlqqnndphpielldgedlreiadeIGL
DLYNGRIEILCDETLRPYDPATDLDAPIQEAFHD-IENIEAADLPTphSAVTFRPVVAVTaDTNAVFETSVGVIHRINDQtrfvahAERGQPQVVDENVA
TLVTENLHATVVLDSEQLGEIFDEVEERrfgqtqTGYKEWtverlQQHHTTTVTYTGDNNVTYNKTCEPNLSDISVQSIEPVflPEVRQMTEIQEYTYPY
EYYAAGPSrvtaedgihqcVYCDTSGVDEtytycpncgaiacsthikterlegepicTGCAVTERfALKTKYFYDGQNLEAFREEYADMPLHEKTMENKW
LAGGSVVAT
>gi|15805535 (NC_001263) mrr restriction system protein [Deinococcus radiodurans]
DTMPSFDEFNALTLKFMGDGQARQVNQIKDAVTALAQLSPQALAETIPSG-ESKVRHRIAWACSNLYRAGFLVKPQRGIYQISDTGRQILPTVGDTLTER
EFETQPRwqQYLAERNQRQGDrAGAVVQATSVPALVEEQD-LESVAIGAVDKLNDDLAIELLRRLREGSPAFFERAVIRVLRAMGYGGNderelrTLLIE
SHTGRSGDGGIDGIIKLDPLGVQNIYIQAKRYgaGNPVGRPEVQGFVGALYGKRATRGVFMTTSRYTPDARAYAEGeAQDRLVLVDGVQLTTLMLNYGVG
VQPKQTLTLLEIDEDFFE--
>gi|15805614 (NC_001263) mrr restriction system protein [Deinococcus radiodurans]
MTVPDFQAFMRPMLEQISSGEPQKIAELYRRLAEFFALTPQDTEELLPSGKQAKYHNRILWAKFHLDRAGVLTTPSRGVVQITPLGREFLSRYPEHIGMR
ELQTIP-AYAEFTRRSRSPAQSPAPAAPPQAECSASVPPAEQIDALYAELTANLAEELLAQVKELSPAQFERLVVEVLVAMGYGGSVRDAGQALGRSGDN
GIDGLIKQDPLGLDRIYLQAKRWKNTVHSPEIRTFSGSLTYHKATKGVFITTSGFSDGAKATAGQIGN-IILLDGETLAHLMIEYGVGVLTRETYQIRRL
DADYFEEL
>gi|20093325 (NC_003552) Mrr restriction system protein [Methanosarcina acetivorans str. C2A] [Methanosarcina acetivorans C2A]
MVIPDYQSVMLPLLKYAEDGKEHRIRDAIEQLAEEFRLSEEERKELLPSGQQAIFKNRVGWANTYLKKAGLLESRKKGYFSITQRGMDVLREKPPSIDVN
FLKRYE-EFNEFRNQGKQ-IETIGPNKIEPE--NLD--PKETLEIAYQKLHNELVSEILSIIKKCSASFFESLVVDVLTKMGYGGSRADAGKAVGKSHDG
GIDGIIKEDRLGLDVIYIQAKRWEGTVTRPEIQKFAGALIGRKAKKGVFITTSNFSKEAIEYAD-FTGNIVLIDGEMLARLMIEYDVGVSKVKSYEVKKT
DTDYFEDG
>gi|15842062 (NC_002755) Mrr restriction system protein [Mycobacterium tuberculosis CDC1551]
MTIPDAQTLMRPILAYLADGQAKSAKDVIAAMSDEFGLSDDERAQMLPSGRQRTMYDRVHWSLTHMSQAGLLDRPTRGHVQVTDTGRQVLKAHPERVDMA
VLREFP-SYIAFRERTKA-KQPVDATAKRPSGDDVQVSPEDLIDAALAENRAAVEGEILKKALTLSPTGFEDLVIRLLEAMGYG--RAGAVERTSASGDA
GIDGIISQDPLGLDRIYVQAKRYavDQTIGRPKIHEFAGALLGKQGDRGVYITTSSFSRGAREEAERINARIELIDGARLAELLVRYRVGVQAVQTVELL
RLDEDFF-DG
>gi|15679221 (NC_000916) mrr restriction system related protein [Methanothermobacter thermautotrophicus] [Methanothermobacter thermautotrophicus str. Delta H]
ILIRKYKTnlkefLLYPTVSYTNENDYlKSFQEKHHSFVEKYSFPhkEGEKTEIKYFATVEKILERppriIPSENFYIWRRGHVKSYLNGKNAYIWVLRV
YRLKKP---YMADLAYGPGVYANLKERVSLKgAEPVLTDKEFSET--LEKLtPEESLQYGYQTLRDELAMELLENIRSCSTGFFKKMIVDLLLKMGYGGS
RKDADEAIEKGGDGGIEGIIKEDKLGLDTIYIQAKRG--SISRPEIQKFASALEG-QAKKGVFITTSSFSRAAQEYASSIDNRIVLIDGDELAQLMIDHD
VGVSKVTSYDIKKIDTDYFSEE
>gi|17233148 (NC_003276) mrr restriction system protein [Nostoc sp. PCC 7120]
MPIPDYQAIMLPLLKFTTDQKEHSLQETIDALADHFQLTEDERKELLPSGRQPTFNNRVGWARTYLKKAGLVESTKRGYFRITDRGIDTIKTNPVEINAK
ILRQFP-EFLEFQNYTQQ-SEESTSNGSGTEI-NTTRTPEEDVELAIQKLTKELASDLLQIIKNSSPAFFEKLVVDLLVKMGYGGTRKDAGKTVGRSGDG
GIDGIINEDRLGLDVIYIQAKRWENSVGRPEIQKFAGALQGFRAKKGVFITTSTFTNEAKDYVSRIDSKIVLIDGEMLTQLMIENNVGVTPFTVYEVKKV
DSDYFTDS
>gi|17233218 (NC_003276) hypothetical protein [Nostoc sp. PCC 7120]
---------------------------------------------------------------------------------MVLSVNQLIIIFILALILA
CLLLLG----SKKSRYLP--KNIRHQRRITKG---EAV-LERINKIIAEHQESLP-AVLAYLRKIDPLVFEELLLSSFQRQGYK-----IKRNQRYTGDG
GIDGHV---WLHGQMYLVQAKRYKDSIKAEHLEEFAQVIVRHKASGGFFVHTGTTLAKSKSVLQQ-HPEIKLLSGQRLVDFLRCL---------------
--------
>gi|127320 Mrr restriction system protein (EcoKMrr)
MTVPTYDKFIEPVLRYLATKPEgAAARDVHEAAADALGLDDSQRAKVITSG-QLVYKNRAGWAHDRLKRAGLSQSLSRGKWCLTPAGFDWVASHPQPMTE
QETNHLAFAFVNVKLKSRPDAVDLDPKADSPDHEELAKSsPDDRLDQALKELRDAVADEVLENLLQVSPSRFEVIVLDVLHRLGYGG-HRDDLQRVGGTG
DGGIDGVISLDKLGLEKVYVQAKRWQNTVGRPELQAFYGALAGQKAKRGVFITTSGFTSQARDFAQSVEG-MVLVDGERLVHLMIENEVGVS-SRLLKVP
KLDMDYFE--
#
NULL   3706	5728	4211	4064	4839	3729	4763	4308	4069	3323	5509	4640	4464	4938	4285	4423	3815	3783	6325	4665	
AVER   3653	7493	3889	3604	4839	3702	5717	4131	4164	3413	5821	5234	4648	4419	3934	4267	4001	3793	7139	4730	
HMM    A	C	D	E	F	G	H	I	K	L	M	N	P	Q	R	S	T	V	W	Y	
       M->M	M->I	M->D	I->M	I->I	D->M	D->D	Neff	Neff_I	Neff_D
       0	*	*	0	*	0	*	99999	99999	99999	
M 1    *	*	3177	*	*	*	*	3109	2381	*	782	*	*	*	*	*	*	*	*	*	1
       0	*	*	*	*	*	*	3260	0	0	

T 2    3606	*	*	*	*	*	*	*	*	3109	*	*	3520	*	*	*	666	3563	*	*	2
       0	*	*	*	*	*	*	3260	0	0	

I 3    2381	*	*	*	*	*	*	1193	*	*	3177	*	*	*	*	*	*	1944	*	*	3
       0	*	*	*	*	*	*	3260	0	0	

P 4    *	*	2381	*	*	*	*	*	*	*	*	*	531	*	3109	*	*	*	*	*	4
       0	*	*	*	*	*	*	3260	0	0	

D 5    *	*	1254	2381	*	*	*	*	3109	*	*	*	*	*	*	3177	2623	*	*	*	5
       0	*	*	*	*	*	*	3260	0	0	

Y 6    3373	*	*	*	2264	2381	*	*	*	*	*	*	*	*	*	*	*	*	*	991	6
       0	*	*	*	*	*	*	3260	0	0	

Q 7    *	*	1874	*	*	*	*	*	3109	*	*	*	*	1254	2381	*	*	*	*	*	7
       0	*	*	*	*	*	*	3260	0	0	

T 8    2436	*	2381	3177	*	*	*	*	2623	*	*	*	*	*	*	3563	1912	*	*	*	8
       531	1699	*	1349	719	*	*	3260	1787	0	

F 9    *	*	*	*	1238	*	*	1841	*	2235	*	*	*	*	*	*	*	3563	*	*	9
       0	*	*	*	*	*	*	3260	0	0	

M 10   *	*	*	*	*	*	*	2623	*	3109	710	3177	*	*	*	*	*	*	*	*	10
       0	*	*	*	*	*	*	3260	0	0	

E 11   3177	*	*	1294	*	*	*	*	*	2542	*	*	*	*	2365	*	*	*	*	3109	11
       0	*	*	*	*	*	*	3260	0	0	

P 12   *	*	*	2381	*	*	*	*	*	3177	*	*	520	*	*	*	*	*	*	*	12
       0	*	*	*	*	*	*	3260	0	0	

V 13   *	*	*	*	*	*	*	3373	*	2542	3357	*	*	*	*	*	2143	1294	*	*	13
       0	*	*	*	*	*	*	3260	0	0	

L 14   *	*	*	*	*	*	*	*	*	531	*	*	*	*	*	*	*	1699	*	*	14
       0	*	*	*	*	*	*	3260	0	0	

K 15   3373	*	2381	3357	*	*	*	*	1575	*	*	*	*	*	2623	3109	*	*	*	*	15
       0	*	*	*	*	*	*	3260	0	0	

Y 16   *	*	*	*	1837	2381	*	*	*	*	*	*	*	3357	*	*	*	*	*	1216	16
       0	*	*	*	*	*	*	3260	0	0	

T 17   3563	*	*	*	*	*	*	3357	*	1950	3177	*	*	*	*	*	1157	*	*	*	17
       0	*	*	*	*	*	*	3260	0	0	

A 18   1680	*	*	3563	*	3177	*	*	*	*	*	3109	*	*	2381	3357	3520	*	*	*	18
       308	2381	*	3170	170	*	*	3260	1000	0	

D 19   *	*	1210	3109	*	*	*	*	*	*	*	*	*	*	*	3357	1497	*	*	*	19
       0	*	*	*	*	*	*	3260	0	0	

G 20   *	*	*	*	*	656	*	*	3641	*	*	3109	*	3520	3606	*	*	*	*	*	20
       0	*	*	*	*	*	*	3260	0	0	

Q 21   *	*	3109	3357	*	*	*	*	2542	*	*	*	2623	1941	*	*	2381	*	*	*	21
       0	*	*	*	*	*	*	3260	0	0	

E 22   2272	*	*	1368	*	*	*	*	*	*	*	*	3357	*	*	*	*	2381	*	3109	22
       917	1089	*	0	*	*	*	3260	2429	0	

R 23   2623	*	*	*	*	*	2542	*	2235	*	*	*	*	3357	1490	*	*	*	*	*	23
       0	*	*	*	*	*	*	3260	0	0	

S 24   3641	*	*	*	*	*	*	*	3357	3606	*	*	2381	3177	3563	1503	*	*	*	*	24
       0	*	*	*	*	*	*	3260	0	0	

V 25   2501	*	*	*	3109	*	*	2456	*	3520	*	*	*	*	*	*	*	1191	*	*	25
       0	*	*	*	*	*	*	3260	0	0	

R 26   3357	*	*	*	*	*	*	*	3373	*	*	3177	*	2300	1736	*	*	2381	*	*	26
       0	*	*	*	*	*	*	3260	0	0	

E 27   *	*	1936	1197	*	*	*	*	*	*	*	*	*	1724	*	*	*	*	*	*	27
       0	*	*	*	*	*	*	3260	0	0	

K 28   3563	*	*	*	*	*	*	3177	1469	3357	*	*	*	*	*	*	3520	1950	*	*	28
       0	*	*	*	*	*	*	3260	0	0	

I 29   *	*	*	*	*	*	2351	1637	3177	2381	*	*	*	*	3606	*	*	*	*	3357	29
       0	*	*	*	*	*	*	3260	0	0	

H 30   3373	*	2338	2018	*	*	1469	*	*	*	*	*	*	*	3357	*	*	*	*	*	30
       0	*	*	*	*	*	*	3260	0	0	

A 31   972	*	*	*	*	*	*	*	*	*	*	*	*	3563	3357	1699	*	*	*	*	31
       0	*	*	*	*	*	*	3260	0	0	

A 32   1294	*	*	*	3109	*	*	*	*	1892	3373	*	*	*	*	*	*	3177	*	*	32
       0	*	*	*	*	*	*	3260	0	0	

A 33   1044	*	*	*	*	*	*	2381	*	*	*	*	*	*	*	3373	3177	3109	*	*	33
       0	*	*	*	*	*	*	3260	0	0	

E 34   1724	*	1922	1206	*	*	*	*	*	*	*	*	*	*	*	*	*	*	*	*	34
       0	*	*	*	*	*	*	3260	0	0	

E 35   3641	*	*	2093	3357	*	3520	*	3109	3177	3606	*	*	*	*	*	2381	*	*	*	35
       0	*	*	*	*	*	*	3260	0	0	

F 36   3177	*	*	*	710	*	*	*	*	2623	*	*	*	*	*	*	*	*	*	3109	36
       0	*	*	*	*	*	*	3260	0	0	

G 37   3357	*	2381	*	*	1680	*	*	*	*	*	*	*	2338	3563	3109	*	*	*	*	37
       0	*	*	*	*	*	*	3260	0	0	

L 38   *	*	*	*	1699	*	*	*	*	531	*	*	*	*	*	*	*	*	*	*	38
       0	*	*	*	*	*	*	3260	0	0	

D 39   *	*	1294	*	*	*	*	*	*	*	*	*	3109	*	*	1778	2436	*	*	*	39
       178	3109	*	1000	1000	*	*	3260	1000	0	

E 40   *	*	2501	1241	*	2381	*	*	*	*	*	*	2264	*	*	*	*	*	*	*	40
       0	*	*	*	*	*	*	3260	0	0	

Q 41   *	*	2445	3563	*	3109	*	*	*	*	*	*	2381	1541	*	3641	*	*	*	*	41
       0	*	*	*	*	*	*	3260	0	0	

E 42   3177	*	3357	1193	*	*	*	*	2381	*	*	*	*	2623	*	*	*	*	*	*	42
       0	*	*	*	*	*	*	3260	0	0	

R 43   *	*	*	*	*	*	*	*	3109	3177	*	*	*	*	565	*	3357	*	*	*	43
       0	*	*	*	*	*	*	3260	0	0	

A 44   1242	*	*	3357	*	2381	*	*	2542	*	*	*	*	*	*	*	3109	*	*	*	44
       0	*	*	*	*	*	*	3260	0	0	

E 45   *	*	*	664	*	*	*	*	3641	*	2381	*	*	3373	*	*	*	*	*	*	45
       0	*	*	*	*	*	*	3260	0	0	

V 46   *	*	*	*	*	*	*	3109	*	1892	3373	*	*	*	*	*	3177	1294	*	*	46
       0	*	*	*	*	*	*	3260	0	0	

L 47   *	*	*	*	*	*	*	1874	3109	1254	*	*	*	*	*	*	*	2381	*	*	47
       0	*	*	*	*	*	*	3260	0	0	

P 48   *	*	*	*	*	*	*	*	*	*	*	*	917	*	*	*	1497	*	*	3109	48
       0	*	*	*	*	*	*	3260	0	0	

S 49   *	*	*	*	3109	*	*	*	*	*	*	*	*	*	*	531	2381	*	*	*	49
       0	*	*	*	*	*	*	3260	0	0	

G 50   3109	*	*	*	*	178	*	*	*	*	*	*	*	*	*	*	*	*	*	*	50
       460	*	1874	*	*	*	*	3260	0	0	

R 51   *	*	*	*	*	*	*	*	2842	*	*	*	*	3097	764	*	2692	*	*	*	51
       389	2081	*	2000	415	0	*	2839	1000	1676	

Q 52   2381	*	*	3177	*	*	*	*	*	*	*	*	*	782	*	*	*	3109	*	*	52
       0	*	*	*	*	*	*	3260	0	0	

Q 53   2456	*	*	3109	*	*	*	*	*	2623	*	*	3520	2027	3373	3177	*	*	*	*	53
       0	*	*	*	*	*	*	3260	0	0	

T 54   *	*	*	2381	*	*	*	3563	1626	*	*	*	*	*	*	*	1648	3641	*	*	54
       0	*	*	*	*	*	*	3260	0	0	

Y 55   *	*	*	*	2542	*	*	3109	*	*	3373	*	*	*	*	*	*	3177	*	985	55
       0	*	*	*	*	*	*	3260	0	0	

A 56   2027	*	*	*	*	*	3357	*	2601	3109	*	3520	*	3606	3177	*	*	*	*	3373	56
       0	*	*	*	*	*	*	3260	0	0	

N 57   *	*	1793	3109	*	*	3177	*	*	*	*	1044	*	*	*	*	*	*	*	*	57
       0	*	*	*	*	*	*	3260	0	0	

R 58   *	*	*	*	*	*	*	*	*	*	*	*	*	*	0	*	*	*	*	*	58
       531	1699	*	4023	92	*	*	3260	1787	0	

I 59   3641	*	*	*	*	*	*	812	*	*	*	*	*	*	*	*	3606	1898	*	*	59
       0	*	*	*	*	*	*	3260	0	0	

G 60   3177	*	*	*	*	787	3373	*	*	3357	*	*	3109	*	*	*	*	*	*	*	60
       0	*	*	*	*	*	*	3260	0	0	

W 61   *	*	*	*	*	*	*	*	*	2381	*	*	*	*	*	3109	*	*	531	*	61
       0	*	*	*	*	*	*	3260	0	0	

A 62   748	*	2381	3109	*	*	*	*	*	*	*	*	*	*	*	3373	*	*	*	*	62
       0	*	*	*	*	*	*	3260	0	0	

L 63   *	3177	*	*	*	*	2623	*	3357	1548	*	2318	*	*	3520	*	*	*	*	*	63
       0	*	*	*	*	*	*	3260	0	0	

T 64   *	*	2623	*	2228	*	*	*	*	*	*	*	*	*	*	3177	1637	*	*	2381	64
       0	*	*	*	*	*	*	3260	0	0	

N 65   *	*	*	*	*	*	2365	*	*	*	*	1490	*	*	2623	*	*	*	*	1798	65
       0	*	*	*	*	*	*	3260	0	0	

L 66   *	*	*	*	*	2381	*	3109	*	748	3373	*	*	*	*	*	*	*	*	*	66
       0	*	*	*	*	*	*	3260	0	0	

K 67   *	*	3357	*	*	*	*	*	1368	*	*	*	*	*	2381	3373	*	*	3109	3177	67
       0	*	*	*	*	*	*	3260	0	0	

R 68   *	*	*	*	*	*	*	2381	2542	*	*	*	*	3373	890	*	*	*	*	*	68
       0	*	*	*	*	*	*	3260	0	0	

A 69   531	*	*	2381	*	*	*	*	*	*	*	*	*	*	3109	*	*	*	*	*	69
       0	*	*	*	*	*	*	3260	0	0	

G 70   *	*	*	*	*	308	*	2381	*	*	*	*	*	*	*	*	*	*	*	*	70
       0	*	*	*	*	*	*	3260	0	0	

L 71   *	*	*	*	3177	*	3109	*	*	565	*	*	*	*	*	*	*	3357	*	*	71
       0	*	*	*	*	*	*	3260	0	0	

L 72   *	2381	*	*	*	*	*	*	*	1176	*	*	*	*	*	2623	*	2300	*	*	72
       0	*	*	*	*	*	*	3260	0	0	

D 73   *	*	1548	2542	*	*	*	*	3109	*	*	*	*	2623	*	*	3357	3177	*	*	73
       0	*	*	*	*	*	*	3260	0	0	

S 74   *	*	*	2381	*	*	*	*	3177	*	*	*	*	*	3373	991	3357	*	*	*	74
       0	*	*	*	*	*	*	3260	0	0	

P 75   *	*	*	*	*	*	*	*	*	2623	*	*	1482	*	3563	*	1841	*	*	3109	75
       0	*	*	*	*	*	*	3260	0	0	

L 76   *	*	*	*	*	*	*	*	2542	1469	*	*	*	3177	*	1944	3373	*	*	*	76
       0	*	*	*	*	*	*	3260	0	0	

R 77   *	*	*	*	*	*	*	*	3563	*	*	3109	*	*	323	*	*	*	*	*	77
       0	*	*	*	*	*	*	3260	0	0	

G 78   *	*	*	*	*	308	*	*	*	*	*	*	2381	*	*	*	*	*	*	*	78
       0	*	*	*	*	*	*	3260	0	0	

Y 79   *	*	*	*	*	*	3373	3177	1846	*	*	*	*	*	*	*	*	3357	*	1261	79
       0	*	*	*	*	*	*	3260	0	0	

V 80   *	*	2381	*	2542	*	*	*	*	*	*	3109	*	*	*	*	*	2015	2623	3177	80
       0	*	*	*	*	*	*	3260	0	0	

Q 81   3109	2623	*	*	*	*	*	*	*	*	*	*	2381	1482	3520	3563	*	*	*	*	81
       0	*	*	*	*	*	*	3260	0	0	

I 82   2518	*	*	*	*	*	*	1417	*	2768	2928	*	*	*	*	*	*	3561	*	3505	82
       0	*	*	*	*	*	*	3504	0	0	

T 83   *	*	*	*	*	*	*	3505	*	*	*	*	*	*	*	3412	543	2928	*	*	83
       0	*	*	*	*	*	*	3504	0	0	

D 84   *	*	1070	*	*	*	*	*	*	2928	*	*	2132	3716	*	*	*	*	3505	*	84
       0	*	*	*	*	*	*	3504	0	0	

L 85   2768	*	*	*	*	*	*	*	*	1728	*	*	*	*	2707	2928	2485	3505	*	*	85
       0	*	*	*	*	*	*	3504	0	0	

G 86   *	*	2518	*	*	723	*	*	*	3505	*	*	*	*	*	*	*	2928	*	*	86
       0	*	*	*	*	*	*	3504	0	0	

R 87   2518	*	*	*	3802	*	*	3699	*	*	2725	2928	*	*	1343	*	*	*	*	*	87
       0	*	*	*	*	*	*	3504	0	0	

Q 88   *	*	2153	3619	*	*	*	*	*	*	*	*	2518	1490	*	3735	*	3505	*	*	88
       0	*	*	*	*	*	*	3504	0	0	

I 89   *	*	*	*	3619	*	*	1669	*	2928	*	*	*	*	*	*	3699	2636	2768	3505	89
       0	*	*	*	*	*	*	3504	0	0	

L 90   *	*	*	*	*	*	*	2263	*	1388	*	*	*	2518	3505	*	*	2768	*	*	90
       0	*	*	*	*	*	*	3504	0	0	

K 91   2768	*	*	2518	*	*	*	2928	2267	3505	*	*	3412	*	3716	3619	*	*	*	*	91
       0	*	*	*	*	*	*	3504	0	0	

A 92   1712	*	*	3716	*	*	*	2928	3505	*	*	*	*	*	3619	2768	2549	*	*	*	92
       0	*	*	*	*	*	*	3504	0	0	

F 93   *	*	*	*	1507	*	2111	*	2606	*	*	3699	*	*	*	*	*	3412	*	3619	93
       0	*	*	*	*	*	*	3504	0	0	

P 94   *	*	*	*	*	3412	2518	2928	*	*	*	*	737	*	*	*	*	*	*	*	94
       133	*	3505	*	*	*	*	3504	0	0	

D 95   *	*	1560	2439	*	*	*	*	*	2833	*	*	3525	2627	*	*	*	3520	*	*	95
       294	*	2438	*	*	*	0	3380	0	1000	

A 96   2027	*	*	3246	*	*	3162	*	*	*	*	*	2364	*	3125	3272	2998	*	*	*	96
       0	*	*	*	*	706	1369	2873	0	1787	

I 97   *	*	*	*	*	*	*	995	*	2046	2627	*	*	*	*	*	*	3406	*	*	97
       0	*	*	*	*	0	*	3380	0	1000	

T 98   *	*	2636	2518	*	3619	*	2928	*	*	*	3699	*	*	*	*	1802	*	*	3505	98
       0	*	*	*	*	*	*	3504	0	0	

M 99   3699	*	*	2054	*	*	*	*	*	2928	1736	2518	*	*	*	*	*	3716	*	*	99
       0	*	*	*	*	*	*	3504	0	0	

A 100  1514	*	*	*	*	*	*	2518	3699	3735	*	3716	*	3802	2512	*	*	*	*	*	100
       0	*	*	*	*	*	*	3504	0	0	

E 101  *	2928	3505	882	3716	*	*	3699	*	*	*	*	*	*	*	*	*	3561	*	*	101
       0	*	*	*	*	*	*	3504	0	0	

L 102  2518	*	*	*	3412	*	*	*	*	774	*	*	*	*	*	*	3802	3735	*	*	102
       0	*	*	*	*	*	*	3504	0	0	

A 103  1696	*	*	3412	*	*	*	*	3716	2928	*	3802	*	3619	2629	3735	*	*	*	*	103
       0	*	*	*	*	*	*	3504	0	0	

D 104  *	*	2181	3561	*	*	2768	*	*	2928	*	*	*	3699	3716	*	2512	*	*	3505	104
       0	*	*	*	*	*	*	3504	0	0	

L 105  *	*	*	*	2078	3505	*	3619	*	1239	*	*	*	3412	*	*	*	*	*	3716	105
       0	*	*	*	*	*	*	3504	0	0	

P 106  2768	*	*	3716	*	2928	*	*	*	*	*	*	631	*	*	*	*	*	*	*	106
       864	*	1150	*	*	*	*	3504	0	0	

T 107  *	2921	*	*	2926	2391	*	*	*	*	*	*	*	*	2470	*	1453	*	*	*	107
       814	1213	*	1000	1000	515	1737	2743	1730	2475	

S 108  2492	*	3606	2542	*	*	*	*	*	*	*	*	*	3177	*	1548	*	3109	*	*	108
       0	*	*	*	*	*	0	3260	0	1000	

Y 109  2381	*	*	*	1582	*	*	*	*	*	*	*	*	*	*	*	*	*	*	1077	109
       0	*	*	*	*	*	0	3260	0	1000	

V 110  2228	*	*	*	*	*	*	3373	*	2338	*	2584	*	*	*	*	*	1619	*	*	110
       0	*	*	*	*	0	*	3260	0	1000	

E 111  2485	*	*	1834	*	3735	*	*	*	*	*	2646	*	*	*	2928	2518	*	*	*	111
       0	*	*	*	*	*	*	3504	0	0	

F 112  *	*	*	3412	890	*	*	*	2928	3505	*	*	*	*	*	*	*	2768	*	*	112
       0	*	*	*	*	*	*	3504	0	0	

R 113  *	*	*	*	*	*	*	*	1449	*	*	*	*	3699	1073	*	3619	*	*	*	113
       0	*	*	*	*	*	*	3504	0	0	

N 114  *	*	*	2533	*	*	*	*	*	2768	*	1771	2518	*	3619	2928	*	*	*	*	114
       0	*	*	*	*	*	*	3504	0	0	

R 115  *	*	*	*	*	*	*	*	3802	*	*	*	*	2556	1212	3735	*	2518	*	3699	115
       0	*	*	*	*	*	*	3504	0	0	

V 116  *	*	*	*	*	3716	*	*	3735	*	*	*	*	*	3412	2708	2629	1696	*	2928	116
       0	*	*	*	*	*	*	3504	0	0	

L 117  2518	*	*	*	*	*	*	*	2636	1986	*	*	*	2549	2708	3505	*	*	*	*	117
       0	*	*	*	*	*	*	3504	0	0	

P 118  2645	*	*	*	*	3412	*	*	*	3505	*	*	2005	2707	*	3619	*	2518	*	*	118
       665	*	1437	*	*	*	*	3504	0	0	

D 119  *	*	1097	*	*	*	*	*	2603	*	*	*	2836	*	*	*	2134	*	*	*	119
       1135	876	*	0	*	665	1438	2937	2317	2269	

A 120  890	*	2381	*	*	*	*	3563	3373	*	*	*	*	*	*	3520	*	*	*	*	120
       0	*	*	*	*	0	*	3260	0	1000	

E 121  *	*	*	1800	*	3412	*	*	2928	*	*	*	*	2590	*	*	2518	2768	*	*	121
       0	*	*	*	*	*	*	3504	0	0	

N 122  2564	*	3802	3699	*	*	*	*	*	*	*	1507	2533	*	*	3619	3716	*	*	*	122
       0	*	*	*	*	*	*	3504	0	0	

V 123  2518	*	*	*	*	*	*	2269	*	2768	*	*	3619	*	*	3699	*	1677	*	*	123
       0	*	*	*	*	*	*	3504	0	0	

V 124  3619	*	2111	*	*	3716	*	*	*	3505	*	*	*	*	2928	*	3699	1669	*	*	124
       0	*	*	*	*	*	*	3504	0	0	

P 125  3561	*	*	*	2518	*	2928	*	*	*	*	*	1513	3412	*	3699	3505	*	*	*	125
       0	*	*	*	*	*	*	3504	0	0	

Q 126  2512	*	3505	2518	*	*	*	*	3802	*	*	2707	*	1986	*	*	3561	*	*	*	126
       0	*	*	*	*	*	*	3504	0	0	

A 127  1817	*	*	*	*	3699	*	*	2606	*	*	*	3735	*	2928	*	1897	*	*	*	127
       0	*	*	*	*	*	*	3504	0	0	

S 128  *	*	3802	2615	*	*	*	3716	3561	*	*	*	3619	*	2928	1353	*	*	*	*	128
       0	*	*	*	*	*	*	3504	0	0	

V 129  *	*	*	3716	3505	3699	*	2928	*	*	*	*	3619	*	3561	2768	*	1669	*	*	129
       0	*	*	*	*	*	*	3504	0	0	

P 130  *	*	*	*	*	2518	*	3735	*	*	*	*	1425	3619	*	3505	2263	*	*	*	130
       0	*	*	*	*	*	*	3504	0	0	

E 131  2512	*	3802	1465	*	*	*	*	2928	*	*	*	*	*	*	3561	*	2518	*	*	131
       114	*	3716	*	*	*	*	3504	0	0	

G 132  *	*	3611	3496	*	1827	3686	1881	*	3315	*	*	*	*	*	*	3351	*	*	*	132
       571	*	1613	*	*	*	0	3432	0	1000	

D 133  *	2788	1516	3118	*	*	2082	*	*	*	*	*	*	*	*	*	*	2697	*	*	133
       0	*	*	*	*	1382	699	2796	0	2177	

E 134  *	*	3186	1437	*	*	*	*	*	*	*	2321	*	*	2250	3179	*	*	*	*	134
       0	*	*	*	*	1209	817	3059	0	1623	

L 135  3357	*	*	3177	*	*	*	2381	*	1265	*	*	*	*	*	*	3520	3373	*	*	135
       0	*	*	*	*	0	*	3260	0	1000	

E 136  2768	*	3716	1913	*	*	*	*	*	*	*	2518	*	2485	*	3619	3699	*	*	*	136
       114	*	3716	*	*	*	*	3504	0	0	

D 137  2864	*	1589	*	*	*	*	*	2509	*	*	*	*	*	2528	*	*	2464	*	*	137
       153	*	3315	*	*	*	0	3432	0	1000	

S 138  *	*	*	*	*	*	*	*	*	3216	*	*	3314	2364	*	1536	3257	2756	*	*	138
       1430	1056	2756	1593	581	0	*	3286	2429	1560	

P 139  2381	*	*	*	*	*	*	*	*	3177	*	*	520	*	*	*	*	*	*	*	139
       0	*	*	*	*	0	*	3260	0	1000	

E 140  3619	*	2768	825	*	*	*	*	3716	2928	*	*	*	*	*	*	*	*	*	*	140
       0	*	*	*	*	*	*	3504	0	0	

E 141  *	*	2111	1000	*	*	*	*	*	*	*	*	*	*	2518	3412	*	*	*	*	141
       0	*	*	*	*	*	*	3504	0	0	

R 142  *	*	3699	*	*	2518	*	*	*	3561	*	*	*	3619	1625	3505	3716	3412	*	*	142
       0	*	*	*	*	*	*	3504	0	0	

I 143  3412	*	*	*	*	*	*	1542	*	1685	*	*	*	2518	*	*	*	3699	*	*	143
       0	*	*	*	*	*	*	3504	0	0	

D 144  *	*	1817	2132	*	*	*	3412	*	*	*	2928	2518	3505	*	*	*	*	*	*	144
       0	*	*	*	*	*	*	3504	0	0	

Q 145  2590	*	*	*	*	3412	*	3716	2928	3699	*	*	*	1445	*	*	*	*	*	3505	145
       0	*	*	*	*	*	*	3504	0	0	

A 146  931	*	*	*	*	3505	*	2928	*	3619	*	*	*	*	*	*	*	2518	*	*	146
       0	*	*	*	*	*	*	3504	0	0	

V 147  *	*	*	*	*	*	*	2263	*	2111	*	*	*	*	*	*	*	1669	*	2026	147
       0	*	*	*	*	*	*	3504	0	0	

A 148  1542	*	1897	*	*	*	*	*	3802	*	*	3735	*	2052	*	*	*	*	*	*	148
       0	*	*	*	*	*	*	3504	0	0	

E 149  *	*	*	589	*	*	*	*	2017	*	*	*	*	*	*	*	3505	*	*	*	149
       0	*	*	*	*	*	*	3504	0	0	

L 150  *	*	*	*	*	*	2928	3735	*	905	*	1947	*	*	*	*	*	*	*	*	150
       0	*	*	*	*	*	*	3504	0	0	

R 151  *	*	*	*	*	*	3716	*	*	*	*	3412	*	2928	1452	*	2659	2518	*	*	151
       0	*	*	*	*	*	*	3504	0	0	

A 152  1371	*	1979	2276	*	*	*	*	3699	*	*	3716	*	*	*	*	*	*	*	*	152
       0	*	*	*	*	*	*	3504	0	0	

E 153  2677	*	3412	1800	*	*	*	*	*	*	*	3619	*	*	*	2276	2518	*	*	*	153
       0	*	*	*	*	*	*	3504	0	0	

L 154  *	*	*	*	*	*	*	*	*	380	*	*	*	*	*	*	*	2111	*	*	154
       0	*	*	*	*	*	*	3504	0	0	

A 155  907	*	*	3561	*	*	*	*	*	*	*	*	2928	*	*	*	*	1996	*	*	155
       203	*	2928	*	*	*	*	3504	0	0	

T 156  *	*	3641	2476	*	3373	*	3177	*	*	3109	*	*	*	*	2542	2027	*	*	*	156
       0	*	*	*	*	0	*	3260	0	1000	

E 157  2928	*	3699	337	*	*	*	*	*	*	*	*	*	*	*	*	*	*	*	*	157
       0	*	*	*	*	*	*	3504	0	0	

L 158  *	*	*	*	*	*	*	2636	*	1116	*	2518	*	*	*	*	*	2300	*	*	158
       0	*	*	*	*	*	*	3504	0	0	

L 159  *	*	*	*	*	*	*	*	*	0	*	*	*	*	*	*	*	*	*	*	159
       0	*	*	*	*	*	*	3504	0	0	

E 160  2233	*	*	1832	*	*	2518	*	3561	*	*	*	*	3699	3412	3716	*	*	*	*	160
       0	*	*	*	*	*	*	3504	0	0	

N 161  2518	*	*	*	*	*	*	2707	3561	*	*	1832	*	3619	3412	*	*	*	*	2928	161
       0	*	*	*	*	*	*	3504	0	0	

L 162  3561	*	*	*	*	*	*	2052	*	1258	*	*	*	*	*	*	2518	3619	*	*	162
       0	*	*	*	*	*	*	3504	0	0	

R 163  *	*	*	*	*	*	*	*	2093	2111	*	*	*	*	1476	*	*	2518	*	*	163
       0	*	*	*	*	*	*	3504	0	0	

K 164  *	*	*	2512	*	*	*	*	1980	*	*	3699	*	2768	*	3505	3561	2518	*	*	164
       0	*	*	*	*	*	*	3504	0	0	

L 165  *	2606	*	*	*	3412	*	2928	*	1371	*	*	*	*	*	3699	*	2768	*	*	165
       0	*	*	*	*	*	*	3504	0	0	

S 166  *	*	1709	*	*	*	*	*	*	*	*	*	*	*	*	527	*	*	*	*	166
       0	*	*	*	*	*	*	3504	0	0	

P 167  3716	*	*	*	*	*	*	*	*	*	*	*	597	*	*	2518	3505	*	*	*	167
       0	*	*	*	*	*	*	3504	0	0	

A 168  1421	*	*	2518	*	3505	*	*	*	2928	*	*	*	*	*	2758	3561	*	*	*	168
       0	*	*	*	*	*	*	3504	0	0	

F 169  *	*	*	*	1392	3561	*	*	*	*	*	*	*	1966	2768	*	*	2928	*	*	169
       0	*	*	*	*	*	*	3504	0	0	

F 170  *	*	*	*	277	*	*	*	*	2518	*	*	*	*	*	*	*	*	*	*	170
       0	*	*	*	*	*	*	3504	0	0	

E 171  *	*	*	440	*	2518	*	*	3505	*	*	*	*	*	*	*	*	*	*	*	171
       0	*	*	*	*	*	*	3504	0	0	

E 172  *	*	3561	1507	*	*	*	*	2599	*	*	*	*	*	2512	3716	*	2768	*	*	172
       0	*	*	*	*	*	*	3504	0	0	

L 173  3412	*	*	*	*	*	*	1638	*	1010	3505	*	*	*	*	*	*	*	*	*	173
       0	*	*	*	*	*	*	3504	0	0	

V 174  *	*	*	*	2518	*	*	3505	*	2928	*	*	*	*	*	*	*	723	*	*	174
       0	*	*	*	*	*	*	3504	0	0	

V 175  *	*	2518	*	*	*	*	2485	*	1846	*	*	*	*	*	*	*	1440	*	*	175
       0	*	*	*	*	*	*	3504	0	0	

D 176  *	*	1204	1966	*	*	*	*	*	*	*	*	*	*	2485	2928	*	*	*	*	176
       0	*	*	*	*	*	*	3504	0	0	

V 177  *	*	*	*	*	*	*	*	*	2001	*	*	*	*	*	2928	*	692	*	*	177
       0	*	*	*	*	*	*	3504	0	0	

L 178  *	*	*	2518	2928	*	*	*	*	527	*	*	*	*	*	*	*	*	*	*	178
       0	*	*	*	*	*	*	3504	0	0	

E 179  *	*	*	1712	*	*	2768	*	*	3505	*	*	*	2928	3412	*	3716	2659	*	*	179
       0	*	*	*	*	*	*	3504	0	0	

R 180  1943	*	*	*	*	*	*	*	2052	*	*	*	*	*	1004	*	*	*	*	*	180
       277	2518	*	2585	263	*	*	3504	1000	0	

M 181  *	*	*	*	*	*	*	*	*	2768	870	*	*	2928	*	*	2518	*	*	*	181
       0	*	*	*	*	*	*	3504	0	0	

G 182  *	*	*	*	*	0	*	*	*	*	*	*	*	*	*	*	*	*	*	*	182
       0	*	*	*	*	*	*	3504	0	0	

Y 183  *	*	*	*	*	*	*	*	*	*	*	*	*	*	*	*	*	*	*	0	183
       0	*	*	*	*	*	*	3504	0	0	

G 184  *	*	*	*	*	527	*	*	1709	*	*	*	*	*	*	*	*	*	*	*	184
       351	*	2210	*	*	*	*	3504	0	0	

G 185  *	*	*	2291	*	330	*	*	*	*	*	*	*	*	*	*	*	*	*	*	185
       286	*	2474	*	*	*	0	3156	0	1613	

S 186  *	*	*	*	*	*	*	*	*	*	*	2692	*	*	*	1010	3063	*	2126	*	186
       699	1381	*	2424	297	689	1397	2907	1730	2177	

R 187  *	*	*	*	*	*	2623	*	*	*	*	*	*	2381	1193	*	3177	3357	*	*	187
       0	*	*	*	*	*	0	3260	0	1000	

R 188  2465	*	*	*	*	*	*	*	2300	3177	*	*	*	2381	1675	*	*	*	*	*	188
       0	*	*	*	*	*	0	3260	0	1000	

D 189  *	*	947	*	*	2485	2381	*	*	3177	*	*	*	*	*	*	*	*	*	*	189
       0	*	*	*	*	0	*	3260	0	1000	

A 190  1142	*	2768	*	*	*	2518	2150	*	*	*	*	*	*	*	*	*	*	*	*	190
       0	*	*	*	*	*	*	3504	0	0	

G 191  *	*	3505	3412	*	1834	*	*	2928	2768	*	*	*	*	*	*	2518	3561	*	*	191
       0	*	*	*	*	*	*	3504	0	0	

Q 192  *	*	*	2533	*	*	*	*	2707	*	*	*	*	1867	2928	3412	2518	*	*	*	192
       0	*	*	*	*	*	*	3504	0	0	

R 193  2026	*	*	*	*	*	3412	*	*	*	*	2928	*	*	1849	*	1991	*	*	*	193
       0	*	*	*	*	*	*	3504	0	0	

V 194  *	*	*	*	*	*	*	3505	*	3619	*	*	*	2928	*	*	2485	942	*	*	194
       0	*	*	*	*	*	*	3504	0	0	

G 195  *	*	*	3505	*	940	*	*	*	*	*	*	*	*	2928	3561	2518	*	*	*	195
       0	*	*	*	*	*	*	3504	0	0	

Y 196  3561	*	*	*	*	2768	*	*	2606	*	*	*	*	*	1987	*	*	*	*	1507	196
       0	*	*	*	*	*	*	3504	0	0	

T 197  *	*	*	*	*	3505	*	*	*	*	*	*	*	*	*	1275	1004	*	*	*	197
       0	*	*	*	*	*	*	3504	0	0	

G 198  *	*	*	*	*	114	3716	*	*	*	*	*	*	*	*	*	*	*	*	*	198
       0	*	*	*	*	*	*	3504	0	0	

D 199  *	*	0	*	*	*	*	*	*	*	*	*	*	*	*	*	*	*	*	*	199
       0	*	*	*	*	*	*	3504	0	0	

G 200  3561	*	*	*	*	601	*	*	*	*	*	1966	*	*	*	*	*	*	*	*	200
       0	*	*	*	*	*	*	3504	0	0	

G 201  *	*	*	*	*	277	*	*	*	*	*	2518	*	*	*	*	*	*	*	*	201
       0	*	*	*	*	*	*	3504	0	0	

I 202  *	*	*	*	*	*	*	277	*	*	*	*	*	*	*	*	*	2518	*	*	202
       0	*	*	*	*	*	*	3504	0	0	

D 203  *	*	440	3505	*	*	*	*	*	*	*	*	*	*	*	*	2518	*	*	*	203
       0	*	*	*	*	*	*	3504	0	0	

G 204  *	*	*	*	*	277	*	*	*	*	*	*	*	*	*	*	*	*	*	2518	204
       0	*	*	*	*	*	*	3504	0	0	

I 205  *	*	*	*	*	*	2928	886	*	3619	*	2518	*	*	*	*	*	3802	*	*	205
       0	*	*	*	*	*	*	3504	0	0	

I 206  *	*	*	*	*	*	*	527	2518	*	*	*	*	*	*	*	*	2928	*	*	206
       203	*	2928	*	*	*	*	3504	0	0	

K 207  *	*	*	*	*	*	*	*	1114	*	*	3520	*	*	*	1950	2381	*	*	*	207
       0	*	*	*	*	*	0	3260	0	1000	

E 208  *	2381	*	1552	*	*	*	*	*	1874	*	*	*	2365	*	*	*	*	*	*	208
       0	*	*	*	*	*	0	3260	0	1000	

D 209  *	*	308	2381	*	*	*	*	*	*	*	*	*	*	*	*	*	*	*	*	209
       0	*	*	*	*	0	*	3260	0	1000	

P 210  *	*	*	*	*	*	*	*	2090	*	*	*	1057	*	2707	*	*	*	2928	*	210
       0	*	*	*	*	*	*	3504	0	0	

L 211  *	*	*	*	*	*	*	*	*	277	*	2518	*	*	*	*	*	*	*	*	211
       0	*	*	*	*	*	*	3504	0	0	

G 212  *	*	*	*	*	527	2928	*	*	2518	*	*	*	*	*	*	*	*	*	*	212
       0	*	*	*	*	*	*	3504	0	0	

L 213  *	*	*	*	*	2928	*	*	*	737	*	*	*	*	*	2518	*	3412	*	*	213
       0	*	*	*	*	*	*	3504	0	0	

D 214  *	*	672	2768	*	*	*	*	*	*	*	*	*	2150	*	*	*	*	*	*	214
       0	*	*	*	*	*	*	3504	0	0	

R 215  *	*	*	*	*	*	*	2518	2768	*	2928	3412	*	*	2237	*	3505	2707	*	*	215
       0	*	*	*	*	*	*	3504	0	0	

I 216  *	*	*	*	*	*	*	870	*	*	*	*	*	*	*	2518	*	2768	*	2928	216
       0	*	*	*	*	*	*	3504	0	0	

Y 217  *	*	*	*	*	*	*	*	*	2928	*	*	*	*	*	*	*	2518	*	527	217
       0	*	*	*	*	*	*	3504	0	0	

V 218  *	*	*	*	*	*	*	1577	*	3619	*	*	*	2518	*	*	*	1290	*	*	218
       0	*	*	*	*	*	*	3504	0	0	

Q 219  *	*	*	*	*	*	*	*	*	*	*	*	*	277	*	2518	*	*	*	*	219
       0	*	*	*	*	*	*	3504	0	0	

A 220  277	*	*	*	*	*	*	2518	*	*	*	*	*	*	*	*	*	*	*	*	220
       0	*	*	*	*	*	*	3504	0	0	

K 221  *	*	*	2518	*	*	*	*	277	*	*	*	*	*	*	*	*	*	*	*	221
       0	*	*	*	*	*	*	3504	0	0	

R 222  *	*	*	*	*	*	*	*	*	*	*	*	2518	*	277	*	*	*	*	*	222
       0	*	*	*	*	*	*	3504	0	0	

W 223  *	*	*	*	*	3505	*	*	*	*	*	*	*	*	*	*	*	2518	1227	1689	223
       840	1501	3505	1000	1000	*	*	3504	2178	0	

K 224  *	*	3406	2523	*	3296	*	*	1450	*	*	*	2438	3657	*	*	*	*	*	*	224
       0	*	*	*	*	*	0	3380	0	1000	

N 225  *	*	2833	2438	*	2561	*	*	*	*	*	1282	*	3406	*	*	*	*	*	*	225
       0	*	*	*	*	0	*	3380	0	1000	

T 226  *	*	*	*	*	*	*	*	*	*	*	*	3412	*	*	1754	1201	2518	*	*	226
       0	*	*	*	*	*	*	3504	0	0	

V 227  *	*	*	*	*	*	*	1717	*	*	*	*	*	*	2518	*	*	940	*	*	227
       0	*	*	*	*	*	*	3504	0	0	

G 228  *	*	*	*	*	1157	3619	*	2928	*	*	*	*	2518	*	3505	3716	*	*	*	228
       0	*	*	*	*	*	*	3504	0	0	

R 229  2928	*	*	*	*	*	*	*	*	*	2518	*	*	*	896	2676	*	*	*	*	229
       0	*	*	*	*	*	*	3504	0	0	

P 230  3735	*	*	2928	*	*	*	*	*	*	*	*	692	*	*	*	2518	*	*	*	230
       0	*	*	*	*	*	*	3504	0	0	

E 231  *	*	*	351	*	*	2928	*	3561	*	*	*	*	*	*	*	*	*	*	*	231
       0	*	*	*	*	*	*	3504	0	0	

I 232  *	*	*	*	*	*	*	672	*	2300	*	*	*	*	*	*	*	2564	*	*	232
       0	*	*	*	*	*	*	3504	0	0	

Q 233  *	*	*	2928	*	*	3561	*	*	*	*	*	*	673	2676	*	*	*	*	*	233
       0	*	*	*	*	*	*	3504	0	0	

E 234  3802	*	*	1195	*	2564	*	*	2052	*	*	*	*	*	*	*	3619	*	*	*	234
       0	*	*	*	*	*	*	3504	0	0	

F 235  *	*	*	*	277	*	*	*	*	*	*	*	*	*	*	*	*	*	*	2518	235
       0	*	*	*	*	*	*	3504	0	0	

A 236  990	*	*	*	*	*	*	*	*	*	*	*	*	*	*	3619	2518	3412	*	2768	236
       0	*	*	*	*	*	*	3504	0	0	

G 237  *	*	*	*	*	723	*	*	*	*	*	*	*	2928	*	3505	*	*	*	2518	237
       0	*	*	*	*	*	*	3504	0	0	

A 238  707	*	*	*	*	*	*	*	*	*	*	*	2518	*	*	3619	*	2928	*	*	238
       0	*	*	*	*	*	*	3504	0	0	

L 239  *	*	*	*	*	*	*	2928	*	527	*	*	*	*	*	*	*	*	*	2518	239
       0	*	*	*	*	*	*	3504	0	0	

E 240  3802	*	*	1696	*	*	*	3716	*	3561	*	*	3735	3699	*	*	3619	2928	*	3412	240
       0	*	*	*	*	*	*	3504	0	0	

G 241  *	*	*	3735	*	896	*	*	*	*	*	*	*	*	2928	*	*	*	*	1966	241
       133	*	3505	*	*	*	*	3504	0	0	

H 242  *	*	*	*	3520	*	1819	*	2350	*	*	*	*	2627	3525	*	*	*	*	2438	242
       0	*	*	*	*	0	*	3380	0	1000	

K 243  2518	*	*	*	*	*	*	*	1054	*	*	*	*	2533	2549	*	*	*	*	*	243
       0	*	*	*	*	*	*	3504	0	0	

A 244  251	*	*	*	*	3561	*	*	*	*	*	*	*	*	*	*	*	3735	*	*	244
       0	*	*	*	*	*	*	3504	0	0	

K 245  *	*	3561	*	*	2518	*	*	1204	*	*	*	*	*	*	2928	2512	*	*	*	245
       0	*	*	*	*	*	*	3504	0	0	

R 246  *	*	*	*	*	2928	*	*	1632	*	*	*	2518	*	1429	*	*	*	*	*	246
       0	*	*	*	*	*	*	3504	0	0	

G 247  *	*	*	*	*	277	*	*	*	*	*	*	*	*	*	2518	*	*	*	*	247
       277	2518	*	3459	138	*	*	3504	1000	0	

V 248  *	*	*	*	2928	*	*	*	*	*	*	*	*	*	*	*	*	203	*	*	248
       0	*	*	*	*	*	*	3504	0	0	

F 249  *	*	*	*	433	*	*	*	*	*	*	*	*	*	*	*	*	*	*	1947	249
       0	*	*	*	*	*	*	3504	0	0	

I 250  *	2518	*	*	*	*	*	737	*	*	3412	*	*	*	*	*	*	2928	*	*	250
       0	*	*	*	*	*	*	3504	0	0	

T 251  *	*	2518	*	*	*	2928	*	*	*	*	*	*	*	*	*	527	*	*	*	251
       0	*	*	*	*	*	*	3504	0	0	

T 252  *	*	*	*	*	*	*	*	*	*	*	*	*	*	*	*	0	*	*	*	252
       0	*	*	*	*	*	*	3504	0	0	

S 253  *	*	*	*	*	2928	*	*	*	*	*	*	*	*	*	203	*	*	*	*	253
       0	*	*	*	*	*	*	3504	0	0	

G 254  *	*	*	*	*	1156	*	*	*	*	*	3716	*	*	3412	2533	2263	*	*	*	254
       0	*	*	*	*	*	*	3504	0	0	

F 255  *	*	*	*	737	*	*	*	*	*	*	*	*	*	*	*	2928	2518	*	3412	255
       0	*	*	*	*	*	*	3504	0	0	

S 256  *	*	2518	*	*	*	*	*	*	2928	*	*	*	*	*	1410	1654	*	*	*	256
       0	*	*	*	*	*	*	3504	0	0	

A 257  1986	*	3619	2518	*	*	*	*	3716	*	*	3699	3412	*	2533	3802	*	*	*	*	257
       277	2518	*	4807	52	*	*	3504	1000	0	

G 258  3505	*	3412	2707	*	2237	3735	*	2928	*	*	*	*	3802	*	*	2518	*	*	*	258
       0	*	*	*	*	*	*	3504	0	0	

A 259  527	*	*	*	*	2518	*	*	*	*	*	*	*	*	*	2928	*	*	*	*	259
       0	*	*	*	*	*	*	3504	0	0	

R 260  *	2518	*	*	*	*	*	3716	1787	*	*	*	*	3505	1429	*	*	*	*	*	260
       0	*	*	*	*	*	*	3504	0	0	

A 261  1337	*	2160	2006	*	*	*	*	*	*	*	*	*	*	*	2928	*	*	*	*	261
       0	*	*	*	*	*	*	3504	0	0	

Y 262  *	*	*	3561	3802	*	*	*	*	*	*	*	*	*	*	*	3619	1709	*	1132	262
       0	*	*	*	*	*	*	3504	0	0	

A 263  697	*	*	*	*	*	*	*	*	2928	*	*	*	*	*	*	2518	3699	*	*	263
       0	*	*	*	*	*	*	3504	0	0	

E 264  *	*	3716	1325	*	3619	*	*	*	*	*	3735	*	2300	*	2599	*	*	*	*	264
       114	*	3716	*	*	*	*	3504	0	0	

R 265  *	*	*	*	*	3315	*	*	3611	*	*	*	*	2146	1265	2509	*	*	*	*	265
       780	1834	2864	0	*	0	*	3432	1730	1000	

I 266  1724	*	*	*	3563	*	*	1150	*	*	*	*	*	*	*	*	*	2623	*	*	266
       0	*	*	*	*	0	*	3260	0	1000	

L 267  *	*	2599	2768	*	3619	2928	*	*	2181	*	3561	*	3412	*	*	3716	*	*	*	267
       0	*	*	*	*	*	*	3504	0	0	

G 268  3561	*	3412	*	*	1895	*	*	2518	*	*	2561	2928	*	*	3699	*	*	*	*	268
       374	*	2132	*	*	*	*	3504	0	0	

R 269  *	*	*	2637	*	*	*	*	3290	*	*	3296	*	*	1207	*	2307	*	*	*	269
       0	*	*	*	*	0	*	3204	0	1646	

I 270  *	*	*	*	*	*	*	774	2518	2564	3802	*	*	*	*	*	*	*	*	*	270
       0	*	*	*	*	*	*	3504	0	0	

V 271  *	*	*	3561	*	*	*	3619	2928	*	*	*	*	*	*	*	*	922	*	2518	271
       0	*	*	*	*	*	*	3504	0	0	

L 272  *	*	*	*	2518	*	*	*	*	277	*	*	*	*	*	*	*	*	*	*	272
       0	*	*	*	*	*	*	3504	0	0	

I 273  *	*	*	*	*	*	*	1427	*	2233	*	*	*	*	*	*	*	2054	*	2518	273
       0	*	*	*	*	*	*	3504	0	0	

D 274  *	*	203	*	*	*	*	*	*	*	*	*	*	*	*	2928	*	*	*	*	274
       0	*	*	*	*	*	*	3504	0	0	

G 275  *	*	*	*	*	0	*	*	*	*	*	*	*	*	*	*	*	*	*	*	275
       0	*	*	*	*	*	*	3504	0	0	

Q 276  3561	*	2615	1708	*	*	*	*	*	*	*	*	*	1507	*	*	*	3412	*	*	276
       0	*	*	*	*	*	*	3504	0	0	

R 277  *	*	*	3505	*	*	*	*	*	*	2707	2518	*	3412	1290	*	3619	*	*	*	277
       0	*	*	*	*	*	*	3504	0	0	

L 278  *	*	*	*	*	*	*	*	*	0	*	*	*	*	*	*	*	*	*	*	278
       0	*	*	*	*	*	*	3504	0	0	

A 279  1410	*	*	2518	*	*	*	*	*	*	*	*	*	*	*	*	2549	1846	*	*	279
       0	*	*	*	*	*	*	3504	0	0	

H 280  2518	*	2928	3561	*	*	1867	*	*	*	*	*	*	2599	3716	*	3412	*	*	*	280
       0	*	*	*	*	*	*	3504	0	0	

L 281  *	*	*	*	1709	*	*	*	*	527	*	*	*	*	*	*	*	*	*	*	281
       0	*	*	*	*	*	*	3504	0	0	

M 282  *	*	*	*	*	*	*	*	*	2210	715	*	*	*	2518	*	*	*	*	*	282
       0	*	*	*	*	*	*	3504	0	0	

I 283  *	*	*	2518	*	*	*	956	*	3412	*	*	*	*	2928	*	*	3561	*	*	283
       0	*	*	*	*	*	*	3504	0	0	

E 284  *	2928	2615	925	*	*	*	*	*	*	*	3412	*	*	3561	*	*	*	*	*	284
       0	*	*	*	*	*	*	3504	0	0	

Y 285  *	*	*	*	*	*	3505	*	*	2928	*	2160	*	*	*	*	*	*	*	845	285
       0	*	*	*	*	*	*	3504	0	0	

D 286  2381	*	1574	3641	*	2264	*	*	*	*	*	3520	*	*	3373	*	*	*	*	*	286
       0	*	*	*	*	*	*	3260	0	0	

V 287  *	*	2381	*	*	*	*	3606	*	*	*	*	*	*	*	*	*	462	*	*	287
       0	*	*	*	*	*	*	3260	0	0	

G 288  *	*	*	*	*	308	*	*	*	*	2381	*	*	*	*	*	*	*	*	*	288
       0	*	*	*	*	*	*	3260	0	0	

V 289  *	*	*	*	*	*	*	*	*	*	*	*	2381	*	*	*	*	308	*	*	289
       0	*	*	*	*	*	*	3260	0	0	

S 290  *	*	*	*	*	*	*	*	*	1788	*	*	*	2272	*	1265	3520	*	*	*	290
       255	*	2623	*	*	*	*	3260	0	0	

H 291  3078	*	*	*	*	*	1811	*	2067	*	*	*	2061	*	*	*	3081	*	*	*	291
       0	*	*	*	*	0	*	3046	0	1172	

V 292  *	*	*	2381	3520	*	*	*	3177	*	*	*	*	*	3357	2623	*	1513	*	*	292
       0	*	*	*	*	*	*	3260	0	0	

K 293  *	*	*	3357	*	*	*	*	1599	*	*	*	*	2272	2623	*	2300	*	*	*	293
       0	*	*	*	*	*	*	3260	0	0	

T 294  *	*	*	*	*	*	*	*	*	2623	*	*	*	*	*	2318	862	3520	*	*	294
       0	*	*	*	*	*	*	3260	0	0	

Y 295  *	*	*	*	*	*	*	*	*	1874	2381	*	*	*	*	*	*	3373	*	1189	295
       0	*	*	*	*	*	*	3260	0	0	

E 296  *	*	3109	961	*	*	*	*	2623	*	*	*	*	3357	*	*	3177	*	*	*	296
       0	*	*	*	*	*	*	3260	0	0	

L 297  *	*	*	*	*	*	*	2228	*	1546	*	2381	*	*	*	*	*	1989	*	*	297
       0	*	*	*	*	*	*	3260	0	0	

K 298  *	*	*	*	*	*	*	*	908	2272	*	*	2623	*	3357	*	*	*	*	*	298
       0	*	*	*	*	*	*	3260	0	0	

K 299  *	*	*	3177	*	*	*	*	991	*	*	*	*	*	2365	*	*	*	2381	*	299
       0	*	*	*	*	*	*	3260	0	0	

L 300  *	*	*	*	*	*	*	2143	*	733	*	*	*	*	*	*	3563	3520	*	*	300
       0	*	*	*	*	*	*	3260	0	0	

D 301  2381	*	308	*	*	*	*	*	*	*	*	*	*	*	*	*	*	*	*	*	301
       0	*	*	*	*	*	*	3260	0	0	

E 302  3357	*	*	1941	*	2381	*	*	*	*	2623	*	*	*	*	3520	2318	*	*	*	302
       0	*	*	*	*	*	*	3260	0	0	

D 303  *	*	308	*	*	2381	*	*	*	*	*	*	*	*	*	*	*	*	*	*	303
       0	*	*	*	*	*	*	3260	0	0	

Y 304  *	*	*	*	2272	*	*	*	*	*	*	*	*	*	*	2381	*	*	*	735	304
       0	*	*	*	*	*	*	3260	0	0	

F 305  *	*	*	*	308	*	*	*	*	*	*	*	*	*	*	*	*	2381	*	*	305
       146	*	3373	*	*	*	*	3260	0	0	

E 306  *	*	*	805	*	*	*	*	*	*	*	*	*	*	*	2973	3381	2291	*	*	306
       0	*	*	*	*	0	*	3156	0	1000	

D 307  2081	*	1091	1765	*	*	*	*	*	*	*	*	*	*	*	*	*	*	*	*	307
       0	*	*	*	*	*	*	2839	0	0	

G 308  *	*	*	2692	*	1529	*	*	*	2842	*	*	*	*	*	3024	2081	*	*	*	308
       0	*	*	0	*	*	*	2839	0	0	

//
