# Supplementary material for: The PD-(D/E)XK superfamily revisited: identification of new members among proteins involved in DNA metabolism and functional predictions for domains of (hitherto) unknown function
Source: BMC Bioinformatics. 2005 Jul 12;6:172. doi: 10.1186/1471-2105-6-172 (PMC1189080; doi:10.1186/1471-2105-6-172)
Supplement: Additional File 1 — An archive file in the zip format, which includes Hidden Markov Models of sequence & secondary structure profiles of PD-(D/E)XK nuclease families analyzed in this article (those known used as queries and newly identified ones). HMMs are in the format of the HHsearch program. The same data are available for download from the authors' FTP server: [file 1471-2105-6-172-S1.zip › hhsearch_pdexk_profiles/results/known/pfam01930.hhm]

NAME  pfam01930 DUF83 Domain of unknown function DUF83. This domain has no known function. The domain contains three conserved cysteines at its C terminus.
FAM   
FILE  pfam01930
COM   /cluster/usr/soeding/hh/hhmake -i /cluster/databases/hhpred/new_dbs/cdd_21Feb05/pfam01930.a3m 
DATE  Wed Feb 23 05:21:22 2005
LENG  84 match states, 84 columns in multiple alignment
FILT  7 out of 9 sequences passed filter (max seq id>=90%, coverage>=0%, min seq id with query=0%, Ndiff=0%)
NEFF  2.2 
SEQ
>ss_pred
CCCHHHHHHHHHHHHHHHCCCCEEEEEECCCCCCEEEEEECCHHHHHHHHHHHHHHHHHCCCCCCCCCCCCCCCCCCCCCCCCC
>ss_conf
971378899999999987187235777255557446887250348999999988899851777677435664466665000049
>Cons-pfam01930
mEeahxxQlxYYLyyLkkxGikaxgiixYPkxxkxxxveLxeexxxxixxaixeIexIxsxxkpPkpxkkxxCkkCAYxElCxx
>pfam01930 DUF83 Domain of unknown function DUF83. This domain has no known function. The domain contains three conserved cysteines at its C terminus.
MEEAHRMQLLYYLYYLKKHGIKARGIIHYPKLRKRTEVELKEEDKEVIKEAIEEIERIKSSPKPPKPIKKPYCKKCAYYELCWG
>gi|2622185 conserved protein [Methanothermobacter thermautotrophicus str. Delta H]
MEEAHRFQLLYYLFYLKnEKGIEkIRGFIDYPALKKRTEVSLSAEDEEELRRVIHEIDRIIMGP-PPAPQRKPICRSCAYFELCWA
>gi|3257663 83aa long hypothetical protein [Pyrococcus horikoshii]
MEKAHEMQTLYYLYYLKKHGIKAKAILHYPKLNEKREIELEGREKE-VEDAIIQVEVIKSSPKPPKPRKSKICKKCAYRELCWG
>gi|2495942 Hypothetical protein MJ0377
MEKAHIMQVLYYIYYLNSLGIKSKAILHYPKLKEIKEIELKENNKEEIKRAIKEIEYIKSLKEPPEPIYQKICKNCAYYELCFI
>gi|2650653 conserved hypothetical protein [Archaeoglobus fulgidus DSM 4304]
MEKADYYQLAYYLYYLSKHGVRARGRISYPKSRKNVSVELDENLLVKLKSILEEIKAIKSSS-MPKPEKKSYCTKCAYYELCFS
>gi|3256561 162aa long hypothetical protein [Pyrococcus horikoshii]
LEEPAKWQLKYYLYYLKKAGIDAIGVISYPKEGKREIIELKEENIKVIEEAIKGIEEVVSSPKPPKPVKKPYCRKCSYRDLCWV
>gi|2983049 hypothetical protein [Aquifex aeolicus VF5]
LEEAHVLQVKYYLWFLEKSGVKvSHGIIHYPKQRKVLRVELTQEDRKVIVEALENIQKVLLEEKPPEVIKKPYCKKCAYYEFCYG
#
NULL   3706	5728	4211	4064	4839	3729	4763	4308	4069	3323	5509	4640	4464	4938	4285	4423	3815	3783	6325	4665	
AVER   4237	4807	5823	2968	6046	4957	5437	3463	2759	3430	5929	5976	4090	5444	4394	4398	6890	4358	6629	3508	
HMM    A	C	D	E	F	G	H	I	K	L	M	N	P	Q	R	S	T	V	W	Y	
       M->M	M->I	M->D	I->M	I->I	D->M	D->D	Neff	Neff_I	Neff_D
       0	*	*	0	*	0	*	99999	99999	99999	
M 1    *	*	*	*	*	*	*	*	*	1687	537	*	*	*	*	*	*	*	*	*	1
       0	*	*	*	*	*	*	2244	0	0	

E 2    *	*	*	0	*	*	*	*	*	*	*	*	*	*	*	*	*	*	*	*	2
       0	*	*	*	*	*	*	2244	0	0	

E 3    *	*	*	827	*	*	*	*	1196	*	*	*	*	*	*	*	*	*	*	*	3
       0	*	*	*	*	*	*	2244	0	0	

A 4    231	*	*	*	*	*	*	*	*	*	*	*	2755	*	*	*	*	*	*	*	4
       0	*	*	*	*	*	*	2244	0	0	

H 5    2755	*	2683	*	*	*	523	*	*	*	*	*	*	*	*	*	*	*	*	*	5
       0	*	*	*	*	*	*	2244	0	0	

R 6    *	*	*	2868	*	*	*	2798	2755	*	*	*	*	*	1983	*	*	2621	*	2683	6
       0	*	*	*	*	*	*	2244	0	0	

M 7    *	*	*	*	2629	*	*	*	*	2621	1427	*	*	*	*	*	*	*	2755	2683	7
       0	*	*	*	*	*	*	2244	0	0	

Q 8    *	*	*	*	*	*	*	*	*	*	*	*	*	0	*	*	*	*	*	*	8
       0	*	*	*	*	*	*	2244	0	0	

L 9    *	*	*	*	*	*	*	*	*	845	*	*	*	*	*	*	2868	1707	*	*	9
       0	*	*	*	*	*	*	2244	0	0	

L 10   2683	*	*	*	*	*	*	*	1687	906	*	*	*	*	*	*	*	*	*	*	10
       0	*	*	*	*	*	*	2244	0	0	

Y 11   *	*	*	*	*	*	*	*	*	*	*	*	*	*	*	*	*	*	*	0	11
       0	*	*	*	*	*	*	2244	0	0	

Y 12   *	*	*	*	*	*	*	*	*	*	*	*	*	*	*	*	*	*	*	0	12
       0	*	*	*	*	*	*	2244	0	0	

L 13   *	*	*	*	*	*	*	2798	*	224	*	*	*	*	*	*	*	*	*	*	13
       0	*	*	*	*	*	*	2244	0	0	

Y 14   *	*	*	*	2629	*	*	*	*	*	*	*	*	*	*	*	*	*	2621	565	14
       0	*	*	*	*	*	*	2244	0	0	

Y 15   *	*	*	*	2621	*	*	*	*	*	*	*	*	*	*	*	*	*	*	256	15
       0	*	*	*	*	*	*	2244	0	0	

L 16   *	*	*	*	*	*	*	*	*	0	*	*	*	*	*	*	*	*	*	*	16
       0	*	*	*	*	*	*	2244	0	0	

K 17   *	*	*	2621	*	*	*	*	894	*	*	2798	*	*	*	2683	*	*	*	*	17
       254	2629	*	0	*	*	*	2244	1000	0	

K 18   *	*	*	2629	*	*	*	*	526	*	*	*	*	*	*	2798	*	*	*	*	18
       0	*	*	*	*	*	*	2244	0	0	

H 19   2755	*	*	*	*	*	1381	*	2629	2798	*	*	*	*	*	2621	*	*	*	*	19
       0	*	*	*	*	*	*	2244	0	0	

G 20   *	*	*	*	*	0	*	*	*	*	*	*	*	*	*	*	*	*	*	*	20
       0	*	*	*	*	*	*	2244	0	0	

I 21   *	*	*	*	*	*	*	553	*	*	*	*	*	*	*	*	*	1652	*	*	21
       0	*	*	*	*	*	*	2244	0	0	

K 22   *	*	2755	2629	*	*	*	*	904	*	*	*	*	*	2683	*	*	*	*	*	22
       565	1625	*	0	*	*	*	2244	1549	0	

A 23   910	*	*	*	*	*	*	2629	*	*	*	*	*	*	*	1707	*	*	*	*	23
       0	*	*	*	*	*	*	2244	0	0	

R 24   *	*	*	*	*	*	2621	2755	1833	*	*	*	*	*	1291	*	*	*	*	*	24
       0	*	*	*	*	*	*	2244	0	0	

G 25   1833	*	*	*	*	475	*	*	*	*	*	*	*	*	*	*	*	*	*	*	25
       0	*	*	*	*	*	*	2244	0	0	

I 26   *	*	*	*	2629	*	*	904	*	*	*	*	*	*	2683	*	*	2755	*	*	26
       0	*	*	*	*	*	*	2244	0	0	

I 27   *	*	*	*	*	*	*	475	*	1833	*	*	*	*	*	*	*	*	*	*	27
       0	*	*	*	*	*	*	2244	0	0	

H 28   *	*	2629	*	*	*	904	*	*	*	*	*	*	*	*	1719	*	*	*	*	28
       0	*	*	*	*	*	*	2244	0	0	

Y 29   *	*	*	*	*	*	*	*	*	*	*	*	*	*	*	*	*	*	*	0	29
       0	*	*	*	*	*	*	2244	0	0	

P 30   *	*	*	*	*	*	*	*	*	*	*	*	0	*	*	*	*	*	*	*	30
       0	*	*	*	*	*	*	2244	0	0	

K 31   2629	*	*	*	*	*	*	*	254	*	*	*	*	*	*	*	*	*	*	*	31
       0	*	*	*	*	*	*	2244	0	0	

L 32   *	*	*	2755	*	*	*	*	*	906	*	*	*	2621	*	2683	*	*	*	*	32
       0	*	*	*	*	*	*	2244	0	0	

R 33   *	*	*	*	*	2755	*	*	1711	*	*	2868	*	*	1288	*	*	*	*	*	33
       0	*	*	*	*	*	*	2244	0	0	

K 34   *	*	*	1833	*	*	*	*	475	*	*	*	*	*	*	*	*	*	*	*	34
       0	*	*	*	*	*	*	2244	0	0	

R 35   *	*	*	*	*	*	*	2798	2868	*	*	2683	*	*	1318	*	*	2621	*	*	35
       0	*	*	*	*	*	*	2244	0	0	

T 36   *	*	*	2755	*	*	*	*	2798	2621	*	*	*	*	2868	*	1983	2683	*	*	36
       0	*	*	*	*	*	*	2244	0	0	

E 37   *	*	*	906	*	*	*	2755	*	*	*	*	*	*	2621	2683	*	*	*	*	37
       0	*	*	*	*	*	*	2244	0	0	

V 38   *	*	*	*	*	*	*	1222	*	*	*	*	*	*	*	*	*	808	*	*	38
       0	*	*	*	*	*	*	2244	0	0	

E 39   *	*	*	254	*	*	*	*	*	*	*	*	*	*	*	2629	*	*	*	*	39
       0	*	*	*	*	*	*	2244	0	0	

L 40   *	*	*	*	*	*	*	*	*	0	*	*	*	*	*	*	*	*	*	*	40
       0	*	*	*	*	*	*	2244	0	0	

K 41   *	*	2683	2868	*	*	*	*	1384	*	*	*	*	*	*	2629	2621	*	*	*	41
       0	*	*	*	*	*	*	2244	0	0	

E 42   2629	*	*	892	*	2868	*	*	*	*	*	*	*	2621	*	*	*	*	*	*	42
       0	*	*	*	*	*	*	2244	0	0	

E 43   *	*	*	827	*	*	*	*	*	*	*	1739	*	*	2868	*	*	*	*	*	43
       0	*	*	*	*	*	*	2244	0	0	

D 44   *	*	1267	2868	*	*	*	*	*	2683	*	1777	*	*	*	*	*	*	*	*	44
       0	*	*	*	*	*	*	2244	0	0	

K 45   *	*	*	2629	*	*	*	2755	1427	2683	*	*	*	*	2621	*	*	*	*	*	45
       0	*	*	*	*	*	*	2244	0	0	

E 46   *	*	*	906	*	*	*	*	1687	*	*	*	*	*	*	*	*	2683	*	*	46
       212	*	2868	*	*	*	*	2244	0	0	

V 47   *	*	*	1470	*	*	*	*	2509	*	*	*	*	*	*	*	*	1110	*	*	47
       0	*	*	*	*	0	*	2164	0	1000	

I 48   *	*	*	*	*	*	*	874	*	1656	*	*	*	*	*	*	*	2868	*	*	48
       0	*	*	*	*	*	*	2244	0	0	

K 49   *	*	*	1811	*	*	*	*	1356	*	*	*	*	*	2629	*	*	2621	*	*	49
       0	*	*	*	*	*	*	2244	0	0	

E 50   *	*	2868	1315	*	*	*	*	*	*	*	*	*	*	1711	2683	*	*	*	*	50
       0	*	*	*	*	*	*	2244	0	0	

A 51   551	*	*	*	*	*	*	2683	*	*	*	*	*	*	*	*	*	2629	*	*	51
       0	*	*	*	*	*	*	2244	0	0	

I 52   *	*	*	*	*	*	*	553	*	1652	*	*	*	*	*	*	*	*	*	*	52
       0	*	*	*	*	*	*	2244	0	0	

E 53   *	*	*	1288	*	*	2629	2868	1777	*	*	*	*	*	*	*	*	*	*	*	53
       0	*	*	*	*	*	*	2244	0	0	

E 54   *	*	*	856	*	2755	*	*	*	*	*	2621	*	2868	*	*	*	*	*	*	54
       0	*	*	*	*	*	*	2244	0	0	

I 55   *	*	*	*	*	*	*	212	*	*	*	*	*	*	*	*	*	2868	*	*	55
       0	*	*	*	*	*	*	2244	0	0	

E 56   *	*	2629	943	*	*	*	*	2683	*	*	*	*	2621	*	*	*	*	*	*	56
       0	*	*	*	*	*	*	2244	0	0	

R 57   2683	*	*	2755	*	*	*	*	2621	*	*	*	*	*	1983	*	*	2868	*	2798	57
       0	*	*	*	*	*	*	2244	0	0	

I 58   *	*	*	*	*	*	*	537	*	*	*	*	*	*	*	*	*	1687	*	*	58
       0	*	*	*	*	*	*	2244	0	0	

K 59   *	*	*	*	*	*	*	2629	922	2621	*	*	*	*	*	*	*	2755	*	*	59
       0	*	*	*	*	*	*	2244	0	0	

S 60   *	*	*	*	*	*	*	*	*	2621	2629	*	*	*	*	565	*	*	*	*	60
       0	*	*	*	*	*	*	2244	0	0	

S 61   *	*	*	2621	*	2629	*	*	*	2798	*	*	*	*	*	910	*	*	*	*	61
       0	*	*	*	*	*	*	2244	0	0	

P 62   *	*	*	2621	*	*	*	*	2798	*	*	*	894	*	*	2683	*	*	*	*	62
       551	*	1656	*	*	*	*	2244	0	0	

K 63   *	*	*	2249	*	*	*	*	341	*	*	*	*	*	*	*	*	*	*	*	63
       0	*	*	*	*	0	*	1891	0	1518	

P 64   *	*	*	*	*	*	*	*	*	*	2683	*	244	*	*	*	*	*	*	*	64
       0	*	*	*	*	*	*	2244	0	0	

P 65   *	*	*	*	*	*	*	*	*	*	*	*	0	*	*	*	*	*	*	*	65
       0	*	*	*	*	*	*	2244	0	0	

K 66   2629	*	*	1707	*	*	*	*	910	*	*	*	*	*	*	*	*	*	*	*	66
       0	*	*	*	*	*	*	2244	0	0	

P 67   *	*	*	*	*	*	*	*	*	*	*	*	256	*	*	*	*	2621	*	*	67
       0	*	*	*	*	*	*	2244	0	0	

I 68   *	*	*	2683	*	*	*	1331	*	*	*	*	*	2629	2868	*	*	2755	*	*	68
       0	*	*	*	*	*	*	2244	0	0	

K 69   *	*	*	*	*	*	*	*	526	*	*	*	*	*	2629	*	*	*	*	2798	69
       0	*	*	*	*	*	*	2244	0	0	

K 70   *	*	*	*	*	*	*	*	475	*	*	*	*	2798	*	2868	*	*	*	*	70
       0	*	*	*	*	*	*	2244	0	0	

P 71   *	*	*	*	*	*	*	*	1833	*	*	*	827	*	*	2683	*	*	*	*	71
       0	*	*	*	*	*	*	2244	0	0	

Y 72   *	*	*	*	*	*	*	1177	*	*	*	*	*	*	*	*	*	*	*	843	72
       0	*	*	*	*	*	*	2244	0	0	

C 73   *	0	*	*	*	*	*	*	*	*	*	*	*	*	*	*	*	*	*	*	73
       0	*	*	*	*	*	*	2244	0	0	

K 74   *	*	*	*	*	*	*	*	904	*	*	*	*	*	1691	*	2683	*	*	*	74
       0	*	*	*	*	*	*	2244	0	0	

K 75   *	*	*	*	*	*	*	*	526	*	*	2798	*	*	*	2629	*	*	*	*	75
       0	*	*	*	*	*	*	2244	0	0	

C 76   *	0	*	*	*	*	*	*	*	*	*	*	*	*	*	*	*	*	*	*	76
       0	*	*	*	*	*	*	2244	0	0	

A 77   231	*	*	*	*	*	*	*	*	*	*	*	*	*	*	2755	*	*	*	*	77
       0	*	*	*	*	*	*	2244	0	0	

Y 78   *	*	*	*	*	*	*	*	*	*	*	*	*	*	*	*	*	*	*	0	78
       0	*	*	*	*	*	*	2244	0	0	

Y 79   *	*	*	*	2629	*	*	*	*	*	*	*	*	*	1811	*	*	*	*	854	79
       0	*	*	*	*	*	*	2244	0	0	

E 80   *	*	2755	231	*	*	*	*	*	*	*	*	*	*	*	*	*	*	*	*	80
       0	*	*	*	*	*	*	2244	0	0	

L 81   *	*	*	*	2621	*	*	*	*	256	*	*	*	*	*	*	*	*	*	*	81
       0	*	*	*	*	*	*	2244	0	0	

C 82   *	0	*	*	*	*	*	*	*	*	*	*	*	*	*	*	*	*	*	*	82
       0	*	*	*	*	*	*	2244	0	0	

W 83   *	*	*	*	1739	*	*	*	*	*	*	*	*	*	*	*	*	*	894	2621	83
       0	*	*	*	*	*	*	2244	0	0	

G 84   2629	*	*	*	*	1356	*	2798	*	*	*	*	*	*	*	2683	*	2755	*	*	84
       0	*	*	0	*	*	*	2244	0	0	

//
