# Supplementary material for: The PD-(D/E)XK superfamily revisited: identification of new members among proteins involved in DNA metabolism and functional predictions for domains of (hitherto) unknown function
Source: BMC Bioinformatics. 2005 Jul 12;6:172. doi: 10.1186/1471-2105-6-172 (PMC1189080; doi:10.1186/1471-2105-6-172)
Supplement: Additional File 1 — An archive file in the zip format, which includes Hidden Markov Models of sequence & secondary structure profiles of PD-(D/E)XK nuclease families analyzed in this article (those known used as queries and newly identified ones). HMMs are in the format of the HHsearch program. The same data are available for download from the authors' FTP server: [file 1471-2105-6-172-S1.zip › hhsearch_pdexk_profiles/results/known/pfam03112.hhm]

NAME  pfam03112 DUF244 Uncharacterized protein family (ORF7) DUF. Several members of this family are Borrelia burgdorferi plasmid proteins of uncharacterized function.
FAM   
FILE  pfam03112
COM   /cluster/usr/soeding/hh/hhmake -i /cluster/databases/hhpred/new_dbs/cdd_21Feb05/pfam03112.a3m 
DATE  Wed Feb 23 06:13:56 2005
LENG  311 match states, 311 columns in multiple alignment
FILT  3 out of 5 sequences passed filter (max seq id>=90%, coverage>=0%, min seq id with query=0%, Ndiff=0%)
NEFF  1.2 
SEQ
>ss_pred
CCCCHHHHHCCHHHHHHHHCCCEEEEEECCCCCCCHHHHHHHHHCCCCCEEEECEEEEEEECCCCEEEEEEECCCCHHHHHHHHHHCCCCCEEHHHHHHH
EEEEEEEEEEEECCCCEEEEEEECCCCEEEEEEHHHHHHHHHHHHHHHCCHHHHHHHHHHHHHHHHHHHEECCCCCHHHHHHHHHHHHCCHHHHCCCCHH
HHHHHHHHHCCCCCEECCCCCCHHHHHHHHHHHHHHHHHHHHHHHCCCCCCHHHHHHHHHHHHHHHCCCCHHHCCCHHHHEEEECCCCCCHHHHHHHEEC
CCCCEEEEECC
>ss_conf
9853011111368898862786157761333576213467775077640221000036870799757998616772035666664224676001354301
0234445553202110037888538740115630245899999987521201245567765677655430027984048999999861211220366427
8888886514442023155310110001334677898998753201000122899999999986302663221341246312522865102554210010
33643674129
>Cons-pfam03112
mlkgkelenlgfrefikaxgdnidilyknkyangvdkynyfkkmgssetlvgstidgwfinnngdlelleikssdsnymssaiaeynkngnflsskyffk
yyvqaqxqlactgleycnlfflixxxpinckikrxxxliskvfefvnkcexeixnlkxxixxnxxxxxlxahnxnxdtfixlvedlvxxsdfyxxgiefd
wxxefieyvdcxdleikxxeaaxnlxxxixeidxlkxelnkiqxenkkkexpikdxlkxxixxixxxyplixxxnykfxefvfxxdpxkraisdrxxgxl
pxsxxxxfxax
>pfam03112 DUF244 Uncharacterized protein family (ORF7) DUF. Several members of this family are Borrelia burgdorferi plasmid proteins of uncharacterized function.
MLKGKELENLGFREFIKAHGDNIDILYKNKYANGVDKYNYFKKMGSSETLVGSTIDGWFINNNGDLELLEIKSSDSNYMSSAIAEYNKNGNFLSSKYFFK
YYVQAQMQLACTGLEYCNLFFLIDAAPINCKIKRDEALISKVFEFVNKCEFEIINLKKDIFKNEAEELLIAHNFNEDTFIKLVEDLVENSDFYKNGIEFD
WANEFIEYVDCTDLEIKDDEAAENLACDIFEIDNLKKELNKIQIENKKKEKPIKDLLKIKINEIMHKYPLIENLNYKFGEFVFNLDPKKRAISDRFKGFL
PISGKVFFLAI
>gi|2689924 conserved hypothetical protein [Borrelia burgdorferi B31]
MLKGKELENLGFREFIKAHGDNIDILYKNKYANGVDKYNYFKKMGSSQTLVGSTIDGWFINNNGDLELLEIKSSDSNYMSSAIAEYNKNGNFLSSKYFFK
YYVQAQVQLACTGLEYCNLFFLIGNKPINCRIKRNNLLITKVFEFVNKCEFEVSNLRNKIFKNEAVNLLISHNGNNDTFINLVQDLVINSDFYKNGIEFD
WINEFVEYVDCVDLEIRTDEAAINLECSIFEIENLKLELNKIQIENKKKENPIKELLKIKINEIMHKYPLINNVNYKFREFVFNYDPNKRAISDRFTGFL
PISSKYSFLAI
>gi|6382308 BppA [Borrelia burgdorferi B31]
MLKGKELENLGFREFVKAYGDNIDILYKNKYANGVDKYNYFKKMGSSETLVGSTIDGWFINNNGDLELLEIKSSDSNYMSSAIAEYNKNGNFLSSKYFFK
YYVQAQMQLACTGLEYCNLFFLIDAAPINCKIKRDEALISKVFEFVNKCELEIINLKKDIYSNYREEYLMAHNFNEDTFIKLVEDLVERSDFYSSGVEFD
WAREFIEYVDCTDLEIKDNQSAENLAYDLMEIDSLQKELNRIQNENKKREKPIKDRLKMLIYNITNTYPLIEQLNYKFGEFVFTLDPKKRAISDRLKGLL
PTSGTVFFPSN
#
NULL   3706	5728	4211	4064	4839	3729	4763	4308	4069	3323	5509	4640	4464	4938	4285	4423	3815	3783	6325	4665	
AVER   4484	5781	4015	3479	3721	4473	7072	3461	3244	3341	5863	3247	5863	5764	5384	4156	5391	4647	7281	4214	
HMM    A	C	D	E	F	G	H	I	K	L	M	N	P	Q	R	S	T	V	W	Y	
       M->M	M->I	M->D	I->M	I->I	D->M	D->D	Neff	Neff_I	Neff_D
       0	*	*	0	*	0	*	99999	99999	99999	
M 1    *	*	*	*	*	*	*	*	*	*	0	*	*	*	*	*	*	*	*	*	1
       0	*	*	*	*	*	*	1195	0	0	

L 2    *	*	*	*	*	*	*	*	*	0	*	*	*	*	*	*	*	*	*	*	2
       0	*	*	*	*	*	*	1195	0	0	

K 3    *	*	*	*	*	*	*	*	0	*	*	*	*	*	*	*	*	*	*	*	3
       0	*	*	*	*	*	*	1195	0	0	

G 4    *	*	*	*	*	0	*	*	*	*	*	*	*	*	*	*	*	*	*	*	4
       0	*	*	*	*	*	*	1195	0	0	

K 5    *	*	*	*	*	*	*	*	0	*	*	*	*	*	*	*	*	*	*	*	5
       0	*	*	*	*	*	*	1195	0	0	

E 6    *	*	*	0	*	*	*	*	*	*	*	*	*	*	*	*	*	*	*	*	6
       0	*	*	*	*	*	*	1195	0	0	

L 7    *	*	*	*	*	*	*	*	*	0	*	*	*	*	*	*	*	*	*	*	7
       0	*	*	*	*	*	*	1195	0	0	

E 8    *	*	*	0	*	*	*	*	*	*	*	*	*	*	*	*	*	*	*	*	8
       0	*	*	*	*	*	*	1195	0	0	

N 9    *	*	*	*	*	*	*	*	*	*	*	0	*	*	*	*	*	*	*	*	9
       0	*	*	*	*	*	*	1195	0	0	

L 10   *	*	*	*	*	*	*	*	*	0	*	*	*	*	*	*	*	*	*	*	10
       0	*	*	*	*	*	*	1195	0	0	

G 11   *	*	*	*	*	0	*	*	*	*	*	*	*	*	*	*	*	*	*	*	11
       0	*	*	*	*	*	*	1195	0	0	

F 12   *	*	*	*	0	*	*	*	*	*	*	*	*	*	*	*	*	*	*	*	12
       0	*	*	*	*	*	*	1195	0	0	

R 13   *	*	*	*	*	*	*	*	*	*	*	*	*	*	0	*	*	*	*	*	13
       0	*	*	*	*	*	*	1195	0	0	

E 14   *	*	*	0	*	*	*	*	*	*	*	*	*	*	*	*	*	*	*	*	14
       0	*	*	*	*	*	*	1195	0	0	

F 15   *	*	*	*	0	*	*	*	*	*	*	*	*	*	*	*	*	*	*	*	15
       0	*	*	*	*	*	*	1195	0	0	

I 16   *	*	*	*	*	*	*	608	*	*	*	*	*	*	*	*	*	1539	*	*	16
       0	*	*	*	*	*	*	1195	0	0	

K 17   *	*	*	*	*	*	*	*	0	*	*	*	*	*	*	*	*	*	*	*	17
       0	*	*	*	*	*	*	1195	0	0	

A 18   0	*	*	*	*	*	*	*	*	*	*	*	*	*	*	*	*	*	*	*	18
       0	*	*	*	*	*	*	1195	0	0	

H 19   *	*	*	*	*	*	608	*	*	*	*	*	*	*	*	*	*	*	*	1539	19
       0	*	*	*	*	*	*	1195	0	0	

G 20   *	*	*	*	*	0	*	*	*	*	*	*	*	*	*	*	*	*	*	*	20
       0	*	*	*	*	*	*	1195	0	0	

D 21   *	*	0	*	*	*	*	*	*	*	*	*	*	*	*	*	*	*	*	*	21
       0	*	*	*	*	*	*	1195	0	0	

N 22   *	*	*	*	*	*	*	*	*	*	*	0	*	*	*	*	*	*	*	*	22
       0	*	*	*	*	*	*	1195	0	0	

I 23   *	*	*	*	*	*	*	0	*	*	*	*	*	*	*	*	*	*	*	*	23
       0	*	*	*	*	*	*	1195	0	0	

D 24   *	*	0	*	*	*	*	*	*	*	*	*	*	*	*	*	*	*	*	*	24
       0	*	*	*	*	*	*	1195	0	0	

I 25   *	*	*	*	*	*	*	0	*	*	*	*	*	*	*	*	*	*	*	*	25
       0	*	*	*	*	*	*	1195	0	0	

L 26   *	*	*	*	*	*	*	*	*	0	*	*	*	*	*	*	*	*	*	*	26
       0	*	*	*	*	*	*	1195	0	0	

Y 27   *	*	*	*	*	*	*	*	*	*	*	*	*	*	*	*	*	*	*	0	27
       0	*	*	*	*	*	*	1195	0	0	

K 28   *	*	*	*	*	*	*	*	0	*	*	*	*	*	*	*	*	*	*	*	28
       0	*	*	*	*	*	*	1195	0	0	

N 29   *	*	*	*	*	*	*	*	*	*	*	0	*	*	*	*	*	*	*	*	29
       0	*	*	*	*	*	*	1195	0	0	

K 30   *	*	*	*	*	*	*	*	0	*	*	*	*	*	*	*	*	*	*	*	30
       0	*	*	*	*	*	*	1195	0	0	

Y 31   *	*	*	*	*	*	*	*	*	*	*	*	*	*	*	*	*	*	*	0	31
       0	*	*	*	*	*	*	1195	0	0	

A 32   0	*	*	*	*	*	*	*	*	*	*	*	*	*	*	*	*	*	*	*	32
       0	*	*	*	*	*	*	1195	0	0	

N 33   *	*	*	*	*	*	*	*	*	*	*	0	*	*	*	*	*	*	*	*	33
       0	*	*	*	*	*	*	1195	0	0	

G 34   *	*	*	*	*	0	*	*	*	*	*	*	*	*	*	*	*	*	*	*	34
       0	*	*	*	*	*	*	1195	0	0	

V 35   *	*	*	*	*	*	*	*	*	*	*	*	*	*	*	*	*	0	*	*	35
       0	*	*	*	*	*	*	1195	0	0	

D 36   *	*	0	*	*	*	*	*	*	*	*	*	*	*	*	*	*	*	*	*	36
       0	*	*	*	*	*	*	1195	0	0	

K 37   *	*	*	*	*	*	*	*	0	*	*	*	*	*	*	*	*	*	*	*	37
       0	*	*	*	*	*	*	1195	0	0	

Y 38   *	*	*	*	*	*	*	*	*	*	*	*	*	*	*	*	*	*	*	0	38
       0	*	*	*	*	*	*	1195	0	0	

N 39   *	*	*	*	*	*	*	*	*	*	*	0	*	*	*	*	*	*	*	*	39
       0	*	*	*	*	*	*	1195	0	0	

Y 40   *	*	*	*	*	*	*	*	*	*	*	*	*	*	*	*	*	*	*	0	40
       0	*	*	*	*	*	*	1195	0	0	

F 41   *	*	*	*	0	*	*	*	*	*	*	*	*	*	*	*	*	*	*	*	41
       0	*	*	*	*	*	*	1195	0	0	

K 42   *	*	*	*	*	*	*	*	0	*	*	*	*	*	*	*	*	*	*	*	42
       0	*	*	*	*	*	*	1195	0	0	

K 43   *	*	*	*	*	*	*	*	0	*	*	*	*	*	*	*	*	*	*	*	43
       0	*	*	*	*	*	*	1195	0	0	

M 44   *	*	*	*	*	*	*	*	*	*	0	*	*	*	*	*	*	*	*	*	44
       0	*	*	*	*	*	*	1195	0	0	

G 45   *	*	*	*	*	0	*	*	*	*	*	*	*	*	*	*	*	*	*	*	45
       0	*	*	*	*	*	*	1195	0	0	

S 46   *	*	*	*	*	*	*	*	*	*	*	*	*	*	*	0	*	*	*	*	46
       0	*	*	*	*	*	*	1195	0	0	

S 47   *	*	*	*	*	*	*	*	*	*	*	*	*	*	*	0	*	*	*	*	47
       0	*	*	*	*	*	*	1195	0	0	

E 48   *	*	*	612	*	*	*	*	*	*	*	*	*	1533	*	*	*	*	*	*	48
       0	*	*	*	*	*	*	1195	0	0	

T 49   *	*	*	*	*	*	*	*	*	*	*	*	*	*	*	*	0	*	*	*	49
       0	*	*	*	*	*	*	1195	0	0	

L 50   *	*	*	*	*	*	*	*	*	0	*	*	*	*	*	*	*	*	*	*	50
       0	*	*	*	*	*	*	1195	0	0	

V 51   *	*	*	*	*	*	*	*	*	*	*	*	*	*	*	*	*	0	*	*	51
       0	*	*	*	*	*	*	1195	0	0	

G 52   *	*	*	*	*	0	*	*	*	*	*	*	*	*	*	*	*	*	*	*	52
       0	*	*	*	*	*	*	1195	0	0	

S 53   *	*	*	*	*	*	*	*	*	*	*	*	*	*	*	0	*	*	*	*	53
       0	*	*	*	*	*	*	1195	0	0	

T 54   *	*	*	*	*	*	*	*	*	*	*	*	*	*	*	*	0	*	*	*	54
       0	*	*	*	*	*	*	1195	0	0	

I 55   *	*	*	*	*	*	*	0	*	*	*	*	*	*	*	*	*	*	*	*	55
       0	*	*	*	*	*	*	1195	0	0	

D 56   *	*	0	*	*	*	*	*	*	*	*	*	*	*	*	*	*	*	*	*	56
       0	*	*	*	*	*	*	1195	0	0	

G 57   *	*	*	*	*	0	*	*	*	*	*	*	*	*	*	*	*	*	*	*	57
       0	*	*	*	*	*	*	1195	0	0	

W 58   *	*	*	*	*	*	*	*	*	*	*	*	*	*	*	*	*	*	0	*	58
       0	*	*	*	*	*	*	1195	0	0	

F 59   *	*	*	*	0	*	*	*	*	*	*	*	*	*	*	*	*	*	*	*	59
       0	*	*	*	*	*	*	1195	0	0	

I 60   *	*	*	*	*	*	*	0	*	*	*	*	*	*	*	*	*	*	*	*	60
       0	*	*	*	*	*	*	1195	0	0	

N 61   *	*	*	*	*	*	*	*	*	*	*	0	*	*	*	*	*	*	*	*	61
       0	*	*	*	*	*	*	1195	0	0	

N 62   *	*	*	*	*	*	*	*	*	*	*	0	*	*	*	*	*	*	*	*	62
       0	*	*	*	*	*	*	1195	0	0	

N 63   *	*	*	*	*	*	*	*	*	*	*	0	*	*	*	*	*	*	*	*	63
       0	*	*	*	*	*	*	1195	0	0	

G 64   *	*	*	*	*	0	*	*	*	*	*	*	*	*	*	*	*	*	*	*	64
       0	*	*	*	*	*	*	1195	0	0	

D 65   *	*	0	*	*	*	*	*	*	*	*	*	*	*	*	*	*	*	*	*	65
       0	*	*	*	*	*	*	1195	0	0	

L 66   *	*	*	*	*	*	*	*	*	0	*	*	*	*	*	*	*	*	*	*	66
       0	*	*	*	*	*	*	1195	0	0	

E 67   *	*	*	0	*	*	*	*	*	*	*	*	*	*	*	*	*	*	*	*	67
       0	*	*	*	*	*	*	1195	0	0	

L 68   *	*	*	*	*	*	*	*	*	0	*	*	*	*	*	*	*	*	*	*	68
       0	*	*	*	*	*	*	1195	0	0	

L 69   *	*	*	*	*	*	*	*	*	0	*	*	*	*	*	*	*	*	*	*	69
       0	*	*	*	*	*	*	1195	0	0	

E 70   *	*	*	0	*	*	*	*	*	*	*	*	*	*	*	*	*	*	*	*	70
       0	*	*	*	*	*	*	1195	0	0	

I 71   *	*	*	*	*	*	*	0	*	*	*	*	*	*	*	*	*	*	*	*	71
       0	*	*	*	*	*	*	1195	0	0	

K 72   *	*	*	*	*	*	*	*	0	*	*	*	*	*	*	*	*	*	*	*	72
       0	*	*	*	*	*	*	1195	0	0	

S 73   *	*	*	*	*	*	*	*	*	*	*	*	*	*	*	0	*	*	*	*	73
       0	*	*	*	*	*	*	1195	0	0	

S 74   *	*	*	*	*	*	*	*	*	*	*	*	*	*	*	0	*	*	*	*	74
       0	*	*	*	*	*	*	1195	0	0	

D 75   *	*	0	*	*	*	*	*	*	*	*	*	*	*	*	*	*	*	*	*	75
       0	*	*	*	*	*	*	1195	0	0	

S 76   *	*	*	*	*	*	*	*	*	*	*	*	*	*	*	0	*	*	*	*	76
       0	*	*	*	*	*	*	1195	0	0	

N 77   *	*	*	*	*	*	*	*	*	*	*	0	*	*	*	*	*	*	*	*	77
       0	*	*	*	*	*	*	1195	0	0	

Y 78   *	*	*	*	*	*	*	*	*	*	*	*	*	*	*	*	*	*	*	0	78
       0	*	*	*	*	*	*	1195	0	0	

M 79   *	*	*	*	*	*	*	*	*	*	0	*	*	*	*	*	*	*	*	*	79
       0	*	*	*	*	*	*	1195	0	0	

S 80   *	*	*	*	*	*	*	*	*	*	*	*	*	*	*	0	*	*	*	*	80
       0	*	*	*	*	*	*	1195	0	0	

S 81   *	*	*	*	*	*	*	*	*	*	*	*	*	*	*	0	*	*	*	*	81
       0	*	*	*	*	*	*	1195	0	0	

A 82   0	*	*	*	*	*	*	*	*	*	*	*	*	*	*	*	*	*	*	*	82
       0	*	*	*	*	*	*	1195	0	0	

I 83   *	*	*	*	*	*	*	0	*	*	*	*	*	*	*	*	*	*	*	*	83
       0	*	*	*	*	*	*	1195	0	0	

A 84   0	*	*	*	*	*	*	*	*	*	*	*	*	*	*	*	*	*	*	*	84
       0	*	*	*	*	*	*	1195	0	0	

E 85   *	*	*	0	*	*	*	*	*	*	*	*	*	*	*	*	*	*	*	*	85
       0	*	*	*	*	*	*	1195	0	0	

Y 86   *	*	*	*	*	*	*	*	*	*	*	*	*	*	*	*	*	*	*	0	86
       0	*	*	*	*	*	*	1195	0	0	

N 87   *	*	*	*	*	*	*	*	*	*	*	0	*	*	*	*	*	*	*	*	87
       0	*	*	*	*	*	*	1195	0	0	

K 88   *	*	*	*	*	*	*	*	0	*	*	*	*	*	*	*	*	*	*	*	88
       0	*	*	*	*	*	*	1195	0	0	

N 89   *	*	*	*	*	*	*	*	*	*	*	0	*	*	*	*	*	*	*	*	89
       0	*	*	*	*	*	*	1195	0	0	

G 90   *	*	*	*	*	0	*	*	*	*	*	*	*	*	*	*	*	*	*	*	90
       0	*	*	*	*	*	*	1195	0	0	

N 91   *	*	*	*	*	*	*	*	*	*	*	0	*	*	*	*	*	*	*	*	91
       0	*	*	*	*	*	*	1195	0	0	

F 92   *	*	*	*	0	*	*	*	*	*	*	*	*	*	*	*	*	*	*	*	92
       0	*	*	*	*	*	*	1195	0	0	

L 93   *	*	*	*	*	*	*	*	*	0	*	*	*	*	*	*	*	*	*	*	93
       0	*	*	*	*	*	*	1195	0	0	

S 94   *	*	*	*	*	*	*	*	*	*	*	*	*	*	*	0	*	*	*	*	94
       0	*	*	*	*	*	*	1195	0	0	

S 95   *	*	*	*	*	*	*	*	*	*	*	*	*	*	*	0	*	*	*	*	95
       0	*	*	*	*	*	*	1195	0	0	

K 96   *	*	*	*	*	*	*	*	0	*	*	*	*	*	*	*	*	*	*	*	96
       0	*	*	*	*	*	*	1195	0	0	

Y 97   *	*	*	*	*	*	*	*	*	*	*	*	*	*	*	*	*	*	*	0	97
       0	*	*	*	*	*	*	1195	0	0	

F 98   *	*	*	*	0	*	*	*	*	*	*	*	*	*	*	*	*	*	*	*	98
       0	*	*	*	*	*	*	1195	0	0	

F 99   *	*	*	*	0	*	*	*	*	*	*	*	*	*	*	*	*	*	*	*	99
       0	*	*	*	*	*	*	1195	0	0	

K 100  *	*	*	*	*	*	*	*	0	*	*	*	*	*	*	*	*	*	*	*	100
       0	*	*	*	*	*	*	1195	0	0	

Y 101  *	*	*	*	*	*	*	*	*	*	*	*	*	*	*	*	*	*	*	0	101
       0	*	*	*	*	*	*	1195	0	0	

Y 102  *	*	*	*	*	*	*	*	*	*	*	*	*	*	*	*	*	*	*	0	102
       0	*	*	*	*	*	*	1195	0	0	

V 103  *	*	*	*	*	*	*	*	*	*	*	*	*	*	*	*	*	0	*	*	103
       0	*	*	*	*	*	*	1195	0	0	

Q 104  *	*	*	*	*	*	*	*	*	*	*	*	*	0	*	*	*	*	*	*	104
       0	*	*	*	*	*	*	1195	0	0	

A 105  0	*	*	*	*	*	*	*	*	*	*	*	*	*	*	*	*	*	*	*	105
       0	*	*	*	*	*	*	1195	0	0	

Q 106  *	*	*	*	*	*	*	*	*	*	*	*	*	0	*	*	*	*	*	*	106
       0	*	*	*	*	*	*	1195	0	0	

M 107  *	*	*	*	*	*	*	*	*	*	612	*	*	*	*	*	*	1533	*	*	107
       0	*	*	*	*	*	*	1195	0	0	

Q 108  *	*	*	*	*	*	*	*	*	*	*	*	*	0	*	*	*	*	*	*	108
       0	*	*	*	*	*	*	1195	0	0	

L 109  *	*	*	*	*	*	*	*	*	0	*	*	*	*	*	*	*	*	*	*	109
       0	*	*	*	*	*	*	1195	0	0	

A 110  0	*	*	*	*	*	*	*	*	*	*	*	*	*	*	*	*	*	*	*	110
       0	*	*	*	*	*	*	1195	0	0	

C 111  *	0	*	*	*	*	*	*	*	*	*	*	*	*	*	*	*	*	*	*	111
       0	*	*	*	*	*	*	1195	0	0	

T 112  *	*	*	*	*	*	*	*	*	*	*	*	*	*	*	*	0	*	*	*	112
       0	*	*	*	*	*	*	1195	0	0	

G 113  *	*	*	*	*	0	*	*	*	*	*	*	*	*	*	*	*	*	*	*	113
       0	*	*	*	*	*	*	1195	0	0	

L 114  *	*	*	*	*	*	*	*	*	0	*	*	*	*	*	*	*	*	*	*	114
       0	*	*	*	*	*	*	1195	0	0	

E 115  *	*	*	0	*	*	*	*	*	*	*	*	*	*	*	*	*	*	*	*	115
       0	*	*	*	*	*	*	1195	0	0	

Y 116  *	*	*	*	*	*	*	*	*	*	*	*	*	*	*	*	*	*	*	0	116
       0	*	*	*	*	*	*	1195	0	0	

C 117  *	0	*	*	*	*	*	*	*	*	*	*	*	*	*	*	*	*	*	*	117
       0	*	*	*	*	*	*	1195	0	0	

N 118  *	*	*	*	*	*	*	*	*	*	*	0	*	*	*	*	*	*	*	*	118
       0	*	*	*	*	*	*	1195	0	0	

L 119  *	*	*	*	*	*	*	*	*	0	*	*	*	*	*	*	*	*	*	*	119
       0	*	*	*	*	*	*	1195	0	0	

F 120  *	*	*	*	0	*	*	*	*	*	*	*	*	*	*	*	*	*	*	*	120
       0	*	*	*	*	*	*	1195	0	0	

F 121  *	*	*	*	0	*	*	*	*	*	*	*	*	*	*	*	*	*	*	*	121
       0	*	*	*	*	*	*	1195	0	0	

L 122  *	*	*	*	*	*	*	*	*	0	*	*	*	*	*	*	*	*	*	*	122
       0	*	*	*	*	*	*	1195	0	0	

I 123  *	*	*	*	*	*	*	0	*	*	*	*	*	*	*	*	*	*	*	*	123
       0	*	*	*	*	*	*	1195	0	0	

D 124  *	*	612	*	*	1533	*	*	*	*	*	*	*	*	*	*	*	*	*	*	124
       0	*	*	*	*	*	*	1195	0	0	

A 125  612	*	*	*	*	*	*	*	*	*	*	1533	*	*	*	*	*	*	*	*	125
       0	*	*	*	*	*	*	1195	0	0	

A 126  612	*	*	*	*	*	*	*	1533	*	*	*	*	*	*	*	*	*	*	*	126
       0	*	*	*	*	*	*	1195	0	0	

P 127  *	*	*	*	*	*	*	*	*	*	*	*	0	*	*	*	*	*	*	*	127
       0	*	*	*	*	*	*	1195	0	0	

I 128  *	*	*	*	*	*	*	0	*	*	*	*	*	*	*	*	*	*	*	*	128
       0	*	*	*	*	*	*	1195	0	0	

N 129  *	*	*	*	*	*	*	*	*	*	*	0	*	*	*	*	*	*	*	*	129
       0	*	*	*	*	*	*	1195	0	0	

C 130  *	0	*	*	*	*	*	*	*	*	*	*	*	*	*	*	*	*	*	*	130
       0	*	*	*	*	*	*	1195	0	0	

K 131  *	*	*	*	*	*	*	*	612	*	*	*	*	*	1533	*	*	*	*	*	131
       0	*	*	*	*	*	*	1195	0	0	

I 132  *	*	*	*	*	*	*	0	*	*	*	*	*	*	*	*	*	*	*	*	132
       0	*	*	*	*	*	*	1195	0	0	

K 133  *	*	*	*	*	*	*	*	0	*	*	*	*	*	*	*	*	*	*	*	133
       0	*	*	*	*	*	*	1195	0	0	

R 134  *	*	*	*	*	*	*	*	*	*	*	*	*	*	0	*	*	*	*	*	134
       0	*	*	*	*	*	*	1195	0	0	

D 135  *	*	612	*	*	*	*	*	*	*	*	1533	*	*	*	*	*	*	*	*	135
       0	*	*	*	*	*	*	1195	0	0	

E 136  *	*	*	612	*	*	*	*	*	*	*	1533	*	*	*	*	*	*	*	*	136
       0	*	*	*	*	*	*	1195	0	0	

A 137  612	*	*	*	*	*	*	*	*	1533	*	*	*	*	*	*	*	*	*	*	137
       0	*	*	*	*	*	*	1195	0	0	

L 138  *	*	*	*	*	*	*	*	*	0	*	*	*	*	*	*	*	*	*	*	138
       0	*	*	*	*	*	*	1195	0	0	

I 139  *	*	*	*	*	*	*	0	*	*	*	*	*	*	*	*	*	*	*	*	139
       0	*	*	*	*	*	*	1195	0	0	

S 140  *	*	*	*	*	*	*	*	*	*	*	*	*	*	*	612	1533	*	*	*	140
       0	*	*	*	*	*	*	1195	0	0	

K 141  *	*	*	*	*	*	*	*	0	*	*	*	*	*	*	*	*	*	*	*	141
       0	*	*	*	*	*	*	1195	0	0	

V 142  *	*	*	*	*	*	*	*	*	*	*	*	*	*	*	*	*	0	*	*	142
       0	*	*	*	*	*	*	1195	0	0	

F 143  *	*	*	*	0	*	*	*	*	*	*	*	*	*	*	*	*	*	*	*	143
       0	*	*	*	*	*	*	1195	0	0	

E 144  *	*	*	0	*	*	*	*	*	*	*	*	*	*	*	*	*	*	*	*	144
       0	*	*	*	*	*	*	1195	0	0	

F 145  *	*	*	*	0	*	*	*	*	*	*	*	*	*	*	*	*	*	*	*	145
       0	*	*	*	*	*	*	1195	0	0	

V 146  *	*	*	*	*	*	*	*	*	*	*	*	*	*	*	*	*	0	*	*	146
       0	*	*	*	*	*	*	1195	0	0	

N 147  *	*	*	*	*	*	*	*	*	*	*	0	*	*	*	*	*	*	*	*	147
       0	*	*	*	*	*	*	1195	0	0	

K 148  *	*	*	*	*	*	*	*	0	*	*	*	*	*	*	*	*	*	*	*	148
       0	*	*	*	*	*	*	1195	0	0	

C 149  *	0	*	*	*	*	*	*	*	*	*	*	*	*	*	*	*	*	*	*	149
       0	*	*	*	*	*	*	1195	0	0	

E 150  *	*	*	0	*	*	*	*	*	*	*	*	*	*	*	*	*	*	*	*	150
       0	*	*	*	*	*	*	1195	0	0	

F 151  *	*	*	*	608	*	*	*	*	1539	*	*	*	*	*	*	*	*	*	*	151
       0	*	*	*	*	*	*	1195	0	0	

E 152  *	*	*	0	*	*	*	*	*	*	*	*	*	*	*	*	*	*	*	*	152
       0	*	*	*	*	*	*	1195	0	0	

I 153  *	*	*	*	*	*	*	612	*	*	*	*	*	*	*	*	*	1533	*	*	153
       0	*	*	*	*	*	*	1195	0	0	

I 154  *	*	*	*	*	*	*	612	*	*	*	*	*	*	*	1533	*	*	*	*	154
       0	*	*	*	*	*	*	1195	0	0	

N 155  *	*	*	*	*	*	*	*	*	*	*	0	*	*	*	*	*	*	*	*	155
       0	*	*	*	*	*	*	1195	0	0	

L 156  *	*	*	*	*	*	*	*	*	0	*	*	*	*	*	*	*	*	*	*	156
       0	*	*	*	*	*	*	1195	0	0	

K 157  *	*	*	*	*	*	*	*	612	*	*	*	*	*	1533	*	*	*	*	*	157
       0	*	*	*	*	*	*	1195	0	0	

K 158  *	*	*	*	*	*	*	*	612	*	*	1533	*	*	*	*	*	*	*	*	158
       0	*	*	*	*	*	*	1195	0	0	

D 159  *	*	612	*	*	*	*	*	1533	*	*	*	*	*	*	*	*	*	*	*	159
       0	*	*	*	*	*	*	1195	0	0	

I 160  *	*	*	*	*	*	*	0	*	*	*	*	*	*	*	*	*	*	*	*	160
       0	*	*	*	*	*	*	1195	0	0	

F 161  *	*	*	*	608	*	*	*	*	*	*	*	*	*	*	*	*	*	*	1539	161
       0	*	*	*	*	*	*	1195	0	0	

K 162  *	*	*	*	*	*	*	*	608	*	*	*	*	*	*	1539	*	*	*	*	162
       0	*	*	*	*	*	*	1195	0	0	

N 163  *	*	*	*	*	*	*	*	*	*	*	0	*	*	*	*	*	*	*	*	163
       0	*	*	*	*	*	*	1195	0	0	

E 164  *	*	*	608	*	*	*	*	*	*	*	*	*	*	*	*	*	*	*	1539	164
       0	*	*	*	*	*	*	1195	0	0	

A 165  608	*	*	*	*	*	*	*	*	*	*	*	*	*	1539	*	*	*	*	*	165
       0	*	*	*	*	*	*	1195	0	0	

E 166  *	*	*	612	*	*	*	*	*	*	*	*	*	*	*	*	*	1533	*	*	166
       0	*	*	*	*	*	*	1195	0	0	

E 167  *	*	*	612	*	*	*	*	*	*	*	1533	*	*	*	*	*	*	*	*	167
       0	*	*	*	*	*	*	1195	0	0	

L 168  *	*	*	*	*	*	*	*	*	608	*	*	*	*	*	*	*	*	*	1539	168
       0	*	*	*	*	*	*	1195	0	0	

L 169  *	*	*	*	*	*	*	*	*	0	*	*	*	*	*	*	*	*	*	*	169
       0	*	*	*	*	*	*	1195	0	0	

I 170  *	*	*	*	*	*	*	608	*	*	1539	*	*	*	*	*	*	*	*	*	170
       0	*	*	*	*	*	*	1195	0	0	

A 171  612	*	*	*	*	*	*	*	*	*	*	*	*	*	*	1533	*	*	*	*	171
       0	*	*	*	*	*	*	1195	0	0	

H 172  *	*	*	*	*	*	0	*	*	*	*	*	*	*	*	*	*	*	*	*	172
       0	*	*	*	*	*	*	1195	0	0	

N 173  *	*	*	*	*	*	*	*	*	*	*	0	*	*	*	*	*	*	*	*	173
       0	*	*	*	*	*	*	1195	0	0	

F 174  *	*	*	*	612	1533	*	*	*	*	*	*	*	*	*	*	*	*	*	*	174
       0	*	*	*	*	*	*	1195	0	0	

N 175  *	*	*	*	*	*	*	*	*	*	*	0	*	*	*	*	*	*	*	*	175
       0	*	*	*	*	*	*	1195	0	0	

E 176  *	*	*	612	*	*	*	*	*	*	*	1533	*	*	*	*	*	*	*	*	176
       0	*	*	*	*	*	*	1195	0	0	

D 177  *	*	0	*	*	*	*	*	*	*	*	*	*	*	*	*	*	*	*	*	177
       0	*	*	*	*	*	*	1195	0	0	

T 178  *	*	*	*	*	*	*	*	*	*	*	*	*	*	*	*	0	*	*	*	178
       0	*	*	*	*	*	*	1195	0	0	

F 179  *	*	*	*	0	*	*	*	*	*	*	*	*	*	*	*	*	*	*	*	179
       0	*	*	*	*	*	*	1195	0	0	

I 180  *	*	*	*	*	*	*	0	*	*	*	*	*	*	*	*	*	*	*	*	180
       0	*	*	*	*	*	*	1195	0	0	

K 181  *	*	*	*	*	*	*	*	612	*	*	1533	*	*	*	*	*	*	*	*	181
       0	*	*	*	*	*	*	1195	0	0	

L 182  *	*	*	*	*	*	*	*	*	0	*	*	*	*	*	*	*	*	*	*	182
       0	*	*	*	*	*	*	1195	0	0	

V 183  *	*	*	*	*	*	*	*	*	*	*	*	*	*	*	*	*	0	*	*	183
       0	*	*	*	*	*	*	1195	0	0	

E 184  *	*	*	612	*	*	*	*	*	*	*	*	*	1533	*	*	*	*	*	*	184
       0	*	*	*	*	*	*	1195	0	0	

D 185  *	*	0	*	*	*	*	*	*	*	*	*	*	*	*	*	*	*	*	*	185
       0	*	*	*	*	*	*	1195	0	0	

L 186  *	*	*	*	*	*	*	*	*	0	*	*	*	*	*	*	*	*	*	*	186
       0	*	*	*	*	*	*	1195	0	0	

V 187  *	*	*	*	*	*	*	*	*	*	*	*	*	*	*	*	*	0	*	*	187
       0	*	*	*	*	*	*	1195	0	0	

E 188  *	*	*	612	*	*	*	1533	*	*	*	*	*	*	*	*	*	*	*	*	188
       0	*	*	*	*	*	*	1195	0	0	

N 189  *	*	*	*	*	*	*	*	*	*	*	608	*	*	1539	*	*	*	*	*	189
       0	*	*	*	*	*	*	1195	0	0	

S 190  *	*	*	*	*	*	*	*	*	*	*	*	*	*	*	0	*	*	*	*	190
       0	*	*	*	*	*	*	1195	0	0	

D 191  *	*	0	*	*	*	*	*	*	*	*	*	*	*	*	*	*	*	*	*	191
       0	*	*	*	*	*	*	1195	0	0	

F 192  *	*	*	*	0	*	*	*	*	*	*	*	*	*	*	*	*	*	*	*	192
       0	*	*	*	*	*	*	1195	0	0	

Y 193  *	*	*	*	*	*	*	*	*	*	*	*	*	*	*	*	*	*	*	0	193
       0	*	*	*	*	*	*	1195	0	0	

K 194  *	*	*	*	*	*	*	*	608	*	*	*	*	*	*	1539	*	*	*	*	194
       0	*	*	*	*	*	*	1195	0	0	

N 195  *	*	*	*	*	*	*	*	*	*	*	608	*	*	*	1539	*	*	*	*	195
       0	*	*	*	*	*	*	1195	0	0	

G 196  *	*	*	*	*	0	*	*	*	*	*	*	*	*	*	*	*	*	*	*	196
       0	*	*	*	*	*	*	1195	0	0	

I 197  *	*	*	*	*	*	*	608	*	*	*	*	*	*	*	*	*	1539	*	*	197
       0	*	*	*	*	*	*	1195	0	0	

E 198  *	*	*	0	*	*	*	*	*	*	*	*	*	*	*	*	*	*	*	*	198
       0	*	*	*	*	*	*	1195	0	0	

F 199  *	*	*	*	0	*	*	*	*	*	*	*	*	*	*	*	*	*	*	*	199
       0	*	*	*	*	*	*	1195	0	0	

D 200  *	*	0	*	*	*	*	*	*	*	*	*	*	*	*	*	*	*	*	*	200
       0	*	*	*	*	*	*	1195	0	0	

W 201  *	*	*	*	*	*	*	*	*	*	*	*	*	*	*	*	*	*	0	*	201
       0	*	*	*	*	*	*	1195	0	0	

A 202  612	*	*	*	*	*	*	1533	*	*	*	*	*	*	*	*	*	*	*	*	202
       0	*	*	*	*	*	*	1195	0	0	

N 203  *	*	*	*	*	*	*	*	*	*	*	608	*	*	1539	*	*	*	*	*	203
       0	*	*	*	*	*	*	1195	0	0	

E 204  *	*	*	0	*	*	*	*	*	*	*	*	*	*	*	*	*	*	*	*	204
       0	*	*	*	*	*	*	1195	0	0	

F 205  *	*	*	*	0	*	*	*	*	*	*	*	*	*	*	*	*	*	*	*	205
       0	*	*	*	*	*	*	1195	0	0	

I 206  *	*	*	*	*	*	*	612	*	*	*	*	*	*	*	*	*	1533	*	*	206
       0	*	*	*	*	*	*	1195	0	0	

E 207  *	*	*	0	*	*	*	*	*	*	*	*	*	*	*	*	*	*	*	*	207
       0	*	*	*	*	*	*	1195	0	0	

Y 208  *	*	*	*	*	*	*	*	*	*	*	*	*	*	*	*	*	*	*	0	208
       0	*	*	*	*	*	*	1195	0	0	

V 209  *	*	*	*	*	*	*	*	*	*	*	*	*	*	*	*	*	0	*	*	209
       0	*	*	*	*	*	*	1195	0	0	

D 210  *	*	0	*	*	*	*	*	*	*	*	*	*	*	*	*	*	*	*	*	210
       0	*	*	*	*	*	*	1195	0	0	

C 211  *	0	*	*	*	*	*	*	*	*	*	*	*	*	*	*	*	*	*	*	211
       0	*	*	*	*	*	*	1195	0	0	

T 212  *	*	*	*	*	*	*	*	*	*	*	*	*	*	*	*	612	1533	*	*	212
       0	*	*	*	*	*	*	1195	0	0	

D 213  *	*	0	*	*	*	*	*	*	*	*	*	*	*	*	*	*	*	*	*	213
       0	*	*	*	*	*	*	1195	0	0	

L 214  *	*	*	*	*	*	*	*	*	0	*	*	*	*	*	*	*	*	*	*	214
       0	*	*	*	*	*	*	1195	0	0	

E 215  *	*	*	0	*	*	*	*	*	*	*	*	*	*	*	*	*	*	*	*	215
       0	*	*	*	*	*	*	1195	0	0	

I 216  *	*	*	*	*	*	*	0	*	*	*	*	*	*	*	*	*	*	*	*	216
       0	*	*	*	*	*	*	1195	0	0	

K 217  *	*	*	*	*	*	*	*	612	*	*	*	*	*	1533	*	*	*	*	*	217
       0	*	*	*	*	*	*	1195	0	0	

D 218  *	*	612	*	*	*	*	*	*	*	*	*	*	*	*	*	1533	*	*	*	218
       0	*	*	*	*	*	*	1195	0	0	

D 219  *	*	608	*	*	*	*	*	*	*	*	1539	*	*	*	*	*	*	*	*	219
       0	*	*	*	*	*	*	1195	0	0	

E 220  *	*	*	608	*	*	*	*	*	*	*	*	*	1539	*	*	*	*	*	*	220
       0	*	*	*	*	*	*	1195	0	0	

A 221  608	*	*	*	*	*	*	*	*	*	*	*	*	*	*	1539	*	*	*	*	221
       0	*	*	*	*	*	*	1195	0	0	

A 222  0	*	*	*	*	*	*	*	*	*	*	*	*	*	*	*	*	*	*	*	222
       0	*	*	*	*	*	*	1195	0	0	

E 223  *	*	*	612	*	*	*	1533	*	*	*	*	*	*	*	*	*	*	*	*	223
       0	*	*	*	*	*	*	1195	0	0	

N 224  *	*	*	*	*	*	*	*	*	*	*	0	*	*	*	*	*	*	*	*	224
       0	*	*	*	*	*	*	1195	0	0	

L 225  *	*	*	*	*	*	*	*	*	0	*	*	*	*	*	*	*	*	*	*	225
       0	*	*	*	*	*	*	1195	0	0	

A 226  612	*	*	1533	*	*	*	*	*	*	*	*	*	*	*	*	*	*	*	*	226
       0	*	*	*	*	*	*	1195	0	0	

C 227  *	608	*	*	*	*	*	*	*	*	*	*	*	*	*	*	*	*	*	1539	227
       0	*	*	*	*	*	*	1195	0	0	

D 228  *	*	612	*	*	*	*	*	*	*	*	*	*	*	*	1533	*	*	*	*	228
       0	*	*	*	*	*	*	1195	0	0	

I 229  *	*	*	*	*	*	*	608	*	1539	*	*	*	*	*	*	*	*	*	*	229
       0	*	*	*	*	*	*	1195	0	0	

F 230  *	*	*	*	608	*	*	*	*	*	1539	*	*	*	*	*	*	*	*	*	230
       0	*	*	*	*	*	*	1195	0	0	

E 231  *	*	*	0	*	*	*	*	*	*	*	*	*	*	*	*	*	*	*	*	231
       0	*	*	*	*	*	*	1195	0	0	

I 232  *	*	*	*	*	*	*	0	*	*	*	*	*	*	*	*	*	*	*	*	232
       0	*	*	*	*	*	*	1195	0	0	

D 233  *	*	612	1533	*	*	*	*	*	*	*	*	*	*	*	*	*	*	*	*	233
       0	*	*	*	*	*	*	1195	0	0	

N 234  *	*	*	*	*	*	*	*	*	*	*	608	*	*	*	1539	*	*	*	*	234
       0	*	*	*	*	*	*	1195	0	0	

L 235  *	*	*	*	*	*	*	*	*	0	*	*	*	*	*	*	*	*	*	*	235
       0	*	*	*	*	*	*	1195	0	0	

K 236  *	*	*	*	*	*	*	*	608	*	*	*	*	1539	*	*	*	*	*	*	236
       0	*	*	*	*	*	*	1195	0	0	

K 237  *	*	*	*	*	*	*	*	612	1533	*	*	*	*	*	*	*	*	*	*	237
       0	*	*	*	*	*	*	1195	0	0	

E 238  *	*	*	0	*	*	*	*	*	*	*	*	*	*	*	*	*	*	*	*	238
       0	*	*	*	*	*	*	1195	0	0	

L 239  *	*	*	*	*	*	*	*	*	0	*	*	*	*	*	*	*	*	*	*	239
       0	*	*	*	*	*	*	1195	0	0	

N 240  *	*	*	*	*	*	*	*	*	*	*	0	*	*	*	*	*	*	*	*	240
       0	*	*	*	*	*	*	1195	0	0	

K 241  *	*	*	*	*	*	*	*	608	*	*	*	*	*	1539	*	*	*	*	*	241
       0	*	*	*	*	*	*	1195	0	0	

I 242  *	*	*	*	*	*	*	0	*	*	*	*	*	*	*	*	*	*	*	*	242
       0	*	*	*	*	*	*	1195	0	0	

Q 243  *	*	*	*	*	*	*	*	*	*	*	*	*	0	*	*	*	*	*	*	243
       0	*	*	*	*	*	*	1195	0	0	

I 244  *	*	*	*	*	*	*	608	*	*	*	1539	*	*	*	*	*	*	*	*	244
       0	*	*	*	*	*	*	1195	0	0	

E 245  *	*	*	0	*	*	*	*	*	*	*	*	*	*	*	*	*	*	*	*	245
       0	*	*	*	*	*	*	1195	0	0	

N 246  *	*	*	*	*	*	*	*	*	*	*	0	*	*	*	*	*	*	*	*	246
       0	*	*	*	*	*	*	1195	0	0	

K 247  *	*	*	*	*	*	*	*	0	*	*	*	*	*	*	*	*	*	*	*	247
       0	*	*	*	*	*	*	1195	0	0	

K 248  *	*	*	*	*	*	*	*	0	*	*	*	*	*	*	*	*	*	*	*	248
       0	*	*	*	*	*	*	1195	0	0	

K 249  *	*	*	*	*	*	*	*	608	*	*	*	*	*	1539	*	*	*	*	*	249
       0	*	*	*	*	*	*	1195	0	0	

E 250  *	*	*	0	*	*	*	*	*	*	*	*	*	*	*	*	*	*	*	*	250
       0	*	*	*	*	*	*	1195	0	0	

K 251  *	*	*	*	*	*	*	*	612	*	*	1533	*	*	*	*	*	*	*	*	251
       0	*	*	*	*	*	*	1195	0	0	

P 252  *	*	*	*	*	*	*	*	*	*	*	*	0	*	*	*	*	*	*	*	252
       0	*	*	*	*	*	*	1195	0	0	

I 253  *	*	*	*	*	*	*	0	*	*	*	*	*	*	*	*	*	*	*	*	253
       0	*	*	*	*	*	*	1195	0	0	

K 254  *	*	*	*	*	*	*	*	0	*	*	*	*	*	*	*	*	*	*	*	254
       0	*	*	*	*	*	*	1195	0	0	

D 255  *	*	612	1533	*	*	*	*	*	*	*	*	*	*	*	*	*	*	*	*	255
       0	*	*	*	*	*	*	1195	0	0	

L 256  *	*	*	*	*	*	*	*	*	608	*	*	*	*	1539	*	*	*	*	*	256
       0	*	*	*	*	*	*	1195	0	0	

L 257  *	*	*	*	*	*	*	*	*	0	*	*	*	*	*	*	*	*	*	*	257
       0	*	*	*	*	*	*	1195	0	0	

K 258  *	*	*	*	*	*	*	*	0	*	*	*	*	*	*	*	*	*	*	*	258
       0	*	*	*	*	*	*	1195	0	0	

I 259  *	*	*	*	*	*	*	608	*	*	1539	*	*	*	*	*	*	*	*	*	259
       0	*	*	*	*	*	*	1195	0	0	

K 260  *	*	*	*	*	*	*	*	608	1539	*	*	*	*	*	*	*	*	*	*	260
       0	*	*	*	*	*	*	1195	0	0	

I 261  *	*	*	*	*	*	*	0	*	*	*	*	*	*	*	*	*	*	*	*	261
       0	*	*	*	*	*	*	1195	0	0	

N 262  *	*	*	*	*	*	*	*	*	*	*	608	*	*	*	*	*	*	*	1539	262
       0	*	*	*	*	*	*	1195	0	0	

E 263  *	*	*	608	*	*	*	*	*	*	*	1539	*	*	*	*	*	*	*	*	263
       0	*	*	*	*	*	*	1195	0	0	

I 264  *	*	*	*	*	*	*	0	*	*	*	*	*	*	*	*	*	*	*	*	264
       0	*	*	*	*	*	*	1195	0	0	

M 265  *	*	*	*	*	*	*	*	*	*	608	*	*	*	*	*	1539	*	*	*	265
       0	*	*	*	*	*	*	1195	0	0	

H 266  *	*	*	*	*	*	608	*	*	*	*	1539	*	*	*	*	*	*	*	*	266
       0	*	*	*	*	*	*	1195	0	0	

K 267  *	*	*	*	*	*	*	*	608	*	*	*	*	*	*	*	1539	*	*	*	267
       0	*	*	*	*	*	*	1195	0	0	

Y 268  *	*	*	*	*	*	*	*	*	*	*	*	*	*	*	*	*	*	*	0	268
       0	*	*	*	*	*	*	1195	0	0	

P 269  *	*	*	*	*	*	*	*	*	*	*	*	0	*	*	*	*	*	*	*	269
       0	*	*	*	*	*	*	1195	0	0	

L 270  *	*	*	*	*	*	*	*	*	0	*	*	*	*	*	*	*	*	*	*	270
       0	*	*	*	*	*	*	1195	0	0	

I 271  *	*	*	*	*	*	*	0	*	*	*	*	*	*	*	*	*	*	*	*	271
       0	*	*	*	*	*	*	1195	0	0	

E 272  *	*	*	612	*	*	*	*	*	*	*	1533	*	*	*	*	*	*	*	*	272
       0	*	*	*	*	*	*	1195	0	0	

N 273  *	*	*	*	*	*	*	*	*	*	*	608	*	1539	*	*	*	*	*	*	273
       0	*	*	*	*	*	*	1195	0	0	

L 274  *	*	*	*	*	*	*	*	*	612	*	*	*	*	*	*	*	1533	*	*	274
       0	*	*	*	*	*	*	1195	0	0	

N 275  *	*	*	*	*	*	*	*	*	*	*	0	*	*	*	*	*	*	*	*	275
       0	*	*	*	*	*	*	1195	0	0	

Y 276  *	*	*	*	*	*	*	*	*	*	*	*	*	*	*	*	*	*	*	0	276
       0	*	*	*	*	*	*	1195	0	0	

K 277  *	*	*	*	*	*	*	*	0	*	*	*	*	*	*	*	*	*	*	*	277
       0	*	*	*	*	*	*	1195	0	0	

F 278  *	*	*	*	0	*	*	*	*	*	*	*	*	*	*	*	*	*	*	*	278
       0	*	*	*	*	*	*	1195	0	0	

G 279  *	*	*	*	*	612	*	*	*	*	*	*	*	*	1533	*	*	*	*	*	279
       0	*	*	*	*	*	*	1195	0	0	

E 280  *	*	*	0	*	*	*	*	*	*	*	*	*	*	*	*	*	*	*	*	280
       0	*	*	*	*	*	*	1195	0	0	

F 281  *	*	*	*	0	*	*	*	*	*	*	*	*	*	*	*	*	*	*	*	281
       0	*	*	*	*	*	*	1195	0	0	

V 282  *	*	*	*	*	*	*	*	*	*	*	*	*	*	*	*	*	0	*	*	282
       0	*	*	*	*	*	*	1195	0	0	

F 283  *	*	*	*	0	*	*	*	*	*	*	*	*	*	*	*	*	*	*	*	283
       0	*	*	*	*	*	*	1195	0	0	

N 284  *	*	*	*	*	*	*	*	*	*	*	608	*	*	*	*	1539	*	*	*	284
       0	*	*	*	*	*	*	1195	0	0	

L 285  *	*	*	*	*	*	*	*	*	612	*	*	*	*	*	*	*	*	*	1533	285
       0	*	*	*	*	*	*	1195	0	0	

D 286  *	*	0	*	*	*	*	*	*	*	*	*	*	*	*	*	*	*	*	*	286
       0	*	*	*	*	*	*	1195	0	0	

P 287  *	*	*	*	*	*	*	*	*	*	*	*	0	*	*	*	*	*	*	*	287
       0	*	*	*	*	*	*	1195	0	0	

K 288  *	*	*	*	*	*	*	*	612	*	*	1533	*	*	*	*	*	*	*	*	288
       0	*	*	*	*	*	*	1195	0	0	

K 289  *	*	*	*	*	*	*	*	0	*	*	*	*	*	*	*	*	*	*	*	289
       0	*	*	*	*	*	*	1195	0	0	

R 290  *	*	*	*	*	*	*	*	*	*	*	*	*	*	0	*	*	*	*	*	290
       0	*	*	*	*	*	*	1195	0	0	

A 291  0	*	*	*	*	*	*	*	*	*	*	*	*	*	*	*	*	*	*	*	291
       0	*	*	*	*	*	*	1195	0	0	

I 292  *	*	*	*	*	*	*	0	*	*	*	*	*	*	*	*	*	*	*	*	292
       0	*	*	*	*	*	*	1195	0	0	

S 293  *	*	*	*	*	*	*	*	*	*	*	*	*	*	*	0	*	*	*	*	293
       0	*	*	*	*	*	*	1195	0	0	

D 294  *	*	0	*	*	*	*	*	*	*	*	*	*	*	*	*	*	*	*	*	294
       0	*	*	*	*	*	*	1195	0	0	

R 295  *	*	*	*	*	*	*	*	*	*	*	*	*	*	0	*	*	*	*	*	295
       0	*	*	*	*	*	*	1195	0	0	

F 296  *	*	*	*	608	*	*	*	*	1539	*	*	*	*	*	*	*	*	*	*	296
       0	*	*	*	*	*	*	1195	0	0	

K 297  *	*	*	*	*	*	*	*	612	*	*	*	*	*	*	*	1533	*	*	*	297
       0	*	*	*	*	*	*	1195	0	0	

G 298  *	*	*	*	*	0	*	*	*	*	*	*	*	*	*	*	*	*	*	*	298
       0	*	*	*	*	*	*	1195	0	0	

F 299  *	*	*	*	608	*	*	*	*	1539	*	*	*	*	*	*	*	*	*	*	299
       0	*	*	*	*	*	*	1195	0	0	

L 300  *	*	*	*	*	*	*	*	*	0	*	*	*	*	*	*	*	*	*	*	300
       0	*	*	*	*	*	*	1195	0	0	

P 301  *	*	*	*	*	*	*	*	*	*	*	*	0	*	*	*	*	*	*	*	301
       0	*	*	*	*	*	*	1195	0	0	

I 302  *	*	*	*	*	*	*	608	*	*	*	*	*	*	*	*	1539	*	*	*	302
       0	*	*	*	*	*	*	1195	0	0	

S 303  *	*	*	*	*	*	*	*	*	*	*	*	*	*	*	0	*	*	*	*	303
       0	*	*	*	*	*	*	1195	0	0	

G 304  *	*	*	*	*	612	*	*	*	*	*	*	*	*	*	1533	*	*	*	*	304
       0	*	*	*	*	*	*	1195	0	0	

K 305  *	*	*	*	*	*	*	*	608	*	*	*	*	*	*	*	1539	*	*	*	305
       0	*	*	*	*	*	*	1195	0	0	

V 306  *	*	*	*	*	*	*	*	*	*	*	*	*	*	*	*	*	612	*	1533	306
       0	*	*	*	*	*	*	1195	0	0	

F 307  *	*	*	*	612	*	*	*	*	*	*	*	*	*	*	1533	*	*	*	*	307
       0	*	*	*	*	*	*	1195	0	0	

F 308  *	*	*	*	0	*	*	*	*	*	*	*	*	*	*	*	*	*	*	*	308
       0	*	*	*	*	*	*	1195	0	0	

L 309  *	*	*	*	*	*	*	*	*	608	*	*	1539	*	*	*	*	*	*	*	309
       0	*	*	*	*	*	*	1195	0	0	

A 310  608	*	*	*	*	*	*	*	*	*	*	*	*	*	*	1539	*	*	*	*	310
       0	*	*	*	*	*	*	1195	0	0	

I 311  *	*	*	*	*	*	*	608	*	*	*	1539	*	*	*	*	*	*	*	*	311
       0	*	*	0	*	*	*	1195	0	0	

//
