# Supplementary material for: The PD-(D/E)XK superfamily revisited: identification of new members among proteins involved in DNA metabolism and functional predictions for domains of (hitherto) unknown function
Source: BMC Bioinformatics. 2005 Jul 12;6:172. doi: 10.1186/1471-2105-6-172 (PMC1189080; doi:10.1186/1471-2105-6-172)
Supplement: Additional File 1 — An archive file in the zip format, which includes Hidden Markov Models of sequence & secondary structure profiles of PD-(D/E)XK nuclease families analyzed in this article (those known used as queries and newly identified ones). HMMs are in the format of the HHsearch program. The same data are available for download from the authors' FTP server: [file 1471-2105-6-172-S1.zip › hhsearch_pdexk_profiles/results/known/pfam01939.hhm]

NAME  pfam01939 DUF91 Protein of unknown function DUF91. The function of this prokaryotic protein is unknown.
FAM   
FILE  pfam01939
COM   /cluster/usr/soeding/hh/hhmake -i /cluster/databases/hhpred/new_dbs/cdd_21Feb05/pfam01939.a3m 
DATE  Wed Feb 23 05:21:46 2005
LENG  228 match states, 228 columns in multiple alignment
FILT  5 out of 7 sequences passed filter (max seq id>=90%, coverage>=0%, min seq id with query=0%, Ndiff=0%)
NEFF  2.1 
SEQ
>ss_pred
CCEEEEEEEEEEEEEEECCCCCCCCCCEEEEECCCCCEEEECCCCCCCCCCCCCCCEEEEEECCCEEEEEEECCCCCEEEEEEEEEEHHHHHHCCCCHHH
HHCCCHHHHHHHHHHCHHHHHHCCHHHHHHHCCCCCEEEEEEECCCCCEEEEEEECCCCCHHHHHHHHHHHHHHHHHHCCCCCCEEEECCCCCHHHHHHH
HHCCCCEEECCCCCCCCCCCCCCEECCC
>ss_conf
9605999983357874010001467866899848982897323565885414898603563078436665403866436888863001344310122245
4004578999999736378864221244320234220453320688888999970000122689999999999843203354115886177788889999
8629714413587431003565300159
>Cons-pfam01939
xxxvxxilAxCxvxYeGRaksxLxxgxRliiiKpDGsfxvHqdrkxePvNWqppxsxxxevsxgxxxlxsIrrkpxExLxVxixevxhxsxxxxxdxxxl
xxxGxEaxmxxlixehpxlieeGfkpvxREyxixxGxVDilgxDexgxxvilElKrRkadlxaVxQLkRYvexlkxdxvxxxVrGvlvapsitxxAxxll
xeeglefrxleppxxxxrxxxxkxxxxf
>pfam01939 DUF91 Protein of unknown function DUF91. The function of this prokaryotic protein is unknown.
KSRVVLILARCTVDYEGRAKSHLPEGDRLIIIKPDGSFLVHQDRKREPVNWQPPGSWLTEVSGGQAPLWSIRRKPGERLEVEIEEVYHVSSFLAEDYEEL
VLDGSEAEMAALIFEHPQLIEEGFKPVRREYQIAIGIVDILGKDERGGSVILELKRRKADLDAVSQLKRYVELLKEDYVLAKVRGVLVAPSITPGARKLL
EEEGLEFRTLEPPKDTKRNMKSKTLDLF
>gi|2495862 Hypothetical UPF0286 protein MJ0225
K-YILILLARCKVFYEGRAKSQLEEGDRVIIIKPDGAFLIHKDKKREPVNWQPSGSSIIwEVEDNFFILKSIRRKPKEELKVVISEVYHACAFNCEDYEE
INLRGSESEMAEMIFRNPDLIEEGFKPISREYQIPTGIVDILGKDKENKWVILELKRRRADLQAVSQLKRYVEYFKNKYGEDKVRGILVSPSLTTGAEKL
LKEENLEFKRLNPPKGSkrdlKHNIKTKKTTVL
>gi|2622949 conserved protein [Methanothermobacter thermautotrophicus str. Delta H]
KRALVVILACCSASYEGRARSRLDAGERLIVIKPDGTFMVHQDRKVDPVNWQPPKSRSRaYIKRGSLYLESIRRDPEERLEVEIHEAHLVSYYLARDVHD
LMVAGHENDMGDMIIMHPHLIEKGFRPVAREYAVTSGFIDILGKDENGSLMIIELKSRKAGVSAVKQLKRYVDEFREDRV--GVRGVLVAPSITHDAMEM
LEEEGLEFREIEPPRELRSNRGV-TLDNF
>gi|3256514 253aa long hypothetical protein [Pyrococcus horikoshii]
HGGVVTIFARCRVYYEGRAKSELGEGDRIVIIKPDGSFLIHQNKKREPVNWQPPGS---KVSMRENSIISIRRKPHERLEVELMEVYAVTVFLAEDYEEL
ALTGSEAEMAKLIFENPNVIEEGFKPMFREKQIKHGIVDIMGLDKDGNIVVLELKRRKADLHAVSQLKRYVDSLKEEYG-EKVRGILVAPSLTEGAKKLL
EKEGLEFRKLEPPKNNdnKREVKQKTLDFF
>gi|1722972 Hypothetical UPF0286 protein Rv1321/MT1363
MSRVRLVIAQCTVDYIGRLTAHLPSARRLLLFKADGSVSVHADdRAYKPLNWMSPPCWLTEESGGQAPVWVVENKAGEQLRITIEGIEHDSSHELGVDPG
LVKDGVEAHLQALLAEHIQLLGEGYTLVRREYMTAIGPVDLLCSDERGGSVAVEIKRR-GEIDGVEQLTRYLELLNRDSVLAPVKGVFAAQQIKPQARIL
ATDRGIRCLTLD--YDTMRGMDSGEYRLF
#
NULL   3706	5728	4211	4064	4839	3729	4763	4308	4069	3323	5509	4640	4464	4938	4285	4423	3815	3783	6325	4665	
AVER   4077	6556	4196	3271	5171	3817	5406	3891	3760	3251	5620	5351	4416	5300	3590	4178	5122	3646	6769	5050	
HMM    A	C	D	E	F	G	H	I	K	L	M	N	P	Q	R	S	T	V	W	Y	
       M->M	M->I	M->D	I->M	I->I	D->M	D->D	Neff	Neff_I	Neff_D
       0	*	*	0	*	0	*	99999	99999	99999	
K 1    *	*	*	*	*	*	2480	*	860	*	1891	*	*	*	*	*	*	*	*	*	1
       321	*	2325	*	*	*	*	2107	0	0	

S 2    *	*	*	*	*	2054	*	*	*	*	*	*	*	*	1918	1016	*	*	*	*	2
       0	*	*	*	*	0	*	1916	0	1000	

R 3    2219	*	*	*	*	2480	*	*	*	*	*	*	*	*	1299	*	*	*	*	2325	3
       0	*	*	*	*	*	*	2107	0	0	

V 4    *	*	*	*	*	*	*	2325	*	2219	*	*	*	*	*	*	*	772	*	*	4
       0	*	*	*	*	*	*	2107	0	0	

V 5    *	*	*	*	*	*	*	*	*	2325	*	*	*	*	1891	*	*	914	*	*	5
       0	*	*	*	*	*	*	2107	0	0	

L 6    *	*	*	*	*	*	*	2325	*	1299	*	*	*	*	*	*	2480	2219	*	*	6
       0	*	*	*	*	*	*	2107	0	0	

I 7    *	*	*	*	*	*	*	914	*	2325	*	*	*	*	*	*	*	1891	*	*	7
       0	*	*	*	*	*	*	2107	0	0	

L 8    *	*	*	*	2480	*	*	1891	*	860	*	*	*	*	*	*	*	*	*	*	8
       0	*	*	*	*	*	*	2107	0	0	

A 9    0	*	*	*	*	*	*	*	*	*	*	*	*	*	*	*	*	*	*	*	9
       0	*	*	*	*	*	*	2107	0	0	

R 10   *	2219	*	*	*	*	*	*	*	*	*	*	*	1891	956	*	*	*	*	*	10
       0	*	*	*	*	*	*	2107	0	0	

C 11   *	0	*	*	*	*	*	*	*	*	*	*	*	*	*	*	*	*	*	*	11
       0	*	*	*	*	*	*	2107	0	0	

T 12   *	*	*	*	*	*	*	*	2325	*	*	*	*	*	2480	2219	1299	*	*	*	12
       0	*	*	*	*	*	*	2107	0	0	

V 13   2219	*	*	*	*	*	*	*	*	*	*	*	*	*	*	*	*	349	*	*	13
       0	*	*	*	*	*	*	2107	0	0	

D 14   *	*	1299	*	2325	*	*	*	*	*	*	*	*	*	*	2219	*	*	*	2480	14
       0	*	*	*	*	*	*	2107	0	0	

Y 15   *	*	*	*	*	*	*	*	*	*	*	*	*	*	*	*	*	*	*	0	15
       0	*	*	*	*	*	*	2107	0	0	

E 16   *	*	*	453	*	*	*	1891	*	*	*	*	*	*	*	*	*	*	*	*	16
       0	*	*	*	*	*	*	2107	0	0	

G 17   *	*	*	*	*	0	*	*	*	*	*	*	*	*	*	*	*	*	*	*	17
       0	*	*	*	*	*	*	2107	0	0	

R 18   *	*	*	*	*	*	*	*	*	*	*	*	*	*	0	*	*	*	*	*	18
       0	*	*	*	*	*	*	2107	0	0	

A 19   453	*	*	*	*	*	*	*	*	1891	*	*	*	*	*	*	*	*	*	*	19
       0	*	*	*	*	*	*	2107	0	0	

K 20   *	*	*	*	*	*	*	*	956	*	*	*	*	*	2219	*	1891	*	*	*	20
       0	*	*	*	*	*	*	2107	0	0	

S 21   1891	*	*	*	*	*	*	*	*	*	*	*	*	*	*	453	*	*	*	*	21
       0	*	*	*	*	*	*	2107	0	0	

H 22   *	*	*	2480	*	*	1299	*	*	*	*	*	*	2325	2219	*	*	*	*	*	22
       0	*	*	*	*	*	*	2107	0	0	

L 23   *	*	*	*	*	*	*	*	*	0	*	*	*	*	*	*	*	*	*	*	23
       0	*	*	*	*	*	*	2107	0	0	

P 24   *	*	2219	2325	*	2480	*	*	*	*	*	*	1299	*	*	*	*	*	*	*	24
       0	*	*	*	*	*	*	2107	0	0	

E 25   2219	*	*	956	*	*	*	*	*	*	*	*	*	*	*	1891	*	*	*	*	25
       0	*	*	*	*	*	*	2107	0	0	

G 26   1891	*	*	*	*	453	*	*	*	*	*	*	*	*	*	*	*	*	*	*	26
       0	*	*	*	*	*	*	2107	0	0	

D 27   *	*	956	2219	*	*	*	*	*	*	*	*	*	*	1891	*	*	*	*	*	27
       0	*	*	*	*	*	*	2107	0	0	

R 28   *	*	*	*	*	*	*	*	*	*	*	*	*	*	0	*	*	*	*	*	28
       0	*	*	*	*	*	*	2107	0	0	

L 29   *	*	*	*	*	*	*	2480	*	687	*	*	*	*	*	*	*	2325	*	*	29
       0	*	*	*	*	*	*	2107	0	0	

I 30   *	*	*	*	*	*	*	860	*	1891	*	*	*	*	*	*	*	2480	*	*	30
       0	*	*	*	*	*	*	2107	0	0	

I 31   *	*	*	*	*	*	*	956	*	1891	*	*	*	*	*	*	*	2219	*	*	31
       0	*	*	*	*	*	*	2107	0	0	

I 32   *	*	*	*	1891	*	*	453	*	*	*	*	*	*	*	*	*	*	*	*	32
       0	*	*	*	*	*	*	2107	0	0	

K 33   *	*	*	*	*	*	*	*	0	*	*	*	*	*	*	*	*	*	*	*	33
       0	*	*	*	*	*	*	2107	0	0	

P 34   1891	*	*	*	*	*	*	*	*	*	*	*	453	*	*	*	*	*	*	*	34
       0	*	*	*	*	*	*	2107	0	0	

D 35   *	*	0	*	*	*	*	*	*	*	*	*	*	*	*	*	*	*	*	*	35
       0	*	*	*	*	*	*	2107	0	0	

G 36   *	*	*	*	*	0	*	*	*	*	*	*	*	*	*	*	*	*	*	*	36
       0	*	*	*	*	*	*	2107	0	0	

S 37   2325	*	*	*	*	*	*	*	*	*	*	*	*	*	*	772	2219	*	*	*	37
       0	*	*	*	*	*	*	2107	0	0	

F 38   *	*	*	*	453	*	*	*	*	*	*	*	*	*	*	*	*	1891	*	*	38
       0	*	*	*	*	*	*	2107	0	0	

L 39   *	*	*	*	*	*	*	*	*	956	2219	*	*	*	*	1891	*	*	*	*	39
       0	*	*	*	*	*	*	2107	0	0	

V 40   *	*	*	*	*	*	*	1400	*	*	*	*	*	*	*	*	*	687	*	*	40
       0	*	*	*	*	*	*	2107	0	0	

H 41   *	*	*	*	*	*	0	*	*	*	*	*	*	*	*	*	*	*	*	*	41
       0	*	*	*	*	*	*	2107	0	0	

Q 42   1891	*	*	*	*	*	*	*	2325	*	*	*	*	914	*	*	*	*	*	*	42
       0	*	*	*	*	*	*	2107	0	0	

D 43   *	*	285	*	*	*	*	*	*	*	*	2480	*	*	*	*	*	*	*	*	43
       453	1891	*	0	*	*	*	2107	1000	0	

R 44   *	*	*	*	*	*	*	*	1400	*	*	*	*	*	687	*	*	*	*	*	44
       0	*	*	*	*	*	*	2107	0	0	

K 45   1891	*	*	*	*	*	*	*	453	*	*	*	*	*	*	*	*	*	*	*	45
       0	*	*	*	*	*	*	2107	0	0	

R 46   *	*	*	*	*	*	*	*	*	*	*	*	*	*	956	*	*	2219	*	1891	46
       0	*	*	*	*	*	*	2107	0	0	

E 47   *	*	2219	956	*	*	*	*	1891	*	*	*	*	*	*	*	*	*	*	*	47
       0	*	*	*	*	*	*	2107	0	0	

P 48   *	*	*	*	*	*	*	*	*	*	*	*	0	*	*	*	*	*	*	*	48
       0	*	*	*	*	*	*	2107	0	0	

V 49   *	*	*	*	*	*	*	*	*	1891	*	*	*	*	*	*	*	453	*	*	49
       0	*	*	*	*	*	*	2107	0	0	

N 50   *	*	*	*	*	*	*	*	*	*	*	0	*	*	*	*	*	*	*	*	50
       0	*	*	*	*	*	*	2107	0	0	

W 51   *	*	*	*	*	*	*	*	*	*	*	*	*	*	*	*	*	*	0	*	51
       0	*	*	*	*	*	*	2107	0	0	

Q 52   *	*	*	*	*	*	*	*	*	*	1891	*	*	453	*	*	*	*	*	*	52
       0	*	*	*	*	*	*	2107	0	0	

P 53   *	*	*	*	*	*	*	*	*	*	*	*	453	*	*	1891	*	*	*	*	53
       0	*	*	*	*	*	*	2107	0	0	

P 54   *	*	*	*	*	*	*	*	*	*	*	*	321	*	*	2325	*	*	*	*	54
       0	*	*	*	*	*	*	2107	0	0	

G 55   *	*	*	*	*	956	*	*	2219	*	*	*	1891	*	*	*	*	*	*	*	55
       0	*	*	*	*	*	*	2107	0	0	

S 56   *	1891	*	*	*	*	*	*	*	*	*	*	*	*	*	453	*	*	*	*	56
       285	*	2480	*	*	*	*	2107	0	0	

W 57   *	*	*	*	*	*	*	*	*	*	*	*	*	*	1952	1960	*	*	1045	*	57
       0	*	*	*	*	*	0	1987	0	1000	

L 58   *	*	*	*	*	*	*	1960	*	1045	*	*	*	*	*	1952	*	*	*	*	58
       0	*	*	*	*	*	0	1987	0	1000	

T 59   *	*	*	*	*	*	*	1960	*	*	*	*	*	*	1952	*	1045	*	*	*	59
       1045	956	*	0	*	0	*	1987	1471	1000	

E 60   *	*	*	723	*	*	*	*	2480	*	*	*	*	*	*	*	*	*	*	2219	60
       0	*	*	*	*	*	*	2107	0	0	

V 61   *	*	*	1891	*	*	*	2219	*	*	*	*	*	*	*	*	*	956	*	*	61
       0	*	*	*	*	*	*	2107	0	0	

S 62   *	*	*	2325	*	*	*	*	2219	*	*	*	*	*	*	772	*	*	*	*	62
       0	*	*	*	*	*	*	2107	0	0	

G 63   *	*	2325	*	*	1299	*	*	*	*	2480	*	*	*	2219	*	*	*	*	*	63
       0	*	*	*	*	*	*	2107	0	0	

G 64   *	*	*	*	*	687	*	*	*	*	*	2325	*	*	2480	*	*	*	*	*	64
       0	*	*	*	*	*	*	2107	0	0	

Q 65   *	*	*	2480	2325	*	*	*	*	*	*	*	*	1299	*	2219	*	*	*	*	65
       0	*	*	*	*	*	*	2107	0	0	

A 66   1299	*	*	*	2325	*	*	*	*	2219	*	2480	*	*	*	*	*	*	*	*	66
       0	*	*	*	*	*	*	2107	0	0	

P 67   *	*	*	*	*	*	*	2325	*	*	*	*	1299	*	*	2480	*	*	*	2219	67
       0	*	*	*	*	*	*	2107	0	0	

L 68   *	*	*	*	*	*	*	2480	*	860	*	*	*	*	*	*	*	1891	*	*	68
       0	*	*	*	*	*	*	2107	0	0	

W 69   *	*	*	2219	*	*	*	2480	2325	*	*	*	*	*	*	*	*	*	1299	*	69
       0	*	*	*	*	*	*	2107	0	0	

S 70   *	*	*	*	*	*	*	*	*	*	*	*	*	*	*	453	*	1891	*	*	70
       0	*	*	*	*	*	*	2107	0	0	

I 71   *	*	*	*	*	*	*	453	*	*	*	*	*	*	*	*	*	1891	*	*	71
       0	*	*	*	*	*	*	2107	0	0	

R 72   *	*	*	1891	*	*	*	*	*	*	*	*	*	*	453	*	*	*	*	*	72
       0	*	*	*	*	*	*	2107	0	0	

R 73   *	*	*	*	*	*	*	*	*	*	*	1891	*	*	453	*	*	*	*	*	73
       0	*	*	*	*	*	*	2107	0	0	

K 74   *	*	2219	*	*	*	*	*	349	*	*	*	*	*	*	*	*	*	*	*	74
       0	*	*	*	*	*	*	2107	0	0	

P 75   1891	*	*	*	*	*	*	*	*	*	*	*	453	*	*	*	*	*	*	*	75
       0	*	*	*	*	*	*	2107	0	0	

G 76   *	*	*	2219	*	1299	2480	*	2325	*	*	*	*	*	*	*	*	*	*	*	76
       0	*	*	*	*	*	*	2107	0	0	

E 77   *	*	*	0	*	*	*	*	*	*	*	*	*	*	*	*	*	*	*	*	77
       0	*	*	*	*	*	*	2107	0	0	

R 78   *	*	*	2325	*	*	*	*	*	*	*	*	*	1891	914	*	*	*	*	*	78
       0	*	*	*	*	*	*	2107	0	0	

L 79   *	*	*	*	*	*	*	*	*	0	*	*	*	*	*	*	*	*	*	*	79
       0	*	*	*	*	*	*	2107	0	0	

E 80   *	*	*	914	*	*	*	*	2325	*	*	*	*	*	1891	*	*	*	*	*	80
       0	*	*	*	*	*	*	2107	0	0	

V 81   *	*	*	*	*	*	*	1891	*	*	*	*	*	*	*	*	*	453	*	*	81
       0	*	*	*	*	*	*	2107	0	0	

E 82   *	*	*	914	*	*	*	*	*	*	*	*	*	*	*	*	1891	2325	*	*	82
       0	*	*	*	*	*	*	2107	0	0	

I 83   *	*	*	*	*	*	*	285	*	2480	*	*	*	*	*	*	*	*	*	*	83
       0	*	*	*	*	*	*	2107	0	0	

E 84   *	*	*	1299	*	*	2219	*	*	*	2480	*	*	*	*	2325	*	*	*	*	84
       0	*	*	*	*	*	*	2107	0	0	

E 85   *	*	*	453	*	1891	*	*	*	*	*	*	*	*	*	*	*	*	*	*	85
       0	*	*	*	*	*	*	2107	0	0	

V 86   2219	*	*	*	*	*	*	1891	*	*	*	*	*	*	*	*	*	956	*	*	86
       0	*	*	*	*	*	*	2107	0	0	

Y 87   *	*	*	1891	*	*	2219	*	*	*	*	*	*	*	*	*	*	*	*	956	87
       0	*	*	*	*	*	*	2107	0	0	

H 88   2480	*	*	*	*	*	723	*	*	2219	*	*	*	*	*	*	*	*	*	*	88
       0	*	*	*	*	*	*	2107	0	0	

V 89   2325	*	1891	*	*	*	*	*	*	*	*	*	*	*	*	*	*	914	*	*	89
       0	*	*	*	*	*	*	2107	0	0	

S 90   *	2325	*	*	*	*	*	*	*	*	*	*	*	*	*	687	2480	*	*	*	90
       0	*	*	*	*	*	*	2107	0	0	

S 91   2325	*	*	*	*	*	*	*	*	*	*	*	*	*	*	1299	*	2480	*	2219	91
       0	*	*	*	*	*	*	2107	0	0	

F 92   *	*	*	*	956	*	1891	*	*	*	*	*	*	*	*	*	*	*	*	2219	92
       0	*	*	*	*	*	*	2107	0	0	

L 93   *	*	*	1891	*	*	*	*	*	914	*	2325	*	*	*	*	*	*	*	*	93
       0	*	*	*	*	*	*	2107	0	0	

A 94   914	2325	*	*	*	*	*	*	*	1891	*	*	*	*	*	*	*	*	*	*	94
       0	*	*	*	*	*	*	2107	0	0	

E 95   *	*	*	956	*	1891	*	*	*	*	*	*	*	*	2219	*	*	*	*	*	95
       0	*	*	*	*	*	*	2107	0	0	

D 96   *	*	453	*	*	*	*	*	*	*	*	*	*	*	*	*	*	1891	*	*	96
       0	*	*	*	*	*	*	2107	0	0	

Y 97   *	*	1891	*	*	*	*	*	*	*	*	*	*	*	*	*	*	2219	*	956	97
       0	*	*	*	*	*	*	2107	0	0	

E 98   *	*	*	956	*	*	2219	*	*	*	*	*	1891	*	*	*	*	*	*	*	98
       0	*	*	*	*	*	*	2107	0	0	

E 99   *	*	2219	956	*	1891	*	*	*	*	*	*	*	*	*	*	*	*	*	*	99
       0	*	*	*	*	*	*	2107	0	0	

L 100  *	*	*	*	*	*	*	2325	*	321	*	*	*	*	*	*	*	*	*	*	100
       0	*	*	*	*	*	*	2107	0	0	

V 101  2480	*	*	*	*	*	*	*	*	*	2219	2325	*	*	*	*	*	1299	*	*	101
       0	*	*	*	*	*	*	2107	0	0	

L 102  *	*	*	*	*	*	*	*	1891	956	*	*	*	*	*	*	*	2219	*	*	102
       0	*	*	*	*	*	*	2107	0	0	

D 103  2219	*	1299	*	*	*	*	*	*	*	*	*	*	*	2325	*	2480	*	*	*	103
       0	*	*	*	*	*	*	2107	0	0	

G 104  *	*	*	*	*	0	*	*	*	*	*	*	*	*	*	*	*	*	*	*	104
       0	*	*	*	*	*	*	2107	0	0	

S 105  *	*	*	*	*	*	2219	*	*	*	*	*	*	*	*	956	*	1891	*	*	105
       0	*	*	*	*	*	*	2107	0	0	

E 106  *	*	*	0	*	*	*	*	*	*	*	*	*	*	*	*	*	*	*	*	106
       0	*	*	*	*	*	*	2107	0	0	

A 107  772	*	*	*	*	*	*	*	*	*	*	2219	*	*	*	2325	*	*	*	*	107
       0	*	*	*	*	*	*	2107	0	0	

E 108  *	*	2219	956	*	*	1891	*	*	*	*	*	*	*	*	*	*	*	*	*	108
       0	*	*	*	*	*	*	2107	0	0	

M 109  *	*	*	*	*	*	*	*	*	1891	453	*	*	*	*	*	*	*	*	*	109
       0	*	*	*	*	*	*	2107	0	0	

A 110  956	*	*	*	*	2219	*	*	*	*	*	*	*	1891	*	*	*	*	*	*	110
       0	*	*	*	*	*	*	2107	0	0	

A 111  1299	*	2219	2325	*	*	*	*	2480	*	*	*	*	*	*	*	*	*	*	*	111
       0	*	*	*	*	*	*	2107	0	0	

L 112  *	*	*	*	*	*	*	*	*	772	1271	*	*	*	*	*	*	*	*	*	112
       0	*	*	*	*	*	*	2107	0	0	

I 113  *	*	*	*	*	*	*	453	*	1891	*	*	*	*	*	*	*	*	*	*	113
       0	*	*	*	*	*	*	2107	0	0	

F 114  1891	*	*	*	956	*	*	2219	*	*	*	*	*	*	*	*	*	*	*	*	114
       0	*	*	*	*	*	*	2107	0	0	

E 115  *	*	*	772	*	*	*	*	*	*	2219	*	*	*	2325	*	*	*	*	*	115
       0	*	*	*	*	*	*	2107	0	0	

H 116  *	*	*	*	*	*	687	*	*	*	*	1400	*	*	*	*	*	*	*	*	116
       0	*	*	*	*	*	*	2107	0	0	

P 117  *	*	*	*	*	*	*	1891	*	*	*	*	453	*	*	*	*	*	*	*	117
       0	*	*	*	*	*	*	2107	0	0	

Q 118  *	*	2325	*	*	*	2219	*	*	*	*	2480	*	1299	*	*	*	*	*	*	118
       0	*	*	*	*	*	*	2107	0	0	

L 119  *	*	*	*	*	*	*	*	*	285	*	*	*	*	*	*	*	2480	*	*	119
       0	*	*	*	*	*	*	2107	0	0	

I 120  *	*	*	*	*	*	*	453	*	1891	*	*	*	*	*	*	*	*	*	*	120
       0	*	*	*	*	*	*	2107	0	0	

E 121  *	*	*	453	*	1891	*	*	*	*	*	*	*	*	*	*	*	*	*	*	121
       0	*	*	*	*	*	*	2107	0	0	

E 122  *	*	*	349	*	*	*	*	2219	*	*	*	*	*	*	*	*	*	*	*	122
       0	*	*	*	*	*	*	2107	0	0	

G 123  *	*	*	*	*	0	*	*	*	*	*	*	*	*	*	*	*	*	*	*	123
       0	*	*	*	*	*	*	2107	0	0	

F 124  *	*	*	*	453	*	*	*	*	*	*	*	*	*	*	*	*	*	*	1891	124
       0	*	*	*	*	*	*	2107	0	0	

K 125  *	*	*	*	*	*	*	*	956	*	*	*	*	*	2219	*	1891	*	*	*	125
       0	*	*	*	*	*	*	2107	0	0	

P 126  *	*	*	*	*	*	*	*	*	1891	*	*	453	*	*	*	*	*	*	*	126
       0	*	*	*	*	*	*	2107	0	0	

V 127  *	*	*	*	*	*	*	2325	*	*	2480	*	*	*	*	*	*	687	*	*	127
       0	*	*	*	*	*	*	2107	0	0	

R 128  2219	*	*	*	2480	*	*	*	*	*	*	*	*	*	1299	2325	*	*	*	*	128
       0	*	*	*	*	*	*	2107	0	0	

R 129  *	*	*	*	*	*	*	*	*	*	*	*	*	*	0	*	*	*	*	*	129
       0	*	*	*	*	*	*	2107	0	0	

E 130  *	*	*	0	*	*	*	*	*	*	*	*	*	*	*	*	*	*	*	*	130
       0	*	*	*	*	*	*	2107	0	0	

Y 131  *	*	*	*	*	*	*	*	2480	*	*	*	*	*	*	*	*	*	*	285	131
       0	*	*	*	*	*	*	2107	0	0	

Q 132  2219	*	*	*	*	*	*	*	*	*	1891	*	*	956	*	*	*	*	*	*	132
       0	*	*	*	*	*	*	2107	0	0	

I 133  *	*	*	*	*	*	*	956	*	*	*	*	*	*	*	*	1891	2219	*	*	133
       0	*	*	*	*	*	*	2107	0	0	

A 134  1299	*	*	*	*	*	*	*	2480	*	*	*	2325	*	*	*	2219	*	*	*	134
       0	*	*	*	*	*	*	2107	0	0	

I 135  *	*	*	*	*	*	2480	1299	*	*	*	*	*	*	*	2219	2325	*	*	*	135
       0	*	*	*	*	*	*	2107	0	0	

G 136  *	*	*	*	*	0	*	*	*	*	*	*	*	*	*	*	*	*	*	*	136
       0	*	*	*	*	*	*	2107	0	0	

I 137  *	*	*	*	2219	*	*	956	*	*	*	*	1891	*	*	*	*	*	*	*	137
       0	*	*	*	*	*	*	2107	0	0	

V 138  *	*	*	*	*	*	*	2219	*	*	*	*	*	*	*	*	*	349	*	*	138
       0	*	*	*	*	*	*	2107	0	0	

D 139  *	*	0	*	*	*	*	*	*	*	*	*	*	*	*	*	*	*	*	*	139
       0	*	*	*	*	*	*	2107	0	0	

I 140  *	*	*	*	*	*	*	453	*	1891	*	*	*	*	*	*	*	*	*	*	140
       0	*	*	*	*	*	*	2107	0	0	

L 141  *	*	*	*	*	*	*	*	*	285	2480	*	*	*	*	*	*	*	*	*	141
       0	*	*	*	*	*	*	2107	0	0	

G 142  *	1891	*	*	*	453	*	*	*	*	*	*	*	*	*	*	*	*	*	*	142
       0	*	*	*	*	*	*	2107	0	0	

K 143  *	*	*	*	*	*	*	*	860	2480	*	*	*	*	*	1891	*	*	*	*	143
       0	*	*	*	*	*	*	2107	0	0	

D 144  *	*	0	*	*	*	*	*	*	*	*	*	*	*	*	*	*	*	*	*	144
       0	*	*	*	*	*	*	2107	0	0	

E 145  *	*	*	687	*	*	*	*	1400	*	*	*	*	*	*	*	*	*	*	*	145
       0	*	*	*	*	*	*	2107	0	0	

R 146  *	*	2480	2325	*	*	*	*	*	*	*	2219	*	*	1299	*	*	*	*	*	146
       0	*	*	*	*	*	*	2107	0	0	

G 147  *	*	*	*	*	321	*	*	*	*	*	2325	*	*	*	*	*	*	*	*	147
       0	*	*	*	*	*	*	2107	0	0	

G 148  *	*	*	*	*	1299	*	*	2325	*	*	2480	*	*	*	2219	*	*	*	*	148
       0	*	*	*	*	*	*	2107	0	0	

S 149  *	*	*	*	*	*	*	2480	*	2219	*	*	*	*	*	1299	*	*	2325	*	149
       0	*	*	*	*	*	*	2107	0	0	

V 150  *	*	*	*	*	*	*	*	*	*	2219	*	*	*	*	*	*	349	*	*	150
       0	*	*	*	*	*	*	2107	0	0	

I 151  1891	*	*	*	*	*	*	860	*	*	*	*	*	*	*	*	*	2480	*	*	151
       0	*	*	*	*	*	*	2107	0	0	

L 152  *	*	*	*	*	*	*	2219	*	956	*	*	*	*	*	*	*	1891	*	*	152
       0	*	*	*	*	*	*	2107	0	0	

E 153  *	*	*	0	*	*	*	*	*	*	*	*	*	*	*	*	*	*	*	*	153
       0	*	*	*	*	*	*	2107	0	0	

L 154  *	*	*	*	*	*	*	1891	*	453	*	*	*	*	*	*	*	*	*	*	154
       0	*	*	*	*	*	*	2107	0	0	

K 155  *	*	*	*	*	*	*	*	0	*	*	*	*	*	*	*	*	*	*	*	155
       0	*	*	*	*	*	*	2107	0	0	

R 156  *	*	*	*	*	*	*	*	*	*	*	*	*	*	349	2219	*	*	*	*	156
       0	*	*	*	*	*	*	2107	0	0	

R 157  *	*	*	*	*	*	*	*	*	*	*	*	*	*	0	*	*	*	*	*	157
       453	*	1891	*	*	*	*	2107	0	0	

K 158  *	*	*	*	*	*	*	*	432	*	*	*	*	*	1950	*	*	*	*	*	158
       0	*	*	*	*	0	*	1704	0	1000	

A 159  453	*	*	*	*	1891	*	*	*	*	*	*	*	*	*	*	*	*	*	*	159
       0	*	*	*	*	*	*	2107	0	0	

D 160  *	*	956	1891	*	2219	*	*	*	*	*	*	*	*	*	*	*	*	*	*	160
       0	*	*	*	*	*	*	2107	0	0	

L 161  *	*	*	*	*	*	*	1891	*	956	*	*	*	*	*	*	*	2219	*	*	161
       0	*	*	*	*	*	*	2107	0	0	

D 162  *	*	1299	*	*	*	2480	*	*	*	*	*	*	2325	*	2219	*	*	*	*	162
       0	*	*	*	*	*	*	2107	0	0	

A 163  453	*	*	*	*	1891	*	*	*	*	*	*	*	*	*	*	*	*	*	*	163
       0	*	*	*	*	*	*	2107	0	0	

V 164  *	*	*	*	*	*	*	*	*	*	*	*	*	*	*	*	*	0	*	*	164
       0	*	*	*	*	*	*	2107	0	0	

S 165  *	*	*	1891	*	*	*	*	2219	*	*	*	*	*	*	956	*	*	*	*	165
       0	*	*	*	*	*	*	2107	0	0	

Q 166  *	*	*	*	*	*	*	*	*	*	*	*	*	0	*	*	*	*	*	*	166
       0	*	*	*	*	*	*	2107	0	0	

L 167  *	*	*	*	*	*	*	*	*	0	*	*	*	*	*	*	*	*	*	*	167
       0	*	*	*	*	*	*	2107	0	0	

K 168  *	*	*	*	*	*	*	*	453	*	*	*	*	*	*	*	1891	*	*	*	168
       0	*	*	*	*	*	*	2107	0	0	

R 169  *	*	*	*	*	*	*	*	*	*	*	*	*	*	0	*	*	*	*	*	169
       0	*	*	*	*	*	*	2107	0	0	

Y 170  *	*	*	*	*	*	*	*	*	*	*	*	*	*	*	*	*	*	*	0	170
       0	*	*	*	*	*	*	2107	0	0	

V 171  *	*	*	*	*	*	*	*	*	1891	*	*	*	*	*	*	*	453	*	*	171
       0	*	*	*	*	*	*	2107	0	0	

E 172  *	*	1343	723	*	*	*	*	*	*	*	*	*	*	*	*	*	*	*	*	172
       0	*	*	*	*	*	*	2107	0	0	

L 173  *	*	*	2219	*	*	*	*	*	1299	*	*	*	*	*	2480	*	*	*	2325	173
       0	*	*	*	*	*	*	2107	0	0	

L 174  *	*	*	*	1271	*	*	*	*	772	*	*	*	*	*	*	*	*	*	*	174
       0	*	*	*	*	*	*	2107	0	0	

K 175  *	*	*	*	*	*	*	*	956	*	*	1891	*	*	2219	*	*	*	*	*	175
       0	*	*	*	*	*	*	2107	0	0	

E 176  *	*	*	914	*	*	*	*	*	*	*	2325	*	*	1891	*	*	*	*	*	176
       0	*	*	*	*	*	*	2107	0	0	

D 177  *	*	687	2480	*	*	*	*	2325	*	*	*	*	*	*	*	*	*	*	*	177
       0	*	*	*	*	*	*	2107	0	0	

Y 178  *	*	*	*	*	*	*	*	*	*	*	*	*	*	2219	1891	*	*	*	956	178
       0	*	*	*	*	*	*	2107	0	0	

V 179  *	*	*	*	*	1400	*	*	*	*	*	*	*	*	*	*	*	687	*	*	179
       723	*	1343	*	*	*	*	2107	0	0	

L 180  *	*	*	1523	*	*	*	*	*	617	*	*	*	*	*	*	*	*	*	*	180
       0	*	*	*	*	1133	878	1700	0	1422	

A 181  961	*	1975	2107	*	*	*	*	*	*	*	*	*	*	*	*	*	*	*	*	181
       0	*	*	*	*	0	*	1855	0	1000	

K 182  *	*	*	*	*	2219	*	*	956	*	*	*	1891	*	*	*	*	*	*	*	182
       0	*	*	*	*	*	*	2107	0	0	

V 183  *	*	*	*	*	*	*	*	*	*	*	*	*	*	*	*	*	0	*	*	183
       0	*	*	*	*	*	*	2107	0	0	

R 184  *	*	*	*	*	*	*	*	1891	*	*	*	*	*	453	*	*	*	*	*	184
       0	*	*	*	*	*	*	2107	0	0	

G 185  *	*	*	*	*	0	*	*	*	*	*	*	*	*	*	*	*	*	*	*	185
       0	*	*	*	*	*	*	2107	0	0	

V 186  *	*	*	*	*	*	*	1400	*	*	*	*	*	*	*	*	*	687	*	*	186
       0	*	*	*	*	*	*	2107	0	0	

L 187  *	*	*	*	1891	*	*	*	*	453	*	*	*	*	*	*	*	*	*	*	187
       0	*	*	*	*	*	*	2107	0	0	

V 188  1891	*	*	*	*	*	*	*	*	*	*	*	*	*	*	*	*	453	*	*	188
       0	*	*	*	*	*	*	2107	0	0	

A 189  321	*	*	*	*	*	*	*	*	*	*	*	*	*	*	2325	*	*	*	*	189
       0	*	*	*	*	*	*	2107	0	0	

P 190  *	*	*	*	*	*	*	*	*	*	*	*	453	1891	*	*	*	*	*	*	190
       0	*	*	*	*	*	*	2107	0	0	

S 191  *	*	*	*	*	*	*	*	*	*	*	*	*	1891	*	453	*	*	*	*	191
       0	*	*	*	*	*	*	2107	0	0	

I 192  *	*	*	*	*	*	*	687	*	1400	*	*	*	*	*	*	*	*	*	*	192
       0	*	*	*	*	*	*	2107	0	0	

T 193  *	*	*	*	*	*	*	*	1891	*	*	*	*	*	*	*	453	*	*	*	193
       0	*	*	*	*	*	*	2107	0	0	

P 194  *	*	*	2480	*	*	2219	*	*	*	*	*	1299	*	*	*	2325	*	*	*	194
       0	*	*	*	*	*	*	2107	0	0	

G 195  *	*	2219	*	*	956	*	*	*	*	*	*	*	1891	*	*	*	*	*	*	195
       0	*	*	*	*	*	*	2107	0	0	

A 196  0	*	*	*	*	*	*	*	*	*	*	*	*	*	*	*	*	*	*	*	196
       0	*	*	*	*	*	*	2107	0	0	

R 197  *	*	*	2325	*	*	*	*	2480	*	2219	*	*	*	1299	*	*	*	*	*	197
       0	*	*	*	*	*	*	2107	0	0	

K 198  *	*	*	2219	*	*	*	1891	956	*	*	*	*	*	*	*	*	*	*	*	198
       0	*	*	*	*	*	*	2107	0	0	

L 199  *	*	*	*	*	*	*	*	*	349	2219	*	*	*	*	*	*	*	*	*	199
       0	*	*	*	*	*	*	2107	0	0	

L 200  1891	*	*	*	*	*	*	*	*	453	*	*	*	*	*	*	*	*	*	*	200
       0	*	*	*	*	*	*	2107	0	0	

E 201  *	*	*	914	*	*	*	*	2325	*	*	*	*	*	*	*	1891	*	*	*	201
       0	*	*	*	*	*	*	2107	0	0	

E 202  *	*	1891	860	*	*	*	*	2480	*	*	*	*	*	*	*	*	*	*	*	202
       0	*	*	*	*	*	*	2107	0	0	

E 203  *	*	*	453	*	*	*	*	*	*	*	*	*	*	1891	*	*	*	*	*	203
       0	*	*	*	*	*	*	2107	0	0	

G 204  *	*	*	*	*	321	*	*	*	*	*	2325	*	*	*	*	*	*	*	*	204
       0	*	*	*	*	*	*	2107	0	0	

L 205  *	*	*	*	*	*	*	1891	*	453	*	*	*	*	*	*	*	*	*	*	205
       0	*	*	*	*	*	*	2107	0	0	

E 206  *	*	*	453	*	*	*	*	*	*	*	*	*	*	1891	*	*	*	*	*	206
       0	*	*	*	*	*	*	2107	0	0	

F 207  *	1891	*	*	453	*	*	*	*	*	*	*	*	*	*	*	*	*	*	*	207
       0	*	*	*	*	*	*	2107	0	0	

R 208  *	*	*	*	*	*	*	*	2325	1891	*	*	*	*	914	*	*	*	*	*	208
       0	*	*	*	*	*	*	2107	0	0	

T 209  *	*	*	2219	*	*	*	*	2480	*	*	*	*	*	2325	*	1299	*	*	*	209
       0	*	*	*	*	*	*	2107	0	0	

L 210  *	*	*	*	*	*	*	2219	*	349	*	*	*	*	*	*	*	*	*	*	210
       0	*	*	*	*	*	*	2107	0	0	

E 211  *	*	1891	914	*	*	*	*	*	*	*	2325	*	*	*	*	*	*	*	*	211
       453	*	1891	*	*	*	*	2107	0	0	

P 212  *	*	*	*	*	*	*	*	*	*	*	*	0	*	*	*	*	*	*	*	212
       0	*	*	*	*	*	0	1704	0	1000	

P 213  *	*	*	*	*	*	*	*	*	*	*	*	0	*	*	*	*	*	*	*	213
       0	*	*	*	*	0	*	1704	0	1000	

K 214  *	*	*	*	*	*	*	*	956	*	*	*	*	*	2219	*	*	*	*	1891	214
       0	*	*	*	*	*	*	2107	0	0	

D 215  *	*	1299	2219	*	2325	*	*	*	*	*	2480	*	*	*	*	*	*	*	*	215
       0	*	*	*	*	*	*	2107	0	0	

T 216  *	*	*	*	*	*	*	*	*	2219	*	2480	*	*	*	2325	1299	*	*	*	216
       687	1400	*	1607	574	*	*	2107	1302	0	

K 217  *	*	*	*	*	*	*	*	956	*	1891	*	*	*	2219	*	*	*	*	*	217
       0	*	*	*	*	*	*	2107	0	0	

R 218  *	*	*	*	*	*	2325	*	*	*	*	*	*	*	772	2219	*	*	*	*	218
       0	*	*	*	*	*	*	2107	0	0	

N 219  *	*	*	2480	*	1891	*	*	*	*	*	860	*	*	*	*	*	*	*	*	219
       0	*	*	*	*	*	*	2107	0	0	

M 220  *	*	*	*	*	*	*	2325	*	*	1299	*	*	*	2219	*	*	2480	*	*	220
       0	*	*	*	*	*	*	2107	0	0	

K 221  *	*	1891	*	*	2219	*	*	956	*	*	*	*	*	*	*	*	*	*	*	221
       0	*	*	*	*	*	*	2107	0	0	

S 222  *	*	*	*	*	*	*	*	*	*	*	*	*	2480	*	1299	2325	2219	*	*	222
       349	*	2219	*	*	*	*	2107	0	0	

K 223  *	*	*	*	*	1622	*	*	567	*	*	*	*	*	*	*	*	*	*	*	223
       0	*	*	*	*	0	*	1855	0	1000	

T 224  *	*	*	1891	*	*	*	*	2325	*	*	*	*	*	*	*	914	*	*	*	224
       0	*	*	*	*	*	*	2107	0	0	

L 225  *	*	*	*	*	*	*	*	*	914	*	*	*	*	*	*	2325	*	*	1891	225
       0	*	*	*	*	*	*	2107	0	0	

D 226  *	*	914	*	*	*	*	*	*	*	*	*	*	*	1891	*	2325	*	*	*	226
       0	*	*	*	*	*	*	2107	0	0	

L 227  *	*	*	*	2480	*	*	*	*	1299	*	2219	*	*	*	*	*	2325	*	*	227
       0	*	*	*	*	*	*	2107	0	0	

F 228  *	*	*	*	321	*	*	*	*	2325	*	*	*	*	*	*	*	*	*	*	228
       0	*	*	0	*	*	*	2107	0	0	

//
