# Supplementary material for: The PD-(D/E)XK superfamily revisited: identification of new members among proteins involved in DNA metabolism and functional predictions for domains of (hitherto) unknown function
Source: BMC Bioinformatics. 2005 Jul 12;6:172. doi: 10.1186/1471-2105-6-172 (PMC1189080; doi:10.1186/1471-2105-6-172)
Supplement: Additional File 1 — An archive file in the zip format, which includes Hidden Markov Models of sequence & secondary structure profiles of PD-(D/E)XK nuclease families analyzed in this article (those known used as queries and newly identified ones). HMMs are in the format of the HHsearch program. The same data are available for download from the authors' FTP server: [file 1471-2105-6-172-S1.zip › hhsearch_pdexk_profiles/results/known/COG4889.hhm]

NAME  COG4889 Predicted helicase [General function prediction only]
FAM   
FILE  COG4889
COM   /cluster/usr/soeding/hh/hhmake -i /cluster/databases/hhpred/new_dbs/cdd_21Feb05/COG4889.a3m 
DATE  Tue Feb 22 22:43:40 2005
LENG  1518 match states, 1518 columns in multiple alignment
FILT  8 out of 10 sequences passed filter (max seq id>=90%, coverage>=0%, min seq id with query=0%, Ndiff=0%)
NEFF  2.1 
SEQ
>ss_pred
CCHHHHHHHHHHHCHHHHHHHHHHHHHHHHHHHCCCHHHHHHHHHHEEEECCCCCCCCCCEEEEEECCCCCEEEEEEEEEECCCCCCHHHHHHHHHHCCC
CCCCEEEEECCCCHHHHHHHHHHHCCCCEECHHHHHCCCCCCCCCCCCCCEEECCCCCCCCCCCHHHHHHHHHHHHCCCCCCCCEEEECCCCCHHHHHHH
HHHHHHHHHHHCCCCHHHHHHHHHHHHCCCCCEEEEEEEECCCCCCCCCCCEEEEECCCCCCCCHHHHHHHHHHHHHHCCCEEEEEHHHHHHHHHHHHHH
CCCCCCEEEECCCCCEEEEEECCCCCCCEEEECCCCCHHHHHHHHCCCCCCCCCHHHHHHHHHCCEEEEECCCHHHHCCHHEECCHHHHHHHHCCCCCEE
EEEEHHHHHHHHHHHEEECCCCHHHHHHHHHHHHHHHHHHHHHCCCCCCCCCCCCCCHHHHHHHHHHHHHHHHHHHHHHHHHHHHHHHHHHHHCCCCCEE
EEEECCCCCCHHHHHHHHHCCCCCCCCCEEEECCCHHHHCCCCCCCCCEEEEECCCCHHHHHHHHHHHHHHHCCCCCCCEEEEEEECCCCCCHHHHHHHC
CCHHHHHHHHHHHHCCCHHHHHHHHHHHHCCCCCCCCCCCCCCCCCHHHHHHHHHHHHHHHHHHCCCCCHHHHHHHHHHHHHHHHHHHHHHHHCCCCHHH
HHHHHHHHHHHHCCCCCHHHHHHHHHHHHHHHHHHHHHHHCCCCCCHHHHHHHHHHHHHHCCCHHHHHHHHHHHHHHHHHHHHCCCHHHHHHHHHHHHHH
HHHHHHHHHHHHCCEEECHHHHHHHHHHHHHHHHHHHCCCCCCCCCEEEECCCCCCHHHHHHHHHHHCCHHHHHHHHHHCCCHHHHHHHHHHHHHHHHHH
HHHHHCCCCCCCCCEEEECHHHHHCCCCCCCCCCCCCHHHHHHHHCCCEEEEECCCCCCCCCCCCCCCCCCCCCHHHHHHHHHHHCCCCCCCCCCHHHHH
HHHHHHHHHHHCCCCCEEEEEECCEEECCCCCCHHHHHHHHHHHHHHEEECCCCCCCCHHHHHHCCCCCCCCCCEEEEEEEEEEECCCCCCCEEEEEEHH
HHHHHHHHHHHHHCCCCCCCCCCCCCCCCCCCCCCCCCCCHHHCCCCCCCHHHHHHHHHHHHCCCCCCCCCCCCCCCCHHHHHHHHHHHHHHHHHHHHHH
HHHHHHCCCCCCCCCCCCCCCCEEECCHHHHHHHHCCCCCCHHHCEEEEECCCCCHHHEEECHHHHHHHHHCCCCCCCCCCCCEEEEEECCCCCHHHHHH
HHHHHHHHHCCCCCCCEEEEECCCCCCCCCCHHHHHHHHHHHHHHHCCCHHHHHHHHHHHHCCHHHHHHHHHHHHHHCCCCCCHHHHHHHHHHHHHHHHH
HCCCCCCCCCCCHHHCCCCCCCCCCCEEEEEEECCCCCCEEEECCCEEECCCCHHHHHHHCCCCCHHHHHHHHHHHCCCHHHCCCCCCCCCCCCCHHHHH
HHHHHHHHHHHHHHHHCC
>ss_conf
9618999999973200124300789999998307753788754331122026789733422689970799878999886402345330248899861466
6442389726776578999887415641203878613777532347566602224678887873168899999851332236508970699841467788
8887652243204638999999876523565404688987167555566524664057677864899999999854013768987403446889999870
8997317985676521321220578330266316751256654220258740102443200000102330450354220102035567655412243214
3242116651013310104630001366543477652145541354444457778733788888887526787888877899999999999860898268
9863463000788888886158886101232112012322687433212686379604788999998887514798623489864237777615787527
7458999999875326766631177751204778888764311010368999999888886544036605788999999999999998888732898889
9999999875202578877899999985100356788750356670899999999997312420568887778999877876322114389999999999
9999988876532425431788889987422677875078765574267437776279999999963588999999962531256778889998761888
7633124411058516411123303666665446776688887407856999758986556666666643465045667888764022222342015788
9998875443025772699995361631652106889998887533013234786520234454068501444205899999985789889718886022
4211898888862420057651021776556633446653243465663035566666553126633377664027878899999999999899998877
7887420155310011000132011021334355317872134301422027887113000134530022135414688778578998518984178899
8763101201477763000101578863300135788899987653144567788888873388888999999998547898601078999986898874
0046678647511110235662223122122104556757897362432258257754421772078888876530121010565787522276147888
888877755544466319
>Cons-COG4889
xstxxdxixxlxtxpxqrxrGtlFEklxxxylkdptxaxeyxxvxlwxdwpxxxxxxDtGiDlVaxxxnxxyxAiQcKFyxnslxkxdixsFxtxlgxxx
fxxglIiSTtdwxsnAxxaieqxxxxxxxIglxeixesxIDWxxfxpxxxxxnlxlxxxkxxRphQqxAidxxxexFxxnxRGkLIMAcGTGKTfTsLki
xExlaxxxxLfLvPSIxLLsQTlrewxxxkxxxxxaxaVcSDxkvsrsxeDikxsdlxxpxsTxxxxilxxxxxxxkxxxxxvvFsTYQSxxxixeAQea
GxxxfDliicDEAHRTtGaxxaxddxsaFtxvHsxxniKaxkRlYmTATPkiyxeSxKxkAkdxsxxlxSMDDexxfGeefxrlxFgxAvxxdlLTDYKV
xvlaVDkevIaxxlqsvlsgpsxgLxlDDvxkIvGxwnglakrxgxxnxxxxxxxdxapxxRAiaFxkxIxtSKxixxsFexVvexYxxElkxdxxnlxi
SixHvDGtmNalxrxxlxxlxxxxxxneckIlSNaRcLSEGVDVPaLDsViFfxprxsmVDiVQaVGRVMRKaxgKxyGYIILPiaxpegixpxxxlxxn
xnFkxVWqVlkALRShDxamvxxkxkxKixgxdxaxxxxxxxktxxxaxxxqxlxxAiyxxxvxKvGdRxYwEnwakdvaxIAxtlxxrikxlxxkxpxx
FxxFlxsLrxNinesIxedeAxxMlsqHlITkPiFdALFaxxxxNPvsqamxkmvxxlxxaglexEtxxLexlYeSVrxrAxxxxsaxxkQxxIkxLYxx
FFkxaFkkqsExLGIVyTPiEVVDFIlraxdxvlkkHFgxxlxdxxvhilDpFtGTGtFixRlLxalIsxedlxrKfxxeLhAxeIvLLsYYIAaiNIex
txxxxxgdxxxFxgiaLtDtfxxxEedxxdxxxfxxnxerlkrqxxipIxVIiGNPPYSxgqksxndnnxnlxypkLdxrixxsyxkxSTaxnknslxDs
yiraxRwasDrixdxGVigFVxNggfIDgnsaDGxRxslaxdfsxiYvlNLrGnxRtxgexskxeGgxiFdxgsrvtvaIixxvKdxxxxxxxIxYxdig
dyLxreaKLnxlanxxxlxvefqxItPNxkGDWInQRndxFdxlixlgxkKxxxxxxvFxxxsxGxkTgRDxWxynfsxxxlxxxixxxidtYnxxlxrf
NxxxxxxxkxxkxadxykxDxxkisWtxxlKxxlxrxxxxsxxxrirlxlYRPFxkqxxYxdxxlinrqyqlpkifPxxxxxNvxixxxxGxgKxFSxLx
xdxipDxxxxxxxQxxpxyxyxxlgnxgyxxsdxxxxxirxxyxdxliteedifYyiYaxfHxxxYxekYxxdLaKxxPxIxxxedfxxlxxxGkeLadL
HlnYEsxexxxxxxxxxxxxxexdxxyrVxkMkxxkkgdtiiYNxxItIxxIPekAxxYvvngrsAixWiIdrYqvtxDKxSgIxndPNdxadxkYIxeL
lxxVitvsvxtxxliexi
>COG4889 Predicted helicase [General function prediction only]
MSTVHDVIEALRTAPSQRERGTLFEKLMVRYLKDPTMAQEYDAVWLWIDWPERGGRTDTGIDLVAREDNGNYTAIQCKFYQNSLAKGDIDSFFTALGKTG
FKNGLIISTTDWTSNAEKAIEQQRSPGMRIGLSEIAESPIDWDIFDPTELQDNLPLKKPKKPRPHQQTAIDAAKEGFSDNDRGKLIMACGTGKTFTSLKI
SEALAAARILFLVPSISLLSQTLREWTAQKELDFRASAVCSDDKVSRSAEDIKASDLPIPVSTDLEDILSEMEHRQKANGLTVVFSTYQSLPRIKEAQEA
GLDEFDLIICDEAHRTTGATLAGDDKSAFTRVHSDQNIKAAKRLYMTATPKIYSESSKAKAKDHSAELSSMDDELTFGEEFHRLGFGEAVERDLLTDYKV
MVLAVDKEVIAGVLQSVLSGPSKGLALDDVSKIVGCWNGLAKRNGEDNDLKNIKADTAPMQRAIAFAKDIKTSKQIAESFETVVEAYDEELKKDFKNLKI
SIDHVDGTMNALERLDLLELKNTFEPNECKILSNARCLSEGVDVPALDSVIFFDPRSSMVDIVQAVGRVMRKAKGKKYGYIILPIALPEGIKPLDELVNN
TNFKNVWQVLKALRSHDEAMVDFKEKIKIFGSDDASNPDDEGKTLFDAILLQDLAEAIYNKMVTKVGDRNYWENWAKDVANIARTLINRIKLLFGKNPIE
FENFLTSLRGNINESIKEDEALDMLSQHLITKPIFDALFAENIQNPVSQAMDKMVDKLSDAGLEGETEDLENLYESVRTRAAEAKSAKSKQELIKNLYNT
FFKEAFKKQSEKLGIVYTPIEVVDFILRATDDVLKKHFGTDLNDQSVHILDPFTGTGTFIVRLLSALISDEDLKRKFQKELHAFEIVLLSYYIAAINIEQ
TAQNRDGDLKNFKGIALTDTFDYLEEDTLDGDIFGYNNERLKRQKEIPIRVIIGNPPYSAGQKSENDNNQNLSYPKLDKRVYESYGKNSTATNKNSLRDS
YIRAIRWASDRIKDNGVIGFVVNGGFIDGNSADGFRKSLAQDFSHIYVLNLRGNQRTSGELSKKEGGNIFDSGSRVTVAIIFFVKDKDTPGCRIFYYDIG
DYLKREAKLNLLANFENLDVEFQTITPNEKGDWINQRNDDFDKLIPLGRKKKSLFNAVFDLNSAGVKTGRDPWVYNFSQKQLEQSVQRCIDTYNQDLKRF
NERFREAFKQPKSADRYKTDKTKISWTDGLKNKLIRNENESFMERIRLALYRPFNKQWLYWDKNLINRQYQLPKIFPDKEARNVVINTGVGNGKDFSTLV
SDFIPDLSLISPNQAYPLYYYDDLGNGGYAISDYILNLIRRHYKDNLITEEDIFYYIYAIFHHKGYLEKYKNDLAKEAPRIALSEDFKELSMLGKELADL
HLNYESGEMWDSIKHNKLEAAEMDGYYRVIKMKKDKKGDTIIYNSSITITGIPEKAFDYVVNGRSAIDWVIDRYQVTKDKASGIENDPNDYADGKYIFEL
LCRVITVSVKTVDLIEEI
>gi|19554259 (NC_003450) putative helicase [Corynebacterium glutamicum ATCC 13032]
MSTITDAVSALRTLPSQSAQGLAFEKLMVNFIKsDPTLSTEFDEVHRWVDWPYNGGTMDTGIDLVAYNkDDDAYTAIQCKFYLptTSLAKGQLDSFFEAS
GRTfetpegtrSFSNRLVISTTDkWSSNAEKMLENQTIPTNRIGLSAIAESPIDWDIAYPgSELTINLQLKEPYSPRPHQQTAIEKAIEGFQTHDRGKLI
MACGTGKTFTALRLSEEVARlngnkARILFLVPSISLLSQTLKEWTAQKTMDLRPVAVCSDSKVSKAAEDIAAYDLEVPVSTDGALIAEKLEHRKRAAGL
TVVFSTYQSLPAVHAAQEAGAEPFDLVICDEAHRTTGITLAGEDPSNFTRIHDASYIKAAKRLYMTATPRLFDDSVKGKAADHSAEVSSMDDEAIYGPEF
HRLGFGEAVEKGLLTDYKVVVMTVDEQVAASALTVLGSTPGEELTLDMTSAIIGAWNGLAKRSGkEQDTKTGFSSSDAAMERAVAFARDIKTSQQIAESF
PRVVNAYTteLEVKNDdvdehNLNLSVACQHVDGSMNALERnSRLTWLKAPTQSMETKILTNARCLSEGVDVPALDSVIFFNPRNSMVDVVQSVGRVMRK
SPGKNYGYIILPVAVPPGVAPSAALNDSRRFKVVWQVLNALRAHDDrfnAMVNSIALNEGNIKDLPVETEHTGptskdrdnaPYDSAESATQYVLfsleq
wqEAIYTKLVDKVGTRTYWEDWADDVADIAQAQITRIKaLLDNAsPTIkeEFERFVEGLRGNLNESISDDEAISMLSQHLITAPVFDALFAESsfaKQNP
VSQVMQRMADALNSAELNSETEKLEKFYDSVRIRAAEVSSAAGKQAVIKDLYERFFKKAFKKQSEALGIVYTPVEIVDFILRAADDVSKKHFGRGLSDKD
VHVLDPFTGTGTFMVRLLQSgLIKPEDLARKYANELHATEIMLLAYYVAAVNIETTYFGLEGeralrngeDAPVyepFDGIVLGDTFQMYEdDDKLDLDV
FTANNDRMERQRLTPVQVIVGNPPYSVGQSSANDNNANLKYPTLDRRIEDSYAKYSTATNKNSLYDSYLRAFRWATDRIHTQGVVAFVSNNGWVDGNTAD
GVRLSLAQDFSEIYVFNLRGNSRTGGDLAKREGGNVFN--VRVGTQIIVAVKNPQLSGCRILYKDIGDNLSADAKLNEIAVATIEGAEWQTISPNEYGDW
ISQRSVDFDTWPVLGDKKNKSALKVFQTFSAGLKTGRDAWCYGPTSAQVKTNITRLLETYEQAQQRFNSWVVDNGVTsPKEADVNQflkqnpdlADSKKI
SWDSNLKMSLSRGDTFSFDpSSIQMSLYRPFFPQQTYFHVSLNQRRYQLPSMFPTPEHDNQGFYIVnPGSAKPFSTLATNLLPDLAMWGSnaGQFFTRWT
WEPietregeLdfGNGlfsttpkkgvegeildGYRRVDNITDEILKLYQSSLgedVTKDDIFYFVYAQLHDPAYREAYAADLKKMLPHIETPTDrarFDH
FVTAGKELMDLHINYEDVEPWDVEVKVKEKADPTDREtWRVTKMKWAKVRdpetkklvedhTTLIYNSSITISGIPEEAENYQLGSRSAIAWLIDRYQVK
KDKASGIVNDPNDWADEvgnpRYIVELIAKVTRVAVETMRIVEEL
>gi|15645292 (NC_000915) hypothetical protein [Helicobacter pylori 26695]
--------------------------------------------------------------------------MQCKFHQNSISYNDISPFLTQLQSGv
revRFKKGIIISTSNLTSNALNAIEQIRSTGMGIDIDEITEEDfiysrIDWEKFDPTKTQDEIPLCDKKKPRSHQTEAINATKEYFSDpkNARGKLIMAC
GTGKTYTSLKIMEALDSKITLFLAPSIALLSQTFREYAQEKSEPFYASIVCSDDKVGKSkdedNDDIKFSELPLKPSTRLEDILSVRKKAQKENKRFIIF
STYQSALRIKEAQEAGLGGIDLIICDEAHRTVGAMYSSnerDDKNAFTLCHSDKNIKAKKRLYMTATPKVYSESSKAKAKESDNVIYSMDDAEIFGEEIY
TLNFSKAIALDLLTDYKVIILAVRKENLSGVTNSVNKKIS-QLKAEGTKldkklinnefvcKIIGTHKGLAKQDLivlneknKEDHNLQNQYDTAPSQRA
INFCKSINTSKNIKDSFETIMECYDEELKKKsFKNLKISIDHIDGTMNCKDRlEKLEELN-QFEPNTCKVLSNARCLSEGVDVPALDSIVFFDGKSAMVD
IIQAVGRVMRKAKRKKRGYIILPIALEESeIQNLDEAVNNTNFKNIWKVIKALRSHDPslvDEATFKEKIKIFGSDDGNQSQR-----------------
----------------------------------------------------------------------------------------------------
----------------------------------------------------------------------------------------------------
----------------------------------------------------------------------------------------------------
----------------------------------------------------------------------------------------------------
----------------------------------------------------------------------------------------------------
----------------------------------------------------------------------------------------------------
----------------------------------------------------------------------------------------------------
----------------------------------------------------------------------------------------------------
-------------------------------------------------------------
>gi|15645293 (NC_000915) hypothetical protein [Helicobacter pylori 26695]
----------------------------------------------------------------------------------------------------
----------------------------------------------------------------------------------------------------
----------------------------------------------------------------------------------------------------
----------------------------------------------------------------------------------------------------
----------------------------------------------------------------------------------------------------
----------------------------------------------------------------------------------------------------
--MTQAW-LMKPL---------LKKKSKSLEAMMATNHNDE-KTLFDAILLQDLADAMYNVMPTKLGDRNYWENFTKKTGNIARTLNNRLKIIFDKNPEF
FHGFLDSLRENIHQNIKEDEALDMITSHIITKPIFDALFGDNIKNPIAKALDKMVEKLSTLGLEGETKDLKNLYESVKTEALHAKSQKSQQELIKNLYNT
FFKEAFKKQSEKLGIVYTPIEVVDFILRATNGILKKHFNTDFNDQSITIFDPFTGTGSFIARLLSkenALISDEALKEKFQKNLFAFDIVLLSYYIALIN
ITQAAQNRDGSLNNFKNIALTDSLDYLEEKTNKGVLP--LYEDLKENKGIKdtlanqnIRVIIGNPPYSAGAKSQNDNNQNLSHPKLEKLVYEKYGKNST
SRSVgKTTRDTLIQSIRMASDVVKDRGVIGFVVNGGFIDSKSADGFRKCVAKEFSHLYVLNLRGNQRTSGEVSKKEGGKIFDSGSRATVAIIFFVKDKST
PDNTIFYYEVEDYLKREAKLNWLANFENLDfVPFEKITPNDKGDWINQRNDAFEKLIPLKRDK-TLqNDSVFDINSLGVVSGRDPWVYNFSPNILTQSVQ
KCIDTYNADLKRFNARFREAFKQraqsVKAGDLYKqlndkeitTDKTKIAWTDGLKNKLIKNKSarESSEERVRLALYRPFNKQWLYWDKDWINRQREFS
KIFPDKDAQNVVINTGVGNGKDFSALVSDFISDYSLISPNQAYPLYYYDDLGNRHYAISGYCLNLFRRHYGDNLIAEEEIFYYIYAIFHHKGYLEKYKNS
LAKEAPRIALSEDFKELSVLGKELAELHLNYESGEMHDNIKYTTLMNAEIEGYYDVDKMTK--KGDCIIYNQNIAITKIPKKAFDYVINGKSAIDWVIER
YQKTMDKESLIENNPNDYAGGKYVFELLCRVITLSVKSVDLIEKI
>gi|15841510 (NC_002755) helicase, putative/conserved hypothetical protein [Mycobacterium tuberculosis CDC1551]
MGSVHDVIEAFRKAPSNAERGTKFEQLMVRYFElDPTMAQQYDAVWRWIDWPERRGRTDTGIDLVARErDTGNYTAIQCKFYEptHTLAKGDIDSFFTAS
GKTGFTNRVIISTTDrWGRNAEDALADQLVPVQRIGMAEIAESPIDWDIAWPaGDLQVNLTPAKRHELRPHQQQAIDAVFRGFAVgNDRGKLIMACGTGK
TFTALKIAERIAAdnggsARILLLVPSISLLSQTLREWTAQSELDVRAFAVCSDTKVSRSAEDYHVHDVPIPVTTDARVLLHEMAHRRRAQGLTVVFCTY
QSLPTVAKAQRLGVDEFDLVMCDEAHRTTGVTLAGDDESNFVRVHDGQYLKAARRLYMTATPRIFTESIKDRADQHSAELVSMDDELTFGPEFHRLSFGE
AVERGLLTDYKVMVLTVDQGVIAPRLQQELSGVSGELMLDDASKIVGCWNGLAKRSG-----TGIVAGEPPMRRAVAFAKDIKTSKQVAELFPKVVEAYR
-ELVDDGPGLACSVRHVDGTFNALVRnEQLAWLKGVVAEDECRILSNARCLSEGVDVPALDAVLFLNPRNSIVDVVQSVGRVMRKSPGKDYGYVILPVAV
PEGVEPSAALADNKRFKVVWQVLNALRSHDErfdAMVNSIALNVKPTKTGEGSDKLLGghigptsDEAGPAVAEQLAMfslsqwqEAIYARIVDKVGTRT
YWEQWAADVADIAATLTTRIHaLLGGAdATAaaAFEQFLAGLRDNLNDSITPDDAISMLSQHLITKPVFDALFAGHdfaSHNPVSRAMQKMVDTVGGAGL
EAETARLEGFYESVRRRAGEVTSAEGKQQVIAELYEKFFRIGFKKQAEALGIVYTPVEVVDFIVRAADFVSRKHFGRGLTDEGVHILDGFAGTGTFITRL
LQSdLITAADLTRKYSQELHANEIMLLAYYIAAVNIESTYHALAGktaDADAyepFPGMALADTFQISEaGDSMDAIMFPYNNARILRQLATPISVIIGN
PPYSVGQSSANDLNANVKYPTLDGRIEQTYAKRSTAQLKNSLYDSYIRAFRWATDRIGDNGVVGFVSNGGYIDGNTADGMRLSLADDYAAVYVYNLRGNQ
RTAGELSRQEGGKVFGGGSRNTVAIFLGIKDPKHSGpCDVLYRDIGDYLSREEKLRIVGDGYLDTVEWQTVTPNLHGDWVNQRDDAFSAWPVIGDKKAAL
dVTRVFANYSAGLKTSRDAWCYNFSRGALEANIGRTIDFYNSEVDRINEIRGRDAKTpPVDALIT-VDSAKFSWDRINKRQVAQGIRIEFApAGMRLGTY
RPFTKEHAYLDPNqqLNNCTYQLPSMFPTPEHGNVGYYVVgMGSDKPFSCLMLNAIPDLAFWGSsnGQFFPRWTYEKteprdgeLdfESTtnaevddhGY
RRVDNITGVILKLYRDTIgdqVTKDDIFYYVYGLLHDPAYRTKYAADLKKMLPHIPTPETrerFDQLASAGRKLADLHVGYESVKPYPLDVQLKPGADPE
DREtWRVEKMKWKSKQdhSTIIYNSRVTIAGIPDEAERYLLGSRSALGWIIDRYRVTTDKASGIVNDPNDWCDEhanpTYIVDLIKKVTTVSVETMKIVD
SI
>gi|15611679 (NC_000921) putative [Helicobacter pylori J99]
ISAYELIKEKLHAIPNQRHKGSLFEKISKQFLQEHDSANEYESIDLWYDWKLRGNERDKGIDIVITTSNKEYIAVQCKFHQNSISYNDISPFLTQLLSGv
ggvKFKKGIIISTSNLTSEALKAIEQIRSTGMGIDIDEITEEDfiysrIDWEKFDPTKTEDEIPLCDKKRPRPHQTEAIEKTKEYFSDpkNARGKLIMAC
GTGKTYTSLKIMESLDPKITLFLAPSIALLSQTFREYAQEKSEPFYASIVCSDDKTGQSknedNDDIKFSELPIKPSTRLEDILSTYEKAQKENKRFIIF
STYQSALRIKEAQEAGLNGIDLIICDEAHRTVGAMYSTnerDDKNAFTLCHSDENIKATKRLYMTATPKVYSESSKAKAKEKDNVIYSMDDAQTFGEEIY
TLNFERAIALDLLTDYKVIILAVRSENLSGVTNSVNKKIS-QLEAKRH----------------------------------------------------
----------------------------------------------------------------------------------------------------
----------------------------------------------------------------------------------------------------
----------------------------------------------------------------------------------------------------
----------------------------------------------------------------------------------------------------
----------------------------------------------------------------------------------------------------
----------------------------------------------------------------------------------------------------
----------------------------------------------------------------------------------------------------
----------------------------------------------------------------------------------------------------
----------------------------------------------------------------------------------------------------
----------------------------------------------------------------------------------------------------
------------------------------------
>gi|15611680 (NC_000921) putative [Helicobacter pylori J99]
----------------------------------------------------------------------------------------------------
----------------------------------------------------------------------------------------------------
----------------------------------------------------------------------------------------------------
----------------------------------------------------------------------------------------------------
----MDKKLINNEFVCKIVGTHKGLAKQDV-------IALDDENQEDNDLKN-KADTFVSQRAISFCKSIQTSKNIKDSFETIMECYDEELKKKsFKNLK
ISIDHVDGTMNCKERLDKLENLNTFEPNICKVLSNARCLSEGVDVPALDSVIFFDGRSAMVDIIQAVGRVMRKAKNKKRGYIILPIALRESeIKNLDEAV
KNTNFQNIWKVLKALRSHDSSLVDeaiFKEKIKIFGSDDASNPDDEEelqkdkteqssndpkeaqKTLFDAILLQDLANAVYNVMPTKLGDRNYWENFAK
KTGNIARTLNERLKELFGKNPEIFDNFLTSLRGNIHQSIKEEEALDMIISHIITKPIFDAIFGDNIKNPIAKALDKMVLKLSDLGLEGETKDLKNLYESV
KTEAARAKSQKSQQELIKNLYNTFFKEAFRKQSEKLGIVYTPIEVVDFILRATNGILKKHFNTDFNDQSITIFDPFMGTGSFIARLLSkenDFISDEALK
EKFQKGLFAFDIVLLSYYIALINITQAAQNRDSSLKNFKNIALTDSLDYLEEKNDKGVIPGfeYLFEDLKENKEIKttmekqnIRVIIGNPPYSSGAKSE
NDNNQNLSHPKLEKRVYETYGKNSTAQNKNSTRDTLIHSIRMASDLLKDKGVLGFVVNGSFIDSKSADGFRKCVAQDFSHLYALNLRGNARTSGEERKKQ
GDGIFDSGSRVTVAIIFFVKDKDAPNHTIFYYEVEDYLKREAKLNLLANFENLDsVPFKEITPNDKGDWINQRNDDFEKLIPLKRDKKSKiFNAIFDLNS
NGVKTSRDPWVYNFSQKTLMQSVQNCIDTYNADLKRFNERFREAFKQrtakdkgiKKSADRYKhlndreitTDKTKIAWTDGLKNKLIKNENlpESGMER
VRLALYRPFNKQWLYWDKNLINRQSQLPKIFPDKSARNVVINTGVGNGKDFSALVSDFISDFSLISPNQAYPLYYYDDLGNRYNAISGYALNLFRRHYKD
NAITEEEIFYYIYAIFHHKGYLEKYKNSLAKEAPRIALSEDFKELSMLGKELAELHLNYESGEMHTSVKHNLLESAEMEGYYDVIQMKKDKKGDRIKYNH
HITITQIPKKAFDYVVNGKSAIDWVIERYQITKDKDSLIENNPNHYAGGKYIFELLCRVITLSVKSVDLIEKI
>gi|18450304 (NC_003383) similar to putative helicase [Listeria innocua]
KQTFDDLINQINTVSKdvQRERGTLFEKLTLAYLKnEPTYKALYQNVWLLSEVPESYgiPKKDTGVDLVAEQKNGDLVAIQAKFYTNKVGKSEINSFVAE
LGKSYYQRGLIVSTMDdWNSNARETIDQNEKGIEIIGLSDLRNSQIDWSQFNF-ERPENVVVKKPKKLREYQQTAKDNALSHFKENERGQLIMAPGTGKT
FTSLKISEALAKdkagpFKVLYLVPSIQLLTQTLRGWNNDTELTITSMAVTSDRDASRGtdgTEDIKASDIGYPATTSSKKILQNWHDFEslpKPTDMLV
VFSTYQSIEVIGEAQKEGFPEFDFIISDEAHRTTGAHEATKEASAFSKVHSNTNVKGLKRMYQTATPKIYGESAKKNAKDKSILLSSMDDESKYGEVFFR
MGFGQAVSRDILTDYKVMVLAVDEAAIQKDMQRTLADPENGLNIDDVGRIVGIWNGMMRRNGYKNPIKNSPYDGAPLERAIAFTRTIEESKKVSGQFEEV
VNEYISEAIED-ESIHLSMRHADGQMNALQKgeiLDWLANPNK-PANEARIVSNVRFLTEGIDIPTLDAVIFLSPKKSQVDIVQAVGRIMRKAEGKDYGY
IILPIVIPTGe-KPETILDNNKNYETVWQVINALRSVDErfeAMIDklnmaKPKQLKVIGVGSAPDQGNDQdKTIENSPVQTELEfewdkfeGAIFGKIV
QKVGDRKYLENWSKDVAKIAERQINWIKnKLSDKkDPIslEFKKFVSSLQHNINESIDEKQAAEMLSQHLITKPIFEALFAEYsfvNQNPVSQAMESIVS
ELEKAGFAKEQENLEPLYESVRMRAEGIEKAEDKQKIIVTLYDKFFKTAFKATTERLGIVFTPIEVVDFIVHSVDDVLKQHFGKSLASEGVHVLDPFTGT
GTFIVRTLTylkeqmdAgEISLADITRKFTQELHANEIVLLSYYIAAINIEATFDEINGDEEGyvpFEGIVLTDTFESTEtEDTLDDDYFGTNDERLKRQ
QSIPITVIMGNPPYSAKQKNEDGNQIRTTYEKLDASLQNSWVETSTATNKNNLFDSYIRAMRWSSDRISDNGVIGFITNNSFIDGNAMDGMRQSLLEEFS
DIYVLNLKGGIRgKTKDQSVLEGGNIFDIMTGVTI-IMLIKKSDYTGKGRIHYLDIGNNLDKYQKLEKLKNWKSLNgatSEFQNIIPNEKGDWINQRNSN
FDELISLGNKKT--QNALFIDYTGGITTGRDDWSWNFSQSQVEITMKTSIDYYNQYLGDTNI--------------YKEDVSDISWTRSLKQRYERREPQ
SWQgDRIYLGMYRPFTKKHVYYAQAWIDRQYQMSKVLPVSTSSNLMISLSnkTG-GKQFSTLILDVLPDRNIFAGgSQNLPKYLYQNNNNGGLFDSDEKY
SAIRPEVLKRLsnLSEEDAMYYIYGVFHSVQYGEKYYEDLAKSFPKIPNVKHKEKYIKIGKELADLHLNYENQPIWEGID---VQISELD--YRVKKMKH
PKKGvlDTIIYNESITIKNIPEKAYEYVVNGRPAIEWIIDQYQVKTDKKSGITDDPNEFSDDpKYILNLLLSVITVSMRTLELIDEL
#
NULL   3706	5728	4211	4064	4839	3729	4763	4308	4069	3323	5509	4640	4464	4938	4285	4423	3815	3783	6325	4665	
AVER   3739	7241	3726	3910	4547	4158	6002	3769	3647	3589	5782	4181	4937	4776	4380	3888	4114	4097	6279	4696	
HMM    A	C	D	E	F	G	H	I	K	L	M	N	P	Q	R	S	T	V	W	Y	
       M->M	M->I	M->D	I->M	I->I	D->M	D->D	Neff	Neff_I	Neff_D
       0	*	*	0	*	0	*	99999	99999	99999	
M 1    *	*	*	*	*	*	*	2043	2092	*	936	*	*	*	*	*	*	*	*	*	1
       0	*	*	*	*	*	*	2039	0	0	

S 2    *	*	*	*	*	2420	*	*	*	*	*	*	*	2092	*	790	*	*	*	*	2
       0	*	*	*	*	*	*	2039	0	0	

T 3    2043	*	*	*	*	*	*	*	*	*	*	*	*	*	*	2420	810	*	*	*	3
       0	*	*	*	*	*	*	2039	0	0	

V 4    *	*	*	*	2092	*	*	2353	*	*	*	*	*	*	*	*	*	1613	*	2043	4
       0	*	*	*	*	*	*	2039	0	0	

H 5    *	*	2092	2043	*	*	1613	*	*	*	*	*	*	*	*	*	2353	*	*	*	5
       0	*	*	*	*	*	*	2039	0	0	

D 6    *	*	401	*	*	*	*	*	*	2043	*	*	*	*	*	*	*	*	*	*	6
       0	*	*	*	*	*	*	2039	0	0	

V 7    2353	*	*	*	*	*	*	2043	*	2092	*	*	*	*	*	*	*	1613	*	*	7
       0	*	*	*	*	*	*	2039	0	0	

I 8    *	*	*	*	*	*	*	833	2043	*	*	*	*	*	*	*	*	2353	*	*	8
       0	*	*	*	*	*	*	2039	0	0	

E 9    *	*	*	812	*	*	*	*	*	*	*	2092	*	*	*	2353	*	*	*	*	9
       0	*	*	*	*	*	*	2039	0	0	

A 10   936	*	*	*	*	*	*	*	2043	*	*	*	*	2092	*	*	*	*	*	*	10
       0	*	*	*	*	*	*	2039	0	0	

L 11   *	*	*	*	2420	*	*	2092	*	790	*	*	*	*	*	*	*	*	*	*	11
       0	*	*	*	*	*	*	2039	0	0	

R 12   *	*	*	*	*	*	2043	*	*	*	*	2092	*	*	936	*	*	*	*	*	12
       0	*	*	*	*	*	*	2039	0	0	

T 13   2043	*	*	*	*	*	*	*	2420	*	*	*	*	*	*	*	810	*	*	*	13
       0	*	*	*	*	*	*	2039	0	0	

A 14   1613	*	*	*	*	*	*	2043	*	2353	*	*	*	*	*	*	*	2092	*	*	14
       0	*	*	*	*	*	*	2039	0	0	

P 15   *	*	*	*	*	*	*	*	*	*	*	*	386	*	*	2092	*	*	*	*	15
       0	*	*	*	*	*	*	2039	0	0	

S 16   *	*	*	*	*	*	*	*	2092	*	*	2043	*	*	*	936	*	*	*	*	16
       386	2092	*	1000	1000	*	*	2039	1000	0	

Q 17   *	*	*	*	*	*	*	*	*	*	*	2420	*	299	*	*	*	*	*	*	17
       0	*	*	*	*	*	*	2039	0	0	

R 18   2420	*	*	*	*	*	*	*	*	*	*	*	*	*	696	2353	*	*	*	*	18
       0	*	*	*	*	*	*	2039	0	0	

E 19   2353	*	*	833	*	*	2043	*	*	*	*	*	*	*	*	*	*	*	*	*	19
       0	*	*	*	*	*	*	2039	0	0	

R 20   *	*	*	*	*	*	*	*	2043	*	*	*	*	2353	833	*	*	*	*	*	20
       0	*	*	*	*	*	*	2039	0	0	

G 21   *	*	*	*	*	0	*	*	*	*	*	*	*	*	*	*	*	*	*	*	21
       0	*	*	*	*	*	*	2039	0	0	

T 22   *	*	*	*	*	*	*	*	*	2353	*	*	*	*	*	2043	833	*	*	*	22
       0	*	*	*	*	*	*	2039	0	0	

L 23   2353	*	*	*	*	*	*	*	2420	696	*	*	*	*	*	*	*	*	*	*	23
       0	*	*	*	*	*	*	2039	0	0	

F 24   *	*	*	*	0	*	*	*	*	*	*	*	*	*	*	*	*	*	*	*	24
       0	*	*	*	*	*	*	2039	0	0	

E 25   *	*	*	0	*	*	*	*	*	*	*	*	*	*	*	*	*	*	*	*	25
       0	*	*	*	*	*	*	2039	0	0	

K 26   *	*	*	*	*	*	*	*	299	*	*	*	*	2420	*	*	*	*	*	*	26
       0	*	*	*	*	*	*	2039	0	0	

L 27   *	*	*	*	*	*	*	2043	*	401	*	*	*	*	*	*	*	*	*	*	27
       0	*	*	*	*	*	*	2039	0	0	

M 28   *	*	*	*	*	*	*	*	*	*	936	*	*	*	*	2043	2092	*	*	*	28
       0	*	*	*	*	*	*	2039	0	0	

V 29   *	*	*	*	*	*	*	*	2043	2092	*	*	*	*	*	*	*	936	*	*	29
       0	*	*	*	*	*	*	2039	0	0	

R 30   2092	*	*	*	*	*	*	*	*	*	*	2353	*	2043	1613	*	*	*	*	*	30
       0	*	*	*	*	*	*	2039	0	0	

Y 31   *	*	*	*	1189	*	*	*	*	*	*	*	*	*	*	*	*	*	*	833	31
       0	*	*	*	*	*	*	2039	0	0	

L 32   *	*	*	*	2420	*	*	2353	*	696	*	*	*	*	*	*	*	*	*	*	32
       0	*	*	*	*	*	*	2039	0	0	

K 33   *	*	*	2420	*	*	*	*	810	*	*	*	*	2043	*	*	*	*	*	*	33
       1386	696	*	0	*	*	*	2039	1705	0	

D 34   *	*	936	1067	*	*	*	*	*	*	*	*	*	*	*	*	*	*	*	*	34
       0	*	*	*	*	*	*	2039	0	0	

P 35   *	*	*	*	*	*	2043	*	*	*	*	*	401	*	*	*	*	*	*	*	35
       0	*	*	*	*	*	*	2039	0	0	

T 36   *	*	2043	*	*	*	*	*	*	*	*	*	*	*	*	*	401	*	*	*	36
       0	*	*	*	*	*	*	2039	0	0	

M 37   *	*	*	*	*	*	*	*	*	2353	1613	*	*	*	*	2043	*	*	*	2092	37
       0	*	*	*	*	*	*	2039	0	0	

A 38   812	*	*	*	*	*	*	*	2092	*	*	*	*	*	*	2353	*	*	*	*	38
       0	*	*	*	*	*	*	2039	0	0	

Q 39   2092	*	*	*	*	*	*	*	*	*	*	2043	*	1613	*	*	2353	*	*	*	39
       0	*	*	*	*	*	*	2039	0	0	

E 40   *	*	*	790	*	*	*	*	*	2092	*	*	*	2420	*	*	*	*	*	*	40
       0	*	*	*	*	*	*	2039	0	0	

Y 41   *	*	*	*	2353	*	*	*	*	*	*	*	*	*	*	*	*	*	*	314	41
       0	*	*	*	*	*	*	2039	0	0	

D 42   *	*	936	2043	*	*	*	*	*	*	*	*	*	2092	*	*	*	*	*	*	42
       0	*	*	*	*	*	*	2039	0	0	

A 43   1613	*	*	2353	*	*	*	*	*	*	*	2092	*	*	*	2043	*	*	*	*	43
       0	*	*	*	*	*	*	2039	0	0	

V 44   *	*	*	*	*	*	*	2043	*	*	*	*	*	*	*	*	*	401	*	*	44
       0	*	*	*	*	*	*	2039	0	0	

W 45   *	*	2043	*	*	*	2353	*	*	*	*	*	*	*	*	*	*	*	833	*	45
       0	*	*	*	*	*	*	2039	0	0	

L 46   *	*	*	*	*	*	*	*	*	696	*	*	*	*	1386	*	*	*	*	*	46
       0	*	*	*	*	*	*	2039	0	0	

W 47   *	*	*	*	*	*	*	*	*	2092	*	*	*	*	*	*	*	*	386	*	47
       0	*	*	*	*	*	*	2039	0	0	

I 48   *	*	*	*	*	*	*	1613	*	*	*	*	*	*	*	2092	*	2353	*	2043	48
       0	*	*	*	*	*	*	2039	0	0	

D 49   *	*	386	2092	*	*	*	*	*	*	*	*	*	*	*	*	*	*	*	*	49
       0	*	*	*	*	*	*	2039	0	0	

W 50   *	*	*	*	*	*	*	*	*	*	*	*	*	*	*	*	*	2092	386	*	50
       0	*	*	*	*	*	*	2039	0	0	

P 51   *	*	*	*	*	*	*	*	2043	*	*	*	401	*	*	*	*	*	*	*	51
       0	*	*	*	*	*	*	2039	0	0	

E 52   *	*	*	833	*	*	*	*	*	2043	*	*	*	*	*	*	*	*	*	2353	52
       0	*	*	*	*	*	*	2039	0	0	

R 53   *	*	*	*	*	*	*	*	*	*	*	2353	*	*	812	2092	*	*	*	*	53
       0	*	*	*	*	*	*	2039	0	0	

G 54   *	*	*	*	*	790	*	*	*	*	*	*	*	*	2420	*	*	*	*	2092	54
       386	2092	*	1000	1000	*	*	2039	1000	0	

G 55   *	*	*	*	*	936	*	*	*	*	*	2043	2092	*	*	*	*	*	*	*	55
       0	*	*	*	*	*	*	2039	0	0	

R 56   *	*	*	2043	*	*	*	*	2092	*	*	*	*	*	1613	*	2353	*	*	*	56
       0	*	*	*	*	*	*	2039	0	0	

T 57   *	*	*	*	*	*	*	*	2092	*	2353	*	*	*	2043	*	1613	*	*	*	57
       0	*	*	*	*	*	*	2039	0	0	

D 58   *	*	0	*	*	*	*	*	*	*	*	*	*	*	*	*	*	*	*	*	58
       0	*	*	*	*	*	*	2039	0	0	

T 59   *	*	*	*	*	*	*	*	2043	*	*	*	*	*	*	*	401	*	*	*	59
       0	*	*	*	*	*	*	2039	0	0	

G 60   *	*	*	*	*	0	*	*	*	*	*	*	*	*	*	*	*	*	*	*	60
       0	*	*	*	*	*	*	2039	0	0	

I 61   *	*	*	*	*	*	*	386	*	*	*	*	*	*	*	*	*	2092	*	*	61
       0	*	*	*	*	*	*	2039	0	0	

D 62   *	*	0	*	*	*	*	*	*	*	*	*	*	*	*	*	*	*	*	*	62
       0	*	*	*	*	*	*	2039	0	0	

L 63   *	*	*	*	*	*	*	2043	*	401	*	*	*	*	*	*	*	*	*	*	63
       0	*	*	*	*	*	*	2039	0	0	

V 64   *	*	*	*	*	*	*	*	*	*	*	*	*	*	*	*	*	0	*	*	64
       0	*	*	*	*	*	*	2039	0	0	

A 65   401	*	*	*	*	*	*	2043	*	*	*	*	*	*	*	*	*	*	*	*	65
       0	*	*	*	*	*	*	2039	0	0	

R 66   *	*	*	2092	*	*	*	*	*	*	*	*	*	*	1613	*	2043	*	*	2353	66
       0	*	*	*	*	*	*	2039	0	0	

E 67   *	*	*	1613	*	*	*	*	*	*	*	2353	*	2092	*	*	2043	*	*	*	67
       696	1386	*	0	*	*	*	2039	1309	0	

D 68   *	*	936	*	*	*	*	*	2092	*	*	*	*	*	*	2043	*	*	*	*	68
       0	*	*	*	*	*	*	2039	0	0	

N 69   *	*	2353	*	*	*	*	*	*	*	*	696	*	*	*	*	2420	*	*	*	69
       0	*	*	*	*	*	*	2039	0	0	

G 70   *	*	2353	*	*	833	*	*	2043	*	*	*	*	*	*	*	*	*	*	*	70
       0	*	*	*	*	*	*	2039	0	0	

N 71   2353	*	2092	2043	*	*	*	*	*	*	*	1613	*	*	*	*	*	*	*	*	71
       0	*	*	*	*	*	*	2039	0	0	

Y 72   *	*	*	*	*	*	*	*	*	2092	*	*	*	*	*	*	*	*	*	386	72
       0	*	*	*	*	*	*	2039	0	0	

T 73   *	*	*	*	*	*	*	2043	*	*	*	*	*	*	*	*	936	2092	*	*	73
       0	*	*	*	*	*	*	2039	0	0	

A 74   0	*	*	*	*	*	*	*	*	*	*	*	*	*	*	*	*	*	*	*	74
       0	*	*	*	*	*	*	2039	0	0	

I 75   *	*	*	*	*	*	*	529	*	*	2707	*	*	*	*	*	*	2699	*	*	75
       0	*	*	*	*	*	*	2025	0	0	

Q 76   *	*	*	*	*	*	*	*	*	*	*	*	*	0	*	*	*	*	*	*	76
       0	*	*	*	*	*	*	2025	0	0	

C 77   2194	356	*	*	*	*	*	*	*	*	*	*	*	*	*	*	*	*	*	*	77
       0	*	*	*	*	*	*	2025	0	0	

K 78   *	*	*	*	*	*	*	*	0	*	*	*	*	*	*	*	*	*	*	*	78
       0	*	*	*	*	*	*	2025	0	0	

F 79   *	*	*	*	0	*	*	*	*	*	*	*	*	*	*	*	*	*	*	*	79
       0	*	*	*	*	*	*	2025	0	0	

Y 80   *	*	*	*	*	*	1703	*	*	*	*	*	*	*	*	*	*	*	*	529	80
       0	*	*	*	*	*	*	2025	0	0	

Q 81   *	*	*	2508	*	*	*	*	*	2484	*	*	*	1228	*	*	2194	*	*	*	81
       632	1496	*	1000	1000	*	*	2025	1309	0	

N 82   *	*	*	*	*	*	2508	*	*	*	*	632	*	*	*	*	2484	*	*	*	82
       0	*	*	*	*	*	*	2025	0	0	

S 83   *	*	*	*	*	*	*	*	2194	*	*	*	*	*	*	723	2508	*	*	*	83
       0	*	*	*	*	*	*	2025	0	0	

L 84   *	*	*	*	*	*	*	1703	*	1076	*	*	*	*	*	*	*	2194	*	*	84
       0	*	*	*	*	*	*	2025	0	0	

A 85   1076	*	*	*	*	2194	*	*	*	*	*	*	*	*	*	1703	*	*	*	*	85
       0	*	*	*	*	*	*	2025	0	0	

K 86   *	*	*	*	*	*	*	*	529	*	*	*	*	*	*	*	*	*	*	1703	86
       0	*	*	*	*	*	*	2025	0	0	

G 87   *	*	*	*	*	1076	*	*	*	*	*	1703	*	*	*	2194	*	*	*	*	87
       0	*	*	*	*	*	*	2025	0	0	

D 88   *	*	731	2194	*	*	*	*	*	*	*	*	*	2484	*	*	*	*	*	*	88
       0	*	*	*	*	*	*	2025	0	0	

I 89   *	*	*	*	*	*	*	284	*	2484	*	*	*	*	*	*	*	*	*	*	89
       0	*	*	*	*	*	*	2025	0	0	

D 90   *	*	1076	*	*	*	*	*	*	*	*	2194	*	*	*	1703	*	*	*	*	90
       0	*	*	*	*	*	*	2025	0	0	

S 91   *	*	*	*	*	*	*	*	*	*	*	*	1703	*	*	529	*	*	*	*	91
       0	*	*	*	*	*	*	2025	0	0	

F 92   *	*	*	*	0	*	*	*	*	*	*	*	*	*	*	*	*	*	*	*	92
       0	*	*	*	*	*	*	2025	0	0	

F 93   *	*	*	*	1076	*	*	*	*	1703	*	*	*	*	*	*	*	2194	*	*	93
       0	*	*	*	*	*	*	2025	0	0	

T 94   2194	*	*	2484	*	*	*	*	*	*	*	*	*	*	*	*	731	*	*	*	94
       0	*	*	*	*	*	*	2025	0	0	

A 95   1076	*	*	2194	*	*	*	*	*	*	*	*	*	1703	*	*	*	*	*	*	95
       0	*	*	*	*	*	*	2025	0	0	

L 96   *	*	*	*	*	*	*	*	*	632	*	*	*	*	*	1496	*	*	*	*	96
       0	*	*	*	*	*	*	2025	0	0	

G 97   *	*	*	*	*	529	*	*	*	2699	*	*	*	2707	*	*	*	*	*	*	97
       0	*	*	*	*	*	*	2025	0	0	

K 98   *	*	*	*	*	*	*	*	960	*	*	*	*	*	2484	1703	*	*	*	*	98
       0	*	*	*	*	*	*	2025	0	0	

T 99   *	*	*	*	*	1703	*	*	*	*	*	*	*	*	*	2194	1076	*	*	*	99
       960	1041	*	2446	292	*	*	2025	1556	0	

G 100  *	*	*	*	*	1759	*	*	2699	*	*	*	*	*	2707	2484	*	*	*	2194	100
       0	*	*	*	*	*	*	2025	0	0	

F 101  *	*	*	*	356	*	*	*	*	*	*	*	*	*	*	*	*	*	*	2194	101
       0	*	*	*	*	*	*	2025	0	0	

K 102  *	*	*	*	*	*	*	*	1228	*	*	*	*	2194	*	2484	2508	*	*	*	102
       0	*	*	*	*	*	*	2025	0	0	

N 103  *	*	*	*	*	*	*	*	1703	*	*	1076	*	*	2194	*	*	*	*	*	103
       0	*	*	*	*	*	*	2025	0	0	

G 104  *	*	*	*	*	632	*	*	*	*	*	*	*	*	1496	*	*	*	*	*	104
       0	*	*	*	*	*	*	2025	0	0	

L 105  *	*	*	*	*	*	*	1703	*	952	*	*	*	*	*	*	*	2508	*	*	105
       0	*	*	*	*	*	*	2025	0	0	

I 106  *	*	*	*	*	*	*	284	*	*	*	*	*	*	*	*	*	2484	*	*	106
       0	*	*	*	*	*	*	2025	0	0	

I 107  *	*	*	*	*	*	*	356	*	*	*	*	*	*	*	*	*	2194	*	*	107
       0	*	*	*	*	*	*	2025	0	0	

S 108  *	*	*	*	*	*	*	*	*	*	*	*	*	*	*	0	*	*	*	*	108
       0	*	*	*	*	*	*	2025	0	0	

T 109  *	*	*	*	*	*	*	*	*	*	*	*	*	*	*	*	0	*	*	*	109
       0	*	*	*	*	*	*	2025	0	0	

T 110  *	*	*	*	*	*	*	*	*	*	2194	*	*	*	*	1703	1076	*	*	*	110
       0	*	*	*	*	*	*	2025	0	0	

D 111  *	*	529	*	*	*	*	*	*	*	*	1703	*	*	*	*	*	*	*	*	111
       1228	803	*	0	*	*	*	2025	1705	0	

W 112  *	*	*	*	*	*	*	*	*	1703	*	*	*	*	*	*	*	*	529	*	112
       0	*	*	*	*	*	*	2025	0	0	

T 113  *	*	*	*	*	2508	*	*	*	*	*	2194	*	*	*	2484	1228	*	*	*	113
       0	*	*	*	*	*	*	2025	0	0	

S 114  *	*	*	*	*	*	*	*	*	*	*	*	*	*	2508	279	*	*	*	*	114
       0	*	*	*	*	*	*	2025	0	0	

N 115  *	*	*	2699	*	*	*	*	*	*	*	241	*	*	*	*	*	*	*	*	115
       0	*	*	*	*	*	*	2025	0	0	

A 116  0	*	*	*	*	*	*	*	*	*	*	*	*	*	*	*	*	*	*	*	116
       0	*	*	*	*	*	*	2025	0	0	

E 117  *	*	*	1076	*	*	*	*	*	1703	*	*	*	*	2194	*	*	*	*	*	117
       0	*	*	*	*	*	*	2025	0	0	

K 118  *	*	2508	2194	*	*	*	*	1144	*	*	2707	*	*	*	*	*	*	*	*	118
       0	*	*	*	*	*	*	2025	0	0	

A 119  731	*	*	*	*	*	*	*	*	*	2484	*	*	*	*	*	2194	*	*	*	119
       0	*	*	*	*	*	*	2025	0	0	

I 120  *	*	*	*	*	*	*	632	*	1496	*	*	*	*	*	*	*	*	*	*	120
       0	*	*	*	*	*	*	2025	0	0	

E 121  2508	*	2194	723	*	*	*	*	*	*	*	*	*	*	*	*	*	*	*	*	121
       0	*	*	*	*	*	*	2025	0	0	

Q 122  *	*	2508	*	*	*	*	*	*	*	*	2484	*	632	*	*	*	*	*	*	122
       0	*	*	*	*	*	*	2025	0	0	

Q 123  *	*	*	*	*	*	*	1703	*	*	*	2194	*	1076	*	*	*	*	*	*	123
       0	*	*	*	*	*	*	2025	0	0	

R 124  *	*	*	2194	*	*	*	*	*	2508	*	*	*	*	1228	*	2484	*	*	*	124
       0	*	*	*	*	*	*	2025	0	0	

S 125  *	*	*	*	*	*	*	2484	2194	*	*	*	*	*	*	1228	*	2508	*	*	125
       0	*	*	*	*	*	*	2025	0	0	

P 126  *	*	*	*	*	2194	*	*	*	*	*	*	1076	*	*	*	1703	*	*	*	126
       0	*	*	*	*	*	*	2025	0	0	

G 127  *	*	*	*	*	1228	*	2194	*	*	*	*	*	*	*	*	2484	2508	*	*	127
       0	*	*	*	*	*	*	2025	0	0	

M 128  *	*	*	2194	*	*	*	*	*	*	1228	2484	*	2508	*	*	*	*	*	*	128
       0	*	*	*	*	*	*	2025	0	0	

R 129  *	*	*	*	*	1703	*	2194	*	*	*	*	*	*	1076	*	*	*	*	*	129
       0	*	*	*	*	*	*	2025	0	0	

I 130  *	*	*	*	*	*	*	0	*	*	*	*	*	*	*	*	*	*	*	*	130
       0	*	*	*	*	*	*	2025	0	0	

G 131  *	*	1703	*	*	529	*	*	*	*	*	*	*	*	*	*	*	*	*	*	131
       0	*	*	*	*	*	*	2025	0	0	

L 132  *	*	*	*	*	*	*	1703	*	952	2508	*	*	*	*	*	*	*	*	*	132
       0	*	*	*	*	*	*	2025	0	0	

S 133  2508	*	1703	*	*	*	*	*	*	*	*	*	*	*	*	952	*	*	*	*	133
       0	*	*	*	*	*	*	2025	0	0	

E 134  2484	*	2194	731	*	*	*	*	*	*	*	*	*	*	*	*	*	*	*	*	134
       0	*	*	*	*	*	*	2025	0	0	

I 135  *	*	*	*	*	*	*	356	*	2194	*	*	*	*	*	*	*	*	*	*	135
       0	*	*	*	*	*	*	2025	0	0	

A 136  1076	*	*	*	*	*	*	*	*	*	*	*	*	*	2194	*	1703	*	*	*	136
       0	*	*	*	*	*	*	2025	0	0	

E 137  *	*	*	356	*	*	*	*	*	*	*	2194	*	*	*	*	*	*	*	*	137
       0	*	*	*	*	*	*	2025	0	0	

S 138  *	*	*	1703	*	*	*	*	*	*	*	*	*	*	*	529	*	*	*	*	138
       0	*	*	*	*	*	*	2025	0	0	

P 139  *	*	1703	*	*	*	*	*	*	*	*	*	1076	2194	*	*	*	*	*	*	139
       529	1703	*	2322	322	*	*	2025	1064	0	

I 140  *	*	*	*	*	*	*	0	*	*	*	*	*	*	*	*	*	*	*	*	140
       0	*	*	*	*	*	*	2025	0	0	

D 141  *	*	0	*	*	*	*	*	*	*	*	*	*	*	*	*	*	*	*	*	141
       0	*	*	*	*	*	*	2025	0	0	

W 142  *	*	*	*	*	*	*	*	*	*	*	*	*	*	*	*	*	*	0	*	142
       0	*	*	*	*	*	*	2025	0	0	

D 143  *	*	1076	1703	*	*	*	*	*	*	*	*	*	*	*	2194	*	*	*	*	143
       0	*	*	*	*	*	*	2025	0	0	

I 144  *	*	*	*	*	*	*	1076	1703	*	*	*	*	2194	*	*	*	*	*	*	144
       0	*	*	*	*	*	*	2025	0	0	

F 145  1496	*	*	*	632	*	*	*	*	*	*	*	*	*	*	*	*	*	*	*	145
       0	*	*	*	*	*	*	2025	0	0	

D 146  *	*	1228	*	*	*	*	*	*	*	*	2194	*	*	*	*	*	*	2508	2484	146
       0	*	*	*	*	*	*	2025	0	0	

P 147  *	*	*	*	2194	*	*	*	*	*	*	*	356	*	*	*	*	*	*	*	147
       1228	1496	2194	0	*	*	*	2025	1309	0	

T 148  *	*	*	*	*	2156	*	*	*	*	*	*	*	*	*	2144	864	*	*	*	148
       0	*	*	*	*	0	*	1752	0	1000	

E 149  *	*	2508	952	*	*	*	*	1703	*	*	*	*	*	*	*	*	*	*	*	149
       0	*	*	*	*	*	*	2025	0	0	

L 150  *	*	*	*	*	*	*	*	*	1076	*	*	*	*	2194	*	1703	*	*	*	150
       0	*	*	*	*	*	*	2025	0	0	

Q 151  *	*	*	2699	*	*	*	*	*	*	*	*	2194	1156	*	*	2484	*	*	*	151
       0	*	*	*	*	*	*	2025	0	0	

D 152  *	*	1228	2194	*	*	*	2484	*	*	*	*	*	*	*	*	*	2508	*	*	152
       0	*	*	*	*	*	*	2025	0	0	

N 153  *	*	*	1703	*	*	*	*	*	*	*	529	*	*	*	*	*	*	*	*	153
       0	*	*	*	*	*	*	2025	0	0	

L 154  *	*	*	*	*	*	*	1703	*	1076	*	*	*	*	*	*	*	2194	*	*	154
       0	*	*	*	*	*	*	2025	0	0	

P 155  *	*	*	*	*	*	*	*	*	*	*	*	1228	2484	*	*	2508	2194	*	*	155
       0	*	*	*	*	*	*	2025	0	0	

L 156  *	*	*	*	*	*	*	*	*	723	*	*	2508	*	*	*	*	2194	*	*	156
       0	*	*	*	*	*	*	2025	0	0	

K 157  2508	1703	*	*	*	*	*	*	952	*	*	*	*	*	*	*	*	*	*	*	157
       0	*	*	*	*	*	*	2025	0	0	

K 158  *	*	1703	2484	*	*	*	*	960	*	*	*	*	*	*	*	*	*	*	*	158
       0	*	*	*	*	*	*	2025	0	0	

P 159  *	*	*	*	*	*	*	*	1703	*	*	*	952	*	2508	*	*	*	*	*	159
       0	*	*	*	*	*	*	2025	0	0	

K 160  *	*	*	*	*	*	2508	*	632	*	*	*	*	*	*	*	*	*	*	2484	160
       0	*	*	*	*	*	*	2025	0	0	

K 161  *	*	*	2508	*	*	*	*	1025	*	*	*	*	*	2699	2484	*	*	*	*	161
       0	*	*	*	*	*	*	2025	0	0	

P 162  *	*	*	*	*	*	*	*	*	1342	*	*	723	*	*	*	*	*	*	*	162
       0	*	*	*	*	*	*	2025	0	0	

R 163  *	*	*	*	*	*	*	*	*	*	*	*	*	*	0	*	*	*	*	*	163
       0	*	*	*	*	*	*	2025	0	0	

P 164  *	*	*	2194	*	*	*	*	*	*	*	*	670	*	*	2707	*	*	*	*	164
       0	*	*	*	*	*	*	2025	0	0	

H 165  *	*	*	*	*	*	356	*	*	*	*	*	*	*	*	*	*	*	*	2194	165
       0	*	*	*	*	*	*	2025	0	0	

Q 166  *	*	*	*	*	*	*	*	*	*	*	*	*	0	*	*	*	*	*	*	166
       0	*	*	*	*	*	*	2025	0	0	

Q 167  *	*	*	*	*	*	*	*	*	*	*	*	*	529	*	*	1703	*	*	*	167
       0	*	*	*	*	*	*	2025	0	0	

T 168  *	*	*	1703	*	*	*	*	*	*	*	*	*	2508	*	*	952	*	*	*	168
       0	*	*	*	*	*	*	2025	0	0	

A 169  0	*	*	*	*	*	*	*	*	*	*	*	*	*	*	*	*	*	*	*	169
       0	*	*	*	*	*	*	2025	0	0	

I 170  *	*	*	*	*	*	*	356	2194	*	*	*	*	*	*	*	*	*	*	*	170
       0	*	*	*	*	*	*	2025	0	0	

D 171  *	*	960	1587	*	*	*	*	*	*	*	2707	*	*	*	*	*	*	*	*	171
       0	*	*	*	*	*	*	2025	0	0	

A 172  1156	*	*	*	*	*	*	*	1587	*	*	2194	*	*	*	*	*	*	*	*	172
       0	*	*	*	*	*	*	2025	0	0	

A 173  952	*	*	*	*	*	*	*	*	*	*	*	*	*	*	*	1703	2508	*	*	173
       0	*	*	*	*	*	*	2025	0	0	

K 174  *	*	*	*	2508	*	*	2484	1228	2194	*	*	*	*	*	*	*	*	*	*	174
       0	*	*	*	*	*	*	2025	0	0	

E 175  *	*	*	723	*	*	*	*	*	*	*	*	*	*	2508	2194	*	*	*	*	175
       0	*	*	*	*	*	*	2025	0	0	

G 176  *	*	*	*	*	1076	2194	*	*	*	*	*	*	*	*	*	*	*	*	1703	176
       0	*	*	*	*	*	*	2025	0	0	

F 177  *	*	*	*	0	*	*	*	*	*	*	*	*	*	*	*	*	*	*	*	177
       0	*	*	*	*	*	*	2025	0	0	

S 178  2508	*	*	*	*	*	*	*	2194	*	*	*	*	2484	*	1228	*	*	*	*	178
       0	*	*	*	*	*	*	2025	0	0	

D 179  *	*	1228	2194	*	*	*	*	*	*	*	*	*	*	*	*	2484	2508	*	*	179
       952	1050	*	716	1355	*	*	2025	1563	0	

N 180  *	*	*	*	*	*	2484	*	*	*	*	284	*	*	*	*	*	*	*	*	180
       0	*	*	*	*	*	*	2025	0	0	

D 181  1703	*	1076	2194	*	*	*	*	*	*	*	*	*	*	*	*	*	*	*	*	181
       0	*	*	*	*	*	*	2025	0	0	

R 182  *	*	*	*	*	*	*	*	*	*	*	*	*	*	0	*	*	*	*	*	182
       0	*	*	*	*	*	*	2025	0	0	

G 183  *	*	*	*	*	0	*	*	*	*	*	*	*	*	*	*	*	*	*	*	183
       0	*	*	*	*	*	*	2025	0	0	

K 184  *	*	*	*	*	*	*	*	356	*	*	*	*	2194	*	*	*	*	*	*	184
       0	*	*	*	*	*	*	2025	0	0	

L 185  *	*	*	*	*	*	*	*	*	0	*	*	*	*	*	*	*	*	*	*	185
       0	*	*	*	*	*	*	2025	0	0	

I 186  *	*	*	*	*	*	*	0	*	*	*	*	*	*	*	*	*	*	*	*	186
       0	*	*	*	*	*	*	2025	0	0	

M 187  *	*	*	*	*	*	*	*	*	*	0	*	*	*	*	*	*	*	*	*	187
       0	*	*	*	*	*	*	2025	0	0	

A 188  0	*	*	*	*	*	*	*	*	*	*	*	*	*	*	*	*	*	*	*	188
       0	*	*	*	*	*	*	2025	0	0	

C 189  *	356	*	*	*	*	*	*	*	*	*	*	2194	*	*	*	*	*	*	*	189
       0	*	*	*	*	*	*	2025	0	0	

G 190  *	*	*	*	*	0	*	*	*	*	*	*	*	*	*	*	*	*	*	*	190
       0	*	*	*	*	*	*	2025	0	0	

T 191  *	*	*	*	*	*	*	*	*	*	*	*	*	*	*	*	0	*	*	*	191
       0	*	*	*	*	*	*	2025	0	0	

G 192  *	*	*	*	*	0	*	*	*	*	*	*	*	*	*	*	*	*	*	*	192
       0	*	*	*	*	*	*	2025	0	0	

K 193  *	*	*	*	*	*	*	*	0	*	*	*	*	*	*	*	*	*	*	*	193
       0	*	*	*	*	*	*	2025	0	0	

T 194  *	*	*	*	*	*	*	*	*	*	*	*	*	*	*	*	0	*	*	*	194
       0	*	*	*	*	*	*	2025	0	0	

F 195  *	*	*	*	529	*	*	*	*	*	*	*	*	*	*	*	*	*	*	1703	195
       0	*	*	*	*	*	*	2025	0	0	

T 196  *	*	*	*	*	*	*	*	*	*	*	*	*	*	*	*	0	*	*	*	196
       0	*	*	*	*	*	*	2025	0	0	

S 197  1496	*	*	*	*	*	*	*	*	*	*	*	*	*	*	632	*	*	*	*	197
       0	*	*	*	*	*	*	2025	0	0	

L 198  *	*	*	*	*	*	*	*	*	0	*	*	*	*	*	*	*	*	*	*	198
       0	*	*	*	*	*	*	2025	0	0	

K 199  *	*	*	*	*	*	*	*	284	*	*	*	*	*	2484	*	*	*	*	*	199
       0	*	*	*	*	*	*	2025	0	0	

I 200  *	*	*	*	*	*	*	284	*	2484	*	*	*	*	*	*	*	*	*	*	200
       0	*	*	*	*	*	*	2025	0	0	

S 201  2508	*	*	*	*	*	*	*	*	*	1703	*	*	*	*	952	*	*	*	*	201
       0	*	*	*	*	*	*	2025	0	0	

E 202  *	*	*	0	*	*	*	*	*	*	*	*	*	*	*	*	*	*	*	*	202
       0	*	*	*	*	*	*	2025	0	0	

A 203  1025	*	*	2484	*	*	*	*	*	*	*	*	*	*	2508	2699	*	*	*	*	203
       0	*	*	*	*	*	*	2025	0	0	

L 204  *	*	*	*	*	*	*	2508	*	632	*	*	*	*	*	*	*	2484	*	*	204
       0	*	*	*	*	*	*	2025	0	0	

A 205  529	*	1703	*	*	*	*	*	*	*	*	*	*	*	*	*	*	*	*	*	205
       0	*	*	*	*	*	*	2025	0	0	

A 206  1759	*	*	*	*	*	*	*	2194	*	*	*	2699	*	2484	2707	*	*	*	*	206
       1228	803	*	2322	322	*	*	2025	1705	0	

A 207  1076	*	*	*	2194	*	*	*	1703	*	*	*	*	*	*	*	*	*	*	*	207
       0	*	*	*	*	*	*	2025	0	0	

R 208  *	*	*	*	*	*	*	1703	2194	*	*	*	*	*	1076	*	*	*	*	*	208
       0	*	*	*	*	*	*	2025	0	0	

I 209  *	*	*	*	*	*	*	1076	*	*	*	*	*	*	*	*	1703	2194	*	*	209
       0	*	*	*	*	*	*	2025	0	0	

L 210  *	*	*	*	*	*	*	*	*	0	*	*	*	*	*	*	*	*	*	*	210
       0	*	*	*	*	*	*	2025	0	0	

F 211  *	*	*	*	723	*	*	*	*	2508	*	*	*	*	*	*	*	*	*	2194	211
       0	*	*	*	*	*	*	2025	0	0	

L 212  *	*	*	*	*	*	*	*	*	0	*	*	*	*	*	*	*	*	*	*	212
       0	*	*	*	*	*	*	2025	0	0	

V 213  1703	*	*	*	*	*	*	*	*	*	*	*	*	*	*	*	*	529	*	*	213
       0	*	*	*	*	*	*	2025	0	0	

P 214  *	*	*	*	*	*	*	*	*	*	*	*	0	*	*	*	*	*	*	*	214
       0	*	*	*	*	*	*	2025	0	0	

S 215  *	*	*	*	*	*	*	*	*	*	*	*	*	*	*	0	*	*	*	*	215
       0	*	*	*	*	*	*	2025	0	0	

I 216  *	*	*	*	*	*	*	0	*	*	*	*	*	*	*	*	*	*	*	*	216
       0	*	*	*	*	*	*	2025	0	0	

S 217  1703	*	*	*	*	*	*	*	*	*	*	*	*	2194	*	1076	*	*	*	*	217
       0	*	*	*	*	*	*	2025	0	0	

L 218  *	*	*	*	*	*	*	*	*	0	*	*	*	*	*	*	*	*	*	*	218
       0	*	*	*	*	*	*	2025	0	0	

L 219  *	*	*	*	*	*	*	*	*	0	*	*	*	*	*	*	*	*	*	*	219
       0	*	*	*	*	*	*	2025	0	0	

S 220  *	*	*	*	*	*	*	*	*	*	*	*	*	*	*	356	2194	*	*	*	220
       0	*	*	*	*	*	*	2025	0	0	

Q 221  *	*	*	*	*	*	*	*	*	*	*	*	*	0	*	*	*	*	*	*	221
       0	*	*	*	*	*	*	2025	0	0	

T 222  *	*	*	*	*	*	*	*	*	*	*	*	*	*	*	*	0	*	*	*	222
       0	*	*	*	*	*	*	2025	0	0	

L 223  *	*	*	*	1703	*	*	*	*	529	*	*	*	*	*	*	*	*	*	*	223
       0	*	*	*	*	*	*	2025	0	0	

R 224  *	*	*	*	*	*	*	*	2484	*	*	*	*	*	284	*	*	*	*	*	224
       0	*	*	*	*	*	*	2025	0	0	

E 225  *	*	*	356	*	2194	*	*	*	*	*	*	*	*	*	*	*	*	*	*	225
       0	*	*	*	*	*	*	2025	0	0	

W 226  *	*	*	*	*	*	*	*	*	*	*	*	*	*	*	*	*	*	529	1703	226
       0	*	*	*	*	*	*	2025	0	0	

T 227  1703	*	*	*	*	*	*	*	*	*	*	2194	*	*	*	*	1076	*	*	*	227
       0	*	*	*	*	*	*	2025	0	0	

A 228  1076	*	*	*	*	*	*	*	*	*	*	2194	*	1703	*	*	*	*	*	*	228
       0	*	*	*	*	*	*	2025	0	0	

Q 229  *	*	2194	1703	*	*	*	*	*	*	*	*	*	1076	*	*	*	*	*	*	229
       0	*	*	*	*	*	*	2025	0	0	

K 230  *	*	*	*	*	*	*	*	723	*	*	*	*	*	*	2508	2194	*	*	*	230
       0	*	*	*	*	*	*	2025	0	0	

E 231  *	*	*	960	*	*	*	*	*	*	*	*	*	*	*	1703	2484	*	*	*	231
       0	*	*	*	*	*	*	2025	0	0	

L 232  *	*	*	1703	*	*	*	*	*	960	2484	*	*	*	*	*	*	*	*	*	232
       0	*	*	*	*	*	*	2025	0	0	

D 233  *	*	1076	*	*	*	*	*	*	*	*	*	1703	*	*	*	2194	*	*	*	233
       0	*	*	*	*	*	*	2025	0	0	

F 234  *	*	*	*	1228	*	*	2194	*	2484	*	*	*	*	*	*	*	2508	*	*	234
       0	*	*	*	*	*	*	2025	0	0	

R 235  *	*	*	*	*	*	*	*	*	*	*	*	*	*	1076	*	2194	*	*	1703	235
       0	*	*	*	*	*	*	2025	0	0	

A 236  731	*	*	*	*	*	*	*	*	*	*	*	2484	*	*	2194	*	*	*	*	236
       0	*	*	*	*	*	*	2025	0	0	

S 237  *	*	*	*	2508	*	*	*	*	*	2194	*	*	*	*	1228	*	2484	*	*	237
       0	*	*	*	*	*	*	2025	0	0	

A 238  529	*	*	*	*	*	*	1703	*	*	*	*	*	*	*	*	*	*	*	*	238
       0	*	*	*	*	*	*	2025	0	0	

V 239  *	*	*	*	*	*	*	*	*	*	*	*	*	*	*	*	*	0	*	*	239
       0	*	*	*	*	*	*	2025	0	0	

C 240  *	356	*	*	*	*	*	*	*	*	*	*	*	*	*	*	2194	*	*	*	240
       0	*	*	*	*	*	*	2025	0	0	

S 241  *	*	*	*	*	*	*	*	*	*	*	*	*	*	*	0	*	*	*	*	241
       0	*	*	*	*	*	*	2025	0	0	

D 242  *	*	0	*	*	*	*	*	*	*	*	*	*	*	*	*	*	*	*	*	242
       0	*	*	*	*	*	*	2025	0	0	

D 243  *	*	1228	*	*	*	*	*	*	*	*	*	*	*	2194	2484	2508	*	*	*	243
       0	*	*	*	*	*	*	2025	0	0	

K 244  *	*	2194	*	*	*	*	*	356	*	*	*	*	*	*	*	*	*	*	*	244
       0	*	*	*	*	*	*	2025	0	0	

V 245  2194	*	*	*	*	*	*	*	*	*	*	*	*	*	*	*	2699	673	*	*	245
       0	*	*	*	*	*	*	2025	0	0	

S 246  *	*	*	*	*	1703	*	*	*	*	*	*	*	*	*	529	*	*	*	*	246
       0	*	*	*	*	*	*	2025	0	0	

R 247  *	*	*	*	*	*	*	*	1591	*	*	*	*	2699	960	*	*	*	*	*	247
       0	*	*	*	*	*	*	2025	0	0	

S 248  2484	*	*	*	*	2194	*	*	*	*	*	*	*	*	*	731	*	*	*	*	248
       1076	928	*	1850	469	*	*	2025	1585	0	

A 249  1076	*	*	*	*	*	*	*	*	*	*	1703	*	*	*	*	2194	*	*	*	249
       0	*	*	*	*	*	*	2025	0	0	

E 250  *	*	1703	529	*	*	*	*	*	*	*	*	*	*	*	*	*	*	*	*	250
       0	*	*	*	*	*	*	2025	0	0	

D 251  *	*	0	*	*	*	*	*	*	*	*	*	*	*	*	*	*	*	*	*	251
       0	*	*	*	*	*	*	2025	0	0	

I 252  *	*	*	*	*	*	*	279	*	*	*	*	*	*	*	*	*	*	*	2508	252
       0	*	*	*	*	*	*	2025	0	0	

K 253  2484	*	*	*	*	*	2508	*	632	*	*	*	*	*	*	*	*	*	*	*	253
       0	*	*	*	*	*	*	2025	0	0	

A 254  952	*	*	*	1703	*	*	*	*	*	*	*	*	*	*	*	*	2508	*	*	254
       0	*	*	*	*	*	*	2025	0	0	

S 255  *	*	*	*	*	*	2508	*	*	*	*	*	*	*	*	632	*	*	*	2484	255
       0	*	*	*	*	*	*	2025	0	0	

D 256  *	*	529	1703	*	*	*	*	*	*	*	*	*	*	*	*	*	*	*	*	256
       0	*	*	*	*	*	*	2025	0	0	

L 257  *	*	*	*	*	*	*	2194	*	723	*	*	*	*	*	*	*	2508	*	*	257
       0	*	*	*	*	*	*	2025	0	0	

P 258  *	*	*	2484	*	2194	*	*	*	*	*	*	731	*	*	*	*	*	*	*	258
       0	*	*	*	*	*	*	2025	0	0	

I 259  *	*	*	*	*	*	*	1154	*	2707	*	*	*	*	*	*	*	2484	*	2194	259
       0	*	*	*	*	*	*	2025	0	0	

P 260  *	*	*	*	*	*	*	*	1703	*	*	*	529	*	*	*	*	*	*	*	260
       0	*	*	*	*	*	*	2025	0	0	

V 261  2194	*	*	*	*	*	*	*	*	*	*	*	1703	*	*	*	*	1076	*	*	261
       0	*	*	*	*	*	*	2025	0	0	

S 262  *	*	*	*	*	*	*	*	*	*	*	*	*	*	*	723	1342	*	*	*	262
       0	*	*	*	*	*	*	2025	0	0	

T 263  *	*	*	*	*	*	*	*	*	*	*	*	*	*	*	*	0	*	*	*	263
       0	*	*	*	*	*	*	2025	0	0	

D 264  *	*	1076	*	*	*	*	*	*	*	*	*	*	*	1703	2194	*	*	*	*	264
       0	*	*	*	*	*	*	2025	0	0	

L 265  2508	*	*	*	*	2484	*	*	*	1228	*	*	*	*	*	2194	*	*	*	*	265
       0	*	*	*	*	*	*	2025	0	0	

E 266  2484	*	*	1228	*	*	*	*	2194	*	*	*	*	*	2508	*	*	*	*	*	266
       0	*	*	*	*	*	*	2025	0	0	

D 267  *	*	1228	*	*	*	*	*	2194	2484	*	*	*	*	*	*	*	2508	*	*	267
       0	*	*	*	*	*	*	2025	0	0	

I 268  *	*	*	*	*	*	*	279	*	2508	*	*	*	*	*	*	*	*	*	*	268
       0	*	*	*	*	*	*	2025	0	0	

L 269  2484	*	*	*	*	*	*	*	*	284	*	*	*	*	*	*	*	*	*	*	269
       0	*	*	*	*	*	*	2025	0	0	

S 270  *	*	*	2484	*	*	2508	*	*	*	*	*	*	2194	*	1228	*	*	*	*	270
       0	*	*	*	*	*	*	2025	0	0	

E 271  *	*	*	1759	*	*	*	*	2484	*	*	2194	*	*	*	*	2699	2707	*	*	271
       0	*	*	*	*	*	*	2025	0	0	

M 272  *	*	*	*	*	*	*	*	*	2484	1759	*	*	*	2707	*	*	*	2194	2699	272
       0	*	*	*	*	*	*	2025	0	0	

E 273  2508	*	*	1144	*	*	2194	*	2707	*	*	*	*	*	*	*	*	*	*	*	273
       0	*	*	*	*	*	*	2025	0	0	

H 274  *	*	2194	*	*	*	1076	*	1703	*	*	*	*	*	*	*	*	*	*	*	274
       0	*	*	*	*	*	*	2025	0	0	

R 275  1703	*	*	*	2194	*	*	*	*	*	*	*	*	*	1076	*	*	*	*	*	275
       0	*	*	*	*	*	*	2025	0	0	

Q 276  *	*	*	2194	*	*	*	*	2484	*	*	*	*	1228	2508	*	*	*	*	*	276
       356	2194	*	1585	585	*	*	2025	1000	0	

K 277  *	*	*	*	*	*	*	*	632	*	*	*	*	*	1496	*	*	*	*	*	277
       0	*	*	*	*	*	*	2025	0	0	

A 278  1076	*	*	1703	*	*	*	*	*	*	*	*	2194	*	*	*	*	*	*	*	278
       0	*	*	*	*	*	*	2025	0	0	

N 279  2484	*	*	*	*	*	*	*	*	*	*	1228	*	2508	*	*	2194	*	*	*	279
       0	*	*	*	*	*	*	2025	0	0	

G 280  *	*	2194	*	*	1076	*	*	1703	*	*	*	*	*	*	*	*	*	*	*	280
       0	*	*	*	*	*	*	2025	0	0	

L 281  *	*	*	*	*	*	*	*	*	1076	2194	*	*	*	1703	*	*	*	*	*	281
       0	*	*	*	*	*	*	2025	0	0	

T 282  *	*	*	*	1703	*	*	*	*	2194	*	*	*	*	*	*	1076	*	*	*	282
       0	*	*	*	*	*	*	2025	0	0	

V 283  *	*	*	*	*	*	*	1703	*	*	*	*	*	*	*	*	*	529	*	*	283
       0	*	*	*	*	*	*	2025	0	0	

V 284  *	*	*	*	*	*	*	1703	*	*	*	*	*	*	*	*	*	529	*	*	284
       0	*	*	*	*	*	*	2025	0	0	

F 285  *	*	*	*	0	*	*	*	*	*	*	*	*	*	*	*	*	*	*	*	285
       0	*	*	*	*	*	*	2025	0	0	

S 286  *	2508	*	*	*	*	*	*	*	*	*	*	*	*	*	279	*	*	*	*	286
       0	*	*	*	*	*	*	2025	0	0	

T 287  *	*	*	*	*	*	*	*	*	*	*	*	*	*	*	*	0	*	*	*	287
       0	*	*	*	*	*	*	2025	0	0	

Y 288  *	*	*	*	*	*	*	*	*	*	*	*	*	*	*	*	*	*	*	0	288
       0	*	*	*	*	*	*	2025	0	0	

Q 289  *	*	*	*	*	*	*	*	*	*	*	*	*	0	*	*	*	*	*	*	289
       0	*	*	*	*	*	*	2025	0	0	

S 290  *	*	*	*	*	*	*	*	*	*	*	*	*	*	*	0	*	*	*	*	290
       0	*	*	*	*	*	*	2025	0	0	

L 291  1703	*	*	*	*	*	*	2194	*	1076	*	*	*	*	*	*	*	*	*	*	291
       0	*	*	*	*	*	*	2025	0	0	

P 292  *	*	*	2194	*	*	*	*	*	1703	*	*	1076	*	*	*	*	*	*	*	292
       0	*	*	*	*	*	*	2025	0	0	

R 293  2484	*	*	*	*	*	*	*	*	*	*	*	*	*	1228	*	2508	2194	*	*	293
       0	*	*	*	*	*	*	2025	0	0	

I 294  *	*	*	*	*	*	*	632	*	*	*	*	*	*	*	*	*	1496	*	*	294
       0	*	*	*	*	*	*	2025	0	0	

K 295  2508	*	*	*	*	2194	2484	*	1228	*	*	*	*	*	*	*	*	*	*	*	295
       0	*	*	*	*	*	*	2025	0	0	

E 296  2484	*	*	632	*	*	*	*	2508	*	*	*	*	*	*	*	*	*	*	*	296
       0	*	*	*	*	*	*	2025	0	0	

A 297  0	*	*	*	*	*	*	*	*	*	*	*	*	*	*	*	*	*	*	*	297
       0	*	*	*	*	*	*	2025	0	0	

Q 298  *	*	*	*	*	*	*	*	*	*	*	*	*	0	*	*	*	*	*	*	298
       0	*	*	*	*	*	*	2025	0	0	

E 299  *	*	*	723	*	*	*	*	2194	*	*	*	*	*	2508	*	*	*	*	*	299
       0	*	*	*	*	*	*	2025	0	0	

A 300  723	*	*	2194	*	*	*	*	*	2508	*	*	*	*	*	*	*	*	*	*	300
       0	*	*	*	*	*	*	2025	0	0	

G 301  *	*	*	*	*	0	*	*	*	*	*	*	*	*	*	*	*	*	*	*	301
       0	*	*	*	*	*	*	2025	0	0	

L 302  2484	*	*	*	2194	*	*	*	*	1228	*	*	*	*	*	*	*	2508	*	*	302
       0	*	*	*	*	*	*	2025	0	0	

D 303  *	*	1759	2484	*	2707	*	*	*	*	*	2699	2194	*	*	*	*	*	*	*	303
       0	*	*	*	*	*	*	2025	0	0	

E 304  *	*	*	960	*	1703	*	*	*	*	*	*	2484	*	*	*	*	*	*	*	304
       0	*	*	*	*	*	*	2025	0	0	

F 305  *	*	*	*	529	*	*	1703	*	*	*	*	*	*	*	*	*	*	*	*	305
       0	*	*	*	*	*	*	2025	0	0	

D 306  *	*	0	*	*	*	*	*	*	*	*	*	*	*	*	*	*	*	*	*	306
       0	*	*	*	*	*	*	2025	0	0	

L 307  *	*	*	*	2194	*	*	*	*	356	*	*	*	*	*	*	*	*	*	*	307
       0	*	*	*	*	*	*	2025	0	0	

I 308  *	*	*	*	*	*	*	632	*	*	*	*	*	*	*	*	*	1496	*	*	308
       0	*	*	*	*	*	*	2025	0	0	

I 309  *	*	*	*	*	*	*	279	*	*	2508	*	*	*	*	*	*	*	*	*	309
       0	*	*	*	*	*	*	2025	0	0	

C 310  *	356	*	*	*	*	*	*	*	*	*	*	*	*	*	2194	*	*	*	*	310
       0	*	*	*	*	*	*	2025	0	0	

D 311  *	*	0	*	*	*	*	*	*	*	*	*	*	*	*	*	*	*	*	*	311
       0	*	*	*	*	*	*	2025	0	0	

E 312  *	*	*	0	*	*	*	*	*	*	*	*	*	*	*	*	*	*	*	*	312
       0	*	*	*	*	*	*	2025	0	0	

A 313  0	*	*	*	*	*	*	*	*	*	*	*	*	*	*	*	*	*	*	*	313
       0	*	*	*	*	*	*	2025	0	0	

H 314  *	*	*	*	*	*	0	*	*	*	*	*	*	*	*	*	*	*	*	*	314
       0	*	*	*	*	*	*	2025	0	0	

R 315  *	*	*	*	*	*	*	*	*	*	*	*	*	*	0	*	*	*	*	*	315
       0	*	*	*	*	*	*	2025	0	0	

T 316  *	*	*	*	*	*	*	*	*	*	*	*	*	*	*	*	0	*	*	*	316
       0	*	*	*	*	*	*	2025	0	0	

T 317  *	*	*	*	*	*	*	*	*	*	*	*	*	*	*	*	529	1703	*	*	317
       0	*	*	*	*	*	*	2025	0	0	

G 318  *	*	*	*	*	0	*	*	*	*	*	*	*	*	*	*	*	*	*	*	318
       0	*	*	*	*	*	*	2025	0	0	

A 319  632	*	*	*	*	*	*	2484	*	*	*	*	*	*	*	*	*	2508	*	*	319
       0	*	*	*	*	*	*	2025	0	0	

T 320  *	*	*	*	*	*	2194	*	*	*	1703	*	*	*	*	*	1076	*	*	*	320
       0	*	*	*	*	*	*	2025	0	0	

L 321  *	*	*	2194	*	*	*	*	*	1076	*	*	*	*	*	*	*	*	*	1703	321
       0	*	*	*	*	*	*	2025	0	0	

A 322  529	*	*	*	*	*	*	*	*	*	*	*	*	*	*	1703	*	*	*	*	322
       0	*	*	*	*	*	*	2025	0	0	

G 323  *	*	*	*	*	1076	*	*	*	*	*	*	*	*	*	2707	1424	*	*	*	323
       529	1703	*	1585	585	*	*	2025	1064	0	

D 324  *	*	731	2484	*	*	*	*	2194	*	*	*	*	*	*	*	*	*	*	*	324
       0	*	*	*	*	*	*	2025	0	0	

D 325  *	*	356	2194	*	*	*	*	*	*	*	*	*	*	*	*	*	*	*	*	325
       0	*	*	*	*	*	*	2025	0	0	

K 326  2194	*	*	2508	*	*	*	*	1228	*	*	*	2484	*	*	*	*	*	*	*	326
       0	*	*	*	*	*	*	2025	0	0	

S 327  *	*	*	*	*	*	*	*	*	*	*	1703	*	*	*	529	*	*	*	*	327
       0	*	*	*	*	*	*	2025	0	0	

A 328  632	*	*	*	*	*	*	*	*	*	*	1496	*	*	*	*	*	*	*	*	328
       0	*	*	*	*	*	*	2025	0	0	

F 329  *	*	*	*	0	*	*	*	*	*	*	*	*	*	*	*	*	*	*	*	329
       0	*	*	*	*	*	*	2025	0	0	

T 330  *	*	*	*	*	*	*	*	*	*	*	*	*	*	*	2194	723	2508	*	*	330
       0	*	*	*	*	*	*	2025	0	0	

R 331  *	*	*	*	*	*	*	*	2194	1703	*	*	*	*	1076	*	*	*	*	*	331
       0	*	*	*	*	*	*	2025	0	0	

V 332  *	1703	*	*	*	*	*	2484	*	*	*	*	*	*	*	*	*	960	*	*	332
       0	*	*	*	*	*	*	2025	0	0	

H 333  *	*	*	*	*	*	0	*	*	*	*	*	*	*	*	*	*	*	*	*	333
       0	*	*	*	*	*	*	2025	0	0	

S 334  *	*	1496	*	*	*	*	*	*	*	*	*	*	*	*	632	*	*	*	*	334
       0	*	*	*	*	*	*	2025	0	0	

D 335  2484	*	1228	*	*	2508	*	*	*	*	*	2194	*	*	*	*	*	*	*	*	335
       0	*	*	*	*	*	*	2025	0	0	

Q 336  *	*	*	2699	*	*	*	*	2707	*	*	*	*	1759	*	2484	2194	*	*	*	336
       0	*	*	*	*	*	*	2025	0	0	

N 337  *	*	*	*	*	*	*	*	*	*	*	632	*	*	*	*	*	*	*	1496	337
       0	*	*	*	*	*	*	2025	0	0	

I 338  *	*	*	*	*	*	*	723	*	2508	*	*	*	*	*	*	*	2194	*	*	338
       0	*	*	*	*	*	*	2025	0	0	

K 339  *	*	*	*	*	*	*	*	0	*	*	*	*	*	*	*	*	*	*	*	339
       0	*	*	*	*	*	*	2025	0	0	

A 340  356	*	*	*	*	2194	*	*	*	*	*	*	*	*	*	*	*	*	*	*	340
       0	*	*	*	*	*	*	2025	0	0	

A 341  1076	*	*	*	*	*	*	*	2707	2194	*	*	*	*	*	*	2699	*	*	*	341
       0	*	*	*	*	*	*	2025	0	0	

K 342  *	*	*	*	*	*	*	*	279	*	*	*	*	*	2508	*	*	*	*	*	342
       0	*	*	*	*	*	*	2025	0	0	

R 343  *	*	*	*	*	*	*	*	*	*	*	*	*	*	0	*	*	*	*	*	343
       0	*	*	*	*	*	*	2025	0	0	

L 344  *	*	*	*	*	*	*	*	*	356	2194	*	*	*	*	*	*	*	*	*	344
       0	*	*	*	*	*	*	2025	0	0	

Y 345  *	*	*	*	*	*	*	*	*	*	*	*	*	*	*	*	*	*	*	0	345
       0	*	*	*	*	*	*	2025	0	0	

M 346  *	*	*	*	*	*	*	*	*	*	356	*	*	2194	*	*	*	*	*	*	346
       0	*	*	*	*	*	*	2025	0	0	

T 347  *	*	*	*	*	*	*	*	*	*	*	*	*	*	*	*	0	*	*	*	347
       0	*	*	*	*	*	*	2025	0	0	

A 348  0	*	*	*	*	*	*	*	*	*	*	*	*	*	*	*	*	*	*	*	348
       0	*	*	*	*	*	*	2025	0	0	

T 349  *	*	*	*	*	*	*	*	*	*	*	*	*	*	*	*	0	*	*	*	349
       0	*	*	*	*	*	*	2025	0	0	

P 350  *	*	*	*	*	*	*	*	*	*	*	*	0	*	*	*	*	*	*	*	350
       0	*	*	*	*	*	*	2025	0	0	

K 351  *	*	*	*	*	*	*	*	632	*	*	*	*	*	1496	*	*	*	*	*	351
       0	*	*	*	*	*	*	2025	0	0	

I 352  *	*	*	*	*	*	*	960	*	2484	*	*	*	*	*	*	*	1703	*	*	352
       0	*	*	*	*	*	*	2025	0	0	

Y 353  *	*	*	*	1496	*	*	*	*	*	*	*	*	*	*	*	*	*	*	632	353
       0	*	*	*	*	*	*	2025	0	0	

S 354  *	*	2484	*	*	2194	*	*	*	*	*	*	*	*	*	1228	2508	*	*	*	354
       0	*	*	*	*	*	*	2025	0	0	

E 355  *	*	2484	284	*	*	*	*	*	*	*	*	*	*	*	*	*	*	*	*	355
       0	*	*	*	*	*	*	2025	0	0	

S 356  *	*	*	*	*	*	*	*	*	*	*	*	*	*	*	0	*	*	*	*	356
       0	*	*	*	*	*	*	2025	0	0	

S 357  2194	*	*	*	*	*	*	2508	*	*	*	*	*	*	*	1228	*	2484	*	*	357
       0	*	*	*	*	*	*	2025	0	0	

K 358  *	*	*	*	*	*	*	*	0	*	*	*	*	*	*	*	*	*	*	*	358
       0	*	*	*	*	*	*	2025	0	0	

A 359  1228	*	2508	*	*	2484	*	*	2194	*	*	*	*	*	*	*	*	*	*	*	359
       0	*	*	*	*	*	*	2025	0	0	

K 360  *	*	*	*	*	*	*	*	723	*	*	2194	*	*	2508	*	*	*	*	*	360
       0	*	*	*	*	*	*	2025	0	0	

A 361  0	*	*	*	*	*	*	*	*	*	*	*	*	*	*	*	*	*	*	*	361
       0	*	*	*	*	*	*	2025	0	0	

K 362  2484	*	2508	*	*	*	*	*	632	*	*	*	*	*	*	*	*	*	*	*	362
       0	*	*	*	*	*	*	2025	0	0	

D 363  *	*	952	1703	*	*	*	*	*	*	*	*	*	2508	*	*	*	*	*	*	363
       0	*	*	*	*	*	*	2025	0	0	

H 364  *	*	*	*	*	*	1076	*	1424	*	*	*	*	*	*	2707	*	*	*	*	364
       0	*	*	*	*	*	*	2025	0	0	

S 365  *	*	1703	*	*	*	*	*	*	*	*	*	*	*	*	529	*	*	*	*	365
       0	*	*	*	*	*	*	2025	0	0	

A 366  1076	*	*	*	*	*	*	2194	*	*	*	1703	*	*	*	*	*	*	*	*	366
       0	*	*	*	*	*	*	2025	0	0	

E 367  *	*	*	1076	*	*	*	*	*	2194	*	*	*	*	*	*	*	1703	*	*	367
       0	*	*	*	*	*	*	2025	0	0	

L 368  *	*	*	*	*	*	*	1703	*	960	*	*	*	*	*	*	*	2484	*	*	368
       0	*	*	*	*	*	*	2025	0	0	

S 369  *	*	*	*	*	*	*	*	*	*	*	*	*	*	*	952	*	2508	*	1703	369
       0	*	*	*	*	*	*	2025	0	0	

S 370  *	*	*	*	*	*	*	*	*	*	*	*	*	*	*	0	*	*	*	*	370
       0	*	*	*	*	*	*	2025	0	0	

M 371  *	*	*	*	*	*	*	*	*	*	0	*	*	*	*	*	*	*	*	*	371
       0	*	*	*	*	*	*	2025	0	0	

D 372  *	*	0	*	*	*	*	*	*	*	*	*	*	*	*	*	*	*	*	*	372
       0	*	*	*	*	*	*	2025	0	0	

D 373  *	*	0	*	*	*	*	*	*	*	*	*	*	*	*	*	*	*	*	*	373
       0	*	*	*	*	*	*	2025	0	0	

E 374  1703	*	*	529	*	*	*	*	*	*	*	*	*	*	*	*	*	*	*	*	374
       0	*	*	*	*	*	*	2025	0	0	

L 375  2484	*	*	2707	*	*	*	*	*	1759	*	*	*	2699	*	2194	*	*	*	*	375
       0	*	*	*	*	*	*	2025	0	0	

T 376  *	*	*	*	*	*	*	1591	2194	*	*	*	*	*	*	*	1154	*	*	*	376
       0	*	*	*	*	*	*	2025	0	0	

F 377  *	*	*	*	731	*	*	*	*	*	*	*	*	*	*	*	*	*	*	1332	377
       0	*	*	*	*	*	*	2025	0	0	

G 378  *	*	*	*	*	0	*	*	*	*	*	*	*	*	*	*	*	*	*	*	378
       0	*	*	*	*	*	*	2025	0	0	

E 379  *	*	*	632	*	*	*	*	*	*	*	*	1496	*	*	*	*	*	*	*	379
       0	*	*	*	*	*	*	2025	0	0	

E 380  *	*	*	356	*	*	*	*	*	*	*	*	*	*	*	*	*	2194	*	*	380
       0	*	*	*	*	*	*	2025	0	0	

F 381  *	*	*	*	529	*	*	1703	*	*	*	*	*	*	*	*	*	*	*	*	381
       0	*	*	*	*	*	*	2025	0	0	

H 382  *	*	*	*	2194	*	1076	*	*	*	*	*	*	*	*	*	*	*	*	1703	382
       0	*	*	*	*	*	*	2025	0	0	

R 383  *	*	*	*	*	*	*	*	*	*	*	*	*	*	529	*	1703	*	*	*	383
       0	*	*	*	*	*	*	2025	0	0	

L 384  *	*	*	*	*	*	*	*	*	356	2194	*	*	*	*	*	*	*	*	*	384
       0	*	*	*	*	*	*	2025	0	0	

G 385  *	*	*	*	*	952	*	*	*	*	*	1703	*	*	*	2508	*	*	*	*	385
       0	*	*	*	*	*	*	2025	0	0	

F 386  *	*	*	*	0	*	*	*	*	*	*	*	*	*	*	*	*	*	*	*	386
       0	*	*	*	*	*	*	2025	0	0	

G 387  *	*	*	2699	*	529	*	*	*	*	*	*	*	*	*	2707	*	*	*	*	387
       0	*	*	*	*	*	*	2025	0	0	

E 388  *	*	*	1076	*	*	*	*	2707	*	*	*	*	2194	2699	*	*	*	*	*	388
       0	*	*	*	*	*	*	2025	0	0	

A 389  0	*	*	*	*	*	*	*	*	*	*	*	*	*	*	*	*	*	*	*	389
       0	*	*	*	*	*	*	2025	0	0	

V 390  *	*	*	*	*	*	*	1703	*	*	*	*	*	*	*	*	*	529	*	*	390
       0	*	*	*	*	*	*	2025	0	0	

E 391  1703	*	*	1076	*	*	*	*	*	*	*	*	*	*	*	2194	*	*	*	*	391
       0	*	*	*	*	*	*	2025	0	0	

R 392  *	*	*	*	*	*	*	*	2484	1703	*	*	*	*	960	*	*	*	*	*	392
       0	*	*	*	*	*	*	2025	0	0	

D 393  *	*	632	*	*	1496	*	*	*	*	*	*	*	*	*	*	*	*	*	*	393
       0	*	*	*	*	*	*	2025	0	0	

L 394  *	*	*	*	*	*	*	2194	*	356	*	*	*	*	*	*	*	*	*	*	394
       0	*	*	*	*	*	*	2025	0	0	

L 395  *	*	*	*	*	*	*	*	*	0	*	*	*	*	*	*	*	*	*	*	395
       0	*	*	*	*	*	*	2025	0	0	

T 396  *	*	*	*	*	*	*	*	*	*	*	*	*	*	*	*	0	*	*	*	396
       0	*	*	*	*	*	*	2025	0	0	

D 397  *	*	0	*	*	*	*	*	*	*	*	*	*	*	*	*	*	*	*	*	397
       0	*	*	*	*	*	*	2025	0	0	

Y 398  *	*	*	*	*	*	*	*	*	*	*	*	*	*	*	*	*	*	*	0	398
       0	*	*	*	*	*	*	2025	0	0	

K 399  *	*	*	*	*	*	*	*	0	*	*	*	*	*	*	*	*	*	*	*	399
       0	*	*	*	*	*	*	2025	0	0	

V 400  *	*	*	*	*	*	*	*	*	*	*	*	*	*	*	*	*	0	*	*	400
       0	*	*	*	*	*	*	2025	0	0	

M 401  *	*	*	*	*	*	*	1703	*	*	960	*	*	*	*	*	*	2484	*	*	401
       0	*	*	*	*	*	*	2025	0	0	

V 402  *	*	*	*	*	*	*	1703	*	*	*	*	*	*	*	*	*	529	*	*	402
       0	*	*	*	*	*	*	2025	0	0	

L 403  *	*	*	*	*	*	*	*	*	284	2484	*	*	*	*	*	*	*	*	*	403
       0	*	*	*	*	*	*	2025	0	0	

A 404  632	*	*	*	*	*	*	*	*	*	*	*	*	*	*	*	1496	*	*	*	404
       0	*	*	*	*	*	*	2025	0	0	

V 405  *	*	*	*	*	*	*	*	*	*	2391	*	*	*	*	*	*	305	*	*	405
       0	*	*	*	*	*	*	3423	0	0	

D 406  *	*	430	*	*	*	*	*	*	*	*	*	*	*	1956	*	*	*	*	*	406
       0	*	*	*	*	*	*	3423	0	0	

K 407  *	*	*	1600	*	*	*	*	1332	*	*	*	*	2854	*	2894	*	*	*	*	407
       0	*	*	*	*	*	*	3423	0	0	

E 408  2606	*	*	1552	*	2854	*	*	2391	*	*	*	*	2594	*	*	*	*	*	*	408
       0	*	*	*	*	*	*	3423	0	0	

V 409  2606	*	*	*	*	*	*	*	*	2391	*	1956	*	*	*	*	*	1369	*	*	409
       0	*	*	*	*	*	*	3423	0	0	

I 410  2594	*	*	*	*	*	*	794	*	1956	*	*	*	*	*	*	*	*	*	*	410
       0	*	*	*	*	*	*	3423	0	0	

A 411  1369	*	*	*	*	*	*	*	*	*	*	2391	*	2606	*	1956	*	*	*	*	411
       0	*	*	*	*	*	*	3423	0	0	

G 412  *	*	*	*	*	1552	*	*	2606	*	*	2391	2854	*	*	2594	*	*	*	*	412
       0	*	*	*	*	*	*	3423	0	0	

V 413  2594	*	2606	2391	*	*	*	*	*	*	*	*	*	*	2854	*	*	1552	*	*	413
       0	*	*	*	*	*	*	3423	0	0	

L 414  *	*	*	*	2391	*	*	*	*	1369	2606	*	*	*	*	*	1956	*	*	*	414
       0	*	*	*	*	*	*	3423	0	0	

Q 415  *	*	*	*	*	*	*	*	*	*	*	1956	*	1374	*	*	2594	2391	*	*	415
       0	*	*	*	*	*	*	3423	0	0	

S 416  *	2391	*	*	*	*	*	*	*	*	*	*	*	2854	2606	1552	*	2594	*	*	416
       0	*	*	*	*	*	*	3423	0	0	

V 417  *	*	*	2854	*	*	*	*	2391	2594	*	*	*	*	*	*	2606	1552	*	*	417
       0	*	*	*	*	*	*	3423	0	0	

L 418  *	*	*	*	*	2594	*	2391	*	1374	*	1956	*	*	*	*	*	*	*	*	418
       0	*	*	*	*	*	*	3423	0	0	

S 419  2606	*	*	*	*	*	*	*	1956	*	*	*	*	*	*	1369	*	2391	*	*	419
       0	*	*	*	*	*	*	3423	0	0	

G 420  *	*	2606	*	*	1278	*	*	1956	*	*	*	*	*	*	*	2594	*	*	*	420
       0	*	*	*	*	*	*	3423	0	0	

P 421  *	*	*	*	*	*	*	1956	*	*	*	*	1275	*	*	*	2391	2854	*	*	421
       0	*	*	*	*	*	*	3423	0	0	

S 422  *	*	*	2606	*	2594	2391	*	*	*	*	*	*	*	*	1061	*	*	*	*	422
       430	*	1956	*	*	*	*	3423	0	0	

K 423  *	*	*	2268	*	2291	*	*	1475	*	*	2130	*	*	*	*	*	*	*	*	423
       0	*	*	*	*	0	*	1988	0	1064	

G 424  *	*	*	1718	*	1190	*	*	*	*	*	*	*	1956	*	*	*	*	*	*	424
       0	*	*	*	*	*	*	3423	0	0	

L 425  *	*	*	*	*	*	*	*	*	0	*	*	*	*	*	*	*	*	*	*	425
       0	*	*	*	*	*	*	3423	0	0	

A 426  1868	*	*	2894	*	*	*	*	3020	*	2854	2606	*	*	*	*	2594	*	*	*	426
       0	*	*	*	*	*	*	3423	0	0	

L 427  1956	*	*	*	*	*	*	2606	2391	1369	*	*	*	*	*	*	*	*	*	*	427
       0	*	*	*	*	*	*	3423	0	0	

D 428  *	*	859	3020	*	*	*	*	2894	*	*	*	*	2391	*	*	*	*	*	*	428
       0	*	*	*	*	*	*	3423	0	0	

D 429  *	*	794	*	*	3020	*	*	*	*	2594	*	*	*	2894	*	*	*	*	*	429
       0	*	*	*	*	*	*	3423	0	0	

V 430  2854	*	*	*	*	*	2894	*	*	*	*	*	*	*	*	*	1791	1190	*	*	430
       359	*	2182	*	*	*	*	3423	0	0	

S 431  *	*	*	*	*	2084	*	*	2100	*	*	*	*	*	*	913	*	*	*	*	431
       383	2100	*	3585	126	*	0	1991	1000	1000	

K 432  2348	*	*	*	*	*	*	*	817	*	*	*	*	*	2084	*	*	*	*	*	432
       0	*	*	*	*	*	0	1991	0	1000	

I 433  *	*	*	*	*	*	*	0	*	*	*	*	*	*	*	*	*	*	*	*	433
       0	*	*	*	*	*	0	1991	0	1000	

V 434  *	*	*	*	*	*	*	1219	*	*	*	*	*	*	*	*	*	810	*	*	434
       0	*	*	*	*	*	0	1991	0	1000	

G 435  *	*	*	*	*	0	*	*	*	*	*	*	*	*	*	*	*	*	*	*	435
       0	*	*	*	*	*	0	1991	0	1000	

C 436  2348	1580	*	*	*	*	*	2084	*	*	*	*	*	*	*	*	2100	*	*	*	436
       0	*	*	*	*	*	0	1991	0	1000	

W 437  *	*	*	*	*	*	2100	*	*	*	*	*	*	*	*	*	*	*	383	*	437
       0	*	*	*	*	0	*	1991	0	1000	

N 438  *	*	*	*	*	*	*	2710	2536	*	*	568	*	*	*	*	*	*	*	*	438
       0	*	*	*	*	*	*	2151	0	0	

G 439  2710	*	*	*	*	239	*	*	*	*	*	*	*	*	*	*	*	*	*	*	439
       0	*	*	*	*	*	*	2151	0	0	

L 440  *	*	*	*	*	*	*	*	*	343	2240	*	*	*	*	*	*	*	*	*	440
       0	*	*	*	*	*	*	2151	0	0	

A 441  654	*	2710	*	*	*	*	*	*	*	2240	*	*	*	*	*	*	*	*	*	441
       0	*	*	*	*	*	*	2151	0	0	

K 442  *	*	2710	*	*	*	*	*	654	*	*	*	*	*	2240	*	*	*	*	*	442
       0	*	*	*	*	*	*	2151	0	0	

R 443  *	*	*	2710	*	*	*	*	*	*	*	*	*	2536	568	*	*	*	*	*	443
       0	*	*	*	*	*	*	2151	0	0	

N 444  *	*	2536	*	*	*	*	*	*	*	*	1058	*	*	*	1526	*	*	*	*	444
       0	*	*	*	*	*	*	2151	0	0	

G 445  *	*	*	*	*	568	*	*	*	2536	*	*	*	2710	*	*	*	*	*	*	445
       1058	1498	2595	1903	449	*	*	2151	1532	0	

E 446  *	*	*	840	*	*	*	*	2361	*	*	*	*	*	*	*	*	*	*	2018	446
       0	*	*	*	*	*	0	2036	0	1000	

D 447  *	*	1652	2361	*	*	*	*	2018	*	*	*	*	2058	*	*	*	*	*	*	447
       0	*	*	*	*	*	0	2036	0	1000	

N 448  *	*	1201	*	*	*	*	*	*	*	*	823	*	*	*	*	*	*	*	*	448
       0	*	*	*	*	*	0	2036	0	1000	

D 449  *	*	1652	*	*	*	2361	*	*	*	*	*	2018	*	*	*	2058	*	*	*	449
       0	*	*	*	*	*	0	2036	0	1000	

L 450  *	*	*	*	*	*	*	2018	2058	1652	*	2361	*	*	*	*	*	*	*	*	450
       0	*	*	*	*	0	*	2036	0	1000	

K 451  *	*	*	*	*	*	*	*	1058	2536	*	*	*	*	*	*	1526	*	*	*	451
       0	*	*	*	*	*	*	2151	0	0	

N 452  *	*	*	*	*	1526	*	*	*	*	*	1058	*	2536	*	*	*	*	*	*	452
       239	*	2710	*	*	*	*	2151	0	0	

I 453  *	*	*	*	2348	*	*	1580	*	*	*	2100	*	*	*	2084	*	*	*	*	453
       0	*	*	*	*	0	*	1991	0	1000	

K 454  *	*	*	*	*	*	*	*	1896	*	*	*	2240	2536	*	2460	*	2595	*	*	454
       0	*	*	*	*	*	*	2151	0	0	

A 455  1204	*	*	*	*	*	*	*	*	*	*	*	*	*	*	2460	*	*	*	1380	455
       0	*	*	*	*	*	*	2151	0	0	

D 456  *	*	615	*	*	2595	*	*	*	*	*	*	*	*	*	2460	*	*	*	*	456
       0	*	*	*	*	*	*	2151	0	0	

T 457  *	*	2460	2595	*	2240	*	*	*	*	*	*	*	*	*	*	1181	*	*	*	457
       0	*	*	*	*	*	*	2151	0	0	

A 458  553	*	*	*	2710	*	*	*	*	*	*	*	2595	*	*	*	*	*	*	*	458
       0	*	*	*	*	*	*	2151	0	0	

P 459  2460	*	*	*	*	*	*	*	*	*	*	*	588	*	*	*	*	2710	*	*	459
       0	*	*	*	*	*	*	2151	0	0	

M 460  *	*	*	*	*	*	*	*	*	2240	1111	*	*	*	*	1620	*	*	*	*	460
       0	*	*	*	*	*	*	2151	0	0	

Q 461  *	*	*	1346	*	*	*	*	*	*	*	*	*	1181	2595	*	*	*	*	*	461
       0	*	*	*	*	*	*	2151	0	0	

R 462  *	*	*	*	*	*	*	*	*	*	*	*	*	*	0	*	*	*	*	*	462
       0	*	*	*	*	*	*	2151	0	0	

A 463  0	*	*	*	*	*	*	*	*	*	*	*	*	*	*	*	*	*	*	*	463
       0	*	*	*	*	*	*	2151	0	0	

I 464  *	*	*	*	*	*	*	615	*	*	*	*	*	*	*	*	*	1526	*	*	464
       0	*	*	*	*	*	*	2151	0	0	

A 465  568	*	*	*	*	*	*	*	*	*	*	2536	*	*	*	2710	*	*	*	*	465
       0	*	*	*	*	*	*	2151	0	0	

F 466  *	*	*	*	0	*	*	*	*	*	*	*	*	*	*	*	*	*	*	*	466
       0	*	*	*	*	*	*	2151	0	0	

A 467  1111	1620	*	*	*	*	*	*	*	*	*	*	*	*	*	*	2240	*	*	*	467
       0	*	*	*	*	*	*	2151	0	0	

K 468  *	*	*	*	*	*	*	*	721	*	*	*	*	*	1346	*	*	*	*	*	468
       0	*	*	*	*	*	*	2151	0	0	

D 469  *	*	1111	*	*	*	*	*	*	*	*	*	*	*	*	1620	2240	*	*	*	469
       0	*	*	*	*	*	*	2151	0	0	

I 470  *	*	*	*	*	*	*	0	*	*	*	*	*	*	*	*	*	*	*	*	470
       0	*	*	*	*	*	*	2151	0	0	

K 471  *	*	*	2240	*	*	*	*	1111	*	*	2536	*	2710	*	*	*	*	*	*	471
       0	*	*	*	*	*	*	2151	0	0	

T 472  *	*	*	2240	*	*	*	*	*	*	*	*	*	*	*	*	343	*	*	*	472
       0	*	*	*	*	*	*	2151	0	0	

S 473  *	*	*	*	*	*	*	*	*	*	*	*	*	*	*	0	*	*	*	*	473
       0	*	*	*	*	*	*	2151	0	0	

K 474  *	*	*	*	*	*	*	*	289	*	*	*	*	2460	*	*	*	*	*	*	474
       0	*	*	*	*	*	*	2151	0	0	

Q 475  *	*	*	*	*	*	*	*	2240	*	*	1620	*	1111	*	*	*	*	*	*	475
       0	*	*	*	*	*	*	2151	0	0	

I 476  *	*	*	*	*	*	*	683	*	*	*	*	*	*	*	*	*	1406	*	*	476
       0	*	*	*	*	*	*	2151	0	0	

A 477  1111	*	*	*	*	*	*	*	1620	*	*	*	*	*	*	2240	*	*	*	*	477
       0	*	*	*	*	*	*	2151	0	0	

E 478  *	*	1620	1111	*	2240	*	*	*	*	*	*	*	*	*	*	*	*	*	*	478
       0	*	*	*	*	*	*	2151	0	0	

S 479  *	*	*	*	*	*	*	*	*	2595	*	*	*	2240	*	683	*	*	*	*	479
       0	*	*	*	*	*	*	2151	0	0	

F 480  *	*	*	*	0	*	*	*	*	*	*	*	*	*	*	*	*	*	*	*	480
       0	*	*	*	*	*	*	2151	0	0	

E 481  *	*	*	615	*	*	*	*	*	*	*	*	1526	*	*	*	*	*	*	*	481
       0	*	*	*	*	*	*	2151	0	0	

T 482  *	*	*	2240	*	*	*	*	2595	*	*	*	*	*	2460	*	1181	*	*	*	482
       0	*	*	*	*	*	*	2151	0	0	

V 483  *	*	*	*	*	*	*	1620	*	*	*	*	*	*	*	*	*	568	*	*	483
       0	*	*	*	*	*	*	2151	0	0	

V 484  *	*	*	*	*	*	*	*	*	*	1620	*	*	*	*	*	*	568	*	*	484
       0	*	*	*	*	*	*	2151	0	0	

E 485  *	*	*	721	*	*	*	*	*	*	*	1346	*	*	*	*	*	*	*	*	485
       0	*	*	*	*	*	*	2151	0	0	

A 486  1111	1620	*	2240	*	*	*	*	*	*	*	*	*	*	*	*	*	*	*	*	486
       0	*	*	*	*	*	*	2151	0	0	

Y 487  *	*	*	*	*	*	*	*	*	*	*	*	*	*	*	*	*	*	*	0	487
       0	*	*	*	*	*	*	2151	0	0	

D 488  *	*	1181	*	*	*	*	2240	*	*	*	*	*	*	2595	*	2460	*	*	*	488
       615	2460	2595	1000	1000	*	*	2151	1000	0	

E 489  *	*	*	963	*	*	*	*	*	2058	*	*	*	*	*	2018	*	*	*	*	489
       0	*	*	*	*	0	*	2036	0	1000	

E 490  *	*	*	0	*	*	*	*	*	*	*	*	*	*	*	*	*	*	*	*	490
       0	*	*	*	*	*	*	2151	0	0	

L 491  2240	*	*	*	*	*	*	*	*	721	*	*	*	*	*	*	*	2460	*	*	491
       0	*	*	*	*	*	*	2151	0	0	

K 492  *	*	*	*	*	*	*	2240	683	*	*	*	*	*	*	*	*	2595	*	*	492
       0	*	*	*	*	*	*	2151	0	0	

K 493  *	*	2595	2240	*	*	*	*	1181	*	*	2460	*	*	*	*	*	*	*	*	493
       0	*	*	*	*	*	*	2151	0	0	

D 494  *	*	568	*	*	*	*	*	1620	*	*	*	*	*	*	*	*	*	*	*	494
       1830	980	2240	1332	730	*	*	2151	1740	0	

F 495  *	*	*	*	843	2225	*	*	*	*	*	2128	*	*	*	*	*	*	*	*	495
       0	*	*	*	*	0	*	1873	0	1000	

K 496  *	*	*	2240	*	*	*	*	1181	2460	*	*	2595	*	*	*	*	*	*	*	496
       0	*	*	*	*	*	*	2151	0	0	

N 497  *	*	*	*	*	2595	*	*	*	*	*	683	*	*	*	2240	*	*	*	*	497
       0	*	*	*	*	*	*	2151	0	0	

L 498  *	*	*	*	*	*	*	2240	*	343	*	*	*	*	*	*	*	*	*	*	498
       0	*	*	*	*	*	*	2151	0	0	

K 499  2595	*	*	*	*	*	2240	*	1181	*	*	*	*	*	*	2460	*	*	*	*	499
       0	*	*	*	*	*	*	2151	0	0	

I 500  *	2595	*	*	*	*	*	1181	*	2240	*	*	*	*	*	*	*	2460	*	*	500
       0	*	*	*	*	*	*	2151	0	0	

S 501  2460	*	*	*	*	*	*	*	*	*	*	*	*	*	*	289	*	*	*	*	501
       0	*	*	*	*	*	*	2151	0	0	

I 502  *	2460	*	*	*	*	*	1181	*	*	2240	*	*	*	*	*	*	2595	*	*	502
       0	*	*	*	*	*	*	2151	0	0	

D 503  *	*	1181	*	*	*	*	*	*	*	*	*	*	2460	1406	*	*	*	*	*	503
       0	*	*	*	*	*	*	2151	0	0	

H 504  *	*	*	*	*	*	0	*	*	*	*	*	*	*	*	*	*	*	*	*	504
       0	*	*	*	*	*	*	2151	0	0	

V 505  2240	*	*	*	*	*	*	2536	*	*	*	*	*	*	*	*	*	699	*	*	505
       0	*	*	*	*	*	*	2151	0	0	

D 506  *	*	0	*	*	*	*	*	*	*	*	*	*	*	*	*	*	*	*	*	506
       0	*	*	*	*	*	*	2151	0	0	

G 507  *	*	*	*	*	0	*	*	*	*	*	*	*	*	*	*	*	*	*	*	507
       0	*	*	*	*	*	*	2151	0	0	

T 508  *	*	*	*	*	*	*	*	*	*	*	*	*	2240	*	2460	721	*	*	*	508
       0	*	*	*	*	*	*	2151	0	0	

M 509  *	*	*	*	2595	*	*	*	*	*	261	*	*	*	*	*	*	*	*	*	509
       0	*	*	*	*	*	*	2151	0	0	

N 510  *	*	*	*	*	*	*	*	*	*	*	0	*	*	*	*	*	*	*	*	510
       0	*	*	*	*	*	*	2151	0	0	

A 511  568	1620	*	*	*	*	*	*	*	*	*	*	*	*	*	*	*	*	*	*	511
       0	*	*	*	*	*	*	2151	0	0	

L 512  *	*	*	*	*	*	*	*	1620	568	*	*	*	*	*	*	*	*	*	*	512
       0	*	*	*	*	*	*	2151	0	0	

E 513  *	*	2536	1151	*	*	*	*	*	*	*	*	*	2240	*	*	*	2595	*	*	513
       0	*	*	*	*	*	*	2151	0	0	

R 514  *	*	*	*	*	*	*	*	2240	*	*	*	*	*	343	*	*	*	*	*	514
       1896	451	*	658	1450	*	*	2151	2020	0	

L 515  *	*	*	1566	*	*	*	*	*	1058	*	*	*	*	*	2460	*	*	*	*	515
       0	*	*	*	*	*	*	2151	0	0	

D 516  *	*	1058	*	*	*	*	*	2536	*	*	*	*	2595	2460	*	*	*	*	*	516
       0	*	*	*	*	*	*	2151	0	0	

L 517  *	*	*	*	*	*	*	*	2710	654	*	*	*	*	*	*	*	*	2240	*	517
       0	*	*	*	*	*	*	2151	0	0	

L 518  2595	*	*	2536	*	*	*	*	*	1058	*	*	*	*	*	*	2460	*	*	*	518
       0	*	*	*	*	*	*	2151	0	0	

E 519  2240	*	*	1181	*	*	*	*	*	*	*	*	*	*	*	*	*	*	1526	*	519
       0	*	*	*	*	*	*	2151	0	0	

L 520  *	*	*	*	*	*	*	*	*	654	*	1456	*	*	*	*	*	*	*	*	520
       0	*	*	*	*	*	*	2151	0	0	

K 521  *	*	*	*	*	*	*	*	1111	2710	*	2536	2240	*	*	*	*	*	*	*	521
       273	*	2536	*	*	*	*	2151	0	0	

N 522  2268	*	*	*	*	2291	*	*	*	*	*	766	*	*	*	*	*	*	*	*	522
       0	*	*	*	*	0	*	1988	0	1000	

T 523  *	*	*	*	*	*	*	*	2240	*	*	*	2460	2536	*	*	1896	2595	*	*	523
       343	*	2240	*	*	*	*	2151	0	0	

F 524  *	*	*	*	843	*	*	*	*	*	*	*	*	*	*	*	2128	2225	*	*	524
       0	*	*	*	*	0	*	1873	0	1000	

E 525  2595	*	*	1181	*	*	*	*	*	*	*	*	2240	2460	*	*	*	*	*	*	525
       0	*	*	*	*	*	*	2151	0	0	

P 526  2240	*	*	2595	*	*	*	*	*	*	*	*	1181	*	*	2460	*	*	*	*	526
       0	*	*	*	*	*	*	2151	0	0	

N 527  *	*	2595	*	*	*	*	*	*	*	2460	615	*	*	*	*	*	*	*	*	527
       0	*	*	*	*	*	*	2151	0	0	

E 528  *	*	*	568	*	*	*	2710	*	*	*	*	*	*	*	*	2536	*	*	*	528
       0	*	*	*	*	*	*	2151	0	0	

C 529  2240	721	*	*	*	*	*	*	*	*	*	*	*	*	*	*	2460	*	*	*	529
       0	*	*	*	*	*	*	2151	0	0	

K 530  *	*	*	*	*	*	*	*	683	*	*	*	*	*	1406	*	*	*	*	*	530
       0	*	*	*	*	*	*	2151	0	0	

I 531  *	*	*	*	*	*	*	568	*	*	*	*	*	*	*	*	*	1620	*	*	531
       0	*	*	*	*	*	*	2151	0	0	

L 532  *	*	*	*	*	*	*	*	*	343	*	*	*	*	*	*	*	2240	*	*	532
       0	*	*	*	*	*	*	2151	0	0	

S 533  *	*	*	*	*	*	*	*	*	*	*	*	*	*	*	289	2460	*	*	*	533
       0	*	*	*	*	*	*	2151	0	0	

N 534  *	*	*	*	*	*	*	*	*	*	*	0	*	*	*	*	*	*	*	*	534
       0	*	*	*	*	*	*	2151	0	0	

A 535  343	*	*	*	*	*	*	*	*	*	*	*	*	*	*	*	*	2240	*	*	535
       0	*	*	*	*	*	*	2151	0	0	

R 536  *	*	*	*	*	*	*	*	*	*	*	*	*	*	0	*	*	*	*	*	536
       0	*	*	*	*	*	*	2151	0	0	

C 537  *	343	*	*	2240	*	*	*	*	*	*	*	*	*	*	*	*	*	*	*	537
       0	*	*	*	*	*	*	2151	0	0	

L 538  *	*	*	*	*	*	*	*	*	0	*	*	*	*	*	*	*	*	*	*	538
       0	*	*	*	*	*	*	2151	0	0	

S 539  *	*	*	*	*	*	*	*	*	*	*	*	*	*	*	343	2240	*	*	*	539
       0	*	*	*	*	*	*	2151	0	0	

E 540  *	*	*	0	*	*	*	*	*	*	*	*	*	*	*	*	*	*	*	*	540
       0	*	*	*	*	*	*	2151	0	0	

G 541  *	*	*	*	*	0	*	*	*	*	*	*	*	*	*	*	*	*	*	*	541
       0	*	*	*	*	*	*	2151	0	0	

V 542  *	*	*	*	*	*	*	2240	*	*	*	*	*	*	*	*	*	343	*	*	542
       0	*	*	*	*	*	*	2151	0	0	

D 543  *	*	0	*	*	*	*	*	*	*	*	*	*	*	*	*	*	*	*	*	543
       0	*	*	*	*	*	*	2151	0	0	

V 544  *	*	*	*	*	*	*	2240	*	*	*	*	*	*	*	*	*	343	*	*	544
       0	*	*	*	*	*	*	2151	0	0	

P 545  *	*	*	*	*	*	*	*	*	*	*	*	0	*	*	*	*	*	*	*	545
       0	*	*	*	*	*	*	2151	0	0	

A 546  343	*	*	*	*	*	*	*	*	*	*	*	*	*	*	*	2240	*	*	*	546
       0	*	*	*	*	*	*	2151	0	0	

L 547  *	*	*	*	*	*	*	*	*	0	*	*	*	*	*	*	*	*	*	*	547
       0	*	*	*	*	*	*	2151	0	0	

D 548  *	*	0	*	*	*	*	*	*	*	*	*	*	*	*	*	*	*	*	*	548
       0	*	*	*	*	*	*	2151	0	0	

S 549  1406	*	*	*	*	*	*	*	*	*	*	*	*	*	*	683	*	*	*	*	549
       0	*	*	*	*	*	*	2151	0	0	

V 550  *	*	*	*	*	*	*	2536	*	*	*	*	*	*	*	*	*	273	*	*	550
       0	*	*	*	*	*	*	2151	0	0	

I 551  *	*	*	*	*	*	*	595	*	2595	*	*	*	*	*	*	*	2536	*	*	551
       0	*	*	*	*	*	*	2151	0	0	

F 552  *	*	*	*	0	*	*	*	*	*	*	*	*	*	*	*	*	*	*	*	552
       0	*	*	*	*	*	*	2151	0	0	

F 553  *	*	*	*	683	*	*	*	*	1406	*	*	*	*	*	*	*	*	*	*	553
       0	*	*	*	*	*	*	2151	0	0	

D 554  *	*	1181	*	*	*	*	*	*	*	*	1526	*	*	*	2240	*	*	*	*	554
       0	*	*	*	*	*	*	2151	0	0	

P 555  *	*	*	*	*	1620	*	*	*	*	*	*	568	*	*	*	*	*	*	*	555
       0	*	*	*	*	*	*	2151	0	0	

R 556  *	*	*	*	*	*	*	*	1380	*	*	*	*	*	699	*	*	*	*	*	556
       0	*	*	*	*	*	*	2151	0	0	

S 557  *	*	*	*	*	*	*	*	2240	*	*	1526	*	*	*	1181	*	*	*	*	557
       0	*	*	*	*	*	*	2151	0	0	

S 558  1620	*	*	*	*	*	*	*	*	*	*	*	*	*	*	568	*	*	*	*	558
       0	*	*	*	*	*	*	2151	0	0	

M 559  *	*	*	*	*	*	*	2595	*	*	683	*	*	2240	*	*	*	*	*	*	559
       0	*	*	*	*	*	*	2151	0	0	

V 560  *	*	*	*	*	*	*	*	*	*	*	*	*	*	*	*	*	0	*	*	560
       0	*	*	*	*	*	*	2151	0	0	

D 561  *	*	0	*	*	*	*	*	*	*	*	*	*	*	*	*	*	*	*	*	561
       0	*	*	*	*	*	*	2151	0	0	

I 562  *	*	*	*	*	*	*	615	*	*	*	*	*	*	*	*	*	1526	*	*	562
       0	*	*	*	*	*	*	2151	0	0	

V 563  *	*	*	*	*	*	*	1620	*	*	*	*	*	*	*	*	*	568	*	*	563
       0	*	*	*	*	*	*	2151	0	0	

Q 564  *	*	*	*	*	*	*	*	*	*	*	*	*	0	*	*	*	*	*	*	564
       0	*	*	*	*	*	*	2151	0	0	

A 565  615	*	*	*	*	*	*	*	*	*	*	*	*	*	*	1526	*	*	*	*	565
       0	*	*	*	*	*	*	2151	0	0	

V 566  *	*	*	*	*	*	*	*	*	*	*	*	*	*	*	*	*	0	*	*	566
       0	*	*	*	*	*	*	2151	0	0	

G 567  *	*	*	*	*	0	*	*	*	*	*	*	*	*	*	*	*	*	*	*	567
       0	*	*	*	*	*	*	2151	0	0	

R 568  *	*	*	*	*	*	*	*	*	*	*	*	*	*	0	*	*	*	*	*	568
       0	*	*	*	*	*	*	2151	0	0	

V 569  *	*	*	*	*	*	*	2240	*	*	*	*	*	*	*	*	*	343	*	*	569
       0	*	*	*	*	*	*	2151	0	0	

M 570  *	*	*	*	*	*	*	*	*	*	0	*	*	*	*	*	*	*	*	*	570
       0	*	*	*	*	*	*	2151	0	0	

R 571  *	*	*	*	*	*	*	*	*	*	*	*	*	*	0	*	*	*	*	*	571
       0	*	*	*	*	*	*	2151	0	0	

K 572  *	*	*	*	*	*	*	*	0	*	*	*	*	*	*	*	*	*	*	*	572
       0	*	*	*	*	*	*	2151	0	0	

A 573  615	*	*	*	*	*	*	*	*	*	*	*	*	*	*	1526	*	*	*	*	573
       0	*	*	*	*	*	*	2151	0	0	

K 574  *	*	*	2240	*	*	*	*	1181	*	*	*	1526	*	*	*	*	*	*	*	574
       0	*	*	*	*	*	*	2151	0	0	

G 575  *	*	*	*	*	568	*	*	*	*	*	2710	*	*	2536	*	*	*	*	*	575
       0	*	*	*	*	*	*	2151	0	0	

K 576  *	*	*	*	*	*	*	*	0	*	*	*	*	*	*	*	*	*	*	*	576
       0	*	*	*	*	*	*	2151	0	0	

K 577  *	*	1406	*	*	*	*	*	1181	*	*	2460	*	*	*	*	*	*	*	*	577
       0	*	*	*	*	*	*	2151	0	0	

Y 578  *	*	*	*	*	*	*	*	*	*	*	*	*	*	1620	*	*	*	*	568	578
       0	*	*	*	*	*	*	2151	0	0	

G 579  *	*	*	*	*	0	*	*	*	*	*	*	*	*	*	*	*	*	*	*	579
       0	*	*	*	*	*	*	2151	0	0	

Y 580  *	*	*	*	*	*	*	*	*	*	*	*	*	*	*	*	*	*	*	0	580
       0	*	*	*	*	*	*	2151	0	0	

I 581  *	*	*	*	*	*	*	261	*	*	*	*	*	*	*	*	*	2595	*	*	581
       0	*	*	*	*	*	*	2151	0	0	

I 582  *	*	*	*	*	*	*	0	*	*	*	*	*	*	*	*	*	*	*	*	582
       0	*	*	*	*	*	*	2151	0	0	

L 583  *	*	*	*	*	*	*	*	*	0	*	*	*	*	*	*	*	*	*	*	583
       0	*	*	*	*	*	*	2151	0	0	

P 584  *	*	*	*	*	*	*	*	*	*	*	*	0	*	*	*	*	*	*	*	584
       0	*	*	*	*	*	*	2151	0	0	

I 585  *	*	*	*	*	*	*	615	*	*	*	*	*	*	*	*	*	1526	*	*	585
       0	*	*	*	*	*	*	2151	0	0	

A 586  343	*	*	*	*	*	*	*	*	*	*	*	*	*	*	*	*	2240	*	*	586
       0	*	*	*	*	*	*	2151	0	0	

L 587  *	*	*	*	*	*	*	2240	*	1181	*	*	*	*	*	*	*	1526	*	*	587
       0	*	*	*	*	*	*	2151	0	0	

P 588  *	*	*	2536	*	*	*	*	*	*	*	*	568	*	2710	*	*	*	*	*	588
       0	*	*	*	*	*	*	2151	0	0	

E 589  *	*	*	721	*	*	*	*	*	*	*	*	2460	*	*	*	2240	*	*	*	589
       0	*	*	*	*	*	*	2151	0	0	

G 590  *	*	*	*	*	568	*	*	*	*	*	*	*	*	*	1620	*	*	*	*	590
       1111	897	*	0	*	*	*	2151	1743	0	

I 591  *	*	*	*	*	*	*	843	*	*	*	*	*	*	*	*	*	1176	*	*	591
       0	*	*	*	*	0	*	1873	0	1000	

K 592  2460	*	*	2595	*	*	*	*	1058	*	*	*	*	2536	*	*	*	*	*	*	592
       0	*	*	*	*	*	*	2151	0	0	

P 593  *	*	*	*	*	*	*	*	*	*	*	1620	568	*	*	*	*	*	*	*	593
       0	*	*	*	*	*	*	2151	0	0	

L 594  *	*	*	2240	*	*	*	*	*	1181	*	*	*	*	*	1526	*	*	*	*	594
       0	*	*	*	*	*	*	2151	0	0	

D 595  1526	*	1181	*	*	*	*	*	*	*	*	*	*	*	*	*	2240	*	*	*	595
       0	*	*	*	*	*	*	2151	0	0	

E 596  1526	*	*	1181	*	*	*	2240	*	*	*	*	*	*	*	*	*	*	*	*	596
       0	*	*	*	*	*	*	2151	0	0	

L 597  1620	*	*	*	*	*	*	*	*	568	*	*	*	*	*	*	*	*	*	*	597
       0	*	*	*	*	*	*	2151	0	0	

V 598  2595	*	2240	*	*	*	*	*	*	*	*	2460	*	*	*	*	*	1181	*	*	598
       0	*	*	*	*	*	*	2151	0	0	

N 599  *	*	1526	*	*	*	*	*	2710	*	*	1000	*	*	*	*	*	*	*	*	599
       0	*	*	*	*	*	*	2151	0	0	

N 600  *	*	*	*	*	*	*	*	*	*	*	289	*	*	*	2460	*	*	*	*	600
       0	*	*	*	*	*	*	2151	0	0	

T 601  *	*	*	*	*	*	*	*	1406	*	*	*	*	*	2460	*	1181	*	*	*	601
       0	*	*	*	*	*	*	2151	0	0	

N 602  *	*	*	*	*	*	*	*	*	*	*	615	*	*	1526	*	*	*	*	*	602
       0	*	*	*	*	*	*	2151	0	0	

F 603  *	*	*	*	595	*	*	*	*	*	2698	*	*	*	*	*	*	*	*	2445	603
       0	*	*	*	*	*	*	2719	0	0	

K 604  *	*	*	2445	*	*	*	*	878	*	*	*	*	3082	*	*	2698	*	*	*	604
       0	*	*	*	*	*	*	2719	0	0	

N 605  *	*	*	*	*	*	*	*	*	*	*	1496	*	2698	*	*	2445	1700	*	*	605
       0	*	*	*	*	*	*	2719	0	0	

V 606  2698	*	*	*	*	*	*	1919	*	*	*	*	*	*	*	*	*	782	*	*	606
       0	*	*	*	*	*	*	2719	0	0	

W 607  *	*	*	*	*	*	*	*	*	*	*	*	*	*	*	*	*	*	0	*	607
       241	*	2698	*	*	*	*	2719	0	0	

Q 608  *	*	*	*	*	*	*	*	1620	*	*	*	*	568	*	*	*	*	*	*	608
       0	*	*	*	*	0	*	2151	0	1000	

V 609  *	*	*	*	*	*	*	*	*	2698	*	*	*	*	*	*	*	241	*	*	609
       0	*	*	*	*	*	*	2719	0	0	

L 610  *	*	*	*	*	*	*	1600	*	955	2698	*	*	*	*	*	*	*	*	*	610
       0	*	*	*	*	*	*	2719	0	0	

K 611  *	*	*	*	*	*	*	*	975	*	*	1025	*	*	*	*	*	*	*	*	611
       0	*	*	*	*	*	*	2719	0	0	

A 612  241	*	*	*	*	*	*	*	*	*	*	*	2698	*	*	*	*	*	*	*	612
       0	*	*	*	*	*	*	2719	0	0	

L 613  *	*	*	*	*	*	*	*	*	0	*	*	*	*	*	*	*	*	*	*	613
       241	*	2698	*	*	*	*	2719	0	0	

R 614  *	*	*	*	*	*	*	*	*	*	*	*	*	*	0	*	*	*	*	*	614
       0	*	*	*	*	*	0	2151	0	1000	

S 615  2460	*	*	*	*	*	*	*	*	*	*	*	*	*	*	289	*	*	*	*	615
       0	*	*	*	*	*	0	2151	0	1000	

H 616  *	*	*	*	*	*	343	*	*	*	*	*	*	*	*	*	*	2240	*	*	616
       0	*	*	*	*	*	0	2151	0	1000	

D 617  *	*	0	*	*	*	*	*	*	*	*	*	*	*	*	*	*	*	*	*	617
       0	*	*	*	*	*	0	2151	0	1000	

E 618  *	*	2460	1020	*	*	*	*	*	*	*	*	2536	*	*	2710	*	*	*	*	618
       1896	451	*	1585	585	*	0	2151	2020	1000	

A 619  568	*	2536	*	*	*	*	*	*	*	*	*	*	*	*	2710	*	*	*	*	619
       0	*	*	*	*	*	0	2151	0	1000	

M 620  *	*	*	2536	*	*	*	*	*	2710	568	*	*	*	*	*	*	*	*	*	620
       0	*	*	*	*	*	0	2151	0	1000	

V 621  2536	*	*	*	*	*	*	2240	*	*	*	*	*	*	*	*	*	699	*	*	621
       0	*	*	*	*	*	0	2151	0	1000	

D 622  *	*	1058	*	*	*	*	*	*	*	*	1526	*	*	*	*	2536	*	*	*	622
       654	1456	*	2063	394	0	*	2151	1499	1000	

F 623  *	*	*	*	1496	*	*	*	2445	2698	*	*	*	*	*	1700	*	*	*	*	623
       0	*	*	*	*	*	*	2719	0	0	

K 624  *	*	*	*	*	*	*	1700	975	*	*	*	2445	*	*	*	*	*	*	*	624
       0	*	*	*	*	*	*	2719	0	0	

E 625  1700	*	*	1496	*	*	*	*	1566	*	*	*	*	*	*	*	*	*	*	*	625
       0	*	*	*	*	*	*	2719	0	0	

K 626  *	*	*	*	*	*	*	*	975	1700	*	*	*	2445	*	*	*	*	*	*	626
       0	*	*	*	*	*	*	2719	0	0	

I 627  *	*	*	*	*	*	*	1496	*	2445	*	1700	*	*	*	2698	*	*	*	*	627
       0	*	*	*	*	*	*	2719	0	0	

K 628  *	*	*	2654	*	*	*	*	531	*	*	*	*	*	*	*	*	2748	*	*	628
       0	*	*	*	*	*	*	2719	0	0	

I 629  *	*	*	*	*	2654	*	1496	2748	*	*	*	*	*	*	2698	*	2445	*	*	629
       0	*	*	*	*	*	*	2719	0	0	

F 630  *	*	*	*	1496	*	*	2445	*	2698	*	2654	2748	*	*	*	*	*	*	*	630
       0	*	*	*	*	*	*	2719	0	0	

G 631  *	*	*	2698	*	894	*	2654	*	*	*	*	*	*	*	*	2748	*	*	*	631
       0	*	*	*	*	*	*	2719	0	0	

S 632  2698	*	*	*	*	*	*	*	1700	*	*	*	*	*	*	1496	*	2445	*	*	632
       0	*	*	*	*	*	*	2719	0	0	

D 633  *	*	962	*	*	2445	*	*	*	*	2698	*	*	*	*	*	2748	*	*	*	633
       0	*	*	*	*	*	*	2719	0	0	

D 634  *	*	1496	*	*	2748	*	*	*	2654	2698	*	*	*	*	2445	*	*	*	*	634
       0	*	*	*	*	*	*	2719	0	0	

A 635  873	*	*	2748	*	2773	*	*	*	*	*	*	2654	*	*	*	*	*	*	*	635
       0	*	*	*	*	*	*	2719	0	0	

S 636  *	*	*	*	*	2748	*	*	*	*	*	2773	2445	*	*	2264	2698	2654	*	*	636
       0	*	*	*	*	*	*	2719	0	0	

N 637  *	*	2445	2654	*	*	*	*	*	*	*	1465	*	2773	*	2748	*	*	*	*	637
       0	*	*	*	*	*	*	2719	0	0	

P 638  *	*	2748	*	*	*	2698	*	*	*	*	*	2264	2445	*	2773	2654	*	*	*	638
       0	*	*	*	*	*	*	2719	0	0	

D 639  *	*	2264	2654	*	2445	*	*	2748	*	*	2698	*	2773	*	*	*	*	*	*	639
       0	*	*	*	*	*	*	2719	0	0	

D 640  *	*	1465	*	*	*	2654	*	*	2748	*	2445	*	*	2773	*	*	*	*	*	640
       0	*	*	*	*	*	*	2719	0	0	

E 641  *	*	2285	1268	*	*	*	*	*	2400	*	*	*	*	*	*	2395	*	*	*	641
       237	*	2723	*	*	*	*	2057	0	0	

G 642  *	*	*	2250	*	833	*	*	*	*	*	*	*	2130	*	*	*	*	*	*	642
       2742	234	*	2998	193	0	*	1988	2019	1000	

K 643  *	*	2400	*	*	*	*	*	689	*	*	*	2395	*	*	*	*	*	*	*	643
       0	*	*	*	*	*	*	2057	0	0	

T 644  *	*	*	2400	*	*	*	*	*	*	*	*	*	*	*	*	689	*	*	2395	644
       0	*	*	*	*	*	*	2057	0	0	

L 645  2400	*	2395	*	*	*	*	2285	*	1268	*	*	*	*	*	*	*	*	*	*	645
       0	*	*	*	*	*	*	2057	0	0	

F 646  *	*	*	2285	1268	2400	*	*	*	*	*	*	*	*	*	2395	*	*	*	*	646
       0	*	*	*	*	*	*	2057	0	0	

D 647  2395	*	1268	*	*	*	*	*	*	*	*	2285	2400	*	*	*	*	*	*	*	647
       0	*	*	*	*	*	*	2057	0	0	

A 648  725	*	*	2395	*	*	*	*	*	*	*	*	*	*	*	2285	*	*	*	*	648
       0	*	*	*	*	*	*	2057	0	0	

I 649  *	*	*	*	*	*	*	1268	*	*	*	*	2285	*	*	2395	*	2400	*	*	649
       0	*	*	*	*	*	*	2057	0	0	

L 650  1398	*	*	*	*	*	*	*	*	1268	*	*	*	*	*	*	*	2285	*	*	650
       0	*	*	*	*	*	*	2057	0	0	

L 651  *	*	*	2400	*	*	*	*	*	1268	*	*	*	2285	*	*	2395	*	*	*	651
       0	*	*	*	*	*	*	2057	0	0	

Q 652  *	*	*	*	*	*	*	*	*	*	*	*	*	331	*	*	2285	*	*	*	652
       0	*	*	*	*	*	*	2057	0	0	

D 653  *	*	1268	2285	*	*	*	*	*	2400	*	*	*	*	*	*	*	*	*	2395	653
       0	*	*	*	*	*	*	2057	0	0	

L 654  2400	*	*	*	*	*	*	*	*	689	*	*	*	*	*	*	*	2395	*	*	654
       0	*	*	*	*	*	*	2057	0	0	

A 655  1268	*	*	2285	*	*	*	*	*	2395	2400	*	*	*	*	*	*	*	*	*	655
       1268	774	*	2807	222	*	*	2057	1705	0	

E 656  *	*	2723	1012	*	2285	*	*	*	*	*	2760	*	*	*	*	*	*	*	*	656
       0	*	*	*	*	*	*	2057	0	0	

A 657  0	*	*	*	*	*	*	*	*	*	*	*	*	*	*	*	*	*	*	*	657
       0	*	*	*	*	*	*	2057	0	0	

I 658  *	*	*	*	*	*	*	513	*	*	2723	*	*	*	*	*	*	2760	*	*	658
       0	*	*	*	*	*	*	2057	0	0	

Y 659  *	*	*	*	2285	*	*	*	*	*	*	*	*	*	*	*	*	*	*	331	659
       0	*	*	*	*	*	*	2057	0	0	

N 660  2400	*	*	*	*	2285	*	*	*	*	*	1268	*	*	*	*	2395	*	*	*	660
       0	*	*	*	*	*	*	2057	0	0	

K 661  *	*	*	*	*	*	*	*	967	*	*	*	*	*	2400	*	*	1741	*	*	661
       0	*	*	*	*	*	*	2057	0	0	

M 662  *	*	*	*	*	*	*	1342	*	2395	1268	*	*	*	*	*	*	*	*	*	662
       0	*	*	*	*	*	*	2057	0	0	

V 663  *	*	*	*	*	*	*	*	*	*	*	*	1741	*	*	*	*	513	*	*	663
       0	*	*	*	*	*	*	2057	0	0	

T 664  *	*	1398	*	*	*	*	*	*	*	*	*	*	2285	*	*	1268	*	*	*	664
       0	*	*	*	*	*	*	2057	0	0	

K 665  *	*	*	*	*	*	*	*	0	*	*	*	*	*	*	*	*	*	*	*	665
       0	*	*	*	*	*	*	2057	0	0	

V 666  *	*	*	*	*	*	*	*	*	1741	*	*	*	*	*	*	*	513	*	*	666
       0	*	*	*	*	*	*	2057	0	0	

G 667  *	*	*	*	*	0	*	*	*	*	*	*	*	*	*	*	*	*	*	*	667
       0	*	*	*	*	*	*	2057	0	0	

D 668  *	*	689	*	*	*	*	*	*	*	*	*	*	*	*	*	1398	*	*	*	668
       0	*	*	*	*	*	*	2057	0	0	

R 669  *	*	*	*	*	*	*	*	*	*	*	*	*	*	0	*	*	*	*	*	669
       0	*	*	*	*	*	*	2057	0	0	

N 670  *	*	*	*	*	*	*	*	2285	*	*	1268	*	*	*	*	1398	*	*	*	670
       0	*	*	*	*	*	*	2057	0	0	

Y 671  *	*	*	*	*	*	*	*	*	*	*	*	*	*	*	*	*	*	*	0	671
       0	*	*	*	*	*	*	2057	0	0	

W 672  *	*	*	*	*	*	*	*	*	2285	*	*	*	*	*	*	*	*	331	*	672
       0	*	*	*	*	*	*	2057	0	0	

E 673  *	*	*	0	*	*	*	*	*	*	*	*	*	*	*	*	*	*	*	*	673
       0	*	*	*	*	*	*	2057	0	0	

N 674  *	*	2395	*	*	*	*	*	*	*	*	689	*	2400	*	*	*	*	*	*	674
       0	*	*	*	*	*	*	2057	0	0	

W 675  *	*	*	*	1741	*	*	*	*	*	*	*	*	*	*	*	*	*	513	*	675
       0	*	*	*	*	*	*	2057	0	0	

A 676  636	*	*	*	*	*	*	*	*	*	*	*	*	*	*	2285	2723	*	*	*	676
       0	*	*	*	*	*	*	2057	0	0	

K 677  2400	*	2395	*	*	*	*	*	689	*	*	*	*	*	*	*	*	*	*	*	677
       0	*	*	*	*	*	*	2057	0	0	

D 678  *	*	513	*	*	*	*	*	1741	*	*	*	*	*	*	*	*	*	*	*	678
       0	*	*	*	*	*	*	2057	0	0	

V 679  *	*	*	*	*	*	*	*	*	*	*	*	*	*	*	*	1741	513	*	*	679
       0	*	*	*	*	*	*	2057	0	0	

A 680  513	*	*	*	*	1741	*	*	*	*	*	*	*	*	*	*	*	*	*	*	680
       0	*	*	*	*	*	*	2057	0	0	

N 681  *	*	1398	*	*	*	*	*	2285	*	*	1268	*	*	*	*	*	*	*	*	681
       0	*	*	*	*	*	*	2057	0	0	

I 682  *	*	*	*	*	*	*	0	*	*	*	*	*	*	*	*	*	*	*	*	682
       0	*	*	*	*	*	*	2057	0	0	

A 683  0	*	*	*	*	*	*	*	*	*	*	*	*	*	*	*	*	*	*	*	683
       0	*	*	*	*	*	*	2057	0	0	

R 684  2400	*	*	2285	*	*	*	*	*	*	*	*	*	2395	1268	*	*	*	*	*	684
       0	*	*	*	*	*	*	2057	0	0	

T 685  2395	*	*	*	*	*	*	*	*	*	*	*	*	*	2285	*	725	*	*	*	685
       0	*	*	*	*	*	*	2057	0	0	

L 686  *	*	*	*	*	*	*	*	*	725	*	*	*	1339	*	*	*	*	*	*	686
       0	*	*	*	*	*	*	2057	0	0	

I 687  *	*	*	*	*	*	*	967	*	*	*	1741	*	*	*	*	2400	*	*	*	687
       0	*	*	*	*	*	*	2057	0	0	

N 688  *	*	*	2760	*	*	*	*	*	*	*	1081	*	*	*	*	1398	*	*	*	688
       0	*	*	*	*	*	*	2057	0	0	

R 689  *	*	*	*	*	*	*	*	*	*	*	*	*	*	331	*	*	*	2285	*	689
       0	*	*	*	*	*	*	2057	0	0	

I 690  *	*	*	*	*	*	*	513	*	1741	*	*	*	*	*	*	*	*	*	*	690
       0	*	*	*	*	*	*	2057	0	0	

K 691  *	*	*	*	*	*	2400	*	303	*	*	*	*	*	*	*	*	*	*	*	691
       1268	774	*	0	*	*	*	2057	1705	0	

L 692  *	*	*	2760	*	*	*	2723	2285	1012	*	*	*	*	*	*	*	*	*	*	692
       0	*	*	*	*	*	*	2057	0	0	

L 693  *	*	*	*	*	*	*	2723	*	237	*	*	*	*	*	*	*	*	*	*	693
       0	*	*	*	*	*	*	2057	0	0	

F 694  *	*	2395	*	1268	2400	*	*	*	*	*	*	*	*	*	2285	*	*	*	*	694
       0	*	*	*	*	*	*	2057	0	0	

G 695  *	*	1488	*	*	1141	*	*	*	*	*	2395	*	*	*	*	*	*	*	*	695
       0	*	*	*	*	*	*	2057	0	0	

K 696  1398	*	*	*	*	*	*	*	689	*	*	*	*	*	*	*	*	*	*	*	696
       1268	774	*	0	*	*	*	2057	1705	0	

N 697  2400	*	2285	*	*	*	*	*	*	*	*	1268	2395	*	*	*	*	*	*	*	697
       0	*	*	*	*	*	*	2057	0	0	

P 698  *	*	*	*	*	*	*	*	*	*	*	*	689	*	*	*	1398	*	*	*	698
       0	*	*	*	*	*	*	2057	0	0	

I 699  2400	*	*	1741	*	*	*	967	*	*	*	*	*	*	*	*	*	*	*	*	699
       1268	774	*	1000	1000	*	*	2057	1705	0	

E 700  2400	*	*	967	2723	*	*	2760	*	*	*	*	*	*	*	*	*	*	*	*	700
       0	*	*	*	*	*	*	2057	0	0	

F 701  *	*	*	*	0	*	*	*	*	*	*	*	*	*	*	*	*	*	*	*	701
       0	*	*	*	*	*	*	2057	0	0	

E 702  *	*	2760	1012	*	*	2723	*	2285	*	*	*	*	*	*	*	*	*	*	*	702
       0	*	*	*	*	*	*	2057	0	0	

N 703  *	*	*	*	*	2723	*	*	2285	*	*	1922	*	2400	2395	*	*	*	*	*	703
       0	*	*	*	*	*	*	2057	0	0	

F 704  *	*	*	*	0	*	*	*	*	*	*	*	*	*	*	*	*	*	*	*	704
       0	*	*	*	*	*	*	2057	0	0	

L 705  *	*	*	*	*	*	*	*	*	725	*	*	*	*	*	*	*	1339	*	*	705
       0	*	*	*	*	*	*	2057	0	0	

T 706  2400	*	2723	2395	*	*	*	*	*	*	*	*	*	*	*	2285	1922	*	*	*	706
       0	*	*	*	*	*	*	2057	0	0	

S 707  *	*	*	*	*	1398	*	*	*	*	*	*	*	*	*	689	*	*	*	*	707
       0	*	*	*	*	*	*	2057	0	0	

L 708  *	*	*	*	*	*	*	*	*	0	*	*	*	*	*	*	*	*	*	*	708
       0	*	*	*	*	*	*	2057	0	0	

R 709  *	*	*	*	*	*	*	*	*	*	*	*	*	2285	331	*	*	*	*	*	709
       0	*	*	*	*	*	*	2057	0	0	

G 710  *	*	2400	2723	*	1139	2285	*	*	*	*	*	*	*	*	*	*	*	*	*	710
       0	*	*	*	*	*	*	2057	0	0	

N 711  *	*	*	*	*	*	*	*	*	*	*	0	*	*	*	*	*	*	*	*	711
       0	*	*	*	*	*	*	2057	0	0	

I 712  *	*	*	*	*	*	*	689	*	1398	*	*	*	*	*	*	*	*	*	*	712
       0	*	*	*	*	*	*	2057	0	0	

N 713  *	*	*	*	*	*	1741	*	*	*	*	513	*	*	*	*	*	*	*	*	713
       0	*	*	*	*	*	*	2057	0	0	

E 714  *	*	2400	967	*	*	*	*	*	*	*	*	*	1741	*	*	*	*	*	*	714
       0	*	*	*	*	*	*	2057	0	0	

S 715  *	*	*	*	*	*	*	*	*	*	*	2723	*	*	*	237	*	*	*	*	715
       0	*	*	*	*	*	*	2057	0	0	

I 716  *	*	*	*	*	*	*	0	*	*	*	*	*	*	*	*	*	*	*	*	716
       0	*	*	*	*	*	*	2057	0	0	

K 717  *	*	2285	*	*	*	*	*	1268	*	*	*	*	*	*	2395	2400	*	*	*	717
       0	*	*	*	*	*	*	2057	0	0	

E 718  *	*	2395	689	*	*	*	*	*	*	*	*	2400	*	*	*	*	*	*	*	718
       0	*	*	*	*	*	*	2057	0	0	

D 719  *	*	628	2760	*	*	*	*	2285	*	*	*	*	*	*	*	*	*	*	*	719
       0	*	*	*	*	*	*	2057	0	0	

E 720  *	*	2400	724	*	*	*	*	*	*	*	*	*	2285	*	*	*	*	*	*	720
       0	*	*	*	*	*	*	2057	0	0	

A 721  0	*	*	*	*	*	*	*	*	*	*	*	*	*	*	*	*	*	*	*	721
       0	*	*	*	*	*	*	2057	0	0	

L 722  2285	*	*	*	*	*	*	1398	*	1268	*	*	*	*	*	*	*	*	*	*	722
       0	*	*	*	*	*	*	2057	0	0	

D 723  *	*	1268	2285	*	*	*	*	*	*	*	*	*	*	*	1398	*	*	*	*	723
       0	*	*	*	*	*	*	2057	0	0	

M 724  *	*	*	*	*	*	*	*	*	*	0	*	*	*	*	*	*	*	*	*	724
       0	*	*	*	*	*	*	2057	0	0	

L 725  *	*	*	*	*	*	*	1741	*	513	*	*	*	*	*	*	*	*	*	*	725
       0	*	*	*	*	*	*	2057	0	0	

S 726  *	*	*	*	*	*	*	2760	*	*	*	*	*	*	*	513	2723	*	*	*	726
       0	*	*	*	*	*	*	2057	0	0	

Q 727  *	*	*	*	*	*	*	*	*	*	*	*	*	513	*	1741	*	*	*	*	727
       0	*	*	*	*	*	*	2057	0	0	

H 728  *	*	*	*	*	*	0	*	*	*	*	*	*	*	*	*	*	*	*	*	728
       0	*	*	*	*	*	*	2057	0	0	

L 729  *	*	*	*	*	*	*	1741	*	513	*	*	*	*	*	*	*	*	*	*	729
       0	*	*	*	*	*	*	2057	0	0	

I 730  *	*	*	*	*	*	*	0	*	*	*	*	*	*	*	*	*	*	*	*	730
       0	*	*	*	*	*	*	2057	0	0	

T 731  *	*	*	*	*	*	*	*	*	*	*	*	*	*	*	*	0	*	*	*	731
       0	*	*	*	*	*	*	2057	0	0	

K 732  2395	*	*	*	*	*	*	*	304	*	*	*	*	*	*	*	*	*	*	*	732
       0	*	*	*	*	*	*	2057	0	0	

P 733  *	*	*	*	*	*	*	*	*	*	*	*	0	*	*	*	*	*	*	*	733
       0	*	*	*	*	*	*	2057	0	0	

I 734  *	*	*	*	*	*	*	689	*	*	*	*	*	*	*	*	*	1398	*	*	734
       0	*	*	*	*	*	*	2057	0	0	

F 735  *	*	*	*	0	*	*	*	*	*	*	*	*	*	*	*	*	*	*	*	735
       0	*	*	*	*	*	*	2057	0	0	

D 736  *	*	331	2285	*	*	*	*	*	*	*	*	*	*	*	*	*	*	*	*	736
       0	*	*	*	*	*	*	2057	0	0	

A 737  0	*	*	*	*	*	*	*	*	*	*	*	*	*	*	*	*	*	*	*	737
       0	*	*	*	*	*	*	2057	0	0	

L 738  *	*	*	*	*	*	*	2760	*	230	*	*	*	*	*	*	*	*	*	*	738
       0	*	*	*	*	*	*	2057	0	0	

F 739  *	*	*	*	0	*	*	*	*	*	*	*	*	*	*	*	*	*	*	*	739
       0	*	*	*	*	*	*	2057	0	0	

A 740  513	*	*	*	*	1741	*	*	*	*	*	*	*	*	*	*	*	*	*	*	740
       0	*	*	*	*	*	*	2057	0	0	

E 741  *	*	1741	967	*	2400	*	*	*	*	*	*	*	*	*	*	*	*	*	*	741
       0	*	*	*	*	*	*	2057	0	0	

N 742  *	*	*	*	*	*	2400	*	*	*	*	1268	*	*	*	2395	*	*	*	2285	742
       1268	774	*	1585	585	*	*	2057	1705	0	

I 743  *	*	*	*	*	*	*	1268	2395	*	*	2285	*	*	*	2400	*	*	*	*	743
       0	*	*	*	*	*	*	2057	0	0	

Q 744  *	*	*	*	*	*	2400	*	1741	*	*	*	*	967	*	*	*	*	*	*	744
       0	*	*	*	*	*	*	2057	0	0	

N 745  *	*	*	*	*	*	*	*	*	*	*	0	*	*	*	*	*	*	*	*	745
       0	*	*	*	*	*	*	2057	0	0	

P 746  *	*	*	*	*	*	*	*	*	*	*	*	0	*	*	*	*	*	*	*	746
       0	*	*	*	*	*	*	2057	0	0	

V 747  *	*	*	*	*	*	*	1741	*	*	*	*	*	*	*	*	*	513	*	*	747
       0	*	*	*	*	*	*	2057	0	0	

S 748  1741	*	*	*	*	*	*	*	*	*	*	*	*	*	*	513	*	*	*	*	748
       0	*	*	*	*	*	*	2057	0	0	

Q 749  *	*	*	*	*	*	*	*	1741	*	*	*	*	967	2400	*	*	*	*	*	749
       0	*	*	*	*	*	*	2057	0	0	

A 750  304	*	*	*	*	*	*	*	*	*	*	*	*	*	*	*	*	2395	*	*	750
       0	*	*	*	*	*	*	2057	0	0	

M 751  *	*	*	*	*	*	*	*	*	1741	513	*	*	*	*	*	*	*	*	*	751
       0	*	*	*	*	*	*	2057	0	0	

D 752  *	*	1268	2285	*	*	*	*	*	*	*	*	*	1398	*	*	*	*	*	*	752
       0	*	*	*	*	*	*	2057	0	0	

K 753  *	*	*	*	*	*	*	*	725	*	*	*	*	*	2395	2285	*	*	*	*	753
       0	*	*	*	*	*	*	2057	0	0	

M 754  *	*	*	*	*	*	*	2285	*	*	331	*	*	*	*	*	*	*	*	*	754
       0	*	*	*	*	*	*	2057	0	0	

V 755  2395	*	*	*	*	*	*	*	*	*	*	*	*	*	*	*	*	304	*	*	755
       0	*	*	*	*	*	*	2057	0	0	

D 756  *	*	1012	2723	*	*	*	*	*	2760	*	*	*	*	*	2285	*	*	*	*	756
       0	*	*	*	*	*	*	2057	0	0	

K 757  2395	*	*	2285	*	*	*	*	1268	*	*	*	*	*	*	*	2400	*	*	*	757
       0	*	*	*	*	*	*	2057	0	0	

L 758  *	*	*	*	*	*	*	*	*	303	*	*	*	*	*	*	*	2400	*	*	758
       0	*	*	*	*	*	*	2057	0	0	

S 759  *	*	*	2285	*	2400	*	*	*	*	*	2395	*	*	*	1268	*	*	*	*	759
       0	*	*	*	*	*	*	2057	0	0	

D 760  *	*	1922	*	*	2400	*	*	2285	*	*	*	*	*	*	2395	2723	*	*	*	760
       0	*	*	*	*	*	*	2057	0	0	

A 761  513	*	*	*	*	*	*	*	*	1741	*	*	*	*	*	*	*	*	*	*	761
       0	*	*	*	*	*	*	2057	0	0	

G 762  *	*	*	2395	*	304	*	*	*	*	*	*	*	*	*	*	*	*	*	*	762
       0	*	*	*	*	*	*	2057	0	0	

L 763  *	*	*	*	2285	*	*	*	*	331	*	*	*	*	*	*	*	*	*	*	763
       0	*	*	*	*	*	*	2057	0	0	

E 764  2285	*	*	725	*	*	*	*	*	*	*	2395	*	*	*	*	*	*	*	*	764
       0	*	*	*	*	*	*	2057	0	0	

G 765  2400	*	*	*	*	1268	*	*	2285	*	*	*	*	*	*	2395	*	*	*	*	765
       0	*	*	*	*	*	*	2057	0	0	

E 766  *	*	*	0	*	*	*	*	*	*	*	*	*	*	*	*	*	*	*	*	766
       0	*	*	*	*	*	*	2057	0	0	

T 767  *	*	*	*	*	*	*	*	*	*	*	*	*	2285	*	*	331	*	*	*	767
       0	*	*	*	*	*	*	2057	0	0	

E 768  2400	*	*	967	*	*	*	*	1741	*	*	*	*	*	*	*	*	*	*	*	768
       0	*	*	*	*	*	*	2057	0	0	

D 769  *	*	1268	*	*	*	*	*	2395	*	*	2285	*	*	2400	*	*	*	*	*	769
       0	*	*	*	*	*	*	2057	0	0	

L 770  *	*	*	*	*	*	*	*	*	0	*	*	*	*	*	*	*	*	*	*	770
       0	*	*	*	*	*	*	2057	0	0	

E 771  *	*	*	513	*	*	*	*	1741	*	*	*	*	*	*	*	*	*	*	*	771
       0	*	*	*	*	*	*	2057	0	0	

N 772  *	*	*	*	*	2400	*	*	2395	*	*	1268	2285	*	*	*	*	*	*	*	772
       0	*	*	*	*	*	*	2057	0	0	

L 773  *	*	*	*	1398	*	*	*	*	689	*	*	*	*	*	*	*	*	*	*	773
       0	*	*	*	*	*	*	2057	0	0	

Y 774  *	*	*	*	*	*	*	*	*	*	*	*	*	*	*	*	*	*	*	0	774
       0	*	*	*	*	*	*	2057	0	0	

E 775  *	*	2395	304	*	*	*	*	*	*	*	*	*	*	*	*	*	*	*	*	775
       0	*	*	*	*	*	*	2057	0	0	

S 776  *	*	*	*	*	*	*	*	*	*	*	*	*	*	*	0	*	*	*	*	776
       0	*	*	*	*	*	*	2057	0	0	

V 777  *	*	*	*	*	*	*	*	*	*	*	*	*	*	*	*	*	0	*	*	777
       0	*	*	*	*	*	*	2057	0	0	

R 778  *	*	*	*	*	*	*	*	1741	*	*	*	*	*	513	*	*	*	*	*	778
       0	*	*	*	*	*	*	2057	0	0	

T 779  *	*	*	*	*	*	*	2395	*	*	2285	*	*	*	2400	*	1268	*	*	*	779
       0	*	*	*	*	*	*	2057	0	0	

R 780  *	*	*	1741	*	*	*	*	*	*	*	*	*	*	513	*	*	*	*	*	780
       0	*	*	*	*	*	*	2057	0	0	

A 781  0	*	*	*	*	*	*	*	*	*	*	*	*	*	*	*	*	*	*	*	781
       0	*	*	*	*	*	*	2057	0	0	

A 782  1139	*	*	2285	*	2400	*	*	*	2723	*	*	*	*	*	*	*	*	*	*	782
       0	*	*	*	*	*	*	2057	0	0	

E 783  *	*	*	1012	*	2285	2723	*	*	*	*	*	*	*	2760	*	*	*	*	*	783
       0	*	*	*	*	*	*	2057	0	0	

A 784  1268	*	*	*	*	*	*	2285	*	*	*	*	*	*	*	*	*	1398	*	*	784
       0	*	*	*	*	*	*	2057	0	0	

K 785  *	*	*	2285	*	*	*	*	1268	*	*	*	*	*	*	2395	2400	*	*	*	785
       0	*	*	*	*	*	*	2057	0	0	

S 786  *	*	*	*	*	*	*	*	2285	*	*	*	*	*	*	331	*	*	*	*	786
       0	*	*	*	*	*	*	2057	0	0	

A 787  513	*	*	*	*	*	*	*	*	*	*	*	*	1741	*	*	*	*	*	*	787
       0	*	*	*	*	*	*	2057	0	0	

K 788  2395	*	*	1342	*	*	*	*	1268	*	*	*	*	*	*	*	*	*	*	*	788
       0	*	*	*	*	*	*	2057	0	0	

S 789  *	*	2285	*	*	1398	*	*	*	*	*	*	*	*	*	1268	*	*	*	*	789
       0	*	*	*	*	*	*	2057	0	0	

K 790  *	*	*	*	*	*	*	*	513	*	*	*	*	1741	*	*	*	*	*	*	790
       0	*	*	*	*	*	*	2057	0	0	

Q 791  *	*	*	*	*	*	*	*	*	*	*	*	*	0	*	*	*	*	*	*	791
       0	*	*	*	*	*	*	2057	0	0	

E 792  2395	*	*	1268	*	*	*	*	2285	*	*	*	*	2400	*	*	*	*	*	*	792
       0	*	*	*	*	*	*	2057	0	0	

L 793  *	*	*	*	*	*	*	2285	*	1268	*	*	*	*	*	*	*	1398	*	*	793
       0	*	*	*	*	*	*	2057	0	0	

I 794  *	*	*	*	*	*	*	0	*	*	*	*	*	*	*	*	*	*	*	*	794
       0	*	*	*	*	*	*	2057	0	0	

K 795  2400	*	*	*	*	*	*	*	724	*	*	*	*	*	*	*	*	2285	*	*	795
       0	*	*	*	*	*	*	2057	0	0	

N 796  *	*	2395	2400	*	*	*	*	*	*	*	1268	*	*	*	*	2285	*	*	*	796
       0	*	*	*	*	*	*	2057	0	0	

L 797  *	*	*	*	*	*	*	*	*	0	*	*	*	*	*	*	*	*	*	*	797
       0	*	*	*	*	*	*	2057	0	0	

Y 798  *	*	*	*	*	*	*	*	*	*	*	*	*	*	*	*	*	*	*	0	798
       0	*	*	*	*	*	*	2057	0	0	

N 799  *	*	2285	1398	*	*	*	*	*	*	*	1268	*	*	*	*	*	*	*	*	799
       0	*	*	*	*	*	*	2057	0	0	

T 800  *	*	*	*	*	*	*	*	1342	*	*	*	*	*	2395	*	1268	*	*	*	800
       0	*	*	*	*	*	*	2057	0	0	

F 801  *	*	*	*	0	*	*	*	*	*	*	*	*	*	*	*	*	*	*	*	801
       0	*	*	*	*	*	*	2057	0	0	

F 802  *	*	*	*	0	*	*	*	*	*	*	*	*	*	*	*	*	*	*	*	802
       0	*	*	*	*	*	*	2057	0	0	

K 803  *	*	*	*	*	*	*	*	303	*	*	*	*	*	2400	*	*	*	*	*	803
       0	*	*	*	*	*	*	2057	0	0	

E 804  *	*	*	1268	*	*	*	2400	2395	*	*	*	*	*	*	*	2285	*	*	*	804
       0	*	*	*	*	*	*	2057	0	0	

A 805  303	*	*	*	*	2400	*	*	*	*	*	*	*	*	*	*	*	*	*	*	805
       0	*	*	*	*	*	*	2057	0	0	

F 806  *	*	*	*	0	*	*	*	*	*	*	*	*	*	*	*	*	*	*	*	806
       0	*	*	*	*	*	*	2057	0	0	

K 807  *	*	*	*	*	*	*	*	230	*	*	*	*	*	2760	*	*	*	*	*	807
       0	*	*	*	*	*	*	2057	0	0	

K 808  2285	*	*	*	*	*	*	*	331	*	*	*	*	*	*	*	*	*	*	*	808
       0	*	*	*	*	*	*	2057	0	0	

Q 809  *	*	*	*	*	*	*	*	*	*	*	*	*	331	*	*	2285	*	*	*	809
       0	*	*	*	*	*	*	2057	0	0	

S 810  2400	*	*	*	*	*	*	*	*	*	*	*	*	*	*	724	2285	*	*	*	810
       0	*	*	*	*	*	*	2057	0	0	

E 811  *	*	*	0	*	*	*	*	*	*	*	*	*	*	*	*	*	*	*	*	811
       0	*	*	*	*	*	*	2057	0	0	

K 812  1398	*	*	*	*	*	*	*	1268	*	*	*	*	*	2285	*	*	*	*	*	812
       0	*	*	*	*	*	*	2057	0	0	

L 813  *	*	*	*	*	*	*	*	*	0	*	*	*	*	*	*	*	*	*	*	813
       0	*	*	*	*	*	*	2057	0	0	

G 814  *	*	*	*	*	0	*	*	*	*	*	*	*	*	*	*	*	*	*	*	814
       0	*	*	*	*	*	*	2057	0	0	

I 815  *	*	*	*	*	*	*	0	*	*	*	*	*	*	*	*	*	*	*	*	815
       0	*	*	*	*	*	*	2057	0	0	

V 816  *	*	*	*	*	*	*	*	*	*	*	*	*	*	*	*	*	0	*	*	816
       0	*	*	*	*	*	*	2057	0	0	

Y 817  *	*	*	*	2285	*	*	*	*	*	*	*	*	*	*	*	*	*	*	331	817
       0	*	*	*	*	*	*	2057	0	0	

T 818  *	*	*	*	*	*	*	*	*	*	*	*	*	*	*	*	0	*	*	*	818
       0	*	*	*	*	*	*	2057	0	0	

P 819  *	*	*	*	*	*	*	*	*	*	*	*	0	*	*	*	*	*	*	*	819
       0	*	*	*	*	*	*	2057	0	0	

I 820  *	*	*	*	*	*	*	689	*	*	*	*	*	*	*	*	*	1398	*	*	820
       0	*	*	*	*	*	*	2057	0	0	

E 821  *	*	*	0	*	*	*	*	*	*	*	*	*	*	*	*	*	*	*	*	821
       0	*	*	*	*	*	*	2057	0	0	

V 822  *	*	*	*	*	*	*	2395	*	*	*	*	*	*	*	*	*	304	*	*	822
       0	*	*	*	*	*	*	2057	0	0	

V 823  *	*	*	*	*	*	*	*	*	*	*	*	*	*	*	*	*	0	*	*	823
       0	*	*	*	*	*	*	2057	0	0	

D 824  *	*	0	*	*	*	*	*	*	*	*	*	*	*	*	*	*	*	*	*	824
       0	*	*	*	*	*	*	2057	0	0	

F 825  *	*	*	*	0	*	*	*	*	*	*	*	*	*	*	*	*	*	*	*	825
       0	*	*	*	*	*	*	2057	0	0	

I 826  *	*	*	*	*	*	*	0	*	*	*	*	*	*	*	*	*	*	*	*	826
       0	*	*	*	*	*	*	2057	0	0	

L 827  *	*	*	*	*	*	*	*	*	724	*	*	*	*	*	*	*	1342	*	*	827
       0	*	*	*	*	*	*	2057	0	0	

R 828  *	*	*	*	*	*	2285	*	*	*	*	*	*	*	331	*	*	*	*	*	828
       0	*	*	*	*	*	*	2057	0	0	

A 829  331	*	*	*	*	*	*	*	*	*	*	*	*	*	*	2285	*	*	*	*	829
       0	*	*	*	*	*	*	2057	0	0	

T 830  1398	*	*	*	*	*	*	*	*	*	*	*	*	*	*	*	1268	2285	*	*	830
       0	*	*	*	*	*	*	2057	0	0	

D 831  *	*	513	*	*	*	*	*	*	*	*	1741	*	*	*	*	*	*	*	*	831
       0	*	*	*	*	*	*	2057	0	0	

D 832  *	*	967	*	2400	1741	*	*	*	*	*	*	*	*	*	*	*	*	*	*	832
       0	*	*	*	*	*	*	2057	0	0	

V 833  *	*	*	*	*	*	*	1741	*	*	*	*	*	*	*	*	*	513	*	*	833
       0	*	*	*	*	*	*	2057	0	0	

L 834  *	*	*	*	*	*	*	*	*	689	*	*	*	*	*	1398	*	*	*	*	834
       0	*	*	*	*	*	*	2057	0	0	

K 835  *	*	*	*	*	*	*	*	303	*	*	*	*	*	2400	*	*	*	*	*	835
       0	*	*	*	*	*	*	2057	0	0	

K 836  *	*	*	*	*	*	*	*	331	*	*	*	*	2285	*	*	*	*	*	*	836
       0	*	*	*	*	*	*	2057	0	0	

H 837  *	*	*	*	*	*	0	*	*	*	*	*	*	*	*	*	*	*	*	*	837
       0	*	*	*	*	*	*	2057	0	0	

F 838  *	*	*	*	0	*	*	*	*	*	*	*	*	*	*	*	*	*	*	*	838
       0	*	*	*	*	*	*	2057	0	0	

G 839  *	*	*	*	*	513	*	*	*	*	*	1741	*	*	*	*	*	*	*	*	839
       0	*	*	*	*	*	*	2057	0	0	

T 840  *	*	*	*	*	*	*	*	2285	*	*	*	*	*	1398	*	1268	*	*	*	840
       0	*	*	*	*	*	*	2057	0	0	

D 841  *	*	1268	*	*	1398	*	*	*	*	*	*	*	*	*	2285	*	*	*	*	841
       0	*	*	*	*	*	*	2057	0	0	

L 842  *	*	*	*	1741	*	*	*	*	513	*	*	*	*	*	*	*	*	*	*	842
       0	*	*	*	*	*	*	2057	0	0	

N 843  2285	*	*	*	*	*	*	*	*	*	*	1268	*	*	*	2395	2400	*	*	*	843
       0	*	*	*	*	*	*	2057	0	0	

D 844  *	*	331	*	*	*	*	*	*	*	*	*	*	*	*	2285	*	*	*	*	844
       0	*	*	*	*	*	*	2057	0	0	

Q 845  *	*	*	1342	*	*	*	*	2395	*	*	*	*	1268	*	*	*	*	*	*	845
       0	*	*	*	*	*	*	2057	0	0	

S 846  *	*	2395	*	*	1342	*	*	*	*	*	*	*	*	*	1268	*	*	*	*	846
       0	*	*	*	*	*	*	2057	0	0	

V 847  *	*	*	*	*	*	*	1741	*	*	*	*	*	*	*	*	*	513	*	*	847
       0	*	*	*	*	*	*	2057	0	0	

H 848  *	*	*	*	*	*	513	*	*	*	*	*	*	*	*	*	1741	*	*	*	848
       0	*	*	*	*	*	*	2057	0	0	

I 849  *	*	*	*	*	*	*	725	*	*	*	*	*	*	*	*	*	1339	*	*	849
       0	*	*	*	*	*	*	2057	0	0	

L 850  *	*	*	*	1741	*	*	*	*	513	*	*	*	*	*	*	*	*	*	*	850
       0	*	*	*	*	*	*	2057	0	0	

D 851  *	*	0	*	*	*	*	*	*	*	*	*	*	*	*	*	*	*	*	*	851
       0	*	*	*	*	*	*	2057	0	0	

P 852  *	*	*	*	*	2400	*	*	*	*	*	*	303	*	*	*	*	*	*	*	852
       0	*	*	*	*	*	*	2057	0	0	

F 853  *	*	*	*	0	*	*	*	*	*	*	*	*	*	*	*	*	*	*	*	853
       0	*	*	*	*	*	*	2057	0	0	

T 854  2400	*	*	*	*	*	*	*	*	*	2760	*	*	*	*	*	593	*	*	*	854
       0	*	*	*	*	*	*	2057	0	0	

G 855  *	*	*	*	*	0	*	*	*	*	*	*	*	*	*	*	*	*	*	*	855
       0	*	*	*	*	*	*	2057	0	0	

T 856  *	*	*	*	*	*	*	*	*	*	*	*	*	*	*	*	0	*	*	*	856
       0	*	*	*	*	*	*	2057	0	0	

G 857  *	*	*	*	*	0	*	*	*	*	*	*	*	*	*	*	*	*	*	*	857
       0	*	*	*	*	*	*	2057	0	0	

T 858  *	*	*	*	*	*	*	*	*	*	*	*	*	*	*	1741	513	*	*	*	858
       0	*	*	*	*	*	*	2057	0	0	

F 859  *	*	*	*	0	*	*	*	*	*	*	*	*	*	*	*	*	*	*	*	859
       0	*	*	*	*	*	*	2057	0	0	

I 860  *	*	*	*	*	*	*	304	*	*	2395	*	*	*	*	*	*	*	*	*	860
       0	*	*	*	*	*	*	2057	0	0	

V 861  1741	*	*	*	*	*	*	*	*	*	*	*	*	*	*	*	2400	967	*	*	861
       0	*	*	*	*	*	*	2057	0	0	

R 862  *	*	*	*	*	*	*	*	*	*	*	*	*	*	0	*	*	*	*	*	862
       0	*	*	*	*	*	*	2057	0	0	

L 863  *	*	*	*	*	*	*	*	*	331	*	*	*	*	*	*	2285	*	*	*	863
       0	*	*	*	*	*	*	2057	0	0	

L 864  *	*	*	*	*	*	*	*	*	0	*	*	*	*	*	*	*	*	*	*	864
       0	*	*	*	*	*	*	2057	0	0	

S 865  *	*	*	*	*	*	*	*	*	*	*	*	*	1398	*	1268	2285	*	*	*	865
       1012	988	*	2219	349	*	*	2057	1597	0	

A 866  1081	*	2760	*	*	*	*	*	*	*	*	*	*	*	*	1398	*	*	*	*	866
       1268	774	*	0	*	*	*	2057	1705	0	

L 867  *	*	*	2285	2760	*	*	*	*	628	*	*	*	*	*	*	*	*	*	*	867
       0	*	*	*	*	*	*	2057	0	0	

I 868  *	*	*	*	*	*	*	0	*	*	*	*	*	*	*	*	*	*	*	*	868
       0	*	*	*	*	*	*	2057	0	0	

S 869  *	*	*	*	*	*	*	*	2395	*	*	*	*	*	*	689	2400	*	*	*	869
       0	*	*	*	*	*	*	2057	0	0	

D 870  2400	*	1268	*	*	*	*	*	*	2285	*	*	2395	*	*	*	*	*	*	*	870
       0	*	*	*	*	*	*	2057	0	0	

E 871  1342	*	*	724	*	*	*	*	*	*	*	*	*	*	*	*	*	*	*	*	871
       0	*	*	*	*	*	*	2057	0	0	

D 872  1741	*	513	*	*	*	*	*	*	*	*	*	*	*	*	*	*	*	*	*	872
       0	*	*	*	*	*	*	2057	0	0	

L 873  *	*	*	*	*	*	*	2285	*	331	*	*	*	*	*	*	*	*	*	*	873
       0	*	*	*	*	*	*	2057	0	0	

K 874  2395	*	*	*	*	*	*	*	1268	*	*	*	*	*	*	*	1342	*	*	*	874
       0	*	*	*	*	*	*	2057	0	0	

R 875  *	*	*	1741	*	*	*	*	*	*	*	*	*	*	513	*	*	*	*	*	875
       0	*	*	*	*	*	*	2057	0	0	

K 876  *	*	*	*	*	*	*	*	0	*	*	*	*	*	*	*	*	*	*	*	876
       0	*	*	*	*	*	*	2057	0	0	

F 877  *	*	*	*	689	*	*	*	*	*	*	*	*	*	*	*	*	*	*	1398	877
       0	*	*	*	*	*	*	2057	0	0	

Q 878  2395	*	*	*	*	*	*	*	*	*	*	*	*	1268	*	2400	2285	*	*	*	878
       0	*	*	*	*	*	*	2057	0	0	

K 879  *	*	*	*	*	*	*	*	1268	*	*	2395	*	1342	*	*	*	*	*	*	879
       0	*	*	*	*	*	*	2057	0	0	

E 880  *	*	*	513	*	2760	*	*	*	*	*	2723	*	*	*	*	*	*	*	*	880
       0	*	*	*	*	*	*	2057	0	0	

L 881  *	*	*	*	*	*	*	*	*	0	*	*	*	*	*	*	*	*	*	*	881
       0	*	*	*	*	*	*	2057	0	0	

H 882  *	*	*	*	1741	*	513	*	*	*	*	*	*	*	*	*	*	*	*	*	882
       0	*	*	*	*	*	*	2057	0	0	

A 883  0	*	*	*	*	*	*	*	*	*	*	*	*	*	*	*	*	*	*	*	883
       0	*	*	*	*	*	*	2057	0	0	

F 884  *	*	*	*	1268	*	*	*	*	*	*	1342	*	*	*	*	2395	*	*	*	884
       0	*	*	*	*	*	*	2057	0	0	

E 885  *	*	1741	513	*	*	*	*	*	*	*	*	*	*	*	*	*	*	*	*	885
       0	*	*	*	*	*	*	2057	0	0	

I 886  *	*	*	*	*	*	*	0	*	*	*	*	*	*	*	*	*	*	*	*	886
       0	*	*	*	*	*	*	2057	0	0	

V 887  *	*	*	*	*	*	*	*	*	*	1398	*	*	*	*	*	*	689	*	*	887
       0	*	*	*	*	*	*	2057	0	0	

L 888  *	*	*	*	*	*	*	*	*	0	*	*	*	*	*	*	*	*	*	*	888
       0	*	*	*	*	*	*	2057	0	0	

L 889  *	*	*	*	*	*	*	*	*	0	*	*	*	*	*	*	*	*	*	*	889
       0	*	*	*	*	*	*	2057	0	0	

S 890  1398	*	*	*	*	*	*	*	*	*	*	*	*	*	*	689	*	*	*	*	890
       0	*	*	*	*	*	*	2057	0	0	

Y 891  *	*	*	*	*	*	*	*	*	*	*	*	*	*	*	*	*	*	*	0	891
       0	*	*	*	*	*	*	2057	0	0	

Y 892  *	*	*	*	*	*	*	*	*	*	*	*	*	*	*	*	*	*	*	0	892
       0	*	*	*	*	*	*	2057	0	0	

I 893  *	*	*	*	*	*	*	304	*	*	*	*	*	*	*	*	*	2395	*	*	893
       0	*	*	*	*	*	*	2057	0	0	

A 894  0	*	*	*	*	*	*	*	*	*	*	*	*	*	*	*	*	*	*	*	894
       0	*	*	*	*	*	*	2057	0	0	

A 895  513	*	*	*	*	*	*	*	*	1741	*	*	*	*	*	*	*	*	*	*	895
       0	*	*	*	*	*	*	2057	0	0	

I 896  *	*	*	*	*	*	*	689	*	*	*	*	*	*	*	*	*	1398	*	*	896
       0	*	*	*	*	*	*	2057	0	0	

N 897  *	*	*	*	*	*	*	*	*	*	*	0	*	*	*	*	*	*	*	*	897
       0	*	*	*	*	*	*	2057	0	0	

I 898  *	*	*	*	*	*	*	0	*	*	*	*	*	*	*	*	*	*	*	*	898
       0	*	*	*	*	*	*	2057	0	0	

E 899  *	*	*	513	*	*	*	*	*	*	*	*	*	*	*	*	1741	*	*	*	899
       0	*	*	*	*	*	*	2057	0	0	

Q 900  2285	*	*	*	*	*	*	*	*	*	*	*	*	1268	*	2400	2395	*	*	*	900
       0	*	*	*	*	*	*	2057	0	0	

T 901  1741	*	*	*	*	*	*	*	*	*	*	*	*	*	*	*	513	*	*	*	901
       0	*	*	*	*	*	*	2057	0	0	

A 902  1268	*	*	*	2285	*	*	*	*	*	*	*	*	*	*	*	*	*	*	1398	902
       0	*	*	*	*	*	*	2057	0	0	

Q 903  *	*	2285	*	2395	*	2400	*	*	*	*	*	*	1268	*	*	*	*	*	*	903
       0	*	*	*	*	*	*	2057	0	0	

N 904  2400	*	*	2285	*	2395	*	*	*	*	*	1268	*	*	*	*	*	*	*	*	904
       0	*	*	*	*	*	*	2057	0	0	

R 905  *	*	*	*	*	*	*	2285	*	1398	*	*	*	*	1268	*	*	*	*	*	905
       0	*	*	*	*	*	*	2057	0	0	

D 906  2400	*	1268	2395	*	*	*	*	*	*	*	2285	*	*	*	*	*	*	*	*	906
       0	*	*	*	*	*	*	2057	0	0	

G 907  *	*	*	*	*	230	*	*	*	*	*	*	*	*	*	2760	*	*	*	*	907
       689	1398	*	2466	288	*	*	2057	1309	0	

D 908  *	*	513	*	*	*	*	*	*	*	*	*	*	*	*	1741	*	*	*	*	908
       0	*	*	*	*	*	*	2057	0	0	

L 909  1398	*	*	2285	*	*	*	*	*	1268	*	*	*	*	*	*	*	*	*	*	909
       0	*	*	*	*	*	*	2057	0	0	

K 910  *	*	2400	2285	*	*	*	*	1922	*	*	2723	2395	*	*	*	*	*	*	*	910
       0	*	*	*	*	*	*	2057	0	0	

N 911  2400	*	*	*	*	2285	*	*	*	*	*	1268	*	*	*	*	*	2395	*	*	911
       1268	774	*	1585	585	*	*	2057	1705	0	

F 912  *	*	*	*	0	*	*	*	*	*	*	*	*	*	*	*	*	*	*	*	912
       0	*	*	*	*	*	*	2057	0	0	

K 913  *	*	2395	2285	*	*	*	*	1268	*	*	*	2400	*	*	*	*	*	*	*	913
       0	*	*	*	*	*	*	2057	0	0	

G 914  *	*	*	*	*	513	*	*	*	*	*	1741	*	*	*	*	*	*	*	*	914
       0	*	*	*	*	*	*	2057	0	0	

I 915  *	*	*	*	*	*	*	303	*	*	2400	*	*	*	*	*	*	*	*	*	915
       0	*	*	*	*	*	*	2057	0	0	

A 916  725	*	*	*	*	*	*	*	*	*	*	*	*	*	*	*	*	1339	*	*	916
       0	*	*	*	*	*	*	2057	0	0	

L 917  *	*	*	*	*	*	*	*	*	0	*	*	*	*	*	*	*	*	*	*	917
       0	*	*	*	*	*	*	2057	0	0	

T 918  2400	*	*	*	*	2395	*	*	*	*	*	*	*	*	*	*	689	*	*	*	918
       0	*	*	*	*	*	*	2057	0	0	

D 919  *	*	0	*	*	*	*	*	*	*	*	*	*	*	*	*	*	*	*	*	919
       0	*	*	*	*	*	*	2057	0	0	

T 920  *	*	*	*	*	*	*	*	*	*	*	*	*	*	*	1741	513	*	*	*	920
       0	*	*	*	*	*	*	2057	0	0	

F 921  *	*	*	*	513	*	*	*	*	1741	*	*	*	*	*	*	*	*	*	*	921
       0	*	*	*	*	*	*	2057	0	0	

D 922  *	*	1268	2285	*	*	*	*	*	*	*	*	*	1398	*	*	*	*	*	*	922
       0	*	*	*	*	*	*	2057	0	0	

Y 923  *	*	*	*	*	*	*	2400	*	*	2395	*	*	*	*	2285	*	*	*	1268	923
       0	*	*	*	*	*	*	2057	0	0	

L 924  *	*	*	*	*	*	*	*	*	1268	*	*	*	*	*	2400	2285	*	*	2395	924
       0	*	*	*	*	*	*	2057	0	0	

E 925  *	*	*	0	*	*	*	*	*	*	*	*	*	*	*	*	*	*	*	*	925
       1268	774	*	0	*	*	*	2057	1705	0	

E 926  *	*	2395	689	*	2400	*	*	*	*	*	*	*	*	*	*	*	*	*	*	926
       0	*	*	*	*	*	*	2057	0	0	

D 927  *	*	513	*	*	*	*	*	1741	*	*	*	*	*	*	*	*	*	*	*	927
       0	*	*	*	*	*	*	2057	0	0	

T 928  *	*	*	*	*	*	*	*	2395	*	*	2760	*	*	*	2400	1081	*	*	*	928
       0	*	*	*	*	*	*	2057	0	0	

L 929  *	*	2760	*	*	*	*	*	*	967	2400	2723	*	*	*	*	*	*	*	*	929
       0	*	*	*	*	*	*	2057	0	0	

D 930  *	*	513	*	*	*	*	*	1741	*	*	*	*	*	*	*	*	*	*	*	930
       0	*	*	*	*	*	*	2057	0	0	

G 931  2400	*	2285	*	*	1268	*	*	*	2395	*	*	*	*	*	*	*	*	*	*	931
       0	*	*	*	*	*	*	2057	0	0	

D 932  *	*	967	*	*	*	*	2400	*	*	*	*	*	*	*	*	*	1741	*	*	932
       0	*	*	*	*	*	*	2057	0	0	

I 933  *	*	*	*	*	*	*	1922	*	2723	2400	*	*	*	*	*	*	2395	*	2285	933
       0	*	*	*	*	*	*	2057	0	0	

F 934  *	*	*	*	513	*	*	*	*	*	*	*	1741	*	*	*	*	*	*	*	934
       237	*	2723	*	*	*	*	2057	0	0	

G 935  *	*	*	*	*	766	*	*	*	*	*	*	2291	*	*	*	2268	*	*	*	935
       341	2250	*	1000	1000	*	0	1988	1000	1000	

Y 936  2268	*	*	*	*	*	*	*	*	*	*	*	*	*	*	*	2130	*	*	826	936
       0	*	*	*	*	0	*	1988	0	1000	

N 937  *	*	*	*	*	*	*	*	*	1741	*	513	*	*	*	*	*	*	*	*	937
       0	*	*	*	*	*	*	2057	0	0	

N 938  *	*	2285	*	2760	*	*	*	*	*	*	1012	*	*	*	*	*	*	*	2723	938
       0	*	*	*	*	*	*	2057	0	0	

E 939  2400	*	2395	689	*	*	*	*	*	*	*	*	*	*	*	*	*	*	*	*	939
       0	*	*	*	*	*	*	2057	0	0	

R 940  *	*	1741	*	*	*	*	*	*	*	*	*	*	*	513	*	*	*	*	*	940
       0	*	*	*	*	*	*	2057	0	0	

L 941  *	*	*	*	*	*	*	2400	*	689	2395	*	*	*	*	*	*	*	*	*	941
       0	*	*	*	*	*	*	2057	0	0	

K 942  *	*	*	2395	*	*	*	*	689	2400	*	*	*	*	*	*	*	*	*	*	942
       0	*	*	*	*	*	*	2057	0	0	

R 943  *	*	*	1741	*	*	*	*	*	*	*	*	*	*	513	*	*	*	*	*	943
       0	*	*	*	*	*	*	2057	0	0	

Q 944  *	*	*	*	*	*	*	*	*	*	*	1741	*	513	*	*	*	*	*	*	944
       0	*	*	*	*	*	*	2057	0	0	

K 945  *	*	*	*	*	*	*	*	1268	2400	*	*	*	2285	2395	*	*	*	*	*	945
       0	*	*	*	*	*	*	2057	0	0	

E 946  2400	*	*	1922	*	2723	*	*	*	2395	*	*	*	*	*	2285	*	*	*	*	946
       0	*	*	*	*	*	*	2057	0	0	

I 947  *	*	*	*	*	*	*	689	*	*	*	*	*	*	*	*	1398	*	*	*	947
       0	*	*	*	*	*	*	2057	0	0	

P 948  *	*	*	*	*	*	*	*	1741	*	*	*	513	*	*	*	*	*	*	*	948
       513	1741	*	2807	222	*	*	2057	1120	0	

I 949  *	*	*	*	*	*	*	304	*	*	*	*	*	*	*	*	*	2395	*	*	949
       0	*	*	*	*	*	*	2057	0	0	

R 950  *	*	*	*	*	*	*	*	*	*	*	*	*	2395	1268	2400	2285	*	*	*	950
       0	*	*	*	*	*	*	2057	0	0	

V 951  *	*	*	*	*	*	*	*	*	*	*	*	*	*	*	*	*	0	*	*	951
       0	*	*	*	*	*	*	2057	0	0	

I 952  *	*	*	*	*	*	*	0	*	*	*	*	*	*	*	*	*	*	*	*	952
       0	*	*	*	*	*	*	2057	0	0	

I 953  *	*	*	*	*	*	*	725	*	*	2285	*	*	*	*	*	*	2395	*	*	953
       0	*	*	*	*	*	*	2057	0	0	

G 954  *	*	*	*	*	0	*	*	*	*	*	*	*	*	*	*	*	*	*	*	954
       0	*	*	*	*	*	*	2057	0	0	

N 955  *	*	*	*	*	*	*	*	*	*	*	0	*	*	*	*	*	*	*	*	955
       0	*	*	*	*	*	*	2057	0	0	

P 956  *	*	*	*	*	*	*	*	*	*	*	*	0	*	*	*	*	*	*	*	956
       0	*	*	*	*	*	*	2057	0	0	

P 957  *	*	*	*	*	*	*	*	*	*	*	*	0	*	*	*	*	*	*	*	957
       0	*	*	*	*	*	*	2057	0	0	

Y 958  *	*	*	*	*	*	*	*	*	*	*	*	*	*	*	*	*	*	*	0	958
       0	*	*	*	*	*	*	2057	0	0	

S 959  *	*	*	*	*	*	*	*	*	*	*	*	*	*	*	0	*	*	*	*	959
       0	*	*	*	*	*	*	2057	0	0	

A 960  1081	*	*	*	*	*	*	*	*	*	*	*	*	*	*	2760	*	1398	*	*	960
       0	*	*	*	*	*	*	2057	0	0	

G 961  *	*	*	*	*	331	*	*	2285	*	*	*	*	*	*	*	*	*	*	*	961
       0	*	*	*	*	*	*	2057	0	0	

Q 962  1741	*	*	*	*	*	*	*	*	*	*	*	*	513	*	*	*	*	*	*	962
       0	*	*	*	*	*	*	2057	0	0	

K 963  *	*	*	*	*	*	*	*	689	*	*	*	*	*	*	1398	*	*	*	*	963
       0	*	*	*	*	*	*	2057	0	0	

S 964  *	*	*	*	*	*	*	*	*	*	*	2285	*	*	*	331	*	*	*	*	964
       0	*	*	*	*	*	*	2057	0	0	

E 965  1398	*	*	1092	*	*	*	*	*	*	*	*	*	2723	*	*	*	*	*	*	965
       0	*	*	*	*	*	*	2057	0	0	

N 966  *	*	2285	*	*	*	*	*	*	*	*	331	*	*	*	*	*	*	*	*	966
       0	*	*	*	*	*	*	2057	0	0	

D 967  *	*	331	*	*	2285	*	*	*	*	*	*	*	*	*	*	*	*	*	*	967
       0	*	*	*	*	*	*	2057	0	0	

N 968  *	*	*	*	*	*	*	*	*	2400	*	303	*	*	*	*	*	*	*	*	968
       0	*	*	*	*	*	*	2057	0	0	

N 969  *	*	*	*	*	*	*	*	*	*	*	331	*	2285	*	*	*	*	*	*	969
       0	*	*	*	*	*	*	2057	0	0	

Q 970  1398	*	*	*	*	*	*	2285	*	*	*	*	*	1268	*	*	*	*	*	*	970
       0	*	*	*	*	*	*	2057	0	0	

N 971  *	*	*	*	*	*	*	*	*	*	*	331	*	*	2285	*	*	*	*	*	971
       0	*	*	*	*	*	*	2057	0	0	

L 972  *	*	*	*	*	*	*	*	*	724	*	*	*	*	*	*	2285	2400	*	*	972
       0	*	*	*	*	*	*	2057	0	0	

S 973  *	*	*	*	*	*	*	*	1398	*	*	*	*	*	*	1268	2285	*	*	*	973
       0	*	*	*	*	*	*	2057	0	0	

Y 974  *	*	*	*	*	*	1741	*	*	*	*	*	*	*	*	*	*	*	*	513	974
       0	*	*	*	*	*	*	2057	0	0	

P 975  *	*	*	2285	*	*	*	*	*	*	*	*	331	*	*	*	*	*	*	*	975
       0	*	*	*	*	*	*	2057	0	0	

K 976  *	*	*	*	*	*	*	*	689	*	*	*	*	*	*	*	1398	*	*	*	976
       0	*	*	*	*	*	*	2057	0	0	

L 977  *	*	*	*	*	*	*	*	*	0	*	*	*	*	*	*	*	*	*	*	977
       0	*	*	*	*	*	*	2057	0	0	

D 978  *	*	513	1741	*	*	*	*	*	*	*	*	*	*	*	*	*	*	*	*	978
       0	*	*	*	*	*	*	2057	0	0	

K 979  2285	*	*	*	*	2400	*	*	1268	*	*	*	*	*	2395	*	*	*	*	*	979
       0	*	*	*	*	*	*	2057	0	0	

R 980  *	*	*	*	*	*	*	*	*	2723	*	*	*	*	636	2285	*	*	*	*	980
       0	*	*	*	*	*	*	2057	0	0	

V 981  *	*	*	*	*	*	*	1398	*	2285	*	*	*	*	*	*	*	1268	*	*	981
       0	*	*	*	*	*	*	2057	0	0	

Y 982  *	*	*	1398	*	*	*	*	*	*	*	*	*	2285	*	*	*	*	*	1268	982
       0	*	*	*	*	*	*	2057	0	0	

E 983  *	*	2395	1268	*	*	*	*	*	*	*	2285	*	2400	*	*	*	*	*	*	983
       0	*	*	*	*	*	*	2057	0	0	

S 984  *	*	*	*	*	*	*	*	2723	*	*	*	*	*	*	967	1569	*	*	*	984
       0	*	*	*	*	*	*	2057	0	0	

Y 985  *	*	*	*	*	*	*	*	*	*	*	*	*	*	*	*	*	*	2285	331	985
       0	*	*	*	*	*	*	2057	0	0	

G 986  1398	*	*	*	*	1268	*	*	*	*	*	*	*	*	*	*	*	2285	*	*	986
       0	*	*	*	*	*	*	2057	0	0	

K 987  *	*	*	2285	*	*	*	*	331	*	*	*	*	*	*	*	*	*	*	*	987
       0	*	*	*	*	*	*	2057	0	0	

N 988  *	*	*	*	*	*	*	*	*	*	*	1268	*	*	2400	*	2285	*	*	2395	988
       0	*	*	*	*	*	*	2057	0	0	

S 989  *	*	*	*	*	*	*	*	*	*	*	*	*	*	*	0	*	*	*	*	989
       0	*	*	*	*	*	*	2057	0	0	

T 990  *	*	*	*	*	*	*	*	*	*	*	*	*	*	*	*	0	*	*	*	990
       0	*	*	*	*	*	*	2057	0	0	

A 991  237	*	*	*	*	*	*	*	*	*	*	*	*	*	*	2723	*	*	*	*	991
       0	*	*	*	*	*	*	2057	0	0	

T 992  *	*	*	*	*	*	*	*	*	*	*	*	*	1569	2723	*	967	*	*	*	992
       0	*	*	*	*	*	*	2057	0	0	

N 993  *	*	*	*	*	*	*	*	*	2400	*	601	*	*	*	2723	*	*	*	*	993
       0	*	*	*	*	*	*	2057	0	0	

K 994  *	*	*	*	*	*	*	*	237	*	*	*	*	*	*	*	*	2723	*	*	994
       237	2723	*	0	*	*	*	2057	1000	0	

N 995  *	*	*	*	*	*	*	*	2723	*	*	237	*	*	*	*	*	*	*	*	995
       0	*	*	*	*	*	*	2057	0	0	

S 996  *	*	*	*	*	*	*	*	*	*	*	2285	*	*	*	636	2723	*	*	*	996
       0	*	*	*	*	*	*	2057	0	0	

L 997  *	*	*	*	*	*	*	*	*	513	*	*	*	*	*	*	1741	*	*	*	997
       0	*	*	*	*	*	*	2057	0	0	

R 998  *	*	*	*	2285	*	*	*	*	*	*	*	*	*	1268	*	*	*	*	1398	998
       0	*	*	*	*	*	*	2057	0	0	

D 999  *	*	0	*	*	*	*	*	*	*	*	*	*	*	*	*	*	*	*	*	999
       0	*	*	*	*	*	*	2057	0	0	

S 1000 *	*	*	*	*	*	*	*	*	*	*	*	*	*	*	513	1741	*	*	*	1000
       0	*	*	*	*	*	*	2057	0	0	

Y 1001 *	*	*	*	*	*	*	*	*	1741	*	*	*	*	*	*	*	*	*	513	1001
       0	*	*	*	*	*	*	2057	0	0	

I 1002 *	*	*	*	*	*	*	304	*	2395	*	*	*	*	*	*	*	*	*	*	1002
       0	*	*	*	*	*	*	2057	0	0	

R 1003 *	*	*	*	*	*	2760	*	*	*	*	*	*	2723	513	*	*	*	*	*	1003
       0	*	*	*	*	*	*	2057	0	0	

A 1004 513	*	*	*	*	*	*	*	*	*	*	*	*	*	*	1741	*	*	*	*	1004
       0	*	*	*	*	*	*	2057	0	0	

I 1005 *	*	*	*	1398	*	*	1268	*	*	2285	*	*	*	*	*	*	*	*	*	1005
       0	*	*	*	*	*	*	2057	0	0	

R 1006 *	*	*	*	*	*	*	*	*	*	*	*	*	*	0	*	*	*	*	*	1006
       0	*	*	*	*	*	*	2057	0	0	

W 1007 *	*	*	*	*	*	*	*	*	*	1741	*	*	*	*	*	*	*	513	*	1007
       0	*	*	*	*	*	*	2057	0	0	

A 1008 331	*	*	*	*	*	*	*	*	*	*	*	*	*	*	2285	*	*	*	*	1008
       0	*	*	*	*	*	*	2057	0	0	

S 1009 *	*	*	*	*	*	*	*	*	*	*	*	*	*	*	689	1398	*	*	*	1009
       0	*	*	*	*	*	*	2057	0	0	

D 1010 *	*	0	*	*	*	*	*	*	*	*	*	*	*	*	*	*	*	*	*	1010
       0	*	*	*	*	*	*	2057	0	0	

R 1011 *	*	*	*	*	*	*	*	*	2760	*	*	*	*	513	*	*	2723	*	*	1011
       0	*	*	*	*	*	*	2057	0	0	

I 1012 *	*	*	*	*	*	*	513	*	2760	*	*	*	*	*	*	*	2723	*	*	1012
       0	*	*	*	*	*	*	2057	0	0	

K 1013 *	*	*	*	*	2400	2395	*	1268	*	*	*	*	*	*	2285	*	*	*	*	1013
       0	*	*	*	*	*	*	2057	0	0	

D 1014 *	*	304	*	*	*	*	*	*	*	*	*	*	*	*	*	2395	*	*	*	1014
       0	*	*	*	*	*	*	2057	0	0	

N 1015 *	*	*	*	*	*	*	*	2760	*	*	969	*	2395	2723	*	*	*	*	*	1015
       0	*	*	*	*	*	*	2057	0	0	

G 1016 *	*	*	*	*	0	*	*	*	*	*	*	*	*	*	*	*	*	*	*	1016
       0	*	*	*	*	*	*	2057	0	0	

V 1017 *	*	*	*	*	*	*	*	*	*	*	*	*	*	*	*	*	0	*	*	1017
       0	*	*	*	*	*	*	2057	0	0	

I 1018 *	*	*	*	*	*	*	1081	*	2760	*	*	*	*	*	*	*	1398	*	*	1018
       0	*	*	*	*	*	*	2057	0	0	

G 1019 2395	*	*	*	*	304	*	*	*	*	*	*	*	*	*	*	*	*	*	*	1019
       0	*	*	*	*	*	*	2057	0	0	

F 1020 *	*	*	*	0	*	*	*	*	*	*	*	*	*	*	*	*	*	*	*	1020
       0	*	*	*	*	*	*	2057	0	0	

V 1021 *	*	*	*	*	*	*	2285	*	*	*	*	*	*	*	*	*	331	*	*	1021
       0	*	*	*	*	*	*	2057	0	0	

V 1022 *	*	*	*	*	*	*	*	*	*	*	*	*	*	*	1398	2285	1268	*	*	1022
       0	*	*	*	*	*	*	2057	0	0	

N 1023 *	*	*	*	*	*	*	*	*	*	*	0	*	*	*	*	*	*	*	*	1023
       0	*	*	*	*	*	*	2057	0	0	

G 1024 *	*	*	*	*	725	*	*	*	*	*	1339	*	*	*	*	*	*	*	*	1024
       0	*	*	*	*	*	*	2057	0	0	

G 1025 *	*	*	*	*	628	*	*	*	*	*	*	*	*	*	1503	*	*	*	*	1025
       0	*	*	*	*	*	*	2057	0	0	

F 1026 *	*	*	*	689	*	*	*	*	*	*	*	*	*	*	*	*	*	2395	2400	1026
       0	*	*	*	*	*	*	2057	0	0	

I 1027 *	*	*	*	*	*	*	304	*	*	*	*	*	*	*	*	*	2395	*	*	1027
       0	*	*	*	*	*	*	2057	0	0	

D 1028 *	*	0	*	*	*	*	*	*	*	*	*	*	*	*	*	*	*	*	*	1028
       0	*	*	*	*	*	*	2057	0	0	

G 1029 *	*	*	*	*	513	*	*	*	*	*	*	*	*	*	1741	*	*	*	*	1029
       0	*	*	*	*	*	*	2057	0	0	

N 1030 *	*	*	*	*	*	*	*	1741	*	*	513	*	*	*	*	*	*	*	*	1030
       0	*	*	*	*	*	*	2057	0	0	

S 1031 2285	*	*	*	*	*	*	*	*	*	*	*	*	*	*	1268	1398	*	*	*	1031
       0	*	*	*	*	*	*	2057	0	0	

A 1032 331	*	*	*	*	*	*	*	*	*	2285	*	*	*	*	*	*	*	*	*	1032
       0	*	*	*	*	*	*	2057	0	0	

D 1033 *	*	0	*	*	*	*	*	*	*	*	*	*	*	*	*	*	*	*	*	1033
       0	*	*	*	*	*	*	2057	0	0	

G 1034 *	*	*	*	*	0	*	*	*	*	*	*	*	*	*	*	*	*	*	*	1034
       0	*	*	*	*	*	*	2057	0	0	

F 1035 *	*	*	*	1268	*	*	*	*	*	1342	*	*	*	*	*	*	2395	*	*	1035
       0	*	*	*	*	*	*	2057	0	0	

R 1036 *	*	*	*	*	*	*	*	*	*	*	*	*	*	0	*	*	*	*	*	1036
       0	*	*	*	*	*	*	2057	0	0	

K 1037 *	*	*	*	*	*	*	*	1268	1398	*	*	*	2285	*	*	*	*	*	*	1037
       0	*	*	*	*	*	*	2057	0	0	

S 1038 *	1741	*	*	*	*	*	*	*	*	*	*	*	*	*	513	*	*	*	*	1038
       0	*	*	*	*	*	*	2057	0	0	

L 1039 *	*	*	*	*	*	*	*	*	513	*	*	*	*	*	*	*	1741	*	*	1039
       0	*	*	*	*	*	*	2057	0	0	

A 1040 331	*	*	*	*	*	*	*	*	2285	*	*	*	*	*	*	*	*	*	*	1040
       0	*	*	*	*	*	*	2057	0	0	

Q 1041 *	*	2400	2285	*	*	*	*	2723	*	*	*	*	1139	*	*	*	*	*	*	1041
       0	*	*	*	*	*	*	2057	0	0	

D 1042 *	*	636	1488	*	*	*	*	*	*	*	*	*	*	*	*	*	*	*	*	1042
       0	*	*	*	*	*	*	2057	0	0	

F 1043 *	*	*	*	303	*	*	*	*	*	*	*	*	*	*	*	*	*	*	2400	1043
       0	*	*	*	*	*	*	2057	0	0	

S 1044 2400	*	*	*	*	*	*	*	*	*	*	*	*	*	*	303	*	*	*	*	1044
       0	*	*	*	*	*	*	2057	0	0	

H 1045 2400	*	2285	2395	*	*	1268	*	*	*	*	*	*	*	*	*	*	*	*	*	1045
       0	*	*	*	*	*	*	2057	0	0	

I 1046 *	*	*	*	*	*	*	967	*	1741	*	*	*	*	*	*	*	2400	*	*	1046
       0	*	*	*	*	*	*	2057	0	0	

Y 1047 *	*	*	*	*	*	*	*	*	*	*	*	*	*	*	*	*	*	*	0	1047
       0	*	*	*	*	*	*	2057	0	0	

V 1048 2760	*	*	*	*	*	*	*	*	*	*	*	*	*	*	*	*	230	*	*	1048
       0	*	*	*	*	*	*	2057	0	0	

L 1049 *	*	*	*	2395	*	*	*	*	689	*	*	*	*	*	*	*	*	*	2400	1049
       0	*	*	*	*	*	*	2057	0	0	

N 1050 *	*	*	*	*	*	*	*	*	*	*	0	*	*	*	*	*	*	*	*	1050
       0	*	*	*	*	*	*	2057	0	0	

L 1051 *	*	*	*	*	*	*	*	*	0	*	*	*	*	*	*	*	*	*	*	1051
       0	*	*	*	*	*	*	2057	0	0	

R 1052 *	*	*	*	*	*	*	*	2285	*	*	*	*	*	331	*	*	*	*	*	1052
       0	*	*	*	*	*	*	2057	0	0	

G 1053 *	*	*	*	*	0	*	*	*	*	*	*	*	*	*	*	*	*	*	*	1053
       0	*	*	*	*	*	*	2057	0	0	

N 1054 *	*	*	*	*	2285	*	*	*	*	*	331	*	*	*	*	*	*	*	*	1054
       0	*	*	*	*	*	*	2057	0	0	

Q 1055 2760	*	*	*	*	*	*	2285	*	*	*	*	*	1129	*	2395	*	*	*	*	1055
       0	*	*	*	*	*	*	2057	0	0	

R 1056 *	*	*	*	*	*	*	*	*	*	*	*	*	*	0	*	*	*	*	*	1056
       331	2285	*	0	*	*	*	2057	1000	0	

T 1057 *	*	*	*	*	*	*	*	2285	*	*	*	*	*	*	*	331	*	*	*	1057
       0	*	*	*	*	*	*	2057	0	0	

S 1058 2400	*	*	*	*	2395	*	*	*	*	*	*	*	*	*	1268	2285	*	*	*	1058
       0	*	*	*	*	*	*	2057	0	0	

G 1059 *	*	*	*	*	331	*	*	2285	*	*	*	*	*	*	*	*	*	*	*	1059
       0	*	*	*	*	*	*	2057	0	0	

E 1060 *	*	1339	725	*	*	*	*	*	*	*	*	*	*	*	*	*	*	*	*	1060
       0	*	*	*	*	*	*	2057	0	0	

L 1061 *	*	*	2760	*	*	*	*	*	1012	*	*	*	2285	*	*	*	2723	*	*	1061
       0	*	*	*	*	*	*	2057	0	0	

S 1062 2395	*	*	*	*	*	*	*	*	*	*	*	*	*	2760	594	*	*	*	*	1062
       0	*	*	*	*	*	*	2057	0	0	

K 1063 *	*	*	*	*	*	*	*	724	*	*	*	*	*	2400	*	*	2285	*	*	1063
       0	*	*	*	*	*	*	2057	0	0	

K 1064 *	*	*	*	*	*	*	*	1268	2285	*	*	*	2400	2395	*	*	*	*	*	1064
       0	*	*	*	*	*	*	2057	0	0	

E 1065 *	*	*	230	*	*	*	*	*	*	*	*	*	2760	*	*	*	*	*	*	1065
       0	*	*	*	*	*	*	2057	0	0	

G 1066 *	*	*	*	*	0	*	*	*	*	*	*	*	*	*	*	*	*	*	*	1066
       0	*	*	*	*	*	*	2057	0	0	

G 1067 *	*	2760	*	*	230	*	*	*	*	*	*	*	*	*	*	*	*	*	*	1067
       0	*	*	*	*	*	*	2057	0	0	

N 1068 *	*	*	*	*	2760	*	*	1553	*	*	967	*	*	*	*	*	*	*	*	1068
       0	*	*	*	*	*	*	2057	0	0	

I 1069 *	*	*	*	*	*	*	689	*	*	*	*	*	*	*	*	*	1398	*	*	1069
       0	*	*	*	*	*	*	2057	0	0	

F 1070 *	*	*	*	0	*	*	*	*	*	*	*	*	*	*	*	*	*	*	*	1070
       0	*	*	*	*	*	*	2057	0	0	

D 1071 *	*	689	*	*	2400	*	*	*	*	*	2395	*	*	*	*	*	*	*	*	1071
       304	*	2395	*	*	*	*	2057	0	0	

S 1072 *	*	*	*	*	1934	*	2035	*	*	*	*	*	*	*	1016	*	*	*	*	1072
       0	*	*	*	*	*	0	1897	0	1000	

G 1073 *	*	*	*	*	403	*	*	*	*	2035	*	*	*	*	*	*	*	*	*	1073
       0	*	*	*	*	0	*	1897	0	1000	

S 1074 *	*	*	*	*	*	*	*	*	*	*	*	*	*	*	725	2285	2395	*	*	1074
       0	*	*	*	*	*	*	2057	0	0	

R 1075 *	*	*	*	*	2285	*	*	*	*	*	*	*	*	331	*	*	*	*	*	1075
       0	*	*	*	*	*	*	2057	0	0	

V 1076 2723	*	*	*	*	*	*	*	*	*	*	2400	*	*	*	*	*	601	*	*	1076
       0	*	*	*	*	*	*	2057	0	0	

T 1077 *	*	*	*	*	2395	*	*	*	*	*	*	*	*	*	*	304	*	*	*	1077
       0	*	*	*	*	*	*	2057	0	0	

V 1078 *	*	*	*	*	*	*	2285	*	*	*	*	*	*	*	*	2395	725	*	*	1078
       331	*	2285	*	*	*	*	2057	0	0	

A 1079 393	*	*	*	*	*	*	*	*	*	*	*	*	2067	*	*	*	*	*	*	1079
       0	*	*	*	*	0	*	1815	0	1000	

I 1080 *	*	*	*	*	*	*	0	*	*	*	*	*	*	*	*	*	*	*	*	1080
       0	*	*	*	*	*	*	2057	0	0	

I 1081 *	*	*	*	2400	*	*	724	*	*	2285	*	*	*	*	*	*	*	*	*	1081
       0	*	*	*	*	*	*	2057	0	0	

F 1082 *	*	*	*	1268	*	*	*	*	1342	*	*	*	*	*	*	*	2395	*	*	1082
       0	*	*	*	*	*	*	2057	0	0	

F 1083 2395	*	*	*	1268	2400	*	2285	*	*	*	*	*	*	*	*	*	*	*	*	1083
       0	*	*	*	*	*	*	2057	0	0	

V 1084 *	*	*	*	*	*	*	2400	2285	*	*	*	*	*	*	*	*	724	*	*	1084
       0	*	*	*	*	*	*	2057	0	0	

K 1085 *	*	*	*	*	*	*	*	0	*	*	*	*	*	*	*	*	*	*	*	1085
       0	*	*	*	*	*	*	2057	0	0	

D 1086 *	*	725	*	*	*	*	*	*	*	*	2395	*	*	*	2285	*	*	*	*	1086
       0	*	*	*	*	*	*	2057	0	0	

K 1087 *	*	2285	*	*	*	*	*	1268	*	*	*	1398	*	*	*	*	*	*	*	1087
       0	*	*	*	*	*	*	2057	0	0	

D 1088 *	*	1922	*	*	*	*	*	2400	*	*	*	*	2395	*	2723	*	*	*	2285	1088
       0	*	*	*	*	*	*	2057	0	0	

T 1089 2760	*	*	*	*	*	2400	*	*	2395	*	*	*	*	*	*	1081	*	*	*	1089
       0	*	*	*	*	*	*	2057	0	0	

P 1090 *	*	*	*	*	2285	*	*	*	*	*	*	1268	*	*	1398	*	*	*	*	1090
       0	*	*	*	*	*	*	2057	0	0	

G 1091 *	*	2723	*	*	1012	*	*	2285	*	*	2760	*	*	*	*	*	*	*	*	1091
       303	2400	*	0	*	*	*	2057	1000	0	

C 1092 *	1012	*	*	*	2285	2760	*	*	*	*	2723	*	*	*	*	*	*	*	*	1092
       0	*	*	*	*	*	*	2057	0	0	

R 1093 *	*	2400	*	*	*	*	*	*	*	*	*	*	*	967	*	1741	*	*	*	1093
       0	*	*	*	*	*	*	2057	0	0	

I 1094 *	*	*	*	*	*	*	303	*	*	*	*	*	*	*	*	*	2400	*	*	1094
       0	*	*	*	*	*	*	2057	0	0	

F 1095 *	*	*	*	1268	*	2285	*	*	1398	*	*	*	*	*	*	*	*	*	*	1095
       0	*	*	*	*	*	*	2057	0	0	

Y 1096 *	*	*	*	*	*	*	*	*	*	*	*	*	*	*	*	*	*	*	0	1096
       0	*	*	*	*	*	*	2057	0	0	

Y 1097 *	*	*	*	*	*	*	*	2395	2285	*	*	*	*	2400	*	*	*	*	1268	1097
       0	*	*	*	*	*	*	2057	0	0	

D 1098 *	*	513	1741	*	*	*	*	*	*	*	*	*	*	*	*	*	*	*	*	1098
       0	*	*	*	*	*	*	2057	0	0	

I 1099 *	*	*	*	*	*	*	513	*	*	*	*	*	*	*	*	*	1741	*	*	1099
       0	*	*	*	*	*	*	2057	0	0	

G 1100 *	*	*	1741	*	513	*	*	*	*	*	*	*	*	*	*	*	*	*	*	1100
       0	*	*	*	*	*	*	2057	0	0	

D 1101 *	*	331	*	*	*	*	*	*	*	*	2285	*	*	*	*	*	*	*	*	1101
       0	*	*	*	*	*	*	2057	0	0	

Y 1102 *	*	*	*	*	*	*	*	*	*	*	1339	*	*	*	*	*	*	*	725	1102
       0	*	*	*	*	*	*	2057	0	0	

L 1103 *	*	*	*	*	*	*	*	*	0	*	*	*	*	*	*	*	*	*	*	1103
       0	*	*	*	*	*	*	2057	0	0	

K 1104 *	*	2285	*	*	*	*	*	1268	*	*	*	*	*	*	1398	*	*	*	*	1104
       0	*	*	*	*	*	*	2057	0	0	

R 1105 2395	*	*	*	*	*	*	*	2285	*	*	*	*	*	725	*	*	*	*	*	1105
       0	*	*	*	*	*	*	2057	0	0	

E 1106 *	*	2395	725	*	*	*	*	*	*	*	*	*	*	*	*	*	*	*	2285	1106
       0	*	*	*	*	*	*	2057	0	0	

A 1107 724	*	*	2400	*	*	*	*	*	*	*	*	*	2285	*	*	*	*	*	*	1107
       0	*	*	*	*	*	*	2057	0	0	

K 1108 *	*	*	*	*	*	*	*	0	*	*	*	*	*	*	*	*	*	*	*	1108
       0	*	*	*	*	*	*	2057	0	0	

L 1109 *	*	*	*	*	*	*	*	*	0	*	*	*	*	*	*	*	*	*	*	1109
       0	*	*	*	*	*	*	2057	0	0	

N 1110 *	*	*	2285	*	*	*	*	*	*	*	724	*	*	2400	*	*	*	*	*	1110
       0	*	*	*	*	*	*	2057	0	0	

L 1111 *	*	*	2395	*	*	*	2400	2285	1922	*	*	*	*	*	*	*	*	2723	*	1111
       0	*	*	*	*	*	*	2057	0	0	

L 1112 *	*	*	*	*	*	*	2395	*	689	*	*	*	*	*	*	*	2400	*	*	1112
       0	*	*	*	*	*	*	2057	0	0	

A 1113 724	*	*	*	*	2400	*	*	2285	*	*	*	*	*	*	*	*	*	*	*	1113
       0	*	*	*	*	*	*	2057	0	0	

N 1114 *	*	2400	*	*	*	*	*	*	*	*	689	*	*	*	*	*	2395	*	*	1114
       0	*	*	*	*	*	*	2057	0	0	

F 1115 2395	*	*	*	1268	2400	*	*	*	*	*	*	*	*	*	*	*	*	2285	*	1115
       0	*	*	*	*	*	*	2057	0	0	

E 1116 *	*	*	1268	*	*	*	*	2285	*	*	*	*	*	*	*	2395	*	*	2400	1116
       0	*	*	*	*	*	*	2057	0	0	

N 1117 *	*	*	*	*	*	*	2395	*	2400	*	1268	*	*	*	2285	*	*	*	*	1117
       0	*	*	*	*	*	*	2057	0	0	

L 1118 *	*	2400	2395	*	*	*	*	*	689	*	*	*	*	*	*	*	*	*	*	1118
       0	*	*	*	*	*	*	2057	0	0	

D 1119 *	*	1268	*	*	2395	*	*	*	*	*	2285	*	*	*	*	2400	*	*	*	1119
       1012	988	*	870	1143	*	*	2057	1597	0	

V 1120 2395	*	*	*	*	*	*	*	*	*	*	*	*	*	*	2285	*	725	*	*	1120
       0	*	*	*	*	*	*	2057	0	0	

E 1121 *	*	*	513	*	*	*	*	*	*	*	*	1741	*	*	*	*	*	*	*	1121
       0	*	*	*	*	*	*	2057	0	0	

F 1122 *	*	*	*	689	*	*	*	*	*	*	*	*	*	*	*	*	*	1398	*	1122
       0	*	*	*	*	*	*	2057	0	0	

Q 1123 *	*	*	2723	*	*	*	*	2760	*	*	*	*	513	*	*	*	*	*	*	1123
       0	*	*	*	*	*	*	2057	0	0	

T 1124 *	*	*	2760	*	*	*	*	2723	*	*	2285	*	*	*	*	1012	*	*	*	1124
       0	*	*	*	*	*	*	2057	0	0	

I 1125 *	*	*	*	*	*	*	303	*	*	*	*	*	*	*	*	*	2400	*	*	1125
       0	*	*	*	*	*	*	2057	0	0	

T 1126 *	*	*	*	*	*	*	2285	*	*	*	*	*	*	*	2395	725	*	*	*	1126
       0	*	*	*	*	*	*	2057	0	0	

P 1127 *	*	*	*	*	*	*	*	*	*	*	*	0	*	*	*	*	*	*	*	1127
       0	*	*	*	*	*	*	2057	0	0	

N 1128 *	*	*	*	*	*	*	*	*	*	*	0	*	*	*	*	*	*	*	*	1128
       0	*	*	*	*	*	*	2057	0	0	

E 1129 *	*	1741	967	*	*	*	*	*	2400	*	*	*	*	*	*	*	*	*	*	1129
       0	*	*	*	*	*	*	2057	0	0	

K 1130 *	*	*	*	*	*	2400	*	689	*	*	*	*	*	*	*	*	*	*	2395	1130
       0	*	*	*	*	*	*	2057	0	0	

G 1131 *	*	*	*	*	0	*	*	*	*	*	*	*	*	*	*	*	*	*	*	1131
       0	*	*	*	*	*	*	2057	0	0	

D 1132 *	*	0	*	*	*	*	*	*	*	*	*	*	*	*	*	*	*	*	*	1132
       0	*	*	*	*	*	*	2057	0	0	

W 1133 *	*	*	*	*	*	*	*	*	*	*	*	*	*	*	*	*	*	0	*	1133
       0	*	*	*	*	*	*	2057	0	0	

I 1134 *	*	*	*	*	*	*	303	*	*	*	*	*	*	*	*	*	2400	*	*	1134
       0	*	*	*	*	*	*	2057	0	0	

N 1135 *	*	*	*	*	*	*	*	*	*	*	304	*	*	*	2395	*	*	*	*	1135
       0	*	*	*	*	*	*	2057	0	0	

Q 1136 *	*	*	*	*	*	*	*	*	*	*	*	*	0	*	*	*	*	*	*	1136
       0	*	*	*	*	*	*	2057	0	0	

R 1137 *	*	*	*	*	*	*	*	*	*	*	*	*	*	0	*	*	*	*	*	1137
       0	*	*	*	*	*	*	2057	0	0	

N 1138 *	*	2400	*	*	*	*	*	*	*	*	689	*	*	*	2395	*	*	*	*	1138
       0	*	*	*	*	*	*	2057	0	0	

D 1139 *	*	725	*	*	*	*	*	*	*	*	*	*	*	*	2285	*	2395	*	*	1139
       0	*	*	*	*	*	*	2057	0	0	

D 1140 1553	*	1139	*	*	*	*	*	*	*	*	2285	*	*	*	*	*	*	*	*	1140
       0	*	*	*	*	*	*	2057	0	0	

F 1141 *	*	*	*	0	*	*	*	*	*	*	*	*	*	*	*	*	*	*	*	1141
       0	*	*	*	*	*	*	2057	0	0	

D 1142 *	*	967	1741	*	*	*	*	*	*	*	*	*	*	*	2400	*	*	*	*	1142
       0	*	*	*	*	*	*	2057	0	0	

K 1143 2400	*	*	2285	*	*	*	*	1268	*	*	*	*	*	*	*	2395	*	*	*	1143
       0	*	*	*	*	*	*	2057	0	0	

L 1144 *	*	*	*	*	*	*	*	*	689	*	*	*	*	*	*	*	*	1398	*	1144
       0	*	*	*	*	*	*	2057	0	0	

I 1145 *	*	*	*	*	*	*	689	*	*	*	*	1398	*	*	*	*	*	*	*	1145
       0	*	*	*	*	*	*	2057	0	0	

P 1146 *	*	*	*	*	*	*	*	*	*	*	*	1268	*	*	2285	*	1398	*	*	1146
       0	*	*	*	*	*	*	2057	0	0	

L 1147 *	*	*	*	*	*	*	2400	*	303	*	*	*	*	*	*	*	*	*	*	1147
       0	*	*	*	*	*	*	2057	0	0	

G 1148 *	*	*	*	*	513	*	*	1741	*	*	*	*	*	*	*	*	*	*	*	1148
       0	*	*	*	*	*	*	2057	0	0	

R 1149 *	*	1398	*	*	*	*	*	*	*	*	2285	*	*	1268	*	*	*	*	*	1149
       0	*	*	*	*	*	*	2057	0	0	

K 1150 *	*	1741	*	*	*	*	*	513	*	*	*	*	*	*	*	*	*	*	*	1150
       0	*	*	*	*	*	*	2057	0	0	

K 1151 *	*	*	*	*	*	*	*	0	*	*	*	*	*	*	*	*	*	*	*	1151
       237	*	2723	*	*	*	*	2057	0	0	

K 1152 2291	*	*	*	*	*	*	*	1475	*	*	2268	*	*	*	*	2130	*	*	*	1152
       374	*	2130	*	*	0	*	1988	0	1000	

S 1153 2069	*	*	*	*	*	*	*	2067	*	*	*	*	*	*	1573	2420	*	*	*	1153
       0	*	*	*	*	*	0	1815	0	1000	

L 1154 *	*	*	*	*	*	*	*	2461	787	*	*	*	*	*	2067	*	*	*	*	1154
       1346	721	*	0	*	0	*	1815	1625	1000	

F 1155 2395	*	*	*	1922	*	*	*	*	*	*	2723	*	2285	*	*	*	2400	*	*	1155
       0	*	*	*	*	*	*	2057	0	0	

N 1156 *	*	2723	*	*	*	*	*	*	2395	*	1092	*	*	*	*	2400	*	*	*	1156
       0	*	*	*	*	*	*	2057	0	0	

A 1157 1092	*	*	*	*	*	*	*	2395	*	*	*	*	*	2400	2723	*	*	*	*	1157
       0	*	*	*	*	*	*	2057	0	0	

V 1158 *	*	*	*	*	*	*	2760	*	2285	*	*	*	*	*	*	*	628	*	*	1158
       0	*	*	*	*	*	*	2057	0	0	

F 1159 *	*	*	*	0	*	*	*	*	*	*	*	*	*	*	*	*	*	*	*	1159
       0	*	*	*	*	*	*	2057	0	0	

D 1160 2400	*	1268	*	*	*	*	2285	*	*	*	*	*	2395	*	*	*	*	*	*	1160
       0	*	*	*	*	*	*	2057	0	0	

L 1161 *	*	2285	*	*	*	*	2723	*	1922	*	2400	*	*	*	*	2395	*	*	*	1161
       0	*	*	*	*	*	*	2057	0	0	

N 1162 *	*	*	*	2395	*	*	*	*	*	*	1268	*	*	*	*	*	*	*	1342	1162
       0	*	*	*	*	*	*	2057	0	0	

S 1163 *	*	*	*	*	*	*	*	*	*	*	*	*	*	*	331	2285	*	*	*	1163
       0	*	*	*	*	*	*	2057	0	0	

A 1164 1012	*	*	*	*	2285	*	*	*	2723	*	2760	*	*	*	*	*	*	*	*	1164
       0	*	*	*	*	*	*	2057	0	0	

G 1165 *	*	*	*	*	0	*	*	*	*	*	*	*	*	*	*	*	*	*	*	1165
       0	*	*	*	*	*	*	2057	0	0	

V 1166 *	*	*	*	*	*	*	2285	*	1398	*	*	*	*	*	*	*	1268	*	*	1166
       0	*	*	*	*	*	*	2057	0	0	

K 1167 *	*	*	*	*	*	*	*	636	*	*	*	*	*	*	*	2285	2723	*	*	1167
       0	*	*	*	*	*	*	2057	0	0	

T 1168 *	*	*	*	*	*	*	*	*	*	*	*	*	*	*	2723	237	*	*	*	1168
       0	*	*	*	*	*	*	2057	0	0	

G 1169 *	*	*	*	*	593	*	*	*	*	*	*	*	*	*	1569	*	*	*	*	1169
       0	*	*	*	*	*	*	2057	0	0	

R 1170 *	*	*	*	*	*	*	*	*	*	*	*	*	*	0	*	*	*	*	*	1170
       0	*	*	*	*	*	*	2057	0	0	

D 1171 *	*	0	*	*	*	*	*	*	*	*	*	*	*	*	*	*	*	*	*	1171
       0	*	*	*	*	*	*	2057	0	0	

P 1172 1398	*	2285	*	*	*	*	*	*	*	*	*	1268	*	*	*	*	*	*	*	1172
       0	*	*	*	*	*	*	2057	0	0	

W 1173 *	*	*	*	*	*	*	*	*	*	*	*	*	*	*	*	*	*	0	*	1173
       0	*	*	*	*	*	*	2057	0	0	

V 1174 *	1398	*	*	*	*	*	*	*	*	*	*	*	*	*	2285	*	1268	*	*	1174
       0	*	*	*	*	*	*	2057	0	0	

Y 1175 *	*	*	*	*	*	*	*	*	*	*	*	*	*	*	*	*	*	2285	331	1175
       0	*	*	*	*	*	*	2057	0	0	

N 1176 *	*	*	*	*	2395	*	*	*	*	*	304	*	*	*	*	*	*	*	*	1176
       0	*	*	*	*	*	*	2057	0	0	

F 1177 *	*	*	*	304	*	*	*	*	*	*	*	2395	*	*	*	*	*	*	*	1177
       0	*	*	*	*	*	*	2057	0	0	

S 1178 *	*	*	*	*	*	*	*	*	*	*	*	*	*	*	304	2395	*	*	*	1178
       0	*	*	*	*	*	*	2057	0	0	

Q 1179 *	*	*	*	*	*	*	*	*	*	*	*	2723	1092	2400	2395	*	*	*	*	1179
       0	*	*	*	*	*	*	2057	0	0	

K 1180 2395	*	*	*	*	2400	*	*	1922	*	*	2723	*	*	*	2285	*	*	*	*	1180
       0	*	*	*	*	*	*	2057	0	0	

Q 1181 2400	*	*	*	*	*	*	2723	*	*	*	*	*	967	*	*	2760	*	*	*	1181
       0	*	*	*	*	*	*	2057	0	0	

L 1182 *	*	*	*	*	*	*	*	*	725	*	*	*	*	*	*	*	1339	*	*	1182
       0	*	*	*	*	*	*	2057	0	0	

E 1183 *	*	*	969	*	*	*	*	2395	*	2760	*	*	*	*	*	2723	*	*	*	1183
       0	*	*	*	*	*	*	2057	0	0	

Q 1184 2400	*	*	*	*	*	*	2285	*	*	*	*	*	1268	*	*	2395	*	*	*	1184
       0	*	*	*	*	*	*	2057	0	0	

S 1185 *	*	*	*	*	*	*	*	*	*	*	1398	*	*	*	1268	2285	*	*	*	1185
       0	*	*	*	*	*	*	2057	0	0	

V 1186 *	*	*	*	*	*	*	1398	*	*	2285	*	*	*	*	*	*	1268	*	*	1186
       0	*	*	*	*	*	*	2057	0	0	

Q 1187 *	*	*	*	*	2400	*	*	2285	*	*	*	*	1268	*	*	2395	*	*	*	1187
       0	*	*	*	*	*	*	2057	0	0	

R 1188 *	*	*	*	*	*	*	*	2723	*	*	2760	*	*	1012	*	2285	*	*	*	1188
       0	*	*	*	*	*	*	2057	0	0	

C 1189 *	1268	*	*	*	*	*	*	*	2395	*	*	*	*	*	2285	2400	*	*	*	1189
       0	*	*	*	*	*	*	2057	0	0	

I 1190 *	*	*	*	*	*	*	304	*	2395	*	*	*	*	*	*	*	*	*	*	1190
       0	*	*	*	*	*	*	2057	0	0	

D 1191 *	*	304	2395	*	*	*	*	*	*	*	*	*	*	*	*	*	*	*	*	1191
       0	*	*	*	*	*	*	2057	0	0	

T 1192 *	*	*	*	2400	*	*	*	*	*	*	*	*	*	*	*	724	*	*	2285	1192
       0	*	*	*	*	*	*	2057	0	0	

Y 1193 *	*	*	*	*	*	*	*	*	*	*	*	*	*	*	*	*	*	*	0	1193
       0	*	*	*	*	*	*	2057	0	0	

N 1194 *	*	*	2395	*	*	*	*	*	*	*	304	*	*	*	*	*	*	*	*	1194
       0	*	*	*	*	*	*	2057	0	0	

Q 1195 1741	*	*	*	*	*	*	*	*	*	*	*	*	967	*	2400	*	*	*	*	1195
       0	*	*	*	*	*	*	2057	0	0	

D 1196 2395	*	1268	2400	*	*	*	*	*	*	*	*	*	*	*	*	*	*	*	2285	1196
       0	*	*	*	*	*	*	2057	0	0	

L 1197 *	*	*	*	*	*	*	*	*	689	*	*	*	2395	*	*	*	2400	*	*	1197
       0	*	*	*	*	*	*	2057	0	0	

K 1198 *	*	2400	*	*	2285	*	*	1268	*	*	*	*	2395	*	*	*	*	*	*	1198
       0	*	*	*	*	*	*	2057	0	0	

R 1199 *	*	2285	*	*	*	*	*	*	*	*	*	*	*	331	*	*	*	*	*	1199
       0	*	*	*	*	*	*	2057	0	0	

F 1200 *	*	*	*	724	*	*	2400	*	*	*	*	*	*	*	*	2285	*	*	*	1200
       0	*	*	*	*	*	*	2057	0	0	

N 1201 *	*	*	*	*	*	*	*	*	*	*	0	*	*	*	*	*	*	*	*	1201
       0	*	*	*	*	*	*	2057	0	0	

E 1202 2723	*	*	1141	*	*	*	2285	*	*	*	*	*	*	*	2395	*	*	*	*	1202
       331	*	2285	*	*	*	*	2057	0	0	

R 1203 *	*	*	*	*	*	*	2069	*	*	*	*	*	*	935	*	*	*	2067	*	1203
       0	*	*	*	*	*	0	1815	0	1000	

F 1204 *	*	*	*	935	*	*	*	*	*	*	*	*	*	2069	*	*	2067	*	*	1204
       0	*	*	*	*	*	0	1815	0	1000	

R 1205 *	*	*	*	*	2069	*	*	*	*	*	*	*	*	935	*	*	2067	*	*	1205
       0	*	*	*	*	*	0	1815	0	1000	

E 1206 *	*	2067	935	*	*	*	*	*	*	*	*	*	*	2069	*	*	*	*	*	1206
       0	*	*	*	*	*	0	1815	0	1000	

A 1207 935	*	2069	*	*	*	*	*	*	*	*	2067	*	*	*	*	*	*	*	*	1207
       0	*	*	*	*	*	0	1815	0	1000	

F 1208 2069	*	*	*	935	2067	*	*	*	*	*	*	*	*	*	*	*	*	*	*	1208
       0	*	*	*	*	*	0	1815	0	1000	

K 1209 *	*	*	*	*	*	*	*	393	*	*	*	*	*	*	*	*	2067	*	*	1209
       0	*	*	*	*	*	0	1815	0	1000	

Q 1210 *	*	*	*	*	*	*	*	*	*	*	*	*	935	*	*	1068	*	*	*	1210
       2694	242	*	1693	534	*	0	1815	1856	1000	

P 1211 *	*	*	*	*	*	*	*	2461	*	*	*	663	*	*	*	*	2420	*	*	1211
       0	*	*	*	*	*	0	1815	0	1000	

K 1212 *	*	*	*	*	*	*	*	393	*	*	*	*	*	*	*	*	2069	*	*	1212
       0	*	*	*	*	*	0	1815	0	1000	

S 1213 2420	*	2069	2067	*	*	*	*	*	*	*	*	*	*	*	1573	*	*	*	*	1213
       0	*	*	*	*	*	0	1815	0	1000	

A 1214 298	*	*	*	*	2420	*	*	*	*	*	*	*	*	*	*	*	*	*	*	1214
       0	*	*	*	*	*	0	1815	0	1000	

D 1215 *	*	393	*	*	*	*	*	*	2069	*	*	*	*	*	*	*	*	*	*	1215
       0	*	*	*	*	*	0	1815	0	1000	

R 1216 *	*	*	*	*	*	*	2069	*	2420	*	*	*	*	1573	*	*	2067	*	*	1216
       0	*	*	*	*	0	*	1815	0	1000	

Y 1217 *	*	*	*	*	*	*	*	*	*	*	2395	*	*	*	*	2400	*	*	689	1217
       303	*	2400	*	*	*	*	2057	0	0	

K 1218 *	*	*	*	*	*	*	*	437	*	*	*	*	1936	*	*	*	*	*	*	1218
       1364	710	*	3000	193	0	*	1895	1643	1000	

T 1219 2395	*	*	2285	*	*	*	*	*	*	*	*	*	*	*	*	1268	2400	*	*	1219
       0	*	*	*	*	*	*	2057	0	0	

D 1220 *	*	0	*	*	*	*	*	*	*	*	*	*	*	*	*	*	*	*	*	1220
       0	*	*	*	*	*	*	2057	0	0	

K 1221 *	*	*	*	*	*	*	*	1268	*	*	*	*	*	*	1398	*	2285	*	*	1221
       0	*	*	*	*	*	*	2057	0	0	

T 1222 2400	*	*	*	*	*	*	*	2395	*	*	*	*	*	*	2285	1268	*	*	*	1222
       0	*	*	*	*	*	*	2057	0	0	

K 1223 *	*	2285	*	*	*	*	*	331	*	*	*	*	*	*	*	*	*	*	*	1223
       0	*	*	*	*	*	*	2057	0	0	

I 1224 *	*	*	*	2400	*	*	303	*	*	*	*	*	*	*	*	*	*	*	*	1224
       0	*	*	*	*	*	*	2057	0	0	

S 1225 1741	*	*	*	*	*	*	*	*	*	*	*	*	*	*	513	*	*	*	*	1225
       0	*	*	*	*	*	*	2057	0	0	

W 1226 *	*	*	*	*	*	*	*	*	*	*	*	*	*	*	*	*	*	0	*	1226
       0	*	*	*	*	*	*	2057	0	0	

T 1227 *	*	1398	*	*	*	*	*	*	*	*	*	*	*	*	*	689	*	*	*	1227
       0	*	*	*	*	*	*	2057	0	0	

D 1228 *	*	1268	*	*	*	*	*	*	*	*	*	*	*	1342	2395	*	*	*	*	1228
       0	*	*	*	*	*	*	2057	0	0	

G 1229 *	*	*	*	*	1268	*	2400	*	*	*	2395	*	*	*	2285	*	*	*	*	1229
       0	*	*	*	*	*	*	2057	0	0	

L 1230 *	*	*	*	*	*	*	*	*	303	*	2400	*	*	*	*	*	*	*	*	1230
       0	*	*	*	*	*	*	2057	0	0	

K 1231 *	*	*	*	*	*	*	*	0	*	*	*	*	*	*	*	*	*	*	*	1231
       0	*	*	*	*	*	*	2057	0	0	

N 1232 *	*	*	*	*	*	*	*	*	*	2395	1268	*	2285	2400	*	*	*	*	*	1232
       0	*	*	*	*	*	*	2057	0	0	

K 1233 *	*	*	*	*	*	*	*	1268	*	*	*	*	2400	2285	2395	*	*	*	*	1233
       0	*	*	*	*	*	*	2057	0	0	

L 1234 *	*	*	*	*	*	*	*	*	724	*	*	*	*	*	*	*	2400	*	2285	1234
       0	*	*	*	*	*	*	2057	0	0	

I 1235 2400	*	*	2285	*	*	*	1268	*	*	*	*	*	*	*	2395	*	*	*	*	1235
       0	*	*	*	*	*	*	2057	0	0	

R 1236 *	*	*	*	*	*	*	*	1741	*	*	*	*	2400	967	*	*	*	*	*	1236
       0	*	*	*	*	*	*	2057	0	0	

N 1237 *	*	*	*	*	1398	*	*	*	*	*	1268	*	*	2285	*	*	*	*	*	1237
       0	*	*	*	*	*	*	2057	0	0	

E 1238 *	*	2395	1092	*	*	*	2400	2723	*	*	*	*	*	*	*	*	*	*	*	1238
       0	*	*	*	*	*	*	2057	0	0	

N 1239 *	*	*	*	*	*	*	*	*	*	*	1922	2285	*	2400	2723	2395	*	*	*	1239
       513	1741	*	1000	1000	*	*	2057	1120	0	

E 1240 *	*	*	1268	2395	*	*	2400	*	*	*	*	*	2285	*	*	*	*	*	*	1240
       0	*	*	*	*	*	*	2057	0	0	

S 1241 *	*	*	2400	*	*	*	*	*	*	*	*	*	*	*	303	*	*	*	*	1241
       0	*	*	*	*	*	*	2057	0	0	

F 1242 *	*	*	*	1012	2760	*	*	*	*	*	*	*	*	*	2723	*	*	2285	*	1242
       0	*	*	*	*	*	*	2057	0	0	

M 1243 2400	*	2395	2723	*	*	*	*	*	*	1922	*	*	2285	*	*	*	*	*	*	1243
       1268	774	*	0	*	*	*	2057	1705	0	

E 1244 2400	*	2285	1268	*	*	*	*	*	*	*	*	*	*	*	2395	*	*	*	*	1244
       0	*	*	*	*	*	*	2057	0	0	

R 1245 *	*	*	*	*	2400	*	*	*	*	*	*	*	*	689	2395	*	*	*	*	1245
       0	*	*	*	*	*	*	2057	0	0	

I 1246 *	*	*	*	*	*	*	967	*	*	2400	*	*	*	*	*	*	1741	*	*	1246
       0	*	*	*	*	*	*	2057	0	0	

R 1247 *	*	*	*	*	*	*	*	*	*	*	*	*	2395	725	*	*	*	*	2285	1247
       0	*	*	*	*	*	*	2057	0	0	

L 1248 *	*	*	*	*	*	*	*	*	304	2395	*	*	*	*	*	*	*	*	*	1248
       0	*	*	*	*	*	*	2057	0	0	

A 1249 1268	*	*	*	*	1342	*	*	*	*	*	*	*	*	*	2395	*	*	*	*	1249
       0	*	*	*	*	*	*	2057	0	0	

L 1250 *	*	*	*	*	*	*	*	*	724	2285	*	*	*	*	*	2400	*	*	*	1250
       0	*	*	*	*	*	*	2057	0	0	

Y 1251 *	*	*	*	*	*	*	*	*	*	*	*	*	*	*	*	*	*	*	0	1251
       0	*	*	*	*	*	*	2057	0	0	

R 1252 *	*	*	*	*	*	*	*	*	*	*	*	*	*	0	*	*	*	*	*	1252
       0	*	*	*	*	*	*	2057	0	0	

P 1253 *	*	*	*	*	*	*	*	*	*	*	*	0	*	*	*	*	*	*	*	1253
       0	*	*	*	*	*	*	2057	0	0	

F 1254 *	*	*	*	0	*	*	*	*	*	*	*	*	*	*	*	*	*	*	*	1254
       0	*	*	*	*	*	*	2057	0	0	

N 1255 *	*	*	*	2395	*	*	*	*	*	*	1268	*	*	*	*	1342	*	*	*	1255
       0	*	*	*	*	*	*	2057	0	0	

K 1256 *	*	*	*	*	*	*	*	304	*	*	*	2395	*	*	*	*	*	*	*	1256
       0	*	*	*	*	*	*	2057	0	0	

Q 1257 *	*	*	2400	*	*	*	*	2285	*	*	*	*	724	*	*	*	*	*	*	1257
       0	*	*	*	*	*	*	2057	0	0	

W 1258 *	*	*	*	*	*	1342	*	*	*	*	*	*	2395	*	*	*	*	1268	*	1258
       0	*	*	*	*	*	*	2057	0	0	

L 1259 2400	*	*	*	*	*	*	*	*	1268	*	*	*	*	*	*	2395	2285	*	*	1259
       0	*	*	*	*	*	*	2057	0	0	

Y 1260 *	*	*	*	*	*	*	*	*	*	*	*	*	*	*	*	*	*	*	0	1260
       0	*	*	*	*	*	*	2057	0	0	

W 1261 *	*	*	*	2395	*	*	*	*	2400	*	*	*	*	*	*	*	*	1268	2285	1261
       0	*	*	*	*	*	*	2057	0	0	

D 1262 2285	*	725	*	*	*	2395	*	*	*	*	*	*	*	*	*	*	*	*	*	1262
       0	*	*	*	*	*	*	2057	0	0	

K 1263 *	*	*	*	*	*	*	*	1268	*	*	*	2400	2285	*	*	*	2395	*	*	1263
       0	*	*	*	*	*	*	2057	0	0	

N 1264 2285	*	2723	*	*	*	*	*	*	*	*	1141	*	*	*	2395	*	*	*	*	1264
       303	2400	*	1000	1000	*	*	2057	1000	0	

L 1265 *	*	*	*	*	*	*	*	*	636	*	*	*	*	*	*	*	*	1488	*	1265
       0	*	*	*	*	*	*	2057	0	0	

I 1266 *	*	*	*	*	*	*	689	*	*	*	1398	*	*	*	*	*	*	*	*	1266
       0	*	*	*	*	*	*	2057	0	0	

N 1267 *	*	2285	*	*	*	*	*	*	*	*	725	*	2395	*	*	*	*	*	*	1267
       0	*	*	*	*	*	*	2057	0	0	

R 1268 *	2400	*	*	*	*	*	*	*	*	*	*	*	*	303	*	*	*	*	*	1268
       0	*	*	*	*	*	*	2057	0	0	

Q 1269 *	*	*	*	*	*	*	*	*	*	*	*	*	689	2395	*	2400	*	*	*	1269
       0	*	*	*	*	*	*	2057	0	0	

Y 1270 *	*	*	*	*	*	*	*	*	*	*	*	*	*	2723	2760	*	*	*	513	1270
       0	*	*	*	*	*	*	2057	0	0	

Q 1271 *	*	*	2723	*	*	*	*	*	*	*	*	*	237	*	*	*	*	*	*	1271
       0	*	*	*	*	*	*	2057	0	0	

L 1272 *	*	*	*	2723	*	*	*	*	636	2285	*	*	*	*	*	*	*	*	*	1272
       0	*	*	*	*	*	*	2057	0	0	

P 1273 *	*	*	*	*	*	*	*	*	*	*	*	636	*	*	1488	*	*	*	*	1273
       0	*	*	*	*	*	*	2057	0	0	

K 1274 *	*	*	*	*	*	*	*	689	*	*	*	*	*	*	1398	*	*	*	*	1274
       0	*	*	*	*	*	*	2057	0	0	

I 1275 *	*	*	*	*	*	*	1268	*	*	1398	*	*	*	*	*	*	2285	*	*	1275
       0	*	*	*	*	*	*	2057	0	0	

F 1276 *	*	*	*	331	*	*	*	*	2285	*	*	*	*	*	*	*	*	*	*	1276
       0	*	*	*	*	*	*	2057	0	0	

P 1277 *	*	*	*	*	*	*	*	*	*	*	*	0	*	*	*	*	*	*	*	1277
       0	*	*	*	*	*	*	2057	0	0	

D 1278 *	*	1268	*	*	*	*	*	*	*	*	*	*	*	*	*	1398	2285	*	*	1278
       0	*	*	*	*	*	*	2057	0	0	

K 1279 *	*	*	*	*	*	*	*	1268	*	*	*	1398	*	*	2285	*	*	*	*	1279
       0	*	*	*	*	*	*	2057	0	0	

E 1280 *	*	2723	1012	*	*	*	*	*	*	*	*	*	*	*	2760	2285	*	*	*	1280
       0	*	*	*	*	*	*	2057	0	0	

A 1281 1268	*	*	*	*	*	1398	*	*	*	*	*	*	*	*	2285	*	*	*	*	1281
       0	*	*	*	*	*	*	2057	0	0	

R 1282 *	*	2395	*	*	2400	*	*	*	*	*	*	*	2723	1922	2285	*	*	*	*	1282
       0	*	*	*	*	*	*	2057	0	0	

N 1283 *	*	*	*	*	*	*	*	*	*	*	0	*	*	*	*	*	*	*	*	1283
       0	*	*	*	*	*	*	2057	0	0	

V 1284 *	*	*	*	*	*	*	*	*	2285	*	*	*	2395	*	*	*	725	*	*	1284
       0	*	*	*	*	*	*	2057	0	0	

V 1285 *	*	*	*	*	1398	*	*	*	*	2285	*	*	*	*	*	*	1268	*	*	1285
       0	*	*	*	*	*	*	2057	0	0	

I 1286 *	*	*	*	2395	*	*	689	*	*	*	*	*	*	*	*	*	*	*	2400	1286
       0	*	*	*	*	*	*	2057	0	0	

N 1287 *	*	*	*	*	*	*	*	*	*	*	1268	*	*	*	2285	*	*	*	1398	1287
       0	*	*	*	*	*	*	2057	0	0	

T 1288 *	*	*	*	*	*	*	2395	*	2285	*	*	*	*	*	*	1268	2400	*	*	1288
       0	*	*	*	*	*	*	2057	0	0	

G 1289 *	*	*	*	*	1268	*	*	*	*	*	*	*	*	*	2285	*	1398	*	*	1289
       1268	774	*	450	1899	*	*	2057	1705	0	

V 1290 *	*	*	*	*	*	*	*	*	*	2400	*	2395	*	*	*	2285	1268	*	*	1290
       0	*	*	*	*	*	*	2057	0	0	

G 1291 *	*	*	*	*	0	*	*	*	*	*	*	*	*	*	*	*	*	*	*	1291
       331	*	2285	*	*	*	*	2057	0	0	

N 1292 *	*	*	*	*	*	*	*	*	*	*	935	*	*	*	1068	*	*	*	*	1292
       0	*	*	*	*	0	*	1815	0	1000	

G 1293 2395	*	2400	*	*	689	*	*	*	*	*	*	*	*	*	*	*	*	*	*	1293
       0	*	*	*	*	*	*	2057	0	0	

K 1294 *	*	*	*	*	*	*	*	0	*	*	*	*	*	*	*	*	*	*	*	1294
       0	*	*	*	*	*	*	2057	0	0	

D 1295 *	*	1268	*	*	*	*	*	*	*	*	*	1398	2285	*	*	*	*	*	*	1295
       0	*	*	*	*	*	*	2057	0	0	

F 1296 *	*	*	*	0	*	*	*	*	*	*	*	*	*	*	*	*	*	*	*	1296
       0	*	*	*	*	*	*	2057	0	0	

S 1297 *	*	*	*	*	*	*	*	*	*	*	*	*	*	*	0	*	*	*	*	1297
       0	*	*	*	*	*	*	2057	0	0	

T 1298 1741	2400	*	*	*	*	*	*	*	*	*	*	*	*	*	*	967	*	*	*	1298
       0	*	*	*	*	*	*	2057	0	0	

L 1299 *	*	*	*	*	*	*	*	*	0	*	*	*	*	*	*	*	*	*	*	1299
       0	*	*	*	*	*	*	2057	0	0	

V 1300 2395	*	*	*	*	*	*	2285	*	*	2400	*	*	*	*	*	*	1268	*	*	1300
       0	*	*	*	*	*	*	2057	0	0	

S 1301 *	*	*	*	*	*	*	*	*	1342	*	*	*	*	*	1268	2395	*	*	*	1301
       0	*	*	*	*	*	*	2057	0	0	

D 1302 *	*	689	*	*	*	*	*	*	*	*	1398	*	*	*	*	*	*	*	*	1302
       0	*	*	*	*	*	*	2057	0	0	

F 1303 2400	*	*	*	1268	*	*	*	*	2395	*	*	*	*	*	*	*	2285	*	*	1303
       0	*	*	*	*	*	*	2057	0	0	

I 1304 *	*	*	*	*	*	*	725	*	1339	*	*	*	*	*	*	*	*	*	*	1304
       0	*	*	*	*	*	*	2057	0	0	

P 1305 *	*	*	*	*	*	*	*	*	*	*	*	513	*	*	1741	*	*	*	*	1305
       0	*	*	*	*	*	*	2057	0	0	

D 1306 *	*	0	*	*	*	*	*	*	*	*	*	*	*	*	*	*	*	*	*	1306
       0	*	*	*	*	*	*	2057	0	0	

L 1307 *	*	*	*	2760	*	*	*	*	1012	*	*	*	*	2285	*	*	*	*	2723	1307
       0	*	*	*	*	*	*	2057	0	0	

S 1308 1398	*	*	*	*	*	*	*	*	*	*	2285	*	*	*	1268	*	*	*	*	1308
       0	*	*	*	*	*	*	2057	0	0	

L 1309 *	*	*	*	2400	*	*	2285	*	1268	2395	*	*	*	*	*	*	*	*	*	1309
       0	*	*	*	*	*	*	2057	0	0	

I 1310 *	*	*	*	2285	*	*	1268	*	*	*	*	*	*	*	*	*	*	1398	*	1310
       0	*	*	*	*	*	*	2057	0	0	

S 1311 2285	*	*	*	*	1398	*	*	*	*	*	*	*	*	*	1268	*	*	*	*	1311
       0	*	*	*	*	*	*	2057	0	0	

P 1312 *	*	*	*	*	2285	*	*	*	*	*	*	1268	*	*	1398	*	*	*	*	1312
       1268	774	*	708	1366	*	*	2057	1705	0	

N 1313 *	*	*	*	*	1398	*	*	*	*	*	1268	*	*	*	2285	*	*	*	*	1313
       0	*	*	*	*	*	*	2057	0	0	

Q 1314 *	*	*	*	*	*	*	*	*	*	*	*	*	0	*	*	*	*	*	*	1314
       0	*	*	*	*	*	*	2057	0	0	

A 1315 1268	*	*	*	1398	*	*	*	*	*	*	2285	*	*	*	*	*	*	*	*	1315
       0	*	*	*	*	*	*	2057	0	0	

Y 1316 *	*	*	*	1398	*	*	*	*	2285	*	*	*	*	*	*	*	*	*	1268	1316
       0	*	*	*	*	*	*	2057	0	0	

P 1317 *	*	*	*	*	*	*	*	*	*	*	*	304	*	*	*	2395	*	*	*	1317
       0	*	*	*	*	*	*	2057	0	0	

L 1318 *	*	*	*	*	*	*	*	2285	1268	*	*	*	*	1398	*	*	*	*	*	1318
       0	*	*	*	*	*	*	2057	0	0	

Y 1319 *	*	*	*	*	*	*	*	*	*	*	*	*	*	*	*	*	*	1398	689	1319
       0	*	*	*	*	*	*	2057	0	0	

Y 1320 *	*	*	*	*	*	*	*	*	2285	*	*	*	*	*	*	1398	*	*	1268	1320
       0	*	*	*	*	*	*	2057	0	0	

Y 1321 *	*	*	*	*	*	*	*	*	*	*	*	*	*	*	*	*	*	2395	304	1321
       0	*	*	*	*	*	*	2057	0	0	

D 1322 *	*	1268	1398	*	*	*	*	*	*	*	*	*	2285	*	*	*	*	*	*	1322
       0	*	*	*	*	*	*	2057	0	0	

D 1323 *	*	1268	*	*	*	*	*	2400	*	*	2285	2395	*	*	*	*	*	*	*	1323
       689	1398	*	2807	222	*	*	2057	1309	0	

L 1324 *	*	*	*	*	*	*	*	*	331	*	2285	*	*	*	*	*	*	*	*	1324
       689	1398	*	1000	1000	*	*	2057	1309	0	

G 1325 *	*	*	2400	*	724	*	*	*	*	*	2285	*	*	*	*	*	*	*	*	1325
       0	*	*	*	*	*	*	2057	0	0	

N 1326 *	*	*	*	*	*	*	*	*	*	*	303	*	*	*	2400	*	*	*	*	1326
       0	*	*	*	*	*	*	2057	0	0	

G 1327 *	*	*	*	*	967	*	*	*	*	*	*	*	*	1741	*	2400	*	*	*	1327
       689	1398	*	3590	125	*	*	2057	1309	0	

G 1328 *	*	*	*	*	513	2723	*	*	*	*	*	*	*	*	*	*	*	*	2760	1328
       0	*	*	*	*	*	*	2057	0	0	

Y 1329 *	*	*	*	*	*	*	*	*	2285	*	2760	*	*	*	*	*	*	*	628	1329
       0	*	*	*	*	*	*	2057	0	0	

A 1330 1268	*	*	*	2285	*	*	*	*	*	*	*	*	*	1398	*	*	*	*	*	1330
       0	*	*	*	*	*	*	2057	0	0	

I 1331 *	*	2285	*	*	*	*	1268	*	*	*	*	*	*	1398	*	*	*	*	*	1331
       0	*	*	*	*	*	*	2057	0	0	

S 1332 *	*	*	*	*	*	*	*	*	*	*	*	*	*	*	689	*	1398	*	*	1332
       0	*	*	*	*	*	*	2057	0	0	

D 1333 *	*	513	*	*	1741	*	*	*	*	*	*	*	*	*	*	*	*	*	*	1333
       0	*	*	*	*	*	*	2057	0	0	

Y 1334 *	*	*	2285	*	*	*	*	*	*	*	1398	*	*	*	*	*	*	*	1268	1334
       0	*	*	*	*	*	*	2057	0	0	

I 1335 2760	2723	*	*	*	*	*	1012	2285	*	*	*	*	*	*	*	*	*	*	*	1335
       0	*	*	*	*	*	*	2057	0	0	

L 1336 *	*	*	*	*	*	*	*	*	1268	*	*	*	*	*	*	1398	*	*	2285	1336
       0	*	*	*	*	*	*	2057	0	0	

N 1337 *	*	2395	*	*	2400	*	*	*	*	*	1268	*	*	*	2285	*	*	*	*	1337
       0	*	*	*	*	*	*	2057	0	0	

L 1338 2285	*	*	2395	*	*	*	*	*	1268	*	*	*	*	*	*	*	2400	*	*	1338
       0	*	*	*	*	*	*	2057	0	0	

I 1339 *	*	*	*	1741	*	*	513	*	*	*	*	*	*	*	*	*	*	*	*	1339
       0	*	*	*	*	*	*	2057	0	0	

R 1340 *	*	*	*	*	*	*	*	*	1398	*	*	*	*	689	*	*	*	*	*	1340
       0	*	*	*	*	*	*	2057	0	0	

R 1341 *	*	*	*	*	*	*	*	1398	*	*	*	2285	*	1268	*	*	*	*	*	1341
       0	*	*	*	*	*	*	2057	0	0	

H 1342 *	*	*	2285	*	*	1268	*	*	1398	*	*	*	*	*	*	*	*	*	*	1342
       0	*	*	*	*	*	*	2057	0	0	

Y 1343 *	*	*	*	*	*	*	*	*	*	*	*	*	*	*	*	*	2285	*	331	1343
       0	*	*	*	*	*	*	2057	0	0	

K 1344 *	*	*	*	*	2723	*	*	1922	2285	*	*	*	2395	2400	*	*	*	*	*	1344
       0	*	*	*	*	*	*	2057	0	0	

D 1345 *	*	725	*	*	*	*	*	2285	*	*	*	*	*	*	2395	*	*	*	*	1345
       0	*	*	*	*	*	*	2057	0	0	

N 1346 *	*	*	*	*	*	*	*	*	*	*	1268	*	*	2285	2395	2400	*	*	*	1346
       0	*	*	*	*	*	*	2057	0	0	

L 1347 2760	*	*	*	*	*	*	2400	*	593	*	*	*	*	*	*	*	*	*	*	1347
       1268	774	*	1397	689	*	*	2057	1705	0	

I 1348 *	*	*	*	*	*	*	1268	*	2285	*	*	*	*	*	*	*	1398	*	*	1348
       0	*	*	*	*	*	*	2057	0	0	

T 1349 2723	*	*	*	*	*	*	*	*	*	*	*	*	*	*	2285	636	*	*	*	1349
       0	*	*	*	*	*	*	2057	0	0	

E 1350 *	*	*	689	*	*	*	*	1398	*	*	*	*	*	*	*	*	*	*	*	1350
       0	*	*	*	*	*	*	2057	0	0	

E 1351 *	*	1398	689	*	*	*	*	*	*	*	*	*	*	*	*	*	*	*	*	1351
       0	*	*	*	*	*	*	2057	0	0	

D 1352 *	*	513	1741	*	*	*	*	*	*	*	*	*	*	*	*	*	*	*	*	1352
       0	*	*	*	*	*	*	2057	0	0	

I 1353 2285	*	*	*	*	*	*	331	*	*	*	*	*	*	*	*	*	*	*	*	1353
       0	*	*	*	*	*	*	2057	0	0	

F 1354 *	*	*	*	331	*	*	*	*	*	2285	*	*	*	*	*	*	*	*	*	1354
       0	*	*	*	*	*	*	2057	0	0	

Y 1355 *	*	*	*	*	*	*	*	*	*	*	*	*	*	*	*	*	*	*	0	1355
       0	*	*	*	*	*	*	2057	0	0	

Y 1356 *	*	*	*	2395	*	*	*	*	*	*	*	*	*	*	*	*	*	*	304	1356
       0	*	*	*	*	*	*	2057	0	0	

I 1357 *	*	*	*	*	*	*	689	*	*	*	*	*	*	*	*	*	1398	*	*	1357
       0	*	*	*	*	*	*	2057	0	0	

Y 1358 *	*	*	*	*	*	*	*	*	*	*	*	*	*	*	*	*	*	*	0	1358
       0	*	*	*	*	*	*	2057	0	0	

A 1359 724	*	*	*	*	1342	*	*	*	*	*	*	*	*	*	*	*	*	*	*	1359
       0	*	*	*	*	*	*	2057	0	0	

I 1360 *	*	*	*	*	*	*	1268	*	2400	*	*	*	2395	*	*	*	2285	*	*	1360
       0	*	*	*	*	*	*	2057	0	0	

F 1361 *	*	*	*	689	*	*	*	*	1398	*	*	*	*	*	*	*	*	*	*	1361
       0	*	*	*	*	*	*	2057	0	0	

H 1362 *	*	*	*	*	*	0	*	*	*	*	*	*	*	*	*	*	*	*	*	1362
       0	*	*	*	*	*	*	2057	0	0	

H 1363 *	*	1398	*	*	*	1268	*	*	*	*	*	*	*	*	2285	*	*	*	*	1363
       0	*	*	*	*	*	*	2057	0	0	

K 1364 *	*	*	*	*	*	*	*	1268	*	*	*	1398	*	*	*	*	2285	*	*	1364
       0	*	*	*	*	*	*	2057	0	0	

G 1365 1398	*	*	*	*	1268	*	*	*	*	*	*	*	2285	*	*	*	*	*	*	1365
       0	*	*	*	*	*	*	2057	0	0	

Y 1366 *	*	*	*	*	*	*	*	*	*	*	*	*	*	*	*	*	*	*	0	1366
       0	*	*	*	*	*	*	2057	0	0	

L 1367 *	*	*	*	*	2285	*	*	*	1268	*	*	*	*	1398	*	*	*	*	*	1367
       0	*	*	*	*	*	*	2057	0	0	

E 1368 *	*	*	303	*	*	*	*	*	*	*	*	*	*	*	*	2400	*	*	*	1368
       0	*	*	*	*	*	*	2057	0	0	

K 1369 2395	*	*	*	*	*	*	*	304	*	*	*	*	*	*	*	*	*	*	*	1369
       0	*	*	*	*	*	*	2057	0	0	

Y 1370 *	*	*	*	*	*	*	*	*	*	*	*	*	*	*	*	*	*	*	0	1370
       0	*	*	*	*	*	*	2057	0	0	

K 1371 1398	*	*	*	*	*	*	*	1268	*	*	*	*	*	*	*	*	*	*	2285	1371
       0	*	*	*	*	*	*	2057	0	0	

N 1372 1398	*	*	2285	*	*	*	*	*	*	*	1268	*	*	*	*	*	*	*	*	1372
       0	*	*	*	*	*	*	2057	0	0	

D 1373 *	*	513	*	*	*	*	*	*	*	*	*	*	*	*	1741	*	*	*	*	1373
       0	*	*	*	*	*	*	2057	0	0	

L 1374 *	*	*	*	*	*	*	*	*	0	*	*	*	*	*	*	*	*	*	*	1374
       0	*	*	*	*	*	*	2057	0	0	

A 1375 689	*	*	*	*	*	*	*	1398	*	*	*	*	*	*	*	*	*	*	*	1375
       0	*	*	*	*	*	*	2057	0	0	

K 1376 *	*	*	*	*	*	*	*	0	*	*	*	*	*	*	*	*	*	*	*	1376
       0	*	*	*	*	*	*	2057	0	0	

E 1377 *	*	*	1268	*	*	*	*	*	*	1398	*	*	*	*	2285	*	*	*	*	1377
       0	*	*	*	*	*	*	2057	0	0	

A 1378 1268	*	*	*	2285	*	*	*	*	1398	*	*	*	*	*	*	*	*	*	*	1378
       0	*	*	*	*	*	*	2057	0	0	

P 1379 *	*	*	*	*	*	*	*	*	*	*	*	0	*	*	*	*	*	*	*	1379
       0	*	*	*	*	*	*	2057	0	0	

R 1380 *	*	*	*	*	*	1398	*	2285	*	*	*	*	*	1268	*	*	*	*	*	1380
       0	*	*	*	*	*	*	2057	0	0	

I 1381 *	*	*	*	*	*	*	0	*	*	*	*	*	*	*	*	*	*	*	*	1381
       0	*	*	*	*	*	*	2057	0	0	

A 1382 1268	*	*	2395	*	*	*	*	*	*	*	*	1342	*	*	*	*	*	*	*	1382
       0	*	*	*	*	*	*	2057	0	0	

L 1383 *	*	*	*	*	*	*	*	*	1268	*	2285	*	*	*	*	1398	*	*	*	1383
       0	*	*	*	*	*	*	2057	0	0	

S 1384 *	*	*	*	*	*	*	*	*	*	*	*	1398	*	*	1268	*	2285	*	*	1384
       0	*	*	*	*	*	*	2057	0	0	

E 1385 *	*	*	725	*	*	*	*	2285	*	*	*	*	*	*	*	2395	*	*	*	1385
       0	*	*	*	*	*	*	2057	0	0	

D 1386 *	*	724	*	*	*	2285	*	*	*	*	*	*	*	*	*	2400	*	*	*	1386
       689	1398	*	1585	585	*	*	2057	1309	0	

F 1387 *	*	*	*	331	*	*	*	2285	*	*	*	*	*	*	*	*	*	*	*	1387
       0	*	*	*	*	*	*	2057	0	0	

K 1388 *	*	1398	2285	*	*	*	*	1268	*	*	*	*	*	*	*	*	*	*	*	1388
       0	*	*	*	*	*	*	2057	0	0	

E 1389 *	*	*	1268	*	*	2395	*	2285	*	*	*	*	2400	*	*	*	*	*	*	1389
       0	*	*	*	*	*	*	2057	0	0	

L 1390 *	*	*	*	2395	*	*	*	*	725	*	*	*	*	*	*	*	*	*	2285	1390
       0	*	*	*	*	*	*	2057	0	0	

S 1391 2400	*	*	*	*	*	*	2285	*	*	*	*	*	*	*	1268	*	2395	*	*	1391
       0	*	*	*	*	*	*	2057	0	0	

M 1392 *	*	*	*	*	*	*	*	2285	*	1922	*	*	*	*	2400	2395	2723	*	*	1392
       0	*	*	*	*	*	*	2057	0	0	

L 1393 1398	*	*	*	*	*	*	2285	*	1268	*	*	*	*	*	*	*	*	*	*	1393
       0	*	*	*	*	*	*	2057	0	0	

G 1394 *	*	*	*	*	0	*	*	*	*	*	*	*	*	*	*	*	*	*	*	1394
       0	*	*	*	*	*	*	2057	0	0	

K 1395 *	*	*	*	*	*	*	*	303	*	*	*	*	*	2400	*	*	*	*	*	1395
       0	*	*	*	*	*	*	2057	0	0	

E 1396 *	*	*	303	*	*	*	*	2400	*	*	*	*	*	*	*	*	*	*	*	1396
       0	*	*	*	*	*	*	2057	0	0	

L 1397 *	*	*	*	*	*	*	*	*	0	*	*	*	*	*	*	*	*	*	*	1397
       0	*	*	*	*	*	*	2057	0	0	

A 1398 304	*	*	*	*	*	*	*	*	*	2395	*	*	*	*	*	*	*	*	*	1398
       0	*	*	*	*	*	*	2057	0	0	

D 1399 *	*	513	1741	*	*	*	*	*	*	*	*	*	*	*	*	*	*	*	*	1399
       0	*	*	*	*	*	*	2057	0	0	

L 1400 *	*	*	*	*	*	*	*	*	0	*	*	*	*	*	*	*	*	*	*	1400
       0	*	*	*	*	*	*	2057	0	0	

H 1401 *	*	*	*	*	*	0	*	*	*	*	*	*	*	*	*	*	*	*	*	1401
       0	*	*	*	*	*	*	2057	0	0	

L 1402 *	*	*	*	*	*	*	2395	*	689	*	*	*	*	*	*	*	2400	*	*	1402
       0	*	*	*	*	*	*	2057	0	0	

N 1403 *	*	*	*	*	2400	*	*	*	*	*	303	*	*	*	*	*	*	*	*	1403
       0	*	*	*	*	*	*	2057	0	0	

Y 1404 *	*	*	*	*	*	*	*	*	*	*	*	*	*	*	*	*	*	*	0	1404
       0	*	*	*	*	*	*	2057	0	0	

E 1405 *	*	*	0	*	*	*	*	*	*	*	*	*	*	*	*	*	*	*	*	1405
       0	*	*	*	*	*	*	2057	0	0	

S 1406 *	*	2395	*	*	*	*	*	*	*	*	2285	*	*	*	725	*	*	*	*	1406
       0	*	*	*	*	*	*	2057	0	0	

G 1407 *	*	*	*	*	1268	*	*	*	*	*	*	*	2285	*	*	*	1398	*	*	1407
       0	*	*	*	*	*	*	2057	0	0	

E 1408 *	*	*	724	*	*	*	*	2400	*	*	*	2285	*	*	*	*	*	*	*	1408
       0	*	*	*	*	*	*	2057	0	0	

M 1409 *	*	*	*	*	*	*	2285	*	*	1268	*	1398	*	*	*	*	*	*	*	1409
       0	*	*	*	*	*	*	2057	0	0	

W 1410 *	*	*	*	*	*	1741	*	*	*	*	*	*	*	*	*	*	*	967	2400	1410
       0	*	*	*	*	*	*	2057	0	0	

D 1411 *	*	1127	2285	*	*	*	*	*	*	*	*	2400	*	*	*	2760	*	*	*	1411
       0	*	*	*	*	*	*	2057	0	0	

S 1412 *	*	*	*	*	2285	*	*	*	2400	*	2723	*	*	*	1922	*	2395	*	*	1412
       0	*	*	*	*	*	*	2057	0	0	

I 1413 *	*	2400	2395	*	*	*	1081	*	*	*	*	*	*	*	*	*	2760	*	*	1413
       0	*	*	*	*	*	*	2057	0	0	

K 1414 *	*	2285	*	*	*	*	*	1268	*	*	*	*	*	*	*	*	1398	*	*	1414
       331	*	2285	*	*	*	*	2057	0	0	

H 1415 *	*	*	*	*	*	1573	*	2067	*	*	*	*	2069	*	*	*	*	*	2420	1415
       0	*	*	*	*	*	0	1815	0	1000	

N 1416 *	*	*	*	*	*	*	*	*	2069	*	1573	*	*	*	*	2420	2067	*	*	1416
       0	*	*	*	*	*	0	1815	0	1000	

K 1417 *	*	*	*	*	*	*	*	663	2461	*	*	*	*	*	*	2420	*	*	*	1417
       0	*	*	*	*	0	*	1815	0	1000	

L 1418 *	*	*	2395	*	*	*	*	*	1268	*	*	2400	*	*	*	*	2285	*	*	1418
       0	*	*	*	*	*	*	2057	0	0	

E 1419 *	*	*	1922	*	2400	*	*	2395	*	2723	*	*	2285	*	*	*	*	*	*	1419
       0	*	*	*	*	*	*	2057	0	0	

A 1420 1012	*	*	*	*	*	*	2285	*	*	*	2723	*	*	*	2760	*	*	*	*	1420
       0	*	*	*	*	*	*	2057	0	0	

A 1421 1268	*	1398	*	*	*	*	*	*	*	*	*	*	*	*	2285	*	*	*	*	1421
       0	*	*	*	*	*	*	2057	0	0	

E 1422 *	*	*	689	*	*	*	*	*	*	*	*	1398	*	*	*	*	*	*	*	1422
       0	*	*	*	*	*	*	2057	0	0	

M 1423 *	*	*	2400	*	*	*	2723	*	2285	1922	*	*	*	*	*	2395	*	*	*	1423
       0	*	*	*	*	*	*	2057	0	0	

D 1424 *	*	513	1741	*	*	*	*	*	*	*	*	*	*	*	*	*	*	*	*	1424
       331	*	2285	*	*	*	*	2057	0	0	

G 1425 *	*	*	*	*	935	*	*	*	*	*	*	*	*	1068	*	*	*	*	*	1425
       0	*	*	*	*	*	0	1815	0	1000	

Y 1426 *	*	*	1068	*	*	*	*	*	*	*	*	*	*	*	*	*	*	*	935	1426
       935	1068	*	0	*	0	*	1815	1309	1000	

Y 1427 *	*	*	*	*	*	*	*	*	*	*	*	*	*	*	*	*	*	1398	689	1427
       0	*	*	*	*	*	*	2057	0	0	

R 1428 *	*	1741	*	*	*	*	*	*	*	*	*	*	*	513	*	*	*	*	*	1428
       0	*	*	*	*	*	*	2057	0	0	

V 1429 *	*	*	*	*	*	*	*	*	*	*	*	*	*	*	*	*	0	*	*	1429
       0	*	*	*	*	*	*	2057	0	0	

I 1430 *	*	2723	2400	*	*	*	1922	2285	*	*	*	*	*	*	*	2395	*	*	*	1430
       0	*	*	*	*	*	*	2057	0	0	

K 1431 *	*	*	*	*	*	*	*	230	*	*	*	*	2760	*	*	*	*	*	*	1431
       0	*	*	*	*	*	*	2057	0	0	

M 1432 *	*	*	*	*	*	*	*	*	*	0	*	*	*	*	*	*	*	*	*	1432
       0	*	*	*	*	*	*	2057	0	0	

K 1433 *	*	*	*	*	*	*	*	237	*	*	*	*	*	*	*	2723	*	*	*	1433
       0	*	*	*	*	*	*	2057	0	0	

K 1434 *	*	*	*	*	*	2285	*	1268	*	*	*	*	*	*	*	*	*	1398	*	1434
       237	*	2723	*	*	*	*	2057	0	0	

D 1435 2268	*	1475	*	*	*	*	*	2291	*	*	*	2130	*	*	*	*	*	*	*	1435
       0	*	*	*	*	*	0	1988	0	1000	

K 1436 *	*	*	*	*	*	*	*	330	*	*	*	*	*	*	2291	*	*	*	*	1436
       0	*	*	*	*	0	*	1988	0	1000	

K 1437 *	*	*	*	*	*	*	*	304	*	*	*	*	*	*	*	*	2395	*	*	1437
       0	*	*	*	*	*	*	2057	0	0	

G 1438 *	*	*	*	*	689	*	*	*	*	*	*	*	2400	2395	*	*	*	*	*	1438
       1268	774	*	2287	331	*	*	2057	1705	0	

D 1439 *	*	689	*	*	*	*	*	*	*	*	*	*	*	*	2400	2395	*	*	*	1439
       0	*	*	*	*	*	*	2057	0	0	

T 1440 *	2723	*	*	*	*	*	*	*	*	*	*	*	*	2760	*	513	*	*	*	1440
       0	*	*	*	*	*	*	2057	0	0	

I 1441 *	*	*	*	*	*	*	304	*	2395	*	*	*	*	*	*	*	*	*	*	1441
       0	*	*	*	*	*	*	2057	0	0	

I 1442 *	*	*	*	*	*	*	230	2760	*	*	*	*	*	*	*	*	*	*	*	1442
       0	*	*	*	*	*	*	2057	0	0	

Y 1443 *	*	*	*	*	*	*	*	*	*	*	*	*	*	*	*	*	*	*	0	1443
       0	*	*	*	*	*	*	2057	0	0	

N 1444 *	*	*	*	*	*	*	*	*	*	*	0	*	*	*	*	*	*	*	*	1444
       0	*	*	*	*	*	*	2057	0	0	

S 1445 *	*	*	2285	*	*	2760	*	*	*	*	*	*	2723	*	1012	*	*	*	*	1445
       0	*	*	*	*	*	*	2057	0	0	

S 1446 *	*	*	*	*	*	2760	*	*	*	*	2723	*	*	2400	967	*	*	*	*	1446
       0	*	*	*	*	*	*	2057	0	0	

I 1447 *	*	*	*	*	*	*	303	*	*	*	*	*	*	*	*	*	2400	*	*	1447
       0	*	*	*	*	*	*	2057	0	0	

T 1448 2723	*	*	*	*	*	*	*	*	*	*	*	*	*	*	*	237	*	*	*	1448
       0	*	*	*	*	*	*	2057	0	0	

I 1449 *	*	*	*	*	*	*	0	*	*	*	*	*	*	*	*	*	*	*	*	1449
       0	*	*	*	*	*	*	2057	0	0	

T 1450 2400	*	*	*	*	*	*	*	2285	*	*	*	*	*	*	2395	1268	*	*	*	1450
       0	*	*	*	*	*	*	2057	0	0	

G 1451 *	*	*	*	*	1012	*	*	2723	*	*	2285	*	2760	*	*	*	*	*	*	1451
       0	*	*	*	*	*	*	2057	0	0	

I 1452 *	*	*	*	*	*	*	0	*	*	*	*	*	*	*	*	*	*	*	*	1452
       0	*	*	*	*	*	*	2057	0	0	

P 1453 *	*	*	*	*	*	*	*	*	*	*	*	0	*	*	*	*	*	*	*	1453
       0	*	*	*	*	*	*	2057	0	0	

E 1454 *	*	2400	967	*	*	*	*	1741	*	*	*	*	*	*	*	*	*	*	*	1454
       0	*	*	*	*	*	*	2057	0	0	

K 1455 *	*	*	1398	*	*	*	*	689	*	*	*	*	*	*	*	*	*	*	*	1455
       0	*	*	*	*	*	*	2057	0	0	

A 1456 0	*	*	*	*	*	*	*	*	*	*	*	*	*	*	*	*	*	*	*	1456
       0	*	*	*	*	*	*	2057	0	0	

F 1457 *	*	*	1398	1268	*	*	*	*	*	*	*	*	*	*	*	*	*	*	2285	1457
       0	*	*	*	*	*	*	2057	0	0	

D 1458 *	*	1268	2285	*	*	*	*	*	*	*	2395	*	*	2400	*	*	*	*	*	1458
       0	*	*	*	*	*	*	2057	0	0	

Y 1459 *	*	*	*	*	*	*	*	*	*	*	*	*	*	*	*	*	*	*	0	1459
       0	*	*	*	*	*	*	2057	0	0	

V 1460 *	*	*	*	*	*	*	*	*	2400	*	*	*	2395	*	*	*	689	*	*	1460
       0	*	*	*	*	*	*	2057	0	0	

V 1461 *	*	*	*	*	*	*	2723	*	1398	*	*	*	*	*	*	*	1092	*	*	1461
       0	*	*	*	*	*	*	2057	0	0	

N 1462 *	*	*	*	*	1398	*	*	*	*	*	689	*	*	*	*	*	*	*	*	1462
       0	*	*	*	*	*	*	2057	0	0	

G 1463 *	*	*	*	*	689	*	*	*	*	*	*	*	*	*	1398	*	*	*	*	1463
       0	*	*	*	*	*	*	2057	0	0	

R 1464 *	*	*	*	*	*	*	*	1741	*	*	*	*	*	513	*	*	*	*	*	1464
       0	*	*	*	*	*	*	2057	0	0	

S 1465 *	*	*	*	*	*	*	*	*	*	*	*	2285	*	*	331	*	*	*	*	1465
       0	*	*	*	*	*	*	2057	0	0	

A 1466 0	*	*	*	*	*	*	*	*	*	*	*	*	*	*	*	*	*	*	*	1466
       0	*	*	*	*	*	*	2057	0	0	

I 1467 *	*	*	*	*	*	*	303	*	2400	*	*	*	*	*	*	*	*	*	*	1467
       0	*	*	*	*	*	*	2057	0	0	

D 1468 2395	*	1268	2285	*	2400	*	*	*	*	*	*	*	*	*	*	*	*	*	*	1468
       0	*	*	*	*	*	*	2057	0	0	

W 1469 *	*	*	*	*	*	*	*	*	*	*	*	*	*	*	*	*	*	0	*	1469
       0	*	*	*	*	*	*	2057	0	0	

V 1470 *	*	*	*	*	*	*	1342	*	2395	*	*	*	*	*	*	*	1268	*	*	1470
       0	*	*	*	*	*	*	2057	0	0	

I 1471 *	*	*	*	*	*	*	0	*	*	*	*	*	*	*	*	*	*	*	*	1471
       0	*	*	*	*	*	*	2057	0	0	

D 1472 *	*	513	1741	*	*	*	*	*	*	*	*	*	*	*	*	*	*	*	*	1472
       0	*	*	*	*	*	*	2057	0	0	

R 1473 *	*	*	*	*	*	*	*	*	*	*	*	*	2285	331	*	*	*	*	*	1473
       0	*	*	*	*	*	*	2057	0	0	

Y 1474 *	*	*	*	*	*	*	*	*	*	*	*	*	*	*	*	*	*	*	0	1474
       0	*	*	*	*	*	*	2057	0	0	

Q 1475 *	*	*	*	*	*	*	*	*	*	*	*	*	303	2400	*	*	*	*	*	1475
       0	*	*	*	*	*	*	2057	0	0	

V 1476 *	*	*	*	*	*	*	2760	2723	*	*	*	*	*	*	*	*	513	*	*	1476
       0	*	*	*	*	*	*	2057	0	0	

T 1477 *	*	*	*	*	*	*	*	1339	*	*	*	*	*	*	*	725	*	*	*	1477
       0	*	*	*	*	*	*	2057	0	0	

K 1478 *	*	*	*	*	*	*	*	1139	*	2723	*	*	*	*	*	1342	*	*	*	1478
       0	*	*	*	*	*	*	2057	0	0	

D 1479 *	*	0	*	*	*	*	*	*	*	*	*	*	*	*	*	*	*	*	*	1479
       0	*	*	*	*	*	*	2057	0	0	

K 1480 *	*	*	*	*	*	*	*	0	*	*	*	*	*	*	*	*	*	*	*	1480
       0	*	*	*	*	*	*	2057	0	0	

A 1481 1012	*	2760	2723	*	*	*	*	2285	*	*	*	*	*	*	*	*	*	*	*	1481
       0	*	*	*	*	*	*	2057	0	0	

S 1482 *	*	*	*	*	*	*	*	*	*	*	*	*	*	*	0	*	*	*	*	1482
       0	*	*	*	*	*	*	2057	0	0	

G 1483 *	*	*	*	*	513	*	*	*	1741	*	*	*	*	*	*	*	*	*	*	1483
       0	*	*	*	*	*	*	2057	0	0	

I 1484 *	*	*	*	*	*	*	0	*	*	*	*	*	*	*	*	*	*	*	*	1484
       0	*	*	*	*	*	*	2057	0	0	

E 1485 *	*	*	1268	*	*	*	*	*	*	*	*	*	*	*	*	2285	1398	*	*	1485
       0	*	*	*	*	*	*	2057	0	0	

N 1486 *	*	2285	*	*	*	*	*	*	*	*	331	*	*	*	*	*	*	*	*	1486
       0	*	*	*	*	*	*	2057	0	0	

D 1487 *	*	513	*	*	*	*	*	*	*	*	1741	*	*	*	*	*	*	*	*	1487
       0	*	*	*	*	*	*	2057	0	0	

P 1488 *	*	*	*	*	*	*	*	*	*	*	*	0	*	*	*	*	*	*	*	1488
       0	*	*	*	*	*	*	2057	0	0	

N 1489 *	*	*	*	*	*	*	*	*	*	*	0	*	*	*	*	*	*	*	*	1489
       0	*	*	*	*	*	*	2057	0	0	

D 1490 *	*	628	2285	*	*	2760	*	*	*	*	*	*	*	*	*	*	*	*	*	1490
       0	*	*	*	*	*	*	2057	0	0	

Y 1491 *	*	*	*	2285	*	*	*	*	*	*	*	*	*	*	*	*	*	1398	1268	1491
       0	*	*	*	*	*	*	2057	0	0	

A 1492 724	2400	*	*	*	*	*	*	*	*	*	*	*	*	*	2285	*	*	*	*	1492
       0	*	*	*	*	*	*	2057	0	0	

D 1493 *	*	513	*	*	1741	*	*	*	*	*	*	*	*	*	*	*	*	*	*	1493
       0	*	*	*	*	*	*	2057	0	0	

G 1494 *	*	2285	1398	*	1268	*	*	*	*	*	*	*	*	*	*	*	*	*	*	1494
       1268	774	*	1537	610	*	*	2057	1705	0	

K 1495 *	*	*	*	*	*	*	*	689	*	*	*	*	*	2395	*	2400	*	*	*	1495
       0	*	*	*	*	*	*	2057	0	0	

Y 1496 *	*	*	*	*	*	*	*	*	*	*	*	*	*	*	*	*	*	*	0	1496
       0	*	*	*	*	*	*	2057	0	0	

I 1497 *	*	*	*	*	*	*	237	*	*	*	*	*	*	*	*	*	2723	*	*	1497
       0	*	*	*	*	*	*	2057	0	0	

F 1498 *	*	*	*	1268	*	*	*	*	2285	*	*	*	*	*	*	*	1398	*	*	1498
       0	*	*	*	*	*	*	2057	0	0	

E 1499 *	*	2400	724	*	*	*	*	*	*	*	2285	*	*	*	*	*	*	*	*	1499
       0	*	*	*	*	*	*	2057	0	0	

L 1500 *	*	*	*	*	*	*	*	*	0	*	*	*	*	*	*	*	*	*	*	1500
       0	*	*	*	*	*	*	2057	0	0	

L 1501 *	*	*	*	*	*	*	1398	*	689	*	*	*	*	*	*	*	*	*	*	1501
       0	*	*	*	*	*	*	2057	0	0	

C 1502 2395	1268	*	*	*	*	*	*	2400	2285	*	*	*	*	*	*	*	*	*	*	1502
       0	*	*	*	*	*	*	2057	0	0	

R 1503 *	*	*	*	*	*	*	*	1398	*	*	*	*	*	1268	2285	*	*	*	*	1503
       0	*	*	*	*	*	*	2057	0	0	

V 1504 *	*	*	*	*	*	*	*	*	*	*	*	*	*	*	*	*	0	*	*	1504
       0	*	*	*	*	*	*	2057	0	0	

I 1505 *	*	*	*	*	*	*	689	*	*	*	*	*	*	*	*	1398	*	*	*	1505
       0	*	*	*	*	*	*	2057	0	0	

T 1506 *	*	*	*	*	*	*	*	*	*	*	*	*	*	2395	*	304	*	*	*	1506
       0	*	*	*	*	*	*	2057	0	0	

V 1507 *	*	*	*	*	*	*	*	*	1741	*	*	*	*	*	*	*	513	*	*	1507
       0	*	*	*	*	*	*	2057	0	0	

S 1508 2395	*	*	*	*	*	*	*	*	*	*	*	*	*	*	304	*	*	*	*	1508
       0	*	*	*	*	*	*	2057	0	0	

V 1509 *	*	*	*	*	*	*	*	*	*	2285	*	*	*	*	*	*	331	*	*	1509
       0	*	*	*	*	*	*	2057	0	0	

K 1510 *	*	*	1398	*	*	*	*	1268	*	*	*	*	*	2285	*	*	*	*	*	1510
       0	*	*	*	*	*	*	2057	0	0	

T 1511 *	*	*	*	*	*	*	*	*	*	*	*	*	*	*	1741	513	*	*	*	1511
       0	*	*	*	*	*	*	2057	0	0	

V 1512 *	*	*	*	*	*	*	*	*	2285	1398	*	*	*	*	*	*	1268	*	*	1512
       0	*	*	*	*	*	*	2057	0	0	

D 1513 *	*	1268	2285	*	*	*	*	2400	*	*	*	*	*	2395	*	*	*	*	*	1513
       0	*	*	*	*	*	*	2057	0	0	

L 1514 *	*	*	*	*	*	*	1398	*	689	*	*	*	*	*	*	*	*	*	*	1514
       0	*	*	*	*	*	*	2057	0	0	

I 1515 *	*	*	*	*	*	*	689	*	*	*	*	*	*	*	*	*	1398	*	*	1515
       0	*	*	*	*	*	*	2057	0	0	

E 1516 *	*	1342	724	*	*	*	*	*	*	*	*	*	*	*	*	*	*	*	*	1516
       0	*	*	*	*	*	*	2057	0	0	

E 1517 *	*	*	967	*	*	*	*	1741	*	*	*	*	*	*	2400	*	*	*	*	1517
       0	*	*	*	*	*	*	2057	0	0	

I 1518 *	*	*	*	*	*	*	725	*	1339	*	*	*	*	*	*	*	*	*	*	1518
       0	*	*	0	*	*	*	2057	0	0	

//
