# Supplementary material for: The PD-(D/E)XK superfamily revisited: identification of new members among proteins involved in DNA metabolism and functional predictions for domains of (hitherto) unknown function
Source: BMC Bioinformatics. 2005 Jul 12;6:172. doi: 10.1186/1471-2105-6-172 (PMC1189080; doi:10.1186/1471-2105-6-172)
Supplement: Additional File 1 — An archive file in the zip format, which includes Hidden Markov Models of sequence & secondary structure profiles of PD-(D/E)XK nuclease families analyzed in this article (those known used as queries and newly identified ones). HMMs are in the format of the HHsearch program. The same data are available for download from the authors' FTP server: [file 1471-2105-6-172-S1.zip › hhsearch_pdexk_profiles/results/known/COG5493.hhm]

NAME  COG5493 Uncharacterized conserved protein containing a coiled-coil domain [Function unknown]
FAM   
FILE  COG5493
COM   /cluster/usr/soeding/hh/hhmake -i /cluster/databases/hhpred/new_dbs/cdd_21Feb05/COG5493.a3m 
DATE  Tue Feb 22 23:12:25 2005
LENG  231 match states, 231 columns in multiple alignment
FILT  6 out of 8 sequences passed filter (max seq id>=90%, coverage>=0%, min seq id with query=0%, Ndiff=0%)
NEFF  2.2 
SEQ
>ss_pred
CCHHHHHHHHHHHCHHHHHHHHHHCHHHHHHHHHHHHHHHHHHHHHHHHHHHHHHHHHHHHHHHHHHHHHHHHHHHHHHHHHHHHHHHHHHHHHHHHHHH
HHHHHHHHHHHCCCCHHHHHHHHHHHHHHHHHHEEEEEEECCCCEECCCCCEEEEEEEEECCCEEEEEEHHHHCCCCHHHHHHHHHHHHHHCCCCCCEEE
EEEEEECCCCHHHHHHHHHHCCEEECCCCCC
>ss_conf
9888999999851758899998415168999998776799887798999999999999998887888888754208888888887655556789999999
9999887653155763899999999998601320125775378536068760578899837938998734441003147877777777764078510799
9850001567689999998637263278889
>Cons-COG5493
msLxEeikrvlxenpeilvdvLxxRpeilyexlxkLxpwqxlatkxdvexlxxexExxxkxlxdexxExrxxxxtkexlkxlxxxxxxxfxaxxedixrl
ExxixxlgaRwGilsEdAFRxgvxeilxexgxxvxrwixyDkeGxVYgxPSxVExDvvVKDgxvvlVEItSxikrgDlxxixrkxelYerxxgvkixxvi
vitpFihdrxpxxxkAmAexmGIeiixpxxa
>COG5493 Uncharacterized conserved protein containing a coiled-coil domain [Function unknown]
MSLAEEIKRVLLENPEILVDVLTQRPEILYEVLAKLTPWQQLATKQDVEELRKETEQRQKELADEKLEVRKQKATKEDLKLLQRFQEEEFRATKEDIKRL
ETIITGLGARWGILSEDAFRQGVREILREVGYVVERWLYYDKEGHVYGHPSDVEYDVVVKDGVVVLVEITSAIKRGDLPVIRRKKELYERAKGVKINKVI
VITPFIHDRYPDRVKAMAERMGIEIIPPEEA
>gi|14601265 (NC_000854) tropomyosin [Aeropyrum pernix]
QKLDERFQRLEQRQLrlEERFQRLEQRFQSLEERYLRLEQRFQRLEErfRLLEERFQKLEQRQLHLEerfqrleeRqLKLEQRFQKLEERHLKLEQRFQr
lEEEFRRLSERVLRVEqalvnmmRMMNTIAHRFGILTEEAFRSAMKHVVEEVLgaGVVGRWIHHDKEGIVYGHPSIVEVDVVVKDGQHVLVEIKSQVTQA
DVAEMHRIGLLYERAEGVKP-RLVIVGGFVDER----ARALAERLGVEIAPITPQ
>gi|18311888 (NC_003364) conserved hypothetical protein [Pyrobaculum aerophilum]
MSLVEEIRRVLIENPDILVDVLVSRPEIVYKALAKLVPWQNLATKQDVGELRKEVEVT-----------------KEELK--------------RDIRQI
SVKLDALGARWGVLGEDAFREGVRELLREVGYKVERWLYYDADGHVYGYPSEVELDIVIKDGVVIAVEITSSLKRGDLYIVKRKTELYTKASGRLVNAVL
IITPYINDKNPNYVKVMAERIGIKLVTPEEA
>gi|18312943 (NC_003364) conserved hypothetical protein [Pyrobaculum aerophilum]
MSLAEEVKRVLLEHPEILVEVLTARPQIIYEALSKITPWERLATREDVEAVRRETEALRKEIAD----VREKVATKEELKALEERMTAGFEAVYKEIRAL
ErrlnLRLEALGARWGLASEDAFREGVRELLREAGYAVEKWVYFDSEGHVYGHPSEVELDVVVKDGVVMAVEITAALKRGDLQVVRRKAELYQRVSGRRI
DKIIVVTAFIHDRNPALVVAVAEKMGIRVVKPEEA
>gi|15898185 (NC_002754) Hypothetical protein [Sulfolobus solfataricus]
MSLAEEIKKVLKENPSIIVDALAQRPEILYDVLVKLMPWQVIIR--DIDDLKNHTQKIEKELG-EVKESLKNFVTKEDAK---------NFATKDDIKRL
ETIITGLGARWGLLSEDAFRQGVYEIMKSEGIVAKKELVYDKTGEVYGEPSDVEYDLMIEDGNLVMIEITSAIKRGDLPVIRKKKEFYERNKNVKISKVI
VITPFLHDKYPDRLKAMAKDMGIEIINP---
>gi|15899654 (NC_002754) Conserved hypothetical protein [Sulfolobus solfataricus]
MSLEEEIKKVLLNNPSILVDVLTAKPEIVYQVLARLTPWQSLATKQDVERLDKEIEEVKKTMAtkqdverlDkEIEEVKKTMATKQDVERLDKEIeeVKK
TMATKEDLKRLETIITGLGARWGILNEDSFRQGISEILSNSGWKISREVLYDRDGYVYDEPSDVEYDIVVKDSSVILVEITSSIRRGDLPTIKKKKEFYE
KVKNIKVNLVYVITPFIHDRYPERIKAMAKDMGIEIIYPSS-
#
NULL   3706	5728	4211	4064	4839	3729	4763	4308	4069	3323	5509	4640	4464	4938	4285	4423	3815	3783	6325	4665	
AVER   4022	*	4243	2902	5351	4428	5867	3778	3594	3299	5651	5819	5065	4652	3509	4912	4801	3289	6633	5065	
HMM    A	C	D	E	F	G	H	I	K	L	M	N	P	Q	R	S	T	V	W	Y	
       M->M	M->I	M->D	I->M	I->I	D->M	D->D	Neff	Neff_I	Neff_D
       0	*	*	0	*	0	*	99999	99999	99999	
M 1    *	*	*	*	*	*	*	*	*	*	427	*	*	1964	*	*	*	*	*	*	1
       0	*	*	*	*	*	*	2221	0	0	

S 2    *	*	*	*	*	*	*	*	1964	*	*	*	*	*	*	427	*	*	*	*	2
       0	*	*	*	*	*	*	2221	0	0	

L 3    *	*	*	*	*	*	*	*	*	0	*	*	*	*	*	*	*	*	*	*	3
       0	*	*	*	*	*	*	2221	0	0	

A 4    1185	*	1964	2577	*	*	*	*	*	*	*	*	*	*	*	*	*	2874	*	*	4
       0	*	*	*	*	*	*	2221	0	0	

E 5    *	*	*	0	*	*	*	*	*	*	*	*	*	*	*	*	*	*	*	*	5
       0	*	*	*	*	*	*	2221	0	0	

E 6    *	*	*	427	*	*	*	*	*	*	*	*	*	*	1964	*	*	*	*	*	6
       0	*	*	*	*	*	*	2221	0	0	

I 7    *	*	*	*	1964	*	*	796	*	*	*	*	*	*	*	*	*	2574	*	*	7
       0	*	*	*	*	*	*	2221	0	0	

K 8    *	*	*	*	*	*	*	*	719	*	*	*	*	1964	2874	*	*	*	*	*	8
       0	*	*	*	*	*	*	2221	0	0	

R 9    *	*	*	*	*	*	*	*	1610	*	*	*	*	*	573	*	*	*	*	*	9
       0	*	*	*	*	*	*	2221	0	0	

V 10   *	*	*	*	*	*	*	*	*	1964	*	*	*	*	*	*	*	427	*	*	10
       0	*	*	*	*	*	*	2221	0	0	

L 11   *	*	*	1964	*	*	*	*	*	427	*	*	*	*	*	*	*	*	*	*	11
       0	*	*	*	*	*	*	2221	0	0	

L 12   *	*	*	*	*	*	*	2874	2644	1161	*	*	*	1964	*	*	*	*	*	*	12
       0	*	*	*	*	*	*	2221	0	0	

E 13   *	*	*	796	*	*	*	*	*	*	*	2577	*	*	1964	*	*	*	*	*	13
       0	*	*	*	*	*	*	2221	0	0	

N 14   *	*	*	*	*	*	2574	*	*	*	*	796	*	1964	*	*	*	*	*	*	14
       0	*	*	*	*	*	*	2221	0	0	

P 15   *	*	*	*	*	*	*	*	*	1964	*	*	427	*	*	*	*	*	*	*	15
       427	1964	*	1000	1000	*	*	2221	1000	0	

E 16   *	*	2874	900	*	*	*	*	*	*	*	*	*	*	*	1610	*	*	*	*	16
       0	*	*	*	*	*	*	2221	0	0	

I 17   *	*	*	1964	*	*	*	427	*	*	*	*	*	*	*	*	*	*	*	*	17
       0	*	*	*	*	*	*	2221	0	0	

L 18   *	*	*	*	*	*	*	2644	*	777	*	*	*	*	1964	*	*	*	*	*	18
       0	*	*	*	*	*	*	2221	0	0	

V 19   *	*	*	*	1964	*	*	*	*	*	*	*	*	*	*	*	*	427	*	*	19
       0	*	*	*	*	*	*	2221	0	0	

D 20   *	*	796	2574	*	*	*	*	*	*	*	*	*	1964	*	*	*	*	*	*	20
       0	*	*	*	*	*	*	2221	0	0	

V 21   2644	*	*	*	*	*	*	*	*	*	*	*	*	*	1964	*	*	777	*	*	21
       0	*	*	*	*	*	*	2221	0	0	

L 22   *	*	*	*	*	*	*	*	*	0	*	*	*	*	*	*	*	*	*	*	22
       0	*	*	*	*	*	*	2221	0	0	

T 23   2644	*	*	1964	*	*	*	*	*	*	*	*	*	*	*	*	1161	2874	*	*	23
       0	*	*	*	*	*	*	2221	0	0	

Q 24   1575	*	*	*	*	*	*	*	*	*	*	*	*	921	*	2874	*	*	*	*	24
       0	*	*	*	*	*	*	2221	0	0	

R 25   *	*	*	*	*	*	*	*	2577	*	*	*	*	*	265	*	*	*	*	*	25
       0	*	*	*	*	*	*	2221	0	0	

P 26   *	*	*	*	1964	*	*	*	*	*	*	*	427	*	*	*	*	*	*	*	26
       0	*	*	*	*	*	*	2221	0	0	

E 27   *	*	*	796	*	*	*	*	*	*	*	*	*	1237	*	*	*	*	*	*	27
       0	*	*	*	*	*	*	2221	0	0	

I 28   *	*	*	*	*	*	*	427	*	*	*	*	*	*	*	1964	*	*	*	*	28
       0	*	*	*	*	*	*	2221	0	0	

L 29   *	*	*	*	*	*	*	2574	*	921	*	*	*	*	*	*	*	1718	*	*	29
       0	*	*	*	*	*	*	2221	0	0	

Y 30   *	*	*	1964	*	*	*	*	*	*	*	*	*	*	*	*	*	*	*	427	30
       0	*	*	*	*	*	*	2221	0	0	

E 31   *	*	2644	900	*	*	*	*	2874	*	*	*	*	2577	*	*	*	*	*	*	31
       0	*	*	*	*	*	*	2221	0	0	

V 32   1716	*	*	*	*	*	*	*	*	*	*	*	*	*	1964	*	*	1186	*	*	32
       0	*	*	*	*	*	*	2221	0	0	

L 33   *	*	*	*	*	*	*	*	*	427	*	*	*	*	*	*	*	*	*	1964	33
       0	*	*	*	*	*	*	2221	0	0	

A 34   1266	*	*	*	*	*	*	*	*	1964	*	*	*	*	*	2574	*	2644	*	*	34
       0	*	*	*	*	*	*	2221	0	0	

K 35   *	*	*	*	*	*	*	*	796	*	*	*	*	*	1238	*	*	*	*	*	35
       0	*	*	*	*	*	*	2221	0	0	

L 36   *	*	*	*	*	*	*	2574	*	265	*	*	*	*	*	*	*	*	*	*	36
       0	*	*	*	*	*	*	2221	0	0	

T 37   *	*	*	1964	*	*	*	*	*	*	2644	*	*	*	*	*	1161	2874	*	*	37
       0	*	*	*	*	*	*	2221	0	0	

P 38   *	*	*	*	*	*	*	*	*	*	*	*	427	1964	*	*	*	*	*	*	38
       0	*	*	*	*	*	*	2221	0	0	

W 39   *	*	*	*	*	*	*	*	*	*	*	*	*	*	1964	*	*	*	427	*	39
       0	*	*	*	*	*	*	2221	0	0	

Q 40   *	*	*	2574	1964	*	*	*	*	*	*	*	*	796	*	*	*	*	*	*	40
       0	*	*	*	*	*	*	2221	0	0	

Q 41   *	*	*	*	*	*	*	*	*	*	*	2874	*	1442	2574	2577	*	2644	*	*	41
       0	*	*	*	*	*	*	2221	0	0	

L 42   *	*	*	*	*	*	*	2644	*	777	*	*	*	*	1964	*	*	*	*	*	42
       0	*	*	*	*	*	*	2221	0	0	

A 43   777	*	*	*	*	*	*	2644	*	1964	*	*	*	*	*	*	*	*	*	*	43
       0	*	*	*	*	*	*	2221	0	0	

T 44   *	*	*	1964	*	*	*	*	*	*	*	*	*	*	2644	*	777	*	*	*	44
       252	*	2644	*	*	*	*	2221	0	0	

K 45   *	*	*	1810	*	*	*	*	944	*	*	*	*	*	2359	*	*	*	*	*	45
       484	1810	*	1000	1000	*	0	2089	1000	1000	

Q 46   *	*	*	2359	*	*	*	*	*	*	*	*	*	944	1810	*	*	*	*	*	46
       0	*	*	*	*	0	*	2089	0	1000	

D 47   *	*	427	*	*	*	*	*	*	1964	*	*	*	*	*	*	*	*	*	*	47
       0	*	*	*	*	*	*	2221	0	0	

V 48   *	*	*	*	*	*	*	2644	*	1964	*	*	*	*	*	*	*	777	*	*	48
       0	*	*	*	*	*	*	2221	0	0	

E 49   *	*	2644	507	*	2874	*	*	*	*	*	*	*	*	*	*	*	*	*	*	49
       0	*	*	*	*	*	*	2221	0	0	

E 50   2574	*	2644	987	*	*	*	*	*	*	*	*	*	*	2577	*	*	*	*	*	50
       0	*	*	*	*	*	*	2221	0	0	

L 51   *	*	*	*	*	*	*	*	*	796	*	*	*	*	1964	*	*	2574	*	*	51
       0	*	*	*	*	*	*	2221	0	0	

R 52   *	*	2577	*	1964	*	*	*	2644	*	*	*	*	*	1265	*	*	*	*	*	52
       0	*	*	*	*	*	*	2221	0	0	

K 53   *	*	*	*	*	*	*	*	1266	*	*	2644	*	1964	2574	*	*	*	*	*	53
       0	*	*	*	*	*	*	2221	0	0	

E 54   *	*	*	777	*	*	2644	*	1964	*	*	*	*	*	*	*	*	*	*	*	54
       0	*	*	*	*	*	*	2221	0	0	

T 55   *	*	*	*	*	*	*	2577	*	1964	*	*	*	*	*	*	1185	2874	*	*	55
       0	*	*	*	*	*	*	2221	0	0	

E 56   *	*	*	252	*	*	*	*	*	*	*	*	*	2644	*	*	*	*	*	*	56
       0	*	*	*	*	*	*	2221	0	0	

Q 57   2574	*	*	2577	*	*	*	*	2644	*	*	*	*	1442	*	*	*	2874	*	*	57
       0	*	*	*	*	*	*	2221	0	0	

R 58   *	*	*	*	*	*	*	2644	*	2574	*	*	*	*	1442	*	2874	2577	*	*	58
       212	*	2874	*	*	*	*	2221	0	0	

Q 59   *	*	*	2451	*	*	*	*	2344	*	*	*	*	1273	2276	*	*	*	*	*	59
       0	*	*	*	*	*	0	2131	0	1000	

K 60   *	*	*	*	*	*	*	*	468	1852	*	*	*	*	*	*	*	*	*	*	60
       0	*	*	*	*	*	0	2131	0	1000	

E 61   *	*	*	927	*	*	1852	*	*	*	*	*	*	*	*	*	2344	*	*	*	61
       0	*	*	*	*	*	0	2131	0	1000	

L 62   *	*	*	*	*	*	*	2276	*	745	2344	*	*	*	*	*	*	*	*	*	62
       0	*	*	*	*	*	0	2131	0	1000	

A 63   889	*	*	1852	*	2451	*	*	*	*	*	*	*	*	*	*	*	*	*	*	63
       1543	1077	2451	3000	193	*	0	2131	1673	1000	

D 64   *	*	541	*	*	*	*	*	*	*	*	*	*	*	1677	*	*	*	*	*	64
       2428	814	2027	0	*	950	1052	1991	1673	1400	

E 65   *	*	*	576	*	*	*	*	*	1602	*	*	*	*	*	*	*	*	*	*	65
       0	*	*	*	*	*	0	1914	0	1273	

K 66   *	*	*	*	*	*	*	2000	934	*	*	*	*	*	*	*	*	2142	*	*	66
       0	*	*	*	*	*	0	1914	0	1273	

L 67   *	*	*	2000	*	*	*	*	2142	934	*	*	*	*	*	*	*	*	*	*	67
       0	*	*	*	*	*	0	1914	0	1273	

E 68   *	*	*	0	*	*	*	*	*	*	*	*	*	*	*	*	*	*	*	*	68
       0	*	*	*	*	944	1058	1914	0	1273	

V 69   *	*	*	*	*	*	*	*	*	*	*	*	*	1852	*	2451	*	889	*	*	69
       0	*	*	*	*	*	0	2131	0	1000	

R 70   *	*	*	*	*	*	*	*	2344	2451	*	*	*	*	689	*	*	*	*	*	70
       0	*	*	*	*	*	0	2131	0	1000	

K 71   *	*	*	2276	1852	*	*	*	953	*	*	*	*	*	*	*	*	*	*	*	71
       0	*	*	*	*	*	0	2131	0	1000	

Q 72   *	*	*	*	*	*	*	*	2276	*	*	2451	*	1273	*	*	2344	*	*	*	72
       0	*	*	*	*	*	0	2131	0	1000	

K 73   *	*	*	*	2451	*	*	*	1273	*	2344	*	*	*	*	*	*	2276	*	*	73
       0	*	*	*	*	*	0	2131	0	1000	

A 74   889	*	*	*	*	*	*	*	*	1852	*	*	*	*	*	*	*	2451	*	*	74
       0	*	*	*	*	*	0	2131	0	1000	

T 75   *	*	*	1852	*	*	*	*	*	*	*	*	*	*	*	*	468	*	*	*	75
       0	*	*	*	*	0	*	2131	0	1000	

K 76   *	*	*	1964	*	*	*	*	427	*	*	*	*	*	*	*	*	*	*	*	76
       0	*	*	*	*	*	*	2221	0	0	

E 77   *	*	*	796	*	*	*	*	*	*	*	*	*	2577	1964	*	*	*	*	*	77
       0	*	*	*	*	*	*	2221	0	0	

D 78   *	*	1186	1716	*	*	1964	*	*	*	*	*	*	*	*	*	*	*	*	*	78
       0	*	*	*	*	*	*	2221	0	0	

L 79   2644	*	*	*	*	*	*	*	*	573	*	*	*	*	*	*	*	2577	*	*	79
       0	*	*	*	*	*	*	2221	0	0	

K 80   *	*	*	2577	*	*	*	*	265	*	*	*	*	*	*	*	*	*	*	*	80
       507	*	1754	*	*	*	*	2221	0	0	

L 81   2027	*	*	*	*	*	*	*	*	1004	*	*	*	*	1965	*	*	*	*	*	81
       0	*	*	*	*	*	0	1991	0	1400	

L 82   *	*	*	1677	*	*	*	*	*	541	*	*	*	*	*	*	*	*	*	*	82
       0	*	*	*	*	*	0	1991	0	1400	

Q 83   *	*	1965	2027	*	*	*	*	*	*	*	*	*	1004	*	*	*	*	*	*	83
       0	*	*	*	*	*	0	1991	0	1400	

R 84   *	*	*	2027	*	*	*	*	1965	*	*	*	*	*	1004	*	*	*	*	*	84
       0	*	*	*	*	*	0	1991	0	1400	

F 85   *	*	*	1965	1004	*	*	*	*	*	*	*	*	*	2027	*	*	*	*	*	85
       0	*	*	*	*	*	0	1991	0	1400	

Q 86   *	*	*	*	*	*	*	1965	*	*	2027	*	*	1004	*	*	*	*	*	*	86
       1214	814	*	1000	1000	*	0	1991	1673	1400	

E 87   *	*	*	1004	*	*	*	*	*	*	*	*	*	*	*	*	2027	1965	*	*	87
       0	*	*	*	*	*	0	1991	0	1400	

E 88   2027	*	*	1004	*	*	*	*	1965	*	*	*	*	*	*	*	*	*	*	*	88
       0	*	*	*	*	*	0	1991	0	1400	

E 89   *	*	*	1004	*	2027	*	*	1965	*	*	*	*	*	*	*	*	*	*	*	89
       0	*	*	*	*	950	1052	1991	0	1400	

F 90   *	*	*	*	689	*	*	*	*	*	*	2451	*	*	*	*	2344	*	*	*	90
       0	*	*	*	*	*	0	2131	0	1000	

R 91   *	*	*	2276	2451	*	*	*	*	*	2344	*	*	*	1273	*	*	*	*	*	91
       0	*	*	*	*	*	0	2131	0	1000	

A 92   468	*	*	*	*	*	*	*	*	*	*	*	*	*	1852	*	*	*	*	*	92
       0	*	*	*	*	*	0	2131	0	1000	

T 93   *	*	*	*	*	*	*	*	*	1852	*	*	*	*	*	*	953	2276	*	*	93
       0	*	*	*	*	*	0	2131	0	1000	

K 94   *	*	*	*	*	*	*	*	953	*	*	*	*	*	*	1852	*	*	*	2276	94
       0	*	*	*	*	0	*	2131	0	1000	

E 95   *	*	2644	901	*	*	*	*	2574	*	*	*	*	*	2874	*	*	*	*	*	95
       0	*	*	*	*	*	*	2221	0	0	

D 96   *	*	796	2574	*	*	*	*	*	*	*	*	*	*	1964	*	*	*	*	*	96
       0	*	*	*	*	*	*	2221	0	0	

I 97   *	*	*	*	*	*	*	796	*	2577	*	*	*	*	*	*	*	1964	*	*	97
       0	*	*	*	*	*	*	2221	0	0	

K 98   *	*	*	*	*	*	*	*	1186	1964	*	*	*	*	1716	*	*	*	*	*	98
       0	*	*	*	*	*	*	2221	0	0	

R 99   2574	*	*	*	*	*	*	*	*	*	*	*	*	2874	524	*	*	*	*	*	99
       0	*	*	*	*	*	*	2221	0	0	

L 100  *	*	*	*	*	*	*	2874	*	719	*	*	*	*	*	*	*	1964	*	*	100
       0	*	*	*	*	*	*	2221	0	0	

E 101  *	*	*	212	*	*	*	*	*	*	*	*	*	*	*	2874	*	*	*	*	101
       796	1237	*	2542	272	*	*	2221	1609	0	

T 102  *	*	*	*	*	*	*	*	*	2574	*	*	*	*	1964	*	1186	2874	*	*	102
       0	*	*	*	*	*	*	2221	0	0	

I 103  *	*	*	*	*	*	*	1186	2874	*	1964	*	*	*	2574	*	*	*	*	*	103
       0	*	*	*	*	*	*	2221	0	0	

I 104  *	*	*	*	*	*	*	1186	*	1716	1964	*	*	*	*	*	*	*	*	*	104
       0	*	*	*	*	*	*	2221	0	0	

T 105  *	*	2874	2574	*	*	*	*	*	*	*	1964	*	*	*	*	1186	*	*	*	105
       0	*	*	*	*	*	*	2221	0	0	

G 106  1716	*	*	*	*	1186	*	*	*	*	*	*	*	*	*	*	1964	*	*	*	106
       0	*	*	*	*	*	*	2221	0	0	

L 107  *	*	*	*	*	*	*	1964	*	427	*	*	*	*	*	*	*	*	*	*	107
       0	*	*	*	*	*	*	2221	0	0	

G 108  1964	*	*	*	*	427	*	*	*	*	*	*	*	*	*	*	*	*	*	*	108
       0	*	*	*	*	*	*	2221	0	0	

A 109  427	*	*	*	*	*	1964	*	*	*	*	*	*	*	*	*	*	*	*	*	109
       0	*	*	*	*	*	*	2221	0	0	

R 110  *	*	*	*	*	*	*	*	*	*	*	*	*	*	0	*	*	*	*	*	110
       0	*	*	*	*	*	*	2221	0	0	

W 111  *	*	*	*	1964	*	*	*	*	*	*	*	*	*	*	*	*	*	427	*	111
       0	*	*	*	*	*	*	2221	0	0	

G 112  *	*	*	*	*	0	*	*	*	*	*	*	*	*	*	*	*	*	*	*	112
       0	*	*	*	*	*	*	2221	0	0	

I 113  *	*	*	*	*	*	*	901	*	1608	*	*	*	*	*	*	*	2874	*	*	113
       0	*	*	*	*	*	*	2221	0	0	

L 114  2574	*	*	*	*	*	*	*	*	265	*	*	*	*	*	*	*	*	*	*	114
       0	*	*	*	*	*	*	2221	0	0	

S 115  *	*	*	*	*	2874	*	*	*	*	*	2577	*	*	*	1185	1964	*	*	*	115
       0	*	*	*	*	*	*	2221	0	0	

E 116  *	*	*	0	*	*	*	*	*	*	*	*	*	*	*	*	*	*	*	*	116
       0	*	*	*	*	*	*	2221	0	0	

D 117  *	*	427	1964	*	*	*	*	*	*	*	*	*	*	*	*	*	*	*	*	117
       0	*	*	*	*	*	*	2221	0	0	

A 118  265	*	*	*	*	*	*	*	*	*	*	*	*	*	*	2577	*	*	*	*	118
       0	*	*	*	*	*	*	2221	0	0	

F 119  *	*	*	*	0	*	*	*	*	*	*	*	*	*	*	*	*	*	*	*	119
       0	*	*	*	*	*	*	2221	0	0	

R 120  *	*	*	*	*	*	*	*	*	*	*	*	*	*	0	*	*	*	*	*	120
       0	*	*	*	*	*	*	2221	0	0	

Q 121  *	*	*	1716	*	*	*	*	*	*	*	*	*	1186	*	1964	*	*	*	*	121
       0	*	*	*	*	*	*	2221	0	0	

G 122  1964	*	*	*	*	427	*	*	*	*	*	*	*	*	*	*	*	*	*	*	122
       0	*	*	*	*	*	*	2221	0	0	

V 123  *	*	*	*	*	*	*	2577	*	*	1964	*	*	*	*	*	*	796	*	*	123
       0	*	*	*	*	*	*	2221	0	0	

R 124  *	*	*	*	*	*	*	*	1964	*	*	*	*	*	1265	2577	*	*	*	2644	124
       0	*	*	*	*	*	*	2221	0	0	

E 125  *	*	*	427	*	*	1964	*	*	*	*	*	*	*	*	*	*	*	*	*	125
       0	*	*	*	*	*	*	2221	0	0	

I 126  *	*	*	*	*	*	*	1186	*	1716	*	*	*	*	*	*	*	1964	*	*	126
       0	*	*	*	*	*	*	2221	0	0	

L 127  *	*	*	*	*	*	*	*	*	777	2644	*	*	*	*	*	*	1964	*	*	127
       0	*	*	*	*	*	*	2221	0	0	

R 128  *	*	*	1964	*	*	*	*	2644	*	*	*	*	*	1265	2577	*	*	*	*	128
       0	*	*	*	*	*	*	2221	0	0	

E 129  *	*	*	573	*	*	*	*	*	*	*	2577	*	*	*	2644	*	*	*	*	129
       0	*	*	*	*	*	*	2221	0	0	

V 130  2574	*	*	2644	*	*	*	*	*	*	*	*	*	*	*	2577	*	987	*	*	130
       0	*	*	*	*	*	*	2221	0	0	

G 131  *	*	*	*	*	427	*	*	*	1964	*	*	*	*	*	*	*	*	*	*	131
       427	1964	*	1000	1000	*	*	2221	1000	0	

Y 132  *	*	*	*	*	1964	*	2644	*	*	*	*	*	*	*	*	*	*	2577	1265	132
       0	*	*	*	*	*	*	2221	0	0	

V 133  2574	*	*	*	*	*	*	*	1718	*	*	*	*	*	*	*	*	921	*	*	133
       0	*	*	*	*	*	*	2221	0	0	

V 134  2644	*	*	*	*	*	*	2577	*	*	*	*	*	*	*	*	*	573	*	*	134
       0	*	*	*	*	*	*	2221	0	0	

E 135  *	*	*	1265	*	1964	*	*	2644	*	*	*	*	*	*	2577	*	*	*	*	135
       0	*	*	*	*	*	*	2221	0	0	

R 136  *	*	*	*	*	*	*	*	1608	*	*	*	*	*	573	*	*	*	*	*	136
       0	*	*	*	*	*	*	2221	0	0	

W 137  *	*	*	1610	*	*	*	*	*	*	*	*	*	*	*	*	*	*	573	*	137
       0	*	*	*	*	*	*	2221	0	0	

L 138  *	*	*	*	*	*	*	1964	*	1293	*	*	*	*	*	*	*	1575	*	*	138
       0	*	*	*	*	*	*	2221	0	0	

Y 139  *	*	*	*	*	*	1964	*	*	2577	*	*	*	*	*	*	*	2644	*	1265	139
       0	*	*	*	*	*	*	2221	0	0	

Y 140  *	*	*	*	2574	*	1964	*	*	*	*	*	*	*	*	*	*	*	*	796	140
       0	*	*	*	*	*	*	2221	0	0	

D 141  *	*	0	*	*	*	*	*	*	*	*	*	*	*	*	*	*	*	*	*	141
       0	*	*	*	*	*	*	2221	0	0	

K 142  2874	*	*	*	*	*	*	*	921	*	*	*	*	*	2577	2574	*	*	*	*	142
       0	*	*	*	*	*	*	2221	0	0	

E 143  *	*	1718	900	*	*	*	*	*	*	*	*	*	*	*	*	2644	*	*	*	143
       0	*	*	*	*	*	*	2221	0	0	

G 144  *	*	*	*	*	0	*	*	*	*	*	*	*	*	*	*	*	*	*	*	144
       0	*	*	*	*	*	*	2221	0	0	

H 145  *	*	*	2644	*	*	1265	1964	*	*	*	*	*	*	*	*	*	*	*	2577	145
       0	*	*	*	*	*	*	2221	0	0	

V 146  *	*	*	*	*	*	*	*	*	*	*	*	*	*	*	*	*	0	*	*	146
       0	*	*	*	*	*	*	2221	0	0	

Y 147  *	*	*	*	*	*	*	*	*	*	*	*	*	*	*	*	*	*	*	0	147
       0	*	*	*	*	*	*	2221	0	0	

G 148  *	*	2577	*	*	265	*	*	*	*	*	*	*	*	*	*	*	*	*	*	148
       0	*	*	*	*	*	*	2221	0	0	

H 149  *	*	*	1610	*	*	900	*	*	*	*	*	*	*	*	*	*	*	*	2874	149
       0	*	*	*	*	*	*	2221	0	0	

P 150  *	*	*	*	*	*	*	*	*	*	*	*	0	*	*	*	*	*	*	*	150
       0	*	*	*	*	*	*	2221	0	0	

S 151  *	*	*	*	*	*	*	*	*	*	*	*	*	*	*	0	*	*	*	*	151
       0	*	*	*	*	*	*	2221	0	0	

D 152  *	*	1186	1716	*	*	*	1964	*	*	*	*	*	*	*	*	*	*	*	*	152
       0	*	*	*	*	*	*	2221	0	0	

V 153  *	*	*	*	*	*	*	*	*	*	*	*	*	*	*	*	*	0	*	*	153
       0	*	*	*	*	*	*	2221	0	0	

E 154  *	*	*	0	*	*	*	*	*	*	*	*	*	*	*	*	*	*	*	*	154
       0	*	*	*	*	*	*	2221	0	0	

Y 155  *	*	*	*	*	*	*	*	*	1716	*	*	*	*	*	*	*	1964	*	1186	155
       0	*	*	*	*	*	*	2221	0	0	

D 156  *	*	0	*	*	*	*	*	*	*	*	*	*	*	*	*	*	*	*	*	156
       0	*	*	*	*	*	*	2221	0	0	

V 157  *	*	*	*	*	*	*	1718	*	2644	*	*	*	*	*	*	*	900	*	*	157
       0	*	*	*	*	*	*	2221	0	0	

V 158  *	*	*	*	*	*	*	*	*	*	2644	*	*	*	*	*	*	252	*	*	158
       0	*	*	*	*	*	*	2221	0	0	

V 159  *	*	*	*	*	*	*	1754	*	*	*	*	*	*	*	*	*	507	*	*	159
       0	*	*	*	*	*	*	2221	0	0	

K 160  *	*	*	2644	*	*	*	*	252	*	*	*	*	*	*	*	*	*	*	*	160
       0	*	*	*	*	*	*	2221	0	0	

D 161  *	*	0	*	*	*	*	*	*	*	*	*	*	*	*	*	*	*	*	*	161
       0	*	*	*	*	*	*	2221	0	0	

G 162  *	*	*	*	*	265	*	*	*	*	*	*	*	*	*	2577	*	*	*	*	162
       0	*	*	*	*	*	*	2221	0	0	

V 163  *	*	*	*	*	*	*	*	*	*	*	2644	*	1964	*	2577	*	1265	*	*	163
       0	*	*	*	*	*	*	2221	0	0	

V 164  *	*	*	*	*	*	1964	*	*	2644	*	*	*	*	*	*	*	777	*	*	164
       0	*	*	*	*	*	*	2221	0	0	

V 165  *	*	*	*	*	*	*	1718	*	*	2574	*	*	*	*	*	*	921	*	*	165
       0	*	*	*	*	*	*	2221	0	0	

L 166  1716	*	*	*	*	*	*	*	*	901	2644	*	*	*	*	*	*	*	*	*	166
       0	*	*	*	*	*	*	2221	0	0	

V 167  *	*	*	*	*	*	*	2644	*	*	*	*	*	*	*	*	*	252	*	*	167
       0	*	*	*	*	*	*	2221	0	0	

E 168  *	*	*	0	*	*	*	*	*	*	*	*	*	*	*	*	*	*	*	*	168
       0	*	*	*	*	*	*	2221	0	0	

I 169  *	*	*	*	*	*	*	0	*	*	*	*	*	*	*	*	*	*	*	*	169
       0	*	*	*	*	*	*	2221	0	0	

T 170  *	*	*	*	*	*	*	*	1964	*	*	*	*	*	*	*	427	*	*	*	170
       0	*	*	*	*	*	*	2221	0	0	

S 171  2574	*	*	*	*	*	*	*	*	*	*	*	*	*	*	265	*	*	*	*	171
       0	*	*	*	*	*	*	2221	0	0	

A 172  1185	*	*	*	*	*	*	*	*	*	*	*	*	1964	*	1718	*	*	*	*	172
       0	*	*	*	*	*	*	2221	0	0	

I 173  *	*	*	*	*	*	*	1186	*	1716	*	*	*	*	*	*	*	1964	*	*	173
       0	*	*	*	*	*	*	2221	0	0	

K 174  *	*	*	*	*	*	*	*	796	*	*	*	*	*	2577	*	1964	*	*	*	174
       0	*	*	*	*	*	*	2221	0	0	

R 175  *	*	*	*	*	*	*	*	*	*	*	*	*	1964	427	*	*	*	*	*	175
       0	*	*	*	*	*	*	2221	0	0	

G 176  1964	*	*	*	*	427	*	*	*	*	*	*	*	*	*	*	*	*	*	*	176
       0	*	*	*	*	*	*	2221	0	0	

D 177  *	*	0	*	*	*	*	*	*	*	*	*	*	*	*	*	*	*	*	*	177
       0	*	*	*	*	*	*	2221	0	0	

L 178  *	*	*	*	*	*	*	*	*	427	*	*	*	*	*	*	*	1964	*	*	178
       0	*	*	*	*	*	*	2221	0	0	

P 179  1964	*	*	*	*	*	*	*	*	*	*	*	1186	2574	*	*	*	*	*	2874	179
       0	*	*	*	*	*	*	2221	0	0	

V 180  *	*	*	1964	*	*	*	2874	*	*	*	*	*	*	*	*	2577	1185	*	*	180
       0	*	*	*	*	*	*	2221	0	0	

I 181  *	*	*	*	*	*	*	1186	*	*	1964	*	*	*	*	*	*	1716	*	*	181
       0	*	*	*	*	*	*	2221	0	0	

R 182  *	*	*	*	*	*	1964	*	1718	*	*	*	*	*	1185	*	*	*	*	*	182
       0	*	*	*	*	*	*	2221	0	0	

R 183  *	*	*	*	*	*	*	*	1610	*	*	*	*	*	573	*	*	*	*	*	183
       0	*	*	*	*	*	*	2221	0	0	

K 184  *	*	*	*	*	*	*	1964	427	*	*	*	*	*	*	*	*	*	*	*	184
       0	*	*	*	*	*	*	2221	0	0	

K 185  2574	*	*	*	*	1964	*	*	1186	*	*	*	*	*	*	*	2874	*	*	*	185
       0	*	*	*	*	*	*	2221	0	0	

E 186  *	*	*	427	*	*	*	*	*	1964	*	*	*	*	*	*	*	*	*	*	186
       0	*	*	*	*	*	*	2221	0	0	

L 187  *	*	*	*	1610	*	*	*	*	573	*	*	*	*	*	*	*	*	*	*	187
       0	*	*	*	*	*	*	2221	0	0	

Y 188  *	*	*	*	*	*	*	*	*	*	*	*	*	*	*	*	*	*	*	0	188
       0	*	*	*	*	*	*	2221	0	0	

E 189  *	*	*	524	*	*	*	*	*	*	*	*	*	2574	*	*	2874	*	*	*	189
       0	*	*	*	*	*	*	2221	0	0	

R 190  *	*	*	*	*	*	*	*	1718	*	*	*	*	*	523	*	*	*	*	*	190
       0	*	*	*	*	*	*	2221	0	0	

A 191  987	*	*	*	*	*	*	*	*	*	*	2644	*	*	*	*	*	1575	*	*	191
       0	*	*	*	*	*	*	2221	0	0	

K 192  *	*	*	1964	*	*	*	*	1186	*	*	*	*	*	*	1716	*	*	*	*	192
       0	*	*	*	*	*	*	2221	0	0	

G 193  *	*	*	*	*	573	*	*	*	*	*	1610	*	*	*	*	*	*	*	*	193
       0	*	*	*	*	*	*	2221	0	0	

V 194  *	*	*	*	*	*	*	2577	*	*	*	*	*	*	1716	*	*	921	*	*	194
       0	*	*	*	*	*	*	2221	0	0	

K 195  *	*	*	*	*	*	*	*	524	2874	*	*	*	*	2574	*	*	*	*	*	195
       0	*	*	*	*	*	*	2221	0	0	

I 196  *	*	*	*	*	*	*	1185	*	*	*	*	1964	*	*	*	*	1718	*	*	196
       427	*	1964	*	*	*	*	2221	0	0	

N 197  *	*	2162	*	*	*	*	*	*	*	*	819	*	*	*	2255	*	*	*	*	197
       0	*	*	*	*	0	*	1783	0	1000	

K 198  2874	*	*	*	*	*	*	*	1185	2577	*	*	*	*	1964	*	*	*	*	*	198
       0	*	*	*	*	*	*	2221	0	0	

V 199  *	*	*	*	*	*	*	2574	*	1964	*	*	*	*	*	*	*	796	*	*	199
       0	*	*	*	*	*	*	2221	0	0	

I 200  *	*	*	*	*	*	*	1185	*	2874	*	*	*	*	*	*	*	1964	*	2577	200
       0	*	*	*	*	*	*	2221	0	0	

V 201  *	*	*	*	*	*	*	1349	*	*	*	*	*	*	*	*	*	719	*	*	201
       0	*	*	*	*	*	*	2221	0	0	

I 202  *	*	*	*	*	*	*	796	*	*	*	*	*	*	*	*	*	1237	*	*	202
       0	*	*	*	*	*	*	2221	0	0	

T 203  *	*	*	*	*	1964	*	*	*	*	*	*	*	*	*	*	427	*	*	*	203
       0	*	*	*	*	*	*	2221	0	0	

P 204  2574	*	*	*	*	1964	*	*	*	*	*	*	796	*	*	*	*	*	*	*	204
       0	*	*	*	*	*	*	2221	0	0	

F 205  *	*	*	*	212	*	*	*	*	*	*	*	*	*	*	*	*	*	*	2874	205
       0	*	*	*	*	*	*	2221	0	0	

I 206  *	*	*	*	*	*	*	777	*	2644	*	*	*	*	*	*	*	1964	*	*	206
       0	*	*	*	*	*	*	2221	0	0	

H 207  *	*	1964	*	*	*	719	*	*	*	*	2874	*	*	*	*	*	*	*	*	207
       0	*	*	*	*	*	*	2221	0	0	

D 208  *	*	427	1964	*	*	*	*	*	*	*	*	*	*	*	*	*	*	*	*	208
       0	*	*	*	*	*	*	2221	0	0	

R 209  *	*	*	*	*	*	*	*	1754	*	*	*	*	*	507	*	*	*	*	*	209
       427	*	1964	*	*	*	*	2221	0	0	

Y 210  *	*	*	*	*	*	*	*	*	*	*	1308	*	*	*	*	*	*	*	747	210
       0	*	*	*	*	*	0	1783	0	1000	

P 211  *	*	*	*	*	*	*	*	*	*	*	*	0	*	*	*	*	*	*	*	211
       0	*	*	*	*	*	0	1783	0	1000	

D 212  2162	*	1398	2207	*	*	*	*	*	*	*	2470	*	*	*	*	*	*	*	*	212
       0	*	*	*	*	*	0	1783	0	1000	

R 213  *	*	*	*	*	*	*	*	*	2162	*	*	*	*	747	*	*	*	*	2470	213
       0	*	*	*	*	0	*	1783	0	1000	

V 214  1964	*	*	*	*	*	*	2577	*	2644	*	*	*	*	*	*	*	1265	*	*	214
       0	*	*	*	*	*	*	2221	0	0	

K 215  *	*	*	*	*	*	*	*	796	*	*	*	*	*	1964	*	*	2574	*	*	215
       0	*	*	*	*	*	*	2221	0	0	

A 216  212	*	*	*	*	*	*	*	*	*	*	*	*	*	*	*	*	2874	*	*	216
       0	*	*	*	*	*	*	2221	0	0	

M 217  *	*	*	*	*	*	*	*	*	1964	796	*	*	*	*	*	*	2574	*	*	217
       0	*	*	*	*	*	*	2221	0	0	

A 218  0	*	*	*	*	*	*	*	*	*	*	*	*	*	*	*	*	*	*	*	218
       0	*	*	*	*	*	*	2221	0	0	

E 219  *	*	*	573	*	*	*	*	1610	*	*	*	*	*	*	*	*	*	*	*	219
       0	*	*	*	*	*	*	2221	0	0	

R 220  *	*	1610	*	*	*	*	*	2574	*	*	*	*	*	987	*	*	*	*	*	220
       0	*	*	*	*	*	*	2221	0	0	

M 221  *	*	*	*	*	*	*	2874	*	1964	719	*	*	*	*	*	*	*	*	*	221
       0	*	*	*	*	*	*	2221	0	0	

G 222  *	*	*	*	*	0	*	*	*	*	*	*	*	*	*	*	*	*	*	*	222
       0	*	*	*	*	*	*	2221	0	0	

I 223  *	*	*	*	*	*	*	427	*	*	*	*	*	*	*	*	*	1964	*	*	223
       0	*	*	*	*	*	*	2221	0	0	

E 224  *	*	*	524	*	*	*	*	2874	*	*	*	*	*	2574	*	*	*	*	*	224
       0	*	*	*	*	*	*	2221	0	0	

I 225  *	*	*	*	*	*	*	524	*	2874	*	*	*	*	*	*	*	2574	*	*	225
       0	*	*	*	*	*	*	2221	0	0	

I 226  1964	*	*	*	*	*	*	1186	*	*	*	*	*	*	*	*	*	1716	*	*	226
       0	*	*	*	*	*	*	2221	0	0	

P 227  *	*	*	*	*	*	*	*	2574	*	*	2644	1442	*	*	*	2874	*	*	2577	227
       0	*	*	*	*	*	*	2221	0	0	

P 228  *	*	*	*	*	*	*	1964	*	*	*	*	427	*	*	*	*	*	*	*	228
       0	*	*	*	*	*	*	2221	0	0	

E 229  *	*	*	997	*	*	*	*	*	*	*	*	*	*	*	2225	1810	*	*	*	229
       0	*	*	*	*	*	*	2089	0	0	

E 230  *	*	*	997	*	*	*	*	*	*	*	*	1810	*	*	2225	*	*	*	*	230
       0	*	*	*	*	*	*	2089	0	0	

A 231  580	*	*	*	*	*	*	*	*	*	*	*	*	1596	*	*	*	*	*	*	231
       0	*	*	0	*	*	*	1877	0	0	

//
