# Supplementary material for: The PD-(D/E)XK superfamily revisited: identification of new members among proteins involved in DNA metabolism and functional predictions for domains of (hitherto) unknown function
Source: BMC Bioinformatics. 2005 Jul 12;6:172. doi: 10.1186/1471-2105-6-172 (PMC1189080; doi:10.1186/1471-2105-6-172)
Supplement: Additional File 1 — An archive file in the zip format, which includes Hidden Markov Models of sequence & secondary structure profiles of PD-(D/E)XK nuclease families analyzed in this article (those known used as queries and newly identified ones). HMMs are in the format of the HHsearch program. The same data are available for download from the authors' FTP server: [file 1471-2105-6-172-S1.zip › hhsearch_pdexk_profiles/results/known/pfam04411.hhm]

NAME  pfam04411 DUF524 Protein of unknown function (DUF524). Family of hypothetical prokaryotic proteins.
FAM   
FILE  pfam04411
COM   /cluster/usr/soeding/hh/hhmake -i /cluster/databases/hhpred/new_dbs/cdd_21Feb05/pfam04411.a3m 
DATE  Wed Feb 23 07:15:33 2005
LENG  479 match states, 479 columns in multiple alignment
FILT  4 out of 6 sequences passed filter (max seq id>=90%, coverage>=0%, min seq id with query=0%, Ndiff=0%)
NEFF  2.1 
SEQ
>ss_pred
CCCCCCCCCCCCCHHHHHHHHHHHHHHHHCCCCCEEEEECCCEEEEEEEEEEEEECHHHHHHHHHCCCCCCCCCCCCCCCCHHHHHHHHHHHHHHHHHHH
HHHHHHHHHHEECCCCCCCCCCCCCCCCCCCCCHHHHHHHHHHHCCCHHHHHHHHHHHHHHHCCEEEEEEEEEEEECCCCCCCCEEEECCCCCCCCCCCC
CCCCHHHHHHCCCCCCCCHHHHHHHHHHHHHHHHCCCCCCCHHHHHHHHHHHHHHHHHCCCHHHHHCCCEEECCCHHHHHHHCCHHHHHHHHHHHHHHHH
HHHHHHHHHHHHHHHHHHHHHHHHHHHHHHHHHHCCCCEEEEEECCCEECCCCCHHHHHHHHHHHHHHHHCCCCCCEEEEECCCCCEEEEEECCEEEEEC
CCEEEECCCCHHCCCHHHHHHHHHHHHHHCCCCEEEHHHHHCCEEEEEEEEEECCCCCEEEECCCCCCCCCCCCCCCCC
>ss_conf
9876455653222567777642234432125642157762545889875442220001233332101111143257765302565556799999999999
9999998621012564221233100111266515788999999714003368899887764201024777861021256784411420158741178887
3600101111134889832578999876566641233323202677899999999973462256632622304642565311036899988866641036
7778888875213689998899999999999986088238997022100257760688877667765411006741025521688537997051999973
5011104551010220145555155543103430001111011267789999628862466337874676433433689
>Cons-pfam04411
gexxixdxpyyxxexxxxxixetexfxxxxxxxdvkVexxgDxxxxrxxFkxxxgvxxixxxxxxkxixxxgextxxxxerixxxxxxxlxxixkxxxkx
xxxlxxelxsixxxxxxsnxxxtfxxxvexxrxxxexfxlxxxlsxpexxlxaxEtxxxxxxxxlvxxxxvVdxxxaxxvnPxxxlxxtxxpxxxxxgxx
xsPTxvlqxxxxESfDTPENRFxkyfLxxxxlllxexxxxxxxxxxlxxixeevxxllsxxxxxeVGxlxvfPxnSQvLxKxeGYRellxxyxxlxlxxp
xxfexLxxaixxrdlaxLyEYwvxfxilrelexixGxxxVxIxxexxxxlxegxsVyxexxxkxxlxynxxxxxxxxsYSlxfkPDfsixxexxxfxxfD
AKfrxxxxxxdxfexxdkxxxenxxexxxxxxdvykMHxYrDalxxxxAvilypGxkxvxfxxgrgxvxxvxxxeixxx
>pfam04411 DUF524 Protein of unknown function (DUF524). Family of hypothetical prokaryotic proteins.
GENPIEDCPYYDNESEIMLIEETELFETEGSLKDVKVEPHGDELFRRIRFKFRDGVAGILNFRSYKGISFLGEETPGGHERIPIEVRSKLIDIHKQYPKM
LADLSEELTSIILEADSSNIFQTFTPSVEDDRTLYEDFLLLEYLSRPENLLAAAETINHSFYSGLVREVQVVDAGLASVVNPNGLLGVTSDPASMDAGGN
ISPTNVLQLNLRESFDTPENRFYKYFLEDRILLLHESAPEGYIRDSLEGILEEVNLLLSAGWLMEVGELQVFPLNSQVLQKREGYRELLRYYFILDLALP
FTFEGLEDAIRERDLAELYEYWVYFRILRELEDITGDRDVFIRDEWRVRLREGNSVYRESMDKIALSYNGRFATPCRSYSLPFKPDFSILVECTCFIHFD
AKFRSTVRPDDLFESIDKRDSENELERRFRDGDVYKMHSYRDALLRSVAVILYPGDKDVLFSEGRGEVPSVGAFELRPG
>gi|2621573 unknown [Methanothermobacter thermautotrophicus str. Delta H]
GLNPIEHCPYYDNLSEIMLLEETEyqvLFETEGSLKDVKVLPHADELFRRIRFKFRDRVAGILNFRSYAGKSFLDIETPGGHESIPIEVRSKKIDYHEQY
PAMLADLSEEITSIILEADSS-IFQTFTPSGEDDRTLYEDFLLLEYLFRPENLPAAAERINHSFYSGLKREVQVVPAGLASVVDPNGLVGVLSDPASMDA
DGNIR--NLPQLNLRETPDTPENRFYRYFLEsleDRILSLHESAPEGYIRDSLEGFLDEVNLLLSAGWLMDVGELQVLPLNSQVLQKREGYRDVLRYFFI
LDLALRFTWEGLEDSIRgfERRLSELYEYWCYFRILRILEDITGDrvnpRDIFVRDGWRVRLRTGNSILRFSMDdtEIALSYNGRFAgdTPCRSYSLPFK
PDYSILVavdECTCFIHLDAKYRSTVRPDDLYESIDMRDSEEELERRFRDGDVYKMHSYKDAILRSVgAYILYPGDEDVLFSEGGGEVPSVGAFPLRPG
>gi|2983255 putative protein [Aquifex aeolicus VF5]
MELHFADEPLKVSEEINKSILET--LQEKE-----QIEVRGDYIIFKN-FTGVVGdclVIPRKLAEHFKLINESGEKTQNFYERYKELFGKFLKYILKKL
AKEHIIYTLSLSSFPVDESKLNESKIFKLLVLLEKKEELINSLRLILSIPHKNLVEYETYKSLNEVSYVDSNVIIDIVQ----NP-EKLYETEKGIIEHE
GKRYSPTAVLQYEFEESFDTPENRFVKHLLKELEILLSEELKDFFFLEELKEIKEEIEYTLRSDVFSEVGDLNFFPSNSQVLMKKAGYRELFQIYRLLHL
SfVPRIFEDLDLAFSLKDMATLWEYYVLIEILREFKEKFGTYKVIIDFEEK--V-EGKTVYEEAQFKFENDLILYYQKSLYAYSgLRFRPDFYVKFKDNR
F-IFDAKFR-------IFENNEKDLLQN-------------MHYYRDGLKVTSAVAVCFGEKNKRVLFGR-------RMEVKNQ
>gi|3257283 500aa long hypothetical protein [Pyrococcus horikoshii]
GEYKVKDNLYYFFEWSEYRIIGKEKFKIRIGNQDVKVERYGDLHVARFSFKNYIGKTKIEILTKDKTIVLEGEVLSKKVPRIYGIKEDNLETIIKAHRKF
YEALVKELWKISSTLPFSVNAPTSFGTVESNRPMNELFAYYYLRSNRERILGAFETLMKFIKRKLVVKEELVDVWEADDVNPDAILWMTQHPEYLTPGRK
FSPTKVLAFRKYESFDTPENRFAKYFL---DLLIEWGERAQRNVGGVRDIIEDLRFLRSDPLWEEVGKMKIFPYTSQTLLKGEGYRELLGLYQEFVVRMP
-FFAKLREAIDNRDIARLYEYWVFFKLVKELEKILGEKNVRITIEPARGLSEEGNVYAEFKGKWRLYYNRKLRPRKFSYSVSLKPDFSLFREGKVVGVFD
AKFKLELVDVDRFADEDKEMEENPsIETWAKLEDIYKMHTYRDALRCKFAVVLYPGSKSVFFDAKRGKIDGVSLAEIIGK
#
NULL   3706	5728	4211	4064	4839	3729	4763	4308	4069	3323	5509	4640	4464	4938	4285	4423	3815	3783	6325	4665	
AVER   4603	7595	3957	3179	3924	4234	6181	3987	3793	3135	6259	4790	4696	5971	3799	4037	4927	3924	6699	4258	
HMM    A	C	D	E	F	G	H	I	K	L	M	N	P	Q	R	S	T	V	W	Y	
       M->M	M->I	M->D	I->M	I->I	D->M	D->D	Neff	Neff_I	Neff_D
       0	*	*	0	*	0	*	99999	99999	99999	
G 1    *	*	*	*	*	476	*	*	*	*	1832	*	*	*	*	*	*	*	*	*	1
       0	*	*	*	*	*	*	2143	0	0	

E 2    *	*	*	378	*	*	*	*	*	2117	*	*	*	*	*	*	*	*	*	*	2
       0	*	*	*	*	*	*	2143	0	0	

N 3    *	*	*	*	*	*	*	*	*	1832	*	1267	*	*	*	*	*	*	*	1720	3
       0	*	*	*	*	*	*	2143	0	0	

P 4    *	*	*	*	*	*	1832	*	1720	*	*	*	1267	*	*	*	*	*	*	*	4
       0	*	*	*	*	*	*	2143	0	0	

I 5    *	*	*	*	1832	*	*	1267	*	*	*	*	*	*	*	*	*	1720	*	*	5
       0	*	*	*	*	*	*	2143	0	0	

E 6    1832	*	*	1267	*	*	*	*	1720	*	*	*	*	*	*	*	*	*	*	*	6
       0	*	*	*	*	*	*	2143	0	0	

D 7    *	*	378	*	*	*	2117	*	*	*	*	*	*	*	*	*	*	*	*	*	7
       0	*	*	*	*	*	*	2143	0	0	

C 8    *	1267	*	1832	*	*	*	*	*	*	*	1720	*	*	*	*	*	*	*	*	8
       0	*	*	*	*	*	*	2143	0	0	

P 9    *	*	*	*	*	*	*	*	*	1720	*	*	522	*	*	*	*	*	*	*	9
       0	*	*	*	*	*	*	2143	0	0	

Y 10   *	*	*	*	*	*	*	*	*	1832	*	*	*	*	*	*	*	*	*	476	10
       0	*	*	*	*	*	*	2143	0	0	

Y 11   *	*	*	*	*	*	*	*	1832	*	*	*	*	*	*	*	*	*	*	476	11
       0	*	*	*	*	*	*	2143	0	0	

D 12   *	*	1267	*	1720	*	*	*	*	*	*	*	*	*	*	*	*	1832	*	*	12
       0	*	*	*	*	*	*	2143	0	0	

N 13   *	*	*	*	1720	*	*	*	*	*	*	1267	*	*	*	1832	*	*	*	*	13
       0	*	*	*	*	*	*	2143	0	0	

E 14   *	*	*	378	*	*	*	*	*	2117	*	*	*	*	*	*	*	*	*	*	14
       0	*	*	*	*	*	*	2143	0	0	

S 15   *	*	*	1832	*	*	*	*	*	*	*	*	*	*	*	1267	*	*	1720	*	15
       0	*	*	*	*	*	*	2143	0	0	

E 16   *	*	*	1267	*	*	*	1832	*	*	*	*	*	*	*	1720	*	*	*	*	16
       0	*	*	*	*	*	*	2143	0	0	

I 17   *	*	*	1720	*	*	*	1267	*	*	*	1832	*	*	*	*	*	*	*	*	17
       0	*	*	*	*	*	*	2143	0	0	

M 18   *	*	*	*	*	*	*	*	1832	*	1267	*	*	*	*	*	*	*	*	1720	18
       0	*	*	*	*	*	*	2143	0	0	

L 19   *	*	*	*	*	*	*	*	*	1267	*	*	*	*	1720	1832	*	*	*	*	19
       0	*	*	*	*	*	*	2143	0	0	

I 20   *	*	*	*	*	*	*	378	*	2117	*	*	*	*	*	*	*	*	*	*	20
       0	*	*	*	*	*	*	2143	0	0	

E 21   *	*	*	1267	*	*	*	1720	*	1832	*	*	*	*	*	*	*	*	*	*	21
       0	*	*	*	*	*	*	2143	0	0	

E 22   *	*	*	522	*	1720	*	*	*	*	*	*	*	*	*	*	*	*	*	*	22
       0	*	*	*	*	*	*	2143	0	0	

T 23   *	*	*	*	*	*	*	*	1720	*	*	*	*	*	*	*	522	*	*	*	23
       476	*	1832	*	*	*	*	2143	0	0	

E 24   *	*	*	0	*	*	*	*	*	*	*	*	*	*	*	*	*	*	*	*	24
       525	1714	*	1585	585	*	0	1665	1000	1000	

L 25   *	*	*	*	*	*	*	*	1242	793	*	*	*	*	*	*	*	*	*	*	25
       0	*	*	*	*	0	*	1665	0	1000	

F 26   *	*	*	*	476	*	*	*	*	1832	*	*	*	*	*	*	*	*	*	*	26
       0	*	*	*	*	*	*	2143	0	0	

E 27   *	*	*	1267	*	*	*	*	1720	*	*	*	*	1832	*	*	*	*	*	*	27
       0	*	*	*	*	*	*	2143	0	0	

T 28   *	*	*	1832	*	*	*	1720	*	*	*	*	*	*	*	*	1267	*	*	*	28
       0	*	*	*	*	*	*	2143	0	0	

E 29   *	*	*	1267	*	*	*	*	1832	*	*	*	*	*	1720	*	*	*	*	*	29
       0	*	*	*	*	*	*	2143	0	0	

G 30   *	*	*	1832	*	1267	*	1720	*	*	*	*	*	*	*	*	*	*	*	*	30
       476	*	1832	*	*	*	*	2143	0	0	

S 31   *	*	*	*	*	1242	*	*	*	*	*	*	*	*	*	793	*	*	*	*	31
       0	*	*	*	*	*	0	1665	0	1000	

L 32   *	*	*	*	*	*	*	*	*	793	*	1242	*	*	*	*	*	*	*	*	32
       0	*	*	*	*	*	0	1665	0	1000	

K 33   *	*	*	*	*	*	*	*	793	*	*	*	*	1242	*	*	*	*	*	*	33
       0	*	*	*	*	*	0	1665	0	1000	

D 34   *	*	0	*	*	*	*	*	*	*	*	*	*	*	*	*	*	*	*	*	34
       0	*	*	*	*	*	0	1665	0	1000	

V 35   *	*	*	*	*	*	*	*	*	*	*	*	*	*	*	*	*	0	*	*	35
       0	*	*	*	*	0	*	1665	0	1000	

K 36   *	*	*	*	*	*	*	*	476	*	*	*	*	1832	*	*	*	*	*	*	36
       0	*	*	*	*	*	*	2143	0	0	

V 37   *	*	*	*	*	*	*	1832	*	*	*	*	*	*	*	*	*	476	*	*	37
       0	*	*	*	*	*	*	2143	0	0	

E 38   *	*	*	378	*	*	*	*	*	2117	*	*	*	*	*	*	*	*	*	*	38
       0	*	*	*	*	*	*	2143	0	0	

P 39   *	*	*	*	*	*	*	*	*	*	*	*	1267	*	1720	*	*	1832	*	*	39
       0	*	*	*	*	*	*	2143	0	0	

H 40   *	*	*	*	*	*	1267	*	*	*	*	*	*	*	1832	*	*	*	*	1720	40
       0	*	*	*	*	*	*	2143	0	0	

G 41   2117	*	*	*	*	378	*	*	*	*	*	*	*	*	*	*	*	*	*	*	41
       0	*	*	*	*	*	*	2143	0	0	

D 42   *	*	0	*	*	*	*	*	*	*	*	*	*	*	*	*	*	*	*	*	42
       0	*	*	*	*	*	*	2143	0	0	

E 43   *	*	*	1267	*	*	*	*	*	1720	*	*	*	*	*	*	*	*	*	1832	43
       0	*	*	*	*	*	*	2143	0	0	

L 44   *	*	*	*	*	*	1720	1832	*	1267	*	*	*	*	*	*	*	*	*	*	44
       0	*	*	*	*	*	*	2143	0	0	

F 45   *	*	*	*	1267	*	*	1832	*	*	*	*	*	*	*	*	*	1720	*	*	45
       0	*	*	*	*	*	*	2143	0	0	

R 46   1720	*	*	*	1832	*	*	*	*	*	*	*	*	*	1267	*	*	*	*	*	46
       0	*	*	*	*	*	*	2143	0	0	

R 47   *	*	*	*	*	*	*	*	1832	*	*	*	*	*	476	*	*	*	*	*	47
       0	*	*	*	*	*	*	2143	0	0	

I 48   *	*	*	*	1720	*	*	1267	*	*	*	1832	*	*	*	*	*	*	*	*	48
       476	*	1832	*	*	*	*	2143	0	0	

R 49   *	*	*	*	*	*	*	*	*	*	*	*	*	*	793	1242	*	*	*	*	49
       0	*	*	*	*	0	*	1665	0	1000	

F 50   *	*	*	*	0	*	*	*	*	*	*	*	*	*	*	*	*	*	*	*	50
       0	*	*	*	*	*	*	2143	0	0	

K 51   *	*	*	*	*	*	*	*	476	*	*	*	*	*	*	*	1832	*	*	*	51
       0	*	*	*	*	*	*	2143	0	0	

F 52   *	*	*	*	1267	1832	*	*	*	*	*	1720	*	*	*	*	*	*	*	*	52
       0	*	*	*	*	*	*	2143	0	0	

R 53   *	*	*	*	*	*	*	*	*	*	*	*	*	*	1267	*	*	1832	*	1720	53
       0	*	*	*	*	*	*	2143	0	0	

D 54   *	*	1267	*	*	*	*	1720	*	*	*	*	*	*	*	*	*	1832	*	*	54
       0	*	*	*	*	*	*	2143	0	0	

G 55   *	*	*	*	*	378	*	*	*	*	*	*	*	*	2117	*	*	*	*	*	55
       476	1832	*	1585	585	*	*	2143	1000	0	

V 56   *	*	*	*	*	*	*	*	1720	*	*	*	*	*	*	*	*	522	*	*	56
       0	*	*	*	*	*	*	2143	0	0	

A 57   1267	*	*	*	*	*	*	1832	*	*	*	*	*	*	*	*	1720	*	*	*	57
       0	*	*	*	*	*	*	2143	0	0	

G 58   *	*	*	*	*	1267	*	*	1720	*	*	*	1832	*	*	*	*	*	*	*	58
       0	*	*	*	*	*	*	2143	0	0	

I 59   *	*	*	*	*	*	*	476	*	*	*	*	*	*	1832	*	*	*	*	*	59
       0	*	*	*	*	*	*	2143	0	0	

L 60   *	*	*	1720	*	*	*	*	1832	1267	*	*	*	*	*	*	*	*	*	*	60
       0	*	*	*	*	*	*	2143	0	0	

N 61   *	*	*	*	*	*	*	1720	*	1832	*	1267	*	*	*	*	*	*	*	*	61
       0	*	*	*	*	*	*	2143	0	0	

F 62   1832	*	*	*	1267	*	*	*	*	1720	*	*	*	*	*	*	*	*	*	*	62
       0	*	*	*	*	*	*	2143	0	0	

R 63   *	*	*	1832	*	*	*	*	*	*	*	*	*	*	1267	*	1720	*	*	*	63
       0	*	*	*	*	*	*	2143	0	0	

S 64   *	*	*	*	*	*	1832	*	1720	*	*	*	*	*	*	1267	*	*	*	*	64
       0	*	*	*	*	*	*	2143	0	0	

Y 65   *	*	1720	*	1832	*	*	*	*	*	*	*	*	*	*	*	*	*	*	1267	65
       0	*	*	*	*	*	*	2143	0	0	

K 66   2117	*	*	*	*	*	*	*	378	*	*	*	*	*	*	*	*	*	*	*	66
       0	*	*	*	*	*	*	2143	0	0	

G 67   *	*	*	*	*	1267	*	*	*	1832	*	*	*	*	*	*	1720	*	*	*	67
       0	*	*	*	*	*	*	2143	0	0	

I 68   *	*	*	*	*	*	*	378	2117	*	*	*	*	*	*	*	*	*	*	*	68
       0	*	*	*	*	*	*	2143	0	0	

S 69   *	*	*	*	*	*	*	*	*	*	*	1832	*	*	*	1267	*	1720	*	*	69
       0	*	*	*	*	*	*	2143	0	0	

F 70   *	*	*	1832	1267	*	*	*	*	1720	*	*	*	*	*	*	*	*	*	*	70
       0	*	*	*	*	*	*	2143	0	0	

L 71   *	*	*	1720	*	*	*	*	*	1267	*	*	*	*	*	1832	*	*	*	*	71
       0	*	*	*	*	*	*	2143	0	0	

G 72   *	*	2117	*	*	378	*	*	*	*	*	*	*	*	*	*	*	*	*	*	72
       0	*	*	*	*	*	*	2143	0	0	

E 73   *	*	*	378	*	*	*	2117	*	*	*	*	*	*	*	*	*	*	*	*	73
       0	*	*	*	*	*	*	2143	0	0	

E 74   *	*	*	1267	*	*	*	*	1832	*	*	*	*	*	*	*	*	1720	*	*	74
       0	*	*	*	*	*	*	2143	0	0	

T 75   *	*	*	*	*	*	*	*	*	1720	*	*	*	*	*	*	522	*	*	*	75
       0	*	*	*	*	*	*	2143	0	0	

P 76   *	*	*	*	*	*	*	*	*	*	*	*	1267	1832	*	1720	*	*	*	*	76
       0	*	*	*	*	*	*	2143	0	0	

G 77   *	*	*	*	*	1267	*	*	1720	*	*	1832	*	*	*	*	*	*	*	*	77
       0	*	*	*	*	*	*	2143	0	0	

G 78   *	*	*	*	1832	1267	*	*	1720	*	*	*	*	*	*	*	*	*	*	*	78
       0	*	*	*	*	*	*	2143	0	0	

H 79   *	*	*	*	*	*	1267	*	*	*	*	*	*	*	*	*	*	1720	*	1832	79
       0	*	*	*	*	*	*	2143	0	0	

E 80   *	*	*	522	*	*	*	*	*	*	*	*	1720	*	*	*	*	*	*	*	80
       0	*	*	*	*	*	*	2143	0	0	

R 81   *	*	*	*	*	*	*	*	*	*	*	*	*	*	378	2117	*	*	*	*	81
       0	*	*	*	*	*	*	2143	0	0	

I 82   *	*	*	*	*	*	*	476	*	*	*	*	*	*	*	*	*	*	*	1832	82
       0	*	*	*	*	*	*	2143	0	0	

P 83   *	*	*	*	*	*	*	*	1832	*	*	*	1267	*	*	*	*	*	*	1720	83
       0	*	*	*	*	*	*	2143	0	0	

I 84   *	*	*	1832	*	1720	*	1267	*	*	*	*	*	*	*	*	*	*	*	*	84
       0	*	*	*	*	*	*	2143	0	0	

E 85   *	*	*	1267	*	*	*	1720	*	1832	*	*	*	*	*	*	*	*	*	*	85
       0	*	*	*	*	*	*	2143	0	0	

V 86   *	*	*	*	1832	*	*	*	1720	*	*	*	*	*	*	*	*	1267	*	*	86
       0	*	*	*	*	*	*	2143	0	0	

R 87   *	*	*	1720	*	1832	*	*	*	*	*	*	*	*	1267	*	*	*	*	*	87
       0	*	*	*	*	*	*	2143	0	0	

S 88   *	*	1720	*	*	*	*	*	1832	*	*	*	*	*	*	1267	*	*	*	*	88
       0	*	*	*	*	*	*	2143	0	0	

K 89   *	*	*	*	1832	*	*	*	1267	*	*	1720	*	*	*	*	*	*	*	*	89
       0	*	*	*	*	*	*	2143	0	0	

L 90   *	*	*	*	*	*	*	*	2117	378	*	*	*	*	*	*	*	*	*	*	90
       0	*	*	*	*	*	*	2143	0	0	

I 91   *	*	*	1720	*	*	*	1267	1832	*	*	*	*	*	*	*	*	*	*	*	91
       0	*	*	*	*	*	*	2143	0	0	

D 92   *	*	1267	*	*	*	*	*	*	*	*	*	*	*	*	*	1720	*	*	1832	92
       0	*	*	*	*	*	*	2143	0	0	

I 93   *	*	*	*	*	*	*	378	*	*	*	*	*	*	*	*	*	*	*	2117	93
       0	*	*	*	*	*	*	2143	0	0	

H 94   *	*	*	*	*	*	1267	1720	*	1832	*	*	*	*	*	*	*	*	*	*	94
       0	*	*	*	*	*	*	2143	0	0	

K 95   *	*	*	2117	*	*	*	*	378	*	*	*	*	*	*	*	*	*	*	*	95
       0	*	*	*	*	*	*	2143	0	0	

Q 96   1720	*	*	*	*	*	*	*	1832	*	*	*	*	1267	*	*	*	*	*	*	96
       0	*	*	*	*	*	*	2143	0	0	

Y 97   *	*	*	*	*	*	1720	*	*	1832	*	*	*	*	*	*	*	*	*	1267	97
       0	*	*	*	*	*	*	2143	0	0	

P 98   1832	*	*	*	*	*	*	*	*	*	*	*	1267	*	1720	*	*	*	*	*	98
       0	*	*	*	*	*	*	2143	0	0	

K 99   2117	*	*	*	*	*	*	*	378	*	*	*	*	*	*	*	*	*	*	*	99
       0	*	*	*	*	*	*	2143	0	0	

M 100  *	*	*	1832	1720	*	*	*	*	*	1267	*	*	*	*	*	*	*	*	*	100
       0	*	*	*	*	*	*	2143	0	0	

L 101  *	*	*	*	*	*	1832	*	*	1267	*	*	*	*	*	*	*	*	*	1720	101
       0	*	*	*	*	*	*	2143	0	0	

A 102  1267	*	*	1720	*	*	*	1832	*	*	*	*	*	*	*	*	*	*	*	*	102
       0	*	*	*	*	*	*	2143	0	0	

D 103  1720	*	1267	*	*	*	*	1832	*	*	*	*	*	*	*	*	*	*	*	*	103
       0	*	*	*	*	*	*	2143	0	0	

L 104  *	*	*	*	*	*	*	*	*	476	*	*	*	*	*	*	*	*	*	1832	104
       0	*	*	*	*	*	*	2143	0	0	

S 105  *	*	*	*	*	*	*	*	*	*	*	*	*	*	*	1267	1832	1720	*	*	105
       0	*	*	*	*	*	*	2143	0	0	

E 106  *	*	*	1267	*	*	*	*	1720	1832	*	*	*	*	*	*	*	*	*	*	106
       0	*	*	*	*	*	*	2143	0	0	

E 107  *	*	*	476	*	*	*	*	*	*	*	*	*	*	*	1832	*	*	*	*	107
       0	*	*	*	*	*	*	2143	0	0	

L 108  *	*	*	*	*	*	*	2117	*	378	*	*	*	*	*	*	*	*	*	*	108
       0	*	*	*	*	*	*	2143	0	0	

T 109  *	*	*	*	*	*	*	*	*	*	*	*	*	*	*	1832	1267	*	1720	*	109
       0	*	*	*	*	*	*	2143	0	0	

S 110  *	*	*	*	*	*	*	*	1720	*	*	*	*	*	*	522	*	*	*	*	110
       0	*	*	*	*	*	*	2143	0	0	

I 111  *	*	*	*	1832	*	*	476	*	*	*	*	*	*	*	*	*	*	*	*	111
       0	*	*	*	*	*	*	2143	0	0	

I 112  *	*	*	*	*	*	*	1267	*	*	*	*	1832	*	*	1720	*	*	*	*	112
       0	*	*	*	*	*	*	2143	0	0	

L 113  *	*	*	*	*	*	*	*	*	1267	*	*	*	*	*	1720	*	1832	*	*	113
       0	*	*	*	*	*	*	2143	0	0	

E 114  *	*	1832	1267	*	*	*	*	*	*	*	*	*	*	*	*	1720	*	*	*	114
       0	*	*	*	*	*	*	2143	0	0	

A 115  1267	*	*	1832	*	*	*	*	*	1720	*	*	*	*	*	*	*	*	*	*	115
       0	*	*	*	*	*	*	2143	0	0	

D 116  *	*	1267	*	*	*	*	*	*	*	*	*	1720	*	*	1832	*	*	*	*	116
       0	*	*	*	*	*	*	2143	0	0	

S 117  *	*	*	*	1720	*	*	*	1832	*	*	*	*	*	*	1267	*	*	*	*	117
       0	*	*	*	*	*	*	2143	0	0	

S 118  *	*	*	*	*	*	*	*	*	1832	*	*	*	*	*	476	*	*	*	*	118
       378	*	2117	*	*	*	*	2143	0	0	

N 119  *	*	*	*	*	*	*	*	*	*	*	617	*	*	*	*	*	1522	*	*	119
       0	*	*	*	*	0	*	2012	0	1000	

I 120  *	*	*	1832	*	*	*	1267	*	*	*	1720	*	*	*	*	*	*	*	*	120
       0	*	*	*	*	*	*	2143	0	0	

F 121  1720	*	*	*	1267	*	*	*	*	*	*	*	*	*	*	1832	*	*	*	*	121
       0	*	*	*	*	*	*	2143	0	0	

Q 122  *	*	*	*	*	*	*	*	1832	*	*	*	1720	1267	*	*	*	*	*	*	122
       0	*	*	*	*	*	*	2143	0	0	

T 123  *	*	*	*	*	*	*	1832	*	*	*	*	*	*	*	*	476	*	*	*	123
       0	*	*	*	*	*	*	2143	0	0	

F 124  *	*	*	*	522	*	*	*	*	*	*	*	*	*	*	1720	*	*	*	*	124
       0	*	*	*	*	*	*	2143	0	0	

T 125  *	*	*	*	1720	*	*	*	1832	*	*	*	*	*	*	*	1267	*	*	*	125
       0	*	*	*	*	*	*	2143	0	0	

P 126  *	*	*	*	*	1720	*	*	*	1832	*	*	1267	*	*	*	*	*	*	*	126
       0	*	*	*	*	*	*	2143	0	0	

S 127  *	*	*	*	*	*	*	*	*	1832	*	*	*	*	*	1267	1720	*	*	*	127
       0	*	*	*	*	*	*	2143	0	0	

V 128  *	*	*	*	*	2117	*	*	*	*	*	*	*	*	*	*	*	378	*	*	128
       0	*	*	*	*	*	*	2143	0	0	

E 129  *	*	*	476	*	*	*	*	*	1832	*	*	*	*	*	*	*	*	*	*	129
       0	*	*	*	*	*	*	2143	0	0	

D 130  *	*	1267	*	*	*	*	*	*	1832	*	*	*	*	*	1720	*	*	*	*	130
       0	*	*	*	*	*	*	2143	0	0	

D 131  *	*	1267	1832	*	*	*	*	*	*	*	1720	*	*	*	*	*	*	*	*	131
       0	*	*	*	*	*	*	2143	0	0	

R 132  *	*	*	*	*	*	*	*	1832	*	*	*	*	*	476	*	*	*	*	*	132
       0	*	*	*	*	*	*	2143	0	0	

T 133  *	*	*	*	*	*	*	*	1832	*	*	*	1720	*	*	*	1267	*	*	*	133
       0	*	*	*	*	*	*	2143	0	0	

L 134  *	*	*	1832	*	*	*	*	*	1267	1720	*	*	*	*	*	*	*	*	*	134
       0	*	*	*	*	*	*	2143	0	0	

Y 135  *	*	*	1832	*	*	*	*	*	*	*	1720	*	*	*	*	*	*	*	1267	135
       0	*	*	*	*	*	*	2143	0	0	

E 136  *	*	*	476	*	*	*	*	*	1832	*	*	*	*	*	*	*	*	*	*	136
       0	*	*	*	*	*	*	2143	0	0	

D 137  *	*	1267	*	*	*	*	1832	*	1720	*	*	*	*	*	*	*	*	*	*	137
       0	*	*	*	*	*	*	2143	0	0	

F 138  *	*	*	*	476	*	*	*	*	*	*	1832	*	*	*	*	*	*	*	*	138
       0	*	*	*	*	*	*	2143	0	0	

L 139  1720	*	*	*	*	*	*	*	*	1267	*	*	*	*	*	1832	*	*	*	*	139
       0	*	*	*	*	*	*	2143	0	0	

L 140  *	*	*	*	*	*	*	*	*	522	*	*	*	*	*	*	*	*	*	1720	140
       0	*	*	*	*	*	*	2143	0	0	

L 141  *	*	*	*	*	*	*	*	*	1267	*	*	*	*	1832	*	*	*	*	1720	141
       0	*	*	*	*	*	*	2143	0	0	

E 142  *	*	*	1267	*	*	*	*	*	1832	*	*	*	*	*	*	*	*	*	1720	142
       0	*	*	*	*	*	*	2143	0	0	

Y 143  *	*	*	*	*	*	*	1832	*	1720	*	*	*	*	*	*	*	*	*	1267	143
       0	*	*	*	*	*	*	2143	0	0	

L 144  *	*	*	*	*	*	*	*	*	522	*	*	*	*	1720	*	*	*	*	*	144
       0	*	*	*	*	*	*	2143	0	0	

S 145  *	*	*	*	2117	*	*	*	*	*	*	*	*	*	*	378	*	*	*	*	145
       0	*	*	*	*	*	*	2143	0	0	

R 146  *	*	*	*	*	*	*	1832	*	*	*	1720	*	*	1267	*	*	*	*	*	146
       0	*	*	*	*	*	*	2143	0	0	

P 147  *	*	*	*	*	*	*	*	*	*	*	*	522	*	1720	*	*	*	*	*	147
       0	*	*	*	*	*	*	2143	0	0	

E 148  *	*	*	476	*	*	1832	*	*	*	*	*	*	*	*	*	*	*	*	*	148
       0	*	*	*	*	*	*	2143	0	0	

N 149  *	*	*	*	*	*	*	*	1832	*	*	1267	*	*	1720	*	*	*	*	*	149
       0	*	*	*	*	*	*	2143	0	0	

L 150  *	*	*	*	*	*	*	1720	*	1267	*	1832	*	*	*	*	*	*	*	*	150
       0	*	*	*	*	*	*	2143	0	0	

L 151  *	*	*	*	*	*	*	*	*	378	*	*	2117	*	*	*	*	*	*	*	151
       0	*	*	*	*	*	*	2143	0	0	

A 152  1267	*	*	*	*	1720	*	*	*	*	*	*	*	*	*	*	*	1832	*	*	152
       0	*	*	*	*	*	*	2143	0	0	

A 153  476	*	*	1832	*	*	*	*	*	*	*	*	*	*	*	*	*	*	*	*	153
       0	*	*	*	*	*	*	2143	0	0	

A 154  1267	*	*	*	1720	*	*	*	*	*	*	*	*	*	*	*	*	*	*	1832	154
       0	*	*	*	*	*	*	2143	0	0	

E 155  *	*	*	0	*	*	*	*	*	*	*	*	*	*	*	*	*	*	*	*	155
       0	*	*	*	*	*	*	2143	0	0	

T 156  *	*	*	*	*	*	*	*	*	*	*	*	*	*	2117	*	378	*	*	*	156
       0	*	*	*	*	*	*	2143	0	0	

I 157  *	*	*	*	*	*	*	1267	*	1720	*	*	*	*	*	*	*	*	*	1832	157
       0	*	*	*	*	*	*	2143	0	0	

N 158  *	*	*	*	*	*	*	*	1832	*	1720	1267	*	*	*	*	*	*	*	*	158
       0	*	*	*	*	*	*	2143	0	0	

H 159  *	*	*	*	*	*	1267	*	1720	*	*	*	*	*	*	1832	*	*	*	*	159
       0	*	*	*	*	*	*	2143	0	0	

S 160  *	*	*	*	1720	*	*	*	*	1832	*	*	*	*	*	1267	*	*	*	*	160
       0	*	*	*	*	*	*	2143	0	0	

F 161  *	*	*	*	1267	*	*	1720	*	*	*	1832	*	*	*	*	*	*	*	*	161
       0	*	*	*	*	*	*	2143	0	0	

Y 162  *	*	*	1832	*	*	*	*	1720	*	*	*	*	*	*	*	*	*	*	1267	162
       0	*	*	*	*	*	*	2143	0	0	

S 163  *	*	*	*	*	*	*	*	*	*	*	*	*	*	1720	1267	*	1832	*	*	163
       0	*	*	*	*	*	*	2143	0	0	

G 164  *	*	*	*	*	1267	*	*	1720	*	*	*	*	*	*	1832	*	*	*	*	164
       0	*	*	*	*	*	*	2143	0	0	

L 165  *	*	*	*	*	*	*	*	*	476	*	*	*	*	*	*	*	*	*	1832	165
       0	*	*	*	*	*	*	2143	0	0	

V 166  *	*	*	*	*	*	*	*	2117	*	*	*	*	*	*	*	*	378	*	*	166
       0	*	*	*	*	*	*	2143	0	0	

R 167  *	*	1832	*	*	*	*	*	*	*	*	*	*	*	1267	*	*	1720	*	*	167
       0	*	*	*	*	*	*	2143	0	0	

E 168  *	*	*	1267	*	*	*	*	1720	*	*	*	*	*	*	1832	*	*	*	*	168
       0	*	*	*	*	*	*	2143	0	0	

V 169  *	*	*	1720	*	*	*	*	*	*	*	1832	*	*	*	*	*	1267	*	*	169
       0	*	*	*	*	*	*	2143	0	0	

Q 170  *	*	*	1720	*	*	*	*	*	*	*	*	*	1267	*	*	*	1832	*	*	170
       0	*	*	*	*	*	*	2143	0	0	

V 171  *	*	*	*	*	*	*	1832	*	1720	*	*	*	*	*	*	*	1267	*	*	171
       0	*	*	*	*	*	*	2143	0	0	

V 172  *	*	*	*	*	*	*	1832	*	*	*	*	*	*	*	*	*	476	*	*	172
       0	*	*	*	*	*	*	2143	0	0	

D 173  *	*	378	*	*	*	*	*	*	*	*	*	2117	*	*	*	*	*	*	*	173
       0	*	*	*	*	*	*	2143	0	0	

A 174  1267	*	*	*	*	*	*	1832	*	*	*	*	*	*	*	*	*	1720	*	*	174
       0	*	*	*	*	*	*	2143	0	0	

G 175  *	*	*	*	*	1267	*	*	*	*	*	*	*	*	*	*	*	1832	1720	*	175
       0	*	*	*	*	*	*	2143	0	0	

L 176  *	*	*	1720	*	*	*	*	*	1267	*	*	*	1832	*	*	*	*	*	*	176
       476	*	1832	*	*	*	*	2143	0	0	

A 177  0	*	*	*	*	*	*	*	*	*	*	*	*	*	*	*	*	*	*	*	177
       0	*	*	*	*	*	0	1665	0	1000	

S 178  *	*	1242	*	*	*	*	*	*	*	*	*	*	*	*	793	*	*	*	*	178
       0	*	*	*	*	*	0	1665	0	1000	

V 179  *	*	1242	*	*	*	*	*	*	*	*	*	*	*	*	*	*	793	*	*	179
       0	*	*	*	*	*	0	1665	0	1000	

V 180  *	*	*	*	*	*	*	*	*	*	*	*	*	*	*	*	*	0	*	*	180
       0	*	*	*	*	0	*	1665	0	1000	

N 181  *	*	2117	*	*	*	*	*	*	*	*	378	*	*	*	*	*	*	*	*	181
       0	*	*	*	*	*	*	2143	0	0	

P 182  *	*	*	*	*	*	*	*	*	*	*	*	0	*	*	*	*	*	*	*	182
       476	*	1832	*	*	*	*	2143	0	0	

N 183  *	*	1242	*	*	*	*	*	*	*	*	793	*	*	*	*	*	*	*	*	183
       0	*	*	*	*	0	*	1665	0	1000	

G 184  1720	*	*	1832	*	1267	*	*	*	*	*	*	*	*	*	*	*	*	*	*	184
       0	*	*	*	*	*	*	2143	0	0	

L 185  *	*	*	*	*	*	*	1720	1832	1267	*	*	*	*	*	*	*	*	*	*	185
       0	*	*	*	*	*	*	2143	0	0	

L 186  *	*	*	*	*	*	*	*	*	378	*	*	*	*	*	*	*	2117	*	*	186
       0	*	*	*	*	*	*	2143	0	0	

G 187  *	*	*	*	*	1267	*	*	*	*	*	*	*	*	*	*	*	*	1720	1832	187
       0	*	*	*	*	*	*	2143	0	0	

V 188  *	*	*	1832	*	*	*	*	*	*	1720	*	*	*	*	*	*	1267	*	*	188
       0	*	*	*	*	*	*	2143	0	0	

T 189  *	*	*	*	*	*	*	*	*	2117	*	*	*	*	*	*	378	*	*	*	189
       0	*	*	*	*	*	*	2143	0	0	

S 190  *	*	*	1832	*	*	*	*	*	*	*	*	*	1720	*	1267	*	*	*	*	190
       0	*	*	*	*	*	*	2143	0	0	

D 191  *	*	1267	*	*	*	1720	*	1832	*	*	*	*	*	*	*	*	*	*	*	191
       0	*	*	*	*	*	*	2143	0	0	

P 192  *	*	*	*	*	1832	*	*	*	*	*	*	476	*	*	*	*	*	*	*	192
       0	*	*	*	*	*	*	2143	0	0	

A 193  1267	*	*	1720	*	*	*	1832	*	*	*	*	*	*	*	*	*	*	*	*	193
       0	*	*	*	*	*	*	2143	0	0	

S 194  *	*	*	*	*	*	*	1832	*	*	*	*	*	*	*	1267	*	*	*	1720	194
       0	*	*	*	*	*	*	2143	0	0	

M 195  *	*	*	1832	*	*	*	*	*	1720	1267	*	*	*	*	*	*	*	*	*	195
       0	*	*	*	*	*	*	2143	0	0	

D 196  *	*	1267	*	*	*	1832	*	*	*	*	*	*	*	*	*	1720	*	*	*	196
       0	*	*	*	*	*	*	2143	0	0	

A 197  1267	*	*	1832	*	*	*	*	*	*	*	*	1720	*	*	*	*	*	*	*	197
       0	*	*	*	*	*	*	2143	0	0	

G 198  *	*	2117	*	*	378	*	*	*	*	*	*	*	*	*	*	*	*	*	*	198
       0	*	*	*	*	*	*	2143	0	0	

G 199  *	*	*	*	*	1267	*	*	1832	*	*	*	*	*	1720	*	*	*	*	*	199
       0	*	*	*	*	*	*	2143	0	0	

N 200  *	*	*	*	*	*	*	*	1720	*	*	1267	*	*	1832	*	*	*	*	*	200
       0	*	*	*	*	*	*	2143	0	0	

I 201  *	*	*	*	1720	*	*	1267	*	*	*	*	*	*	*	*	*	*	*	1832	201
       0	*	*	*	*	*	*	2143	0	0	

S 202  *	*	*	*	*	*	*	*	*	*	*	*	*	*	2117	378	*	*	*	*	202
       378	*	2117	*	*	*	*	2143	0	0	

P 203  *	*	*	*	*	*	*	*	*	*	*	*	0	*	*	*	*	*	*	*	203
       0	*	*	*	*	*	0	2012	0	1000	

T 204  *	*	*	*	*	*	*	*	*	*	*	*	*	*	*	*	0	*	*	*	204
       0	*	*	*	*	0	*	2012	0	1000	

N 205  1832	*	*	*	*	*	*	*	1720	*	*	1267	*	*	*	*	*	*	*	*	205
       0	*	*	*	*	*	*	2143	0	0	

V 206  *	*	*	*	*	*	*	*	*	2117	*	*	*	*	*	*	*	378	*	*	206
       0	*	*	*	*	*	*	2143	0	0	

L 207  *	*	*	*	*	*	*	*	*	378	*	*	2117	*	*	*	*	*	*	*	207
       0	*	*	*	*	*	*	2143	0	0	

Q 208  1720	*	*	*	*	*	*	*	*	*	*	*	*	522	*	*	*	*	*	*	208
       0	*	*	*	*	*	*	2143	0	0	

L 209  *	*	*	*	1720	*	*	*	*	1267	*	*	*	*	*	*	*	*	*	1832	209
       0	*	*	*	*	*	*	2143	0	0	

N 210  *	*	*	1832	*	*	*	*	*	*	*	1267	*	*	1720	*	*	*	*	*	210
       0	*	*	*	*	*	*	2143	0	0	

L 211  *	*	*	*	1832	*	*	*	1720	1267	*	*	*	*	*	*	*	*	*	*	211
       0	*	*	*	*	*	*	2143	0	0	

R 212  *	*	*	1832	*	*	*	*	*	*	*	*	*	*	1267	*	*	*	*	1720	212
       0	*	*	*	*	*	*	2143	0	0	

E 213  *	*	*	0	*	*	*	*	*	*	*	*	*	*	*	*	*	*	*	*	213
       0	*	*	*	*	*	*	2143	0	0	

S 214  *	*	*	*	*	*	*	*	*	*	*	*	*	*	*	378	2117	*	*	*	214
       0	*	*	*	*	*	*	2143	0	0	

F 215  *	*	*	*	378	*	*	*	*	*	*	*	2117	*	*	*	*	*	*	*	215
       0	*	*	*	*	*	*	2143	0	0	

D 216  *	*	0	*	*	*	*	*	*	*	*	*	*	*	*	*	*	*	*	*	216
       0	*	*	*	*	*	*	2143	0	0	

T 217  *	*	*	*	*	*	*	*	*	*	*	*	*	*	*	*	0	*	*	*	217
       0	*	*	*	*	*	*	2143	0	0	

P 218  *	*	*	*	*	*	*	*	*	*	*	*	0	*	*	*	*	*	*	*	218
       0	*	*	*	*	*	*	2143	0	0	

E 219  *	*	*	0	*	*	*	*	*	*	*	*	*	*	*	*	*	*	*	*	219
       0	*	*	*	*	*	*	2143	0	0	

N 220  *	*	*	*	*	*	*	*	*	*	*	0	*	*	*	*	*	*	*	*	220
       0	*	*	*	*	*	*	2143	0	0	

R 221  *	*	*	*	*	*	*	*	*	*	*	*	*	*	0	*	*	*	*	*	221
       0	*	*	*	*	*	*	2143	0	0	

F 222  *	*	*	*	0	*	*	*	*	*	*	*	*	*	*	*	*	*	*	*	222
       0	*	*	*	*	*	*	2143	0	0	

Y 223  1720	*	*	*	*	*	*	*	*	*	*	*	*	*	*	*	*	1832	*	1267	223
       0	*	*	*	*	*	*	2143	0	0	

K 224  *	*	*	*	*	*	*	*	378	*	*	*	*	*	2117	*	*	*	*	*	224
       0	*	*	*	*	*	*	2143	0	0	

Y 225  *	*	*	*	*	*	1832	*	*	*	*	*	*	*	*	*	*	*	*	476	225
       0	*	*	*	*	*	*	2143	0	0	

F 226  *	*	*	*	476	*	*	*	*	1832	*	*	*	*	*	*	*	*	*	*	226
       0	*	*	*	*	*	*	2143	0	0	

L 227  *	*	*	*	*	*	*	*	*	0	*	*	*	*	*	*	*	*	*	*	227
       522	*	1720	*	*	*	*	2143	0	0	

E 228  *	*	*	720	*	*	*	*	1348	*	*	*	*	*	*	*	*	*	*	*	228
       556	1645	*	1585	585	*	0	1640	1000	1000	

D 229  *	*	720	1348	*	*	*	*	*	*	*	*	*	*	*	*	*	*	*	*	229
       0	*	*	*	*	*	0	1640	0	1000	

R 230  *	*	*	*	*	*	*	*	*	1348	*	*	*	*	720	*	*	*	*	*	230
       0	*	*	*	*	0	*	1640	0	1000	

I 231  *	*	1720	1832	*	*	*	1267	*	*	*	*	*	*	*	*	*	*	*	*	231
       0	*	*	*	*	*	*	2143	0	0	

L 232  *	*	*	*	*	*	*	1832	*	476	*	*	*	*	*	*	*	*	*	*	232
       0	*	*	*	*	*	*	2143	0	0	

L 233  *	*	*	*	*	*	*	*	*	378	*	*	*	*	*	2117	*	*	*	*	233
       0	*	*	*	*	*	*	2143	0	0	

L 234  *	*	*	*	*	*	*	1720	*	522	*	*	*	*	*	*	*	*	*	*	234
       0	*	*	*	*	*	*	2143	0	0	

H 235  *	*	*	1720	*	*	1267	*	*	*	*	*	*	*	*	1832	*	*	*	*	235
       0	*	*	*	*	*	*	2143	0	0	

E 236  *	*	*	522	*	*	*	*	*	*	*	*	*	*	*	*	*	*	1720	*	236
       0	*	*	*	*	*	*	2143	0	0	

S 237  *	*	*	1832	*	1720	*	*	*	*	*	*	*	*	*	1267	*	*	*	*	237
       0	*	*	*	*	*	*	2143	0	0	

A 238  1267	*	*	1720	*	*	*	*	*	1832	*	*	*	*	*	*	*	*	*	*	238
       0	*	*	*	*	*	*	2143	0	0	

P 239  *	*	*	*	*	*	*	*	1832	*	*	*	1267	*	1720	*	*	*	*	*	239
       0	*	*	*	*	*	*	2143	0	0	

E 240  1720	*	1832	1267	*	*	*	*	*	*	*	*	*	*	*	*	*	*	*	*	240
       0	*	*	*	*	*	*	2143	0	0	

G 241  *	*	*	*	1832	1267	*	*	*	*	*	*	*	1720	*	*	*	*	*	*	241
       0	*	*	*	*	*	*	2143	0	0	

Y 242  *	*	*	*	1832	*	*	*	*	*	*	*	*	*	1720	*	*	*	*	1267	242
       0	*	*	*	*	*	*	2143	0	0	

I 243  *	*	*	*	1832	*	*	1267	*	*	*	1720	*	*	*	*	*	*	*	*	243
       0	*	*	*	*	*	*	2143	0	0	

R 244  *	*	*	*	*	*	*	*	*	1832	*	*	*	*	1267	*	*	1720	*	*	244
       0	*	*	*	*	*	*	2143	0	0	

D 245  *	*	1267	1832	*	1720	*	*	*	*	*	*	*	*	*	*	*	*	*	*	245
       0	*	*	*	*	*	*	2143	0	0	

S 246  *	*	*	1832	*	1720	*	*	*	*	*	*	*	*	*	1267	*	*	*	*	246
       0	*	*	*	*	*	*	2143	0	0	

L 247  *	*	*	*	*	*	*	*	*	522	*	*	*	*	*	*	*	1720	*	*	247
       0	*	*	*	*	*	*	2143	0	0	

E 248  *	*	*	1267	*	*	*	*	1832	*	*	*	*	*	1720	*	*	*	*	*	248
       0	*	*	*	*	*	*	2143	0	0	

G 249  *	*	1720	1832	*	1267	*	*	*	*	*	*	*	*	*	*	*	*	*	*	249
       0	*	*	*	*	*	*	2143	0	0	

I 250  *	*	*	*	2117	*	*	378	*	*	*	*	*	*	*	*	*	*	*	*	250
       0	*	*	*	*	*	*	2143	0	0	

L 251  *	*	*	*	*	*	*	1720	1832	1267	*	*	*	*	*	*	*	*	*	*	251
       0	*	*	*	*	*	*	2143	0	0	

E 252  *	*	2117	378	*	*	*	*	*	*	*	*	*	*	*	*	*	*	*	*	252
       0	*	*	*	*	*	*	2143	0	0	

E 253  *	*	1720	522	*	*	*	*	*	*	*	*	*	*	*	*	*	*	*	*	253
       0	*	*	*	*	*	*	2143	0	0	

V 254  *	*	*	*	*	*	*	1832	*	1720	*	*	*	*	*	*	*	1267	*	*	254
       0	*	*	*	*	*	*	2143	0	0	

N 255  *	*	*	1832	*	*	*	*	*	*	*	1267	*	*	1720	*	*	*	*	*	255
       0	*	*	*	*	*	*	2143	0	0	

L 256  *	*	*	*	1720	*	*	*	*	1267	*	*	*	*	*	*	*	*	*	1832	256
       0	*	*	*	*	*	*	2143	0	0	

L 257  *	*	*	*	*	*	*	*	*	476	*	*	*	*	*	*	1832	*	*	*	257
       0	*	*	*	*	*	*	2143	0	0	

L 258  *	*	*	*	*	*	*	*	*	522	*	*	*	*	1720	*	*	*	*	*	258
       0	*	*	*	*	*	*	2143	0	0	

S 259  *	*	*	*	*	*	*	*	*	*	*	*	*	*	1832	476	*	*	*	*	259
       0	*	*	*	*	*	*	2143	0	0	

A 260  1267	*	1720	*	*	*	*	*	*	*	*	*	*	*	*	1832	*	*	*	*	260
       0	*	*	*	*	*	*	2143	0	0	

G 261  *	*	1832	*	*	1267	*	*	*	*	*	*	1720	*	*	*	*	*	*	*	261
       0	*	*	*	*	*	*	2143	0	0	

W 262  *	*	*	*	*	*	*	*	*	1720	*	*	*	*	*	*	*	1832	1267	*	262
       0	*	*	*	*	*	*	2143	0	0	

L 263  *	*	*	*	1832	*	*	*	*	1267	*	*	*	*	*	*	*	*	1720	*	263
       0	*	*	*	*	*	*	2143	0	0	

M 264  *	*	*	1720	*	*	*	*	*	*	1267	*	*	*	*	1832	*	*	*	*	264
       0	*	*	*	*	*	*	2143	0	0	

E 265  *	*	2117	378	*	*	*	*	*	*	*	*	*	*	*	*	*	*	*	*	265
       0	*	*	*	*	*	*	2143	0	0	

V 266  *	*	*	*	*	*	*	*	*	*	*	*	*	*	*	*	*	0	*	*	266
       0	*	*	*	*	*	*	2143	0	0	

G 267  *	*	*	*	*	0	*	*	*	*	*	*	*	*	*	*	*	*	*	*	267
       0	*	*	*	*	*	*	2143	0	0	

E 268  *	*	1832	1267	*	*	*	*	1720	*	*	*	*	*	*	*	*	*	*	*	268
       0	*	*	*	*	*	*	2143	0	0	

L 269  *	*	*	*	*	*	*	*	*	522	1720	*	*	*	*	*	*	*	*	*	269
       0	*	*	*	*	*	*	2143	0	0	

Q 270  *	*	*	*	*	*	*	*	1720	*	*	1832	*	1267	*	*	*	*	*	*	270
       0	*	*	*	*	*	*	2143	0	0	

V 271  *	*	*	*	1832	*	*	1720	*	*	*	*	*	*	*	*	*	1267	*	*	271
       0	*	*	*	*	*	*	2143	0	0	

F 272  *	*	*	*	378	*	*	*	*	2117	*	*	*	*	*	*	*	*	*	*	272
       0	*	*	*	*	*	*	2143	0	0	

P 273  *	*	*	*	*	*	*	*	*	*	*	*	0	*	*	*	*	*	*	*	273
       0	*	*	*	*	*	*	2143	0	0	

L 274  *	*	*	*	*	*	*	*	*	1267	*	*	*	*	*	1832	*	*	*	1720	274
       0	*	*	*	*	*	*	2143	0	0	

N 275  *	*	*	*	*	*	*	*	*	*	*	522	*	*	*	*	1720	*	*	*	275
       0	*	*	*	*	*	*	2143	0	0	

S 276  *	*	*	*	*	*	*	*	*	*	*	*	*	*	*	0	*	*	*	*	276
       0	*	*	*	*	*	*	2143	0	0	

Q 277  *	*	*	*	*	*	*	*	*	*	*	*	*	0	*	*	*	*	*	*	277
       0	*	*	*	*	*	*	2143	0	0	

V 278  *	*	*	*	*	*	*	*	*	*	*	*	*	*	*	*	1720	522	*	*	278
       0	*	*	*	*	*	*	2143	0	0	

L 279  *	*	*	*	*	*	*	*	*	0	*	*	*	*	*	*	*	*	*	*	279
       0	*	*	*	*	*	*	2143	0	0	

Q 280  *	*	*	*	*	*	*	*	*	1720	1832	*	*	1267	*	*	*	*	*	*	280
       0	*	*	*	*	*	*	2143	0	0	

K 281  *	*	*	*	*	*	*	*	0	*	*	*	*	*	*	*	*	*	*	*	281
       0	*	*	*	*	*	*	2143	0	0	

R 282  *	*	*	*	*	1720	*	*	1832	*	*	*	*	*	1267	*	*	*	*	*	282
       0	*	*	*	*	*	*	2143	0	0	

E 283  1832	*	*	476	*	*	*	*	*	*	*	*	*	*	*	*	*	*	*	*	283
       0	*	*	*	*	*	*	2143	0	0	

G 284  *	*	*	*	*	0	*	*	*	*	*	*	*	*	*	*	*	*	*	*	284
       0	*	*	*	*	*	*	2143	0	0	

Y 285  *	*	*	*	*	*	*	*	*	*	*	*	*	*	*	*	*	*	*	0	285
       0	*	*	*	*	*	*	2143	0	0	

R 286  *	*	*	*	*	*	*	*	*	*	*	*	*	*	0	*	*	*	*	*	286
       0	*	*	*	*	*	*	2143	0	0	

E 287  *	*	2117	378	*	*	*	*	*	*	*	*	*	*	*	*	*	*	*	*	287
       0	*	*	*	*	*	*	2143	0	0	

L 288  *	*	*	*	*	*	*	*	*	378	*	*	*	*	*	*	*	2117	*	*	288
       0	*	*	*	*	*	*	2143	0	0	

L 289  *	*	*	*	1832	*	*	*	*	476	*	*	*	*	*	*	*	*	*	*	289
       0	*	*	*	*	*	*	2143	0	0	

R 290  *	*	*	*	*	1720	*	*	*	*	*	*	*	1832	1267	*	*	*	*	*	290
       0	*	*	*	*	*	*	2143	0	0	

Y 291  *	*	*	*	*	*	*	1832	*	1720	*	*	*	*	*	*	*	*	*	1267	291
       0	*	*	*	*	*	*	2143	0	0	

Y 292  *	*	*	*	2117	*	*	*	*	*	*	*	*	*	*	*	*	*	*	378	292
       0	*	*	*	*	*	*	2143	0	0	

F 293  *	*	*	*	1267	*	*	*	*	*	*	*	*	1720	1832	*	*	*	*	*	293
       0	*	*	*	*	*	*	2143	0	0	

I 294  *	*	*	1720	*	*	*	1267	*	1832	*	*	*	*	*	*	*	*	*	*	294
       0	*	*	*	*	*	*	2143	0	0	

L 295  *	*	*	*	1720	*	*	*	*	522	*	*	*	*	*	*	*	*	*	*	295
       0	*	*	*	*	*	*	2143	0	0	

D 296  *	*	1267	*	*	*	1832	*	*	*	*	*	*	*	*	*	*	1720	*	*	296
       0	*	*	*	*	*	*	2143	0	0	

L 297  *	*	*	*	*	*	*	*	*	522	*	*	*	*	*	*	*	1720	*	*	297
       0	*	*	*	*	*	*	2143	0	0	

A 298  1267	*	*	*	*	*	*	*	*	*	*	*	*	*	1720	1832	*	*	*	*	298
       476	1832	*	0	*	*	*	2143	1000	0	

L 299  *	*	*	*	*	*	*	*	*	1267	1720	*	*	*	*	*	*	1832	*	*	299
       0	*	*	*	*	*	*	2143	0	0	

P 300  *	*	*	*	*	*	*	*	*	*	*	*	378	*	2117	*	*	*	*	*	300
       522	*	1720	*	*	*	*	2143	0	0	

F 301  *	*	*	*	720	*	*	*	*	*	*	*	*	*	1348	*	*	*	*	*	301
       0	*	*	*	*	0	*	1640	0	1000	

T 302  *	*	*	*	1720	*	*	1832	*	*	*	*	*	*	*	*	1267	*	*	*	302
       0	*	*	*	*	*	*	2143	0	0	

F 303  *	*	*	*	378	*	*	*	*	*	*	*	*	*	*	*	*	*	2117	*	303
       0	*	*	*	*	*	*	2143	0	0	

E 304  1720	*	*	522	*	*	*	*	*	*	*	*	*	*	*	*	*	*	*	*	304
       0	*	*	*	*	*	*	2143	0	0	

G 305  *	*	1832	*	*	1267	*	*	1720	*	*	*	*	*	*	*	*	*	*	*	305
       0	*	*	*	*	*	*	2143	0	0	

L 306  *	*	*	*	*	*	*	*	*	0	*	*	*	*	*	*	*	*	*	*	306
       0	*	*	*	*	*	*	2143	0	0	

E 307  *	*	1832	1267	*	*	*	*	*	*	*	*	*	*	1720	*	*	*	*	*	307
       0	*	*	*	*	*	*	2143	0	0	

D 308  *	*	1267	1720	*	*	*	*	*	1832	*	*	*	*	*	*	*	*	*	*	308
       0	*	*	*	*	*	*	2143	0	0	

A 309  378	*	*	*	*	*	*	*	*	*	*	*	*	*	*	2117	*	*	*	*	309
       0	*	*	*	*	*	*	2143	0	0	

I 310  *	*	*	*	1832	*	*	476	*	*	*	*	*	*	*	*	*	*	*	*	310
       0	*	*	*	*	*	*	2143	0	0	

R 311  *	*	1720	*	*	*	*	*	*	*	*	*	*	*	1267	1832	*	*	*	*	311
       378	2117	*	1000	1000	*	*	2143	1000	0	

E 312  *	*	*	1267	*	*	*	*	*	1832	*	1720	*	*	*	*	*	*	*	*	312
       0	*	*	*	*	*	*	2143	0	0	

R 313  *	*	*	*	*	*	*	*	1832	*	*	*	*	*	476	*	*	*	*	*	313
       0	*	*	*	*	*	*	2143	0	0	

D 314  *	*	378	*	*	*	*	*	*	*	*	*	*	*	2117	*	*	*	*	*	314
       0	*	*	*	*	*	*	2143	0	0	

L 315  *	*	*	*	*	*	*	1720	*	1267	1832	*	*	*	*	*	*	*	*	*	315
       0	*	*	*	*	*	*	2143	0	0	

A 316  378	*	*	*	*	*	*	*	*	*	*	*	*	*	*	2117	*	*	*	*	316
       0	*	*	*	*	*	*	2143	0	0	

E 317  *	*	*	1267	*	*	*	*	*	*	*	*	*	*	1720	*	1832	*	*	*	317
       0	*	*	*	*	*	*	2143	0	0	

L 318  *	*	*	*	*	*	*	*	*	0	*	*	*	*	*	*	*	*	*	*	318
       0	*	*	*	*	*	*	2143	0	0	

Y 319  *	*	*	*	*	*	*	*	*	*	*	*	*	*	*	*	*	*	1832	476	319
       0	*	*	*	*	*	*	2143	0	0	

E 320  *	*	*	0	*	*	*	*	*	*	*	*	*	*	*	*	*	*	*	*	320
       0	*	*	*	*	*	*	2143	0	0	

Y 321  *	*	*	*	*	*	*	*	*	*	*	*	*	*	*	*	*	*	*	0	321
       0	*	*	*	*	*	*	2143	0	0	

W 322  *	*	*	*	*	*	*	*	*	*	*	*	*	*	*	*	*	*	476	1832	322
       0	*	*	*	*	*	*	2143	0	0	

V 323  *	2117	*	*	*	*	*	*	*	*	*	*	*	*	*	*	*	378	*	*	323
       0	*	*	*	*	*	*	2143	0	0	

Y 324  *	*	*	*	1720	*	*	*	*	1832	*	*	*	*	*	*	*	*	*	1267	324
       0	*	*	*	*	*	*	2143	0	0	

F 325  *	*	*	*	476	*	*	1832	*	*	*	*	*	*	*	*	*	*	*	*	325
       0	*	*	*	*	*	*	2143	0	0	

R 326  *	*	*	1832	*	*	*	*	1720	*	*	*	*	*	1267	*	*	*	*	*	326
       0	*	*	*	*	*	*	2143	0	0	

I 327  *	*	*	*	*	*	*	522	*	1720	*	*	*	*	*	*	*	*	*	*	327
       0	*	*	*	*	*	*	2143	0	0	

L 328  *	*	*	*	*	*	*	*	*	522	*	*	*	*	*	*	*	1720	*	*	328
       0	*	*	*	*	*	*	2143	0	0	

R 329  *	*	*	*	*	*	*	*	1720	*	*	*	*	*	522	*	*	*	*	*	329
       0	*	*	*	*	*	*	2143	0	0	

E 330  *	*	*	378	*	*	*	2117	*	*	*	*	*	*	*	*	*	*	*	*	330
       0	*	*	*	*	*	*	2143	0	0	

L 331  *	*	*	*	1832	*	*	*	*	476	*	*	*	*	*	*	*	*	*	*	331
       0	*	*	*	*	*	*	2143	0	0	

E 332  *	*	*	476	*	*	*	*	1832	*	*	*	*	*	*	*	*	*	*	*	332
       0	*	*	*	*	*	*	2143	0	0	

D 333  *	*	1267	1832	*	*	*	*	1720	*	*	*	*	*	*	*	*	*	*	*	333
       0	*	*	*	*	*	*	2143	0	0	

I 334  *	*	*	*	*	*	*	476	1832	*	*	*	*	*	*	*	*	*	*	*	334
       0	*	*	*	*	*	*	2143	0	0	

T 335  *	*	*	*	1832	*	*	*	*	1720	*	*	*	*	*	*	1267	*	*	*	335
       0	*	*	*	*	*	*	2143	0	0	

G 336  *	*	*	*	*	0	*	*	*	*	*	*	*	*	*	*	*	*	*	*	336
       0	*	*	*	*	*	*	2143	0	0	

D 337  *	*	1267	1720	*	*	*	*	*	*	*	*	*	*	*	*	1832	*	*	*	337
       378	2117	*	2000	415	*	*	2143	1000	0	

R 338  *	*	*	*	*	*	*	*	1720	*	*	*	*	*	1267	*	*	*	*	1832	338
       0	*	*	*	*	*	*	2143	0	0	

D 339  *	*	1267	*	*	*	*	*	1832	*	*	1720	*	*	*	*	*	*	*	*	339
       0	*	*	*	*	*	*	2143	0	0	

V 340  *	*	*	*	*	*	*	2117	*	*	*	*	*	*	*	*	*	378	*	*	340
       0	*	*	*	*	*	*	2143	0	0	

F 341  *	*	*	*	1267	*	*	1832	*	*	*	*	*	*	1720	*	*	*	*	*	341
       0	*	*	*	*	*	*	2143	0	0	

I 342  *	*	*	*	*	*	*	378	*	*	*	*	*	*	*	*	*	2117	*	*	342
       0	*	*	*	*	*	*	2143	0	0	

R 343  *	*	1832	*	*	*	*	*	*	*	*	*	*	*	1267	*	1720	*	*	*	343
       0	*	*	*	*	*	*	2143	0	0	

D 344  *	*	1267	*	1832	*	*	1720	*	*	*	*	*	*	*	*	*	*	*	*	344
       0	*	*	*	*	*	*	2143	0	0	

E 345  *	*	*	378	*	2117	*	*	*	*	*	*	*	*	*	*	*	*	*	*	345
       0	*	*	*	*	*	*	2143	0	0	

W 346  *	*	*	1832	*	*	*	*	*	*	*	*	1720	*	*	*	*	*	1267	*	346
       0	*	*	*	*	*	*	2143	0	0	

R 347  1720	*	*	*	*	*	*	*	1832	*	*	*	*	*	1267	*	*	*	*	*	347
       476	*	1832	*	*	*	*	2143	0	0	

V 348  *	*	*	*	*	*	*	*	*	*	*	*	*	*	1242	*	*	793	*	*	348
       0	*	*	*	*	*	0	1665	0	1000	

R 349  *	*	*	*	*	1242	*	*	*	*	*	*	*	*	793	*	*	*	*	*	349
       0	*	*	*	*	0	*	1665	0	1000	

L 350  *	*	*	*	*	*	*	*	*	476	*	*	*	*	*	*	*	1832	*	*	350
       476	*	1832	*	*	*	*	2143	0	0	

R 351  *	*	*	*	*	*	*	*	*	*	*	*	*	*	793	1242	*	*	*	*	351
       0	*	*	*	*	0	*	1665	0	1000	

E 352  *	*	*	378	*	*	*	*	*	*	*	*	*	*	*	*	2117	*	*	*	352
       0	*	*	*	*	*	*	2143	0	0	

G 353  *	*	*	1720	*	522	*	*	*	*	*	*	*	*	*	*	*	*	*	*	353
       0	*	*	*	*	*	*	2143	0	0	

N 354  *	*	*	*	*	1720	*	*	1832	*	*	1267	*	*	*	*	*	*	*	*	354
       0	*	*	*	*	*	*	2143	0	0	

S 355  *	*	*	*	*	*	*	*	*	*	*	1720	*	*	*	1267	1832	*	*	*	355
       0	*	*	*	*	*	*	2143	0	0	

V 356  *	*	*	*	*	*	*	2117	*	*	*	*	*	*	*	*	*	378	*	*	356
       0	*	*	*	*	*	*	2143	0	0	

Y 357  *	*	*	*	*	*	*	*	*	2117	*	*	*	*	*	*	*	*	*	378	357
       0	*	*	*	*	*	*	2143	0	0	

R 358  1720	*	*	1832	*	*	*	*	*	*	*	*	*	*	1267	*	*	*	*	*	358
       0	*	*	*	*	*	*	2143	0	0	

E 359  *	*	*	378	2117	*	*	*	*	*	*	*	*	*	*	*	*	*	*	*	359
       0	*	*	*	*	*	*	2143	0	0	

S 360  1832	*	*	*	1720	*	*	*	*	*	*	*	*	*	*	1267	*	*	*	*	360
       0	*	*	*	*	*	*	2143	0	0	

M 361  *	*	*	*	*	*	*	*	1720	*	1267	*	*	1832	*	*	*	*	*	*	361
       0	*	*	*	*	*	*	2143	0	0	

D 362  *	*	1267	*	1832	1720	*	*	*	*	*	*	*	*	*	*	*	*	*	*	362
       378	2117	*	1000	1000	*	*	2143	1000	0	

K 363  *	*	*	2117	*	*	*	*	378	*	*	*	*	*	*	*	*	*	*	*	363
       0	*	*	*	*	*	*	2143	0	0	

I 364  *	*	*	*	1832	*	*	1267	*	*	*	*	*	*	*	*	*	*	1720	*	364
       0	*	*	*	*	*	*	2143	0	0	

A 365  1267	*	*	1832	*	*	*	*	*	*	*	*	*	*	1720	*	*	*	*	*	365
       0	*	*	*	*	*	*	2143	0	0	

L 366  *	*	*	*	*	*	*	*	*	476	*	1832	*	*	*	*	*	*	*	*	366
       0	*	*	*	*	*	*	2143	0	0	

S 367  *	*	1832	*	*	*	*	*	*	*	*	*	*	*	*	1267	*	*	*	1720	367
       0	*	*	*	*	*	*	2143	0	0	

Y 368  *	*	*	*	*	*	*	*	*	1832	*	*	*	*	*	*	*	*	*	476	368
       0	*	*	*	*	*	*	2143	0	0	

N 369  *	*	*	*	*	*	*	1832	*	*	*	476	*	*	*	*	*	*	*	*	369
       0	*	*	*	*	*	*	2143	0	0	

G 370  *	*	*	*	*	1267	*	*	*	1832	*	*	*	*	1720	*	*	*	*	*	370
       0	*	*	*	*	*	*	2143	0	0	

R 371  *	*	*	*	*	*	*	*	1720	*	*	*	*	*	1267	*	*	*	*	1832	371
       0	*	*	*	*	*	*	2143	0	0	

F 372  *	*	*	*	1267	*	*	*	*	1720	*	*	*	*	*	*	*	*	*	1832	372
       0	*	*	*	*	*	*	2143	0	0	

A 373  1267	*	*	*	*	*	*	*	*	*	*	*	*	1832	1720	*	*	*	*	*	373
       378	2117	*	1000	1000	*	*	2143	1000	0	

T 374  *	*	*	*	*	*	*	*	1832	*	*	*	1720	*	*	*	1267	*	*	*	374
       0	*	*	*	*	*	*	2143	0	0	

P 375  *	*	*	*	*	*	*	*	*	*	*	*	1267	*	1720	1832	*	*	*	*	375
       0	*	*	*	*	*	*	2143	0	0	

C 376  *	1267	*	*	*	*	*	*	1720	1832	*	*	*	*	*	*	*	*	*	*	376
       0	*	*	*	*	*	*	2143	0	0	

R 377  *	*	*	*	1720	*	*	*	*	*	*	*	*	*	1267	*	*	*	*	1832	377
       0	*	*	*	*	*	*	2143	0	0	

S 378  1832	*	*	*	*	*	*	*	*	*	*	*	*	*	*	476	*	*	*	*	378
       0	*	*	*	*	*	*	2143	0	0	

Y 379  *	*	*	*	*	*	*	*	*	*	*	*	*	*	*	*	*	*	*	0	379
       0	*	*	*	*	*	*	2143	0	0	

S 380  *	*	*	*	*	*	*	*	*	*	*	*	*	*	*	0	*	*	*	*	380
       476	1832	*	0	*	*	*	2143	1000	0	

L 381  *	*	*	*	*	*	*	*	*	522	*	*	*	*	*	*	*	1720	*	*	381
       0	*	*	*	*	*	*	2143	0	0	

P 382  *	*	*	*	*	*	*	*	*	*	*	*	1267	*	1832	1720	*	*	*	*	382
       0	*	*	*	*	*	*	2143	0	0	

F 383  *	*	*	*	522	*	*	*	*	1720	*	*	*	*	*	*	*	*	*	*	383
       0	*	*	*	*	*	*	2143	0	0	

K 384  *	*	*	*	*	*	*	*	476	*	*	*	*	*	1832	*	*	*	*	*	384
       0	*	*	*	*	*	*	2143	0	0	

P 385  *	*	*	*	*	*	*	*	*	*	*	*	0	*	*	*	*	*	*	*	385
       0	*	*	*	*	*	*	2143	0	0	

D 386  *	*	0	*	*	*	*	*	*	*	*	*	*	*	*	*	*	*	*	*	386
       0	*	*	*	*	*	*	2143	0	0	

F 387  *	*	*	*	378	*	*	*	*	*	*	*	*	*	*	*	*	*	*	2117	387
       0	*	*	*	*	*	*	2143	0	0	

S 388  *	*	*	*	*	*	*	*	*	*	*	*	*	*	*	476	*	*	*	1832	388
       0	*	*	*	*	*	*	2143	0	0	

I 389  *	*	*	*	*	*	*	1267	*	1720	*	*	*	*	*	*	*	1832	*	*	389
       0	*	*	*	*	*	*	2143	0	0	

L 390  *	*	*	*	1720	*	*	*	1832	1267	*	*	*	*	*	*	*	*	*	*	390
       0	*	*	*	*	*	*	2143	0	0	

V 391  *	*	*	*	1832	*	*	*	*	*	*	*	*	*	1720	*	*	1267	*	*	391
       378	2117	*	1585	585	*	*	2143	1000	0	

E 392  *	*	*	476	*	*	*	*	1832	*	*	*	*	*	*	*	*	*	*	*	392
       0	*	*	*	*	*	*	2143	0	0	

C 393  *	1267	1832	*	*	1720	*	*	*	*	*	*	*	*	*	*	*	*	*	*	393
       0	*	*	*	*	*	*	2143	0	0	

T 394  *	*	*	*	*	*	*	*	1720	*	*	1832	*	*	*	*	1267	*	*	*	394
       0	*	*	*	*	*	*	2143	0	0	

C 395  *	1267	*	*	*	*	*	*	*	*	*	*	*	*	1832	*	*	1720	*	*	395
       0	*	*	*	*	*	*	2143	0	0	

F 396  *	*	*	*	522	*	*	*	*	*	*	*	*	*	*	*	*	1720	*	*	396
       476	*	1832	*	*	*	*	2143	0	0	

I 397  *	*	*	*	*	1242	*	793	*	*	*	*	*	*	*	*	*	*	*	*	397
       0	*	*	*	*	0	*	1665	0	1000	

H 398  *	*	*	*	*	*	1267	1832	*	*	*	*	*	*	*	*	*	1720	*	*	398
       0	*	*	*	*	*	*	2143	0	0	

F 399  *	*	*	*	378	*	*	*	*	2117	*	*	*	*	*	*	*	*	*	*	399
       0	*	*	*	*	*	*	2143	0	0	

D 400  *	*	0	*	*	*	*	*	*	*	*	*	*	*	*	*	*	*	*	*	400
       0	*	*	*	*	*	*	2143	0	0	

A 401  0	*	*	*	*	*	*	*	*	*	*	*	*	*	*	*	*	*	*	*	401
       0	*	*	*	*	*	*	2143	0	0	

K 402  *	*	*	*	*	*	*	*	0	*	*	*	*	*	*	*	*	*	*	*	402
       0	*	*	*	*	*	*	2143	0	0	

F 403  *	*	*	*	378	*	*	*	*	*	*	*	*	*	*	*	*	*	*	2117	403
       0	*	*	*	*	*	*	2143	0	0	

R 404  *	*	*	*	*	*	*	*	1720	*	*	*	*	*	522	*	*	*	*	*	404
       476	*	1832	*	*	*	*	2143	0	0	

S 405  *	*	*	*	*	*	*	*	*	1242	*	*	*	*	*	793	*	*	*	*	405
       0	*	*	*	*	*	0	1665	0	1000	

T 406  *	*	*	1242	*	*	*	*	*	*	*	*	*	*	*	*	793	*	*	*	406
       0	*	*	*	*	*	0	1665	0	1000	

V 407  *	*	*	*	*	*	*	*	*	1242	*	*	*	*	*	*	*	793	*	*	407
       0	*	*	*	*	*	0	1665	0	1000	

R 408  *	*	*	*	*	*	*	*	*	*	*	*	*	*	793	*	*	1242	*	*	408
       0	*	*	*	*	*	0	1665	0	1000	

P 409  *	*	1242	*	*	*	*	*	*	*	*	*	793	*	*	*	*	*	*	*	409
       0	*	*	*	*	*	0	1665	0	1000	

D 410  *	*	793	*	*	*	*	*	*	*	*	*	*	*	*	*	*	1242	*	*	410
       0	*	*	*	*	*	0	1665	0	1000	

D 411  *	*	0	*	*	*	*	*	*	*	*	*	*	*	*	*	*	*	*	*	411
       0	*	*	*	*	0	*	1665	0	1000	

L 412  *	*	*	*	*	*	*	1832	*	1267	*	*	*	*	1720	*	*	*	*	*	412
       0	*	*	*	*	*	*	2143	0	0	

F 413  *	*	*	*	378	*	*	*	*	*	*	*	*	*	*	*	*	*	*	2117	413
       0	*	*	*	*	*	*	2143	0	0	

E 414  1720	*	*	522	*	*	*	*	*	*	*	*	*	*	*	*	*	*	*	*	414
       0	*	*	*	*	*	*	2143	0	0	

S 415  *	*	1720	*	*	*	*	*	*	*	*	1832	*	*	*	1267	*	*	*	*	415
       0	*	*	*	*	*	*	2143	0	0	

I 416  *	*	*	1720	*	*	*	1267	*	*	*	1832	*	*	*	*	*	*	*	*	416
       0	*	*	*	*	*	*	2143	0	0	

D 417  *	*	476	1832	*	*	*	*	*	*	*	*	*	*	*	*	*	*	*	*	417
       0	*	*	*	*	*	*	2143	0	0	

K 418  *	*	*	*	*	*	*	*	378	*	2117	*	*	*	*	*	*	*	*	*	418
       0	*	*	*	*	*	*	2143	0	0	

R 419  *	*	1832	1720	*	*	*	*	*	*	*	*	*	*	1267	*	*	*	*	*	419
       0	*	*	*	*	*	*	2143	0	0	

D 420  *	*	1267	*	*	*	*	*	*	1832	1720	*	*	*	*	*	*	*	*	*	420
       0	*	*	*	*	*	*	2143	0	0	

S 421  *	*	*	1720	*	*	*	*	*	1832	*	*	*	*	*	1267	*	*	*	*	421
       0	*	*	*	*	*	*	2143	0	0	

E 422  *	*	*	476	*	*	*	*	*	*	*	*	*	1832	*	*	*	*	*	*	422
       0	*	*	*	*	*	*	2143	0	0	

N 423  *	*	*	2117	*	*	*	*	*	*	*	378	*	*	*	*	*	*	*	*	423
       476	*	1832	*	*	*	*	2143	0	0	

E 424  *	*	*	793	*	*	*	*	*	*	*	*	1242	*	*	*	*	*	*	*	424
       793	1242	*	0	*	*	0	1665	1000	1000	

L 425  *	*	*	*	*	*	*	1242	*	793	*	*	*	*	*	*	*	*	*	*	425
       0	*	*	*	*	*	0	1665	0	1000	

E 426  *	*	*	0	*	*	*	*	*	*	*	*	*	*	*	*	*	*	*	*	426
       0	*	*	*	*	*	0	1665	0	1000	

R 427  *	*	*	*	*	*	*	*	*	*	*	*	*	*	793	*	1242	*	*	*	427
       0	*	*	*	*	*	0	1665	0	1000	

R 428  *	*	*	*	*	*	*	*	*	*	*	*	*	*	793	*	*	*	1242	*	428
       0	*	*	*	*	*	0	1665	0	1000	

F 429  1242	*	*	*	793	*	*	*	*	*	*	*	*	*	*	*	*	*	*	*	429
       0	*	*	*	*	*	0	1665	0	1000	

R 430  *	*	*	*	*	*	*	*	1242	*	*	*	*	*	793	*	*	*	*	*	430
       0	*	*	*	*	*	0	1665	0	1000	

D 431  *	*	793	*	*	*	*	*	*	1242	*	*	*	*	*	*	*	*	*	*	431
       0	*	*	*	*	*	0	1665	0	1000	

G 432  *	*	*	1242	*	793	*	*	*	*	*	*	*	*	*	*	*	*	*	*	432
       0	*	*	*	*	*	0	1665	0	1000	

D 433  *	*	0	*	*	*	*	*	*	*	*	*	*	*	*	*	*	*	*	*	433
       0	*	*	*	*	*	0	1665	0	1000	

V 434  *	*	*	*	*	*	*	1242	*	*	*	*	*	*	*	*	*	793	*	*	434
       0	*	*	*	*	*	0	1665	0	1000	

Y 435  *	*	*	*	*	*	*	*	*	*	*	*	*	*	*	*	*	*	*	0	435
       0	*	*	*	*	*	0	1665	0	1000	

K 436  *	*	*	*	*	*	*	*	0	*	*	*	*	*	*	*	*	*	*	*	436
       0	*	*	*	*	0	*	1665	0	1000	

M 437  *	*	*	*	*	*	*	*	*	*	0	*	*	*	*	*	*	*	*	*	437
       0	*	*	*	*	*	*	2143	0	0	

H 438  *	*	*	*	*	*	0	*	*	*	*	*	*	*	*	*	*	*	*	*	438
       0	*	*	*	*	*	*	2143	0	0	

S 439  *	*	*	*	*	*	*	*	*	*	*	*	*	*	*	1267	1720	*	*	1832	439
       0	*	*	*	*	*	*	2143	0	0	

Y 440  *	*	*	*	*	*	*	*	*	*	*	*	*	*	*	*	*	*	*	0	440
       0	*	*	*	*	*	*	2143	0	0	

R 441  *	*	*	*	*	*	*	*	2117	*	*	*	*	*	378	*	*	*	*	*	441
       0	*	*	*	*	*	*	2143	0	0	

D 442  *	*	0	*	*	*	*	*	*	*	*	*	*	*	*	*	*	*	*	*	442
       0	*	*	*	*	*	*	2143	0	0	

A 443  476	*	*	*	*	1832	*	*	*	*	*	*	*	*	*	*	*	*	*	*	443
       0	*	*	*	*	*	*	2143	0	0	

L 444  *	*	*	*	*	*	*	2117	*	378	*	*	*	*	*	*	*	*	*	*	444
       0	*	*	*	*	*	*	2143	0	0	

L 445  *	*	*	*	*	*	*	*	1832	1267	*	*	*	*	1720	*	*	*	*	*	445
       0	*	*	*	*	*	*	2143	0	0	

R 446  *	1720	*	*	*	*	*	*	*	*	*	*	*	*	1267	*	*	1832	*	*	446
       0	*	*	*	*	*	*	2143	0	0	

S 447  *	*	*	*	*	*	*	*	1720	*	*	*	*	*	*	1267	1832	*	*	*	447
       0	*	*	*	*	*	*	2143	0	0	

V 448  *	*	*	*	1720	*	*	*	*	*	*	*	*	*	*	1832	*	1267	*	*	448
       378	2117	*	0	*	*	*	2143	1000	0	

A 449  0	*	*	*	*	*	*	*	*	*	*	*	*	*	*	*	*	*	*	*	449
       0	*	*	*	*	*	*	2143	0	0	

V 450  *	*	*	*	*	*	*	*	*	*	*	*	*	*	*	*	*	378	*	2117	450
       0	*	*	*	*	*	*	2143	0	0	

I 451  1832	*	*	*	*	*	*	1267	*	*	*	*	*	*	*	*	*	1720	*	*	451
       0	*	*	*	*	*	*	2143	0	0	

L 452  *	*	*	*	*	*	*	*	*	476	*	*	*	*	*	*	*	1832	*	*	452
       0	*	*	*	*	*	*	2143	0	0	

Y 453  *	1832	*	*	*	*	*	*	*	*	*	*	*	*	*	*	*	*	*	476	453
       0	*	*	*	*	*	*	2143	0	0	

P 454  *	*	*	*	1832	*	*	*	*	*	*	*	476	*	*	*	*	*	*	*	454
       0	*	*	*	*	*	*	2143	0	0	

G 455  *	*	*	*	*	0	*	*	*	*	*	*	*	*	*	*	*	*	*	*	455
       0	*	*	*	*	*	*	2143	0	0	

D 456  *	*	1267	1832	*	*	*	*	*	*	*	*	*	*	*	1720	*	*	*	*	456
       0	*	*	*	*	*	*	2143	0	0	

K 457  *	*	*	2117	*	*	*	*	378	*	*	*	*	*	*	*	*	*	*	*	457
       0	*	*	*	*	*	*	2143	0	0	

D 458  *	*	1267	*	*	*	*	*	*	*	*	1832	*	*	*	1720	*	*	*	*	458
       0	*	*	*	*	*	*	2143	0	0	

V 459  *	*	*	*	*	*	*	*	1832	*	*	*	*	*	*	*	*	476	*	*	459
       0	*	*	*	*	*	*	2143	0	0	

L 460  *	*	*	*	1720	*	*	*	*	1267	*	*	*	*	1832	*	*	*	*	*	460
       0	*	*	*	*	*	*	2143	0	0	

F 461  *	*	*	*	476	*	*	*	*	*	*	*	*	*	*	*	*	1832	*	*	461
       0	*	*	*	*	*	*	2143	0	0	

S 462  *	*	1720	*	*	*	*	*	*	1832	*	*	*	*	*	1267	*	*	*	*	462
       0	*	*	*	*	*	*	2143	0	0	

E 463  1720	*	*	1267	1832	*	*	*	*	*	*	*	*	*	*	*	*	*	*	*	463
       0	*	*	*	*	*	*	2143	0	0	

G 464  *	*	*	*	*	522	*	*	1720	*	*	*	*	*	*	*	*	*	*	*	464
       0	*	*	*	*	*	*	2143	0	0	

R 465  *	*	*	*	*	2117	*	*	*	*	*	*	*	*	378	*	*	*	*	*	465
       476	*	1832	*	*	*	*	2143	0	0	

G 466  *	*	*	*	*	0	*	*	*	*	*	*	*	*	*	*	*	*	*	*	466
       0	*	*	*	*	*	0	1665	0	1000	

E 467  *	*	*	793	*	*	*	*	1242	*	*	*	*	*	*	*	*	*	*	*	467
       0	*	*	*	*	*	0	1665	0	1000	

V 468  *	*	*	*	*	*	*	1242	*	*	*	*	*	*	*	*	*	793	*	*	468
       0	*	*	*	*	*	0	1665	0	1000	

P 469  *	*	1242	*	*	*	*	*	*	*	*	*	793	*	*	*	*	*	*	*	469
       0	*	*	*	*	*	0	1665	0	1000	

S 470  *	*	*	*	*	1242	*	*	*	*	*	*	*	*	*	793	*	*	*	*	470
       0	*	*	*	*	*	0	1665	0	1000	

V 471  *	*	*	*	*	*	*	*	*	*	*	*	*	*	*	*	*	0	*	*	471
       0	*	*	*	*	*	0	1665	0	1000	

G 472  *	*	*	*	*	793	*	*	*	*	*	*	*	*	*	1242	*	*	*	*	472
       0	*	*	*	*	0	*	1665	0	1000	

A 473  1267	*	*	*	*	*	*	*	*	1720	*	*	*	*	1832	*	*	*	*	*	473
       0	*	*	*	*	*	*	2143	0	0	

F 474  1720	*	*	*	1267	*	*	*	*	*	1832	*	*	*	*	*	*	*	*	*	474
       0	*	*	*	*	*	*	2143	0	0	

E 475  *	*	*	378	*	*	*	*	*	*	*	*	2117	*	*	*	*	*	*	*	475
       0	*	*	*	*	*	*	2143	0	0	

L 476  *	*	*	*	*	*	*	1720	*	1267	*	*	*	*	*	*	*	1832	*	*	476
       0	*	*	*	*	*	*	2143	0	0	

R 477  *	*	*	*	*	*	*	1720	1832	*	*	*	*	*	1267	*	*	*	*	*	477
       0	*	*	*	*	*	*	2143	0	0	

P 478  *	*	*	*	*	1720	*	*	*	*	*	1832	1267	*	*	*	*	*	*	*	478
       0	*	*	*	*	*	*	2143	0	0	

G 479  *	*	*	*	*	1267	*	*	1720	*	*	*	*	1832	*	*	*	*	*	*	479
       0	*	*	0	*	*	*	2143	0	0	

//
