# Supplementary material for: The PD-(D/E)XK superfamily revisited: identification of new members among proteins involved in DNA metabolism and functional predictions for domains of (hitherto) unknown function
Source: BMC Bioinformatics. 2005 Jul 12;6:172. doi: 10.1186/1471-2105-6-172 (PMC1189080; doi:10.1186/1471-2105-6-172)
Supplement: Additional File 1 — An archive file in the zip format, which includes Hidden Markov Models of sequence & secondary structure profiles of PD-(D/E)XK nuclease families analyzed in this article (those known used as queries and newly identified ones). HMMs are in the format of the HHsearch program. The same data are available for download from the authors' FTP server: [file 1471-2105-6-172-S1.zip › hhsearch_pdexk_profiles/results/known/pfam03838.hhm]

NAME  pfam03838 RecU Recombination protein U.
FAM   
FILE  pfam03838
COM   /cluster/usr/soeding/hh/hhmake -i /cluster/databases/hhpred/new_dbs/cdd_21Feb05/pfam03838.a3m 
DATE  Wed Feb 23 06:48:33 2005
LENG  167 match states, 167 columns in multiple alignment
FILT  13 out of 15 sequences passed filter (max seq id>=90%, coverage>=0%, min seq id with query=0%, Ndiff=0%)
NEFF  2.9 
SEQ
>ss_pred
CCCCCHHHHHHHHHHHHHCCCEEEEEECCCCEEEEEECCCCCCCEEEECCEEECCCEEEEEEEEEEEEEEEEHHHHCCCCCCCHHHHHHHHHHHHHHHHH
CCCEEEEEEEEECCCEEEEECHHHHHHHHHHHCCCCCCCHHHHHHCCEECCCCCCCCCCHHHHHHCC
>ss_conf
9987789999999988520680589844886168970477554106643425336401043355016776100341686226455424899999999976
4986899999952542785428899999996078613568888623646147888887768876309
>Cons-pfam03838
NRGMxlExxINxtnxxylxxxxAvihKkptPvqivxvdypxrsxaxIxeayfxqxSttDYxGvYkGxyidFEAKeTxxktsFplxnihxHQixhmxxixx
qxGixFxlixFxxxxexyxlxxxxlixxxxxxxgxKSIpxxxixxnxxxixxxxxpxixylxxixxx
>pfam03838 RecU Recombination protein U.
NRGMSLEKLINQTNDYYLLHGLAVIHKKPTPVQIVKVDYPKRSAAVIKEAYFRQKSTTDYNGVYKGRYIDFEAKETRNKTSFPLKNIHPHQIEHMKQILA
QGGICFVLIHFSTLDEVYLLPAKKLINFWKEQKGRKSIPLEWIEKNGYEIELGYPPRIDYLKIVDQL
>gi|7674177 Recombination protein U homolog (Penicillin-binding protein-related factor A homolog) (PBP related factor A homolog)
GRGMSLEKDIEHSNTFYLKSDIAVIHKKPTPVQIVNVNYPKRSKAVINEAYFRTPSTTDYNGVYQGYYIDFEAKETKNKTSFPLNNIHDHQVEHMKNAYQ
QKGIVFLMIRFKTLDEVYLLPYSKFEVFWKRYKdnIKKSITVDEIRKNGYHIPYQYQPRLDYLKAVDKL
>gi|20139772 Recombination protein U homolog
NRGMTLESDINETNSYYLTHGRAVIHKKPTPVQIVNVDYPKRSAAVIKEAYFKQPSTTDYNGVYRGKYLDFEAKETRNKTSFPIQNFHEHQMEHMKKVLA
QDGICFVIVRFTTFDETYLLDASHVIKAFETKEtKRKSIPKSYIDSYGHLIKIGYHPRVDYLHVVDQV
>gi|12214168 penicillin binding protein related factor A [Enterococcus hirae]
NRGMRFEEAINESNQYYLAHQVAVIHKKPTPIQIVKVDYPRRSAAVIKEAYFSQASTTDYNGVYRGFYLDFEAKETKNKTSFPFKNFHAHQIDHMEACLK
QQGICFVLLWFSTLKRCFYLDSTYLIDYWHAQKdqGKKSLPLSLIEKIGIEIQTGFSPRIPYLKAVDQY
>gi|22001898 Recombination protein U homolog
NRGMSFEAAINATNDYYLSRQIAVIHKKPTPVQIVKVDYPKRSRAKIVEAYFRQASTTDYCGVYKGHYVDFEAKETRQKTAMPMKNFHLHQIEHMACVLH
QKGICFVLLHFSTLKETYYLPAQALISFYQIDNGSKSMPIDYIRKNGFKVAFGAFPQVPYLNIIEQN
>gi|22001899 Recombination protein U homolog
KRGMNFEAEINATNEYYLSRGLAVIHKKPTPIQIVKVDYPQRSRAKITEAYFRQASTTDYSGVYKGHYIDFEAKETQQKTVFPLKNFHEHQIVHMSNVLA
QGGIAFVLLHFARLNETYLLPSSCLITFYYEKGGLKSIPLSHIRENGYKIETNHIPRIPYLEIVNKL
>gi|22001897 Recombination protein U homolog
NRGMFLEKVINQSIDFYNLNDLALFEKKATP----KVS---KTSGVIIHK---K-STVDYIGIYQGIFIAFEAKSFSGK-NFSLSNIKNHQHEYLEKINK
HKGLGFYFFFHEDEEKFYLMESKKLNNLT-----KKSISIEQIKKNALQIELSFPGIVDFLPWVKSL
>gi|10176163 penicillin-binding protein [Bacillus halodurans]
NRGMSFEQLVEYTNRCYFIKGMADVRKVATPVKVLRI-----SKGRIRDGFFEKKSTVDFIGVSHGRAIAFDAKSTRNRTRFPLSNIEPHQMAFLKSWKD
QGAIAFFLVEFVKHQEVYFLPYREAEKWWEEAGegGRKSIPYEWFVQNCDLVRPDKGIPLHYLKCLG--
>gi|2496401 Recombination protein U homolog
NRGMLLETIVNQTIARLKDHPDIWLEKRFLPIKPIAFR-----HAHVSGN-VSQKSKTDYYGIYKGMYFDFEAKQTNKS-NFPIAQIAEHQLNHLKRIDQ
IGGVSFLLIYFQTKDQIFAFHTKDLLETIKNQE-SKTIKRELIEQKSQKVPLLYPGIIDLISIIQSF
>gi|22001900 Recombination protein U homolog
NNGMHLEVLINKSISLFNLQYQAFFKKRCVDIIIKNID-----NSYVQGK-IKQKSETDYYGFYKGDYFDFEAKQTNKN-SFLIKQIQPHQLAHLYLIHK
NSGFSFLIICFINYNLYFIITFQQLINYYQKTK-RKSIPFQWFKDQCIELEIIFPGVINFKKMINDL
#
NULL   3706	5728	4211	4064	4839	3729	4763	4308	4069	3323	5509	4640	4464	4938	4285	4423	3815	3783	6325	4665	
AVER   4317	6748	4518	4138	3905	4379	4802	3456	3319	3816	5959	4301	4626	4169	4561	4203	4496	4274	7014	3971	
HMM    A	C	D	E	F	G	H	I	K	L	M	N	P	Q	R	S	T	V	W	Y	
       M->M	M->I	M->D	I->M	I->I	D->M	D->D	Neff	Neff_I	Neff_D
       0	*	*	0	*	0	*	99999	99999	99999	
N 1    *	*	*	*	*	3797	*	*	4033	*	*	206	*	*	*	*	*	*	*	*	1
       0	*	*	*	*	*	*	2936	0	0	

R 2    *	*	*	*	*	*	*	*	*	*	*	3088	*	*	181	*	*	*	*	*	2
       0	*	*	*	*	*	*	2936	0	0	

G 3    *	*	*	*	*	0	*	*	*	*	*	*	*	*	*	*	*	*	*	*	3
       0	*	*	*	*	*	*	2936	0	0	

M 4    *	*	*	*	*	*	*	*	*	*	0	*	*	*	*	*	*	*	*	*	4
       0	*	*	*	*	*	*	2936	0	0	

S 5    *	*	4058	*	3271	*	3088	*	*	3106	*	4033	*	*	4060	1483	3013	*	*	*	5
       0	*	*	*	*	*	*	2936	0	0	

L 6    *	*	*	*	1232	*	*	*	*	800	*	*	*	*	*	*	*	*	*	*	6
       0	*	*	*	*	*	*	2936	0	0	

E 7    *	*	*	0	*	*	*	*	*	*	*	*	*	*	*	*	*	*	*	*	7
       0	*	*	*	*	*	*	2936	0	0	

K 8    3040	*	4033	3059	*	*	*	*	1846	*	*	*	*	3027	*	3993	3106	3088	*	*	8
       0	*	*	*	*	*	*	2936	0	0	

L 9    2470	*	2352	4033	*	*	*	3106	*	1830	4021	*	*	*	*	*	*	3271	*	*	9
       0	*	*	*	*	*	*	2936	0	0	

I 10   *	*	*	*	*	*	*	514	*	4033	*	*	*	*	*	*	*	2066	*	*	10
       0	*	*	*	*	*	*	2936	0	0	

N 11   *	*	*	2361	*	*	*	*	*	*	*	312	*	*	*	*	*	*	*	*	11
       0	*	*	*	*	*	*	2936	0	0	

Q 12   2449	*	*	2443	*	*	3797	*	3088	*	*	*	*	1640	*	*	*	*	*	3027	12
       0	*	*	*	*	*	*	2936	0	0	

T 13   *	*	*	*	*	*	*	*	*	*	*	*	*	*	*	1275	769	*	*	*	13
       0	*	*	*	*	*	*	2936	0	0	

N 14   *	*	*	*	*	*	*	1568	*	*	*	594	*	*	*	*	*	*	*	*	14
       0	*	*	*	*	*	*	2936	0	0	

D 15   3106	*	1907	4033	*	*	*	*	4033	*	*	*	*	3059	3027	2470	3797	*	*	*	15
       0	*	*	*	*	*	*	2936	0	0	

Y 16   *	3027	*	*	2510	*	*	*	*	3088	*	*	*	*	3106	*	*	*	*	1095	16
       0	*	*	*	*	*	*	2936	0	0	

Y 17   *	*	*	*	3088	*	*	*	*	3106	*	*	*	*	*	*	*	*	*	384	17
       0	*	*	*	*	*	*	2936	0	0	

L 18   *	*	*	*	3027	*	*	*	3106	889	*	2176	*	*	*	*	*	*	*	*	18
       0	*	*	*	*	*	*	2936	0	0	

L 19   4060	*	3106	*	*	*	*	3027	3797	1634	*	*	*	*	*	2449	3013	*	*	*	19
       0	*	*	*	*	*	*	2936	0	0	

H 20   *	*	*	*	*	*	1550	*	3027	*	*	2154	*	3088	3040	3797	*	*	*	*	20
       0	*	*	*	*	*	*	2936	0	0	

G 21   *	*	2510	*	*	1518	*	*	4058	*	*	*	3106	2462	*	*	*	*	*	3088	21
       0	*	*	*	*	*	*	2936	0	0	

L 22   *	*	3106	*	*	*	*	2370	*	1904	3027	*	*	2493	3993	*	*	4060	*	*	22
       0	*	*	*	*	*	*	2936	0	0	

A 23   178	*	*	*	*	*	*	3106	*	*	*	*	*	*	*	*	*	*	*	*	23
       0	*	*	*	*	*	*	2936	0	0	

V 24   *	*	3027	*	3088	*	*	*	*	3271	*	*	*	*	*	*	*	889	3106	*	24
       0	*	*	*	*	*	*	2936	0	0	

I 25   *	*	*	*	2176	*	*	1059	*	3106	*	*	*	*	*	*	*	2452	*	*	25
       0	*	*	*	*	*	*	2936	0	0	

H 26   *	*	*	2186	*	*	889	*	3088	*	*	*	*	*	3027	*	*	*	*	*	26
       0	*	*	*	*	*	*	2936	0	0	

K 27   *	*	*	*	*	*	*	*	0	*	*	*	*	*	*	*	*	*	*	*	27
       0	*	*	*	*	*	*	2936	0	0	

K 28   *	*	*	*	*	*	*	*	636	*	*	*	*	*	2097	*	*	3027	*	*	28
       0	*	*	*	*	*	*	2936	0	0	

P 29   2144	3088	*	*	3106	*	*	*	*	*	*	*	889	*	*	*	*	*	*	*	29
       0	*	*	*	*	*	*	2936	0	0	

T 30   *	*	*	*	*	*	*	*	*	3106	*	*	*	*	*	*	384	3088	*	*	30
       0	*	*	*	*	*	*	2936	0	0	

P 31   *	*	3088	*	*	*	*	*	*	*	*	*	181	*	*	*	*	*	*	*	31
       158	*	3271	*	*	*	*	2936	0	0	

V 32   *	*	*	*	*	*	*	1115	*	*	*	*	*	*	*	*	*	894	*	*	32
       0	*	*	*	*	*	0	2776	0	1000	

Q 33   *	*	*	*	*	*	*	2916	1897	*	*	*	*	739	*	*	*	*	*	*	33
       0	*	*	*	*	*	0	2776	0	1000	

I 34   *	*	*	*	*	*	*	451	*	*	*	*	2959	*	*	*	*	2838	*	*	34
       0	*	*	*	*	*	0	2776	0	1000	

V 35   *	*	*	*	*	*	*	2959	2916	2838	*	*	*	*	*	*	*	739	*	*	35
       0	*	*	*	*	0	*	2776	0	1000	

K 36   3106	*	*	*	*	*	*	*	1373	*	*	1673	*	*	2440	*	*	*	*	*	36
       0	*	*	*	*	*	*	2936	0	0	

V 37   *	*	*	*	3106	*	*	2057	*	*	*	*	*	*	*	*	*	636	*	*	37
       189	*	3027	*	*	*	*	2936	0	0	

D 38   *	*	747	*	*	*	3888	*	*	*	*	3572	*	*	2932	3042	*	*	*	*	38
       701	*	1378	*	*	*	0	2727	0	1000	

Y 39   *	*	*	*	*	*	*	*	*	*	*	*	*	*	*	*	*	*	*	0	39
       0	*	*	*	*	*	0	1924	0	2412	

P 40   *	*	*	*	*	*	*	*	*	*	*	*	0	*	*	*	*	*	*	*	40
       0	*	*	*	*	*	0	1924	0	2412	

K 41   *	*	*	*	*	*	*	*	568	*	*	*	*	2190	3232	*	*	*	*	*	41
       0	*	*	*	*	2085	388	1924	0	2412	

R 42   *	*	*	*	*	*	*	*	2512	*	*	*	*	*	278	*	*	*	*	*	42
       0	*	*	*	*	1557	599	2199	0	2102	

S 43   *	*	*	*	*	*	*	*	*	*	*	*	*	*	*	224	2800	*	*	*	43
       0	*	*	*	*	0	*	2460	0	1553	

A 44   1812	*	*	*	*	*	3106	*	2361	*	*	3088	*	*	2449	3271	*	*	*	*	44
       0	*	*	*	*	*	*	2936	0	0	

A 45   608	*	*	*	*	2144	*	*	*	*	*	*	*	*	*	3088	*	*	*	*	45
       0	*	*	*	*	*	*	2936	0	0	

V 46   *	*	*	*	*	*	3106	*	2449	*	*	*	*	*	3027	*	*	1119	*	3088	46
       0	*	*	*	*	*	*	2936	0	0	

I 47   *	*	*	*	*	*	*	384	*	*	*	*	*	*	*	*	*	2097	*	*	47
       0	*	*	*	*	*	*	2936	0	0	

K 48   *	*	*	*	*	*	*	3271	1812	*	*	3797	*	3088	3027	3106	4033	3034	*	*	48
       0	*	*	*	*	*	*	2936	0	0	

E 49   *	*	3027	889	*	2097	3271	*	*	*	*	*	*	*	*	*	*	*	*	*	49
       0	*	*	*	*	*	*	2936	0	0	

A 50   889	*	*	*	*	3027	*	*	2176	*	*	3106	*	*	*	*	*	*	*	*	50
       594	*	1568	*	*	*	*	2936	0	0	

Y 51   *	*	*	*	2381	*	*	*	*	*	*	*	*	*	*	*	*	*	*	308	51
       0	*	*	*	*	553	1651	2233	0	1982	

F 52   *	*	*	*	437	*	*	2916	*	*	*	*	*	*	*	*	*	2959	*	*	52
       0	*	*	*	*	*	0	2776	0	1000	

R 53   *	*	*	2838	*	*	*	*	1886	*	*	*	*	*	1339	2363	*	*	*	*	53
       0	*	*	*	*	0	*	2776	0	1000	

Q 54   *	*	*	*	*	*	*	*	2144	*	*	*	*	511	*	*	3797	*	*	*	54
       158	*	3271	*	*	*	*	2936	0	0	

K 55   1586	*	*	*	*	*	*	*	1159	*	*	*	2732	*	*	3866	*	*	*	*	55
       0	*	*	*	*	0	*	2776	0	1000	

S 56   *	*	*	*	*	*	*	*	*	*	*	*	*	*	*	0	*	*	*	*	56
       0	*	*	*	*	*	*	2936	0	0	

T 57   *	*	*	3088	*	*	*	*	3106	*	*	*	*	*	*	*	384	*	*	*	57
       0	*	*	*	*	*	*	2936	0	0	

T 58   *	*	*	*	*	*	*	*	*	*	*	*	*	*	*	*	370	2144	*	*	58
       0	*	*	*	*	*	*	2936	0	0	

D 59   *	*	0	*	*	*	*	*	*	*	*	*	*	*	*	*	*	*	*	*	59
       0	*	*	*	*	*	*	2936	0	0	

Y 60   *	*	*	*	3027	*	*	*	*	*	*	*	*	*	*	*	*	*	*	189	60
       0	*	*	*	*	*	*	2936	0	0	

N 61   *	4048	*	*	*	*	*	2144	*	*	*	1487	*	*	*	3027	*	*	*	2097	61
       0	*	*	*	*	*	*	2936	0	0	

G 62   *	*	*	*	*	0	*	*	*	*	*	*	*	*	*	*	*	*	*	*	62
       0	*	*	*	*	*	*	2936	0	0	

V 63   *	*	*	*	3088	*	*	1832	*	*	*	*	*	*	*	*	*	733	*	*	63
       0	*	*	*	*	*	*	2936	0	0	

Y 64   *	*	*	*	*	*	*	*	*	*	*	*	*	*	*	3027	*	*	*	189	64
       0	*	*	*	*	*	*	2936	0	0	

K 65   *	*	4021	*	*	*	3027	*	1129	*	*	*	*	2085	3026	*	*	*	*	*	65
       0	*	*	*	*	*	*	2936	0	0	

G 66   *	*	*	*	*	0	*	*	*	*	*	*	*	*	*	*	*	*	*	*	66
       0	*	*	*	*	*	*	2936	0	0	

R 67   *	*	3088	*	4060	*	3040	3271	3993	*	3106	*	*	*	1812	*	*	*	*	2904	67
       0	*	*	*	*	*	*	2936	0	0	

Y 68   3027	*	*	*	3271	*	*	*	*	*	*	*	*	*	*	*	*	*	*	370	68
       0	*	*	*	*	*	*	2936	0	0	

I 69   *	*	*	*	2097	*	*	778	*	3026	*	*	*	*	*	*	*	4048	*	*	69
       0	*	*	*	*	*	*	2936	0	0	

D 70   2144	*	370	*	*	*	*	*	*	*	*	*	*	*	*	*	*	*	*	*	70
       0	*	*	*	*	*	*	2936	0	0	

F 71   *	*	*	*	0	*	*	*	*	*	*	*	*	*	*	*	*	*	*	*	71
       0	*	*	*	*	*	*	2936	0	0	

E 72   *	*	3027	189	*	*	*	*	*	*	*	*	*	*	*	*	*	*	*	*	72
       0	*	*	*	*	*	*	2936	0	0	

A 73   0	*	*	*	*	*	*	*	*	*	*	*	*	*	*	*	*	*	*	*	73
       0	*	*	*	*	*	*	2936	0	0	

K 74   *	*	*	*	*	*	*	*	0	*	*	*	*	*	*	*	*	*	*	*	74
       0	*	*	*	*	*	*	2936	0	0	

E 75   *	*	*	889	*	*	*	*	*	*	*	*	*	2097	*	2144	*	*	*	*	75
       0	*	*	*	*	*	*	2936	0	0	

T 76   *	*	*	*	3271	*	*	*	*	*	*	*	*	*	*	*	158	*	*	*	76
       0	*	*	*	*	*	*	2936	0	0	

R 77   *	*	*	*	*	*	*	*	1983	*	*	2097	*	4033	1521	3271	*	*	*	*	77
       0	*	*	*	*	*	*	2936	0	0	

N 78   *	*	*	*	*	3271	*	*	2097	*	*	1060	*	2449	*	*	*	*	*	*	78
       0	*	*	*	*	*	*	2936	0	0	

K 79   *	*	*	*	*	*	*	*	777	*	*	3088	*	*	3027	3106	4058	*	*	*	79
       594	*	1568	*	*	*	*	2936	0	0	

T 80   *	*	*	*	*	*	3517	*	*	*	*	*	*	*	*	*	132	*	*	*	80
       0	*	*	*	*	0	*	2233	0	1982	

S 81   3034	*	*	*	*	*	*	*	*	*	*	2186	*	*	3027	1076	*	4033	*	*	81
       0	*	*	*	*	*	*	2936	0	0	

F 82   *	*	*	*	188	*	*	4021	*	*	4048	*	*	*	*	*	*	*	*	*	82
       0	*	*	*	*	*	*	2936	0	0	

P 83   *	*	*	*	*	*	*	*	*	3088	*	*	361	*	*	3271	*	*	*	*	83
       0	*	*	*	*	*	*	2936	0	0	

L 84   *	*	*	*	3059	*	*	1753	*	1116	3034	*	*	*	*	*	*	*	*	*	84
       0	*	*	*	*	*	*	2936	0	0	

K 85   3106	*	*	*	*	*	*	*	1115	*	*	3797	*	3013	*	2144	*	*	*	*	85
       0	*	*	*	*	*	*	2936	0	0	

N 86   *	*	*	*	*	*	*	*	*	*	*	384	*	2097	*	*	*	*	*	*	86
       0	*	*	*	*	*	*	2936	0	0	

I 87   *	*	*	*	1227	*	*	804	*	*	*	*	*	*	*	*	*	*	*	*	87
       0	*	*	*	*	*	*	2936	0	0	

H 88   3106	*	*	3027	*	*	889	*	3271	*	*	*	*	3088	*	*	*	*	*	*	88
       0	*	*	*	*	*	*	2936	0	0	

P 89   4060	*	2910	2059	*	*	4021	*	*	4048	*	3271	1830	4058	*	*	*	*	*	*	89
       0	*	*	*	*	*	*	2936	0	0	

H 90   *	*	*	*	*	*	0	*	*	*	*	*	*	*	*	*	*	*	*	*	90
       0	*	*	*	*	*	*	2936	0	0	

Q 91   *	*	*	*	*	*	*	*	*	*	*	*	*	0	*	*	*	*	*	*	91
       0	*	*	*	*	*	*	2936	0	0	

I 92   *	*	*	*	*	*	3271	1303	*	2097	2431	*	*	*	*	*	*	3797	*	*	92
       0	*	*	*	*	*	*	2936	0	0	

E 93   2057	*	3059	1319	*	*	*	*	*	*	*	3106	*	4021	*	*	*	4033	*	*	93
       0	*	*	*	*	*	*	2936	0	0	

H 94   *	*	*	*	3027	*	370	*	*	*	*	*	*	*	*	*	*	*	*	3271	94
       0	*	*	*	*	*	*	2936	0	0	

M 95   *	*	*	*	*	*	*	*	*	1120	889	*	*	*	*	*	*	*	*	*	95
       0	*	*	*	*	*	*	2936	0	0	

K 96   4048	*	*	1810	*	*	*	*	1072	*	*	*	*	*	*	4033	*	*	*	3088	96
       0	*	*	*	*	*	*	2936	0	0	

Q 97   4060	4048	*	*	*	*	*	*	2587	3088	*	2910	*	2160	3106	3027	*	*	*	*	97
       0	*	*	*	*	*	*	2936	0	0	

I 98   3797	3059	*	*	*	*	*	1402	*	*	*	*	*	*	*	*	*	1703	3027	*	98
       0	*	*	*	*	*	*	2936	0	0	

L 99   *	*	3106	*	*	*	3088	4058	2444	1527	*	3271	*	*	*	*	*	*	*	3797	99
       0	*	*	*	*	*	*	2936	0	0	

A 100  1524	*	3027	*	*	*	4048	*	1830	*	*	*	*	2410	*	*	*	*	*	*	100
       0	*	*	*	*	*	*	2936	0	0	

Q 101  *	*	*	*	*	*	3271	3106	*	*	*	3088	*	594	*	*	*	*	*	*	101
       0	*	*	*	*	*	*	2936	0	0	

G 102  *	*	3013	*	*	1553	*	*	2083	*	*	*	*	3059	4021	3088	*	*	*	*	102
       0	*	*	*	*	*	*	2936	0	0	

G 103  3027	*	*	*	*	189	*	*	*	*	*	*	*	*	*	*	*	*	*	*	103
       0	*	*	*	*	*	*	2936	0	0	

I 104  *	*	*	*	3088	*	*	594	*	3271	*	*	*	*	*	*	*	3106	*	*	104
       0	*	*	*	*	*	*	2936	0	0	

C 105  2444	1297	*	*	*	3271	*	*	*	*	*	*	*	*	*	2097	*	3797	*	*	105
       0	*	*	*	*	*	*	2936	0	0	

F 106  *	*	*	*	0	*	*	*	*	*	*	*	*	*	*	*	*	*	*	*	106
       0	*	*	*	*	*	*	2936	0	0	

V 107  *	*	*	*	3027	*	*	*	*	1710	*	*	*	*	*	*	*	1095	*	3271	107
       0	*	*	*	*	*	*	2936	0	0	

L 108  *	*	*	*	3271	*	*	2050	*	779	3797	*	*	*	*	*	*	*	*	*	108
       0	*	*	*	*	*	*	2936	0	0	

I 109  *	*	*	*	3271	*	*	1294	*	1722	*	*	*	*	*	*	*	2431	*	*	109
       91	*	4033	*	*	*	*	2936	0	0	

H 110  *	3045	*	2977	3206	*	2051	*	*	*	*	*	*	*	2738	*	*	*	2949	3027	110
       0	*	*	*	*	*	0	2925	0	1000	

F 111  *	*	*	*	166	*	3206	*	*	*	*	*	*	*	*	*	*	*	*	*	111
       0	*	*	*	*	0	*	2925	0	1000	

S 112  3027	*	*	3271	*	*	*	3088	3797	*	*	*	*	3106	*	1824	3993	3027	*	*	112
       0	*	*	*	*	*	*	2936	0	0	

T 113  4033	*	3271	*	*	*	*	*	3027	*	*	3088	*	*	4033	3039	1278	*	*	*	113
       0	*	*	*	*	*	*	2936	0	0	

L 114  *	*	*	3271	3013	*	3027	*	3106	1496	*	*	*	4021	*	*	*	*	*	3088	114
       0	*	*	*	*	*	*	2936	0	0	

D 115  *	*	1502	3271	*	*	*	*	2470	*	*	2484	*	2440	*	*	*	*	*	*	115
       0	*	*	*	*	*	*	2936	0	0	

E 116  *	*	*	1054	*	*	*	*	3271	3088	*	*	*	2496	3059	*	*	*	*	*	116
       0	*	*	*	*	*	*	2936	0	0	

V 117  *	3059	*	*	3271	*	*	3106	*	*	*	*	*	*	*	*	2023	1753	*	3088	117
       0	*	*	*	*	*	*	2936	0	0	

Y 118  *	*	*	*	1499	*	*	*	*	*	*	*	*	*	*	*	*	*	*	630	118
       0	*	*	*	*	*	*	2936	0	0	

L 119  3106	*	*	*	2036	*	*	3088	*	1315	*	*	*	*	*	*	*	*	*	3054	119
       0	*	*	*	*	*	*	2936	0	0	

L 120  *	*	*	*	2505	*	*	3088	*	731	3271	*	*	*	*	*	*	*	*	*	120
       0	*	*	*	*	*	*	2936	0	0	

P 121  *	*	3026	2602	*	*	3106	*	*	*	*	*	1256	*	*	4058	3088	*	*	*	121
       0	*	*	*	*	*	*	2936	0	0	

A 122  1801	*	*	*	3088	4058	*	*	*	*	*	*	*	*	*	2154	3106	*	*	2361	122
       0	*	*	*	*	*	*	2936	0	0	

K 123  *	*	4033	4058	*	*	*	*	1940	*	*	*	*	2489	3027	2352	4060	4021	*	*	123
       0	*	*	*	*	*	*	2936	0	0	

K 124  4048	4033	2492	3027	*	*	3993	*	1849	*	*	4058	*	3088	*	*	*	*	*	4060	124
       0	*	*	*	*	*	*	2936	0	0	

L 125  3027	*	*	*	3797	*	*	*	*	429	*	*	*	*	*	*	*	3993	*	*	125
       0	*	*	*	*	*	*	2936	0	0	

I 126  *	*	*	2361	4033	*	*	931	*	3106	*	3271	*	*	*	*	*	*	*	*	126
       0	*	*	*	*	*	*	2936	0	0	

N 127  *	*	4060	3106	*	*	*	*	2431	*	*	1931	*	*	4021	4048	3045	3797	*	4033	127
       0	*	*	*	*	*	*	2936	0	0	

F 128  3993	*	*	*	1485	*	4058	*	*	3271	*	*	*	*	*	*	3106	*	3027	2494	128
       0	*	*	*	*	*	*	2936	0	0	

W 129  *	*	*	*	3993	*	*	3106	*	*	*	*	*	*	*	*	3271	*	1263	1733	129
       158	*	3271	*	*	*	*	2936	0	0	

K 130  *	*	3866	2256	*	*	2907	*	1632	*	*	*	*	2330	*	*	*	*	*	3894	130
       0	*	*	*	*	*	0	2776	0	1000	

E 131  3927	*	*	1978	*	*	*	3914	2916	*	*	2359	*	3887	2741	*	3847	*	*	*	131
       0	*	*	*	*	*	0	2776	0	1000	

Q 132  2838	*	2900	*	*	*	*	*	2284	*	*	*	*	1702	*	*	2916	*	*	3626	132
       0	*	*	*	*	*	0	2776	0	1000	

K 133  3916	*	*	1907	*	2272	*	*	1345	*	*	3914	*	*	*	*	*	*	*	*	133
       2012	1027	1937	893	1115	*	0	2776	2115	1000	

G 134  *	*	*	*	*	321	*	3229	3432	*	*	*	*	*	*	*	*	*	*	*	134
       0	*	*	*	*	0	*	2233	0	1982	

R 135  *	*	*	*	*	*	*	*	1759	4033	*	*	*	4021	1303	2502	*	*	*	*	135
       0	*	*	*	*	*	*	2936	0	0	

K 136  *	*	*	*	*	*	*	*	0	*	*	*	*	*	*	*	*	*	*	*	136
       0	*	*	*	*	*	*	2936	0	0	

S 137  *	*	*	*	*	*	*	*	*	*	*	*	*	*	*	178	3106	*	*	*	137
       0	*	*	*	*	*	*	2936	0	0	

I 138  *	*	*	*	*	*	*	400	*	4060	2457	*	*	*	*	*	*	*	*	*	138
       0	*	*	*	*	*	*	2936	0	0	

P 139  *	*	*	*	*	*	*	*	3106	*	*	*	628	*	4033	3271	3797	*	*	*	139
       0	*	*	*	*	*	*	2936	0	0	

L 140  *	*	*	*	3088	*	*	2608	3013	1818	*	*	*	*	3106	*	*	3797	*	3027	140
       0	*	*	*	*	*	*	2936	0	0	

E 141  4058	*	2370	1383	*	4021	*	*	*	*	*	*	*	3088	*	2443	*	*	*	*	141
       0	*	*	*	*	*	*	2936	0	0	

W 142  *	*	*	2910	*	*	4033	*	*	2082	*	*	*	3271	*	*	*	*	1830	2435	142
       0	*	*	*	*	*	*	2936	0	0	

I 143  *	*	*	*	2057	*	*	517	*	4033	*	*	*	*	*	*	*	*	*	*	143
       0	*	*	*	*	*	*	2936	0	0	

E 144  *	*	3993	1564	*	*	*	*	2176	*	*	*	*	*	1971	*	*	3027	*	*	144
       0	*	*	*	*	*	*	2936	0	0	

K 145  *	*	3088	2444	*	*	*	*	1333	*	*	*	*	2066	*	3993	*	*	*	*	145
       0	*	*	*	*	*	*	2936	0	0	

N 146  *	*	*	4058	*	*	*	4060	3106	*	*	937	*	3088	*	*	4033	*	*	3993	146
       0	*	*	*	*	*	*	2936	0	0	

G 147  2602	2057	*	*	*	1062	*	*	*	*	*	*	*	*	*	3106	*	*	*	*	147
       0	*	*	*	*	*	*	2936	0	0	

Y 148  *	*	3027	*	4048	*	3993	2073	*	3271	*	*	*	3106	*	*	*	*	*	1753	148
       0	*	*	*	*	*	*	2936	0	0	

E 149  *	*	*	1844	*	*	3797	*	2073	2431	*	*	4033	3271	4021	*	*	*	*	*	149
       0	*	*	*	*	*	*	2936	0	0	

I 150  *	*	*	*	*	*	*	935	*	2493	*	*	*	*	*	*	*	1741	*	*	150
       0	*	*	*	*	*	*	2936	0	0	

E 151  4048	*	*	1377	*	*	*	*	3993	*	*	*	2410	4060	3027	3045	*	*	*	*	151
       0	*	*	*	*	*	*	2936	0	0	

L 152  *	*	*	*	3053	*	*	2470	*	1383	*	*	3027	*	*	*	3046	*	*	3797	152
       0	*	*	*	*	*	*	2936	0	0	

G 153  *	*	3027	*	*	1297	*	3088	*	3106	*	4033	*	3797	*	3271	*	*	*	*	153
       0	*	*	*	*	*	*	2936	0	0	

Y 154  3034	*	*	*	1830	*	4033	4058	3027	*	*	*	*	*	*	*	*	*	*	1502	154
       0	*	*	*	*	*	*	2936	0	0	

P 155  3045	*	*	*	3034	3027	3993	4033	*	*	*	*	1402	3797	*	4060	*	*	*	*	155
       0	*	*	*	*	*	*	2936	0	0	

P 156  *	*	*	*	*	1568	*	3027	*	*	*	*	889	*	*	*	*	*	*	*	156
       0	*	*	*	*	*	*	2936	0	0	

R 157  *	*	*	*	*	*	*	2186	*	*	*	*	3027	3034	1259	*	*	3088	*	*	157
       0	*	*	*	*	*	*	2936	0	0	

I 158  *	*	*	*	*	*	*	790	*	2361	*	*	*	*	*	*	*	2140	*	*	158
       0	*	*	*	*	*	*	2936	0	0	

D 159  *	*	1131	*	*	*	3027	*	*	*	*	3088	1722	*	*	*	*	*	*	*	159
       0	*	*	*	*	*	*	2936	0	0	

Y 160  *	*	*	*	2176	*	*	*	*	3106	*	*	*	*	*	*	*	*	*	594	160
       0	*	*	*	*	*	*	2936	0	0	

L 161  *	*	*	*	*	*	*	2496	3088	504	*	*	*	*	*	*	*	*	*	*	161
       0	*	*	*	*	*	*	2936	0	0	

K 162  *	*	3039	4033	*	*	3993	*	1275	*	*	4048	3271	*	*	2496	*	*	*	*	162
       0	*	*	*	*	*	*	2936	0	0	

I 163  2381	3027	*	*	*	*	*	1317	*	*	3088	*	*	*	*	*	*	3993	3271	*	163
       0	*	*	*	*	*	*	2936	0	0	

V 164  *	*	*	*	*	*	*	1262	*	3027	*	*	*	*	*	*	*	1119	*	*	164
       0	*	*	*	*	*	*	2936	0	0	

D 165  *	*	2085	2461	*	3027	*	*	2598	*	*	2484	*	3106	*	*	*	*	*	*	165
       0	*	*	*	*	*	*	2936	0	0	

Q 166  *	*	2917	3817	*	*	*	*	2705	*	*	*	*	1355	*	1986	*	*	*	*	166
       0	*	*	*	*	*	*	2727	0	0	

L 167  *	*	*	*	2932	*	3817	*	*	936	*	3876	*	*	*	*	*	3768	*	2899	167
       0	*	*	0	*	*	*	2727	0	0	

//
