# Supplementary material for: The PD-(D/E)XK superfamily revisited: identification of new members among proteins involved in DNA metabolism and functional predictions for domains of (hitherto) unknown function
Source: BMC Bioinformatics. 2005 Jul 12;6:172. doi: 10.1186/1471-2105-6-172 (PMC1189080; doi:10.1186/1471-2105-6-172)
Supplement: Additional File 1 — An archive file in the zip format, which includes Hidden Markov Models of sequence & secondary structure profiles of PD-(D/E)XK nuclease families analyzed in this article (those known used as queries and newly identified ones). HMMs are in the format of the HHsearch program. The same data are available for download from the authors' FTP server: [file 1471-2105-6-172-S1.zip › hhsearch_pdexk_profiles/results/known/pfam03852.hhm]

NAME  pfam03852 Vsr DNA mismatch endonuclease Vsr.
FAM   
FILE  pfam03852
COM   /cluster/usr/soeding/hh/hhmake -i /cluster/databases/hhpred/new_dbs/cdd_21Feb05/pfam03852.a3m 
DATE  Wed Feb 23 06:49:10 2005
LENG  75 match states, 75 columns in multiple alignment
FILT  8 out of 10 sequences passed filter (max seq id>=90%, coverage>=0%, min seq id with query=0%, Ndiff=0%)
NEFF  2.5 
SEQ
>ss_pred
CCCCCHHHHHHHHHHHHCCCCCHHHHHHHHHHHHHHHHHHHCCCCCCCCCEEECCCEEEEEEEEEEECCCCCCCC
>ss_conf
998877888999998732587678999999999877775411135889867751556999973025506756899
>Cons-pfam03852
xDxxxxxxRsxxMxxxxskxTkPExxlrxxLxxlGxRyRkxxxxlxGxPDivfxxykxavFihGcFWHghxcxxx
>pfam03852 Vsr DNA mismatch endonuclease Vsr.
TDVLTPAKRSKNMQAIRSKGTKPELALRSLLFGLGLRYRKNDKSLPGKPDIVFPKYKLAVFIHGCFWHGHDCYIG
>gi|6730199|pdb|1CW0|A Chain A, Chain A, Crystal Structure Analysis Of Very Short Patch Repair (Vsr) Endonuclease In Complex With A Duplex Dna
ADVHDKATRSKNMRAIATRDTAIEKRLASLLTGQGLAFRVQDASLPGRPDFVVDEYRCVIFTHGCFWHHHHCYLF
>gi|11387320 XorII very-short-patch-repair endonuclease (V.XorII)
TDRLSPERRRYLMQQVRSKNTRPEKAVRSLLHSIAYRFRLHRKDLPGTPDIVFPSRRLVLFVHGCFWHGHGCRIG
>gi|13425376 patch repair protein [Caulobacter crescentus CB15]
SDVYDKAKRSAVMARVRSQDTGPELRLRRLLTGLGARYRLHRKDLPGSPDVVMPGRRLAFFVHGCFWHGHDCARG
>gi|549436 HpaII very-short-patch-repair endonuclease (V.HpaII)
MDKLTPEQRKKCMKaSSKNKGTKPELLLAKYLWALGLRYRKNDRSIFGTPDLSFKRYKIAIFIDGEFWHGKDWDIR
>gi|11387355 Putative NmeDIP very-short-patch-repair endonuclease (V.NmeDIP)
MDRLTPEQRKKCMQSNKSKGTKPELALAKAMWALGLRYRKNSGSIFGKPDFSFKKYKVAVFVDGEFWHGKDWEQR
>gi|1722803 NaeI very-short-patch-repair endonuclease (V.NaeI)
SGTYPAplnAGRSRNMQANRRSGTKPEAALRSALFKLGYRYRKDFLLRLGdgvkvKPDIVFTARKVAVFIDGCFWH--VCPDH
>gi|11387236 Putative very-short-patch-repair endonuclease
TDIFTTSKRSFVMLKIHSKETKPEVLVRKFLFFQGFRYRKNDKRYVGKPDIVLSKYKTVVFIHGCFWYGHSCNKG
#
NULL   3706	5728	4211	4064	4839	3729	4763	4308	4069	3323	5509	4640	4464	4938	4285	4423	3815	3783	6325	4665	
AVER   4037	5288	4051	5218	3954	3709	4478	4780	3417	3507	5670	5678	4469	5626	3248	4147	4483	4133	5671	4843	
HMM    A	C	D	E	F	G	H	I	K	L	M	N	P	Q	R	S	T	V	W	Y	
       M->M	M->I	M->D	I->M	I->I	D->M	D->D	Neff	Neff_I	Neff_D
       0	*	*	0	*	0	*	99999	99999	99999	
T 1    2684	*	*	*	*	*	*	*	*	*	2084	*	*	*	*	1966	1504	*	*	*	1
       0	*	*	*	*	*	*	2467	0	0	

D 2    *	*	206	*	*	2909	*	*	*	*	*	*	*	*	*	*	*	*	*	*	2
       0	*	*	*	*	*	*	2467	0	0	

V 3    *	*	*	*	*	*	*	2839	3045	*	*	*	*	*	2010	*	2909	1483	*	*	3
       0	*	*	*	*	*	*	2467	0	0	

L 4    *	*	*	*	2839	*	2684	*	*	1157	*	*	*	*	*	*	*	*	*	1966	4
       0	*	*	*	*	*	*	2467	0	0	

T 5    *	*	1844	*	*	*	*	*	*	*	*	*	2909	*	*	2904	1137	*	*	*	5
       0	*	*	*	*	*	*	2467	0	0	

P 6    2909	*	*	*	*	*	*	*	1844	*	*	*	1157	*	*	*	2839	*	*	*	6
       206	2909	*	1585	585	*	*	2467	1000	0	

A 7    1027	*	*	1437	*	*	*	*	*	*	*	*	*	*	*	2839	*	*	*	*	7
       0	*	*	*	*	*	*	2467	0	0	

K 8    *	*	*	*	*	2909	*	*	1549	*	*	*	*	2084	2904	*	2684	*	*	*	8
       0	*	*	*	*	*	*	2467	0	0	

R 9    *	*	*	*	*	*	*	*	*	*	*	*	*	*	0	*	*	*	*	*	9
       0	*	*	*	*	*	*	2467	0	0	

S 10   *	*	*	*	*	*	*	*	2084	*	*	*	*	*	2904	665	*	*	*	*	10
       0	*	*	*	*	*	*	2467	0	0	

K 11   3025	*	*	*	2839	*	*	*	1087	*	*	*	*	*	2909	*	*	*	*	2904	11
       0	*	*	*	*	*	*	2467	0	0	

N 12   *	2084	*	*	*	*	*	*	*	2904	*	1442	*	*	*	*	*	1929	*	*	12
       0	*	*	*	*	*	*	2467	0	0	

M 13   *	*	*	*	*	*	*	*	*	*	0	*	*	*	*	*	*	*	*	*	13
       0	*	*	*	*	*	*	2467	0	0	

Q 14   3025	*	*	*	*	*	*	*	3045	2839	*	*	*	1118	2684	*	*	*	*	*	14
       186	3045	*	0	*	*	*	2467	1000	0	

A 15   1442	*	*	*	*	*	*	*	2839	*	*	*	*	2904	3025	2084	*	*	*	*	15
       0	*	*	*	*	*	*	2467	0	0	

I 16   *	*	*	*	*	*	*	1417	*	*	*	2013	*	*	*	3045	*	1963	*	*	16
       0	*	*	*	*	*	*	2467	0	0	

R 17   2684	*	*	*	*	*	2839	*	2084	*	*	*	*	*	1093	*	*	*	*	*	17
       0	*	*	*	*	*	*	2467	0	0	

S 18   *	*	*	*	*	*	*	*	*	*	*	3045	*	*	2909	761	2684	*	*	*	18
       0	*	*	*	*	*	*	2467	0	0	

K 19   *	*	*	*	*	*	*	*	765	*	*	*	*	3025	2684	2909	*	*	*	*	19
       0	*	*	*	*	*	*	2467	0	0	

G 20   *	*	1844	2839	*	1158	*	*	*	*	*	2904	*	*	*	*	*	*	*	*	20
       0	*	*	*	*	*	*	2467	0	0	

T 21   *	*	*	*	*	*	*	*	*	*	*	*	*	*	*	*	0	*	*	*	21
       0	*	*	*	*	*	*	2467	0	0	

K 22   2684	*	*	*	*	3025	*	*	766	*	*	*	*	*	2904	*	*	*	*	*	22
       0	*	*	*	*	*	*	2467	0	0	

P 23   *	*	*	*	*	*	*	2684	*	*	*	*	244	*	*	*	*	*	*	*	23
       0	*	*	*	*	*	*	2467	0	0	

E 24   *	*	*	0	*	*	*	*	*	*	*	*	*	*	*	*	*	*	*	*	24
       0	*	*	*	*	*	*	2467	0	0	

L 25   2909	*	*	*	*	*	*	*	1790	1191	*	*	*	*	*	*	*	2839	*	*	25
       0	*	*	*	*	*	*	2467	0	0	

A 26   1118	*	*	*	*	*	*	*	*	1939	*	*	*	*	1844	*	*	*	*	*	26
       0	*	*	*	*	*	*	2467	0	0	

L 27   *	*	*	*	*	*	*	*	*	461	*	*	*	*	*	*	*	1871	*	*	27
       0	*	*	*	*	*	*	2467	0	0	

R 28   1353	*	*	*	*	*	*	*	*	*	*	*	*	*	717	*	*	*	*	*	28
       0	*	*	*	*	*	*	2467	0	0	

S 29   *	*	*	*	*	*	*	*	1413	*	*	*	*	*	3025	995	*	*	*	*	29
       0	*	*	*	*	*	*	2467	0	0	

L 30   2013	*	*	*	2839	*	*	*	*	1025	*	*	*	*	*	*	*	*	*	3045	30
       0	*	*	*	*	*	*	2467	0	0	

L 31   *	*	*	*	*	*	*	*	*	176	3125	*	*	*	*	*	*	*	*	*	31
       0	*	*	*	*	*	*	2467	0	0	

F 32   *	*	*	*	1506	*	2904	*	*	*	*	*	*	*	*	*	1844	*	2084	*	32
       0	*	*	*	*	*	*	2467	0	0	

G 33   2084	*	*	*	2839	1483	*	*	2909	*	*	*	*	*	*	2904	*	*	*	*	33
       0	*	*	*	*	*	*	2467	0	0	

L 34   *	*	*	*	*	*	*	2904	*	808	*	*	*	1759	*	*	*	*	*	*	34
       0	*	*	*	*	*	*	2467	0	0	

G 35   2904	*	*	*	*	207	*	*	*	*	*	*	*	*	*	*	*	*	*	*	35
       0	*	*	*	*	*	*	2467	0	0	

L 36   3025	*	*	*	2839	*	*	*	*	1087	*	*	*	*	*	*	*	*	*	1906	36
       0	*	*	*	*	*	*	2467	0	0	

R 37   2684	*	*	*	*	*	*	*	*	*	*	*	*	*	244	*	*	*	*	*	37
       0	*	*	*	*	*	*	2467	0	0	

Y 38   *	*	*	*	1790	*	*	*	*	*	*	*	*	*	*	*	*	*	*	493	38
       0	*	*	*	*	*	*	2467	0	0	

R 39   *	*	*	*	*	*	*	*	*	*	*	*	*	*	0	*	*	*	*	*	39
       0	*	*	*	*	*	*	2467	0	0	

K 40   *	*	*	*	*	*	*	*	766	1963	*	*	*	*	*	*	*	2684	*	*	40
       0	*	*	*	*	*	*	2467	0	0	

N 41   *	*	2909	*	*	*	1963	*	*	*	*	1137	*	2684	*	*	*	*	*	*	41
       0	*	*	*	*	*	*	2467	0	0	

D 42   *	*	1012	*	2909	*	*	*	*	*	*	*	*	*	1963	3125	*	*	*	*	42
       0	*	*	*	*	*	*	2467	0	0	

K 43   2684	*	*	*	*	3125	*	*	1073	2909	*	*	*	*	3045	*	*	*	*	*	43
       0	*	*	*	*	*	*	2467	0	0	

S 44   *	*	1963	*	*	*	*	*	*	2909	*	*	*	*	2839	1087	*	*	*	*	44
       0	*	*	*	*	*	*	2467	0	0	

L 45   *	*	*	*	*	*	*	2084	*	1025	*	*	*	*	2909	*	*	*	*	2839	45
       0	*	*	*	*	*	*	2467	0	0	

P 46   *	*	*	*	2084	*	*	*	*	2909	*	*	1025	*	*	*	*	2839	*	*	46
       0	*	*	*	*	*	*	2467	0	0	

G 47   *	*	*	*	*	0	*	*	*	*	*	*	*	*	*	*	*	*	*	*	47
       206	2909	*	2322	322	*	*	2467	1000	0	

K 48   *	*	*	*	*	*	*	*	1099	*	*	*	*	*	2684	3025	1973	*	*	*	48
       0	*	*	*	*	*	*	2467	0	0	

P 49   *	*	*	*	*	*	*	*	*	*	*	*	0	*	*	*	*	*	*	*	49
       0	*	*	*	*	*	*	2467	0	0	

D 50   *	*	0	*	*	*	*	*	*	*	*	*	*	*	*	*	*	*	*	*	50
       0	*	*	*	*	*	*	2467	0	0	

I 51   *	*	*	*	1887	*	*	1042	*	3045	*	*	*	*	*	*	*	3025	*	*	51
       0	*	*	*	*	*	*	2467	0	0	

V 52   *	*	*	*	*	*	*	*	*	*	*	*	*	*	*	2084	*	388	*	*	52
       0	*	*	*	*	*	*	2467	0	0	

F 53   *	*	*	*	782	*	*	*	*	2839	3025	*	*	*	*	*	*	2684	*	*	53
       0	*	*	*	*	*	*	2467	0	0	

P 54   *	*	2684	*	*	*	*	*	2084	*	*	*	1575	*	*	2839	2909	*	*	*	54
       0	*	*	*	*	*	*	2467	0	0	

K 55   2909	*	*	2684	*	3025	*	*	1584	*	*	*	*	*	3045	2904	*	*	*	*	55
       0	*	*	*	*	*	*	2467	0	0	

Y 56   *	*	*	*	*	*	*	*	*	*	*	*	*	*	1360	*	*	*	*	712	56
       0	*	*	*	*	*	*	2467	0	0	

K 57   *	*	*	*	*	*	*	*	766	*	*	*	*	*	1279	*	*	*	*	*	57
       0	*	*	*	*	*	*	2467	0	0	

L 58   *	2684	*	*	*	*	*	3045	*	1575	*	*	*	*	*	*	2839	2013	*	*	58
       0	*	*	*	*	*	*	2467	0	0	

A 59   808	*	*	*	*	*	*	*	*	*	*	*	*	*	*	*	*	1221	*	*	59
       0	*	*	*	*	*	*	2467	0	0	

V 60   *	*	*	*	3025	*	*	1853	*	2904	*	*	*	*	*	*	*	1099	*	*	60
       0	*	*	*	*	*	*	2467	0	0	

F 61   *	*	*	*	0	*	*	*	*	*	*	*	*	*	*	*	*	*	*	*	61
       0	*	*	*	*	*	*	2467	0	0	

I 62   *	*	*	*	*	*	*	1079	*	*	*	*	*	*	*	*	2684	1430	*	*	62
       0	*	*	*	*	*	*	2467	0	0	

H 63   *	*	1438	*	*	*	664	*	*	*	*	*	*	*	*	*	*	*	*	*	63
       0	*	*	*	*	*	*	2467	0	0	

G 64   *	*	*	*	*	0	*	*	*	*	*	*	*	*	*	*	*	*	*	*	64
       0	*	*	*	*	*	*	2467	0	0	

C 65   *	388	*	2084	*	*	*	*	*	*	*	*	*	*	*	*	*	*	*	*	65
       0	*	*	*	*	*	*	2467	0	0	

F 66   *	*	*	*	0	*	*	*	*	*	*	*	*	*	*	*	*	*	*	*	66
       0	*	*	*	*	*	*	2467	0	0	

W 67   *	*	*	*	*	*	*	*	*	*	*	*	*	*	*	*	*	*	0	*	67
       0	*	*	*	*	*	*	2467	0	0	

H 68   *	*	*	*	*	*	217	*	*	*	*	*	*	*	*	*	*	*	*	2839	68
       206	*	2909	*	*	*	*	2467	0	0	

G 69   *	*	*	*	*	276	2520	*	*	*	*	*	*	*	*	*	*	*	*	*	69
       0	*	*	*	*	*	0	2320	0	1000	

H 70   *	*	*	*	*	*	461	*	1869	*	*	*	*	*	*	*	*	*	*	*	70
       0	*	*	*	*	0	*	2320	0	1000	

D 71   *	*	1191	*	*	2904	2684	*	*	*	*	*	*	*	*	2839	*	2909	*	*	71
       0	*	*	*	*	*	*	2467	0	0	

C 72   *	388	*	*	*	*	*	*	*	*	*	*	*	*	*	*	*	*	2084	*	72
       0	*	*	*	*	*	*	2467	0	0	

Y 73   3025	*	3045	3125	*	*	*	*	*	*	*	2839	2909	*	2904	*	*	*	*	2090	73
       0	*	*	*	*	*	*	2467	0	0	

I 74   *	*	2909	*	*	*	*	1582	2839	2684	*	*	*	3125	3025	*	*	*	*	*	74
       0	*	*	*	*	*	*	2467	0	0	

G 75   *	*	*	*	2684	1073	2909	*	*	*	*	*	*	*	2084	*	*	*	*	*	75
       0	*	*	0	*	*	*	2467	0	0	

//
