# Supplementary material for: The PD-(D/E)XK superfamily revisited: identification of new members among proteins involved in DNA metabolism and functional predictions for domains of (hitherto) unknown function
Source: BMC Bioinformatics. 2005 Jul 12;6:172. doi: 10.1186/1471-2105-6-172 (PMC1189080; doi:10.1186/1471-2105-6-172)
Supplement: Additional File 1 — An archive file in the zip format, which includes Hidden Markov Models of sequence & secondary structure profiles of PD-(D/E)XK nuclease families analyzed in this article (those known used as queries and newly identified ones). HMMs are in the format of the HHsearch program. The same data are available for download from the authors' FTP server: [file 1471-2105-6-172-S1.zip › hhsearch_pdexk_profiles/results/known/COG1787.hhm]

NAME  COG1787 Predicted endonuclease distantly related to archaeal Holliday junction resolvase and Mrr-like restriction enzymes [Defense mechanisms]
FAM   
FILE  COG1787
COM   /cluster/usr/soeding/hh/hhmake -i /cluster/databases/hhpred/new_dbs/cdd_21Feb05/COG1787.a3m 
DATE  Tue Feb 22 20:16:44 2005
LENG  217 match states, 217 columns in multiple alignment
FILT  7 out of 9 sequences passed filter (max seq id>=90%, coverage>=0%, min seq id with query=0%, Ndiff=0%)
NEFF  3.1 
SEQ
>ss_pred
CCCCCCCCHHCCCEEEEEEHHHCHHHHHHHHHHHHHEEEEEEEEEEEEEEEHHCCHHHHCCCCCCHHHHHHHHHCCCCCCCEEHHCCCCCCCCCHHHHHH
HHHHHCCCHHHHHHHHHHHHHCCEEEEEEECCCCCHHHHHHCCCCEEEEEEEEHHHHHCCHHHHHHHHHHHHHCCCCEEEEECCCCCCHHHHHHHHHHCC
EEEEECHHHHHCCCCCC
>ss_conf
9888885000010335532131103555445552010010002556652102200233103688468788998537776322110046644310146777
7753107445899999998647907997401454002310047973898751045541367899999862210387547883687223368999986145
32540224330244459
>Cons-COG1787
exxxxxxxxxqxxxxvlxxxxxxxxxvxxxiexxxxxxxxsxxIxxixxvlxxxxxxxxxxxxaxxxxxxxxaxxxxfSxxvlfxxtxxxrkxxqlkxxx
xaixxxxxxeFExxxxxxxtxxgxxxtxTqksxDxGADliaxxxgxxvxvQaKRxxxaVxxkaiqEivaskxxYxxekaxvvTnxxytxxaqklaxxnsv
xlxxrxxxxxfxxxxxx
>COG1787 Predicted endonuclease distantly related to archaeal Holliday junction resolvase and Mrr-like restriction enzymes [Defense mechanisms]
EGKLMMEFTWQIGIIVLITVVLLVGWVVYRIEEKKRYIVASITIYDIWRVLGSEARDYEFVLLAGLGYNETLALLKDFSALVLFNDTSGARKKVQLKCLS
DAIGVKNGQEFEEAKVYYFTEKGFRITSTQKSSDFGADLIAAKDGKKVAVQAKRYISAVSKKAIQEIVASKAYYGCEKAKVVTNGSYTYAAQKLAQANSV
ELIDRDELSEFIREGEL
>gi|16330594 (NC_000911) unknown protein [Synechocystis sp. PCC 6803]
EKERISQEWNQVSKNILSEDRKNTKNLEEDIEHIEKYIEQSKTIYSVWETVDSQSRLIEDHYYDTRICKEMKEENNekrnkmkkweessnyINSHIIFLY
DTLDLKKECKeqqklIESGMDSIDKMDGVDFEKVLLTHFTRMGYRGSLTQQTQDFGADLILMKDRKKYVIQAKRSASAVSVKAIQEILGAKGYYDADIAI
VVTNNSYTENAKELAYRNKVELWDRDKLIEFILESRK
>gi|15613062 (NC_002570) BH0499~unknown conserved protein in others [Bacillus halodurans]
EGKLMMEFTWQIGIIVVITVVLLVGWVVYRLKEKKRYDVAKITIRDIDRMDGHEFEDYLFVLLAGLGYNETYQTKKsrDFGADLLFNDSSGARTVVQAKC
LSDALGVKAIQEVFTAKVYYQAEKAIVITSTETISDPCRRLASAAEVKLIEREALQEIIALFKREQMKQAQDVIEAPPEKIKTTPEDSYVYPEQDQQVIR
SGEFYYKKPSSFFKRSG--
>gi|15806877 (NC_001263) conserved hypothetical protein [Deinococcus radiodurans]
MSPPPPPPASSGAAVLLMLTLGGLVVVAAEPEWRGLTAPLLGLLLVTVLVLASGARRRETPPVPPARAVAPRAVMP-PSPPVHPAKTTAPRPAAPasrTA
PQSAAFADLSPREFELKVAALLSALPGWYAqATRGSADQGADVLASgPGGVRVAVQVKRYRAAVGNGAVQEIVASKALYGCAHAVVVTSGPgYTRAARQL
AQANGVRLWQARELSELQRCAER
>gi|15645694 (NC_000915) conserved hypothetical integral membrane protein [Helicobacter pylori 26695]
---------------------------MKKIAFFIFVILFSVGIYLIWHVLLEKALELKLATSANDLLLKLLAILGVFSMLVLFQGIISSYKKRQLKRIL
QKIDAMNGFEFEEYSKIFFTSKGFEVSITQKSGDYGADLIIEKDGIKWAVQVKRYSHKVSPKAIQEVVSSKAYYACEKACVITNSYFTQAAQKLAQANEV
LLIDRDEWVRFLNEKR-
>gi|15643694 (NC_000853) conserved hypothetical protein [Thermotoga maritima]
------------------------------------------------------------------MIYIILSLLS-FSLLVLFLQWGKKRRKQDLR-NL
LEAGLKNPYRFEEFAREYLKEHGFRSVrTTRKSKDFGADIVAKRRGSTVVFQVKRRNSTVEKEVVKELVAAAYIYGATEVGIFTNGELSTGLKKEleELK
RSGGFIKRVHVVKNINPEEL
>gi|15611413 (NC_000921) putative [Helicobacter pylori J99]
---------------------------MKKILFFIFVVLFSVGIYLTWHVLLEKSLELKLVTSANDLLLKLFALLGVFSILVLFQGVISSYKERQLKRIL
QKIDAMNGFEFEEYSKIFFTSKGFEVTITQKSGDYGADLIAEKDGVKWAVQAKRYSHKVSPKAIQEVVSSKAYYACEKACVITNSYFTQAAQKLAQANEV
ILIDRDEWVKFLGGKN-
#
NULL   3706	5728	4211	4064	4839	3729	4763	4308	4069	3323	5509	4640	4464	4938	4285	4423	3815	3783	6325	4665	
AVER   3474	6999	4505	3662	4652	4154	6699	3895	3577	3334	5912	5302	4894	4628	4165	3987	4415	3503	6187	4655	
HMM    A	C	D	E	F	G	H	I	K	L	M	N	P	Q	R	S	T	V	W	Y	
       M->M	M->I	M->D	I->M	I->I	D->M	D->D	Neff	Neff_I	Neff_D
       0	*	*	0	*	0	*	99999	99999	99999	
E 1    *	*	*	485	*	*	*	*	*	*	1808	*	*	*	*	*	*	*	*	*	1
       0	*	*	*	*	*	*	2555	0	0	

G 2    *	*	*	*	*	1178	*	*	1876	*	*	*	*	*	*	1808	*	*	*	*	2
       0	*	*	*	*	*	*	2555	0	0	

K 3    *	*	*	1876	*	*	*	*	1178	*	*	*	1808	*	*	*	*	*	*	*	3
       0	*	*	*	*	*	*	2555	0	0	

L 4    *	*	*	*	*	*	*	*	*	1178	*	*	1808	*	1876	*	*	*	*	*	4
       0	*	*	*	*	*	*	2555	0	0	

M 5    *	*	*	*	*	*	*	1876	*	*	1178	*	1808	*	*	*	*	*	*	*	5
       0	*	*	*	*	*	*	2555	0	0	

M 6    *	*	*	*	*	*	*	*	*	*	1178	*	1808	*	*	1876	*	*	*	*	6
       0	*	*	*	*	*	*	2555	0	0	

E 7    *	*	*	1178	*	*	*	*	*	*	*	*	1808	1876	*	*	*	*	*	*	7
       0	*	*	*	*	*	*	2555	0	0	

F 8    *	*	*	1876	1178	*	*	*	*	*	*	*	1808	*	*	*	*	*	*	*	8
       0	*	*	*	*	*	*	2555	0	0	

T 9    1808	*	*	*	*	*	*	*	*	*	*	*	*	*	*	*	1178	*	1876	*	9
       0	*	*	*	*	*	*	2555	0	0	

W 10   *	*	*	*	*	*	*	*	*	*	*	1876	*	*	*	1808	*	*	1178	*	10
       0	*	*	*	*	*	*	2555	0	0	

Q 11   *	*	*	*	*	*	*	*	*	*	*	*	*	485	*	1808	*	*	*	*	11
       0	*	*	*	*	*	*	2555	0	0	

I 12   *	*	*	*	*	1808	*	1178	*	*	*	*	*	*	*	*	*	1876	*	*	12
       0	*	*	*	*	*	*	2555	0	0	

G 13   1808	*	*	*	*	1178	*	*	*	*	*	*	*	*	*	1876	*	*	*	*	13
       0	*	*	*	*	*	*	2555	0	0	

I 14   1808	*	*	*	*	*	*	1178	1876	*	*	*	*	*	*	*	*	*	*	*	14
       0	*	*	*	*	*	*	2555	0	0	

I 15   *	*	*	*	*	*	*	1178	*	*	*	1876	*	*	*	*	*	1808	*	*	15
       0	*	*	*	*	*	*	2555	0	0	

V 16   *	*	*	*	*	*	*	1876	*	1808	*	*	*	*	*	*	*	1178	*	*	16
       0	*	*	*	*	*	*	2555	0	0	

L 17   *	*	*	*	*	*	*	*	*	451	*	*	*	*	*	*	*	1899	*	*	17
       0	*	*	*	*	*	*	2555	0	0	

I 18   *	*	*	*	*	*	*	1178	*	*	1808	*	*	*	*	1876	*	*	*	*	18
       0	*	*	*	*	*	*	2555	0	0	

T 19   *	*	*	1876	*	*	*	*	*	1808	*	*	*	*	*	*	1178	*	*	*	19
       0	*	*	*	*	*	*	2555	0	0	

V 20   *	*	1876	*	*	*	*	*	*	*	*	*	*	*	*	*	1808	1178	*	*	20
       0	*	*	*	*	*	*	2555	0	0	

V 21   *	*	*	*	*	*	*	*	*	1808	*	*	*	*	1876	*	*	1178	*	*	21
       0	*	*	*	*	*	*	2555	0	0	

L 22   *	*	*	*	*	1808	*	*	1876	1178	*	*	*	*	*	*	*	*	*	*	22
       0	*	*	*	*	*	*	2555	0	0	

L 23   *	*	*	*	*	1808	*	*	*	1178	*	1876	*	*	*	*	*	*	*	*	23
       0	*	*	*	*	*	*	2555	0	0	

V 24   *	*	*	*	*	*	*	*	*	1808	*	*	*	*	*	*	1876	1178	*	*	24
       0	*	*	*	*	*	*	2555	0	0	

G 25   *	*	*	*	*	1178	*	*	1876	*	*	*	*	*	*	*	*	1808	*	*	25
       0	*	*	*	*	*	*	2555	0	0	

W 26   *	*	*	*	*	*	*	*	*	*	*	1876	*	*	*	*	*	1808	1178	*	26
       0	*	*	*	*	*	*	2555	0	0	

V 27   *	*	*	*	*	*	*	*	*	1876	*	*	*	*	*	*	*	459	*	*	27
       0	*	*	*	*	*	*	2555	0	0	

V 28   2212	*	*	2333	*	*	*	*	*	*	2062	*	*	*	*	*	*	1530	*	*	28
       0	*	*	*	*	*	*	2899	0	0	

Y 29   2212	*	*	2333	*	*	*	*	2062	*	*	*	*	*	*	*	*	*	*	1530	29
       0	*	*	*	*	*	*	2899	0	0	

R 30   *	*	2333	2212	*	*	*	*	2062	*	*	*	*	*	1530	*	*	*	*	*	30
       0	*	*	*	*	*	*	2899	0	0	

I 31   *	*	*	*	*	*	*	880	*	2054	*	*	2212	*	*	*	*	*	*	*	31
       0	*	*	*	*	*	*	2899	0	0	

E 32   3055	*	*	944	*	*	*	*	2054	3070	*	*	*	*	*	*	*	*	*	*	32
       0	*	*	*	*	*	*	2899	0	0	

E 33   *	*	*	1530	2062	*	2333	*	*	*	*	*	*	*	*	*	*	*	2212	*	33
       0	*	*	*	*	*	*	2899	0	0	

K 34   *	*	*	*	2062	*	*	2333	1530	*	*	*	*	*	2212	*	*	*	*	*	34
       0	*	*	*	*	*	*	2899	0	0	

K 35   *	*	*	2333	*	2212	*	2062	1530	*	*	*	*	*	*	*	*	*	*	*	35
       0	*	*	*	*	*	*	2899	0	0	

R 36   *	*	*	*	2062	*	*	*	2333	2212	*	*	*	*	1530	*	*	*	*	*	36
       0	*	*	*	*	*	*	2899	0	0	

Y 37   *	*	*	*	*	*	*	*	*	*	*	*	*	*	*	*	2212	2062	*	876	37
       0	*	*	*	*	*	*	2899	0	0	

I 38   2212	*	2054	*	*	*	*	1237	*	*	*	*	*	*	*	*	*	3070	*	*	38
       0	*	*	*	*	*	*	2899	0	0	

V 39   *	*	*	2333	*	*	*	*	*	2062	*	*	2212	*	*	*	*	1530	*	*	39
       0	*	*	*	*	*	*	2899	0	0	

A 40   1530	*	*	*	2062	*	*	*	*	2212	*	*	*	2333	*	*	*	*	*	*	40
       0	*	*	*	*	*	*	2899	0	0	

S 41   *	*	*	*	*	*	*	*	2054	2212	*	*	*	*	*	880	*	*	*	*	41
       0	*	*	*	*	*	*	2899	0	0	

I 42   *	*	*	*	*	2212	*	1530	2333	*	*	*	*	*	*	*	*	2062	*	*	42
       0	*	*	*	*	*	*	2899	0	0	

T 43   *	*	*	*	*	2062	*	*	*	2212	*	*	*	*	*	*	876	*	*	*	43
       0	*	*	*	*	*	*	2899	0	0	

I 44   *	*	*	*	*	*	*	351	*	2212	*	*	*	*	*	*	*	*	*	*	44
       0	*	*	*	*	*	*	2899	0	0	

Y 45   *	*	*	*	*	*	*	*	*	2212	*	*	*	*	2054	*	*	*	*	880	45
       0	*	*	*	*	*	*	2899	0	0	

D 46   *	*	1530	*	*	*	*	*	*	2062	*	*	*	*	*	2333	*	2212	*	*	46
       0	*	*	*	*	*	*	2899	0	0	

I 47   *	*	*	*	*	*	*	1100	*	*	*	*	*	*	*	*	1578	2333	*	*	47
       0	*	*	*	*	*	*	2899	0	0	

W 48   *	*	2054	*	*	*	*	*	*	*	*	*	*	*	*	*	*	2212	880	*	48
       0	*	*	*	*	*	*	2899	0	0	

R 49   *	*	*	2333	*	*	2062	*	*	2212	*	*	*	*	1530	*	*	*	*	*	49
       0	*	*	*	*	*	*	2899	0	0	

V 50   *	*	*	*	*	*	*	*	*	*	2054	*	*	*	*	*	2333	835	*	*	50
       0	*	*	*	*	*	*	2899	0	0	

L 51   *	*	2054	*	*	*	*	*	*	835	*	*	*	*	*	*	*	2333	*	*	51
       0	*	*	*	*	*	*	2899	0	0	

G 52   2212	*	2333	*	*	1530	*	*	*	2062	*	*	*	*	*	*	*	*	*	*	52
       0	*	*	*	*	*	*	2899	0	0	

S 53   *	*	*	2062	*	*	2054	*	*	*	*	*	*	*	*	944	*	*	*	*	53
       0	*	*	*	*	*	*	2899	0	0	

E 54   *	*	*	1530	*	2212	*	*	2062	*	*	*	*	2333	*	*	*	*	*	*	54
       0	*	*	*	*	*	*	2899	0	0	

A 55   1179	*	*	*	2054	*	*	*	*	*	*	*	*	*	*	1655	*	*	*	*	55
       0	*	*	*	*	*	*	2899	0	0	

R 56   *	*	*	2054	*	*	*	*	*	2062	*	*	*	*	944	*	*	*	*	*	56
       0	*	*	*	*	*	*	2899	0	0	

D 57   *	*	1530	2062	*	*	*	*	*	2333	*	*	*	*	2212	*	*	*	*	*	57
       0	*	*	*	*	*	*	2899	0	0	

Y 58   *	*	*	*	*	*	*	2333	*	2062	*	*	*	*	2212	*	*	*	*	1530	58
       0	*	*	*	*	*	*	2899	0	0	

E 59   *	*	*	944	*	*	*	*	2062	2054	*	*	*	*	*	*	*	*	*	*	59
       0	*	*	*	*	*	*	2899	0	0	

F 60   *	*	2333	*	1530	*	*	*	*	2062	*	*	*	*	*	*	2212	*	*	*	60
       0	*	*	*	*	*	*	2899	0	0	

V 61   3055	*	*	*	*	*	2333	*	*	*	*	*	2212	*	*	*	*	1104	*	*	61
       0	*	*	*	*	*	*	2899	0	0	

L 62   *	*	*	*	*	*	*	*	*	1530	*	*	2212	*	*	*	2062	*	*	2333	62
       0	*	*	*	*	*	*	2899	0	0	

L 63   *	*	*	*	*	*	*	*	*	1530	*	*	*	*	*	2062	*	2212	*	2333	63
       0	*	*	*	*	*	*	2899	0	0	

A 64   772	*	2333	*	*	*	*	*	*	*	*	*	2212	*	*	*	*	*	*	*	64
       0	*	*	*	*	*	*	2899	0	0	

G 65   *	*	*	*	*	1530	*	*	*	*	*	2062	2212	*	*	*	2333	*	*	*	65
       0	*	*	*	*	*	*	2899	0	0	

L 66   2212	*	2062	*	*	*	*	*	*	1530	*	*	*	*	2333	*	*	*	*	*	66
       0	*	*	*	*	*	*	2899	0	0	

G 67   *	*	*	*	*	1743	*	2611	*	2389	2513	*	*	*	2544	*	*	*	*	*	67
       0	*	*	*	*	*	*	3197	0	0	

Y 68   2544	2611	*	*	*	*	*	2513	*	2389	*	*	*	*	*	*	*	*	*	1743	68
       0	*	*	*	*	*	*	3197	0	0	

N 69   *	*	*	*	*	*	*	*	2611	2389	*	1743	*	*	*	*	*	2544	*	2513	69
       0	*	*	*	*	*	*	3197	0	0	

E 70   2544	*	*	1113	*	*	*	2513	2389	*	*	*	*	*	*	*	*	*	*	*	70
       0	*	*	*	*	*	*	3197	0	0	

T 71   *	*	*	*	*	*	*	2513	*	2389	2611	*	2544	*	*	*	1743	*	*	*	71
       0	*	*	*	*	*	*	3197	0	0	

L 72   *	*	*	*	3400	*	*	*	2611	1503	*	*	*	*	2544	*	*	*	*	2202	72
       0	*	*	*	*	*	*	3197	0	0	

A 73   1172	*	*	2611	*	*	*	*	*	*	*	*	*	2202	*	2513	*	*	*	*	73
       0	*	*	*	*	*	*	3197	0	0	

L 74   *	*	*	2611	*	*	*	3378	*	1509	*	*	*	*	*	*	2202	2544	*	*	74
       0	*	*	*	*	*	*	3197	0	0	

L 75   *	*	*	*	*	*	*	*	2202	1160	2544	2611	*	*	*	*	*	*	*	*	75
       0	*	*	*	*	*	*	3197	0	0	

K 76   *	*	*	*	*	2389	*	*	1743	*	*	2611	2544	*	*	2513	*	*	*	*	76
       1877	1392	1528	3049	186	*	*	3197	1887	0	

D 77   *	*	1201	*	*	*	*	1981	*	*	*	*	*	*	*	*	*	1681	*	*	77
       0	*	*	*	*	0	*	2404	0	1721	

F 78   *	*	*	*	589	*	*	*	*	*	*	2611	2544	*	*	*	*	*	*	*	78
       0	*	*	*	*	*	*	3197	0	0	

S 79   *	*	*	*	*	2202	*	*	*	*	*	*	*	*	*	354	*	*	*	*	79
       0	*	*	*	*	*	*	3197	0	0	

A 80   1743	*	*	*	*	*	2611	3400	*	2513	3378	*	2544	*	*	*	*	*	*	*	80
       0	*	*	*	*	*	*	3197	0	0	

L 81   *	*	2202	*	*	*	*	2611	*	1160	*	*	2544	*	*	*	*	*	*	*	81
       0	*	*	*	*	*	*	3197	0	0	

V 82   *	*	*	*	*	*	*	2611	*	2202	*	*	*	*	*	*	*	692	*	*	82
       0	*	*	*	*	*	*	3197	0	0	

L 83   *	*	*	*	2611	*	2544	*	*	589	*	*	*	*	*	*	*	*	*	*	83
       0	*	*	*	*	*	*	3197	0	0	

F 84   *	*	*	*	589	*	*	*	*	2611	*	*	2544	*	*	*	*	*	*	*	84
       0	*	*	*	*	*	*	3197	0	0	

N 85   2544	*	*	*	*	*	*	*	*	2513	*	1743	*	2389	*	*	*	*	*	2611	85
       0	*	*	*	*	*	*	3197	0	0	

D 86   *	*	1113	*	*	2389	*	*	2544	*	*	*	*	2513	*	*	*	*	*	*	86
       0	*	*	*	*	*	*	3197	0	0	

T 87   *	*	*	*	*	*	*	3378	*	*	*	*	*	*	*	2202	1264	3400	2513	*	87
       0	*	*	*	*	*	*	3197	0	0	

S 88   *	*	*	*	*	2513	*	2389	*	2611	*	*	*	*	*	1743	2544	*	*	*	88
       0	*	*	*	*	*	*	3197	0	0	

G 89   2544	*	2611	*	*	1743	*	*	2513	*	*	*	*	*	*	2389	*	*	*	*	89
       0	*	*	*	*	*	*	3197	0	0	

A 90   1743	*	*	*	*	*	*	*	2513	2611	*	*	2544	*	*	2389	*	*	*	*	90
       0	*	*	*	*	*	*	3197	0	0	

R 91   *	*	*	*	*	*	*	*	2611	*	*	*	*	*	632	*	*	*	*	2389	91
       0	*	*	*	*	*	*	3197	0	0	

K 92   *	*	*	*	*	*	*	*	1198	*	*	*	2544	*	2513	*	2202	*	*	*	92
       0	*	*	*	*	*	*	3197	0	0	

K 93   2544	*	*	1953	*	*	*	*	1503	*	*	*	*	*	*	*	*	2202	*	*	93
       0	*	*	*	*	*	*	3197	0	0	

V 94   2544	2611	*	*	*	*	*	*	*	*	*	*	*	2513	2389	*	*	1743	*	*	94
       0	*	*	*	*	*	*	3197	0	0	

Q 95   *	*	2513	*	*	*	*	*	2611	*	*	*	2544	1030	*	*	*	*	*	*	95
       589	1577	*	1988	419	*	*	3197	1754	0	

L 96   2202	*	*	*	*	*	*	2611	*	1160	*	*	*	*	*	*	2544	*	*	*	96
       0	*	*	*	*	*	*	3197	0	0	

K 97   2544	*	*	2611	*	*	*	*	1030	*	*	*	*	*	2513	*	*	*	*	*	97
       278	*	2513	*	*	*	*	3197	0	0	

C 98   *	1530	*	*	*	*	*	*	*	*	*	*	2212	*	2062	2333	*	*	*	*	98
       0	*	*	*	*	0	*	2899	0	1000	

L 99   *	*	*	*	*	2611	*	2389	*	1743	*	2513	*	2544	*	*	*	*	*	*	99
       0	*	*	*	*	*	*	3197	0	0	

S 100  *	*	*	*	*	*	*	*	*	1449	2611	*	*	*	*	1089	*	*	*	*	100
       0	*	*	*	*	*	*	3197	0	0	

D 101  2544	*	1113	*	*	*	*	*	*	2513	*	*	*	2389	*	*	*	*	*	*	101
       0	*	*	*	*	*	*	3197	0	0	

A 102  1089	*	*	2513	*	*	*	*	2389	*	*	*	*	*	*	2611	*	*	*	*	102
       0	*	*	*	*	*	*	3197	0	0	

I 103  2513	*	*	*	2544	*	*	1198	*	2202	*	*	*	*	*	*	*	*	*	*	103
       0	*	*	*	*	*	*	3197	0	0	

G 104  2544	*	1496	*	*	1077	*	*	*	*	*	*	*	*	*	*	*	*	*	*	104
       0	*	*	*	*	*	*	3197	0	0	

V 105  2389	*	2544	*	*	*	*	*	2611	2513	*	*	*	*	*	*	*	1743	*	*	105
       0	*	*	*	*	*	*	3197	0	0	

K 106  *	*	*	*	*	*	*	*	1077	2544	1496	*	*	*	*	*	*	*	*	*	106
       0	*	*	*	*	*	*	3197	0	0	

N 107  2202	*	2611	*	*	*	*	*	*	*	*	1160	*	*	*	2544	*	*	*	*	107
       0	*	*	*	*	*	*	3197	0	0	

G 108  *	*	*	*	*	1198	*	2202	*	*	*	*	1528	*	*	*	*	*	*	*	108
       0	*	*	*	*	*	*	3197	0	0	

Q 109  *	*	*	*	2389	*	*	*	*	*	*	*	*	1743	2544	*	*	2611	*	2513	109
       0	*	*	*	*	*	*	3197	0	0	

E 110  *	*	2611	597	*	*	*	*	*	*	*	*	*	*	2513	*	*	*	*	*	110
       0	*	*	*	*	*	*	3197	0	0	

F 111  *	*	*	*	354	*	*	*	*	*	*	*	*	*	*	*	*	2202	*	*	111
       0	*	*	*	*	*	*	3197	0	0	

E 112  *	*	*	354	2202	*	*	*	*	*	*	*	*	*	*	*	*	*	*	*	112
       0	*	*	*	*	*	*	3197	0	0	

E 113  *	*	*	1160	*	*	*	*	2611	2544	*	*	*	*	*	*	2202	*	*	*	113
       0	*	*	*	*	*	*	3197	0	0	

A 114  1743	*	*	*	2513	*	*	*	2544	*	*	*	*	*	*	*	*	2611	*	2389	114
       0	*	*	*	*	*	*	3197	0	0	

K 115  2513	*	*	*	*	*	*	*	1743	2611	*	*	*	*	*	2389	*	2544	*	*	115
       0	*	*	*	*	*	*	3197	0	0	

V 116  2544	*	*	*	*	*	*	*	2389	2611	*	*	*	*	2513	*	*	1743	*	*	116
       0	*	*	*	*	*	*	3197	0	0	

Y 117  2544	*	*	2513	*	*	*	2389	*	*	*	*	*	*	*	*	2611	*	*	1743	117
       0	*	*	*	*	*	*	3197	0	0	

Y 118  *	*	*	*	2389	*	2611	*	*	2544	*	*	*	*	*	*	*	*	*	1077	118
       0	*	*	*	*	*	*	3197	0	0	

F 119  *	*	*	*	1198	*	*	*	*	1528	*	*	*	2202	*	*	*	*	*	*	119
       0	*	*	*	*	*	*	3197	0	0	

T 120  2202	*	*	*	*	*	*	*	2513	*	*	*	*	*	*	2544	1198	*	*	*	120
       0	*	*	*	*	*	*	3197	0	0	

E 121  2544	*	*	1077	*	*	*	*	*	*	*	*	*	*	2611	2389	*	*	*	*	121
       0	*	*	*	*	*	*	3197	0	0	

K 122  *	*	*	*	*	*	2513	*	1030	2544	2611	*	*	*	*	*	*	*	*	*	122
       0	*	*	*	*	*	*	3197	0	0	

G 123  2202	*	*	*	*	710	*	*	*	*	*	*	2544	*	*	*	*	*	*	*	123
       0	*	*	*	*	*	*	3197	0	0	

F 124  *	*	*	*	1160	2544	*	2202	*	*	*	*	*	*	*	*	*	*	*	2611	124
       0	*	*	*	*	*	*	3197	0	0	

R 125  *	*	*	2389	*	*	*	*	*	*	*	*	*	*	1251	*	*	2202	2544	*	125
       0	*	*	*	*	*	*	3197	0	0	

I 126  *	*	*	*	*	2611	*	1743	*	*	*	*	*	*	*	2513	*	2389	*	2544	126
       0	*	*	*	*	*	*	3197	0	0	

T 127  2544	*	*	*	*	*	*	*	*	*	*	*	*	*	*	1944	1346	2513	*	*	127
       614	1528	*	0	*	*	*	3197	1721	0	

S 128  2544	*	*	*	*	*	*	2389	*	2611	*	*	*	*	*	1743	2513	*	*	*	128
       0	*	*	*	*	*	*	3197	0	0	

T 129  *	*	*	*	*	*	*	*	*	*	*	*	*	*	*	*	0	*	*	*	129
       0	*	*	*	*	*	*	3197	0	0	

Q 130  *	*	*	2202	*	*	*	*	*	*	*	*	*	1198	1528	*	*	*	*	*	130
       0	*	*	*	*	*	*	3197	0	0	

K 131  *	*	*	*	*	2544	*	*	1160	*	*	*	*	2611	*	*	2202	*	*	*	131
       0	*	*	*	*	*	*	3197	0	0	

S 132  *	*	*	*	*	*	*	2202	*	*	*	*	*	*	*	692	2611	*	*	*	132
       0	*	*	*	*	*	*	3197	0	0	

S 133  2544	*	*	*	*	2389	*	*	2513	*	*	*	*	2611	*	1743	*	*	*	*	133
       0	*	*	*	*	*	*	3197	0	0	

D 134  *	*	0	*	*	*	*	*	*	*	*	*	*	*	*	*	*	*	*	*	134
       0	*	*	*	*	*	*	3197	0	0	

F 135  *	*	*	*	1251	*	*	*	*	*	*	*	2202	2544	*	*	*	*	*	2389	135
       0	*	*	*	*	*	*	3197	0	0	

G 136  *	2202	*	*	*	354	*	*	*	*	*	*	*	*	*	*	*	*	*	*	136
       0	*	*	*	*	*	*	3197	0	0	

A 137  354	*	*	*	*	*	*	*	*	*	*	*	*	*	2202	*	*	*	*	*	137
       0	*	*	*	*	*	*	3197	0	0	

D 138  *	*	354	*	*	*	*	*	*	*	*	*	*	*	2202	*	*	*	*	*	138
       0	*	*	*	*	*	*	3197	0	0	

L 139  *	*	*	*	*	*	*	2513	*	614	*	*	*	*	*	*	*	2544	*	*	139
       0	*	*	*	*	*	*	3197	0	0	

I 140  2202	*	*	*	*	*	*	1198	*	2544	*	*	*	*	*	*	*	2513	*	*	140
       0	*	*	*	*	*	*	3197	0	0	

A 141  936	*	*	*	*	*	*	3378	*	2611	*	*	*	*	*	2202	*	*	*	*	141
       0	*	*	*	*	*	*	3197	0	0	

A 142  1743	*	*	2389	*	*	*	*	2513	*	2611	*	*	*	*	2544	*	*	*	*	142
       271	2544	*	0	*	*	*	3197	1000	0	

K 143  2202	*	*	*	*	*	*	*	1198	*	*	*	2544	*	2513	*	*	*	*	*	143
       0	*	*	*	*	*	*	3197	0	0	

D 144  *	*	1198	2202	*	2544	*	*	*	*	*	*	*	*	2513	*	*	*	*	*	144
       0	*	*	*	*	*	*	3197	0	0	

G 145  *	*	*	*	*	692	*	*	*	*	*	*	*	*	2611	*	*	2202	*	*	145
       0	*	*	*	*	*	*	3197	0	0	

K 146  *	*	*	*	*	*	*	3378	1113	*	*	*	*	*	*	2513	*	1910	*	*	146
       0	*	*	*	*	*	*	3197	0	0	

K 147  *	*	*	*	*	*	*	*	1198	2202	*	*	*	*	2544	*	2513	*	*	*	147
       0	*	*	*	*	*	*	3197	0	0	

V 148  *	*	*	*	*	*	*	2202	*	*	*	*	*	*	*	*	*	1224	2389	2611	148
       0	*	*	*	*	*	*	3197	0	0	

A 149  1172	*	*	2202	*	*	*	*	*	*	*	*	*	*	*	*	*	1561	*	*	149
       0	*	*	*	*	*	*	3197	0	0	

V 150  *	*	*	*	2513	*	*	2611	*	*	*	*	*	*	2202	*	*	1172	*	*	150
       0	*	*	*	*	*	*	3197	0	0	

Q 151  *	*	*	2202	*	*	*	*	*	*	*	*	*	354	*	*	*	*	*	*	151
       0	*	*	*	*	*	*	3197	0	0	

A 152  844	*	*	*	*	*	*	*	*	*	*	*	*	*	*	*	*	1175	*	*	152
       0	*	*	*	*	*	*	3197	0	0	

K 153  *	*	*	*	*	*	*	*	354	2202	*	*	*	*	*	*	*	*	*	*	153
       0	*	*	*	*	*	*	3197	0	0	

R 154  *	*	*	*	*	*	*	*	*	*	*	*	*	2202	354	*	*	*	*	*	154
       0	*	*	*	*	*	*	3197	0	0	

Y 155  *	*	*	2202	*	*	*	*	*	*	*	*	*	*	2513	2611	*	*	*	1172	155
       0	*	*	*	*	*	*	3197	0	0	

I 156  2611	*	*	*	*	*	*	1743	*	*	*	2513	*	*	2544	2389	*	*	*	*	156
       0	*	*	*	*	*	*	3197	0	0	

S 157  2544	*	*	*	*	*	2389	2202	*	*	*	*	*	*	*	1251	*	*	*	*	157
       0	*	*	*	*	*	*	3197	0	0	

A 158  658	*	*	*	*	*	*	*	2389	*	*	*	*	*	*	*	2513	*	*	*	158
       0	*	*	*	*	*	*	3197	0	0	

V 159  *	*	*	*	*	*	*	*	*	2202	*	*	*	*	*	*	*	354	*	*	159
       0	*	*	*	*	*	*	3197	0	0	

S 160  *	*	*	2513	2202	2544	*	*	*	*	*	*	*	*	*	1198	*	*	*	*	160
       0	*	*	*	*	*	*	3197	0	0	

K 161  *	*	*	*	*	*	*	*	1077	*	*	2544	2389	*	*	*	*	2611	*	*	161
       0	*	*	*	*	*	*	3197	0	0	

K 162  *	*	*	2513	*	2544	*	*	1198	*	*	*	*	*	2202	*	*	*	*	*	162
       0	*	*	*	*	*	*	3197	0	0	

A 163  719	*	*	2202	*	*	*	*	*	*	*	*	*	*	*	*	*	2513	*	*	163
       0	*	*	*	*	*	*	3197	0	0	

I 164  *	*	*	*	*	*	*	1198	*	*	*	*	*	2202	*	*	*	1528	*	*	164
       0	*	*	*	*	*	*	3197	0	0	

Q 165  *	*	*	*	*	*	*	*	2513	*	2202	*	*	719	*	*	*	*	*	*	165
       0	*	*	*	*	*	*	3197	0	0	

E 166  *	*	*	354	*	*	*	*	2202	*	*	*	*	*	*	*	*	*	*	*	166
       0	*	*	*	*	*	*	3197	0	0	

I 167  *	*	*	*	*	*	*	1264	*	2513	*	*	*	2202	*	*	*	2389	*	*	167
       0	*	*	*	*	*	*	3197	0	0	

V 168  2202	*	*	*	*	*	*	*	*	2611	*	*	*	*	*	*	*	692	*	*	168
       0	*	*	*	*	*	*	3197	0	0	

A 169  1224	*	*	*	*	2611	*	*	*	*	*	*	*	2202	*	2389	*	*	*	*	169
       0	*	*	*	*	*	*	3197	0	0	

S 170  1561	*	2202	*	*	*	*	*	*	*	*	*	*	*	*	1172	*	*	*	*	170
       0	*	*	*	*	*	*	3197	0	0	

K 171  2513	*	*	*	*	*	*	*	719	*	*	*	*	*	*	*	*	2202	*	*	171
       0	*	*	*	*	*	*	3197	0	0	

A 172  1172	*	*	*	*	2611	*	2202	*	*	*	*	*	*	*	*	*	*	*	2513	172
       0	*	*	*	*	*	*	3197	0	0	

Y 173  *	*	*	2202	*	*	*	2513	*	2544	*	*	*	*	*	*	*	*	*	1198	173
       0	*	*	*	*	*	*	3197	0	0	

Y 174  2202	*	*	*	*	*	*	*	*	*	*	*	*	*	*	*	*	*	*	354	174
       0	*	*	*	*	*	*	3197	0	0	

G 175  2389	*	2611	*	*	1224	*	*	*	*	*	*	2202	*	*	*	*	*	*	*	175
       0	*	*	*	*	*	*	3197	0	0	

C 176  1561	1172	*	*	*	*	*	*	*	*	*	*	2202	*	*	*	*	*	*	*	176
       0	*	*	*	*	*	*	3197	0	0	

E 177  2544	*	2611	1030	*	*	*	*	*	*	*	*	*	*	*	*	2513	*	*	*	177
       0	*	*	*	*	*	*	3197	0	0	

K 178  *	*	*	2513	*	*	2544	2611	1030	*	*	*	*	*	*	*	*	*	*	*	178
       0	*	*	*	*	*	*	3197	0	0	

A 179  719	*	*	*	*	*	*	2202	*	*	*	*	*	*	*	*	*	2513	*	*	179
       0	*	*	*	*	*	*	3197	0	0	

K 180  *	2389	*	*	*	2513	*	2611	1743	*	*	*	*	*	*	*	*	2544	*	*	180
       0	*	*	*	*	*	*	3197	0	0	

V 181  *	*	*	*	*	*	*	2513	*	*	*	*	*	*	*	*	2202	719	*	*	181
       0	*	*	*	*	*	*	3197	0	0	

V 182  *	*	*	*	2513	*	*	2389	*	*	*	*	*	*	*	*	2202	1264	*	*	182
       0	*	*	*	*	*	*	3197	0	0	

T 183  *	*	*	*	*	*	*	*	*	*	*	*	2202	*	*	*	354	*	*	*	183
       0	*	*	*	*	*	*	3197	0	0	

N 184  *	*	*	2202	*	*	*	*	*	*	*	710	*	*	*	2544	*	*	*	*	184
       0	*	*	*	*	*	*	3197	0	0	

G 185  *	*	2202	*	*	1224	*	*	*	*	*	2611	*	*	*	2389	*	*	*	*	185
       0	*	*	*	*	*	*	3197	0	0	

S 186  *	*	*	2513	*	*	*	*	*	*	*	*	2544	*	*	1113	*	*	*	2389	186
       271	2544	*	0	*	*	*	3197	1000	0	

Y 187  *	*	*	*	2389	*	*	*	*	2513	*	*	*	*	*	*	*	*	*	658	187
       0	*	*	*	*	*	*	3197	0	0	

T 188  *	*	*	*	*	*	*	*	*	*	*	*	*	*	*	2513	719	2202	*	*	188
       0	*	*	*	*	*	*	3197	0	0	

Y 189  *	*	*	2611	*	*	*	*	*	*	*	*	*	2389	2544	*	2513	*	*	1743	189
       0	*	*	*	*	*	*	3197	0	0	

A 190  1172	*	*	*	*	2513	*	*	*	*	*	2611	2202	*	*	*	*	*	*	*	190
       0	*	*	*	*	*	*	3197	0	0	

A 191  719	*	*	2202	*	*	*	*	*	2513	*	*	*	*	*	*	*	*	*	*	191
       0	*	*	*	*	*	*	3197	0	0	

Q 192  *	*	*	*	*	*	*	*	1561	*	*	*	*	1030	2544	*	*	*	*	*	192
       0	*	*	*	*	*	*	3197	0	0	

K 193  *	*	2202	2611	*	*	*	*	1160	*	*	*	*	2544	*	*	*	*	*	*	193
       0	*	*	*	*	*	*	3197	0	0	

L 194  *	*	*	2513	*	*	*	*	*	719	*	*	*	2202	*	*	*	*	*	*	194
       278	2513	*	1000	1000	*	*	3197	1000	0	

A 195  719	*	*	2513	*	*	*	*	*	*	*	*	*	2202	*	*	*	*	*	*	195
       0	*	*	*	*	*	*	3197	0	0	

Q 196  *	*	*	*	*	*	*	*	*	2513	*	*	*	1172	*	*	*	2202	*	2611	196
       0	*	*	*	*	*	*	3197	0	0	

A 197  1172	*	*	*	*	*	*	2202	2513	*	*	*	*	*	2611	*	*	*	*	*	197
       0	*	*	*	*	*	*	3197	0	0	

N 198  *	*	*	*	*	*	*	*	*	*	*	719	*	*	1349	*	*	*	*	*	198
       0	*	*	*	*	*	*	3197	0	0	

S 199  *	*	*	2389	*	2544	*	*	2611	*	*	*	*	*	*	1077	*	*	*	*	199
       0	*	*	*	*	*	*	3197	0	0	

V 200  *	*	*	*	*	1349	*	*	*	*	*	*	*	*	*	*	*	719	*	*	200
       0	*	*	*	*	*	*	3197	0	0	

E 201  *	*	*	1113	*	2513	*	3400	*	3378	*	*	*	*	2544	*	*	*	*	*	201
       0	*	*	*	*	*	*	3197	0	0	

L 202  *	*	*	*	1349	*	*	*	*	719	*	*	*	*	*	*	*	*	*	*	202
       0	*	*	*	*	*	*	3197	0	0	

I 203  *	*	*	*	*	*	*	1160	*	*	*	*	*	*	*	*	*	*	1577	2202	203
       0	*	*	*	*	*	*	3197	0	0	

D 204  *	*	1198	*	*	*	*	*	2513	*	*	*	*	2544	*	*	*	*	*	2202	204
       0	*	*	*	*	*	*	3197	0	0	

R 205  2544	*	*	*	*	*	*	*	2202	*	*	*	*	*	710	*	*	*	*	*	205
       0	*	*	*	*	*	*	3197	0	0	

D 206  *	*	1198	*	*	*	*	*	2202	*	*	*	*	*	2544	*	*	2513	*	*	206
       0	*	*	*	*	*	*	3197	0	0	

E 207  *	*	*	1172	*	*	2513	*	2611	*	*	*	2202	*	*	*	*	*	*	*	207
       0	*	*	*	*	*	*	3197	0	0	

L 208  *	*	*	*	*	*	*	*	*	1264	*	*	*	*	*	2202	*	2513	2389	*	208
       0	*	*	*	*	*	*	3197	0	0	

S 209  *	*	*	*	*	*	*	2611	*	*	*	*	*	*	*	1089	*	1449	*	*	209
       0	*	*	*	*	*	*	3197	0	0	

E 210  *	*	*	1264	2202	*	*	*	1889	*	*	*	*	*	3378	*	*	*	*	*	210
       0	*	*	*	*	*	*	3197	0	0	

F 211  *	*	*	*	614	*	*	*	*	2544	*	2513	*	*	*	*	*	*	*	*	211
       0	*	*	*	*	*	*	3197	0	0	

I 212  *	*	*	*	*	*	*	1251	2202	2389	*	*	*	2544	*	*	*	*	*	*	212
       0	*	*	*	*	*	*	3197	0	0	

R 213  *	*	*	*	*	3400	*	*	*	2611	*	1881	*	*	1089	*	*	*	*	*	213
       0	*	*	*	*	*	*	3197	0	0	

E 214  *	2544	*	1551	*	3400	*	*	*	*	*	*	2513	*	*	2202	*	*	*	*	214
       0	*	*	*	*	*	*	3197	0	0	

G 215  2544	*	*	2513	*	1743	*	*	2389	*	*	*	*	*	*	2611	*	*	*	*	215
       0	*	*	*	*	*	*	3197	0	0	

E 216  *	*	*	840	*	*	*	*	*	*	*	3053	*	*	1640	*	*	*	*	*	216
       0	*	*	*	*	*	*	2640	0	0	

L 217  *	*	*	*	*	*	*	*	1929	1068	*	*	*	*	1941	*	*	*	*	*	217
       0	*	*	0	*	*	*	2412	0	0	

//
