# Supplementary material for: The PD-(D/E)XK superfamily revisited: identification of new members among proteins involved in DNA metabolism and functional predictions for domains of (hitherto) unknown function
Source: BMC Bioinformatics. 2005 Jul 12;6:172. doi: 10.1186/1471-2105-6-172 (PMC1189080; doi:10.1186/1471-2105-6-172)
Supplement: Additional File 1 — An archive file in the zip format, which includes Hidden Markov Models of sequence & secondary structure profiles of PD-(D/E)XK nuclease families analyzed in this article (those known used as queries and newly identified ones). HMMs are in the format of the HHsearch program. The same data are available for download from the authors' FTP server: [file 1471-2105-6-172-S1.zip › hhsearch_pdexk_profiles/results/known/COG4268.hhm]

NAME  COG4268 McrC McrBC 5-methylcytosine restriction system component [Defense mechanisms]
FAM   
FILE  COG4268
COM   /cluster/usr/soeding/hh/hhmake -i /cluster/databases/hhpred/new_dbs/cdd_21Feb05/COG4268.a3m 
DATE  Tue Feb 22 22:17:00 2005
LENG  439 match states, 439 columns in multiple alignment
FILT  7 out of 9 sequences passed filter (max seq id>=90%, coverage>=0%, min seq id with query=0%, Ndiff=0%)
NEFF  3.4 
SEQ
>ss_pred
CCCCCCCHHHHHHHHHHHHCCCHHHHHHHHHHHHHHHHHHHHCCCCCCCCCCCCCCCCCCHHHHHHHHHHCCEECCCCCEEECCCCCCCCCCCCCCHHHH
HHHHHHHHHHHCCCCCCCCCHHHHHHCCCCHHHHHHHHHHHHHHHHHHCCCCCCCCCHHHHCCCCCEEEEHHHHHHHCCCCCCCEEEECCCCCCCCHHHH
HHHHHHHHHHHHCCCHHHHHHHHHHHHHCCCCCCCCCHHHHHHHHCCCCCCCHHHHHHHHHHHHHHCCCCCCCCCCCHHHHHHCCHHHHHHHHHHHHHHH
HCCCCCEEEEEECCCCEEECCCCCEEEECCCEEECCCCEEEEEEEEECCCCCCCCCCHHHHHHHHHHHHHHHHHHCCCCCCCCEEEECCCCCCCCCEECC
CEEECCCCEEEEEEEECCCCCCCCCCHHHHHHCCCCCCC
>ss_conf
9745540134322122343142244248899998865535415765522422344576750566665530522167881231354422466542112579
9999999998435742687234565238961799999999999999842750003412330277720660278885458887522640245664651136
8999999999850106889999999986179985321178787750688876289999999998603775535410002432101899999999999875
2588851689974774241278870232133045688749998400113545445331300478899999999750523266026641778888730001
111025420256445214665776420355402112689
>Cons-COG4268
xxxxxxftvxdxxxixxxxxxxxxKxxxxxlpxxxExxxxxlxdxxxxxxxxxxxxsxdgxxxxkxxxxvgxxxxxnxxieilpkxxerxxxxxexxxxx
xxxLxxmlxxxkxxxxxxxxxxxlxsxxxpLxevxiyxfxkxvxxxirxGlxxxYxxxqenxpxxKGrixfxxxixknlxhxxxixxxxdefxxDxpxnR
liKxtixxlxxxtsxxxnxxxxrelxxxldeVxpsxxxxxxfxxirxxrxxxxYexlxxxCxmILxnxxpxxxxgxxkaxslLFpMexifExfVxxxlrx
xxxxtxxVxxqxxxxxlisxxsxnxfxlxpDixlrxxeqxiIxDtKyKxxexxexxxtxgiaqxDlYQMiaYxxxxkxxxxxxvlliypxxxxxxxkvxx
xxxxxkxxxixlxxvxvxxxxxdxxxsxxxxxfxxxlxx
>COG4268 McrC McrBC 5-methylcytosine restriction system component [Defense mechanisms]
MKEMMRFTVNDHKIIKEKKVEGYWKENNPLLPALLESLNQDLKDERYFISPNDTTGSFDGDKDLKIFNYVGQIIKPNAVIEILPKTQERLTISMEFIDES
RRNLFYMLTYLKGYLFEATQAASLQSSKMPLYEVLIYLFLKGVQQAIRRGLYRDYLPVQENLPGLKGRIDFARHIRKNLNHGHRISTAFDEFNEDNPLNR
LIKSTLEILKSQTSLPTNLREARELYRMLDEVTPSHNVPQDFSYIRGGRHFRYYENLIALCKMILNNESPGQNKGDYKAYSLLFPMELLFEDFVYELLRR
RLNSTWTVKPQNKDKSLISDNSLNLFRLRPDIYLRNGEQKIILDTKYKKLEFSEKMGTEGIAQADLYQMIAYSWALKPENGELVLLIYPHTDDLPIKVAY
KINGFKIGSIRLCLVNVPQEQPDIHQSELLQIFDEYLKI
>gi|20090961 (NC_003552) conserved hypothetical protein [Methanosarcina acetivorans str. C2A] [Methanosarcina acetivorans C2A]
TFEYGRQFVVDNRKDLESYLCSLWKEYKEIWPAQHEDENPDSGSNSGSSSKYQPFLSFDG-NFARARNYIGFIHFENSNIEIYPKVFQNELKEpeTRKIK
ELMHRhLFYWFSYCRKVKFPFN-QASLDRFDFELPELILYLFAKQICEVISLRPYSAYEEVQEALFTPRGRINFDRYAARMsCGNYHMIDCDYEPFIFDN
LLNRTIKYCTRLMLSKTRVIETQRILNEIIFMLDEVDDRVCSVQQLQTIRIPSMYSDYEDVIQICCMILKNQVYSYQEYEFKNWSLLFPMEYIFEDFISG
YIRKHFSNTFKVEPQKSD--LYLHTSPNTFNLQHDILLTNkkTEEQIIIDTKYKPRWNLEKCDsKKGIAQTDMYQMISY--AYRRGTD-KVLLIYPNTSD
KPAddSVFLIYKGTKDETIKIKAVDVPFWSLDGHLSVEKKLKAELRSI
>gi|15791528 (NC_002163) hypothetical protein Cj0140 [Campylobacter jejuni]
IIEHQAFSKEDLKEIFKEKAEGFYKELEDFAKnneNLLGFKNKnSLKAKNYVGIIQTKSGVLEILPKCTNLDSYKKEDSSsNHDKEKLRRCYELDNISkn
NDFYEKDFKFnpknlLINMLKTLKNSPFKKSQISSLQSSKIPLFEVFITMFLDEFDSVYKKGLMRSYLSCEENRAFLKGKLLFNEHIKQNLIHKERFFTS
NDEFVLDIAPNRLIKSTLNFLKSKTS--LNKFRLIKAMQMLDEVEFSKNYEKDFS-YKISRHFDYYENLLLWCKIFLKNESFMPYHGKNEAFALLFPMEK
IFEDYVAYMLK-KVNSTQDIKVQNNGKYLISKNDENCFMLKPDLYIKN---KMILDTKWKIPNDSEDEKKQGIAQSDLYQMFAYACKFKIYDIKLVYPLC
EKTQDLQRKIAEKFFVFKAS---EHLYFKEQGQKDIK----VQVFFAPLPF
>gi|10957488 (NC_000958) hypothetical protein [Deinococcus radiodurans]
PNQAPHFEVREHDLLVPGIRRPEWKANVTALPpAVFEAVQAALFDPRYELSPVATMTRFEGRAALKLTQWVGLLRTPdGATVEILPKTHERPGTRtgAES
LERSRALLLRMLAATDERFRVAP-PAELQTAHMPLYEVVIRYALEGVRAAVRRGIPHAYVPVQEERPGLRGRLDLPRQVRQPPHRAHLLHVTYDEFLPDR
PETRLTRLSVERLAALTRLPANQRLARELLHALDEVPPSRNVNVDFAAWRLGRGHTHFAPLEALCRMVLYELNPIVAGKKTQAHALLFDMNVVYEAYVAQ
LLR-RLYPTWTVATQVTQRALGDADGLPAFRLRPDLLLRTeeG-QVIVADTKWKRLEADKAP-TYDVANADAYQMLAYSEAFQHSAAYthkALWLIYPRL
PGLP-PVSAPIRLGQGR--TLSIVTIDLNQADPG----AQWPASVLT-
>gi|15901111 (NC_003028) conserved domain protein [Streptococcus pneumoniae TIGR4]
MKTMMRITDNQHKIIKEKFVEEYPKLSNPLLDRTLESLSQ---DERIFIFPNDLTHTPDLDKDQKIFETVNQKIKTGNVIGFLGYGQERLTISSRFSDES
NDH-FLHYLLNKVLHINLTSLDVALSREERLYQLLVYLFPKYLQAAIRKGLYKEYHRFSHNDSHVKGVIDVRNHLKKNLPFTGNIAYATREFTYDNPLMQ
LVRHTIEYIKNQKSIgQgvlDNLSTSRENVSEIVRVTPSYKLADRAKIIRGNQSkpirhayFHEYRNLQELCLMILNQEKHGLGYQDQKIYGILFDVAWL
WEEYVYTLLP-----KGFVHPRNKDKtDGISVFSVGKRKVYPDFYDRE--RKIVLDAKYKKLELTEK----GINREDLFQLISYSYILKAEKAGLIFPSM
EQSVNSEIgKVAGYGAQLKKWSIRIPQNASFYSTFCKMMENSEENFKAIIDE
>gi|16120722 (NC_003143) conserved hypothetical protein [Yersinia pestis]
MKSRKDFTVFEYGHLISDKDSG-RINNAVSLPpQLFEWLEQrCLKDDADNTHRLLTLGSRGGVKTLQVKNYAGVISLPgNAFIEVLPKTGRR----DENI
DIARQQLLMMLRTLKSFRHIATSASRVRTSKMPLMDVFIQQFIDSVQQIVRQGLKRDYLRQQDNLPWMKGKLRVSAQISKNCVHRDRFQVEFDDYSSERP
ENRILKTAIDKIRRQISNPQLLLQVNSLQVHFDDITPVGDVRIAFDQVRLDRHMRHYELALAWARLILMGQSPHCMQGDANAISLLFPMEAVFESFVTAW
MRHRYNDNWHVKAQVDSHTLVRLNGKGVFKLRPDIHLRPrgenGDQAMICDVKWKMVESGKA--TLEQSQADLYQMLAYGVNYQEGIG-DMLLIYPSHEG
FSQPLPYPYEFSHQKENPLRLWVVPFFIGDSLQSSDLRFPDGKILI
>gi|585466 Protein mcrC
---------------------------------------------------------------------------------------------MEQPVIP
VRNIYYMLTYAWGYLQEIKQANLEAIPGNNLLDILGYVLNKGVLQLSRRGLELDYNPNTEIIPGIKGRIEFAKTIRGFhLNHGKTVST-FDMLNEDTLAN
RIIKSTLAILIKHEKLnSTIRDEARSLYRKLPGISTLHLTPQHFSYLNGGKNTRYYKFVISVCKFIVNNSIPGQNKGHYRFYDFERnekEMSLLYQKFLY
EFCRRELTSANTTRSYLKWDaSSISDQSLNLLpRMETDITIRSSEKILIVDAKYYKSIFSRRMGTEKFHSQNLYQLMNYLWSLKPENGEniGGLLIYPHV
DTAV-KHRYKINGFDIG---LCTVNLGQEWPCIHQ-ELLDIFDEYLK-
#
NULL   3706	5728	4211	4064	4839	3729	4763	4308	4069	3323	5509	4640	4464	4938	4285	4423	3815	3783	6325	4665	
AVER   4313	6539	4129	3872	4263	4559	5325	3873	3710	3162	5459	4300	4529	4452	4025	4025	4546	4347	6486	4343	
HMM    A	C	D	E	F	G	H	I	K	L	M	N	P	Q	R	S	T	V	W	Y	
       M->M	M->I	M->D	I->M	I->I	D->M	D->D	Neff	Neff_I	Neff_D
       0	*	*	0	*	0	*	99999	99999	99999	
M 1    *	*	*	*	*	*	*	2538	*	*	1095	*	2563	*	*	*	2392	*	*	*	1
       0	*	*	*	*	*	*	3193	0	0	

K 2    *	*	*	*	2392	*	*	2538	1095	*	*	2563	*	*	*	*	*	*	*	*	2
       0	*	*	*	*	*	*	3193	0	0	

E 3    *	*	*	1075	*	*	*	*	*	*	*	*	*	2563	*	2524	2456	*	*	*	3
       0	*	*	*	*	*	*	3193	0	0	

M 4    2563	*	*	*	*	*	2538	*	*	*	1765	*	*	*	2524	*	*	*	*	2392	4
       0	*	*	*	*	*	*	3193	0	0	

M 5    *	*	*	*	*	2392	*	*	2524	*	1765	*	2563	2538	*	*	*	*	*	*	5
       0	*	*	*	*	*	*	3193	0	0	

R 6    2538	*	2524	*	*	*	2563	*	*	*	*	*	*	*	1045	*	*	*	*	*	6
       0	*	*	*	*	*	*	3193	0	0	

F 7    *	*	*	*	673	*	*	2456	*	*	*	*	*	2392	*	*	*	*	*	*	7
       0	*	*	*	*	*	*	3193	0	0	

T 8    *	*	*	2563	2392	*	*	*	*	*	*	*	*	*	*	2538	1095	*	*	*	8
       0	*	*	*	*	*	*	3193	0	0	

V 9    *	*	2456	*	*	*	*	*	2538	*	*	*	*	*	*	*	*	631	*	*	9
       0	*	*	*	*	*	*	3193	0	0	

N 10   *	*	*	2538	2524	*	*	*	*	*	*	1765	*	*	2563	*	*	2392	*	*	10
       0	*	*	*	*	*	*	3193	0	0	

D 11   *	*	1075	1543	*	*	*	*	*	*	*	*	*	2456	*	*	*	*	*	*	11
       0	*	*	*	*	*	*	3193	0	0	

H 12   *	*	*	*	*	*	1110	*	*	2538	*	2392	*	*	*	*	*	*	*	2524	12
       0	*	*	*	*	*	*	3193	0	0	

K 13   *	*	2563	*	*	2524	*	*	1100	*	*	*	*	*	2392	*	*	*	*	*	13
       0	*	*	*	*	*	*	3193	0	0	

I 14   *	*	*	2538	*	*	2524	1765	2392	2563	*	*	*	*	*	*	*	*	*	*	14
       0	*	*	*	*	*	*	3193	0	0	

I 15   *	*	2392	*	*	*	*	1100	*	1543	*	*	*	*	*	*	*	*	*	*	15
       0	*	*	*	*	*	*	3193	0	0	

K 16   *	*	*	*	2538	*	*	2524	1765	2392	*	*	*	*	*	*	*	2563	*	*	16
       0	*	*	*	*	*	*	3193	0	0	

E 17   *	*	*	1045	*	*	*	*	2538	*	*	*	2563	*	*	2524	*	*	*	*	17
       0	*	*	*	*	*	*	3193	0	0	

K 18   *	*	2524	2538	*	2563	*	*	1765	*	*	*	*	*	*	2392	*	*	*	*	18
       0	*	*	*	*	*	*	3193	0	0	

K 19   *	*	*	*	2456	*	*	2563	1127	*	*	*	*	*	*	*	*	*	*	2392	19
       0	*	*	*	*	*	*	3193	0	0	

V 20   2538	*	2524	*	*	*	*	*	*	2392	*	*	*	*	2563	*	*	1765	*	*	20
       0	*	*	*	*	*	*	3193	0	0	

E 21   *	2392	*	1100	*	*	*	*	*	*	*	*	*	*	2563	2524	*	*	*	*	21
       0	*	*	*	*	*	*	3193	0	0	

G 22   *	*	*	2456	*	1127	*	*	*	*	*	*	2563	*	*	2392	*	*	*	*	22
       276	*	2524	*	*	*	*	3193	0	0	

Y 23   *	*	*	2251	2283	*	*	*	*	2153	*	*	*	*	*	*	*	*	*	1476	23
       0	*	*	*	*	0	*	2847	0	1000	

W 24   *	*	*	*	*	*	*	*	*	*	*	*	2456	*	2524	*	*	*	1084	2538	24
       0	*	*	*	*	*	*	3193	0	0	

K 25   *	*	*	*	*	*	*	2524	276	*	*	*	*	*	*	*	*	*	*	*	25
       0	*	*	*	*	*	*	3193	0	0	

E 26   2563	*	*	1075	*	*	*	*	*	2456	*	2524	*	*	*	*	*	*	*	*	26
       0	*	*	*	*	*	*	3193	0	0	

N 27   *	*	*	*	*	*	*	*	*	2538	*	1136	*	*	*	2456	*	*	*	2392	27
       0	*	*	*	*	*	*	3193	0	0	

N 28   2524	*	*	2538	*	*	*	*	2392	*	*	1765	*	*	*	*	*	2563	*	*	28
       0	*	*	*	*	*	*	3193	0	0	

P 29   *	*	2538	2392	*	*	*	*	*	*	*	*	1765	*	*	*	2563	2524	*	*	29
       0	*	*	*	*	*	*	3193	0	0	

L 30   2563	*	*	*	2538	*	*	2392	*	1765	*	*	*	*	*	2524	*	*	*	*	30
       0	*	*	*	*	*	*	3193	0	0	

L 31   2538	*	*	*	*	*	*	*	*	650	*	*	*	*	*	*	*	*	2392	*	31
       0	*	*	*	*	*	*	3193	0	0	

P 32   *	*	2456	*	*	*	*	*	2538	*	*	*	631	*	*	*	*	*	*	*	32
       1045	957	*	748	1305	*	*	3193	2175	0	

A 33   1084	*	*	*	*	*	*	*	*	*	*	2538	*	2524	2456	*	*	*	*	*	33
       0	*	*	*	*	*	*	3193	0	0	

L 34   *	*	*	*	*	*	*	*	*	1127	*	*	*	2392	*	*	2456	2563	*	*	34
       0	*	*	*	*	*	*	3193	0	0	

L 35   *	*	*	*	1543	*	2392	*	*	1100	*	*	*	*	*	*	*	*	*	*	35
       0	*	*	*	*	*	*	3193	0	0	

E 36   *	*	*	273	*	2538	*	*	*	*	*	*	*	*	*	*	*	*	*	*	36
       0	*	*	*	*	*	*	3193	0	0	

S 37   2563	*	2392	*	2538	*	*	*	*	*	*	*	*	*	*	1765	*	*	2524	*	37
       0	*	*	*	*	*	*	3193	0	0	

L 38   *	*	*	2392	*	*	*	*	2538	1095	*	*	*	*	*	*	*	2563	*	*	38
       0	*	*	*	*	*	*	3193	0	0	

N 39   *	*	*	2524	*	*	*	*	*	*	*	1075	*	2563	*	2456	*	*	*	*	39
       0	*	*	*	*	*	*	3193	0	0	

Q 40   2563	*	*	*	*	*	*	*	2538	*	*	*	2392	1095	*	*	*	*	*	*	40
       1084	1531	2456	0	*	*	*	3193	1670	0	

D 41   2302	2264	1389	*	*	*	*	*	*	*	*	*	*	*	*	2269	*	*	*	*	41
       0	*	*	*	*	*	0	2802	0	1000	

L 42   *	*	*	*	*	*	*	*	*	371	*	*	*	*	*	2142	*	*	*	*	42
       0	*	*	*	*	*	0	2802	0	1000	

K 43   *	*	*	*	2302	2142	*	*	809	*	*	*	*	*	*	*	*	*	*	*	43
       0	*	*	*	*	0	*	2802	0	1000	

D 44   2538	*	650	*	*	*	*	*	*	*	*	*	*	*	*	2392	*	*	*	*	44
       0	*	*	*	*	*	*	3193	0	0	

E 45   *	*	2524	1765	*	*	*	*	2538	*	*	2392	2563	*	*	*	*	*	*	*	45
       0	*	*	*	*	*	*	3193	0	0	

R 46   2524	*	*	*	*	*	*	*	*	*	*	2538	*	*	1110	2392	*	*	*	*	46
       0	*	*	*	*	*	*	3193	0	0	

Y 47   *	*	2524	*	*	2392	*	2456	*	*	*	*	*	*	*	*	*	*	*	1142	47
       0	*	*	*	*	*	*	3193	0	0	

F 48   *	*	*	2563	1765	*	*	*	*	*	*	2524	*	*	*	2392	*	2538	*	*	48
       0	*	*	*	*	*	*	3193	0	0	

I 49   *	*	*	*	*	2538	*	1765	*	2563	*	*	*	*	*	2392	2524	*	*	*	49
       0	*	*	*	*	*	*	3193	0	0	

S 50   *	*	*	*	2456	*	2524	2538	*	*	*	*	*	*	*	1084	*	*	*	*	50
       0	*	*	*	*	*	*	3193	0	0	

P 51   *	*	*	*	*	*	*	2538	2392	*	*	*	1110	*	2524	*	*	*	*	*	51
       0	*	*	*	*	*	*	3193	0	0	

N 52   *	*	*	*	*	*	*	*	*	2524	*	1765	*	2538	*	*	*	2563	*	2392	52
       0	*	*	*	*	*	*	3193	0	0	

D 53   2563	*	1765	*	*	*	*	*	*	2524	*	*	*	2392	*	*	2538	*	*	*	53
       0	*	*	*	*	*	*	3193	0	0	

T 54   *	*	*	*	*	*	*	*	2538	2456	*	*	2392	*	*	*	1136	*	*	*	54
       0	*	*	*	*	*	*	3193	0	0	

T 55   *	*	*	*	2392	*	*	*	*	2524	2563	*	*	*	*	2538	1765	*	*	*	55
       0	*	*	*	*	*	*	3193	0	0	

G 56   *	*	*	*	*	1127	2456	*	*	2392	*	*	*	*	*	*	2563	*	*	*	56
       0	*	*	*	*	*	*	3193	0	0	

S 57   *	*	*	*	*	*	*	*	*	*	*	*	*	*	2563	1070	2456	2538	*	*	57
       0	*	*	*	*	*	*	3193	0	0	

F 58   *	*	*	*	1084	*	*	*	*	2538	*	*	2456	*	2524	*	*	*	*	*	58
       0	*	*	*	*	*	*	3193	0	0	

D 59   *	*	1045	1551	*	2524	*	*	*	*	*	*	*	*	*	*	*	*	*	*	59
       0	*	*	*	*	*	*	3193	0	0	

G 60   *	*	*	*	*	631	*	2538	*	2456	*	*	*	*	*	*	*	*	*	*	60
       305	*	2392	*	*	*	*	3193	0	0	

D 61   *	*	1441	*	*	*	*	*	*	2247	*	*	*	*	2261	*	*	2235	*	*	61
       0	*	*	*	*	0	*	2751	0	1000	

K 62   2563	*	*	*	*	*	*	*	1095	*	*	2392	2538	*	*	*	*	*	*	*	62
       0	*	*	*	*	*	*	3193	0	0	

D 63   2563	*	1765	*	2392	*	*	*	2538	*	*	*	*	*	*	*	2524	*	*	*	63
       0	*	*	*	*	*	*	3193	0	0	

L 64   2392	2538	*	*	*	*	*	*	*	1136	*	*	*	2456	*	*	*	*	*	*	64
       0	*	*	*	*	*	*	3193	0	0	

K 65   *	*	*	*	*	*	*	*	1110	*	*	*	*	2524	2392	*	2538	*	*	*	65
       0	*	*	*	*	*	*	3193	0	0	

I 66   2392	*	*	*	*	*	*	1765	*	2563	*	2538	*	*	*	*	*	2524	*	*	66
       0	*	*	*	*	*	*	3193	0	0	

F 67   *	*	*	*	1765	*	*	*	2524	2538	*	*	*	*	2392	*	2563	*	*	*	67
       0	*	*	*	*	*	*	3193	0	0	

N 68   *	*	2538	2456	*	*	*	*	*	*	*	1070	*	2563	*	*	*	*	*	*	68
       0	*	*	*	*	*	*	3193	0	0	

Y 69   *	*	*	*	*	*	*	*	*	*	*	*	*	*	*	2538	2456	*	2563	1070	69
       0	*	*	*	*	*	*	3193	0	0	

V 70   2524	*	*	*	*	*	*	2392	*	*	*	*	*	*	*	*	*	1110	*	2538	70
       0	*	*	*	*	*	*	3193	0	0	

G 71   *	*	*	*	*	631	*	*	2538	*	*	2456	*	*	*	*	*	*	*	*	71
       0	*	*	*	*	*	*	3193	0	0	

Q 72   *	*	*	*	2392	*	*	*	2538	2563	*	*	*	1765	*	*	*	2524	*	*	72
       0	*	*	*	*	*	*	3193	0	0	

I 73   *	*	*	2538	*	*	*	1070	2456	2563	*	*	*	*	*	*	*	*	*	*	73
       0	*	*	*	*	*	*	3193	0	0	

I 74   *	*	2538	*	*	*	2392	1765	*	*	*	*	*	*	2563	2524	*	*	*	*	74
       0	*	*	*	*	*	*	3193	0	0	

K 75   *	*	*	*	2392	*	*	*	1765	2524	*	*	*	*	*	2538	2563	*	*	*	75
       0	*	*	*	*	*	*	3193	0	0	

P 76   *	*	*	2392	*	*	*	*	*	*	*	*	1136	*	*	2538	2456	*	*	*	76
       1045	957	*	0	*	*	*	3193	2175	0	

N 77   *	*	*	*	*	1508	*	*	*	*	*	625	*	*	*	*	*	*	*	*	77
       0	*	*	*	*	*	*	3193	0	0	

A 78   1136	*	*	*	*	*	2538	*	*	*	*	2456	*	*	*	2392	*	*	*	*	78
       0	*	*	*	*	*	*	3193	0	0	

V 79   *	*	2538	*	2524	*	*	*	*	*	*	2392	*	*	*	*	2563	1765	*	*	79
       0	*	*	*	*	*	*	3193	0	0	

I 80   *	*	*	*	*	*	*	602	2538	*	*	*	*	*	*	*	*	2563	*	*	80
       0	*	*	*	*	*	*	3193	0	0	

E 81   *	*	*	290	*	2456	*	*	*	*	*	*	*	*	*	*	*	*	*	*	81
       0	*	*	*	*	*	*	3193	0	0	

I 82   *	*	*	*	2456	*	*	1084	2538	*	*	*	*	*	*	*	*	2524	*	*	82
       0	*	*	*	*	*	*	3193	0	0	

L 83   *	*	*	*	*	*	*	*	*	305	*	*	*	*	*	*	*	*	*	2392	83
       0	*	*	*	*	*	*	3193	0	0	

P 84   *	*	*	*	*	2456	*	*	*	*	*	*	631	*	2538	*	*	*	*	*	84
       0	*	*	*	*	*	*	3193	0	0	

K 85   *	*	*	*	*	*	*	*	631	*	*	*	*	*	2538	*	*	*	*	2456	85
       0	*	*	*	*	*	*	3193	0	0	

T 86   *	2538	*	*	*	2456	*	*	*	*	*	*	*	*	*	*	1136	2392	*	*	86
       0	*	*	*	*	*	*	3193	0	0	

Q 87   *	*	*	*	2392	2524	2563	*	*	*	*	*	*	1765	*	*	*	*	*	2538	87
       0	*	*	*	*	*	*	3193	0	0	

E 88   *	*	*	654	*	*	*	*	*	*	*	*	*	2392	2524	*	*	*	*	*	88
       0	*	*	*	*	*	*	3193	0	0	

R 89   *	*	*	*	*	*	*	*	*	2538	*	2392	*	*	650	*	*	*	*	*	89
       276	*	2524	*	*	*	*	3193	0	0	

L 90   *	*	2283	2153	*	*	*	*	*	1476	*	*	2251	*	*	*	*	*	*	*	90
       0	*	*	*	*	*	0	2847	0	1000	

T 91   *	*	*	*	*	2251	*	*	*	2153	*	2283	*	*	*	*	1476	*	*	*	91
       0	*	*	*	*	*	0	2847	0	1000	

I 92   *	*	*	*	*	*	*	823	2153	*	*	*	*	*	*	*	2251	*	*	*	92
       0	*	*	*	*	*	0	2847	0	1000	

S 93   *	*	*	2153	*	*	*	*	*	*	*	*	*	*	2251	823	*	*	*	*	93
       1476	643	*	1000	1000	0	*	2847	2286	1000	

M 94   2799	*	2720	*	*	*	*	*	*	*	2063	2837	*	*	*	2618	2621	*	*	*	94
       0	*	*	*	*	*	*	3476	0	0	

E 95   *	*	2837	903	*	*	*	*	*	*	*	*	*	*	1620	*	*	*	*	*	95
       0	*	*	*	*	*	*	3476	0	0	

F 96   *	*	*	*	1383	*	*	*	2621	*	*	2720	*	2656	*	2799	*	*	*	*	96
       0	*	*	*	*	*	*	3476	0	0	

I 97   *	*	*	*	*	*	*	1341	*	2799	*	*	2656	*	*	2618	*	*	*	2837	97
       0	*	*	*	*	*	*	3476	0	0	

D 98   *	*	1340	1818	*	*	*	*	2621	*	*	*	*	*	*	*	*	2656	*	*	98
       0	*	*	*	*	*	*	3476	0	0	

E 99   *	*	*	1301	*	*	*	1688	2837	*	*	*	*	*	2799	*	*	*	*	*	99
       0	*	*	*	*	*	*	3476	0	0	

S 100  2720	*	2837	*	*	*	*	*	*	2621	*	*	2656	*	*	1369	*	*	*	*	100
       0	*	*	*	*	*	*	3476	0	0	

R 101  *	*	*	*	2837	*	*	*	*	*	2621	2618	*	*	1411	*	*	2656	*	*	101
       0	*	*	*	*	*	*	3476	0	0	

R 102  2799	*	2618	*	*	*	2621	*	2837	*	*	*	*	2720	2063	*	*	*	*	*	102
       0	*	*	*	*	*	*	3476	0	0	

N 103  *	*	*	*	2837	*	2618	*	*	2799	*	2063	*	2720	2621	*	*	*	*	*	103
       903	1725	2618	1547	604	*	*	3476	1704	0	

L 104  *	*	*	*	*	*	*	2426	*	297	*	*	*	*	*	*	*	*	*	*	104
       0	*	*	*	*	0	*	3076	0	1000	

F 105  *	*	*	*	1301	*	*	2837	*	1759	*	*	*	*	*	*	*	*	*	2656	105
       0	*	*	*	*	*	*	3476	0	0	

Y 106  *	*	*	*	*	*	*	*	*	2618	2720	2837	*	*	2799	*	*	*	*	1316	106
       0	*	*	*	*	*	*	3476	0	0	

M 107  *	*	*	*	*	*	2618	*	*	*	568	*	*	*	*	*	*	*	2621	*	107
       0	*	*	*	*	*	*	3476	0	0	

L 108  *	*	*	*	2621	*	*	*	*	568	*	*	*	*	*	*	*	*	*	2618	108
       0	*	*	*	*	*	*	3476	0	0	

T 109  2799	*	*	*	*	*	*	*	2837	2618	*	*	*	*	2720	2621	2063	*	*	*	109
       0	*	*	*	*	*	*	3476	0	0	

Y 110  2799	*	*	*	*	*	*	*	*	2618	*	*	*	*	*	*	1777	*	*	1316	110
       0	*	*	*	*	*	*	3476	0	0	

L 111  2656	2621	*	*	*	*	*	*	*	1426	*	2618	*	*	*	*	2799	*	*	*	111
       0	*	*	*	*	*	*	3476	0	0	

K 112  *	*	2799	*	*	*	*	*	902	*	*	*	*	*	2621	*	*	*	2656	*	112
       0	*	*	*	*	*	*	3476	0	0	

G 113  *	*	*	2799	*	2063	*	*	2621	*	*	2837	*	*	*	2720	*	2618	*	*	113
       0	*	*	*	*	*	*	3476	0	0	

Y 114  *	*	*	*	2720	*	*	*	*	2618	*	*	*	*	2799	2837	*	2621	*	2063	114
       0	*	*	*	*	*	*	3476	0	0	

L 115  *	*	*	*	2799	*	2618	*	2621	2063	*	*	2837	*	2720	*	*	*	*	*	115
       0	*	*	*	*	*	*	3476	0	0	

F 116  *	*	*	*	1384	*	2720	2618	*	*	*	*	*	2656	2799	*	*	*	*	*	116
       0	*	*	*	*	*	*	3476	0	0	

E 117  *	*	*	2063	*	*	*	2720	2837	*	*	2618	2621	*	*	*	*	2799	*	*	117
       0	*	*	*	*	*	*	3476	0	0	

A 118  1411	*	*	*	2621	*	*	2656	2837	2618	*	*	*	*	*	*	*	*	*	*	118
       0	*	*	*	*	*	*	3476	0	0	

T 119  *	*	*	*	*	*	*	*	2656	*	*	2621	2799	*	*	2837	1340	*	*	*	119
       527	*	1707	*	*	*	*	3476	0	0	

Q 120  *	*	*	*	*	*	*	*	*	*	*	*	*	864	*	1151	*	*	*	*	120
       0	*	*	*	*	0	*	2753	0	1710	

A 121  1355	*	*	*	*	*	*	2837	*	2618	*	*	2799	2621	*	*	*	*	*	*	121
       0	*	*	*	*	*	*	3476	0	0	

A 122  1371	*	2618	*	*	*	*	*	*	*	*	2656	*	*	*	1777	*	*	*	*	122
       0	*	*	*	*	*	*	3476	0	0	

S 123  *	*	*	2799	*	*	*	*	*	2656	*	*	*	*	2720	1384	*	2618	*	*	123
       0	*	*	*	*	*	*	3476	0	0	

L 124  2618	*	*	2656	*	*	*	*	*	925	*	*	*	*	*	*	*	2720	*	*	124
       0	*	*	*	*	*	*	3476	0	0	

Q 125  2656	*	2621	*	*	*	*	*	*	2618	*	*	*	1457	2720	*	*	*	*	*	125
       0	*	*	*	*	*	*	3476	0	0	

S 126  *	*	*	*	*	*	*	2656	*	*	*	*	*	*	2621	1383	1759	*	*	*	126
       0	*	*	*	*	*	*	3476	0	0	

S 127  2799	*	*	*	2621	*	*	*	*	*	*	*	2656	*	2618	1426	*	*	*	*	127
       0	*	*	*	*	*	*	3476	0	0	

K 128  *	*	2621	2618	*	2656	2799	*	1426	*	*	*	*	*	*	*	*	*	*	*	128
       0	*	*	*	*	*	*	3476	0	0	

M 129  *	*	*	2618	2621	*	*	2837	*	*	1411	2656	*	*	*	*	*	*	*	*	129
       0	*	*	*	*	*	*	3476	0	0	

P 130  *	*	*	2621	*	*	*	*	*	*	*	2656	955	*	2618	*	*	*	*	*	130
       0	*	*	*	*	*	*	3476	0	0	

L 131  *	*	*	*	*	*	*	*	*	0	*	*	*	*	*	*	*	*	*	*	131
       0	*	*	*	*	*	*	3476	0	0	

Y 132  *	*	*	*	2837	*	*	*	*	2656	2720	*	2621	*	*	*	*	*	*	1369	132
       0	*	*	*	*	*	*	3476	0	0	

E 133  *	*	1688	925	*	*	*	*	*	*	*	*	*	2618	*	*	*	*	*	*	133
       0	*	*	*	*	*	*	3476	0	0	

V 134  *	*	*	*	*	*	*	2656	*	1620	*	*	*	*	*	*	*	955	*	*	134
       0	*	*	*	*	*	*	3476	0	0	

L 135  *	*	*	*	1777	*	*	2621	*	1314	*	*	*	*	*	*	*	2799	*	*	135
       0	*	*	*	*	*	*	3476	0	0	

I 136  *	*	*	*	*	2656	*	955	*	2621	*	*	*	*	*	*	*	2618	*	*	136
       0	*	*	*	*	*	*	3476	0	0	

Y 137  *	*	*	*	*	*	*	*	*	*	*	*	*	2720	2799	*	2837	*	*	825	137
       0	*	*	*	*	*	*	3476	0	0	

L 138  *	*	*	*	*	*	*	*	*	1301	2837	*	*	2720	*	*	*	2656	*	2799	138
       0	*	*	*	*	*	*	3476	0	0	

F 139  2799	*	*	*	520	*	*	*	*	2656	*	*	*	*	*	*	*	*	*	*	139
       0	*	*	*	*	*	*	3476	0	0	

L 140  2621	*	*	*	*	*	*	2720	*	1457	*	2656	2618	*	*	*	*	*	*	*	140
       0	*	*	*	*	*	*	3476	0	0	

K 141  *	*	1777	2799	*	*	*	*	825	*	*	*	*	*	*	*	*	*	*	*	141
       0	*	*	*	*	*	*	3476	0	0	

G 142  *	*	*	2837	*	1385	*	*	*	*	*	*	*	2621	*	2720	*	*	*	2618	142
       0	*	*	*	*	*	*	3476	0	0	

V 143  *	*	*	*	2837	*	*	2621	*	2618	*	*	*	*	*	*	*	903	*	*	143
       0	*	*	*	*	*	*	3476	0	0	

Q 144  *	2621	2837	*	*	*	*	*	*	2656	*	*	*	1340	2799	*	*	*	*	*	144
       0	*	*	*	*	*	*	3476	0	0	

Q 145  1706	*	*	2621	*	*	*	*	*	*	*	*	*	1355	*	2837	*	*	*	*	145
       0	*	*	*	*	*	*	3476	0	0	

A 146  1369	*	*	*	*	*	*	2720	*	2656	*	*	*	*	*	*	*	1725	*	*	146
       0	*	*	*	*	*	*	3476	0	0	

I 147  *	*	*	*	*	*	*	1301	*	*	*	*	*	*	*	2656	*	1759	*	2837	147
       0	*	*	*	*	*	*	3476	0	0	

R 148  *	*	*	*	*	*	*	*	2837	*	*	*	*	*	520	2621	*	*	*	*	148
       0	*	*	*	*	*	*	3476	0	0	

R 149  *	*	*	*	*	*	*	*	1723	2621	*	*	*	2720	1385	*	*	*	*	*	149
       0	*	*	*	*	*	*	3476	0	0	

G 150  *	*	*	*	*	256	*	*	*	*	*	*	*	*	2621	*	*	*	*	*	150
       0	*	*	*	*	*	*	3476	0	0	

L 151  *	*	*	*	*	*	*	2799	*	527	*	*	2621	*	*	*	*	*	*	*	151
       0	*	*	*	*	*	*	3476	0	0	

Y 152  *	*	*	2656	*	*	*	*	2720	*	2837	*	2799	*	*	*	*	*	*	1301	152
       0	*	*	*	*	*	*	3476	0	0	

R 153  *	*	*	*	*	*	2799	*	2618	2656	*	*	*	*	1426	2621	*	*	*	*	153
       0	*	*	*	*	*	*	3476	0	0	

D 154  1707	*	1355	2618	*	*	*	*	*	*	*	*	*	*	*	2837	*	*	*	*	154
       0	*	*	*	*	*	*	3476	0	0	

Y 155  *	*	*	*	*	*	*	*	*	*	*	*	*	*	*	*	*	*	*	0	155
       0	*	*	*	*	*	*	3476	0	0	

L 156  *	*	*	2621	*	*	2618	*	*	1426	*	2656	*	*	*	*	*	2799	*	*	156
       0	*	*	*	*	*	*	3476	0	0	

P 157  *	*	*	2621	*	*	*	*	*	*	*	*	1385	*	1669	2837	*	*	*	*	157
       0	*	*	*	*	*	*	3476	0	0	

V 158  *	2837	*	*	2618	*	*	*	*	*	*	2656	*	2720	*	*	*	1371	*	*	158
       0	*	*	*	*	*	*	3476	0	0	

Q 159  *	*	*	2837	*	*	*	*	*	*	*	*	*	893	*	2618	2656	*	*	*	159
       0	*	*	*	*	*	*	3476	0	0	

E 160  *	*	2720	545	*	*	2618	*	*	*	*	*	*	*	*	*	*	*	*	*	160
       0	*	*	*	*	*	*	3476	0	0	

N 161  2621	*	*	2799	*	*	*	2656	*	*	*	902	*	*	*	*	*	*	*	*	161
       0	*	*	*	*	*	*	3476	0	0	

L 162  *	*	2618	*	*	*	*	2656	*	1341	*	*	*	*	1818	*	*	*	*	*	162
       0	*	*	*	*	*	*	3476	0	0	

P 163  2837	*	*	*	2621	*	*	*	*	*	*	*	903	*	*	2618	*	*	*	*	163
       0	*	*	*	*	*	*	3476	0	0	

G 164  *	*	*	*	2837	1385	2618	*	*	*	*	*	*	*	*	*	2621	*	2720	*	164
       0	*	*	*	*	*	*	3476	0	0	

L 165  *	*	*	*	*	*	*	2656	*	1457	2720	*	2621	*	*	*	*	2618	*	*	165
       0	*	*	*	*	*	*	3476	0	0	

K 166  *	*	*	*	*	*	*	*	527	*	*	*	*	*	1707	*	*	*	*	*	166
       0	*	*	*	*	*	*	3476	0	0	

G 167  *	*	*	*	*	0	*	*	*	*	*	*	*	*	*	*	*	*	*	*	167
       0	*	*	*	*	*	*	3476	0	0	

R 168  *	*	*	*	*	*	*	*	1777	*	*	*	*	*	874	*	*	2618	*	*	168
       0	*	*	*	*	*	*	3476	0	0	

I 169  *	*	*	*	*	*	*	825	*	1200	*	*	*	*	*	*	*	*	*	*	169
       0	*	*	*	*	*	*	3476	0	0	

D 170  *	*	1369	2656	*	*	*	*	*	2837	*	2621	*	*	2720	*	*	*	*	*	170
       0	*	*	*	*	*	*	3476	0	0	

F 171  *	*	*	*	884	*	*	*	*	2799	*	*	*	*	*	*	*	1669	*	*	171
       0	*	*	*	*	*	*	3476	0	0	

A 172  2063	*	2621	*	*	*	*	*	*	*	*	2837	2799	*	2618	2720	*	*	*	*	172
       0	*	*	*	*	*	*	3476	0	0	

R 173  2720	*	*	2837	*	*	*	*	2656	*	*	2618	*	*	1371	*	*	*	*	*	173
       0	*	*	*	*	*	*	3476	0	0	

H 174  *	*	*	*	*	*	1383	*	*	*	*	*	*	1759	*	*	2656	*	*	2621	174
       0	*	*	*	*	*	*	3476	0	0	

I 175  2621	*	*	*	*	*	*	913	*	2618	*	*	*	*	*	*	*	2799	*	*	175
       0	*	*	*	*	*	*	3476	0	0	

R 176  2621	*	*	*	*	*	*	*	1723	*	*	*	*	*	1385	2720	*	*	*	*	176
       0	*	*	*	*	*	*	3476	0	0	

K 177  *	*	*	*	*	2656	*	*	1340	*	*	*	*	1818	2621	*	*	*	*	*	177
       0	*	*	*	*	*	*	3476	0	0	

N 178  *	*	*	*	2656	*	*	*	*	*	2621	902	2799	*	*	*	*	*	*	*	178
       559	1638	*	0	*	*	*	3476	1769	0	

L 179  *	1670	*	*	*	*	*	*	*	883	*	*	2799	*	*	*	*	*	*	*	179
       0	*	*	*	*	*	*	3476	0	0	

N 180  *	*	*	*	*	2621	2799	2837	*	*	*	2063	2618	*	*	*	*	2720	*	*	180
       0	*	*	*	*	*	*	3476	0	0	

H 181  *	*	*	*	2618	*	913	*	*	*	*	2621	*	*	2799	*	*	*	*	*	181
       0	*	*	*	*	*	*	3476	0	0	

G 182  2799	*	*	*	*	2063	*	*	2837	*	*	*	*	*	2720	*	2618	*	*	2621	182
       0	*	*	*	*	*	*	3476	0	0	

H 183  *	*	2720	2837	*	2618	1371	*	2656	*	*	*	*	*	*	*	*	*	*	*	183
       0	*	*	*	*	*	*	3476	0	0	

R 184  *	*	*	*	*	*	*	*	*	2799	2621	2618	*	*	1426	*	2656	*	*	*	184
       0	*	*	*	*	*	*	3476	0	0	

I 185  *	*	*	*	1777	*	*	1301	*	2799	*	*	*	*	*	*	*	2656	*	*	185
       0	*	*	*	*	*	*	3476	0	0	

S 186  2618	*	2621	*	2837	*	2799	*	*	*	*	*	*	2720	*	2063	*	*	*	*	186
       0	*	*	*	*	*	*	3476	0	0	

T 187  *	2621	*	*	*	*	*	*	*	*	*	*	*	*	*	*	1399	1759	*	2618	187
       249	*	2656	*	*	*	*	3476	0	0	

A 188  1765	*	2392	2524	*	*	*	*	*	*	*	*	*	*	*	2538	2563	*	*	*	188
       0	*	*	*	*	0	*	3193	0	1000	

F 189  *	*	*	*	1355	*	*	*	*	*	*	2837	*	*	*	*	2618	*	*	1707	189
       0	*	*	*	*	*	*	3476	0	0	

D 190  *	*	568	2621	*	*	*	*	*	*	*	*	*	*	2618	*	*	*	*	*	190
       0	*	*	*	*	*	*	3476	0	0	

E 191  *	*	2720	924	*	*	*	*	*	*	2656	*	2621	*	*	*	*	*	*	*	191
       0	*	*	*	*	*	*	3476	0	0	

F 192  *	*	*	*	536	*	*	*	*	2656	*	*	*	*	*	*	*	*	*	2720	192
       0	*	*	*	*	*	*	3476	0	0	

N 193  *	*	*	*	*	*	*	2621	*	2799	*	2063	*	*	*	2720	2618	2837	*	*	193
       0	*	*	*	*	*	*	3476	0	0	

E 194  *	*	*	2063	2621	*	*	*	*	2837	*	*	2799	*	*	2720	*	*	*	2618	194
       0	*	*	*	*	*	*	3476	0	0	

D 195  *	*	237	2720	*	*	*	*	*	*	*	*	*	*	*	*	*	*	*	*	195
       0	*	*	*	*	*	*	3476	0	0	

N 196  *	*	*	*	*	*	*	2837	*	*	*	1301	*	*	1759	*	2656	*	*	*	196
       0	*	*	*	*	*	*	3476	0	0	

P 197  2837	*	*	*	*	*	*	*	*	1638	*	*	892	*	*	*	*	*	*	*	197
       0	*	*	*	*	*	*	3476	0	0	

L 198  2656	*	*	1759	*	*	*	*	*	1301	*	*	2837	*	*	*	*	*	*	*	198
       0	*	*	*	*	*	*	3476	0	0	

N 199  *	*	*	*	*	*	*	*	*	*	2618	528	*	*	*	*	2799	*	*	*	199
       0	*	*	*	*	*	*	3476	0	0	

R 200  *	*	*	*	*	*	*	*	*	*	*	*	*	2618	256	*	*	*	*	*	200
       0	*	*	*	*	*	*	3476	0	0	

L 201  *	*	*	*	*	*	*	1688	*	924	*	*	*	*	*	*	2621	*	*	*	201
       0	*	*	*	*	*	*	3476	0	0	

I 202  *	*	*	*	*	*	*	884	*	2720	*	*	*	*	*	*	2799	2618	*	*	202
       0	*	*	*	*	*	*	3476	0	0	

K 203  *	*	*	*	*	*	*	*	528	*	*	*	*	*	1706	*	*	*	*	*	203
       0	*	*	*	*	*	*	3476	0	0	

S 204  *	*	*	*	*	*	2618	*	*	2799	*	*	*	*	*	1399	2720	*	*	2621	204
       0	*	*	*	*	*	*	3476	0	0	

T 205  2720	2621	*	*	*	*	*	*	*	*	*	*	*	*	*	2799	883	*	*	*	205
       0	*	*	*	*	*	*	3476	0	0	

L 206  *	*	*	*	*	*	*	1669	*	1399	*	*	*	*	*	*	2621	2799	*	*	206
       0	*	*	*	*	*	*	3476	0	0	

E 207  2656	*	2720	1369	*	*	*	*	*	*	*	2837	*	*	2621	*	*	*	*	*	207
       0	*	*	*	*	*	*	3476	0	0	

I 208  *	*	*	*	2837	*	*	2063	2720	2621	*	*	*	*	2799	*	*	*	*	2618	208
       0	*	*	*	*	*	*	3476	0	0	

L 209  *	*	*	*	*	*	*	1669	*	935	2621	*	*	*	*	*	*	*	*	*	209
       0	*	*	*	*	*	*	3476	0	0	

K 210  2799	*	*	*	*	*	*	2656	1383	2621	*	*	*	*	2720	*	*	*	*	*	210
       0	*	*	*	*	*	*	3476	0	0	

S 211  2799	*	*	*	*	*	*	*	2656	*	*	2618	*	*	2720	1384	*	*	*	*	211
       0	*	*	*	*	*	*	3476	0	0	

Q 212  *	*	*	*	*	*	2656	*	1725	2799	*	*	*	1340	*	*	*	*	*	*	212
       0	*	*	*	*	*	*	3476	0	0	

T 213  *	*	*	2656	*	*	*	2720	2618	*	*	*	*	*	*	*	925	*	*	*	213
       0	*	*	*	*	*	*	3476	0	0	

S 214  *	*	*	*	*	*	*	*	2656	*	*	*	*	*	1707	902	*	*	*	*	214
       218	*	2837	*	*	*	*	3476	0	0	

L 215  *	*	*	*	*	*	*	2416	*	1159	*	2501	*	*	*	*	*	2411	*	*	215
       658	1449	*	0	*	*	0	3203	1762	1000	

P 216  *	*	*	*	*	*	*	2411	*	*	*	*	1166	2416	*	2482	*	*	*	*	216
       299	2416	*	1585	585	0	*	3203	1000	1000	

T 217  2799	*	2618	2621	*	*	*	*	*	2837	*	*	*	2720	*	*	2063	*	*	*	217
       0	*	*	*	*	*	*	3476	0	0	

N 218  *	*	*	*	*	*	*	2656	*	2720	*	924	*	*	*	*	2621	*	*	*	218
       0	*	*	*	*	*	*	3476	0	0	

L 219  *	*	*	*	*	*	*	*	2837	1340	*	*	*	1707	2656	*	*	*	*	*	219
       0	*	*	*	*	*	*	3476	0	0	

R 220  *	*	2656	*	2837	*	*	*	*	2720	*	*	*	*	1371	2618	*	*	*	*	220
       0	*	*	*	*	*	*	3476	0	0	

E 221  *	*	*	2063	*	*	*	2621	*	2799	*	*	*	2720	2837	*	2618	*	*	*	221
       0	*	*	*	*	*	*	3476	0	0	

A 222  1385	*	*	*	*	*	*	*	*	1725	*	*	*	*	*	2618	*	2720	*	*	222
       0	*	*	*	*	*	*	3476	0	0	

R 223  *	*	*	*	*	*	*	2837	*	*	*	1670	*	*	874	*	*	*	*	*	223
       0	*	*	*	*	*	*	3476	0	0	

E 224  *	*	*	864	*	*	*	*	2837	*	*	*	*	*	*	1688	*	*	*	*	224
       0	*	*	*	*	*	*	3476	0	0	

L 225  2837	*	*	*	*	*	*	2621	*	903	*	2618	*	*	*	*	*	*	*	*	225
       0	*	*	*	*	*	*	3476	0	0	

Y 226  *	*	*	*	*	*	*	2621	*	2799	2837	*	*	2720	*	*	*	2618	*	2063	226
       0	*	*	*	*	*	*	3476	0	0	

R 227  *	*	*	*	2621	*	2799	*	*	*	*	*	*	2837	2063	2618	*	2720	*	*	227
       0	*	*	*	*	*	*	3476	0	0	

M 228  2799	*	*	2618	*	*	2720	*	2656	*	1384	*	*	*	*	*	*	*	*	*	228
       0	*	*	*	*	*	*	3476	0	0	

L 229  *	*	*	*	2720	*	*	2618	*	545	*	*	*	*	*	*	*	*	*	*	229
       0	*	*	*	*	*	*	3476	0	0	

D 230  *	*	560	*	*	*	*	*	*	*	*	*	2656	*	*	*	*	2618	*	*	230
       0	*	*	*	*	*	*	3476	0	0	

E 231  *	*	2720	925	*	2656	*	*	*	*	*	*	*	*	2618	*	*	*	*	*	231
       0	*	*	*	*	*	*	3476	0	0	

V 232  *	*	*	*	*	*	*	1688	*	*	*	*	*	*	*	*	*	536	*	*	232
       0	*	*	*	*	*	*	3476	0	0	

T 233  *	*	2621	2837	*	*	*	*	*	*	*	*	2799	*	*	2656	1340	*	*	*	233
       0	*	*	*	*	*	*	3476	0	0	

P 234  *	*	2621	*	2837	*	*	*	*	*	*	*	892	*	*	*	2656	*	*	*	234
       0	*	*	*	*	*	*	3476	0	0	

S 235  *	*	*	*	*	*	*	*	*	2656	*	*	*	*	2621	924	*	2720	*	*	235
       0	*	*	*	*	*	*	3476	0	0	

H 236  *	*	*	*	*	2720	2063	*	2837	*	*	*	*	*	2799	*	*	2621	*	2618	236
       0	*	*	*	*	*	*	3476	0	0	

N 237  *	2621	2720	*	*	*	*	*	2618	2656	*	1457	*	*	*	*	*	*	*	*	237
       0	*	*	*	*	*	*	3476	0	0	

V 238  *	*	*	*	*	*	*	*	*	2618	*	*	*	*	*	2621	2656	1411	*	2837	238
       0	*	*	*	*	*	*	3476	0	0	

P 239  2618	*	*	2837	*	*	*	*	*	*	*	2799	2063	*	2720	*	*	2621	*	*	239
       0	*	*	*	*	*	*	3476	0	0	

Q 240  *	*	2618	*	*	*	*	2720	2837	*	*	*	*	1316	*	*	*	2799	*	*	240
       0	*	*	*	*	*	*	3476	0	0	

D 241  2720	*	1457	*	*	*	2656	*	*	*	*	*	*	2621	2618	*	*	*	*	*	241
       0	*	*	*	*	*	*	3476	0	0	

F 242  2618	*	*	*	568	*	*	*	*	2621	*	*	*	*	*	*	*	*	*	*	242
       0	*	*	*	*	*	*	3476	0	0	

S 243  2799	*	2720	*	*	*	*	*	2618	*	*	*	*	2621	*	1399	*	*	*	*	243
       218	*	2837	*	*	*	*	3476	0	0	

Y 244  2578	*	*	*	*	*	*	2416	*	*	*	*	*	2501	*	*	2411	*	*	1834	244
       0	*	*	*	*	0	*	3203	0	1000	

I 245  *	*	*	*	*	*	*	1301	*	2656	*	*	*	*	*	*	*	2720	2799	2837	245
       0	*	*	*	*	*	*	3476	0	0	

R 246  *	*	*	*	*	*	*	*	2837	*	*	2656	*	*	512	*	*	*	*	*	246
       0	*	*	*	*	*	*	3476	0	0	

G 247  *	*	*	*	*	1314	*	1725	*	1759	*	*	*	*	*	*	*	*	*	*	247
       0	*	*	*	*	*	*	3476	0	0	

G 248  *	*	2720	*	*	1385	*	*	*	*	*	2618	2621	*	*	2837	*	*	*	*	248
       0	*	*	*	*	*	*	3476	0	0	

R 249  *	*	*	*	*	*	*	*	2656	*	*	*	*	2618	955	2621	*	*	*	*	249
       0	*	*	*	*	*	*	3476	0	0	

H 250  *	*	*	*	*	2799	1426	*	*	*	2621	2656	*	*	*	2618	*	*	*	*	250
       256	2618	*	2807	222	*	*	3476	1000	0	

F 251  *	*	*	*	1383	*	2799	*	*	*	2720	*	*	*	*	*	2656	*	*	2621	251
       0	*	*	*	*	*	*	3476	0	0	

R 252  *	*	2837	*	*	*	2618	*	*	*	*	*	*	*	1355	2621	2799	*	*	*	252
       0	*	*	*	*	*	*	3476	0	0	

Y 253  *	*	2621	2618	*	*	1759	*	*	*	*	*	*	*	*	*	*	*	*	1399	253
       0	*	*	*	*	*	*	3476	0	0	

Y 254  *	*	*	*	2799	*	*	*	*	*	*	*	*	*	*	*	*	*	*	224	254
       0	*	*	*	*	*	*	3476	0	0	

E 255  2799	*	*	903	*	*	*	*	2656	*	*	*	*	*	2618	*	*	*	*	*	255
       0	*	*	*	*	*	*	3476	0	0	

N 256  *	*	2621	*	2656	*	*	*	*	2720	*	1383	2799	*	*	*	*	*	*	*	256
       0	*	*	*	*	*	*	3476	0	0	

L 257  2720	*	*	*	*	*	*	*	*	924	*	*	*	*	*	*	*	1638	*	*	257
       0	*	*	*	*	*	*	3476	0	0	

I 258  *	*	*	2799	*	*	*	1316	*	1777	*	*	*	2618	*	*	*	*	*	*	258
       0	*	*	*	*	*	*	3476	0	0	

A 259  1411	*	*	2618	*	*	*	*	*	2837	*	*	*	2621	*	2656	*	*	*	*	259
       0	*	*	*	*	*	*	3476	0	0	

L 260  *	*	*	*	*	*	*	2621	*	1369	*	*	*	*	*	*	*	2656	1777	*	260
       0	*	*	*	*	*	*	3476	0	0	

C 261  2720	237	*	*	*	*	*	*	*	*	*	*	*	*	*	*	*	*	*	*	261
       0	*	*	*	*	*	*	3476	0	0	

K 262  *	2621	*	*	*	*	*	*	1399	2618	*	*	*	*	1759	*	*	*	*	*	262
       0	*	*	*	*	*	*	3476	0	0	

M 263  *	*	*	*	2656	*	*	2837	*	2720	864	*	*	*	*	*	*	*	*	*	263
       0	*	*	*	*	*	*	3476	0	0	

I 264  *	*	*	*	2837	*	*	481	*	*	*	*	*	*	*	*	*	2799	*	*	264
       0	*	*	*	*	*	*	3476	0	0	

L 265  *	*	*	*	*	*	*	*	*	249	*	*	*	*	*	*	*	2656	*	*	265
       0	*	*	*	*	*	*	3476	0	0	

N 266  *	*	*	*	*	*	*	*	1725	*	2720	1314	*	*	*	*	*	*	*	2799	266
       0	*	*	*	*	*	*	3476	0	0	

N 267  *	*	*	2799	*	2720	*	*	*	*	*	884	*	2618	*	*	*	*	*	*	267
       0	*	*	*	*	*	*	3476	0	0	

E 268  *	*	*	1383	*	*	*	*	*	2799	*	*	*	1670	*	2656	*	*	*	*	268
       0	*	*	*	*	*	*	3476	0	0	

S 269  *	*	*	*	*	*	*	2656	2618	*	*	2799	*	*	*	1426	*	2621	*	*	269
       0	*	*	*	*	*	*	3476	0	0	

P 270  *	*	*	*	2837	*	2618	*	*	*	*	*	903	*	*	*	*	*	*	2621	270
       0	*	*	*	*	*	*	3476	0	0	

G 271  *	*	*	*	*	1314	2720	2799	*	*	2837	*	*	*	*	2621	*	*	*	*	271
       0	*	*	*	*	*	*	3476	0	0	

Q 272  *	2720	*	*	*	*	*	*	*	2618	*	*	2837	2063	*	*	*	2799	*	2621	272
       0	*	*	*	*	*	*	3476	0	0	

N 273  2799	*	*	*	*	2618	*	*	*	*	2720	2063	*	2621	*	*	*	*	*	2837	273
       0	*	*	*	*	*	*	3476	0	0	

K 274  *	*	*	2621	*	2799	2837	*	2063	*	*	*	*	2720	*	*	*	*	*	2618	274
       0	*	*	*	*	*	*	3476	0	0	

G 275  *	*	*	*	*	913	*	*	2799	*	*	*	*	2618	*	*	*	*	*	2621	275
       0	*	*	*	*	*	*	3476	0	0	

D 276  *	*	1340	2621	*	*	2656	*	1818	*	*	*	*	*	*	*	*	*	*	*	276
       0	*	*	*	*	*	*	3476	0	0	

Y 277  2720	*	*	*	2621	*	*	*	*	*	*	2837	*	2618	*	*	2799	*	*	2063	277
       0	*	*	*	*	*	*	3476	0	0	

K 278  *	*	*	2837	*	*	*	*	1301	*	*	2720	*	2799	2656	*	*	*	*	*	278
       0	*	*	*	*	*	*	3476	0	0	

A 279  955	*	*	*	2656	*	*	2618	*	*	*	2621	*	*	*	*	*	*	*	*	279
       0	*	*	*	*	*	*	3476	0	0	

Y 280  *	*	*	*	2837	*	2799	2720	*	*	*	*	*	*	*	*	*	*	2621	1314	280
       0	*	*	*	*	*	*	3476	0	0	

S 281  1818	*	2656	*	*	2618	*	*	*	*	*	*	*	*	*	1341	*	*	*	*	281
       0	*	*	*	*	*	*	3476	0	0	

L 282  *	*	*	*	2656	*	*	2618	*	560	*	*	*	*	*	*	*	*	*	*	282
       0	*	*	*	*	*	*	3476	0	0	

L 283  *	*	*	2656	*	*	*	*	*	249	*	*	*	*	*	*	*	*	*	*	283
       0	*	*	*	*	*	*	3476	0	0	

F 284  *	*	*	*	249	*	*	*	*	*	*	*	*	*	2656	*	*	*	*	*	284
       249	2656	*	1585	585	*	*	3476	1000	0	

P 285  *	*	1706	2656	*	*	*	*	*	*	*	*	903	*	*	*	*	*	*	*	285
       0	*	*	*	*	*	*	3476	0	0	

M 286  *	*	*	*	*	*	*	*	*	*	256	*	*	*	*	*	*	2618	*	*	286
       0	*	*	*	*	*	*	3476	0	0	

E 287  2618	*	*	903	*	*	*	*	*	*	*	2799	*	*	*	2656	*	*	*	*	287
       0	*	*	*	*	*	*	3476	0	0	

L 288  2720	*	*	*	*	*	*	*	2837	2063	*	*	*	*	*	*	*	2799	2618	2621	288
       0	*	*	*	*	*	*	3476	0	0	

L 289  *	*	*	*	*	*	*	1725	*	1314	*	*	*	*	*	*	*	1759	*	*	289
       0	*	*	*	*	*	*	3476	0	0	

F 290  *	*	*	*	903	*	*	*	*	*	*	*	*	*	*	*	*	*	2618	1726	290
       0	*	*	*	*	*	*	3476	0	0	

E 291  *	*	*	249	*	*	*	*	*	*	*	*	*	2656	*	*	*	*	*	*	291
       0	*	*	*	*	*	*	3476	0	0	

D 292  2799	*	1384	2618	*	*	*	*	2656	*	*	*	*	*	*	2720	*	*	*	*	292
       0	*	*	*	*	*	*	3476	0	0	

F 293  *	*	*	*	853	*	*	*	*	*	*	*	*	*	*	*	*	*	*	1163	293
       0	*	*	*	*	*	*	3476	0	0	

V 294  *	*	*	*	*	*	*	2621	*	2656	*	*	*	*	*	*	*	559	*	*	294
       0	*	*	*	*	*	*	3476	0	0	

Y 295  1818	*	*	*	*	*	*	*	*	*	*	*	*	*	*	2621	2720	*	*	1314	295
       0	*	*	*	*	*	*	3476	0	0	

E 296  2720	*	*	2063	*	2621	*	*	*	*	*	*	*	2799	*	*	2618	*	*	2837	296
       0	*	*	*	*	*	*	3476	0	0	

L 297  *	*	*	*	2656	*	*	*	*	1369	2837	*	*	*	*	*	*	*	2720	2621	297
       0	*	*	*	*	*	*	3476	0	0	

L 298  *	2656	*	*	*	*	*	2621	*	924	2720	*	*	*	*	*	*	*	*	*	298
       0	*	*	*	*	*	*	3476	0	0	

R 299  *	*	*	*	*	*	*	*	2837	*	*	*	2618	*	520	*	*	*	*	*	299
       853	*	1163	*	*	*	*	3476	0	0	

R 300  *	*	*	*	*	*	1862	*	1840	*	*	*	*	*	1166	*	*	*	*	*	300
       0	*	*	*	*	616	1525	2407	0	2310	

R 301  *	*	*	2426	*	*	2380	*	2581	*	*	*	*	*	1137	*	*	*	*	*	301
       0	*	*	*	*	*	0	3076	0	1000	

L 302  *	*	*	*	2380	*	*	*	*	1117	*	*	*	*	*	*	*	2581	*	2477	302
       0	*	*	*	*	*	0	3076	0	1000	

N 303  *	*	*	*	*	*	*	*	*	*	*	1147	*	*	*	2380	2426	*	*	2555	303
       0	*	*	*	*	*	0	3076	0	1000	

S 304  *	*	2477	*	*	*	*	*	*	*	*	2380	2555	*	*	1126	*	*	*	*	304
       0	*	*	*	*	0	*	3076	0	1000	

T 305  2656	*	*	*	*	*	*	*	2618	*	*	2720	*	*	*	*	925	*	*	*	305
       0	*	*	*	*	*	*	3476	0	0	

W 306  *	*	*	*	2621	2618	*	*	*	*	*	2656	*	2837	*	*	*	*	1411	*	306
       0	*	*	*	*	*	*	3476	0	0	

T 307  *	*	2837	*	2618	*	2720	*	2621	*	*	*	*	*	*	*	1385	*	*	*	307
       0	*	*	*	*	*	*	3476	0	0	

V 308  *	*	*	*	*	*	*	2837	*	*	*	*	*	*	*	*	2656	512	*	*	308
       0	*	*	*	*	*	*	3476	0	0	

K 309  2799	*	*	2621	*	*	2618	*	1426	*	*	*	*	*	2656	*	*	*	*	*	309
       0	*	*	*	*	*	*	3476	0	0	

P 310  2720	*	*	*	*	*	*	*	*	*	*	*	1301	*	*	2656	2799	2837	*	*	310
       0	*	*	*	*	*	*	3476	0	0	

Q 311  *	*	*	*	*	*	*	*	*	*	*	*	*	560	2618	*	*	*	*	2656	311
       0	*	*	*	*	*	*	3476	0	0	

N 312  *	*	*	*	*	*	*	*	2621	2656	*	1383	*	*	*	*	*	1759	*	*	312
       0	*	*	*	*	*	*	3476	0	0	

K 313  *	*	2720	*	*	*	*	*	1314	*	*	2837	*	*	*	2621	2799	*	*	*	313
       0	*	*	*	*	*	*	3476	0	0	

D 314  *	*	1301	*	*	2837	*	*	*	*	*	*	*	2799	*	2720	*	*	2656	*	314
       256	*	2621	*	*	*	*	3476	0	0	

K 315  *	*	2436	*	*	*	2468	*	1112	*	*	*	*	*	2541	*	*	*	*	*	315
       682	1408	*	0	*	*	0	3079	1762	1000	

S 316  2541	*	2380	*	*	*	*	*	*	*	*	*	*	*	*	1795	2468	*	*	2580	316
       0	*	*	*	*	0	*	3079	0	1000	

L 317  *	*	*	*	*	2618	*	*	*	560	*	*	*	*	*	2656	*	*	*	*	317
       0	*	*	*	*	*	*	3476	0	0	

I 318  *	*	*	*	*	2799	*	883	*	*	*	*	*	*	*	*	*	2720	*	2621	318
       0	*	*	*	*	*	*	3476	0	0	

S 319  *	*	2799	*	*	*	*	*	*	2621	*	*	*	*	2720	883	*	*	*	*	319
       0	*	*	*	*	*	*	3476	0	0	

D 320  2799	*	2063	*	*	*	2621	*	2837	2720	*	*	*	*	*	*	*	2618	*	*	320
       0	*	*	*	*	*	*	3476	0	0	

N 321  *	*	2799	*	2618	*	*	*	*	*	*	1426	*	2656	*	*	2621	*	*	*	321
       0	*	*	*	*	*	*	3476	0	0	

S 322  *	*	2837	*	*	1759	*	*	*	*	*	*	*	*	*	825	*	*	*	*	322
       0	*	*	*	*	*	*	3476	0	0	

L 323  *	*	*	2837	*	*	*	*	2720	1385	*	*	2621	*	*	*	*	2618	*	*	323
       0	*	*	*	*	*	*	3476	0	0	

N 324  *	*	*	*	*	1669	*	*	*	*	*	884	2799	*	*	*	*	*	*	*	324
       0	*	*	*	*	*	*	3476	0	0	

L 325  2799	2837	*	*	*	*	*	*	2618	2063	*	*	*	*	*	*	2621	2720	*	*	325
       0	*	*	*	*	*	*	3476	0	0	

F 326  *	*	*	*	560	*	*	*	*	2656	*	*	*	*	2618	*	*	*	*	*	326
       249	2656	*	0	*	*	*	3476	1000	0	

R 327  *	*	*	*	*	*	*	*	1669	*	2837	2621	*	*	1385	*	*	*	*	*	327
       0	*	*	*	*	*	*	3476	0	0	

L 328  *	*	*	*	*	*	*	*	*	560	2656	*	*	*	*	*	*	2618	*	*	328
       0	*	*	*	*	*	*	3476	0	0	

R 329  *	*	*	2656	*	*	*	*	2837	*	*	*	*	2621	1411	*	*	*	*	2618	329
       0	*	*	*	*	*	*	3476	0	0	

P 330  *	*	*	*	*	*	2621	*	*	*	*	*	559	*	*	*	2656	*	*	*	330
       0	*	*	*	*	*	*	3476	0	0	

D 331  *	*	0	*	*	*	*	*	*	*	*	*	*	*	*	*	*	*	*	*	331
       0	*	*	*	*	*	*	3476	0	0	

I 332  *	*	*	*	2618	*	*	853	*	1818	*	*	*	*	*	*	*	*	*	*	332
       0	*	*	*	*	*	*	3476	0	0	

Y 333  *	*	*	*	*	*	2720	*	*	1707	*	*	*	*	*	*	2656	*	*	1383	333
       0	*	*	*	*	*	*	3476	0	0	

L 334  *	*	2618	*	*	*	*	1743	*	893	*	*	*	*	*	*	*	*	*	*	334
       0	*	*	*	*	*	*	3476	0	0	

R 335  *	*	*	*	*	*	*	*	2837	*	*	*	*	*	520	*	2621	*	*	*	335
       0	*	*	*	*	*	*	3476	0	0	

N 336  *	*	*	2618	*	*	*	*	*	*	*	1384	2720	*	*	2656	2799	*	*	*	336
       2063	1127	1723	1403	685	*	*	3476	2247	0	

G 337  *	*	*	*	*	842	*	*	*	*	*	*	*	*	*	2223	2132	*	*	*	337
       330	*	2291	*	*	*	0	2769	0	1708	

E 338  *	*	1862	464	*	*	*	*	*	*	*	*	*	*	*	*	*	*	*	*	338
       0	*	*	*	*	581	1592	2407	0	2310	

Q 339  *	*	*	2411	*	*	*	*	2482	*	*	*	*	1166	2416	*	*	*	*	*	339
       0	*	*	*	*	0	*	3203	0	1000	

K 340  2720	*	*	*	*	*	*	2656	1383	*	*	*	*	2621	*	*	*	2799	*	*	340
       0	*	*	*	*	*	*	3476	0	0	

I 341  *	*	*	*	*	*	*	864	*	2656	1777	*	*	*	*	*	*	*	*	*	341
       0	*	*	*	*	*	*	3476	0	0	

I 342  *	*	*	*	*	*	*	528	*	*	*	*	*	*	*	*	*	1706	*	*	342
       0	*	*	*	*	*	*	3476	0	0	

L 343  2799	2720	*	*	*	*	*	2621	*	1383	*	*	*	*	*	*	*	2656	*	*	343
       0	*	*	*	*	*	*	3476	0	0	

D 344  *	*	0	*	*	*	*	*	*	*	*	*	*	*	*	*	*	*	*	*	344
       0	*	*	*	*	*	*	3476	0	0	

T 345  1637	*	*	*	*	*	*	*	*	*	*	*	*	*	*	*	925	2720	*	*	345
       0	*	*	*	*	*	*	3476	0	0	

K 346  *	*	*	*	*	*	*	*	0	*	*	*	*	*	*	*	*	*	*	*	346
       0	*	*	*	*	*	*	3476	0	0	

Y 347  *	*	*	*	*	*	*	*	*	*	*	*	*	*	*	*	*	*	1200	825	347
       0	*	*	*	*	*	*	3476	0	0	

K 348  *	*	*	*	*	*	*	*	249	*	*	*	*	*	*	*	*	*	*	2656	348
       0	*	*	*	*	*	*	3476	0	0	

K 349  *	*	*	*	*	*	*	2837	1314	*	2720	*	2621	*	2799	*	*	*	*	*	349
       0	*	*	*	*	*	*	3476	0	0	

L 350  *	*	*	*	*	*	*	*	*	1369	*	*	2837	*	2621	2656	*	2720	*	*	350
       0	*	*	*	*	*	*	3476	0	0	

E 351  *	*	*	892	*	*	*	2656	*	*	*	2837	*	*	*	*	*	*	2621	*	351
       0	*	*	*	*	*	*	3476	0	0	

F 352  2799	*	2837	*	2063	*	*	*	*	2618	*	2621	*	*	*	2720	*	*	*	*	352
       0	*	*	*	*	*	*	3476	0	0	

S 353  *	*	2799	*	*	2720	*	*	*	2621	*	*	*	*	*	1399	2618	*	*	*	353
       0	*	*	*	*	*	*	3476	0	0	

E 354  *	*	*	873	*	*	*	*	1759	*	*	*	*	*	2656	*	*	*	*	*	354
       0	*	*	*	*	*	*	3476	0	0	

K 355  1759	*	2837	*	*	*	*	*	1301	*	*	*	*	*	2656	*	*	*	*	*	355
       545	*	1669	*	*	*	*	3476	0	0	

M 356  *	2127	*	2308	*	*	*	*	*	*	1485	*	2240	*	*	*	*	*	*	*	356
       343	*	2240	*	*	*	0	2722	0	1758	

G 357  *	*	1810	*	*	1129	*	*	1957	*	*	*	*	*	*	*	*	*	*	*	357
       485	1810	*	0	*	622	1513	2328	1000	2278	

T 358  *	*	*	*	*	*	*	*	1477	*	*	*	*	*	*	*	642	*	*	*	358
       0	*	*	*	*	*	0	3076	0	1000	

E 359  *	*	*	1781	*	*	*	*	2380	2477	*	*	*	2581	*	*	*	*	*	2555	359
       0	*	*	*	*	0	*	3076	0	1000	

G 360  *	*	2799	2720	*	873	*	*	2656	*	*	*	*	*	*	*	*	*	*	*	360
       0	*	*	*	*	*	*	3476	0	0	

I 361  *	*	*	*	2656	*	*	873	*	*	*	*	*	2720	*	*	*	2799	*	*	361
       0	*	*	*	*	*	*	3476	0	0	

A 362  925	*	*	*	*	*	2656	*	*	*	*	2618	*	*	*	2720	*	*	*	*	362
       0	*	*	*	*	*	*	3476	0	0	

Q 363  *	*	*	*	*	*	*	*	*	*	*	2799	*	903	2618	2656	*	*	*	*	363
       0	*	*	*	*	*	*	3476	0	0	

A 364  1411	*	*	2618	*	*	*	*	*	*	*	*	*	2656	*	2837	2621	*	*	*	364
       0	*	*	*	*	*	*	3476	0	0	

D 365  *	*	249	*	*	*	*	*	*	*	*	2656	*	*	*	*	*	*	*	*	365
       0	*	*	*	*	*	*	3476	0	0	

L 366  2799	*	*	*	*	*	*	*	*	527	2621	*	*	*	*	*	*	*	*	*	366
       0	*	*	*	*	*	*	3476	0	0	

Y 367  *	*	*	*	2618	*	*	*	*	*	*	*	*	*	*	*	*	*	*	256	367
       0	*	*	*	*	*	*	3476	0	0	

Q 368  *	*	*	*	*	*	*	*	*	*	*	*	*	0	*	*	*	*	*	*	368
       0	*	*	*	*	*	*	3476	0	0	

M 369  *	*	*	*	*	*	*	*	*	1637	560	*	*	*	*	*	*	*	*	*	369
       0	*	*	*	*	*	*	3476	0	0	

I 370  *	*	*	*	2837	*	*	1301	*	1759	2656	*	*	*	*	*	*	*	*	*	370
       0	*	*	*	*	*	*	3476	0	0	

A 371  955	*	*	*	*	*	*	*	*	*	*	2656	*	*	*	1620	*	*	*	*	371
       0	*	*	*	*	*	*	3476	0	0	

Y 372  *	*	*	*	*	*	*	*	*	*	*	*	*	*	*	*	*	*	*	0	372
       256	*	2621	*	*	*	*	3476	0	0	

S 373  2580	*	*	*	*	2468	*	*	*	2436	*	*	*	*	*	1098	*	*	*	*	373
       0	*	*	*	*	*	0	3079	0	1000	

W 374  *	2580	*	2541	*	*	*	*	*	*	*	*	*	*	*	*	*	2468	1795	2380	374
       0	*	*	*	*	0	*	3079	0	1000	

A 375  1371	*	*	*	*	*	*	2618	2837	*	*	2720	*	*	*	2656	*	*	*	*	375
       0	*	*	*	*	*	*	3476	0	0	

L 376  *	*	*	*	1818	*	*	*	*	1314	*	*	*	*	*	*	*	*	*	1670	376
       0	*	*	*	*	*	*	3476	0	0	

K 377  *	*	*	*	*	*	*	*	883	*	*	*	*	1759	2621	*	*	*	*	*	377
       0	*	*	*	*	*	*	3476	0	0	

P 378  2618	*	*	2720	*	*	2799	2837	*	*	*	*	2063	*	2621	*	*	*	*	*	378
       0	*	*	*	*	*	*	3476	0	0	

E 379  *	*	*	1314	*	1670	*	*	*	*	*	*	*	*	*	2799	*	*	*	2837	379
       0	*	*	*	*	*	*	3476	0	0	

N 380  2799	*	2837	*	*	*	*	2720	2618	*	*	2063	*	*	*	*	2621	*	*	*	380
       0	*	*	*	*	*	*	3476	0	0	

G 381  1706	*	2621	*	*	1355	*	2837	*	*	*	*	*	*	*	*	*	*	*	*	381
       544	*	1670	*	*	*	*	3476	0	0	

E 382  *	*	*	1494	*	2136	*	*	2307	*	*	*	*	*	*	*	*	*	*	2216	382
       820	1206	*	1316	741	0	*	2721	1763	1733	

L 383  2799	*	2720	*	*	2656	*	*	2621	1383	*	*	*	*	*	*	*	*	*	*	383
       0	*	*	*	*	*	*	3476	0	0	

V 384  *	*	*	*	*	2656	*	2618	*	2799	2720	*	*	*	*	*	*	1384	*	*	384
       0	*	*	*	*	*	*	3476	0	0	

L 385  *	*	*	*	2618	*	*	*	*	853	*	*	*	*	*	*	*	*	2799	2837	385
       0	*	*	*	*	*	*	3476	0	0	

L 386  *	*	*	*	*	*	*	*	*	520	*	*	1723	*	*	*	*	*	*	*	386
       0	*	*	*	*	*	*	3476	0	0	

I 387  *	*	*	*	*	*	*	520	*	2837	*	*	*	*	*	2618	*	*	*	*	387
       0	*	*	*	*	*	*	3476	0	0	

Y 388  *	2837	*	*	*	*	*	*	*	*	2618	*	*	*	*	*	*	*	*	520	388
       0	*	*	*	*	*	*	3476	0	0	

P 389  *	*	*	1723	*	*	*	*	*	*	*	*	520	*	*	*	*	*	*	*	389
       0	*	*	*	*	*	*	3476	0	0	

H 390  *	*	*	*	*	*	2063	*	2837	*	*	2621	*	2618	2799	2720	*	*	*	*	390
       0	*	*	*	*	*	*	3476	0	0	

T 391  *	*	*	*	*	*	2720	*	*	2799	*	*	*	*	*	2618	1384	2656	*	*	391
       0	*	*	*	*	*	*	3476	0	0	

D 392  *	*	2063	2720	*	*	*	*	*	*	*	*	2799	2837	*	2621	*	2618	*	*	392
       0	*	*	*	*	*	*	3476	0	0	

D 393  *	*	1384	*	*	1759	*	*	*	*	*	2618	*	*	*	*	2656	*	*	*	393
       0	*	*	*	*	*	*	3476	0	0	

L 394  2656	*	*	*	2720	*	*	*	2621	1457	*	*	*	*	*	2618	*	*	*	*	394
       0	*	*	*	*	*	*	3476	0	0	

P 395  *	*	*	2618	*	*	*	*	*	*	*	*	1371	2837	*	2720	*	2656	*	*	395
       520	*	1726	*	*	*	*	3476	0	0	

I 396  2156	*	*	*	*	*	*	1486	*	*	*	*	*	2223	2291	*	*	*	*	*	396
       830	1193	*	592	1571	0	*	2861	1754	1763	

K 397  *	*	*	*	*	*	*	*	883	*	*	*	1759	*	*	2621	*	*	*	*	397
       0	*	*	*	*	*	*	3476	0	0	

V 398  *	*	*	*	*	*	2656	2837	*	2720	*	*	*	*	*	*	*	864	*	*	398
       0	*	*	*	*	*	*	3476	0	0	

A 399  1383	*	*	*	2621	*	*	*	*	*	*	*	2720	*	2656	2799	*	*	*	*	399
       0	*	*	*	*	*	*	3476	0	0	

Y 400  2799	*	*	2837	*	2618	*	*	*	2621	*	*	*	*	*	*	*	*	*	1355	400
       0	*	*	*	*	*	*	3476	0	0	

K 401  *	*	*	*	*	*	*	2621	1399	*	*	*	1759	*	*	*	*	*	*	2618	401
       0	*	*	*	*	*	*	3476	0	0	

I 402  *	*	*	*	2837	2618	*	1385	*	*	*	*	*	*	*	*	*	*	*	1670	402
       0	*	*	*	*	*	*	3476	0	0	

N 403  2618	*	*	2720	2837	*	*	*	2621	*	*	2063	*	*	2799	*	*	*	*	*	403
       0	*	*	*	*	*	*	3476	0	0	

G 404  *	*	*	*	2720	1316	*	*	*	2799	*	*	*	2618	*	*	*	2837	*	*	404
       0	*	*	*	*	*	*	3476	0	0	

F 405  *	*	*	*	1399	2799	*	*	*	2618	*	*	*	*	*	2720	2621	*	*	*	405
       0	*	*	*	*	*	*	3476	0	0	

K 406  *	*	2656	*	*	*	2720	*	873	*	*	*	*	2799	*	*	*	*	*	*	406
       0	*	*	*	*	*	*	3476	0	0	

I 407  2837	*	2621	*	*	2799	*	2063	2618	*	*	*	*	2720	*	*	*	*	*	*	407
       0	*	*	*	*	*	*	3476	0	0	

G 408  *	*	*	2621	*	2063	*	*	2720	*	*	*	*	*	2799	2837	*	*	2618	*	408
       843	*	1177	*	*	*	*	3476	0	0	

S 409  *	*	*	1909	*	*	*	*	*	*	*	*	*	*	*	1125	1861	*	*	*	409
       0	*	*	*	*	*	0	2473	0	2290	

I 410  *	*	*	*	*	*	*	447	*	*	*	1909	*	*	*	*	*	*	*	*	410
       0	*	*	*	*	1621	567	2473	0	2290	

R 411  *	*	*	*	*	*	*	*	2145	*	*	*	2261	*	1463	*	2303	*	*	*	411
       0	*	*	*	*	0	*	2841	0	1738	

L 412  *	*	*	2837	*	*	*	1620	*	903	*	*	*	*	*	*	*	*	*	*	412
       0	*	*	*	*	*	*	3476	0	0	

C 413  *	2063	*	*	*	*	2837	*	2621	*	*	*	2618	*	2720	2799	*	*	*	*	413
       0	*	*	*	*	*	*	3476	0	0	

L 414  2621	*	*	*	*	*	*	2799	*	1426	*	*	*	2618	*	*	2656	*	*	*	414
       0	*	*	*	*	*	*	3476	0	0	

V 415  *	*	*	*	*	*	*	*	*	*	*	2618	*	*	*	*	*	874	2720	2837	415
       0	*	*	*	*	*	*	3476	0	0	

N 416  2618	*	2621	*	2837	*	*	*	*	*	*	2063	*	*	*	*	2799	2720	*	*	416
       0	*	*	*	*	*	*	3476	0	0	

V 417  *	*	*	*	*	*	*	2799	2837	2656	*	*	*	*	*	2618	*	1341	*	*	417
       0	*	*	*	*	*	*	3476	0	0	

P 418  *	*	2799	2837	2618	2656	*	*	*	*	*	*	1341	*	*	*	*	*	*	*	418
       0	*	*	*	*	*	*	3476	0	0	

Q 419  *	*	*	*	1670	*	*	*	*	2799	*	*	*	1399	*	*	*	*	*	2618	419
       0	*	*	*	*	*	*	3476	0	0	

E 420  *	*	*	2063	2720	2837	*	*	*	*	*	2799	*	*	*	2618	*	*	2621	*	420
       0	*	*	*	*	*	*	3476	0	0	

Q 421  *	*	*	*	*	*	*	2720	*	*	*	*	*	1457	*	2621	2618	*	2656	*	421
       0	*	*	*	*	*	*	3476	0	0	

P 422  2799	*	*	*	2618	2720	*	*	2837	2621	*	*	2063	*	*	*	*	*	*	*	422
       0	*	*	*	*	*	*	3476	0	0	

D 423  *	1637	560	*	*	*	*	*	*	*	*	*	*	*	*	*	*	*	*	*	423
       0	*	*	*	*	*	*	3476	0	0	

I 424  *	*	*	*	*	2621	*	1399	2618	*	*	*	2799	*	*	2720	*	*	*	*	424
       0	*	*	*	*	*	*	3476	0	0	

H 425  *	*	*	*	*	2799	1316	*	2837	2720	2618	*	*	*	*	*	*	*	*	*	425
       481	*	1818	*	*	*	*	3476	0	0	

Q 426  *	*	*	*	*	*	*	*	*	2170	2183	*	*	843	*	*	*	*	*	*	426
       333	*	2280	*	*	*	0	2874	0	1713	

S 427  *	*	*	1942	*	*	*	*	*	*	*	*	*	*	*	435	*	*	*	*	427
       0	*	*	*	*	1562	597	2473	0	2290	

E 428  *	*	*	1565	*	*	*	*	*	*	*	2183	*	*	*	2186	*	2170	*	*	428
       0	*	*	*	*	*	0	2874	0	1713	

L 429  *	*	2186	2170	*	*	*	*	*	1565	*	*	*	*	*	2183	*	*	*	*	429
       0	*	*	*	*	0	*	2874	0	1713	

L 430  2799	*	*	2618	*	*	*	*	2621	1355	*	*	*	*	*	*	*	2837	*	*	430
       0	*	*	*	*	*	*	3476	0	0	

Q 431  *	*	2656	2618	*	*	*	*	2621	*	*	*	*	1457	2720	*	*	*	*	*	431
       0	*	*	*	*	*	*	3476	0	0	

I 432  *	*	*	*	2720	*	*	2063	*	2621	*	2618	*	*	*	*	*	2837	2799	*	432
       0	*	*	*	*	*	*	3476	0	0	

F 433  *	*	*	*	883	*	*	*	2621	*	*	*	1759	*	*	*	*	*	*	*	433
       0	*	*	*	*	*	*	3476	0	0	

D 434  1707	*	1355	*	2837	*	*	*	2618	*	*	*	*	*	*	*	*	*	*	*	434
       0	*	*	*	*	*	*	3476	0	0	

E 435  1723	*	*	1316	*	2720	*	*	*	*	*	*	*	*	*	2799	*	*	*	*	435
       0	*	*	*	*	*	*	3476	0	0	

Y 436  *	*	*	*	*	*	*	2618	2720	2621	*	*	2837	*	*	*	*	2799	*	2063	436
       0	*	*	*	*	*	*	3476	0	0	

L 437  *	*	*	*	*	*	*	1669	*	935	*	*	*	*	2621	*	*	*	*	*	437
       0	*	*	*	*	*	*	3476	0	0	

K 438  *	*	2618	*	*	*	*	*	2063	2720	*	*	2837	*	*	2621	2799	*	*	*	438
       0	*	*	*	*	*	*	3476	0	0	

I 439  *	*	*	2232	2291	*	*	779	*	*	*	*	*	*	*	*	*	*	*	*	439
       0	*	*	0	*	*	*	2861	0	0	

//
