# Supplementary material for: The PD-(D/E)XK superfamily revisited: identification of new members among proteins involved in DNA metabolism and functional predictions for domains of (hitherto) unknown function
Source: BMC Bioinformatics. 2005 Jul 12;6:172. doi: 10.1186/1471-2105-6-172 (PMC1189080; doi:10.1186/1471-2105-6-172)
Supplement: Additional File 1 — An archive file in the zip format, which includes Hidden Markov Models of sequence & secondary structure profiles of PD-(D/E)XK nuclease families analyzed in this article (those known used as queries and newly identified ones). HMMs are in the format of the HHsearch program. The same data are available for download from the authors' FTP server: [file 1471-2105-6-172-S1.zip › hhsearch_pdexk_profiles/results/known/pfam04471.hhm]

NAME  pfam04471 Mrr_cat Restriction endonuclease. Prokaryotic family found in type II restriction enzymes containing the hallmark (D/E)-(D/E)XK active site. Presence of catalytic residues implicates this region in the enzymatic cleavage of DNA.
FAM   
FILE  pfam04471
COM   /cluster/usr/soeding/hh/hhmake -i /cluster/databases/hhpred/new_dbs/cdd_21Feb05/pfam04471.a3m 
DATE  Wed Feb 23 07:18:17 2005
LENG  98 match states, 98 columns in multiple alignment
FILT  25 out of 27 sequences passed filter (max seq id>=90%, coverage>=0%, min seq id with query=0%, Ndiff=0%)
NEFF  5.4 
SEQ
>ss_pred
CHHHHHHCCCCHHHHHCCCCCEEEEEEEECCCCCEEEEEEEEECCCCCHHHHHHHHHHHHHCCCCCEEEEECCCCHHHHHHHHHHCCCEEECHHHCCC
>ss_conf
96788750772055411577500237870588887899888607878878999999988631798079984885108999998768978974112019
>Cons-pfam04471
xxxlxxxxGxxxxxxtxxxxDxGxDxixxxxdxxxxxVQxKxxxxxVgxxxiqelxxaxxxxxaxxxvxvTtsxftxxAxxxAxxxxixLidxxxLxx
>pfam04471 Mrr_cat Restriction endonuclease. Prokaryotic family found in type II restriction enzymes containing the hallmark (D/E)-(D/E)XK active site. Presence of catalytic residues implicates this region in the enzymatic cleavage of DNA.
VAELLEALGFREVELTGKSGDGGIDVVATTSDGERIVVQAKRYRGKVGRPVIQELLGAKAGYGADKGVVVTNSGFTSAARELAEARGIELIDREELIR
>gi|9857170 hypothetical protein [Streptomyces coelicolor A3(2)]
IRQLFEAIGM-EAWNTQASKDEGVDAVAVSKDPvfnGECIIQAKRYSKLVGVESVQALAGVVEHKRAAKGVLITTSWFGRASHDFARQhGRLQLIEGPEL
KY
>gi|11061555 putative membrane protein [Streptomyces coelicolor A3(2)]
IRELMRRDGCRDAQRVGGRGDLGADVKATDPY-gRRWVIQCKHRRagargSAVGTPDLQVLNGTaRQVHGADVAVIVTNGRVTGPAVTFAKQQRLHVVDR
QTLAV
>gi|2496599 HYPOTHETICAL 43.4 KD PROTEIN Y4CE
VAEVFEGLGF-AVTLTPGSKDGGKDVIlTCTVRGklAEYYVEIKHWRssTKVGSAAVEKLLKIIVEEKKDGGLFLSTYGFTSnAFEQLTTIakHKLKFGD
QEKIVT
>gi|2145304 hypothetical protein [IncN plasmid pKM101]
LLEGFEAHGFRTIRNKRYTGDGGIDGQvIIGK--YRYLIQAKRYRGHIALQHVQEFEKLLKRHNCRGLFCHTGKtGAGSKSVSIASE-RMEIISGQRLID
>gi|9656282 helicase, putative [Vibrio cholerae O1 biovar eltor str. N16961]
CVELLAKITDsESAWLTNNGADHGADGVlLNNS--GNILLQAKFTQrQYDGYKGIQEIHSAKPIYesamrsSFGRLIFVTNSpLLAKRTHEIAATCGIEV
LGRTQLLT
>gi|4155165 putative [Helicobacter pylori J99]
SIDLWYDWK-----LRGNERDKGIDIVITTSNKEYIAVQCKFHQNSISYNDISPFLTQlLSGVggvKFKKGIIISTSNLTSEALKAIEQirsTGMG-IDI
DEITE
>gi|14424364 Hypothetical protein AF1548
MARLLEEHGFetkTNVIVQGNCVEQEIDVVAE-RDGERYMIECKFHN----IPVYTGLKEAMYTYarfldvekhGFTQPWIFTNTKFSEEAKKYAGCVGI
KL---TGWSY
>gi|3323234 conserved hypothetical protein [Treponema pallidum subsp. pallidum str. Nichols]
CRKVVSKY---FPHARVKILDISVlNTHtDIVSEIdtpkWADLVLFRFFRsqGSVGELVLRDLHGRIRELKAGKGICMTAGAFTDEARRFAEGRPMDLYD
KNRLTR
>gi|2622546 unknown [Methanothermobacter thermautotrophicus str. Delta H]
IAKVMEDSGFkvyKDFRTSQHIVDI--YGIlPTALGDi-GVVVACKNYDenWKVGMDVLKEMEMAAKTLKASKVVIVTTSDFSSQARNYAVKRNMKLIDR
KGLIR
>gi|3322760 T. pallidum predicted coding region TP0471 [Treponema pallidum subsp. pallidum str. Nichols]
CQRIVSKAL-rLSIDSVQDVR--GCcEIVATERDEkgwSNVRTQPKVVVfyreaRVLDDSFLRAILERmKER-GIARGVVVTSSSFSRAALSFAENRPLE
LLGKNELER
>gi|14247077 hypothetical protein [Staphylococcus aureus subsp. aureus Mu50]
VL-----VGVhaqddkqfnfeSTMEELSSLSETCQlEVLgQITQ--NRDRVDRKYY---VGKGKIEEIQAFiEFK---DIDVVITNDELTTaQSKSLNEA
LGVKIIDRTQLIL
#
NULL   3706	5728	4211	4064	4839	3729	4763	4308	4069	3323	5509	4640	4464	4938	4285	4423	3815	3783	6325	4665	
AVER   3509	6188	4061	3834	4843	3445	5839	3887	3933	3632	6383	5300	5991	4579	3801	4171	4067	3518	6859	4931	
HMM    A	C	D	E	F	G	H	I	K	L	M	N	P	Q	R	S	T	V	W	Y	
       M->M	M->I	M->D	I->M	I->I	D->M	D->D	Neff	Neff_I	Neff_D
       0	*	*	0	*	0	*	99999	99999	99999	
V 1    4802	2616	*	*	*	*	*	2387	*	2518	3617	*	*	*	*	3588	*	1886	*	*	1
       0	*	*	*	*	*	*	5496	0	0	

A 2    2091	*	*	3648	4490	*	*	3282	4740	2625	*	*	*	4235	2479	*	*	3236	*	*	2
       79	*	4237	*	*	*	*	5496	0	0	

E 3    4729	*	2534	1776	*	*	*	4691	3134	*	*	*	4384	4471	2565	*	4766	4433	*	*	3
       0	*	*	*	*	*	0	5333	0	1000	

L 4    *	*	*	*	4691	4200	4766	4156	*	1058	*	*	*	*	*	*	*	1758	*	4706	4
       0	*	*	*	*	*	0	5333	0	1000	

L 5    *	4758	*	*	1661	*	*	*	*	1364	3469	*	*	*	*	*	*	3051	4400	*	5
       0	*	*	*	*	*	0	5333	0	1000	

E 6    3355	*	*	1710	*	4384	5297	*	4706	5206	*	*	*	*	2799	2659	3728	4920	*	4400	6
       0	*	*	*	*	*	0	5333	0	1000	

A 7    2016	*	3370	3463	*	3269	*	4384	2328	*	*	*	*	*	2835	4691	4803	*	*	*	7
       0	*	*	*	*	0	*	5333	0	1000	

L 8    4235	*	3735	4465	*	*	2906	3435	4740	2263	2754	*	*	*	*	4410	*	4237	4451	4039	8
       91	*	4039	*	*	*	*	5496	0	0	

G 9    *	*	*	*	*	317	*	*	4360	4080	*	*	4737	*	*	*	4263	*	*	*	9
       227	*	2782	*	*	*	0	5322	0	1000	

F 10   *	3451	3975	*	1491	*	*	*	*	*	4264	*	*	*	*	*	*	3950	*	1425	10
       1874	1113	1918	2022	408	1151	863	4978	4199	2735	

R 11   *	*	2934	2942	*	4554	*	*	3837	3002	*	3765	*	*	2163	3714	3823	*	4108	*	11
       0	*	*	*	*	206	2907	4713	0	4003	

E 12   2756	*	3102	2099	3971	*	*	5053	*	*	*	3557	*	*	4827	2787	3235	*	*	4757	12
       0	*	*	*	*	*	0	5396	0	1000	

V 13   2519	*	5176	5053	4345	3887	*	3218	*	5260	4194	*	3971	*	*	*	4434	1503	*	*	13
       0	*	*	*	*	*	0	5396	0	1000	

E 14   *	*	4161	2218	*	*	3971	4338	*	*	*	*	*	2872	2528	3250	4102	*	3377	4434	14
       0	*	*	*	*	0	*	5396	0	1000	

L 15   2706	*	*	4237	*	*	3753	4740	*	2331	*	3415	*	3662	3441	4235	3593	3598	*	*	15
       0	*	*	*	*	*	*	5496	0	0	

T 16   4857	*	*	*	*	*	*	5276	4306	3571	*	*	*	4411	3230	4410	1146	2713	*	*	16
       0	*	*	*	*	*	*	5496	0	0	

G 17   *	*	*	4052	*	1677	*	*	4490	*	*	4344	4206	2218	3036	3621	*	4039	*	*	17
       0	*	*	*	*	*	*	5496	0	0	

K 18   3806	*	4235	*	*	2093	4410	*	1976	*	*	2817	*	4868	4060	4237	*	*	*	4306	18
       0	*	*	*	*	*	*	5496	0	0	

S 19   4811	4411	*	4451	*	3736	*	3213	*	3346	*	*	*	*	4662	1497	2800	4235	*	*	19
       0	*	*	*	*	*	*	5496	0	0	

G 20   3068	*	*	*	*	1658	*	*	2908	4039	*	4465	*	4868	2803	4237	*	3411	*	*	20
       79	*	4235	*	*	*	*	5496	0	0	

D 21   *	*	160	3251	*	*	*	*	*	*	*	*	*	*	*	*	*	*	*	*	21
       0	*	*	*	*	*	0	5346	0	1000	

G 22   5081	*	*	3604	3031	2255	4237	3118	4360	3682	*	4927	*	2903	*	*	4161	*	*	4679	22
       72	*	4353	*	*	0	*	5346	0	1000	

G 23   *	4172	*	4337	*	270	*	*	*	*	*	*	*	*	*	3923	*	*	*	*	23
       0	*	*	*	*	*	0	5402	0	1000	

I 24   1617	4174	*	*	*	*	*	1472	4164	*	*	*	*	4172	4782	*	*	3179	*	*	24
       281	2500	*	0	*	0	*	5402	2265	1000	

D 25   *	*	396	2922	*	*	*	*	*	*	*	4039	*	*	*	*	*	*	*	4410	25
       67	4465	*	2322	322	*	*	5496	1000	0	

V 26   4533	*	*	*	*	1810	*	2893	*	3106	*	*	*	*	*	*	3236	1668	*	*	26
       0	*	*	*	*	*	*	5496	0	0	

V 27   4465	*	*	*	*	*	4039	1784	4662	2324	*	*	*	4306	*	*	*	1672	*	*	27
       620	1518	*	0	*	*	*	5496	3948	0	

A 28   1713	*	3236	*	4490	*	*	1878	*	4344	3863	*	4410	4237	*	*	4206	*	*	*	28
       0	*	*	*	*	*	*	5496	0	0	

T 29   *	4206	*	2606	*	*	*	2604	2682	*	*	3416	*	*	*	3505	2081	4533	*	*	29
       364	*	2166	*	*	*	*	5496	0	0	

T 30   3240	*	2663	3154	*	3186	*	*	*	*	*	4011	*	*	4412	4130	1849	3827	*	*	30
       0	*	*	*	*	0	*	5302	0	2815	

S 31   *	*	*	5276	*	*	*	*	2930	3319	*	*	3176	3153	2555	1939	*	3495	*	*	31
       361	*	2174	*	*	*	*	5496	0	0	

D 32   *	*	1045	3721	*	2732	*	*	*	*	*	4190	*	*	3827	3136	*	*	*	4321	32
       146	*	3374	*	*	2733	235	4981	0	3078	

G 33   4070	*	4041	3807	*	1403	*	3706	2989	*	*	*	2463	*	*	*	*	4440	*	*	33
       1453	656	*	1411	680	0	*	4879	4310	3357	

E 34   3293	*	3480	2413	*	3398	*	4688	4822	*	*	4172	*	5049	3110	3408	*	4758	3923	4242	34
       0	*	*	*	*	0	*	5402	0	1000	

R 35   3391	*	*	3360	*	4410	*	*	3381	*	*	2930	*	*	1394	*	3225	*	*	4451	35
       0	*	*	*	*	*	*	5496	0	0	

I 36   *	4533	3134	*	*	*	*	1717	*	*	*	*	*	*	*	*	4490	2111	3701	2427	36
       0	*	*	*	*	*	*	5496	0	0	

V 37   3075	*	*	*	*	4465	*	4533	*	2638	4411	*	*	*	3236	*	*	1803	*	2377	37
       0	*	*	*	*	*	*	5496	0	0	

V 38   *	*	*	*	4802	*	*	1714	*	3638	*	*	*	*	*	*	4235	927	*	*	38
       0	*	*	*	*	*	*	5496	0	0	

Q 39   4410	*	4237	2882	*	*	*	*	*	4039	*	*	*	508	*	*	*	*	*	*	39
       0	*	*	*	*	*	*	5496	0	0	

A 40   1249	2004	*	*	4039	*	*	4206	*	*	*	*	4235	*	4237	*	*	3200	*	*	40
       0	*	*	*	*	*	*	5496	0	0	

K 41   *	*	*	*	*	*	*	*	91	*	*	*	*	*	4039	*	*	*	*	*	41
       0	*	*	*	*	*	*	5496	0	0	

R 42   *	4490	*	*	2011	*	2964	*	*	*	*	4410	*	*	1231	*	*	4235	*	4237	42
       38	*	5276	*	*	*	*	5496	0	0	

Y 43   *	*	*	*	4021	*	3399	*	*	4463	*	*	*	*	3707	4831	3523	4205	3130	1214	43
       137	*	3468	*	*	*	0	5500	0	1000	

R 44   3769	*	4277	*	*	3804	*	*	4789	*	*	3382	*	2893	1563	2856	*	4056	*	*	44
       1162	1009	4158	1392	692	989	1011	5316	4297	2131	

G 45   4650	*	4364	*	*	2255	4588	*	4409	*	*	2450	*	3541	4101	2520	4066	*	4260	*	45
       0	*	*	*	*	*	0	5219	0	1629	

K 46   2557	*	*	*	*	*	4149	*	2248	4409	*	*	4970	*	4318	2774	2509	4101	*	4215	46
       0	*	*	*	*	877	1134	5219	0	1629	

V 47   *	*	4295	*	*	*	*	2676	*	3303	*	*	*	*	*	*	*	533	*	*	47
       0	*	*	*	*	*	0	5397	0	1000	

G 48   4262	*	4181	4654	*	578	4941	*	*	*	*	*	*	*	*	2730	*	*	*	*	48
       0	*	*	*	*	0	*	5397	0	1000	

R 49   *	*	4235	4039	*	*	*	4411	3492	4306	3437	4815	4740	*	2670	3048	4662	3036	*	3397	49
       0	*	*	*	*	*	*	5496	0	0	

P 50   3329	*	4410	3661	*	3497	*	*	2596	4039	*	4451	1864	3536	*	4235	*	*	*	*	50
       0	*	*	*	*	*	*	5496	0	0	

V 51   2280	*	2590	3183	4235	4344	4306	*	3621	*	*	*	*	*	*	4533	*	2056	*	*	51
       0	*	*	*	*	*	*	5496	0	0	

I 52   *	*	*	*	*	*	*	1455	*	1710	*	*	*	*	*	*	*	1823	*	4411	52
       0	*	*	*	*	*	*	5496	0	0	

Q 53   *	*	*	3221	*	*	5145	*	3593	*	*	*	*	879	2786	4451	4411	*	*	*	53
       0	*	*	*	*	*	*	5496	0	0	

E 54   3052	*	4039	1214	*	3721	*	*	2646	*	*	*	4451	*	4811	*	5007	4662	*	*	54
       0	*	*	*	*	*	*	5496	0	0	

L 55   *	*	*	*	1888	*	*	2151	*	1412	4410	*	*	*	*	*	*	3610	*	*	55
       0	*	*	*	*	*	*	5496	0	0	

L 56   3362	*	*	3357	4490	4811	2790	4465	4411	2303	*	4662	*	4237	*	5007	*	2861	*	5362	56
       0	*	*	*	*	*	*	5496	0	0	

G 57   3007	*	*	3321	*	1371	*	*	3255	*	4410	*	*	*	*	2766	3471	*	*	*	57
       0	*	*	*	*	*	*	5496	0	0	

A 58   1120	*	*	*	4237	*	*	4206	*	4306	*	*	*	4451	3134	3265	3735	4533	*	*	58
       371	2140	*	0	*	*	*	5496	3081	0	

K 59   2964	*	*	4237	4811	*	*	2742	1892	2092	4411	*	*	*	4662	*	*	4533	*	*	59
       0	*	*	*	*	*	*	5496	0	0	

A 60   2765	*	*	3034	4237	4868	*	*	3357	3765	*	*	4344	4662	4039	4451	3906	3341	*	3162	60
       0	*	*	*	*	*	*	5496	0	0	

G 61   *	*	*	3120	*	2571	4533	3555	4237	3629	*	*	*	*	3270	*	2960	3735	*	2764	61
       204	*	2922	*	*	*	*	5496	0	0	

Y 62   *	*	*	4056	4628	*	2483	*	3099	2997	*	*	*	3644	*	*	*	4257	*	1530	62
       331	2285	*	2452	291	802	1230	5178	2620	2215	

G 63   4691	*	3563	*	*	1668	*	*	1851	*	*	4200	*	3265	3736	4282	*	*	*	*	63
       0	*	*	*	*	*	0	5333	0	1000	

A 64   1029	2934	*	*	2726	5030	*	4156	4122	4384	*	*	4803	*	*	*	*	*	*	*	64
       0	*	*	*	*	0	*	5333	0	1000	

D 65   2923	*	1942	3610	*	3184	*	*	2940	*	*	*	*	*	4306	4410	2411	*	*	*	65
       0	*	*	*	*	*	*	5496	0	0	

K 66   *	*	*	4802	*	3255	4815	3518	1511	*	*	*	*	4411	1924	*	*	3735	*	*	66
       0	*	*	*	*	*	*	5496	0	0	

G 67   2141	*	4237	*	*	1167	*	*	*	3325	*	*	4411	*	*	*	*	2964	*	*	67
       0	*	*	*	*	*	*	5496	0	0	

V 68   *	4740	*	*	4306	4802	*	2092	*	4206	4857	*	*	*	*	*	*	983	4411	*	68
       0	*	*	*	*	*	*	5496	0	0	

V 69   *	3166	*	*	2228	*	*	2217	*	3010	*	*	*	*	*	*	*	1701	*	5145	69
       0	*	*	*	*	*	*	5496	0	0	

V 70   *	*	*	*	3594	*	4306	1585	*	4206	3479	*	*	*	*	*	*	1361	*	*	70
       0	*	*	*	*	*	*	5496	0	0	

T 71   *	*	*	*	*	*	*	*	*	*	*	*	*	*	*	2784	226	*	*	*	71
       0	*	*	*	*	*	*	5496	0	0	

N 72   4039	*	*	*	*	4306	*	*	*	*	*	1486	*	*	*	2567	1462	*	*	*	72
       0	*	*	*	*	*	*	5496	0	0	

S 73   *	*	4237	*	*	1991	*	*	4306	*	*	4868	*	*	*	1105	3450	*	*	4206	73
       286	2475	*	0	*	*	*	5496	2654	0	

G 74   4039	*	3597	2898	*	2244	*	*	4411	4344	*	4451	*	*	3281	2822	4490	*	4533	4740	74
       0	*	*	*	*	*	*	5496	0	0	

F 75   4306	*	*	*	778	*	*	4490	*	2444	*	*	*	*	*	*	*	4662	*	3342	75
       0	*	*	*	*	*	*	5496	0	0	

T 76   4344	*	*	*	*	3415	*	*	*	*	*	*	4465	*	*	1677	1003	*	*	*	76
       0	*	*	*	*	*	*	5496	0	0	

S 77   4811	*	2874	3622	*	4662	*	*	4344	*	*	*	5115	4740	2113	1880	3492	*	*	*	77
       223	3221	4802	0	*	*	*	5496	1639	0	

A 78   1859	*	5067	2279	*	4034	*	*	4253	*	*	4799	2659	2946	4294	*	*	*	*	*	78
       0	*	*	*	*	*	0	5467	0	1000	

A 79   524	4464	*	*	4172	*	*	*	*	*	*	*	*	*	*	2711	4294	*	*	*	79
       0	*	*	*	*	*	0	5467	0	1000	

R 80   *	*	*	4172	*	*	2804	*	2525	3285	*	*	*	3305	1766	*	*	2945	*	*	80
       0	*	*	*	*	*	0	5467	0	1000	

E 81   3196	*	3833	2118	*	*	*	*	2876	*	*	4328	*	3428	3223	2615	4604	*	*	*	81
       0	*	*	*	*	*	0	5467	0	1000	

L 82   3414	*	*	5121	2128	*	*	3273	*	1815	*	*	*	*	*	*	4952	*	*	2129	82
       0	*	*	*	*	*	0	5467	0	1000	

A 83   330	*	*	*	*	*	*	4416	*	*	*	4184	*	*	*	*	4172	4412	*	*	83
       0	*	*	*	*	*	0	5467	0	1000	

E 84   3519	*	4813	1552	*	3594	*	*	4604	*	*	*	*	3304	4467	3007	4172	4328	*	4799	84
       0	*	*	*	*	0	*	5467	0	1000	

A 85   2428	4411	*	4306	*	2994	*	4206	3437	*	*	4235	*	2648	3366	4319	4344	*	4811	*	85
       766	1469	4306	1394	691	*	*	5496	3490	0	

R 86   3656	3403	4937	5162	*	4392	3398	*	*	2788	*	2772	*	4520	2393	*	4370	4331	*	*	86
       0	*	*	*	*	0	*	5360	0	1625	

G 87   *	*	*	3610	*	1710	*	*	3008	*	*	3678	2752	*	1935	*	*	*	*	*	87
       0	*	*	*	*	*	*	5496	0	0	

I 88   *	*	*	*	*	*	*	1680	4802	2192	2130	*	*	*	*	*	*	2288	*	*	88
       0	*	*	*	*	*	*	5496	0	0	

E 89   *	*	4039	1530	*	4451	4662	5007	2025	4740	*	*	*	4533	4815	*	*	3125	*	*	89
       67	*	4451	*	*	*	*	5496	0	0	

L 90   *	4750	*	*	4102	*	*	3235	*	504	*	*	*	*	*	*	*	3426	*	*	90
       131	*	3530	*	*	0	*	5396	0	1000	

I 91   *	*	*	*	*	4114	*	1222	*	2100	*	*	*	*	*	*	*	2846	3696	3964	91
       0	*	*	*	*	*	0	5351	0	1509	

D 92   *	*	595	3408	*	3172	*	*	*	*	*	4705	*	4667	*	4189	*	*	*	*	92
       0	*	*	*	*	*	0	5351	0	1509	

R 93   4667	*	*	4705	*	1782	*	3340	3033	*	*	*	*	4114	1503	*	*	*	*	*	93
       0	*	*	*	*	0	*	5351	0	1509	

E 94   5145	*	2804	1861	*	4465	*	*	4410	*	*	3134	4533	3473	4815	*	2744	5115	*	*	94
       0	*	*	*	*	*	*	5496	0	0	

E 95   4490	*	4857	1776	*	2844	*	*	3499	*	*	*	*	2931	2325	*	3824	*	*	*	95
       0	*	*	*	*	*	*	5496	0	0	

L 96   *	*	*	*	*	*	*	3323	*	376	4465	*	*	*	*	*	*	*	3566	*	96
       0	*	*	*	*	*	*	5496	0	0	

I 97   3004	*	*	4235	*	*	*	2320	3661	4344	*	*	*	4490	3115	3599	2885	3109	*	*	97
       0	*	*	*	*	*	*	5496	0	0	

R 98   4465	*	3536	2167	*	*	4174	*	*	4237	*	*	*	5276	2002	*	2918	4662	*	3471	98
       0	*	*	0	*	*	*	5496	0	0	

//
