# Supplementary material for: The PD-(D/E)XK superfamily revisited: identification of new members among proteins involved in DNA metabolism and functional predictions for domains of (hitherto) unknown function
Source: BMC Bioinformatics. 2005 Jul 12;6:172. doi: 10.1186/1471-2105-6-172 (PMC1189080; doi:10.1186/1471-2105-6-172)
Supplement: Additional File 1 — An archive file in the zip format, which includes Hidden Markov Models of sequence & secondary structure profiles of PD-(D/E)XK nuclease families analyzed in this article (those known used as queries and newly identified ones). HMMs are in the format of the HHsearch program. The same data are available for download from the authors' FTP server: [file 1471-2105-6-172-S1.zip › hhsearch_pdexk_profiles/results/known/pfam04480.hhm]

NAME  pfam04480 DUF559 Protein of unknown function (DUF559).
FAM   
FILE  pfam04480
COM   /cluster/usr/soeding/hh/hhmake -i /cluster/databases/hhpred/new_dbs/cdd_21Feb05/pfam04480.a3m 
DATE  Wed Feb 23 07:18:43 2005
LENG  109 match states, 109 columns in multiple alignment
FILT  9 out of 11 sequences passed filter (max seq id>=90%, coverage>=0%, min seq id with query=0%, Ndiff=0%)
NEFF  2.6 
SEQ
>ss_pred
CCHHHHHHHHHHHHHHHHHHHHHHHHHCCCCCEEEEECCCCCCEEEEEECCCCEEEEECCCCCCCCHHHHHHHHHHHHHHCCCEEEEEEHHHHHCCHHHH
HHHHHHHHC
>ss_conf
9778899998530028999999998612457503664165453220102277107997066001107888888889875579468887200761263278
999999609
>Cons-pfam04480
xxxxxxArxLRrxxtxaExxLWxxlRxrrlxGxkFrRQxpigxYivDFxCxxxklIVElDGxqHxxxexyDaxRtxxLxxxGftVlRFxNxevlxnxxxv
lxxIlxxlx
>pfam04480 DUF559 Protein of unknown function (DUF559).
KRLTQNARRLRRDQTDAERKLWQLLRNRRLNGFKFRRQKPIGSYIVDFVCEKAKLIVELDGGQHDEQEEYDARRTAWLESQGFTVLRFWNDEVLKNPEGV
LEEILLELE
>gi|1175331 Hypothetical protein HI0925
KYLKLNSQKLRADQTDTERKLWQRINRDQLLGFRFNRQKPLLSYIVDFYCAKTKLIIELDGSQHYKPdyQEKDALRDAELNSLGFTVMRFSNDEVMREIE
AVVEQIYLFLE
>gi|1175688 Hypothetical protein ycjD
DKIKSNARDLRRNLTLQERKLWRYLRSRRFSDFKFRRQHPVGSYILDFACCSARVVVELDGGQHDLAVAYDSRRTSWLESQGWTVLRFWNNEIDCNEETV
LENILQELN
>gi|13424448 conserved hypothetical protein [Caulobacter crescentus CB15]
SRQLDFARRLRRDAPAMERVLWRLLRDRRLDGLKFRRQLPIGRYVVDFACLRHRLIVEADGPYHD--EARDAQRDAWLAGQGFRVLRFKNDEL-NNPDRV
LGLILEACA
>gi|6457892 conserved hypothetical protein [Deinococcus radiodurans]
RKGTLRARALRRTQTVEEKTLWLALRNRFLN-VKFRRQWPMGGYVVDFVCFEAKLIVELDGSQHAEEaaRDYDAVRTEFLEAGGFTVLRFWNNEVRKNLE
GVLLEIQKRLP
>gi|3893846 similar to E. coli ORF, encoded by GenBank Accession Number X97282; and to H. influenzae protein HI0925, encoded by GenBank Accession Number U32774; and to H. influenzae protein HI1162, encoded by GenBank Accession Number U32796 [Neisseria gonorrhoeae]
PALRQRAKAMRQEMSEAEAKLWQHLRAGRLNGYKFRRQQPMGNYIVDFMCVTPKLIVEADGGQHAEQAVYDHARTVYLNSLGFTALRFWNHEILQQTNDV
LAEILRVLQ
>gi|13421584 conserved hypothetical protein [Caulobacter crescentus CB15]
MDATANARRLRQSQTLAEKTLWTLVRAHRLGGFKFRRQTPIGGYFADFVCEQARLIVELDGAAHEGREDYDARRTEALERFGYAVLRFRNERVLADPGGT
ADDILAALR
>gi|13424420 conserved hypothetical protein [Caulobacter crescentus CB15]
MNRTALARRLRQRQTFAEKALWTLVRNRRLGGFKFQRQAVIDRYIVDFVCESAKVIVELDGAAHDGREEHDANRARILEPCGYLVLRFRNEQVLVDPGGT
TDEILTVLR
>gi|1175689 Protein HI1162
KRLAQYATELRRNMTDAEYALWYHLRNKLFCGIRFNRQVIIGHYIVDFCSRKLKLVIELDGIQHVEQEQYDLERTKFLTAQGYKVIRFWNDEVLKNIDNV
LEAIYVEIE
#
NULL   3706	5728	4211	4064	4839	3729	4763	4308	4069	3323	5509	4640	4464	4938	4285	4423	3815	3783	6325	4665	
AVER   3659	6103	3949	3661	4357	4242	5719	4535	4475	3015	6352	4538	5762	4185	3024	5427	4675	3940	5733	4964	
HMM    A	C	D	E	F	G	H	I	K	L	M	N	P	Q	R	S	T	V	W	Y	
       M->M	M->I	M->D	I->M	I->I	D->M	D->D	Neff	Neff_I	Neff_D
       0	*	*	0	*	0	*	99999	99999	99999	
K 1    *	*	3112	*	*	*	*	*	1621	*	2209	*	3024	*	3299	3078	*	*	*	*	1
       0	*	*	*	*	*	*	2579	0	0	

R 2    3024	*	3251	*	*	*	*	*	2202	*	*	3168	*	*	1690	*	*	*	*	2905	2
       0	*	*	*	*	*	*	2579	0	0	

L 3    3251	*	*	*	*	3299	*	3112	*	1158	*	*	*	3078	3168	*	*	*	*	*	3
       0	*	*	*	*	*	*	2579	0	0	

T 4    2998	*	*	*	*	*	*	*	2005	3078	*	*	*	*	3024	*	1380	*	*	*	4
       0	*	*	*	*	*	*	2579	0	0	

Q 5    2209	*	3078	*	*	*	*	*	*	2088	*	*	*	1669	*	3112	*	*	*	*	5
       0	*	*	*	*	*	*	2579	0	0	

N 6    *	*	*	*	3078	*	*	*	*	3168	*	1249	*	*	2155	*	*	*	*	2998	6
       0	*	*	*	*	*	*	2579	0	0	

A 7    207	*	*	*	*	*	*	*	*	*	*	*	*	*	*	2905	*	*	*	*	7
       0	*	*	*	*	*	*	2579	0	0	

R 8    *	*	*	*	*	*	*	*	3024	*	*	*	*	2905	694	*	2998	*	*	*	8
       0	*	*	*	*	*	*	2579	0	0	

R 9    2155	*	3112	2998	*	*	*	*	2905	*	*	*	*	*	1318	*	*	*	*	*	9
       0	*	*	*	*	*	*	2579	0	0	

L 10   *	*	*	*	*	*	*	*	*	189	3024	*	*	*	*	*	*	*	*	*	10
       0	*	*	*	*	*	*	2579	0	0	

R 11   *	*	*	*	*	*	*	*	*	*	*	*	*	*	0	*	*	*	*	*	11
       0	*	*	*	*	*	*	2579	0	0	

R 12   2905	*	*	*	*	*	*	*	*	*	*	*	*	1560	923	*	*	*	*	*	12
       0	*	*	*	*	*	*	2579	0	0	

D 13   *	*	1651	3024	*	*	*	*	*	*	*	2054	*	*	3168	3251	3299	*	*	*	13
       0	*	*	*	*	*	*	2579	0	0	

Q 14   3078	*	*	*	*	*	*	*	*	3112	2011	*	*	950	*	*	*	*	*	*	14
       0	*	*	*	*	*	*	2579	0	0	

T 15   *	*	*	*	*	*	*	*	*	*	*	*	3078	*	*	3024	399	*	*	*	15
       0	*	*	*	*	*	*	2579	0	0	

D 16   3078	*	1621	3024	3168	*	*	*	*	2180	*	*	*	*	*	*	*	3299	*	*	16
       0	*	*	*	*	*	*	2579	0	0	

A 17   914	*	*	3299	*	*	*	*	*	*	3078	*	*	3112	*	*	2905	*	*	*	17
       0	*	*	*	*	*	*	2579	0	0	

E 18   *	*	*	0	*	*	*	*	*	*	*	*	*	*	*	*	*	*	*	*	18
       0	*	*	*	*	*	*	2579	0	0	

R 19   3024	*	*	*	*	*	*	*	1654	*	*	*	*	*	1204	*	*	*	*	2998	19
       0	*	*	*	*	*	*	2579	0	0	

K 20   2081	*	*	*	*	*	*	*	1189	*	*	*	*	*	*	*	2275	3078	*	*	20
       0	*	*	*	*	*	*	2579	0	0	

L 21   *	*	*	*	*	*	*	*	*	0	*	*	*	*	*	*	*	*	*	*	21
       0	*	*	*	*	*	*	2579	0	0	

W 22   *	*	*	*	*	*	*	*	*	*	*	*	*	*	*	*	*	*	0	*	22
       0	*	*	*	*	*	*	2579	0	0	

Q 23   *	*	*	*	*	*	*	*	*	3299	*	*	*	1631	2095	*	2209	*	*	2998	23
       0	*	*	*	*	*	*	2579	0	0	

L 24   3299	*	*	*	*	*	2011	*	*	1318	*	*	*	*	2905	*	*	*	*	3112	24
       0	*	*	*	*	*	*	2579	0	0	

L 25   *	*	*	*	*	*	*	2905	*	621	*	*	*	*	*	*	*	2209	*	*	25
       0	*	*	*	*	*	*	2579	0	0	

R 26   *	*	*	*	*	*	*	*	*	*	*	2905	*	*	207	*	*	*	*	*	26
       0	*	*	*	*	*	*	2579	0	0	

N 27   2133	*	3078	*	*	*	*	*	*	*	*	1306	*	*	2905	3112	*	*	*	*	27
       0	*	*	*	*	*	*	2579	0	0	

R 28   *	*	2905	*	*	3024	3251	*	2998	*	*	*	*	*	962	*	*	*	*	*	28
       0	*	*	*	*	*	*	2579	0	0	

R 29   *	*	*	*	3299	*	*	*	*	2998	*	*	*	2905	645	*	*	*	*	*	29
       0	*	*	*	*	*	*	2579	0	0	

L 30   *	*	*	*	2054	*	*	*	*	397	*	*	*	*	*	*	*	*	*	*	30
       0	*	*	*	*	*	*	2579	0	0	

N 31   *	2998	3078	*	*	2209	*	*	*	2905	*	1781	*	*	*	3112	*	*	*	*	31
       155	*	3299	*	*	*	*	2579	0	0	

G 32   *	*	2950	*	*	200	*	*	*	*	*	*	*	*	*	*	*	*	*	*	32
       0	*	*	*	*	0	*	2510	0	1000	

F 33   *	*	*	*	911	*	*	2998	*	3078	*	*	*	*	*	*	*	3299	*	3024	33
       0	*	*	*	*	*	*	2579	0	0	

K 34   *	*	*	*	*	*	*	*	432	*	*	*	*	*	1951	*	*	*	*	*	34
       0	*	*	*	*	*	*	2579	0	0	

F 35   *	*	*	*	0	*	*	*	*	*	*	*	*	*	*	*	*	*	*	*	35
       0	*	*	*	*	*	*	2579	0	0	

R 36   *	*	*	*	*	*	*	*	*	*	*	1951	*	3168	666	*	*	*	*	*	36
       0	*	*	*	*	*	*	2579	0	0	

R 37   *	*	*	*	*	*	*	*	*	*	*	*	*	*	0	*	*	*	*	*	37
       0	*	*	*	*	*	*	2579	0	0	

Q 38   *	*	*	*	*	*	*	*	*	*	*	*	*	0	*	*	*	*	*	*	38
       0	*	*	*	*	*	*	2579	0	0	

K 39   3168	*	*	*	*	*	3112	*	2322	3078	*	*	*	3024	*	*	3251	2998	3299	*	39
       0	*	*	*	*	*	*	2579	0	0	

P 40   *	*	*	*	*	*	*	2998	*	*	*	*	389	*	*	*	*	3168	*	*	40
       0	*	*	*	*	*	*	2579	0	0	

I 41   *	*	*	*	*	*	*	926	*	2905	2155	*	*	*	*	*	*	3112	*	*	41
       0	*	*	*	*	*	*	2579	0	0	

G 42   *	*	3168	*	*	405	*	*	*	2905	*	*	*	*	*	*	*	*	*	*	42
       0	*	*	*	*	*	*	2579	0	0	

S 43   *	*	*	*	*	2275	2998	*	*	*	*	3024	*	*	2122	1664	*	*	*	*	43
       0	*	*	*	*	*	*	2579	0	0	

Y 44   *	*	*	*	*	*	*	*	*	*	*	*	*	*	*	*	*	*	*	0	44
       0	*	*	*	*	*	*	2579	0	0	

I 45   *	*	*	*	3251	*	*	567	*	*	*	*	*	*	*	*	*	2184	*	*	45
       0	*	*	*	*	*	*	2579	0	0	

V 46   3251	*	*	*	*	*	*	*	*	3112	*	*	*	*	*	*	*	360	*	*	46
       0	*	*	*	*	*	*	2579	0	0	

D 47   *	*	0	*	*	*	*	*	*	*	*	*	*	*	*	*	*	*	*	*	47
       0	*	*	*	*	*	*	2579	0	0	

F 48   *	*	*	*	0	*	*	*	*	*	*	*	*	*	*	*	*	*	*	*	48
       0	*	*	*	*	*	*	2579	0	0	

V 49   2095	2998	*	*	*	*	*	*	*	*	3024	*	*	*	*	*	*	1380	*	2905	49
       0	*	*	*	*	*	*	2579	0	0	

C 50   *	193	*	*	*	*	*	*	*	*	*	*	*	*	*	2998	*	*	*	*	50
       0	*	*	*	*	*	*	2579	0	0	

E 51   2905	3112	*	1823	3299	*	*	*	*	3078	*	*	*	*	2998	*	*	3024	*	*	51
       0	*	*	*	*	*	*	2579	0	0	

K 52   *	*	*	3299	*	*	*	*	1621	*	*	*	*	3251	3078	2140	3024	*	*	*	52
       0	*	*	*	*	*	*	2579	0	0	

A 53   1000	*	*	*	*	*	3078	*	*	2998	*	*	3024	*	*	*	2905	*	*	*	53
       0	*	*	*	*	*	*	2579	0	0	

K 54   *	*	*	*	*	*	*	*	597	*	*	*	*	*	1560	*	*	*	*	*	54
       0	*	*	*	*	*	*	2579	0	0	

L 55   *	*	*	*	*	*	*	*	*	371	*	*	*	*	*	*	*	2140	*	*	55
       0	*	*	*	*	*	*	2579	0	0	

I 56   *	*	*	*	*	*	*	397	*	*	*	*	*	*	*	*	*	2054	*	*	56
       0	*	*	*	*	*	*	2579	0	0	

V 57   *	*	*	*	*	*	*	1951	*	*	*	*	*	*	*	*	*	432	*	*	57
       0	*	*	*	*	*	*	2579	0	0	

E 58   *	*	*	0	*	*	*	*	*	*	*	*	*	*	*	*	*	*	*	*	58
       0	*	*	*	*	*	*	2579	0	0	

L 59   2051	*	*	*	*	*	*	*	*	399	*	*	*	*	*	*	*	*	*	*	59
       0	*	*	*	*	*	*	2579	0	0	

D 60   *	*	0	*	*	*	*	*	*	*	*	*	*	*	*	*	*	*	*	*	60
       0	*	*	*	*	*	*	2579	0	0	

G 61   *	*	*	*	*	0	*	*	*	*	*	*	*	*	*	*	*	*	*	*	61
       0	*	*	*	*	*	*	2579	0	0	

G 62   2209	*	*	*	*	1713	*	2998	*	*	*	*	3078	*	*	2088	*	*	*	*	62
       0	*	*	*	*	*	*	2579	0	0	

Q 63   2209	*	*	*	*	*	*	*	*	*	*	*	*	588	*	*	*	*	*	3078	63
       0	*	*	*	*	*	*	2579	0	0	

H 64   *	*	*	*	*	*	0	*	*	*	*	*	*	*	*	*	*	*	*	*	64
       0	*	*	*	*	*	*	2579	0	0	

D 65   2155	*	1280	3251	*	*	*	*	*	*	*	*	*	*	*	*	*	2998	*	2905	65
       182	*	3078	*	*	*	*	2579	0	0	

E 66   *	*	*	1075	*	2032	*	*	2756	2912	*	*	*	*	*	*	*	*	*	*	66
       0	*	*	*	*	*	0	2445	0	1000	

Q 67   2912	*	*	3113	*	*	*	*	*	*	*	*	2756	1478	2032	*	*	*	*	*	67
       441	1924	*	1000	1000	0	*	2445	1486	1000	

E 68   3024	*	*	926	*	*	*	*	*	*	*	*	*	2905	3299	*	*	3112	*	*	68
       0	*	*	*	*	*	*	2579	0	0	

E 69   2095	*	2275	1684	*	*	*	*	*	*	*	*	*	2998	*	*	*	3024	*	*	69
       0	*	*	*	*	*	*	2579	0	0	

Y 70   *	*	*	*	*	*	3168	*	2905	*	*	*	*	*	3078	*	*	*	*	651	70
       0	*	*	*	*	*	*	2579	0	0	

D 71   *	*	0	*	*	*	*	*	*	*	*	*	*	*	*	*	*	*	*	*	71
       0	*	*	*	*	*	*	2579	0	0	

A 72   652	*	*	*	*	*	3024	*	*	2998	*	*	*	*	*	3112	*	*	*	*	72
       0	*	*	*	*	*	*	2579	0	0	

R 73   3024	*	*	2998	*	*	*	*	*	2905	*	3168	*	3078	1801	*	*	3299	*	*	73
       0	*	*	*	*	*	*	2579	0	0	

R 74   *	*	*	*	*	*	*	*	*	*	*	*	*	*	0	*	*	*	*	*	74
       0	*	*	*	*	*	*	2579	0	0	

T 75   3168	*	1989	*	*	*	*	*	*	*	*	*	*	*	*	*	651	*	*	*	75
       0	*	*	*	*	*	*	2579	0	0	

A 76   1651	*	*	2275	*	*	*	*	2998	*	*	*	*	*	3168	3112	*	3024	*	*	76
       0	*	*	*	*	*	*	2579	0	0	

W 77   3251	*	*	2905	2141	*	*	3168	*	*	*	*	*	*	*	*	*	*	1735	3024	77
       0	*	*	*	*	*	*	2579	0	0	

L 78   *	*	*	*	*	*	*	*	*	0	*	*	*	*	*	*	*	*	*	*	78
       0	*	*	*	*	*	*	2579	0	0	

E 79   3078	*	*	1000	*	*	*	*	*	*	*	1963	*	*	*	*	2998	*	*	*	79
       0	*	*	*	*	*	*	2579	0	0	

S 80   2141	*	*	*	*	3078	*	*	*	*	*	*	3168	*	3251	1189	*	*	*	*	80
       0	*	*	*	*	*	*	2579	0	0	

Q 81   *	3168	*	*	3251	3299	*	*	*	1963	*	*	*	1232	*	*	*	*	*	*	81
       0	*	*	*	*	*	*	2579	0	0	

G 82   *	*	*	*	*	0	*	*	*	*	*	*	*	*	*	*	*	*	*	*	82
       0	*	*	*	*	*	*	2579	0	0	

F 83   *	*	*	*	881	*	*	*	*	*	*	*	*	*	*	*	*	*	3112	1551	83
       0	*	*	*	*	*	*	2579	0	0	

T 84   3251	*	*	*	*	*	*	*	2998	3168	*	*	*	*	3078	*	888	*	*	*	84
       0	*	*	*	*	*	*	2579	0	0	

V 85   3024	*	*	*	*	*	*	*	*	*	*	*	*	*	*	*	*	189	*	*	85
       0	*	*	*	*	*	*	2579	0	0	

L 86   *	*	*	*	*	*	*	2998	*	432	2905	*	*	*	*	*	*	*	*	*	86
       0	*	*	*	*	*	*	2579	0	0	

R 87   *	*	*	*	*	*	*	*	*	*	*	*	*	*	0	*	*	*	*	*	87
       0	*	*	*	*	*	*	2579	0	0	

F 88   *	*	*	*	0	*	*	*	*	*	*	*	*	*	*	*	*	*	*	*	88
       0	*	*	*	*	*	*	2579	0	0	

W 89   *	*	*	*	*	*	*	*	3078	*	*	*	*	*	2209	2905	*	*	911	*	89
       0	*	*	*	*	*	*	2579	0	0	

N 90   *	*	*	*	*	*	*	*	*	*	*	0	*	*	*	*	*	*	*	*	90
       0	*	*	*	*	*	*	2579	0	0	

D 91   *	*	1173	2209	*	*	3024	*	*	*	*	2202	*	*	*	*	*	*	*	*	91
       0	*	*	*	*	*	*	2579	0	0	

E 92   *	*	*	351	*	*	*	*	*	*	*	*	*	3168	3251	*	*	*	*	*	92
       0	*	*	*	*	*	*	2579	0	0	

V 93   *	*	*	*	*	*	*	2067	*	3078	*	*	*	*	*	*	*	637	*	*	93
       182	*	3078	*	*	*	*	2579	0	0	

L 94   *	*	2912	*	*	*	*	*	*	728	2756	*	*	*	3113	*	*	*	*	*	94
       0	*	*	*	*	0	*	2445	0	1000	

K 95   3251	3112	*	*	*	*	*	*	1770	*	*	3078	*	3024	2905	*	*	3168	*	*	95
       0	*	*	*	*	*	*	2579	0	0	

N 96   *	*	2209	2905	*	*	*	*	*	*	*	923	*	3024	*	*	*	*	*	*	96
       0	*	*	*	*	*	*	2579	0	0	

P 97   *	*	*	3112	*	*	*	1951	*	3299	*	*	1318	*	*	*	3024	*	*	*	97
       0	*	*	*	*	*	*	2579	0	0	

E 98   *	*	2037	1261	*	2209	*	*	*	*	*	3024	*	*	*	*	*	*	*	*	98
       0	*	*	*	*	*	*	2579	0	0	

G 99   2905	*	3024	*	*	1380	*	*	*	*	*	2998	*	*	3078	*	3112	*	*	*	99
       0	*	*	*	*	*	*	2579	0	0	

V 100  *	*	*	*	*	*	*	*	*	*	*	*	*	*	*	*	2209	351	*	*	100
       0	*	*	*	*	*	*	2579	0	0	

L 101  3251	*	*	*	*	*	*	*	*	621	*	*	*	*	*	*	3168	2905	*	*	101
       0	*	*	*	*	*	*	2579	0	0	

E 102  3024	*	2209	1182	*	3078	*	*	*	3299	*	*	*	*	*	*	*	*	*	*	102
       0	*	*	*	*	*	*	2579	0	0	

E 103  2998	*	3251	1314	*	*	*	*	*	3078	*	3112	*	2905	*	*	*	*	*	*	103
       0	*	*	*	*	*	*	2579	0	0	

I 104  *	*	*	*	*	*	*	0	*	*	*	*	*	*	*	*	*	*	*	*	104
       0	*	*	*	*	*	*	2579	0	0	

L 105  *	*	*	*	*	*	*	*	*	645	*	*	*	3299	*	*	*	*	*	1951	105
       0	*	*	*	*	*	*	2579	0	0	

L 106  3251	*	*	3078	*	*	*	*	3299	2322	*	*	*	3112	3024	*	3168	2998	*	*	106
       0	*	*	*	*	*	*	2579	0	0	

E 107  2162	*	*	1703	2905	*	*	*	*	*	*	*	*	*	3299	*	*	2094	*	*	107
       0	*	*	*	*	*	*	2579	0	0	

L 108  *	3078	*	*	*	*	*	2998	*	403	*	*	*	*	*	*	*	*	*	*	108
       0	*	*	*	*	*	*	2579	0	0	

E 109  3078	*	*	1621	*	*	*	*	*	*	*	3112	3299	3024	2209	*	*	*	*	*	109
       0	*	*	0	*	*	*	2579	0	0	

//
