# Supplementary material for: The PD-(D/E)XK superfamily revisited: identification of new members among proteins involved in DNA metabolism and functional predictions for domains of (hitherto) unknown function
Source: BMC Bioinformatics. 2005 Jul 12;6:172. doi: 10.1186/1471-2105-6-172 (PMC1189080; doi:10.1186/1471-2105-6-172)
Supplement: Additional File 1 — An archive file in the zip format, which includes Hidden Markov Models of sequence & secondary structure profiles of PD-(D/E)XK nuclease families analyzed in this article (those known used as queries and newly identified ones). HMMs are in the format of the HHsearch program. The same data are available for download from the authors' FTP server: [file 1471-2105-6-172-S1.zip › hhsearch_pdexk_profiles/results/novel/pfam06356.hhm]

NAME  pfam06356 DUF1064 Protein of unknown function (DUF1064). This family consists of several phage and bacterial proteins of unknown function.
FAM   
FILE  pfam06356
COM   /cluster/usr/soeding/hh/hhmake -i /cluster/databases/hhpred/new_dbs/cdd_21Feb05/pfam06356.a3m 
DATE  Wed Feb 23 09:06:10 2005
LENG  118 match states, 118 columns in multiple alignment
FILT  6 out of 8 sequences passed filter (max seq id>=90%, coverage>=0%, min seq id with query=0%, Ndiff=0%)
NEFF  2.1 
SEQ
>ss_pred
CCCCCCEEEEECCEEECCHHHHHHHHHHHHHCCCCCEEEEEEEEEEEEEHHHCCCCCCEEEEEEEEEEEEEECCCEEEEEECCCCCCHHHHHHHHHHHHH
HHHHHHHHHCCCCEEEEC
>ss_conf
9755764368845361538889999999850367611026775635450232458751123678753788706965899824765455778899999876
555542000168203669
>Consensus
rSKYnakKvexdgIvFDSKxExxyyqxlxxxxxxgxxxxxxxQpkFeLxxkfrkxgklyRxIxYxADFxxrxxxxxieviDvKgmxtxxxxiKaKlfxxr
yxxxxkxlkxxGxxxxxx
>pfam06356 DUF1064 Protein of unknown function (DUF1064). This family consists of several phage and bacterial proteins of unknown function.
RSKYNAKKVEYDGIVFDSKAECEYYQQLKSNMNGGNYDRIELQPKFELQPKFRKNGKLYRAIRYKADFTLRNSAGLIEVIDVKGMVTKEFKIKAKLFRNR
YRQSCKALKYTGITIQEV
>gi|14246641 hypothetical protein [Staphylococcus aureus subsp. aureus Mu50]
MSKYNAKKVEYKGIVFDSKVECEYYQYLESNMNGTNYDHIEIQPKFELLPKLDKQ----RKIEYIADFALYLDDKLIEVIDIKGMPTEVAKLKAKIFRHK
YRNIklnwiCKAPKYTGKTWITY
>gi|12830951 Orf19 [bacteriophage bIL286]
KSKYGAKKTTVDGIVFDSKAESIYYLQHKND------ERMTMQEKFVLMDKFRLNGKLYREIAYKADFVFRNEAnEIIKVVDVKGMVLPEFKMKAKLFAN
RY----------GIPITIA
>gi|16411776 lmo2306 [Listeria monocytogenes]
RSKYNAKKVVIDNIKFDSKAEAAYYQQLKLLKMSGEVVSFDLQPEFVLQESFRKNGKLYRAIKYKADFLVRYSDGHEELIDIKGMLTKEFRIKQKLFELR
YMQSIKCLKLKGRNFVEV
>gi|18920609 phi ETA orf 25-like protein [Staphylococcus aureus phage phi 13]
MSKYNAKKVEYKGIVFDSKVECEYYQYLESNMNGTNYDRIELQPKFELQPKFGKQ----RPITYIADFSLWKEGKLVEVIDVKGKATEVANIKAKIFRYQ
YRDVnltwiCKAPKYTGQEWMVY
>gi|17484084 gp61 [Bacteriophage phiE125]
RSKYRNTKCEHDGIKFDSKRERSRWFELIKQQDVGLISGLRRQVEFELIARqRRSDGSIERAVRYVADFTYRNSAGELVVEDVKSAVTrknKDYVIKRKL
M----------LRERGITIQEV
#
NULL   3706	5728	4211	4064	4839	3729	4763	4308	4069	3323	5509	4640	4464	4938	4285	4423	3815	3783	6325	4665	
AVER   4175	6165	4248	3695	4383	4308	7009	3811	2882	3802	5287	4687	5853	4635	3816	4405	4988	3878	7449	3823	
HMM    A	C	D	E	F	G	H	I	K	L	M	N	P	Q	R	S	T	V	W	Y	
       M->M	M->I	M->D	I->M	I->I	D->M	D->D	Neff	Neff_I	Neff_D
       0	*	*	0	*	0	*	99999	99999	99999	
R 1    *	*	*	*	*	*	*	*	2618	*	1705	*	*	*	915	*	*	*	*	*	1
       0	*	*	*	*	*	*	2115	0	0	

S 2    *	*	*	*	*	*	*	*	*	*	*	*	*	*	*	0	*	*	*	*	2
       0	*	*	*	*	*	*	2115	0	0	

K 3    *	*	*	*	*	*	*	*	0	*	*	*	*	*	*	*	*	*	*	*	3
       0	*	*	*	*	*	*	2115	0	0	

Y 4    *	*	*	*	*	*	*	*	*	*	*	*	*	*	*	*	*	*	*	0	4
       0	*	*	*	*	*	*	2115	0	0	

N 5    *	*	*	*	*	2618	*	*	*	*	*	689	*	*	2207	*	*	*	*	*	5
       0	*	*	*	*	*	*	2115	0	0	

A 6    352	*	*	*	*	*	*	*	*	*	*	2207	*	*	*	*	*	*	*	*	6
       0	*	*	*	*	*	*	2115	0	0	

K 7    *	*	*	*	*	*	*	*	352	*	*	*	*	*	*	*	2207	*	*	*	7
       0	*	*	*	*	*	*	2115	0	0	

K 8    *	*	*	*	*	*	*	*	0	*	*	*	*	*	*	*	*	*	*	*	8
       0	*	*	*	*	*	*	2115	0	0	

V 9    *	2207	*	*	*	*	*	*	*	*	*	*	*	*	*	*	2618	689	*	*	9
       0	*	*	*	*	*	*	2115	0	0	

E 10   *	*	*	635	*	*	*	*	*	*	*	*	*	*	*	*	2618	2374	*	*	10
       0	*	*	*	*	*	*	2115	0	0	

Y 11   *	*	*	*	*	*	2207	2374	*	*	*	*	*	*	*	*	*	2618	*	1226	11
       0	*	*	*	*	*	*	2115	0	0	

D 12   *	*	529	*	*	*	*	*	1705	*	*	*	*	*	*	*	*	*	*	*	12
       0	*	*	*	*	*	*	2115	0	0	

G 13   *	*	*	*	*	309	*	*	*	*	*	2374	*	*	*	*	*	*	*	*	13
       0	*	*	*	*	*	*	2115	0	0	

I 14   *	*	*	*	*	*	*	0	*	*	*	*	*	*	*	*	*	*	*	*	14
       0	*	*	*	*	*	*	2115	0	0	

V 15   *	*	*	*	*	*	*	*	1288	*	*	*	*	*	*	*	*	760	*	*	15
       0	*	*	*	*	*	*	2115	0	0	

F 16   *	*	*	*	0	*	*	*	*	*	*	*	*	*	*	*	*	*	*	*	16
       0	*	*	*	*	*	*	2115	0	0	

D 17   *	*	0	*	*	*	*	*	*	*	*	*	*	*	*	*	*	*	*	*	17
       0	*	*	*	*	*	*	2115	0	0	

S 18   *	*	*	*	*	*	*	*	*	*	*	*	*	*	*	0	*	*	*	*	18
       0	*	*	*	*	*	*	2115	0	0	

K 19   *	*	*	*	*	*	*	*	0	*	*	*	*	*	*	*	*	*	*	*	19
       0	*	*	*	*	*	*	2115	0	0	

A 20   1069	*	*	*	*	*	*	*	*	*	*	*	*	*	2207	*	*	1705	*	*	20
       0	*	*	*	*	*	*	2115	0	0	

E 21   *	*	*	0	*	*	*	*	*	*	*	*	*	*	*	*	*	*	*	*	21
       0	*	*	*	*	*	*	2115	0	0	

C 22   2374	1226	*	*	*	*	*	*	*	*	*	*	*	*	2207	2618	*	*	*	*	22
       0	*	*	*	*	*	*	2115	0	0	

E 23   2374	*	*	1226	*	*	*	2618	*	*	*	*	*	*	*	2207	*	*	*	*	23
       0	*	*	*	*	*	*	2115	0	0	

Y 24   *	*	*	*	*	*	*	*	*	*	*	*	*	*	2207	*	*	*	*	352	24
       0	*	*	*	*	*	*	2115	0	0	

Y 25   *	*	*	*	*	*	*	*	*	*	*	*	*	*	*	*	*	*	2207	352	25
       0	*	*	*	*	*	*	2115	0	0	

Q 26   *	*	*	*	2207	*	*	*	*	2618	*	*	*	689	*	*	*	*	*	*	26
       0	*	*	*	*	*	*	2115	0	0	

Q 27   *	*	*	2207	*	*	*	*	*	*	*	*	*	1069	*	*	*	*	*	1705	27
       0	*	*	*	*	*	*	2115	0	0	

L 28   *	*	*	*	*	*	2618	*	*	257	*	*	*	*	*	*	*	*	*	*	28
       0	*	*	*	*	*	*	2115	0	0	

K 29   *	*	*	1705	*	*	*	2207	1069	*	*	*	*	*	*	*	*	*	*	*	29
       0	*	*	*	*	*	*	2115	0	0	

S 30   *	*	*	*	*	*	*	*	2207	2374	*	2618	*	*	*	1226	*	*	*	*	30
       0	*	*	*	*	*	*	2115	0	0	

N 31   *	*	2618	*	*	*	*	*	*	2374	*	1226	*	2207	*	*	*	*	*	*	31
       257	*	2618	*	*	*	*	2115	0	0	

M 32   *	*	*	*	*	*	*	*	2110	*	955	*	*	1986	*	*	*	*	*	*	32
       0	*	*	*	*	*	0	1953	0	1000	

N 33   *	*	1986	*	*	*	*	*	*	*	2110	955	*	*	*	*	*	*	*	*	33
       0	*	*	*	*	*	0	1953	0	1000	

G 34   *	*	*	*	*	955	*	*	*	*	*	*	*	*	*	2110	*	1986	*	*	34
       0	*	*	*	*	*	0	1953	0	1000	

G 35   *	*	*	*	*	646	*	*	*	*	*	*	*	*	*	*	1470	*	*	*	35
       0	*	*	*	*	*	0	1953	0	1000	

N 36   *	*	*	2110	*	*	*	*	*	1986	*	955	*	*	*	*	*	*	*	*	36
       0	*	*	*	*	*	0	1953	0	1000	

Y 37   *	*	*	*	*	*	*	1986	*	*	*	*	*	*	*	*	*	2110	*	955	37
       0	*	*	*	*	0	*	1953	0	1000	

D 38   *	*	1226	2618	*	*	*	*	*	*	*	*	*	*	*	2207	*	2374	*	*	38
       0	*	*	*	*	*	*	2115	0	0	

R 39   *	*	*	*	*	2207	2690	*	*	*	*	*	*	*	1199	2374	*	*	*	*	39
       0	*	*	*	*	*	*	2115	0	0	

I 40   *	*	*	*	2374	*	*	1226	*	2207	2618	*	*	*	*	*	*	*	*	*	40
       0	*	*	*	*	*	*	2115	0	0	

E 41   *	*	2374	1226	*	*	*	*	*	*	*	*	*	*	2207	*	2618	*	*	*	41
       0	*	*	*	*	*	*	2115	0	0	

L 42   *	*	*	*	*	*	*	2690	*	1103	2618	*	*	*	2207	*	*	*	*	*	42
       0	*	*	*	*	*	*	2115	0	0	

Q 43   *	*	*	*	*	*	*	*	*	*	*	*	*	0	*	*	*	*	*	*	43
       0	*	*	*	*	*	*	2115	0	0	

P 44   *	*	*	2618	*	*	*	*	*	*	*	*	689	*	*	*	*	2207	*	*	44
       0	*	*	*	*	*	*	2115	0	0	

K 45   *	*	*	1288	*	*	*	*	760	*	*	*	*	*	*	*	*	*	*	*	45
       0	*	*	*	*	*	*	2115	0	0	

F 46   *	*	*	*	0	*	*	*	*	*	*	*	*	*	*	*	*	*	*	*	46
       0	*	*	*	*	*	*	2115	0	0	

E 47   *	*	*	635	*	*	*	*	*	*	*	*	*	*	*	*	*	1490	*	*	47
       0	*	*	*	*	*	*	2115	0	0	

L 48   *	*	*	*	*	*	*	*	*	0	*	*	*	*	*	*	*	*	*	*	48
       0	*	*	*	*	*	*	2115	0	0	

Q 49   *	*	*	*	*	*	*	2207	*	2690	2618	*	*	1103	*	*	*	*	*	*	49
       0	*	*	*	*	*	*	2115	0	0	

P 50   2207	*	2618	2374	*	*	*	*	*	*	*	*	1226	*	*	*	*	*	*	*	50
       0	*	*	*	*	*	*	2115	0	0	

K 51   *	*	*	*	*	*	*	*	760	*	*	*	*	*	2207	2374	*	*	*	*	51
       352	2207	*	0	*	*	*	2115	1000	0	

F 52   *	*	*	*	670	*	*	*	*	2690	*	*	*	*	2207	*	*	*	*	*	52
       0	*	*	*	*	*	*	2115	0	0	

R 53   *	*	2690	*	*	2720	*	*	*	*	*	*	*	*	529	*	*	*	*	*	53
       0	*	*	*	*	*	*	2115	0	0	

K 54   *	*	*	*	*	*	*	*	689	2618	*	*	*	*	*	2207	*	*	*	*	54
       0	*	*	*	*	*	*	2115	0	0	

N 55   *	*	2207	*	*	*	*	*	*	*	*	1069	*	1705	*	*	*	*	*	*	55
       529	*	1705	*	*	*	*	2115	0	0	

G 56   *	*	*	*	*	0	*	*	*	*	*	*	*	*	*	*	*	*	*	*	56
       0	*	*	*	*	*	0	1816	0	1171	

K 57   *	*	*	*	*	*	*	*	456	*	*	*	*	*	*	1883	*	*	*	*	57
       0	*	*	*	*	*	0	1816	0	1171	

L 58   *	*	*	*	*	*	*	1883	*	456	*	*	*	*	*	*	*	*	*	*	58
       0	*	*	*	*	*	0	1816	0	1171	

Y 59   *	*	*	1883	*	*	*	*	*	*	*	*	*	*	*	*	*	*	*	456	59
       0	*	*	*	*	0	*	1816	0	1171	

R 60   *	*	*	*	*	*	*	*	*	*	*	*	*	*	0	*	*	*	*	*	60
       0	*	*	*	*	*	*	2115	0	0	

A 61   915	*	*	2618	*	*	*	*	2690	*	*	*	2720	*	*	*	*	*	*	*	61
       0	*	*	*	*	*	*	2115	0	0	

I 62   *	*	*	*	*	*	*	352	*	*	*	*	*	*	*	*	*	2207	*	*	62
       0	*	*	*	*	*	*	2115	0	0	

R 63   2618	*	*	2690	*	*	*	*	2374	*	*	*	*	*	1568	*	2720	*	*	*	63
       0	*	*	*	*	*	*	2115	0	0	

Y 64   *	*	*	*	*	*	*	*	*	*	*	*	*	*	*	*	*	*	*	0	64
       0	*	*	*	*	*	*	2115	0	0	

K 65   *	*	*	*	*	*	*	1705	1069	*	*	*	*	*	*	*	*	2207	*	*	65
       0	*	*	*	*	*	*	2115	0	0	

A 66   0	*	*	*	*	*	*	*	*	*	*	*	*	*	*	*	*	*	*	*	66
       0	*	*	*	*	*	*	2115	0	0	

D 67   *	*	0	*	*	*	*	*	*	*	*	*	*	*	*	*	*	*	*	*	67
       0	*	*	*	*	*	*	2115	0	0	

F 68   *	*	*	*	0	*	*	*	*	*	*	*	*	*	*	*	*	*	*	*	68
       0	*	*	*	*	*	*	2115	0	0	

T 69   2690	*	*	*	*	*	*	*	*	2374	*	*	*	*	*	2720	1568	2618	*	*	69
       0	*	*	*	*	*	*	2115	0	0	

L 70   *	*	*	*	2618	*	*	*	*	1226	*	*	*	*	*	*	*	2374	*	2207	70
       0	*	*	*	*	*	*	2115	0	0	

R 71   *	*	*	*	*	*	*	*	*	*	*	*	*	*	529	*	*	*	2720	2690	71
       0	*	*	*	*	*	*	2115	0	0	

N 72   *	*	*	*	*	*	*	*	2720	2690	*	999	*	*	*	*	*	*	*	2374	72
       0	*	*	*	*	*	*	2115	0	0	

S 73   *	*	2690	1668	*	*	*	*	*	*	*	*	*	*	*	915	*	*	*	*	73
       0	*	*	*	*	*	*	2115	0	0	

A 74   999	*	1523	*	*	2720	*	*	*	*	*	*	*	*	*	*	*	*	*	*	74
       257	2618	*	0	*	*	*	2115	1000	0	

G 75   *	*	*	2618	*	915	*	*	1705	*	*	*	*	*	*	*	*	*	*	*	75
       0	*	*	*	*	*	*	2115	0	0	

L 76   *	*	*	2207	*	*	2374	2618	*	1226	*	*	*	*	*	*	*	*	*	*	76
       0	*	*	*	*	*	*	2115	0	0	

I 77   *	*	*	2374	*	*	*	1189	*	2207	*	*	*	*	*	*	*	2720	*	*	77
       0	*	*	*	*	*	*	2115	0	0	

E 78   *	*	*	689	*	*	*	*	2618	*	*	*	*	*	*	*	*	2207	*	*	78
       0	*	*	*	*	*	*	2115	0	0	

V 79   *	*	*	*	*	*	*	*	*	2374	*	*	*	*	*	*	*	309	*	*	79
       0	*	*	*	*	*	*	2115	0	0	

I 80   *	*	*	2207	*	*	*	689	*	*	*	*	*	*	*	*	*	2618	*	*	80
       0	*	*	*	*	*	*	2115	0	0	

D 81   *	*	0	*	*	*	*	*	*	*	*	*	*	*	*	*	*	*	*	*	81
       0	*	*	*	*	*	*	2115	0	0	

V 82   *	*	*	*	*	*	*	1523	*	*	*	*	*	*	*	*	*	617	*	*	82
       0	*	*	*	*	*	*	2115	0	0	

K 83   *	*	*	*	*	*	*	*	0	*	*	*	*	*	*	*	*	*	*	*	83
       0	*	*	*	*	*	*	2115	0	0	

G 84   *	*	*	*	*	352	*	*	*	*	*	*	*	*	*	2207	*	*	*	*	84
       0	*	*	*	*	*	*	2115	0	0	

M 85   2207	*	*	*	*	*	*	*	2720	*	663	*	*	*	*	*	*	*	*	*	85
       0	*	*	*	*	*	*	2115	0	0	

V 86   2720	*	*	*	*	*	*	*	*	2374	*	*	2690	*	*	*	*	999	*	*	86
       0	*	*	*	*	*	*	2115	0	0	

T 87   *	*	*	*	*	*	*	*	*	2618	*	*	*	*	*	*	257	*	*	*	87
       352	2207	*	1585	585	*	*	2115	1000	0	

K 88   *	*	*	1705	*	*	*	*	915	*	*	*	2618	*	*	*	*	*	*	*	88
       0	*	*	*	*	*	*	2115	0	0	

E 89   *	*	2207	1069	*	*	*	*	*	*	*	*	*	*	*	*	*	1705	*	*	89
       0	*	*	*	*	*	*	2115	0	0	

F 90   1705	*	*	*	1069	*	*	*	*	*	*	*	*	*	*	*	*	*	*	2207	90
       0	*	*	*	*	*	*	2115	0	0	

K 91   *	*	*	*	*	*	*	*	1189	*	*	2720	*	*	2374	*	*	2207	*	*	91
       0	*	*	*	*	*	*	2115	0	0	

I 92   *	*	*	*	*	*	*	552	*	2690	2618	*	*	*	*	*	*	*	*	*	92
       0	*	*	*	*	*	*	2115	0	0	

K 93   *	*	*	*	*	*	*	*	0	*	*	*	*	*	*	*	*	*	*	*	93
       0	*	*	*	*	*	*	2115	0	0	

A 94   760	*	*	*	*	*	*	*	*	*	*	*	*	2374	2207	*	*	*	*	*	94
       0	*	*	*	*	*	*	2115	0	0	

K 95   *	*	*	*	*	*	*	*	0	*	*	*	*	*	*	*	*	*	*	*	95
       0	*	*	*	*	*	*	2115	0	0	

L 96   *	*	*	*	*	*	*	1705	*	529	*	*	*	*	*	*	*	*	*	*	96
       0	*	*	*	*	*	*	2115	0	0	

F 97   *	*	*	*	352	*	*	*	*	*	2207	*	*	*	*	*	*	*	*	*	97
       352	*	2207	*	*	*	*	2115	0	0	

R 98   2260	*	*	1991	*	*	*	*	*	*	*	*	*	*	890	*	*	*	*	*	98
       0	*	*	*	*	*	0	1797	0	1000	

N 99   *	*	*	*	*	*	2406	*	*	1991	*	1416	*	*	*	*	*	*	*	2433	99
       0	*	*	*	*	*	0	1797	0	1000	

R 100  *	*	*	*	*	*	*	*	2406	*	*	*	*	2433	675	*	*	*	*	*	100
       0	*	*	*	*	*	0	1797	0	1000	

Y 101  *	*	*	*	*	*	*	*	*	*	*	*	*	*	*	*	*	*	*	0	101
       338	*	2260	*	*	*	0	1797	0	1000	

R 102  *	*	*	*	*	*	*	*	*	*	1663	*	*	*	547	*	*	*	*	*	102
       0	*	*	*	*	*	0	1613	0	1462	

Q 103  *	*	2141	*	*	*	*	*	*	*	*	2114	*	883	*	*	*	*	*	*	103
       0	*	*	*	*	*	0	1613	0	1462	

S 104  *	*	*	*	*	*	*	2114	*	*	*	*	*	*	*	883	*	2141	*	*	104
       883	1128	*	2322	322	*	0	1613	1171	1462	

C 105  *	547	*	*	*	*	*	1663	*	*	*	*	*	*	*	*	*	*	*	*	105
       0	*	*	*	*	*	0	1613	0	1462	

K 106  *	*	*	*	*	*	*	*	0	*	*	*	*	*	*	*	*	*	*	*	106
       0	*	*	*	*	*	0	1613	0	1462	

A 107  547	1663	*	*	*	*	*	*	*	*	*	*	*	*	*	*	*	*	*	*	107
       0	*	*	*	*	845	1173	1613	0	1462	

L 108  *	*	*	*	*	*	*	*	*	646	*	*	1470	*	*	*	*	*	*	*	108
       0	*	*	*	*	*	0	1953	0	1000	

K 109  *	*	*	*	*	*	*	*	420	*	*	*	*	*	1986	*	*	*	*	*	109
       0	*	*	*	*	*	0	1953	0	1000	

Y 110  *	*	*	1986	*	*	*	*	*	2110	*	*	*	*	*	*	*	*	*	955	110
       0	*	*	*	*	*	0	1953	0	1000	

T 111  *	*	*	*	*	*	*	*	2110	*	*	*	*	*	1986	*	955	*	*	*	111
       0	*	*	*	*	0	*	1953	0	1000	

G 112  *	*	*	*	*	0	*	*	*	*	*	*	*	*	*	*	*	*	*	*	112
       0	*	*	*	*	*	*	2115	0	0	

I 113  *	*	*	*	*	*	*	999	2690	*	*	*	*	2720	2374	*	*	*	*	*	113
       0	*	*	*	*	*	*	2115	0	0	

T 114  *	*	*	2720	*	*	*	*	*	*	*	2374	2618	*	*	*	1022	*	*	*	114
       0	*	*	*	*	*	*	2115	0	0	

I 115  *	*	*	*	2374	*	*	999	*	*	*	*	*	*	*	*	*	*	1705	*	115
       0	*	*	*	*	*	*	2115	0	0	

Q 116  *	*	*	*	*	*	*	2690	*	*	2720	*	*	1568	*	*	2618	2374	*	*	116
       0	*	*	*	*	*	*	2115	0	0	

E 117  *	*	*	915	*	*	*	2618	*	*	*	*	*	*	*	*	2690	2720	*	*	117
       0	*	*	*	*	*	*	2115	0	0	

V 118  2618	*	*	*	*	*	*	*	*	*	*	*	*	*	*	*	*	915	*	1705	118
       0	*	*	0	*	*	*	2115	0	0	

//
