# Supplementary material for: The PD-(D/E)XK superfamily revisited: identification of new members among proteins involved in DNA metabolism and functional predictions for domains of (hitherto) unknown function
Source: BMC Bioinformatics. 2005 Jul 12;6:172. doi: 10.1186/1471-2105-6-172 (PMC1189080; doi:10.1186/1471-2105-6-172)
Supplement: Additional File 1 — An archive file in the zip format, which includes Hidden Markov Models of sequence & secondary structure profiles of PD-(D/E)XK nuclease families analyzed in this article (those known used as queries and newly identified ones). HMMs are in the format of the HHsearch program. The same data are available for download from the authors' FTP server: [file 1471-2105-6-172-S1.zip › hhsearch_pdexk_profiles/results/novel/pfam02646.hhm]

NAME  pfam02646 RmuC RmuC family. This family contains several bacterial RmuC DNA recombination proteins. The function of the RMUC protein is unknown but it is suspected that it is either a structural protein that protects DNA against nuclease action, or is itself involved in DNA cleavage at the regions of DNA secondary structures.
FAM   
FILE  pfam02646
COM   /cluster/usr/soeding/hh/hhmake -i /cluster/databases/hhpred/new_dbs/cdd_21Feb05/pfam02646.a3m 
DATE  Wed Feb 23 05:53:07 2005
LENG  302 match states, 302 columns in multiple alignment
FILT  24 out of 26 sequences passed filter (max seq id>=90%, coverage>=0%, min seq id with query=0%, Ndiff=0%)
NEFF  4.8 
SEQ
>ss_pred
CHHHHHHHHHHHHHHHHHHHHHHHHHHHHHHHHHHHHHHHHHHHHHHHHHHHHHHHHHHHHHHCCCCCCCHHHHHHHHHHHHHCCCCCCCEEEEEEECCC
CCCCCCEEEECCCCCEEEEECCCCHHHHHHHHHCCCHHHHHHHHHHHHHHHHHHHHHHHCCCCHHCCCCCCCCEEEEEECCHHHHHHHHHCCHHHHHHHH
HCCEEEECHHHHHHHHHHHHHHHHHHHHHHHHHHHHHHHHHHHHHHHHHHHHHHHHHHHHHHHHHHHHHHHHHHHHHHHHHHHHHHHHCCCCHHHCCCCC
CC
>ss_conf
9368999999999999999999999999999889999999998888888899999999999737775562578999999997188865412467777589
9622108998489971577457788999999625785799999999999999999864314202205898866699985167889999747378999862
1883886627899999999999999999998999999999999988889999999999999999999999999987655333145652267544504578
99
>Cons-pfam02646
xqrLxxmlxpvxexLxxfxxxvxxsxxxxaxxxxxLxxxlxxlxxxxxxxlaxevxxLxxxLxxxktrGxwGExxLexILexxGlxxxxxYxxQxxxxxx
xxxrpDxxIrLPxxxxLvIDaKxplxayxxxxdaxxxxxrxxalxxlxxsikxhikxlxxKxYxxlxxxxTxdfvxMFiPxExxfxxaixxxxxlxxxax
xxxVvlvsPttLxaxLxxixxxwrxexxxxnaxxIxexxxxlxxxxxxxxxxxxkxgkxlxxaxxxyxxxxxsxxxxxxxxxxxxexxxxxxxxxxxxxx
xx
>pfam02646 RmuC RmuC family. This family contains several bacterial RmuC DNA recombination proteins. The function of the RMUC protein is unknown but it is suspected that it is either a structural protein that protects DNA against nuclease action, or is itself involved in DNA cleavage at the regions of DNA secondary structures.
RQRLDQMLKPVDETLQTFEQRVEESFEKVAEELERLQEGLGELQELNIQQLAKEVGNLTAALKNPKTRGNWGEVQLERILEDSGLPEGLDYETQVSLSEG
GRLRPDFAIRLPGGKLLVIDAKFPLEAYERLFDAEDDEDREAALKALVRSIRIHIKDLSEKDYWDLIGPETTDFVIMFLPTEGAFAEAIRADPELDQEAR
EKNVVLVSPTTLMALLRTIANGWRTERIEKNAKEIAELAGELYDEFGKFADRLEKLGKHLEQAVKSYDDALNSLTTGRGRLLRKEELLGGLSAKLLLEEP
PD
>gi|20139755 DNA recombination protein rmuC homolog
REQLHQVLNPLNERIQGFGELVKQTYDKESRERLTLENELKRLQGLN-AQLHSEAKALTNALTgtQNKVQGNWGEMILETVLENSGLQKGREYVVQAASv
rkeedGGTRRLQPDVLVNLPDNKQIVIDSKVSLTAYVRYTQAADADTAARELAAHVASIRAHMKGLSLKDYTDLEGVNTLDFVFMFIPVEPAYLLALQND
AGLFQECFDKRIMLVGPSTLLATLRTVANIWRNEQQNQNALAIADEGGKLYDKFVGFVQTLESVGKGIDQAQNSFQTAFKQLAEGRGNLVGRAEKLRLLG
VKANKQLARD
>gi|20139378 DNA recombination protein rmuC homolog
TQAITSVLAPVHNTLSAFKQNLENFETKQAEDRGALKEQLSQLLTAE-QKLERETQALTNILKHPGSRGRWGEIQLERILEISGMLKYCDYSTQTVDSSE
SSSRADIVIRLPQNRSLVIDAKTPFSE-EYLTDNHADPT------DLVKKIKDHIKTLKTKSYWDk--FEQSPEFVILFLPGESLFNDAIRCAPELMDYA
GQSNVILSSPVTLMALLKTVTHVWKQENLQNQIREIGQLGKDLYQRMHKLFDHFHKVGKHLGQAVHSYNDMSSSLSARVLPILRTFDKLELSSSHNKIEA
LSQ
>gi|13421406 conserved hypothetical protein [Caulobacter crescentus CB15]
EARLEAQLKPVAETLAKFEAQVTAVEKARAEETGGLKAQITALLEAS-TATQAEARKLSAALRrGAGVQGRWGEQTLRNVLEAAGLNSRFDFQEQFSVdS
EEGRRRPDVKVTLPGGGVFVIDAKCSLNAFLEAQDATDEVLREAAMARHAQSVRTHMQGLSSKAYWDqFAGEGSPDFVAMFVPGDGFLAAALDRLPELMA
EAMDRRVVLVTPTTLFALCKAVAYGWRAEDQAKNAARIVEVGRELYKRVSVMGAHAGAMGKALESAVGKYNQFVGSLESQVLTQARRFEDLSVDHEGKEI
PEPPM
>gi|21647119 conserved hypothetical protein [Chlorobium tepidum TLS]
RQRLDGLLEPFRLQLDs-FRQRIDEVHRSDTELSARLLEQVRQLQELN-HQVSDEANNLARAIKgESKKQGDWGELIIERLFEASGLVKGREYTVQESDr
tDDGRLVRPDFMVHLPGEKAVIVDAKVSLTAYERWCNEEHEARRSEALREHVQSVRRHVAELERKDYAALRGNRTLDFVIMCIPLEPAYQAAMQADPSLF
YELAGKNVVVTGPATLMITLRLIAQIWRRENENRNAELIADKAGRIYDQVVLVAEAMIEARKKLAGVSDTFELAMKRLTEGRGNLAGRAEEIRKLGAKVS
KKLPPE
>gi|17380552 DNA recombination protein rmuC homolog
QTALETLLKPFREQIEGFQKRVNEIHSESVKGNAGLEAEIKKVLEIG-LNMSQEASNLTSALKgEKKTLGNWGEVQLERALQLAGLEENVHYRAQAHFkd
EQGGRNYPDFVLNLPDEKHLIIDSKMSLVAYESAVNSEDDFERERLLKEHISALKTHINDLHKKDYSNLIGMCSPNFVLMFIAVEPAYIEALKADPALFN
YGYERNVIMVSHTTLMPILRTVANLWRIERGNAEAKEIAEKAGEIYNQICLVAERLNKLGNTLSTVSNQYNSTVTALVGQQ-GLVGKVERFKTLSAKANK
TMPDV
>gi|20139541 DNA recombination protein rmuC homolog
SKQLIEIHKMENTAAReLAEKNIATASGKFNSEFERL---ITMVGALNKdiEQSKGTVDLIKQSLLSPIGAGLLAEITLENILKSSGLRPNLDFIMQYGL
ttLDSGKLRPDALIFLPSGNLMVIDSKAS--KF--LVDKQDNN------MSLNKTMNYHLKSLANKEYAAniltnlnkKDQSFNNVMTLMFLPTEQAVEK
VIAADPEFLQKAWGCNIFPVGPSGLMNMLSFAKFQITDHRRSENYKVIIEEVRKLLSSIGTMADYSQKIGNNLHNMVTNYDKFAASFNRNFMSRVKNIQK
LGIDSGNKAMPATLE
>gi|15073347 HYPOTHETICAL TRANSMEMBRANE PROTEIN [Sinorhizobium meliloti]
SQRIDGMTHRIGASIS---EQTKATHEN----LRRLQERLAVIDNAQNniQSLAKDMAGLQSILANKQTRGAFGQSRMEAIVAD-GLPMG-AFAFQATL-
-SNGARPDCTIRMPNGQpPLVIDAKFPLEAWNSMRDAASAERRQQAAQAFRRDMEVHIRDIAGK-Y--LLPGETQDTAFLFVPSESIFAEIHEHFEAVVQ
KAHRQRIVIVSPSLLLLSIQVIQAILKDARMREQAHLIQSEVVRLMEDLSRLDERVRKLQGHFAMTQKDVEDILISSDKLTRRGAKIEALELQAEADPRQ
GEKPG
>gi|17428048 CONSERVED HYPOTHETICAL PROTEIN [Ralstonia solanacearum]
ATKLDEMRRTVDEKLHaTLEQRLGESFKLVSDRLEQVHRGLGE------mQALAQGVGDLKKVLTNVKTRGTWGEVQLEMLLEQMLTPE--QYDKNVETV
RGTGARVEFAIRLPGKTdadreatvWLPIDAKFPKEQYERLLDAQERADAegaAVASRELEAAVRKEAQTIHEK-Y--IAPPATTDFAILFLPTEGLYAE
VLRRPGLTDELQRKFRVTVAGPTTLTAILNSLQMGFRTLALEKRSSEVWQVLGAVKSEFGKFGDVLAATKKTLERAVSNIEQAEVRTRQMNRKLKAVEAL
PSDSAQTLLGLETAP
>gi|14973488 competence-induced protein Ccs50 [Streptococcus pneumoniae TIGR4]
EQRLEQMRQTVEEKLEkTLQTRLQASFETVSKQLESVNRGLGE------mQTVARDVGALNKVLSGTKTRGILGELQLGQIIEDI--MTPAQYEREYATV
ENSSERVEYAIKLPGQGdqeyvYLPIDSKFPLADYYRLEEAYETGDKdeiERCRKSLLASVKRFARDIRNK-Y--IAPPRTTNFGVLFVPTEGLYSEIVR
NPVFFDDLRREEQIIVAGPSTLSALLNSLSVGFKTLNIQKSADHISKTLASVKTEFGKFGGILVKAQKHLQHASGNIDELLNRRTIAIERTLRHIELSEG
EPALDLLHFQEN
>gi|14089878 predicted coding region [Mycoplasma pulmonis]
IKQIDLIKGTLDDELSkKLVQKIETSFEQAITTVQKLTENVNI------iGALNKNILDMKAIFDNNKKFGTLGETLLEQILENYLPNANLVYSKQYKI-
-KGETRVDFAIKV-LNQrgnevLLPIDSKFPATVFREYNENPSVEN----LKKLENSITERFKE--TKKY--VVEDKTTTHAFLFFPSEAMYYFFITSPF
RQKIMDKYKEVLPVSPSNVILYINHFNLFAKTHLIEKHLKEVKELFVSILKHHQSIQTKYENSKKQQKKSLESLEELGNEVKTINNQISDKANKIGFASE
ALKLESNSD
#
NULL   3706	5728	4211	4064	4839	3729	4763	4308	4069	3323	5509	4640	4464	4938	4285	4423	3815	3783	6325	4665	
AVER   3524	8177	4311	3531	4848	4175	5740	4214	3914	3095	5573	4476	5041	3996	3953	4040	4308	3986	7230	5502	
HMM    A	C	D	E	F	G	H	I	K	L	M	N	P	Q	R	S	T	V	W	Y	
       M->M	M->I	M->D	I->M	I->I	D->M	D->D	Neff	Neff_I	Neff_D
       0	*	*	0	*	0	*	99999	99999	99999	
R 1    3201	*	4470	2517	*	4844	*	3827	5044	*	*	4668	*	3471	2272	2673	4556	*	*	*	1
       0	*	*	*	*	*	*	4832	0	0	

Q 2    3320	*	*	3760	*	*	*	*	1879	*	*	*	*	1220	*	4866	3467	*	*	*	2
       0	*	*	*	*	*	*	4832	0	0	

R 3    3403	*	*	*	*	*	*	*	3045	*	*	*	*	2172	1243	2837	*	*	*	*	3
       0	*	*	*	*	*	*	4832	0	0	

L 4    *	*	*	*	4482	*	*	2736	*	313	*	*	*	*	*	*	*	*	*	*	4
       0	*	*	*	*	*	*	4832	0	0	

D 5    *	*	1506	1600	*	4711	4627	3740	*	*	*	4962	*	4482	*	4470	4556	*	*	*	5
       0	*	*	*	*	*	*	4832	0	0	

Q 6    3531	*	*	2737	*	2380	*	*	*	2707	*	*	*	2207	5044	3067	4265	*	*	*	6
       0	*	*	*	*	*	*	4832	0	0	

M 7    *	*	*	*	*	*	*	1882	*	2029	1519	*	*	4274	*	*	*	3591	*	*	7
       0	*	*	*	*	*	*	4832	0	0	

L 8    *	*	*	*	*	*	3740	*	3827	1054	*	*	*	4470	2448	4668	3246	*	*	*	8
       0	*	*	*	*	*	*	4832	0	0	

K 9    3148	*	4711	3403	*	3248	3825	*	2340	5044	*	4627	*	2623	4702	3702	4930	*	*	*	9
       0	*	*	*	*	*	*	4832	0	0	

P 10   *	*	*	*	*	*	*	3781	*	*	3740	*	1054	*	2789	*	2145	*	*	*	10
       0	*	*	*	*	*	*	4832	0	0	

V 11   *	*	*	3740	3302	*	*	2736	*	1818	*	*	*	*	*	*	*	1358	*	*	11
       0	*	*	*	*	*	*	4832	0	0	

D 12   4274	*	2039	3746	*	2789	4556	*	3066	*	*	3116	*	4482	2610	*	*	*	*	*	12
       0	*	*	*	*	*	*	4832	0	0	

E 13   4749	*	3072	826	*	*	*	*	*	4340	*	4556	*	3874	*	*	3063	*	*	*	13
       0	*	*	*	*	*	*	4832	0	0	

T 14   3740	*	*	3827	*	*	*	*	2130	*	*	*	*	2347	3669	3545	1914	*	*	*	14
       0	*	*	*	*	*	*	4832	0	0	

L 15   3740	*	*	*	*	*	*	2575	*	537	3874	*	*	*	*	*	*	*	*	*	15
       0	*	*	*	*	*	*	4832	0	0	

Q 16   4274	*	3161	2650	*	*	4702	*	4367	*	*	*	*	2231	3740	2736	2715	*	*	*	16
       1382	1084	2789	0	*	*	*	4832	3675	0	

T 17   3194	*	*	*	*	2004	*	*	2607	3357	*	*	*	*	*	*	1397	*	*	*	17
       0	*	*	*	*	1342	724	4330	0	2477	

F 18   3498	*	*	*	987	*	*	*	*	1517	*	*	*	*	*	*	*	*	*	4117	18
       0	*	*	*	*	*	0	4489	0	1418	

E 19   *	*	*	1644	*	4399	*	*	2434	*	*	2902	*	3274	2968	*	*	3595	*	*	19
       0	*	*	*	*	0	*	4489	0	1418	

Q 20   3320	*	*	2433	*	*	*	*	2337	*	*	4769	*	1919	3217	*	3208	*	*	*	20
       0	*	*	*	*	*	*	4832	0	0	

R 21   *	*	*	*	*	*	*	*	3827	4627	*	3091	*	1778	1370	3423	*	*	*	*	21
       0	*	*	*	*	*	*	4832	0	0	

V 22   *	*	*	*	*	*	*	2060	*	1886	*	*	*	*	*	*	2789	1536	*	*	22
       0	*	*	*	*	*	*	4832	0	0	

E 23   3740	*	3062	2219	*	4702	4769	*	2635	*	*	3559	*	3318	3782	4470	4274	*	*	*	23
       0	*	*	*	*	*	*	4832	0	0	

E 24   2339	*	3393	2027	*	*	*	*	*	*	*	4556	*	3546	*	2800	2395	*	*	*	24
       0	*	*	*	*	*	*	4832	0	0	

S 25   3019	*	*	*	3519	*	*	4265	*	*	*	*	*	*	*	1148	2433	3306	*	*	25
       0	*	*	*	*	*	*	4832	0	0	

F 26   *	*	*	2416	1276	*	2023	*	*	*	*	*	*	*	*	3740	*	*	*	3669	26
       0	*	*	*	*	*	*	4832	0	0	

E 27   *	*	3696	1657	*	2865	*	*	2640	*	*	4930	*	3529	4340	4265	3519	*	*	*	27
       0	*	*	*	*	*	*	4832	0	0	

K 28   4274	*	*	4265	*	*	4930	*	1979	2669	*	3186	*	2442	*	3048	4724	*	*	*	28
       55	*	4749	*	*	*	*	4832	0	0	

V 29   3792	*	4307	2489	3719	*	4442	*	*	2992	*	*	*	4521	3288	4238	*	1985	*	*	29
       0	*	*	*	*	*	0	4802	0	1000	

A 30   1398	*	*	*	*	*	*	3792	*	*	*	3719	*	4332	*	1870	3376	4238	*	*	30
       0	*	*	*	*	*	0	4802	0	1000	

E 31   *	*	4671	1814	*	*	*	*	2038	4449	*	*	*	4938	2674	3719	3037	*	*	*	31
       194	*	2992	*	*	*	0	4802	0	1000	

E 32   *	*	3285	1208	*	4103	4259	*	*	4135	*	*	*	3503	2985	*	3595	*	*	*	32
       0	*	*	*	*	1960	429	4489	0	1418	

L 33   *	*	*	*	3638	*	*	*	*	1528	*	4196	*	*	1820	4249	4184	3729	*	4262	33
       0	*	*	*	*	*	0	4707	0	1328	

E 34   3222	*	*	1725	4582	2307	3282	*	4362	4518	*	*	*	3729	3718	*	*	*	*	*	34
       0	*	*	*	*	*	0	4707	0	1328	

R 35   4419	*	*	*	*	3190	*	*	3729	*	*	4362	*	3081	1840	2509	2771	*	*	*	35
       0	*	*	*	*	0	*	4707	0	1328	

L 36   *	*	*	*	*	*	*	*	*	374	*	*	*	*	*	*	*	2130	*	*	36
       112	*	3740	*	*	*	*	4832	0	0	

Q 37   *	*	*	2757	*	*	4608	*	2722	4241	*	3647	*	1987	*	4627	2331	4826	*	*	37
       0	*	*	*	*	*	0	4603	0	1000	

E 38   2583	*	*	1148	*	*	3289	*	3649	*	*	4526	*	*	2676	*	*	*	*	*	38
       0	*	*	*	*	*	0	4603	0	1000	

G 39   *	*	*	2046	*	1914	*	*	*	4212	*	3684	*	2290	2677	*	*	*	*	*	39
       0	*	*	*	*	0	*	4603	0	1000	

L 40   *	*	*	*	*	*	*	1807	*	873	*	*	*	*	*	*	*	2571	*	*	40
       0	*	*	*	*	*	*	4832	0	0	

G 41   2789	*	*	4711	*	2015	*	*	3435	*	*	3827	*	*	2790	2881	2982	*	*	*	41
       0	*	*	*	*	*	*	4832	0	0	

E 42   4274	*	*	2015	*	*	*	3248	4265	*	3740	3393	*	2872	3669	*	4367	3186	*	*	42
       512	*	1742	*	*	*	*	4832	0	0	

L 43   *	*	*	*	*	*	*	2286	*	863	3841	*	*	*	*	*	*	2511	*	*	43
       0	*	*	*	*	*	0	4001	0	2505	

Q 44   *	*	2286	*	*	3269	*	*	*	1886	*	*	*	1511	3841	*	*	*	*	*	44
       0	*	*	*	*	*	0	4001	0	2505	

E 45   2158	*	*	1640	*	4075	*	*	*	*	*	4245	*	2843	4500	*	2649	*	*	*	45
       0	*	*	*	*	*	0	4001	0	2505	

L 46   1564	*	*	*	*	3841	*	3802	*	1137	*	*	*	*	*	*	*	3929	*	*	46
       0	*	*	*	*	*	0	4001	0	2505	

N 47   *	*	*	2973	*	3802	*	*	*	*	*	1137	*	1863	*	3805	*	*	*	*	47
       1524	*	616	*	*	*	0	4001	0	2505	

I 48   *	*	*	*	*	1955	*	2180	1890	*	*	1990	*	*	*	*	*	*	*	*	48
       2180	360	*	510	1747	0	*	2325	3556	4304	

Q 49   3281	*	*	2679	*	3827	4340	*	4482	3471	*	*	*	1503	3612	*	4274	*	*	*	49
       0	*	*	*	*	*	*	4832	0	0	

Q 50   2258	*	4668	*	*	*	*	*	3519	*	*	3364	*	1518	4711	2815	4724	*	*	*	50
       0	*	*	*	*	*	*	4832	0	0	

L 51   *	*	*	*	*	*	*	*	*	852	2764	*	*	*	*	3740	4274	2536	*	*	51
       0	*	*	*	*	*	*	4832	0	0	

A 52   1037	*	*	3519	*	4711	4627	*	3019	*	*	3827	*	4274	*	3302	*	*	*	*	52
       0	*	*	*	*	*	*	4832	0	0	

K 53   4274	*	4340	4711	*	2805	4482	*	2332	*	*	4367	*	2651	3176	3546	3829	*	*	*	53
       0	*	*	*	*	*	*	4832	0	0	

E 54   *	*	2350	1054	*	3201	*	*	*	*	*	3827	*	3874	*	*	3740	*	*	*	54
       0	*	*	*	*	*	*	4832	0	0	

V 55   1414	*	*	*	*	*	*	3827	*	*	4749	*	*	*	*	*	3519	1219	*	*	55
       0	*	*	*	*	*	*	4832	0	0	

G 56   4749	*	3059	*	*	2306	4482	4962	4627	3311	*	3353	*	4556	4274	4265	4711	2833	*	*	56
       0	*	*	*	*	*	*	4832	0	0	

N 57   3049	*	2480	*	*	3708	*	*	3320	3740	*	1979	*	3874	*	4470	4769	4482	*	*	57
       0	*	*	*	*	*	*	4832	0	0	

L 58   *	*	*	*	*	*	*	3740	*	227	3827	*	*	*	*	*	*	*	*	*	58
       0	*	*	*	*	*	*	4832	0	0	

T 59   4340	*	*	*	*	*	*	*	1977	*	*	3746	*	2397	*	4274	1591	4367	*	*	59
       0	*	*	*	*	*	*	4832	0	0	

A 60   2008	*	4482	*	*	*	*	*	2408	*	*	2928	*	3215	2396	3487	*	*	*	*	60
       0	*	*	*	*	*	*	4832	0	0	

A 61   1343	*	*	*	*	*	*	1725	*	*	*	*	*	*	*	3740	*	2130	*	*	61
       0	*	*	*	*	*	*	4832	0	0	

L 62   *	*	*	*	3827	*	*	4340	*	260	4470	*	*	*	*	*	*	*	*	*	62
       0	*	*	*	*	*	*	4832	0	0	

K 63   3825	*	3827	*	*	*	*	*	1552	3740	*	*	*	*	3320	2750	2363	*	*	*	63
       593	1568	*	163	3226	*	*	4832	2751	0	

N 64   4367	*	3393	3302	*	2532	3020	*	*	*	*	1542	*	4627	*	3740	*	*	*	*	64
       0	*	*	*	*	*	*	4832	0	0	

P 65   4274	*	*	*	*	*	*	*	2346	*	*	2279	2123	4711	*	4340	3746	2700	*	*	65
       0	*	*	*	*	*	*	4832	0	0	

K 66   *	*	*	*	*	2847	*	3740	641	*	*	*	*	2789	*	*	*	*	*	*	66
       0	*	*	*	*	*	*	4832	0	0	

T 67   4367	*	4866	*	*	3740	*	*	3061	*	*	*	*	4930	*	3020	1076	3440	*	*	67
       0	*	*	*	*	*	*	4832	0	0	

R 68   3740	*	*	*	3827	*	*	*	*	4265	*	*	*	1863	922	*	*	*	*	*	68
       0	*	*	*	*	*	*	4832	0	0	

G 69   *	*	*	*	*	0	*	*	*	*	*	*	*	*	*	*	*	*	*	*	69
       0	*	*	*	*	*	*	4832	0	0	

N 70   2789	4367	4340	*	*	4866	*	3063	*	3740	*	2030	*	*	2847	*	2787	*	*	*	70
       0	*	*	*	*	*	*	4832	0	0	

W 71   *	*	*	*	2789	*	*	*	*	2186	*	*	*	*	*	*	*	4470	760	*	71
       0	*	*	*	*	*	*	4832	0	0	

G 72   3740	*	*	*	*	112	*	*	*	*	*	*	*	*	*	*	*	*	*	*	72
       0	*	*	*	*	*	*	4832	0	0	

E 73   *	*	*	226	*	*	*	*	*	*	*	*	*	2789	*	*	*	*	*	*	73
       0	*	*	*	*	*	*	4832	0	0	

V 74   4668	*	*	*	*	*	*	2271	*	2625	4627	*	*	3320	*	3246	3827	1863	*	*	74
       0	*	*	*	*	*	*	4832	0	0	

Q 75   *	*	*	*	*	*	*	3476	*	3827	*	*	4367	1371	2789	*	2982	2906	*	*	75
       0	*	*	*	*	*	*	4832	0	0	

L 76   *	*	*	*	*	*	*	4340	*	311	2789	*	*	*	*	*	*	*	*	*	76
       0	*	*	*	*	*	*	4832	0	0	

E 77   3986	*	4794	624	*	3063	*	*	*	*	*	*	*	*	3320	*	4962	*	*	*	77
       0	*	*	*	*	*	*	4832	0	0	

R 78   3246	*	*	*	*	*	*	*	5044	*	4702	2027	*	2786	1491	*	3648	*	*	*	78
       0	*	*	*	*	*	*	4832	0	0	

I 79   4265	*	*	*	*	*	*	871	*	2976	*	*	*	*	*	*	*	1868	*	*	79
       0	*	*	*	*	*	*	4832	0	0	

L 80   *	*	*	*	4340	*	*	2764	*	451	*	*	*	*	*	*	*	3796	*	*	80
       0	*	*	*	*	*	*	4832	0	0	

E 81   2494	*	4794	600	*	*	*	*	3740	*	*	*	*	4265	*	*	*	*	*	*	81
       0	*	*	*	*	*	*	4832	0	0	

D 82   2613	*	2070	4930	*	*	4711	4556	*	3369	*	3173	*	2700	*	3019	*	*	*	*	82
       235	*	2732	*	*	*	*	4832	0	0	

S 83   1796	4202	*	*	*	*	*	3495	*	*	4475	*	*	*	*	1471	3590	*	*	3639	83
       266	*	2570	*	*	513	1741	4645	0	1912	

G 84   *	*	*	*	*	369	*	*	*	2147	*	*	*	*	*	*	*	*	*	*	84
       0	*	*	*	*	907	1100	4593	0	2113	

L 85   *	*	*	*	*	*	*	*	*	618	2768	*	3746	*	*	*	2979	*	*	*	85
       0	*	*	*	*	0	*	4739	0	1221	

P 86   *	*	*	3471	4470	*	*	*	*	3519	3200	3033	2307	3708	2556	4367	*	4340	*	*	86
       0	*	*	*	*	*	*	4832	0	0	

E 87   3187	*	*	1629	*	*	4844	*	2216	*	4749	*	3740	4905	*	4274	3063	*	*	*	87
       166	*	3201	*	*	*	*	4832	0	0	

G 88   *	*	*	*	*	1234	*	*	*	*	*	2207	4374	*	4153	3246	*	*	*	2751	88
       249	*	2657	*	*	*	0	4701	0	1397	

L 89   4097	3138	*	*	3944	*	3602	*	*	2168	*	*	*	*	2593	2993	*	2980	*	4641	89
       0	*	*	*	*	0	*	4331	0	2309	

D 90   2789	*	1830	2163	*	*	4265	*	*	*	*	*	*	2130	*	*	*	3827	*	*	90
       0	*	*	*	*	*	*	4832	0	0	

Y 91   *	*	*	*	1991	*	*	*	*	*	*	*	*	*	*	*	*	*	*	418	91
       0	*	*	*	*	*	*	4832	0	0	

E 92   3217	*	3588	1835	*	*	*	3740	*	*	*	*	*	2698	3364	3146	4340	4627	*	*	92
       0	*	*	*	*	*	*	4832	0	0	

T 93   4265	*	*	3368	3246	*	*	*	3199	4668	3740	*	*	*	2787	4482	2040	3476	*	*	93
       0	*	*	*	*	*	*	4832	0	0	

Q 94   *	*	*	3023	*	4794	*	*	*	*	*	4702	*	380	*	4866	*	*	*	*	94
       0	*	*	*	*	*	*	4832	0	0	

V 95   2337	*	*	4340	3500	*	*	*	*	*	*	*	4668	*	*	*	3519	1496	*	2449	95
       0	*	*	*	*	*	*	4832	0	0	

S 96   3675	*	*	4702	*	3740	4265	*	3827	*	*	4470	*	*	3829	1728	2400	3659	*	*	96
       66	*	4482	*	*	*	*	4832	0	0	

L 97   *	*	3255	*	4207	*	*	2709	*	1641	*	*	*	*	*	4591	3103	2254	*	*	97
       1929	1093	1896	1094	912	0	*	4778	3216	1000	

S 98   4300	4295	2795	3201	*	4209	*	*	4374	3302	*	*	*	*	*	1832	*	2636	*	*	98
       0	*	*	*	*	*	0	4144	0	2498	

E 99   2797	*	2588	1897	*	4209	*	*	*	*	*	*	3334	3271	4214	3178	*	*	*	*	99
       0	*	*	*	*	0	*	4144	0	2498	

G 100  *	*	3829	3408	*	1908	*	*	3072	*	*	4724	*	3476	4962	2187	3821	*	*	*	100
       0	*	*	*	*	*	*	4832	0	0	

G 101  4794	*	*	4711	*	1299	*	*	4930	*	*	2789	*	*	3476	2226	4702	*	*	*	101
       0	*	*	*	*	*	*	4832	0	0	

R 102  3661	*	*	3827	*	2359	*	*	3740	4340	*	*	*	*	1536	2423	*	*	*	*	102
       0	*	*	*	*	*	*	4832	0	0	

L 103  3725	*	*	2787	3592	*	*	*	*	2452	4002	3364	*	*	4274	3693	3268	4340	*	3793	103
       0	*	*	*	*	*	*	4832	0	0	

R 104  3654	*	*	*	*	*	*	4794	*	*	*	*	*	2524	602	*	*	*	*	4265	104
       0	*	*	*	*	*	*	4832	0	0	

P 105  3519	*	*	*	*	*	*	*	*	*	*	*	704	*	*	*	*	1742	*	*	105
       0	*	*	*	*	*	*	4832	0	0	

D 106  *	*	173	3146	*	*	*	*	*	*	*	*	*	*	*	*	*	*	*	*	106
       0	*	*	*	*	*	*	4832	0	0	

F 107  3019	2789	*	*	1739	*	*	3519	*	*	*	*	*	*	*	*	*	2149	*	3063	107
       0	*	*	*	*	*	*	4832	0	0	

A 108  1654	*	*	*	*	*	*	2135	4274	2173	4340	*	*	*	*	*	4749	3403	*	*	108
       0	*	*	*	*	*	*	4832	0	0	

I 109  *	*	*	*	*	*	*	832	*	3364	*	*	*	*	*	*	*	1552	*	*	109
       0	*	*	*	*	*	*	4832	0	0	

R 110  *	*	*	*	3740	*	3605	4470	2190	*	*	3435	*	*	1202	*	4274	*	*	*	110
       0	*	*	*	*	*	*	4832	0	0	

L 111  *	*	*	*	*	*	*	4367	*	441	2789	*	*	*	*	*	*	3827	*	*	111
       105	*	3827	*	*	*	*	4832	0	0	

P 112  *	*	*	*	*	*	*	*	*	*	*	*	0	*	*	*	*	*	*	*	112
       0	*	*	*	*	0	*	4608	0	1000	

G 113  *	*	3435	*	*	1371	*	*	*	3827	*	2372	*	2454	*	3740	*	*	*	*	113
       0	*	*	*	*	*	*	4832	0	0	

G 114  *	*	3592	3302	*	1607	*	*	3581	*	*	1758	*	4724	3829	*	*	*	*	*	114
       0	*	*	*	*	*	*	4832	0	0	

K 115  3217	*	*	*	*	2347	*	*	1765	*	*	3740	*	3216	3519	3418	4702	*	*	*	115
       846	1173	*	2011	411	*	*	4832	3140	0	

L 116  3495	4482	4002	*	*	*	4265	4367	*	2256	*	*	4749	3166	*	3175	*	4274	3201	3746	116
       0	*	*	*	*	*	*	4832	0	0	

L 117  *	*	*	*	4274	*	*	4627	*	621	3740	*	*	*	*	*	*	2452	*	*	117
       0	*	*	*	*	*	*	4832	0	0	

V 118  4844	*	*	*	*	*	*	2774	*	*	*	*	1742	*	*	*	*	943	*	*	118
       0	*	*	*	*	*	*	4832	0	0	

I 119  *	*	*	*	*	*	*	269	*	*	*	*	*	*	*	*	*	2554	*	*	119
       0	*	*	*	*	*	*	4832	0	0	

D 120  *	*	0	*	*	*	*	*	*	*	*	*	*	*	*	*	*	*	*	*	120
       0	*	*	*	*	*	*	4832	0	0	

A 121  929	*	*	*	*	*	*	*	*	*	*	*	*	*	*	1189	*	4794	*	*	121
       0	*	*	*	*	*	*	4832	0	0	

K 122  *	*	*	*	*	*	*	*	0	*	*	*	*	*	*	*	*	*	*	*	122
       0	*	*	*	*	*	*	4832	0	0	

F 123  3063	3510	*	*	1230	*	*	*	*	*	2764	*	*	*	*	*	4556	2502	*	*	123
       0	*	*	*	*	*	*	4832	0	0	

P 124  4930	*	*	*	*	*	*	*	*	*	*	*	863	*	*	1376	4962	*	*	*	124
       112	*	3740	*	*	*	*	4832	0	0	

L 125  3684	*	*	*	4452	*	*	4352	3655	593	4366	*	*	*	4774	*	*	*	*	*	125
       0	*	*	*	*	*	0	4603	0	1000	

E 126  4623	*	*	1392	*	*	*	*	*	*	*	3173	*	*	*	3401	2221	2659	*	*	126
       0	*	*	*	*	0	*	4603	0	1000	

A 127  892	*	2091	4556	*	*	*	*	3740	*	*	*	*	4702	*	*	*	3827	*	*	127
       132	*	3519	*	*	*	*	4832	0	0	

Y 128  *	*	*	*	2209	*	*	*	*	*	*	*	*	*	*	*	*	*	2677	673	128
       121	*	3633	*	*	1040	961	4681	0	1279	

E 129  *	*	*	1249	*	*	*	*	*	4061	*	2626	*	2736	3637	*	*	4486	*	3604	129
       0	*	*	*	*	1424	672	4539	0	1637	

R 130  3104	*	4212	2892	*	*	*	*	*	*	*	*	*	4627	1108	2786	*	*	*	4452	130
       0	*	*	*	*	0	*	4603	0	1000	

L 131  2716	*	*	*	*	*	*	3753	*	1455	3825	*	*	*	*	*	*	*	4340	1791	131
       0	*	*	*	*	*	*	4832	0	0	

F 132  *	4340	*	3746	2654	*	*	3787	4668	3747	*	3827	*	3368	3246	*	3591	2978	*	4367	132
       0	*	*	*	*	*	*	4832	0	0	

D 133  3154	*	1255	2820	*	*	4930	*	*	*	4470	2610	*	4627	*	4482	*	*	*	*	133
       0	*	*	*	*	*	*	4832	0	0	

A 134  829	*	4668	4340	*	*	*	*	3740	*	*	3146	*	*	*	3603	4905	4482	*	*	134
       0	*	*	*	*	*	*	4832	0	0	

E 135  3687	*	3776	1587	*	*	4556	*	*	4470	*	*	3827	2445	*	*	4274	4367	*	3746	135
       0	*	*	*	*	*	*	4832	0	0	

D 136  4556	*	1370	1872	*	4844	4340	*	*	*	*	*	*	4905	*	3216	3793	*	*	*	136
       0	*	*	*	*	*	*	4832	0	0	

D 137  3152	*	2019	2741	*	*	*	4482	4866	*	*	3740	3782	4794	4702	4470	4724	3223	*	*	137
       0	*	*	*	*	*	*	4832	0	0	

E 138  2697	*	2569	2327	4265	3200	*	*	*	4711	*	3059	4556	*	*	4930	*	4274	*	4962	138
       112	*	3740	*	*	*	*	4832	0	0	

D 139  4786	*	1914	3013	*	*	*	*	3280	2888	*	3684	*	*	3428	*	2592	*	*	*	139
       273	*	2536	*	*	*	0	4603	0	1000	

R 140  3302	*	*	*	*	*	*	*	2781	4503	*	*	*	3464	840	4065	*	*	*	*	140
       505	1758	*	1585	585	*	0	4169	2038	2466	

E 141  3302	*	3302	1555	*	*	*	*	2932	*	*	*	*	2580	3378	4001	*	*	*	*	141
       0	*	*	*	*	*	0	4169	0	2466	

A 142  2071	*	*	4001	*	*	*	*	4065	3840	*	*	*	3360	2591	2974	4434	2909	*	*	142
       0	*	*	*	*	*	0	4169	0	2466	

A 143  819	4370	*	4281	*	*	*	*	*	3918	4434	*	*	*	*	3453	4065	*	*	3840	143
       0	*	*	*	*	1704	529	4169	0	2466	

L 144  4503	*	*	*	*	4585	*	*	*	1008	3932	*	*	*	2828	3546	4651	3552	*	*	144
       0	*	*	*	*	436	1940	4437	0	1897	

K 145  2591	*	*	*	*	4160	*	*	1690	*	3710	4986	*	2328	3011	*	*	4757	*	*	145
       0	*	*	*	*	0	*	4791	0	1000	

A 146  1934	*	3519	2089	*	*	*	*	3827	*	*	*	*	2464	4274	3149	*	*	*	*	146
       0	*	*	*	*	*	*	4832	0	0	

L 147  *	*	*	*	2789	*	1414	*	*	1059	*	*	*	*	*	*	*	*	*	*	147
       0	*	*	*	*	*	*	4832	0	0	

V 148  4274	*	*	2480	4470	*	*	3572	*	2861	*	3740	*	*	2789	4367	*	2094	*	*	148
       0	*	*	*	*	*	*	4832	0	0	

R 149  2430	*	4482	*	*	*	*	*	2592	4930	*	3113	*	3306	2096	3603	4711	*	*	*	149
       0	*	*	*	*	*	*	4832	0	0	

S 150  1627	*	2789	*	*	*	*	*	3519	*	*	*	*	*	*	1437	3740	*	*	*	150
       0	*	*	*	*	*	*	4832	0	0	

I 151  *	*	*	*	*	*	*	1296	*	2706	2436	*	*	*	*	*	*	1974	*	*	151
       0	*	*	*	*	*	*	4832	0	0	

R 152  *	*	*	2789	*	*	*	*	1542	*	*	3740	*	*	1448	*	3827	*	*	*	152
       0	*	*	*	*	*	*	4832	0	0	

I 153  2899	*	4556	3118	*	5044	*	2667	4702	*	*	3278	*	*	3013	*	3269	3708	*	3740	153
       0	*	*	*	*	*	*	4832	0	0	

H 154  *	*	*	4702	3746	*	512	*	*	*	*	*	*	3114	3827	*	*	*	*	*	154
       0	*	*	*	*	*	*	4832	0	0	

I 155  2130	*	*	*	3827	*	*	1280	*	3740	3440	*	*	*	*	*	*	3031	*	*	155
       0	*	*	*	*	*	*	4832	0	0	

K 156  4340	*	4367	*	*	*	*	*	956	*	*	4265	*	3472	2033	*	*	*	*	*	156
       0	*	*	*	*	*	*	4832	0	0	

D 157  *	*	1785	3061	*	2241	*	*	*	4962	5044	*	*	*	*	2393	2992	*	*	*	157
       105	*	3827	*	*	*	*	4832	0	0	

L 158  *	*	*	*	*	*	*	1618	*	745	*	*	*	*	*	*	*	3693	*	*	158
       0	*	*	*	*	*	0	4608	0	1000	

S 159  2611	*	*	4244	*	3313	2879	*	3406	*	*	*	*	*	3645	1424	*	*	*	*	159
       0	*	*	*	*	0	*	4608	0	1000	

E 160  *	*	3269	2501	*	3730	*	*	3495	4627	*	3149	*	3621	3161	3374	3146	*	*	*	160
       0	*	*	*	*	*	*	4832	0	0	

K 161  *	*	*	*	*	*	*	*	0	*	*	*	*	*	*	*	*	*	*	*	161
       674	*	1422	*	*	*	*	4832	0	0	

D 162  3678	*	1082	3160	*	*	*	*	3019	*	*	3712	*	*	*	2857	*	*	*	*	162
       0	*	*	*	*	0	*	3889	0	2778	

Y 163  *	*	*	*	*	*	*	*	*	*	*	*	*	*	*	*	*	*	*	0	163
       846	*	1173	*	*	*	*	4832	0	0	

W 164  2200	*	*	*	*	*	4129	*	*	*	*	*	*	3252	3906	3569	3723	*	1345	*	164
       0	*	*	*	*	*	0	3518	0	3140	

D 165  2200	*	1365	3623	*	*	*	*	*	*	*	3569	*	2624	3906	*	*	*	*	*	165
       910	1096	*	1600	578	0	*	3518	2547	3140	

L 166  *	*	*	*	3845	*	*	2491	3539	870	*	*	*	*	*	*	*	3065	*	*	166
       0	*	*	*	*	*	0	4594	0	1773	

I 167  2679	4698	3539	3457	*	*	*	2286	4724	4551	*	4582	3790	*	4150	*	*	2537	*	*	167
       0	*	*	*	*	0	*	4594	0	1773	

G 168  *	*	*	3827	2881	1532	*	*	*	*	*	*	1742	3189	4668	*	*	*	*	*	168
       0	*	*	*	*	*	*	4832	0	0	

P 169  *	*	3827	3408	*	2789	4482	4930	4367	3314	4265	4340	2015	*	*	3740	*	4627	*	*	169
       0	*	*	*	*	*	*	4832	0	0	

E 170  4702	4265	*	2007	3740	4274	3204	*	3113	*	*	4627	*	3058	2741	*	*	*	*	*	170
       0	*	*	*	*	*	*	4832	0	0	

T 171  4367	*	*	*	*	*	*	*	*	*	*	3740	*	*	*	1775	775	*	*	*	171
       0	*	*	*	*	*	*	4832	0	0	

T 172  *	*	*	*	*	*	*	*	*	2163	*	3740	2062	2789	*	*	1654	*	*	*	172
       0	*	*	*	*	*	*	4832	0	0	

D 173  *	*	642	3519	*	*	*	*	*	*	*	2982	*	*	*	*	3827	3740	*	*	173
       0	*	*	*	*	*	*	4832	0	0	

F 174  *	*	*	*	939	*	3827	*	*	*	3740	*	*	*	*	*	2789	*	*	2408	174
       0	*	*	*	*	*	*	4832	0	0	

V 175  1438	*	*	*	*	3746	*	*	*	*	*	*	*	*	*	*	3740	1054	*	*	175
       0	*	*	*	*	*	*	4832	0	0	

I 176  4274	*	*	*	1968	*	*	1798	*	1942	*	*	*	*	*	*	*	2787	*	*	176
       0	*	*	*	*	*	*	4832	0	0	

M 177  *	*	*	*	*	*	*	4668	*	1545	694	*	*	*	*	*	*	*	*	*	177
       0	*	*	*	*	*	*	4832	0	0	

F 178  *	4340	*	*	73	*	*	*	*	*	*	*	*	*	*	*	*	*	*	*	178
       0	*	*	*	*	*	*	4832	0	0	

L 179  *	*	*	*	3827	*	*	1808	*	1428	4711	*	*	*	*	*	*	2094	*	*	179
       0	*	*	*	*	*	*	4832	0	0	

P 180  4265	*	*	*	*	*	*	*	*	*	*	*	77	*	*	*	*	*	*	*	180
       0	*	*	*	*	*	*	4832	0	0	

T 181  *	*	*	*	*	2416	*	4711	*	4340	*	*	*	*	*	2217	1634	2414	*	*	181
       0	*	*	*	*	*	*	4832	0	0	

E 182  *	*	4274	77	*	*	*	*	*	*	*	*	*	*	*	*	*	*	*	*	182
       0	*	*	*	*	*	*	4832	0	0	

G 183  3203	*	*	*	*	1742	4367	*	*	*	*	*	2077	3740	*	2108	*	*	*	*	183
       0	*	*	*	*	*	*	4832	0	0	

A 184  1438	*	*	*	3320	*	*	3186	*	1663	3827	*	*	*	*	*	*	4844	*	*	184
       0	*	*	*	*	*	*	4832	0	0	

F 185  *	*	*	*	1220	*	*	*	*	3320	*	*	*	*	*	*	*	3740	*	1338	185
       0	*	*	*	*	*	*	4832	0	0	

A 186  1626	*	*	3740	*	*	*	4265	*	3281	4470	3519	*	3605	*	2633	*	*	*	3827	186
       0	*	*	*	*	*	*	4832	0	0	

E 187  2741	*	2644	1429	3827	*	*	*	3740	3785	*	*	*	*	*	*	4711	3986	*	*	187
       0	*	*	*	*	*	*	4832	0	0	

A 188  1054	*	*	*	3827	*	*	2454	*	*	*	*	*	*	*	*	4794	2124	*	*	188
       0	*	*	*	*	*	*	4832	0	0	

I 189  *	*	*	*	*	*	2789	1377	*	1731	4340	*	*	*	*	*	*	3063	*	*	189
       0	*	*	*	*	*	*	4832	0	0	

R 190  3740	*	3132	2701	*	*	*	*	4265	*	*	4470	*	2321	1789	*	3827	*	*	*	190
       0	*	*	*	*	*	*	4832	0	0	

A 191  1910	4556	*	*	*	*	3186	*	*	4482	*	2359	*	4367	2166	3827	*	*	*	*	191
       0	*	*	*	*	*	*	4832	0	0	

D 192  2660	*	1658	4711	2789	*	*	*	*	4274	*	*	2133	4002	*	*	*	*	*	*	192
       0	*	*	*	*	*	*	4832	0	0	

P 193  3696	*	*	2397	3827	3201	4367	*	*	*	*	*	1097	*	*	*	*	4724	*	*	193
       0	*	*	*	*	*	*	4832	0	0	

E 194  2668	*	*	1761	3746	4627	*	*	*	2700	*	3529	*	*	3827	3605	*	*	*	4668	194
       0	*	*	*	*	*	*	4832	0	0	

L 195  4794	*	*	*	2743	*	*	4844	*	851	*	*	*	3827	*	*	4702	3806	*	4470	195
       0	*	*	*	*	*	*	4832	0	0	

D 196  *	*	2306	4470	2474	*	*	3384	3827	3740	2847	*	*	*	*	*	*	2795	4367	*	196
       0	*	*	*	*	*	*	4832	0	0	

Q 197  4274	*	3638	2925	*	*	4844	3827	*	4866	*	3119	*	1611	*	4769	4962	4794	*	4340	197
       0	*	*	*	*	*	*	4832	0	0	

E 198  *	*	3817	2166	*	*	*	3476	2767	2448	3827	*	*	*	3782	*	*	*	*	2806	198
       0	*	*	*	*	*	*	4832	0	0	

A 199  959	4627	3827	*	*	3369	*	*	*	4340	*	*	*	3201	3746	4470	*	*	*	*	199
       0	*	*	*	*	*	*	4832	0	0	

R 200  3409	*	*	*	2976	4556	2789	*	3827	4002	3565	*	*	*	2015	*	*	*	3740	4265	200
       0	*	*	*	*	*	*	4832	0	0	

E 201  4711	*	2865	2008	*	3009	*	*	3826	*	*	*	*	3044	2789	4482	*	*	*	3827	201
       0	*	*	*	*	*	*	4832	0	0	

K 202  3217	3740	*	3746	4702	*	3952	*	2135	*	*	4962	*	3209	3269	3519	*	*	*	3623	202
       0	*	*	*	*	*	*	4832	0	0	

N 203  *	*	*	3827	*	*	*	*	4470	*	*	1144	*	4724	1343	*	*	*	*	*	203
       0	*	*	*	*	*	*	4832	0	0	

V 204  *	*	*	*	*	*	*	1472	*	*	*	*	*	*	*	*	*	645	*	*	204
       0	*	*	*	*	*	*	4832	0	0	

V 205  *	*	*	*	3740	*	*	2252	*	3072	3281	4470	*	*	*	*	4702	1287	*	*	205
       0	*	*	*	*	*	*	4832	0	0	

L 206  *	*	*	*	*	*	*	2742	*	1410	4265	*	2783	*	*	*	*	1853	*	*	206
       0	*	*	*	*	*	*	4832	0	0	

V 207  2109	*	*	*	*	*	*	*	*	*	*	*	*	*	*	3519	3403	770	*	*	207
       0	*	*	*	*	*	*	4832	0	0	

S 208  *	*	*	*	*	1347	*	*	*	*	*	*	*	*	*	981	3320	*	*	*	208
       0	*	*	*	*	*	*	4832	0	0	

P 209  *	*	*	*	*	*	4265	*	*	*	*	*	77	*	*	*	*	*	*	*	209
       0	*	*	*	*	*	*	4832	0	0	

T 210  4340	*	*	*	*	*	*	*	*	4482	*	*	*	*	*	1304	1125	4556	*	*	210
       0	*	*	*	*	*	*	4832	0	0	

T 211  *	*	*	*	*	3740	*	*	*	2789	*	3072	*	*	*	*	596	*	*	*	211
       0	*	*	*	*	*	*	4832	0	0	

L 212  *	*	*	*	4866	*	*	*	*	297	4470	*	*	*	*	*	*	3231	*	*	212
       0	*	*	*	*	*	*	4832	0	0	

M 213  *	*	*	*	4274	*	*	3072	*	1967	1535	*	*	*	*	3746	2700	*	*	*	213
       0	*	*	*	*	*	*	4832	0	0	

A 214  962	*	*	*	*	*	*	4340	*	2217	*	3740	4265	*	*	*	*	3393	*	*	214
       0	*	*	*	*	*	*	4832	0	0	

L 215  3393	*	*	*	*	*	*	2848	*	1724	3740	*	*	*	*	2789	2966	4470	*	3827	215
       0	*	*	*	*	*	*	4832	0	0	

L 216  4367	4274	*	*	*	*	*	2508	*	546	*	*	*	*	*	*	*	4668	*	*	216
       0	*	*	*	*	*	*	4832	0	0	

R 217  *	*	*	*	*	*	*	*	2847	*	*	1742	*	2789	1545	3740	*	*	*	*	217
       0	*	*	*	*	*	*	4832	0	0	

T 218  4274	*	*	*	3740	*	3827	*	*	4340	*	*	*	*	*	2130	1547	2451	*	*	218
       0	*	*	*	*	*	*	4832	0	0	

I 219  3740	*	*	*	3827	*	*	1354	*	2130	*	*	*	*	*	*	*	2088	*	*	219
       0	*	*	*	*	*	*	4832	0	0	

A 220  1566	*	3817	*	*	*	*	*	3740	*	*	3827	*	1744	*	3746	3780	*	*	*	220
       0	*	*	*	*	*	*	4832	0	0	

N 221  2701	*	*	*	3740	*	4556	*	*	3827	2700	2275	*	4340	*	3690	*	3746	*	3374	221
       0	*	*	*	*	*	*	4832	0	0	

G 222  *	*	*	*	3827	1742	*	2357	*	2431	4482	*	*	3740	*	*	*	2940	*	*	222
       0	*	*	*	*	*	*	4832	0	0	

W 223  3827	*	*	*	2130	*	*	3740	*	2789	*	*	*	*	*	*	*	*	1054	*	223
       0	*	*	*	*	*	*	4832	0	0	

R 224  *	*	*	*	*	*	*	*	1244	*	*	*	*	*	991	*	3740	*	*	*	224
       0	*	*	*	*	*	*	4832	0	0	

T 225  4274	*	2187	*	*	*	*	4265	*	*	*	3771	*	2524	4340	*	1654	*	*	4002	225
       0	*	*	*	*	*	*	4832	0	0	

E 226  3246	*	*	1054	*	*	2783	*	*	2130	*	*	*	4668	*	*	*	*	*	*	226
       0	*	*	*	*	*	*	4832	0	0	

R 227  3201	*	3320	*	*	*	4002	*	*	3827	*	2244	*	3546	1468	*	*	*	*	*	227
       0	*	*	*	*	*	*	4832	0	0	

I 228  *	*	*	4340	*	4265	*	1609	*	2992	2789	*	*	2149	3740	*	*	*	*	*	228
       0	*	*	*	*	*	*	4832	0	0	

E 229  3320	*	*	2039	*	*	*	*	*	*	*	2232	*	2628	2789	2865	*	*	*	*	229
       0	*	*	*	*	*	*	4832	0	0	

K 230  4265	*	*	2187	*	*	4367	*	1586	*	*	4556	*	2165	3618	*	*	*	*	*	230
       0	*	*	*	*	*	*	4832	0	0	

N 231  *	*	*	4265	*	*	3827	*	4470	*	*	1140	*	2108	3201	4724	*	*	*	*	231
       0	*	*	*	*	*	*	4832	0	0	

A 232  705	*	*	*	*	*	*	3519	*	3827	*	*	*	*	*	2700	*	*	*	3740	232
       0	*	*	*	*	*	*	4832	0	0	

K 233  3368	*	3746	4340	*	*	2789	*	2209	4627	*	*	*	2837	2953	3201	*	*	*	*	233
       0	*	*	*	*	*	*	4832	0	0	

E 234  4627	*	4769	1249	*	*	4724	*	4367	2369	*	*	*	4962	3608	*	*	3208	*	*	234
       0	*	*	*	*	*	*	4832	0	0	

I 235  *	*	*	*	*	*	*	452	*	*	*	*	*	*	*	*	*	1894	*	*	235
       0	*	*	*	*	*	*	4832	0	0	

A 236  1765	*	*	*	*	3459	*	3740	3827	*	*	*	*	2789	*	3068	*	4274	3201	4470	236
       0	*	*	*	*	*	*	4832	0	0	

E 237  *	*	3036	1112	*	3217	*	*	3746	4482	*	*	*	3118	*	3771	*	*	*	*	237
       0	*	*	*	*	*	*	4832	0	0	

L 238  *	*	*	1943	*	*	*	4769	3302	1707	*	*	*	*	2906	*	4724	3007	*	*	238
       0	*	*	*	*	*	*	4832	0	0	

A 239  1979	*	*	*	3827	2134	*	*	*	2130	*	*	*	*	*	*	*	2187	*	*	239
       0	*	*	*	*	*	*	4832	0	0	

G 240  3218	*	*	*	*	1360	*	3874	2881	*	*	*	*	*	2982	3946	*	3216	*	*	240
       0	*	*	*	*	*	*	4832	0	0	

E 241  2700	*	4556	2212	*	*	*	*	2472	4668	*	4769	*	*	2434	2771	*	*	*	*	241
       0	*	*	*	*	*	*	4832	0	0	

L 242  *	*	*	*	*	*	*	2541	*	738	*	*	*	*	*	*	*	2130	*	*	242
       0	*	*	*	*	*	*	4832	0	0	

Y 243  *	*	*	*	*	*	4482	*	2130	2783	2789	*	*	*	*	*	*	*	*	1195	243
       0	*	*	*	*	*	*	4832	0	0	

D 244  *	*	1829	2701	*	*	*	*	3033	4769	*	4265	*	4556	4482	2445	3591	*	*	*	244
       0	*	*	*	*	*	*	4832	0	0	

E 245  *	*	2789	2015	*	*	3827	*	2524	*	*	*	*	3302	2416	3740	*	*	*	*	245
       0	*	*	*	*	*	*	4832	0	0	

F 246  *	*	*	*	1617	*	3827	2512	*	3124	3745	*	*	*	*	*	*	2066	*	*	246
       0	*	*	*	*	*	*	4832	0	0	

G 247  3586	4265	4769	*	*	1649	4556	*	*	*	*	*	*	3118	2894	3492	*	2966	*	*	247
       0	*	*	*	*	*	*	4832	0	0	

K 248  *	*	*	*	*	4627	*	*	1564	2091	*	*	*	*	2789	3827	3740	3374	*	*	248
       0	*	*	*	*	*	*	4832	0	0	

F 249  *	*	*	*	1248	*	*	3827	*	2714	2982	*	*	*	*	*	*	2124	*	*	249
       0	*	*	*	*	*	*	4832	0	0	

A 250  1913	*	2372	4470	3519	2603	*	4962	*	*	*	*	*	3827	*	*	*	2819	*	*	250
       0	*	*	*	*	*	*	4832	0	0	

D 251  3320	*	1855	2061	*	2396	*	*	*	*	*	*	*	3669	*	*	3118	*	*	*	251
       0	*	*	*	*	*	*	4832	0	0	

R 252  4340	*	2906	*	*	*	2416	3208	3827	4769	*	*	*	*	2213	4470	4627	4702	*	3740	252
       0	*	*	*	*	*	*	4832	0	0	

L 253  4274	*	*	*	3519	*	*	*	*	1404	2373	*	*	*	*	3740	4668	3246	*	3827	253
       0	*	*	*	*	*	*	4832	0	0	

E 254  3246	*	4711	2102	*	4274	4556	4340	4470	*	*	4265	*	3063	2372	4962	*	4724	*	*	254
       0	*	*	*	*	*	*	4832	0	0	

K 255  2551	*	*	3514	*	4930	*	*	817	*	*	3827	*	*	*	3821	*	*	*	*	255
       0	*	*	*	*	*	*	4832	0	0	

L 256  2364	*	*	*	*	*	*	2721	*	1612	4274	*	*	*	*	3827	4702	2588	*	*	256
       0	*	*	*	*	*	*	4832	0	0	

G 257  *	*	*	3829	*	980	*	*	3199	*	*	*	*	1919	4340	*	*	*	*	*	257
       0	*	*	*	*	*	*	4832	0	0	

K 258  4668	*	*	4470	*	3837	*	*	1098	*	*	2512	*	4002	4866	4711	4905	4844	*	*	258
       0	*	*	*	*	*	*	4832	0	0	

H 259  3565	*	*	*	*	4627	2035	*	4340	*	*	3063	*	2494	3585	3173	3467	*	*	*	259
       0	*	*	*	*	*	*	4832	0	0	

L 260  *	*	*	*	2789	*	*	3174	*	650	4769	*	*	3827	*	*	*	*	*	*	260
       0	*	*	*	*	*	*	4832	0	0	

E 261  3530	*	2882	2667	*	3100	3740	4905	3827	*	*	3089	*	3045	*	4265	4866	*	*	*	261
       0	*	*	*	*	*	*	4832	0	0	

Q 262  *	*	*	*	*	4340	4724	*	2594	4668	4749	3019	*	1746	4702	4274	2653	*	*	*	262
       0	*	*	*	*	*	*	4832	0	0	

A 263  1203	*	*	*	*	*	*	*	*	4711	3740	*	*	*	*	2330	3609	2542	*	*	263
       0	*	*	*	*	*	*	4832	0	0	

V 264  4844	*	4711	4470	*	3829	*	*	*	3827	*	3281	*	2479	*	2844	*	1646	*	*	264
       0	*	*	*	*	*	*	4832	0	0	

K 265  *	*	3618	3827	*	3481	4556	*	1451	5044	*	2953	*	3689	*	4702	3740	*	*	*	265
       0	*	*	*	*	*	*	4832	0	0	

S 266  4711	*	2789	4470	*	*	*	*	4274	*	*	2110	*	4265	*	1512	3539	*	*	*	266
       0	*	*	*	*	*	*	4832	0	0	

Y 267  *	*	*	*	3476	*	*	2399	*	2494	*	*	*	*	*	*	*	3708	*	1100	267
       0	*	*	*	*	*	*	4832	0	0	

D 268  4711	*	1858	2355	*	3829	5044	*	*	*	*	2062	*	3771	4962	4470	*	*	*	*	268
       0	*	*	*	*	*	*	4832	0	0	

D 269  4711	*	2241	2485	*	4930	*	*	3019	4340	4668	4470	*	2402	*	4265	4627	*	*	*	269
       0	*	*	*	*	*	*	4832	0	0	

A 270  1511	*	*	*	2514	*	*	3246	*	2395	2982	*	*	*	*	*	4265	*	*	*	270
       0	*	*	*	*	*	*	4832	0	0	

L 271  3740	*	*	4702	4627	3231	*	3612	*	2311	2790	*	*	*	4711	3703	4482	2716	*	*	271
       0	*	*	*	*	*	*	4832	0	0	

N 272  3740	*	*	*	*	3320	*	3708	3036	*	*	2130	*	*	3829	3012	3364	3229	*	*	272
       0	*	*	*	*	*	*	4832	0	0	

S 273  4265	*	*	3827	*	*	*	*	2295	*	*	*	*	4627	2992	1231	3612	*	*	*	273
       0	*	*	*	*	*	*	4832	0	0	

L 274  *	*	*	*	2573	*	*	*	*	1365	*	*	*	*	3063	3186	2800	3827	*	*	274
       0	*	*	*	*	*	*	4832	0	0	

T 275  4627	*	3708	3320	*	*	*	*	3827	*	*	3740	*	4482	3201	2530	2145	3559	*	*	275
       0	*	*	*	*	*	*	4832	0	0	

T 276  4556	*	*	2966	*	4265	*	4724	2789	*	*	3612	*	3863	3740	2919	2377	*	*	4482	276
       0	*	*	*	*	*	*	4832	0	0	

G 277  3746	*	*	*	*	2046	*	2828	*	4749	4702	3740	*	3269	2881	*	*	2712	*	*	277
       0	*	*	*	*	*	*	4832	0	0	

R 278  *	*	*	3829	3740	*	*	3746	*	4668	4470	3199	*	4265	2046	*	3246	2416	*	*	278
       77	*	4265	*	*	*	*	4832	0	0	

G 279  4624	*	*	4660	*	1931	*	*	3825	2335	3680	3054	*	*	2719	*	*	4694	*	*	279
       0	*	*	*	*	0	*	4745	0	1000	

R 280  *	*	*	*	*	4265	*	*	4702	*	*	2163	3519	3827	1500	3740	4274	4367	*	*	280
       0	*	*	*	*	*	*	4832	0	0	

L 281  3847	*	*	*	*	2789	*	3146	4470	1565	*	*	*	4274	3740	*	2932	4962	*	*	281
       0	*	*	*	*	*	*	4832	0	0	

L 282  2184	*	*	*	*	*	*	3817	4702	1955	*	*	*	3753	3829	3827	*	2339	*	*	282
       0	*	*	*	*	*	*	4832	0	0	

R 283  3826	*	3827	*	*	2044	*	*	2187	*	*	4769	*	*	1634	4711	*	*	*	*	283
       0	*	*	*	*	*	*	4832	0	0	

K 284  *	*	*	*	*	*	4724	2789	2092	*	*	3059	*	3393	2476	*	3659	3201	*	*	284
       0	*	*	*	*	*	*	4832	0	0	

E 285  2151	*	*	1876	2416	*	*	2664	*	*	*	*	*	*	*	4711	*	3071	*	*	285
       0	*	*	*	*	*	*	4832	0	0	

E 286  2798	*	4556	1104	*	4668	*	*	*	*	*	3113	*	3740	4367	4794	4866	*	*	*	286
       0	*	*	*	*	*	*	4832	0	0	

L 287  4962	*	4274	2806	*	4482	*	*	2131	1689	*	*	*	4711	4265	3986	4769	*	*	*	287
       0	*	*	*	*	*	*	4832	0	0	

L 288  4866	*	4668	3246	2764	*	*	2600	*	1475	*	*	4702	*	*	3758	*	*	*	4769	288
       0	*	*	*	*	*	*	4832	0	0	

G 289  *	*	4470	2999	3217	2333	*	*	3023	4749	*	4367	*	3781	2716	3472	*	*	*	*	289
       0	*	*	*	*	*	*	4832	0	0	

G 290  *	*	3735	3829	3827	2671	*	3019	4340	3045	*	4470	*	3837	*	4668	2976	4274	*	*	290
       0	*	*	*	*	*	*	4832	0	0	

L 291  2811	*	2982	3534	*	*	*	*	*	1765	*	*	3782	3224	*	2550	*	*	*	*	291
       0	*	*	*	*	*	*	4832	0	0	

S 292  3735	*	*	4749	*	2163	4274	*	4470	*	*	*	3812	4844	*	1566	3013	*	*	*	292
       0	*	*	*	*	*	*	4832	0	0	

A 293  1898	*	*	2631	*	3740	*	*	4367	*	*	*	4905	3201	*	2917	4769	2882	*	*	293
       0	*	*	*	*	*	*	4832	0	0	

K 294  2856	*	3796	2799	*	4274	3519	*	2078	4724	*	3740	*	*	4711	4470	4702	4794	*	*	294
       0	*	*	*	*	*	*	4832	0	0	

L 295  2936	*	4724	3085	*	4844	*	3946	2982	2335	*	4556	4749	3423	*	4769	*	3650	*	*	295
       0	*	*	*	*	*	*	4832	0	0	

L 296  3131	*	4844	2905	*	*	*	4482	2264	2015	*	3435	*	*	4749	3514	*	*	*	*	296
       0	*	*	*	*	*	*	4832	0	0	

L 297  4844	*	3829	4482	*	4702	*	2809	2474	2258	3740	*	4905	4749	3393	4668	*	*	*	*	297
       0	*	*	*	*	*	*	4832	0	0	

E 298  *	*	4866	2260	*	2707	3696	*	3353	4702	*	4769	2672	4627	*	3261	4265	*	*	*	298
       0	*	*	*	*	*	*	4832	0	0	

E 299  2721	*	*	2361	4724	4668	*	2833	*	2608	3495	*	4482	*	4905	3248	*	*	*	*	299
       0	*	*	*	*	*	*	4832	0	0	

P 300  3491	*	3623	3753	*	4866	*	*	4749	4556	*	3286	1676	4724	*	5044	2662	*	*	*	300
       0	*	*	*	*	*	*	4832	0	0	

P 301  4702	*	4265	4724	*	*	*	4668	*	3164	*	3654	1677	3918	4627	3146	3776	4794	*	*	301
       0	*	*	*	*	*	*	4832	0	0	

D 302  4905	*	1887	2261	*	4749	*	3423	*	3900	4274	4724	3237	4556	*	*	*	4265	*	*	302
       0	*	*	0	*	*	*	4832	0	0	

//
