# Supplementary material for: The PD-(D/E)XK superfamily revisited: identification of new members among proteins involved in DNA metabolism and functional predictions for domains of (hitherto) unknown function
Source: BMC Bioinformatics. 2005 Jul 12;6:172. doi: 10.1186/1471-2105-6-172 (PMC1189080; doi:10.1186/1471-2105-6-172)
Supplement: Additional File 1 — An archive file in the zip format, which includes Hidden Markov Models of sequence & secondary structure profiles of PD-(D/E)XK nuclease families analyzed in this article (those known used as queries and newly identified ones). HMMs are in the format of the HHsearch program. The same data are available for download from the authors' FTP server: [file 1471-2105-6-172-S1.zip › hhsearch_pdexk_profiles/results/novel/COG4469.hhm]

NAME  COG4469 CoiA Competence protein [General function prediction only]
FAM   
FILE  COG4469
COM   /cluster/usr/soeding/hh/hhmake -i /cluster/databases/hhpred/new_dbs/cdd_21Feb05/COG4469.a3m 
DATE  Tue Feb 22 22:26:04 2005
LENG  342 match states, 342 columns in multiple alignment
FILT  8 out of 10 sequences passed filter (max seq id>=90%, coverage>=0%, min seq id with query=0%, Ndiff=0%)
NEFF  3.5 
SEQ
>ss_pred
CEEEECCCCCEEEEECHHHHHHCCCEECCCCCCEEEEECCCCCCCHHHHHHHHHCCCCCCCCCHHHHHHHHHHHHHHHHCCCCCCCCCCHHHHHHCCCEE
EECCEEEEEEECCCCHHHHHHHHHHHHHCCCEEEEEECCCHHHHHHHHHHHHHHHHHHHHCCCHHHHHHHCCCHHHHHHHHHHHHCCCCCEEEEECCCCC
CCHHHHCCCCCCCCCCCCCCCCCHHHHHHHHHHHHHCCCCCCCHHHHHHHHCCCCEEEEEEECCCCCCCCEEECCCCCCHHHHHHHHHHHHCCCCCCCHH
HHHHHHHHHHHHHCCCCCCCCHHHHHHHHHHHHHCCCCCEEC
>ss_conf
9104547997898542045620576443558964687527746754788877743333489878889999999999730289610001116662156426
5265799997089888999987388885698799984561100355679988888998506961455321033356888887763253203433104451
2224440785434202222552038999998887606899856788999864884000000012355663043157730001255666641467897326
788888642010000000264567888755555302100119
>Cons-COG4469
mltAxxxngqxvxllxxxxkxxxxxffCPaCxxxlxlKxGxxkxpHFAHkxlxxCxxxxEnESxxHLxxKrxLyqwlkxqxxxVelExYlpeikQxpDil
vnxklaiExQcSxlpxkxlkkRTegykxxGxxvxWlLGxxxxxxxxxtxxqqxfxxfxxxxgxxxwelxxxxxxxrlkxxxxxxlxgxxxyxxxxvxxxx
xxlxxxxxlxxxxxxxxxxxxxxdxxlxrxxxxxxxxxxpxxxxxqxxxYxxgxxxxxxxxExgxxxxxxxxvxxpxxxWqxxxxxxxfxxxxxxxxxxx
xxflxxxqxxxxxkxxxlxspxxxxxxxkxyxdxlxxxxiLx
>COG4469 CoiA Competence protein [General function prediction only]
MLTAKDENGQTVNLLTALQKTQLQRFFCPACGSQLILKQGLIKIPHFAHKSLKACAFFNENESEEHLKGKRQLYQWLKRQGCKVELEPYLPEIKQRPDIL
VNDKLAIEYQCSPLPYKELKKRTEGYKSMGYKVLWLLGQKLWLRTSLTFLQQSFFYFSFINGFYYWELDFYAQKTRLKLLIHEDLRGKHKYLASEVSFGI
IHLMEEFRLPYHRQKKLHKYVINDKQLIRYIRWQLYYLSPKWSRFQQKLYEKGENLLNLPKEIGVPFPEQIYVKTPYPEWQPQLDELKFKQIKKNLTFYY
ENFLKYFQSIVQNKSKTLYSPKSYLKMLKQYKDMLESVGILF
>gi|15615420 (NC_002570) BH2857~unknown conserved protein [Bacillus halodurans]
MLTAKLQNGQTVNLLDSWQKEVLQslQkkqgFYCPACKEKLVLKIGSQRQWHFAHQSKEACRVSTEPESHYHLSGKRLLYQWLKRQKLEVALEVYLPILQ
QRPDILLRKDkqlVAVEYQCSSLPLQEIKKRTDGYKRAGIYPIWVLGGNRLNREgTFHFRLQSFEWLALCKDPYEHLHLRYFCPTSLKFFTLSNITPISL
TKTLAVLKEKAHLNQTFQDWVYPSLKPHESLPSDAWLTQKKQWRFQYPIPYPSPdqrhFQSWLYEQNLHPQLFPIEAGWPSKGHEWVATPTYLWQSWILC
HVIERQPLMASFPLLTVLRSFQSQRIFKLRPIVQHLSHLEqSIKGYLDLLVSARILA
>gi|16078218 (NC_000964) yjbF [Bacillus subtilis]
----------MFHLLGAQQNQKLKrrRFFCPVCGGELAVKLGLQKAPHFAHKQNKSCAIDIEPESAYHLEGKRQLYVWLKTQRASPILEPYIRTINQRPD
VMARIKehmLAVEYQCATIAPDVFQKRTEGFKQEGIIPQWIMGYSRLKRTASSFYQLSTFHWQFINASPYRELICYCPERRSFLRLSHIIPFYTNHSYSS
VQTIPIHRAGAGDLFFTEPKPSIQYSGWTKAIHRFRHKPHRFNSKETNRLRLLFYEKRQTPFSFLpTEVFVPVRKGAVFKSPVFVWQGFLYLFMTDLGGK
RAPIRFSAVLQQCKLHIHNKNIALRSECSEEClseAVKQYIDFLCKKGFLR
>gi|15673710 (NC_002662) competence protein CoiA [Lactococcus lactis subsp. lactis]
MLTAIDENGQVVNLLEIEVKELTGKYFCPSCKSELFIKNGEIKMPHFAHKSLKACDLWLENESEQHLGLKKALYQWFKKT-DKVEIEAYIPEFKQRPDLL
VNDTIAIEIQCSHLSMKRLKERTENYQVHGFTVLWLMGQDLWLKDQITELQKNLVYFSENRGFYYWELDFKAQKMRLKSLIHEDLRGKIIYLQEEIPFGE
GRLIEQLRLPFLSQKLLTIPLIVDLKLAEFIRRQLYYCSPKWLKLQEKYYQRGENLLNLTFERSFIAPLGLNLLEVFDDEIPLH---KFTQIKQNINLYY
ENFLINFQ---QNSFKAVYPPRFYVIMKKQKKDMNE------
>gi|15926588 (NC_002745) hypothetical protein, similar to transcription factor [Staphylococcus aureus subsp. aureus N315]
MLVALNEEKERVLATTALRKTQY---FCPVCGKQVILKRGLKVISHFAHKHLAEQKCFN-NETIKHYKSKLILAQMIQQQGCKVEIEPFLKEIKQIPDIL
INNKYVIELQYSPIPYKQILQRTEGLKKMGYKVSWLLNDVDYCHN-K--VKFNHFHSLFINPITRKLHTFNLEKKQIMMFQQIQYLGGHKYVAEKRNAKI
IELFNEAPCDYHAVYKLSKFAIN--QYIKYCRWQNSVLEPTLSAMYQLQLTDQEVVYNY----GYIFPEQIYIENHPIEWQLQVD-LWLKNGKSKLVNDN
LNYFKLKKFIVALESKTAIIEKLINNYLNICSDRGNDVQILF
>gi|15900855 (NC_003028) competence protein CoiA [Streptococcus pneumoniae TIGR4]
MFVARDARGELVNVLEDKLEKQA--YTCPACGGQLHLRQGPSVRTHFAHKSLKDCDFFFENESPEHLANKESLYHWLKKE-TKVQLEYPLSELKQIADVF
VNGNLALEVQCSPLPQKVLKERSEGYRSQGYQVLWLLGQKLWLKERLTRLQQGFLYFSQNMGFYVWELDKEKQVLRLKYLIYQDLRGKLHYQIKEFSYGQ
GSLLEILRLPYKRQKISHFTVSEDKDICRYIRQQLYYQNLFWMKEQAEAYQKGENIL------TYG--L----KEWYPQIRPIVG--KFFQIEQDLTSYY
QHFYTYYQKNPQNDWQKLYPPAFY--QQYFLKNMVE------
>gi|15675318 (NC_002737) putative transcription factor [Streptococcus pyogenes] [Streptococcus pyogenes M1 GAS]
ILTALDDKNQLISLVTQPISTKP-PFRCPACKSPVRLRQGTIRRPHFAHVQLAHCQFQAENESEEHLTLKAKLYTSLVRT-EAVCIEKYLPELQQIADLW
VNDKLALEIQCSPLPVERLKKRTKAYQEKGYPVRWLLGRKLWLNTHLTALQKQFLYFSSSLGFHLWELDAAANLLRLKYLIHEDLFGKVSYLTKTISLDH
N-IMEMFRLPYQQEILYSYQKKMTVNLSKRIQRALLARHPKWLRRQEKAYLSGYNLLML----TTD--------AFYPQWRPVQSSSGFCQIKGNLRPYY
ESFKVYYKKEKDKKVQTLFSPKYYVKMDSNRK----------
>gi|16801357 (NC_003212) similar to a putative competence protein from streptococcus pneumoniae [Listeria innocua]
IFTAKNNNGDTFTITKMNVERIKQeeRLFCKSCDSPVMIKAGEIKIPHFAHEKATKCAFASEGESEEHLLAKRQIMAWFGFQGIPVELEHYFPAISRQAD
IYVSDATVIEFQRSSVPISEMIQRTMDYLSIGLEVHWILGQTIKKEKgriSLTIFQQAFIQFEQKLGYHFWHYSASDKIT--TLYYHLTFEKGNRFFASE
MKFSSKAPMNEWKQKIARIITRHAYVKRDRELERQKICFYYAKFKKHGQFMQKLYSAGYYLHYLPKEIGVDLEEQFLVITPAVEWQFDLWETFFNMLEKG
DTFSEECFLEKFQSVVTQIMTIWLSPNECLKLGKSYIAYLISVGVLS
#
NULL   3706	5728	4211	4064	4839	3729	4763	4308	4069	3323	5509	4640	4464	4938	4285	4423	3815	3783	6325	4665	
AVER   4390	5639	5151	3856	4093	4682	4996	3963	3452	3066	5936	4767	4501	3809	4383	4175	4659	4449	5616	4221	
HMM    A	C	D	E	F	G	H	I	K	L	M	N	P	Q	R	S	T	V	W	Y	
       M->M	M->I	M->D	I->M	I->I	D->M	D->D	Neff	Neff_I	Neff_D
       0	*	*	0	*	0	*	99999	99999	99999	
M 1    *	*	*	*	*	*	*	1717	*	*	523	*	*	*	*	*	*	*	*	*	1
       0	*	*	*	*	*	*	3147	0	0	

L 2    *	*	*	*	1738	*	*	*	*	514	*	*	*	*	*	*	*	*	*	*	2
       0	*	*	*	*	*	*	3147	0	0	

T 3    *	*	*	*	*	*	*	*	*	*	*	*	*	*	*	*	511	1745	*	*	3
       0	*	*	*	*	*	*	3147	0	0	

A 4    0	*	*	*	*	*	*	*	*	*	*	*	*	*	*	*	*	*	*	*	4
       0	*	*	*	*	*	*	3147	0	0	

K 5    *	*	*	*	*	*	*	2926	1189	1724	*	*	*	*	2975	*	*	*	*	*	5
       0	*	*	*	*	*	*	3147	0	0	

D 6    *	*	1071	*	*	*	*	*	*	2472	*	1540	*	*	*	*	*	*	*	*	6
       0	*	*	*	*	*	*	3147	0	0	

E 7    2975	*	2926	1365	*	*	*	*	*	*	*	2534	*	2472	*	*	*	*	*	*	7
       0	*	*	*	*	*	*	3147	0	0	

N 8    *	*	*	2547	*	*	*	*	2926	*	*	810	*	*	2975	*	*	*	*	*	8
       0	*	*	*	*	*	*	3147	0	0	

G 9    *	*	*	*	*	520	*	*	2547	*	*	2926	*	*	*	*	*	*	*	*	9
       0	*	*	*	*	*	*	3147	0	0	

Q 10   *	*	2534	1745	*	*	*	*	*	*	*	*	*	918	*	*	*	*	*	*	10
       0	*	*	*	*	*	*	3147	0	0	

T 11   *	*	*	*	*	*	*	*	*	2174	2701	*	*	*	2770	*	1448	3166	*	*	11
       0	*	*	*	*	*	*	3557	0	0	

V 12   *	*	*	*	1726	*	*	3145	*	*	*	*	*	*	*	*	*	774	*	*	12
       0	*	*	*	*	*	*	3557	0	0	

N 13   *	*	*	*	*	*	2701	*	*	2770	*	1191	*	*	*	3145	2752	*	*	*	13
       0	*	*	*	*	*	*	3557	0	0	

L 14   2770	*	*	*	*	*	*	2752	*	746	*	*	*	*	*	*	*	3203	*	*	14
       0	*	*	*	*	*	*	3557	0	0	

L 15   *	*	*	*	*	*	*	*	*	757	*	*	*	*	*	*	1761	3145	*	*	15
       0	*	*	*	*	*	*	3557	0	0	

T 16   *	*	2742	2184	*	2701	*	*	2752	*	*	*	*	*	*	*	1607	*	*	*	16
       0	*	*	*	*	*	*	3557	0	0	

A 17   1438	*	3203	*	*	*	*	3166	*	*	2752	*	*	3145	*	2742	*	*	*	*	17
       0	*	*	*	*	*	*	3557	0	0	

L 18   *	*	*	3166	*	*	*	*	3203	2216	*	2752	3145	2701	*	*	*	*	2742	*	18
       0	*	*	*	*	*	*	3557	0	0	

Q 19   *	*	*	*	*	*	*	3145	*	3203	*	*	*	1427	2770	*	*	1944	*	*	19
       0	*	*	*	*	*	*	3557	0	0	

K 20   *	*	*	1960	*	*	*	*	1070	*	*	2701	*	*	*	3145	*	*	*	*	20
       0	*	*	*	*	*	*	3557	0	0	

T 21   *	*	*	1938	*	*	*	*	3203	*	*	*	*	2701	2752	*	1607	*	*	*	21
       0	*	*	*	*	*	*	3557	0	0	

Q 22   *	*	*	*	*	*	*	2752	1906	3166	*	*	*	1626	*	*	*	2742	*	*	22
       0	*	*	*	*	*	*	3557	0	0	

L 23   3203	*	*	*	*	*	*	*	2752	1427	*	*	3145	*	*	*	3166	*	*	2770	23
       663	*	1441	*	*	*	*	3557	0	0	

Q 24   *	*	*	*	*	2367	*	*	2163	*	*	*	*	779	*	*	*	*	*	*	24
       1562	597	*	1000	1000	1712	526	2773	2295	2084	

R 25   *	*	*	*	*	*	*	*	2694	*	*	*	2660	2398	1007	*	*	*	*	*	25
       304	2398	*	2000	415	1209	817	3029	1000	1675	

F 26   *	*	*	*	801	*	*	*	*	2545	*	*	*	*	*	*	*	*	*	1973	26
       0	*	*	*	*	0	*	3199	0	1000	

F 27   *	*	*	*	669	*	*	*	*	*	*	*	*	*	3145	*	3203	*	*	2742	27
       0	*	*	*	*	*	*	3557	0	0	

C 28   *	0	*	*	*	*	*	*	*	*	*	*	*	*	*	*	*	*	*	*	28
       0	*	*	*	*	*	*	3557	0	0	

P 29   *	*	*	*	*	*	*	*	2752	*	*	*	232	*	*	*	*	*	*	*	29
       0	*	*	*	*	*	*	3557	0	0	

A 30   1185	*	*	*	*	*	*	*	*	*	*	*	*	*	*	1944	*	1735	*	*	30
       0	*	*	*	*	*	*	3557	0	0	

C 31   *	0	*	*	*	*	*	*	*	*	*	*	*	*	*	*	*	*	*	*	31
       0	*	*	*	*	*	*	3557	0	0	

G 32   *	*	2752	*	*	1066	*	*	1419	*	*	*	*	*	*	*	*	*	*	*	32
       0	*	*	*	*	*	*	3557	0	0	

S 33   *	*	*	2742	*	1930	*	*	2770	*	*	*	*	*	*	1179	*	*	*	*	33
       0	*	*	*	*	*	*	3557	0	0	

Q 34   *	*	*	1915	*	*	*	*	2742	*	*	*	1935	1626	*	*	*	*	*	*	34
       0	*	*	*	*	*	*	3557	0	0	

L 35   *	*	*	*	*	*	*	*	*	757	*	*	*	*	*	*	*	1293	*	*	35
       0	*	*	*	*	*	*	3557	0	0	

I 36   2701	*	*	*	3166	*	3203	2216	*	*	2752	*	*	*	3145	*	*	2742	*	*	36
       0	*	*	*	*	*	*	3557	0	0	

L 37   *	*	*	*	*	*	*	1944	*	770	*	*	*	*	*	*	*	2701	*	*	37
       0	*	*	*	*	*	*	3557	0	0	

K 38   *	*	*	*	*	*	*	*	361	*	*	*	*	*	2174	*	*	*	*	*	38
       0	*	*	*	*	*	*	3557	0	0	

Q 39   2752	*	*	*	*	*	*	2742	*	2701	*	3166	*	1785	2770	*	*	*	*	*	39
       0	*	*	*	*	*	*	3557	0	0	

G 40   *	*	*	*	*	0	*	*	*	*	*	*	*	*	*	*	*	*	*	*	40
       0	*	*	*	*	*	*	3557	0	0	

L 41   *	*	*	1944	*	*	*	*	*	1438	*	*	3203	*	*	2742	3145	*	*	*	41
       0	*	*	*	*	*	*	3557	0	0	

I 42   *	*	*	*	*	*	*	1179	2770	*	*	*	*	1722	*	3203	*	*	*	*	42
       0	*	*	*	*	*	*	3557	0	0	

K 43   *	*	*	*	*	*	*	*	1052	*	*	*	*	*	1930	*	*	1970	*	*	43
       0	*	*	*	*	*	*	3557	0	0	

I 44   2701	*	*	*	*	*	*	1459	*	*	3166	*	*	2742	2174	*	*	*	*	*	44
       0	*	*	*	*	*	*	3557	0	0	

P 45   *	*	*	*	*	*	*	*	*	*	*	*	748	*	*	2770	3203	*	2742	*	45
       0	*	*	*	*	*	*	3557	0	0	

H 46   *	*	*	*	*	*	0	*	*	*	*	*	*	*	*	*	*	*	*	*	46
       0	*	*	*	*	*	*	3557	0	0	

F 47   *	*	*	*	0	*	*	*	*	*	*	*	*	*	*	*	*	*	*	*	47
       0	*	*	*	*	*	*	3557	0	0	

A 48   0	*	*	*	*	*	*	*	*	*	*	*	*	*	*	*	*	*	*	*	48
       0	*	*	*	*	*	*	3557	0	0	

H 49   *	*	*	*	*	*	0	*	*	*	*	*	*	*	*	*	*	*	*	*	49
       0	*	*	*	*	*	*	3557	0	0	

K 50   *	*	*	2752	*	*	*	*	763	*	*	*	*	2742	*	*	*	3145	*	*	50
       0	*	*	*	*	*	*	3557	0	0	

S 51   *	*	*	*	*	*	2770	*	2752	*	*	*	*	1906	*	1191	*	*	*	*	51
       0	*	*	*	*	*	*	3557	0	0	

L 52   2752	*	*	*	*	*	*	*	2742	867	*	2701	*	*	*	*	*	*	*	*	52
       0	*	*	*	*	*	*	3557	0	0	

K 53   1945	*	*	2742	*	*	*	*	1176	*	*	*	*	*	*	*	2752	*	*	*	53
       0	*	*	*	*	*	*	3557	0	0	

A 54   1601	*	3203	2770	*	*	3145	*	2752	*	*	*	*	*	*	2701	*	*	*	*	54
       0	*	*	*	*	*	*	3557	0	0	

C 55   *	229	*	*	*	*	*	*	*	*	*	*	*	2770	*	*	*	*	*	*	55
       0	*	*	*	*	*	*	3557	0	0	

A 56   1431	*	2184	*	*	*	*	*	2770	*	*	*	*	3145	2742	*	*	*	*	*	56
       0	*	*	*	*	*	*	3557	0	0	

F 57   *	2770	*	*	1189	*	*	2701	*	3166	*	*	*	*	*	*	*	2742	*	*	57
       0	*	*	*	*	*	*	3557	0	0	

F 58   2752	*	2701	*	1626	*	*	*	*	*	*	*	*	3145	*	2742	*	*	3166	*	58
       0	*	*	*	*	*	*	3557	0	0	

N 59   3145	*	*	*	3203	*	*	2701	*	3166	*	2216	*	*	*	2752	2742	*	*	*	59
       229	*	2770	*	*	*	*	3557	0	0	

E 60   *	*	*	0	*	*	*	*	*	*	*	*	*	*	*	*	*	*	*	*	60
       0	*	*	*	*	0	*	3199	0	1000	

N 61   *	*	*	*	*	2752	*	*	*	*	*	867	1722	*	*	*	*	*	*	*	61
       0	*	*	*	*	*	*	3557	0	0	

E 62   *	*	*	0	*	*	*	*	*	*	*	*	*	*	*	*	*	*	*	*	62
       0	*	*	*	*	*	*	3557	0	0	

S 63   *	*	*	*	*	*	*	*	*	*	*	*	*	*	*	229	2770	*	*	*	63
       0	*	*	*	*	*	*	3557	0	0	

E 64   2701	*	*	1179	*	*	2742	2770	*	*	*	*	3203	*	*	*	*	*	*	*	64
       0	*	*	*	*	*	*	3557	0	0	

E 65   *	*	*	1189	*	*	*	*	2770	*	*	*	*	3166	*	*	*	*	*	1722	65
       0	*	*	*	*	*	*	3557	0	0	

H 66   *	*	*	*	*	*	0	*	*	*	*	*	*	*	*	*	*	*	*	*	66
       0	*	*	*	*	*	*	3557	0	0	

L 67   *	*	*	*	*	*	*	*	*	229	*	*	*	*	*	*	*	*	*	2770	67
       0	*	*	*	*	*	*	3557	0	0	

K 68   3203	*	*	2701	*	3166	*	*	2216	2752	*	*	*	*	*	2742	3145	*	*	*	68
       0	*	*	*	*	*	*	3557	0	0	

G 69   2752	*	*	*	*	1427	*	*	*	2155	*	3203	*	*	*	2770	*	*	*	*	69
       0	*	*	*	*	*	*	3557	0	0	

K 70   *	*	*	*	*	*	*	*	0	*	*	*	*	*	*	*	*	*	*	*	70
       0	*	*	*	*	*	*	3557	0	0	

R 71   3145	*	*	3203	*	*	*	*	3166	2770	*	*	*	*	943	*	*	*	*	*	71
       0	*	*	*	*	*	*	3557	0	0	

Q 72   3166	*	*	*	*	*	*	2770	3145	2742	*	*	*	1431	*	3203	*	*	*	*	72
       0	*	*	*	*	*	*	3557	0	0	

L 73   *	*	*	*	*	*	*	2752	*	232	*	*	*	*	*	*	*	*	*	*	73
       0	*	*	*	*	*	*	3557	0	0	

Y 74   2770	*	*	*	*	*	*	*	*	*	2752	*	*	*	*	*	*	*	*	505	74
       0	*	*	*	*	*	*	3557	0	0	

Q 75   2752	*	*	*	*	*	3203	*	*	*	*	*	*	1070	*	*	3145	2701	*	*	75
       0	*	*	*	*	*	*	3557	0	0	

W 76   *	*	*	*	*	*	*	*	*	*	2770	*	*	*	*	3145	*	*	434	*	76
       0	*	*	*	*	*	*	3557	0	0	

L 77   *	*	*	*	1944	*	*	2770	*	753	*	*	*	*	*	*	*	*	*	*	77
       0	*	*	*	*	*	*	3557	0	0	

K 78   *	*	*	*	*	2752	*	*	757	*	*	*	*	2770	*	*	*	3145	*	*	78
       0	*	*	*	*	*	*	3557	0	0	

R 79   *	*	*	*	2752	*	*	*	2184	*	*	*	*	2770	1595	*	2701	*	*	*	79
       0	*	*	*	*	*	*	3557	0	0	

Q 80   *	*	*	3203	*	*	*	*	*	*	*	*	*	584	*	*	2155	*	*	*	80
       584	*	1586	*	*	*	*	3557	0	0	

G 81   *	*	*	*	*	811	*	*	2238	*	*	*	*	*	2197	*	*	*	*	*	81
       0	*	*	*	*	0	*	2876	0	1740	

C 82   2701	2216	3166	3145	*	*	*	2752	*	2742	*	*	*	*	*	*	3203	*	*	*	82
       0	*	*	*	*	*	*	3557	0	0	

K 83   3145	*	*	2742	*	*	*	*	1200	*	*	*	2752	*	*	2701	*	*	*	*	83
       0	*	*	*	*	*	*	3557	0	0	

V 84   *	*	*	*	*	*	*	*	*	*	*	*	2701	*	*	*	*	241	*	*	84
       0	*	*	*	*	*	*	3557	0	0	

E 85   2742	3145	*	1073	*	*	*	2701	*	*	*	*	*	3203	*	*	*	*	*	*	85
       0	*	*	*	*	*	*	3557	0	0	

L 86   *	*	*	*	*	*	*	1430	*	669	*	*	*	*	*	*	*	*	*	*	86
       0	*	*	*	*	*	*	3557	0	0	

E 87   *	*	*	0	*	*	*	*	*	*	*	*	*	*	*	*	*	*	*	*	87
       0	*	*	*	*	*	*	3557	0	0	

P 88   3166	*	*	*	*	*	2752	*	3145	*	*	*	1438	*	*	*	*	2742	*	3203	88
       0	*	*	*	*	*	*	3557	0	0	

Y 89   *	*	*	*	2770	*	*	*	*	*	*	*	3203	*	*	*	*	*	*	425	89
       0	*	*	*	*	*	*	3557	0	0	

L 90   *	*	*	*	2752	*	*	1915	*	770	*	*	*	*	*	*	*	*	*	*	90
       0	*	*	*	*	*	*	3557	0	0	

P 91   *	*	*	*	*	*	*	*	2770	*	*	*	759	*	2701	3203	*	*	*	*	91
       0	*	*	*	*	*	*	3557	0	0	

E 92   2752	*	*	867	*	*	*	2742	*	*	*	*	*	*	*	*	2701	*	*	*	92
       0	*	*	*	*	*	*	3557	0	0	

I 93   *	*	*	*	3166	*	*	950	*	1430	*	*	*	*	*	*	*	*	*	*	93
       0	*	*	*	*	*	*	3557	0	0	

K 94   *	*	*	*	*	*	*	*	1200	*	*	2701	*	1930	*	2752	*	*	*	*	94
       0	*	*	*	*	*	*	3557	0	0	

Q 95   *	*	*	*	*	*	*	*	*	*	*	*	*	232	2752	*	*	*	*	*	95
       0	*	*	*	*	*	*	3557	0	0	

R 96   *	*	*	*	*	*	*	1441	*	*	*	*	*	2752	1049	*	*	*	*	*	96
       0	*	*	*	*	*	*	3557	0	0	

P 97   1434	*	*	*	*	*	*	*	*	*	*	*	667	*	*	*	*	*	*	*	97
       0	*	*	*	*	*	*	3557	0	0	

D 98   *	*	0	*	*	*	*	*	*	*	*	*	*	*	*	*	*	*	*	*	98
       0	*	*	*	*	*	*	3557	0	0	

I 99   *	*	*	*	*	*	*	962	*	2155	*	*	*	*	*	*	*	1930	*	*	99
       0	*	*	*	*	*	*	3557	0	0	

L 100  *	*	*	*	3203	*	*	*	*	1070	2701	*	*	*	*	*	*	*	3145	2752	100
       0	*	*	*	*	*	*	3557	0	0	

V 101  2701	*	*	*	*	*	*	2770	*	2742	*	*	*	*	*	*	*	862	*	*	101
       0	*	*	*	*	*	*	3557	0	0	

N 102  *	*	*	*	*	*	*	*	*	*	*	867	*	*	1722	2752	*	*	*	*	102
       0	*	*	*	*	*	*	3557	0	0	

D 103  *	*	1179	*	*	3203	*	2701	2742	*	*	2770	*	*	*	*	*	*	*	*	103
       0	*	*	*	*	*	*	3557	0	0	

K 104  2752	*	2742	*	*	*	*	*	1053	*	*	3203	*	*	*	*	3166	*	*	*	104
       521	1722	*	1585	585	*	*	3557	1674	0	

L 105  *	*	*	*	*	*	*	3166	*	1171	*	*	*	*	*	*	2752	2742	*	2770	105
       0	*	*	*	*	*	*	3557	0	0	

A 106  505	*	*	*	*	*	*	*	*	*	*	*	*	*	*	*	*	1761	*	*	106
       0	*	*	*	*	*	*	3557	0	0	

I 107  *	*	*	*	*	*	*	1073	*	2174	*	*	*	*	*	*	*	1722	*	*	107
       0	*	*	*	*	*	*	3557	0	0	

E 108  *	*	*	0	*	*	*	*	*	*	*	*	*	*	*	*	*	*	*	*	108
       0	*	*	*	*	*	*	3557	0	0	

Y 109  *	*	*	*	2752	*	*	2155	*	2770	*	*	*	*	*	*	*	3203	*	1427	109
       0	*	*	*	*	*	*	3557	0	0	

Q 110  *	*	*	*	*	*	*	*	*	*	*	*	*	0	*	*	*	*	*	*	110
       0	*	*	*	*	*	*	3557	0	0	

C 111  *	505	*	*	*	*	*	*	*	*	*	*	*	*	2752	*	*	*	*	2770	111
       0	*	*	*	*	*	*	3557	0	0	

S 112  2701	*	*	*	*	*	*	*	*	*	*	*	*	*	*	241	*	*	*	*	112
       0	*	*	*	*	*	*	3557	0	0	

P 113  *	*	*	*	*	*	3166	*	*	*	*	*	1195	*	*	1747	2701	*	*	*	113
       0	*	*	*	*	*	*	3557	0	0	

L 114  *	*	*	*	*	*	*	1735	*	859	*	*	*	*	*	*	*	2752	*	*	114
       0	*	*	*	*	*	*	3557	0	0	

P 115  2701	*	*	*	*	*	*	*	*	*	*	*	445	*	*	3166	*	*	*	*	115
       0	*	*	*	*	*	*	3557	0	0	

Y 116  *	*	*	*	*	*	*	2752	*	2742	3166	*	2701	3203	*	*	*	3145	*	2216	116
       0	*	*	*	*	*	*	3557	0	0	

K 117  *	*	2701	3145	*	*	*	*	1200	*	*	*	*	2742	*	2752	*	*	*	*	117
       0	*	*	*	*	*	*	3557	0	0	

E 118  *	*	*	1448	*	*	*	*	*	*	*	*	*	2770	2155	*	*	1930	*	*	118
       0	*	*	*	*	*	*	3557	0	0	

L 119  *	*	*	*	2701	*	*	1756	*	1316	2752	*	*	*	*	*	*	*	*	*	119
       0	*	*	*	*	*	*	3557	0	0	

K 120  *	*	*	*	*	*	*	2752	859	2770	*	*	*	2701	*	*	*	*	*	*	120
       0	*	*	*	*	*	*	3557	0	0	

K 121  *	*	*	2184	*	*	*	*	1044	*	*	*	*	1761	*	*	*	*	*	*	121
       0	*	*	*	*	*	*	3557	0	0	

R 122  *	*	*	*	*	*	*	*	*	*	*	*	*	*	0	*	*	*	*	*	122
       0	*	*	*	*	*	*	3557	0	0	

T 123  *	*	*	*	*	*	*	*	*	*	*	*	*	*	*	3203	166	*	*	*	123
       0	*	*	*	*	*	*	3557	0	0	

E 124  *	*	2742	763	*	*	*	*	3145	*	2752	*	*	*	*	*	*	*	*	*	124
       0	*	*	*	*	*	*	3557	0	0	

G 125  3145	*	2752	*	*	673	*	*	*	*	*	3166	*	*	*	*	*	*	*	*	125
       0	*	*	*	*	*	*	3557	0	0	

Y 126  *	*	*	*	2701	*	*	*	*	2770	*	*	*	*	*	*	*	*	*	515	126
       0	*	*	*	*	*	*	3557	0	0	

K 127  *	*	*	*	*	*	*	*	948	2752	*	*	*	2155	3203	*	*	*	*	*	127
       0	*	*	*	*	*	*	3557	0	0	

S 128  *	*	*	3145	*	*	*	*	2770	*	*	*	*	2701	2742	1618	*	3166	*	*	128
       0	*	*	*	*	*	*	3557	0	0	

M 129  2742	*	*	2701	*	*	3166	2752	3145	*	2216	*	*	3203	*	*	*	*	*	*	129
       0	*	*	*	*	*	*	3557	0	0	

G 130  *	*	*	*	*	0	*	*	*	*	*	*	*	*	*	*	*	*	*	*	130
       0	*	*	*	*	*	*	3557	0	0	

Y 131  *	*	*	*	3166	*	*	1722	*	2752	*	*	*	*	*	*	*	*	*	1195	131
       0	*	*	*	*	*	*	3557	0	0	

K 132  *	*	*	2752	*	*	*	2701	2216	*	*	*	3145	3203	*	*	3166	*	*	2742	132
       0	*	*	*	*	*	*	3557	0	0	

V 133  *	*	*	*	*	*	*	*	*	*	*	*	1722	*	*	*	*	521	*	*	133
       0	*	*	*	*	*	*	3557	0	0	

L 134  *	*	*	*	*	*	2752	2742	*	1792	*	*	*	2701	3145	2770	*	*	*	*	134
       0	*	*	*	*	*	*	3557	0	0	

W 135  *	*	*	*	*	*	*	*	*	*	*	*	*	*	*	*	*	*	0	*	135
       0	*	*	*	*	*	*	3557	0	0	

L 136  *	*	*	*	*	*	*	1726	*	867	*	*	*	*	*	*	*	2742	*	*	136
       0	*	*	*	*	*	*	3557	0	0	

L 137  *	*	*	*	*	*	*	*	*	445	1915	*	*	*	*	*	*	*	*	*	137
       0	*	*	*	*	*	*	3557	0	0	

G 138  *	*	*	*	*	229	*	*	*	*	*	2770	*	*	*	*	*	*	*	*	138
       0	*	*	*	*	*	*	3557	0	0	

Q 139  *	*	2770	*	*	2742	*	*	*	*	*	*	*	1194	3145	*	*	*	*	2701	139
       0	*	*	*	*	*	*	3557	0	0	

K 140  *	*	3166	*	*	*	*	*	1785	*	*	2742	*	*	*	2701	2752	2770	*	*	140
       0	*	*	*	*	*	*	3557	0	0	

L 141  *	*	2770	*	*	*	*	2752	*	1316	*	*	*	*	1722	*	*	*	*	*	141
       0	*	*	*	*	*	*	3557	0	0	

W 142  *	*	*	*	*	*	*	*	2752	1722	*	*	*	*	*	*	*	*	1316	2770	142
       0	*	*	*	*	*	*	3557	0	0	

L 143  *	2770	*	*	*	*	*	*	1726	1316	*	2742	*	*	*	*	*	*	*	*	143
       0	*	*	*	*	*	*	3557	0	0	

R 144  *	*	*	2752	*	*	2770	*	2184	*	*	3145	*	*	1427	*	*	*	*	*	144
       0	*	*	*	*	*	*	3557	0	0	

T 145  *	*	3166	1954	*	*	*	*	2752	*	*	2770	*	*	*	*	1576	*	*	*	145
       848	1747	2770	1003	997	*	*	3557	1714	0	

S 146  2481	*	*	*	*	*	2933	*	*	*	*	*	*	2959	2987	1930	2533	*	*	*	146
       0	*	*	*	*	0	*	3199	0	1000	

L 147  *	*	*	*	2742	*	*	3166	2770	1189	*	*	*	*	*	2701	*	*	*	*	147
       229	*	2770	*	*	*	*	3557	0	0	

T 148  *	*	*	*	*	*	2533	*	*	*	*	*	*	*	*	2481	626	*	*	*	148
       0	*	*	*	*	*	0	3199	0	1000	

F 149  2933	*	*	2959	1175	*	*	2545	*	*	*	*	*	*	2987	*	*	*	*	*	149
       0	*	*	*	*	0	*	3199	0	1000	

L 150  *	*	*	*	2752	*	*	*	*	1316	*	*	*	*	2742	*	*	2770	*	2701	150
       0	*	*	*	*	*	*	3557	0	0	

Q 151  *	*	*	*	*	*	*	*	2770	2742	*	*	*	507	*	*	*	*	*	*	151
       0	*	*	*	*	*	*	3557	0	0	

Q 152  *	*	*	*	2770	*	*	*	2155	2701	*	*	*	1074	*	*	*	*	*	*	152
       0	*	*	*	*	*	*	3557	0	0	

S 153  2752	*	*	*	*	3203	*	*	*	*	*	1954	*	3145	*	1427	*	*	*	*	153
       0	*	*	*	*	*	*	3557	0	0	

F 154  *	*	*	*	766	*	2770	*	*	3166	*	*	*	*	*	*	2701	*	*	*	154
       0	*	*	*	*	*	*	3557	0	0	

F 155  *	*	*	2742	1438	*	*	2752	*	2174	*	*	*	*	*	*	*	3166	*	*	155
       0	*	*	*	*	*	*	3557	0	0	

Y 156  *	*	*	*	*	*	1735	*	*	*	*	*	*	2752	*	*	*	*	2742	1316	156
       0	*	*	*	*	*	*	3557	0	0	

F 157  *	*	*	*	862	*	*	*	*	2742	*	*	*	*	*	2770	*	*	2701	*	157
       0	*	*	*	*	*	*	3557	0	0	

S 158  2742	*	*	2752	*	*	*	*	*	2770	*	*	*	2701	*	1316	*	*	*	*	158
       0	*	*	*	*	*	*	3557	0	0	

F 159  *	*	*	3166	1438	*	*	*	*	2742	*	*	*	1960	*	3145	*	*	*	*	159
       0	*	*	*	*	*	*	3557	0	0	

I 160  *	2742	*	*	*	*	*	1438	2752	*	*	2184	*	*	*	3145	*	*	*	*	160
       0	*	*	*	*	*	*	3557	0	0	

N 161  *	*	*	*	*	*	*	*	2742	1935	3203	1438	*	*	3166	*	*	*	*	*	161
       0	*	*	*	*	*	*	3557	0	0	

G 162  2701	*	2742	*	*	862	*	*	*	*	*	*	2770	*	*	*	*	*	*	*	162
       0	*	*	*	*	*	*	3557	0	0	

F 163  *	*	*	*	1316	*	*	2770	*	*	*	*	2742	*	*	2701	*	*	*	2752	163
       0	*	*	*	*	*	*	3557	0	0	

Y 164  *	*	*	*	*	*	1935	*	*	*	*	*	2701	*	*	*	2770	*	*	1191	164
       0	*	*	*	*	*	*	3557	0	0	

Y 165  *	*	*	2742	2752	*	*	*	*	3145	*	*	*	*	2770	*	*	3203	*	1583	165
       0	*	*	*	*	*	*	3557	0	0	

W 166  *	*	*	*	*	*	2742	*	2770	*	*	*	*	*	2701	*	*	*	862	*	166
       0	*	*	*	*	*	*	3557	0	0	

E 167  *	*	*	848	*	*	2752	*	*	1756	*	*	*	*	*	*	*	*	*	*	167
       0	*	*	*	*	*	*	3557	0	0	

L 168  *	*	*	*	*	*	1756	*	*	848	*	*	*	*	*	*	*	*	*	2752	168
       0	*	*	*	*	*	*	3557	0	0	

D 169  *	*	1316	*	*	*	*	2701	*	2742	*	*	*	*	*	2752	2770	*	*	*	169
       0	*	*	*	*	*	*	3557	0	0	

F 170  1935	2701	*	*	1614	*	*	*	3203	*	*	*	*	*	2742	*	*	*	*	*	170
       0	*	*	*	*	*	*	3557	0	0	

Y 171  3145	*	*	3203	*	*	*	*	3166	*	*	2770	*	*	*	2752	*	*	*	1427	171
       0	*	*	*	*	*	*	3557	0	0	

A 172  1771	2701	2752	*	2742	*	*	*	3203	2770	*	*	*	*	*	*	*	*	*	*	172
       0	*	*	*	*	*	*	3557	0	0	

Q 173  *	2742	*	2770	*	*	*	*	2752	*	*	3145	2701	1792	*	*	*	*	*	*	173
       0	*	*	*	*	*	*	3557	0	0	

K 174  *	*	*	2701	*	*	*	2752	1614	3145	*	*	2742	*	*	*	*	3203	*	*	174
       0	*	*	*	*	*	*	3557	0	0	

T 175  *	*	*	*	*	*	*	*	2770	2174	3166	*	*	*	2701	*	1448	*	*	*	175
       232	*	2752	*	*	*	*	3557	0	0	

R 176  *	*	*	*	*	*	*	*	*	*	*	*	*	2556	608	2522	*	*	*	*	176
       0	*	*	*	*	*	0	3209	0	1000	

L 177  *	*	*	*	*	*	*	2556	*	618	*	*	*	*	*	2487	*	*	*	*	177
       0	*	*	*	*	0	*	3209	0	1000	

K 178  *	*	*	*	2701	*	*	*	859	*	2770	*	*	*	*	*	2752	*	*	*	178
       0	*	*	*	*	*	*	3557	0	0	

L 179  *	*	*	*	2742	*	*	*	*	1431	2770	*	*	*	*	3166	*	*	*	2174	179
       0	*	*	*	*	*	*	3557	0	0	

L 180  *	*	*	*	1756	*	*	*	*	1316	*	*	*	*	2701	*	*	*	*	2752	180
       0	*	*	*	*	*	*	3557	0	0	

I 181  *	*	*	*	*	*	*	1316	*	2701	*	*	*	2770	*	*	2742	*	*	2752	181
       0	*	*	*	*	*	*	3557	0	0	

H 182  *	*	*	*	*	*	1179	*	*	2742	*	*	*	2770	*	2701	*	*	*	3203	182
       0	*	*	*	*	*	*	3557	0	0	

E 183  *	*	*	1771	*	*	2701	2770	*	2752	*	*	*	3203	*	2742	*	*	*	*	183
       0	*	*	*	*	*	*	3557	0	0	

D 184  *	*	1316	*	*	*	*	2701	*	*	*	2742	*	2770	*	*	2752	*	*	*	184
       0	*	*	*	*	*	*	3557	0	0	

L 185  *	*	*	*	2752	*	*	1722	*	1316	*	*	*	*	*	*	*	*	*	2770	185
       0	*	*	*	*	*	*	3557	0	0	

R 186  *	*	*	2752	3145	*	*	*	*	2770	*	*	2701	*	1792	*	2742	*	*	*	186
       0	*	*	*	*	*	*	3557	0	0	

G 187  *	*	*	*	2701	867	*	*	2752	*	*	*	2742	*	*	*	*	*	*	*	187
       0	*	*	*	*	*	*	3557	0	0	

K 188  *	*	*	*	*	1761	*	2742	1316	*	*	*	*	*	*	*	*	*	*	2701	188
       0	*	*	*	*	*	*	3557	0	0	

H 189  *	*	*	*	*	*	2216	3166	*	3203	*	2752	*	*	*	2742	2701	3145	*	*	189
       0	*	*	*	*	*	*	3557	0	0	

K 190  *	*	*	*	*	*	3203	3166	2216	2742	*	2701	*	*	2752	3145	*	*	*	*	190
       0	*	*	*	*	*	*	3557	0	0	

Y 191  *	*	*	*	2752	*	2701	*	*	*	*	*	*	*	*	*	2742	*	*	867	191
       0	*	*	*	*	*	*	3557	0	0	

L 192  *	*	*	*	2752	*	*	*	2742	1771	*	*	*	3203	*	2701	*	2770	*	*	192
       0	*	*	*	*	*	*	3557	0	0	

A 193  1459	*	*	*	*	*	*	3203	*	*	*	*	*	3166	*	*	1930	*	*	2701	193
       0	*	*	*	*	*	*	3557	0	0	

S 194  *	*	*	1954	*	*	*	*	2174	2742	*	*	*	*	*	1431	*	*	*	*	194
       0	*	*	*	*	*	*	3557	0	0	

E 195  2742	*	*	1194	*	*	*	*	2770	*	*	*	*	*	*	2701	3145	*	*	*	195
       0	*	*	*	*	*	*	3557	0	0	

V 196  *	*	*	*	3203	*	*	2155	*	*	2752	*	*	*	2770	*	*	1427	*	*	196
       0	*	*	*	*	*	*	3557	0	0	

S 197  *	*	*	*	*	*	*	*	2752	2742	*	2770	3166	2701	*	1785	*	*	*	*	197
       0	*	*	*	*	*	*	3557	0	0	

F 198  2770	*	*	*	1606	*	*	*	2742	3145	*	*	*	*	*	*	2701	*	*	3203	198
       0	*	*	*	*	*	*	3557	0	0	

G 199  *	*	3145	2742	*	1792	*	2701	2770	*	*	*	*	*	*	2752	*	*	*	*	199
       0	*	*	*	*	*	*	3557	0	0	

I 200  *	*	*	3166	*	*	3145	2216	2742	*	*	*	2701	3203	*	2752	*	*	*	*	200
       0	*	*	*	*	*	*	3557	0	0	

I 201  2742	*	*	*	*	2184	*	1438	2752	*	*	3145	*	*	*	*	*	*	*	*	201
       173	*	3145	*	*	*	*	3557	0	0	

H 202  2588	*	*	2639	*	*	1275	*	*	*	*	*	*	*	2944	2942	*	*	*	*	202
       0	*	*	*	*	0	*	3377	0	1000	

L 203  *	*	*	*	*	*	*	3145	*	774	*	*	2752	*	2701	*	*	*	*	*	203
       0	*	*	*	*	*	*	3557	0	0	

M 204  2701	*	*	*	2770	*	*	3166	*	3203	1599	2742	*	*	*	*	*	*	*	*	204
       0	*	*	*	*	*	*	3557	0	0	

E 205  *	*	*	1316	*	2701	*	*	*	*	*	1761	*	2742	*	*	*	*	*	*	205
       0	*	*	*	*	*	*	3557	0	0	

E 206  2701	*	*	1459	*	*	*	3203	*	*	3145	*	*	3166	*	*	2742	*	*	*	206
       0	*	*	*	*	*	*	3557	0	0	

F 207  2770	*	*	*	1595	2701	*	*	*	2184	*	*	*	*	*	*	*	*	2752	*	207
       0	*	*	*	*	*	*	3557	0	0	

R 208  *	*	2701	*	*	*	*	*	2752	*	*	*	2770	2742	1316	*	*	*	*	*	208
       0	*	*	*	*	*	*	3557	0	0	

L 209  *	2770	2742	*	*	*	*	*	*	848	*	*	*	2752	*	*	*	*	*	*	209
       0	*	*	*	*	*	*	3557	0	0	

P 210  *	*	2770	*	2701	*	*	*	2752	*	*	*	1316	*	*	*	*	*	2742	*	210
       0	*	*	*	*	*	*	3557	0	0	

Y 211  *	*	*	*	1915	*	*	2752	*	*	*	*	*	*	*	*	*	2742	*	1195	211
       0	*	*	*	*	*	*	3557	0	0	

H 212  2752	*	*	*	*	*	2216	*	3203	3166	*	*	*	3145	*	*	2701	*	*	2742	212
       0	*	*	*	*	*	*	3557	0	0	

R 213  2770	*	*	2701	*	*	*	*	*	*	*	*	2742	3145	1618	3166	*	*	*	*	213
       0	*	*	*	*	*	*	3557	0	0	

Q 214  *	*	*	3145	*	*	*	2752	*	*	*	*	2701	1792	*	2742	*	2770	*	*	214
       0	*	*	*	*	*	*	3557	0	0	

K 215  *	*	*	*	*	*	*	1935	1176	2742	*	*	*	*	*	*	*	*	*	2770	215
       0	*	*	*	*	*	*	3557	0	0	

K 216  *	*	*	*	*	*	*	3203	1455	2155	*	*	2701	*	*	*	2752	*	*	*	216
       0	*	*	*	*	*	*	3557	0	0	

L 217  *	*	*	*	*	*	*	*	*	1614	*	*	2742	*	2752	1930	*	*	*	3145	217
       0	*	*	*	*	*	*	3557	0	0	

H 218  *	*	*	*	*	*	1074	2701	*	*	*	*	*	*	*	1945	3166	*	*	*	218
       0	*	*	*	*	*	*	3557	0	0	

K 219  2752	*	*	2742	3203	*	*	3166	2216	*	*	*	*	2701	*	*	*	*	*	3145	219
       0	*	*	*	*	*	*	3557	0	0	

Y 220  *	*	*	*	2770	*	*	*	*	*	*	*	3166	3145	*	2742	3203	*	*	1431	220
       0	*	*	*	*	*	*	3557	0	0	

V 221  2770	*	*	*	*	*	*	*	3145	1938	*	*	*	*	*	2701	*	1618	*	*	221
       0	*	*	*	*	*	*	3557	0	0	

I 222  *	*	*	*	*	2701	*	1614	1935	*	*	*	2742	*	*	3203	*	*	*	*	222
       0	*	*	*	*	*	*	3557	0	0	

N 223  *	*	*	3203	*	*	*	*	*	*	3145	2216	*	*	2752	2742	*	3166	2701	*	223
       229	*	2770	*	*	*	*	3557	0	0	

D 224  *	*	535	*	*	*	*	*	*	*	*	*	*	*	*	*	1689	*	*	*	224
       0	*	*	*	*	*	0	3199	0	1000	

K 225  2533	*	*	*	*	*	*	*	1335	2959	*	*	*	*	2545	*	*	2933	*	*	225
       0	*	*	*	*	0	*	3199	0	1000	

Q 226  2701	*	3203	2752	*	*	*	*	3166	*	*	3145	*	2216	*	*	*	*	2742	*	226
       0	*	*	*	*	*	*	3557	0	0	

L 227  *	*	*	*	*	*	*	1930	*	759	*	*	*	*	*	*	*	*	*	2770	227
       0	*	*	*	*	*	*	3557	0	0	

I 228  3166	3203	*	2752	*	*	2701	2216	*	*	*	*	*	*	*	3145	2742	*	*	*	228
       0	*	*	*	*	*	*	3557	0	0	

R 229  *	*	*	3166	*	*	*	*	1945	*	*	*	*	2742	1061	*	*	*	*	*	229
       0	*	*	*	*	*	*	3557	0	0	

Y 230  *	*	*	*	1915	*	*	*	2742	*	*	*	*	2752	3145	*	*	*	*	1626	230
       0	*	*	*	*	*	*	3557	0	0	

I 231  *	2770	*	*	*	*	*	1316	1747	*	*	*	*	*	2701	*	*	*	*	*	231
       0	*	*	*	*	*	*	3557	0	0	

R 232  *	*	*	*	*	*	2701	2752	*	*	*	*	*	1930	1200	*	*	*	*	*	232
       0	*	*	*	*	*	*	3557	0	0	

W 233  *	2752	*	*	*	*	*	*	2701	*	*	*	*	3203	2155	*	*	*	1455	*	233
       0	*	*	*	*	*	*	3557	0	0	

Q 234  3145	*	*	*	2752	*	*	*	*	*	*	*	2701	1200	2742	*	*	*	*	*	234
       0	*	*	*	*	*	*	3557	0	0	

L 235  *	*	*	*	2742	*	2701	*	*	1316	*	2770	*	*	*	*	*	*	*	2752	235
       0	*	*	*	*	*	*	3557	0	0	

Y 236  *	*	*	*	*	*	*	*	*	3145	*	*	*	2742	2701	2770	*	*	*	1194	236
       0	*	*	*	*	*	*	3557	0	0	

Y 237  1935	*	*	*	2701	*	*	*	*	*	*	*	*	*	*	*	*	2770	*	1191	237
       0	*	*	*	*	*	*	3557	0	0	

L 238  *	3166	*	*	*	*	*	*	2752	2216	*	2701	2742	3203	3145	*	*	*	*	*	238
       0	*	*	*	*	*	*	3557	0	0	

S 239  *	*	*	2770	2752	*	3145	2742	*	*	*	3203	*	*	*	1583	*	*	*	*	239
       0	*	*	*	*	*	*	3557	0	0	

P 240  *	*	*	*	*	*	*	*	1726	3203	*	*	763	*	*	*	*	*	*	*	240
       0	*	*	*	*	*	*	3557	0	0	

K 241  *	*	*	2701	3203	*	*	*	1179	*	*	*	*	*	*	*	2770	*	*	2742	241
       0	*	*	*	*	*	*	3557	0	0	

W 242  *	*	*	*	*	*	2752	*	*	2770	*	*	2742	*	*	*	2701	*	1316	*	242
       0	*	*	*	*	*	*	3557	0	0	

S 243  *	*	*	*	*	2752	*	*	*	2155	3203	2701	*	*	*	1455	*	*	*	*	243
       0	*	*	*	*	*	*	3557	0	0	

R 244  2770	*	*	*	*	*	*	*	2184	*	*	*	2742	2752	1576	*	*	*	*	*	244
       234	2742	*	2000	415	*	*	3557	1000	0	

F 245  *	*	*	3203	1448	*	*	*	*	1915	2770	*	*	*	3145	*	*	*	*	*	245
       0	*	*	*	*	*	*	3557	0	0	

Q 246  *	*	*	*	*	*	*	*	*	*	2752	*	*	859	2701	*	*	*	*	2770	246
       0	*	*	*	*	*	*	3557	0	0	

Q 247  3203	*	*	2155	*	*	*	*	*	2701	*	*	*	1459	*	2742	*	*	*	*	247
       0	*	*	*	*	*	*	3557	0	0	

K 248  *	*	*	3203	*	*	*	*	1179	1735	*	*	*	*	*	*	*	*	2742	*	248
       0	*	*	*	*	*	*	3557	0	0	

L 249  2174	*	*	*	2701	*	*	*	*	1448	*	*	*	2770	*	*	*	*	*	3166	249
       0	*	*	*	*	*	*	3557	0	0	

Y 250  *	*	*	*	*	*	*	*	*	2770	*	*	*	*	*	*	*	*	*	229	250
       0	*	*	*	*	*	*	3557	0	0	

E 251  *	*	*	1427	*	*	*	*	*	3145	*	*	*	2184	*	2752	2770	*	*	*	251
       0	*	*	*	*	*	*	3557	0	0	

K 252  2752	*	2770	*	*	*	*	*	1595	*	*	*	*	2742	3166	3145	*	*	*	*	252
       0	*	*	*	*	*	*	3557	0	0	

G 253  *	*	*	*	*	862	*	*	*	*	*	2742	*	2770	2701	*	*	*	*	*	253
       0	*	*	*	*	*	*	3557	0	0	

E 254  *	*	*	1200	*	*	*	*	*	2742	*	*	*	2701	*	*	*	*	*	1935	254
       0	*	*	*	*	*	*	3557	0	0	

N 255  *	*	*	*	*	*	2742	*	*	*	*	1316	*	*	*	*	2701	2770	*	2752	255
       0	*	*	*	*	*	*	3557	0	0	

L 256  *	*	*	*	*	*	*	3203	*	1179	*	*	1722	*	*	*	*	2770	*	*	256
       0	*	*	*	*	*	*	3557	0	0	

L 257  *	*	*	*	2701	*	2752	*	*	1316	*	*	*	2742	*	*	*	*	*	2770	257
       166	*	3203	*	*	*	*	3557	0	0	

N 258  *	*	*	*	*	*	*	*	*	2626	2897	1418	*	*	*	2576	*	*	*	2628	258
       0	*	*	*	*	*	0	3399	0	1000	

L 259  *	*	*	*	1601	*	*	*	*	971	*	*	*	*	*	*	*	*	*	2643	259
       503	*	1764	*	*	*	0	3399	0	1000	

P 260  *	*	*	*	*	*	*	*	*	2163	*	*	779	*	*	*	2367	*	*	*	260
       364	2163	*	0	*	*	0	2773	1000	2084	

K 261  *	*	*	*	2367	*	*	2200	1453	*	*	*	*	*	*	*	2163	*	*	*	261
       0	*	*	*	*	*	0	2773	0	2084	

E 262  *	*	*	0	*	*	*	*	*	*	*	*	*	*	*	*	*	*	*	*	262
       0	*	*	*	*	*	0	2773	0	2084	

I 263  2200	*	*	*	*	*	*	1453	*	*	*	*	*	*	2367	*	*	2163	*	*	263
       0	*	*	*	*	0	*	2773	0	2084	

G 264  *	*	*	*	2701	962	*	*	*	*	*	*	*	*	*	3166	2174	*	*	*	264
       0	*	*	*	*	*	*	3557	0	0	

V 265  *	*	*	*	3166	*	*	*	*	*	*	*	*	*	*	*	3145	1431	2742	1970	265
       0	*	*	*	*	*	*	3557	0	0	

P 266  *	*	1935	*	*	3203	*	1954	*	*	*	*	1427	*	*	*	*	*	*	*	266
       361	*	2174	*	*	*	*	3557	0	0	

F 267  2644	*	*	*	1815	*	*	*	*	2426	*	*	*	*	*	2450	*	2422	*	*	267
       0	*	*	*	*	*	0	3162	0	1477	

P 268  *	*	*	2426	*	*	*	*	2450	*	*	*	1170	*	2422	*	*	*	*	*	268
       0	*	*	*	*	1012	988	3162	0	1477	

E 269  *	*	*	1291	*	2604	*	*	2583	1943	*	*	*	*	*	*	*	*	*	*	269
       201	*	2942	*	*	*	0	3377	0	1000	

Q 270  *	*	*	*	*	1529	2450	*	*	*	*	*	*	1088	*	*	*	*	*	*	270
       0	*	*	*	*	*	0	3162	0	1477	

I 271  2422	*	*	2450	2426	*	*	1815	*	2644	*	*	*	*	*	*	*	*	*	*	271
       0	*	*	*	*	*	0	3162	0	1477	

Y 272  *	*	*	*	*	*	*	*	*	2426	*	2644	*	*	*	*	*	2422	2450	1815	272
       0	*	*	*	*	*	0	3162	0	1477	

V 273  *	*	*	*	2422	*	*	2472	*	2644	*	*	*	*	*	*	*	1080	*	*	273
       0	*	*	*	*	1012	988	3162	0	1477	

K 274  2604	*	*	2639	*	*	*	2588	1401	2944	*	*	*	*	*	*	*	*	*	*	274
       0	*	*	*	*	0	*	3377	0	1000	

T 275  3145	*	*	2184	*	*	*	*	*	*	*	2770	*	*	*	2701	1448	*	*	*	275
       0	*	*	*	*	*	*	3557	0	0	

P 276  *	*	*	*	3145	*	2770	*	*	*	*	*	943	*	*	*	*	3166	3203	*	276
       0	*	*	*	*	*	*	3557	0	0	

Y 277  2752	*	*	*	3166	*	*	*	*	*	*	*	2770	*	*	*	2742	2701	*	1785	277
       0	*	*	*	*	*	*	3557	0	0	

P 278  *	*	3166	*	2701	*	*	2770	*	*	*	*	1785	*	*	*	*	2752	*	2742	278
       0	*	*	*	*	*	*	3557	0	0	

E 279  *	*	3166	1459	*	*	*	*	*	2742	*	*	*	2174	*	*	*	2701	*	*	279
       0	*	*	*	*	*	*	3557	0	0	

W 280  *	*	*	3166	*	*	*	3203	*	*	*	*	*	*	*	*	*	*	359	*	280
       0	*	*	*	*	*	*	3557	0	0	

Q 281  *	*	*	*	*	*	*	3166	*	*	*	*	*	584	2174	*	*	*	*	*	281
       0	*	*	*	*	*	*	3557	0	0	

P 282  *	*	*	*	2752	2701	*	*	*	2770	*	*	1316	*	*	2742	*	*	*	*	282
       0	*	*	*	*	*	*	3557	0	0	

Q 283  *	*	2752	*	2701	*	*	3203	*	3166	*	*	*	2216	*	*	*	3145	2742	*	283
       0	*	*	*	*	*	*	3557	0	0	

L 284  *	*	*	*	*	*	3166	2742	*	1431	*	*	*	3145	*	*	*	1970	*	*	284
       170	*	3166	*	*	*	*	3557	0	0	

D 285  *	*	2042	*	*	2965	*	*	*	2610	*	*	*	*	*	2926	*	*	2617	2549	285
       488	*	1800	*	*	*	0	3405	0	1000	

E 286  *	2213	*	1458	*	*	*	*	*	2153	*	*	*	*	*	2355	*	*	*	*	286
       0	*	*	*	*	1319	739	2807	0	2022	

L 287  *	*	*	*	2401	*	2459	*	*	1814	*	*	*	*	*	2626	2456	*	*	*	287
       0	*	*	*	*	0	*	3193	0	1421	

K 288  *	*	*	*	2752	3145	*	*	1792	*	2701	*	*	*	*	*	*	2742	2770	*	288
       0	*	*	*	*	*	*	3557	0	0	

F 289  *	*	*	*	862	*	*	2742	*	2770	*	*	*	*	*	*	2701	*	*	*	289
       0	*	*	*	*	*	*	3557	0	0	

K 290  *	3145	2701	2742	3203	*	*	*	2216	*	*	2752	*	*	*	*	3166	*	*	*	290
       0	*	*	*	*	*	*	3557	0	0	

Q 291  *	*	*	*	*	*	*	*	*	2701	2752	2770	*	1316	2742	*	*	*	*	*	291
       0	*	*	*	*	*	*	3557	0	0	

I 292  *	*	*	*	*	1735	*	1316	*	2752	*	*	*	2742	*	*	*	*	*	*	292
       0	*	*	*	*	*	*	3557	0	0	

K 293  *	*	*	1960	*	2701	*	*	1185	*	*	*	2742	*	*	*	*	*	*	*	293
       0	*	*	*	*	*	*	3557	0	0	

K 294  *	*	*	*	*	3145	*	*	1431	2742	*	*	*	2184	*	2770	*	*	*	*	294
       0	*	*	*	*	*	*	3557	0	0	

N 295  *	*	3203	*	*	2752	*	*	2770	*	2742	1771	*	*	2701	*	*	*	*	*	295
       0	*	*	*	*	*	*	3557	0	0	

L 296  1722	*	2752	*	*	*	*	3166	*	1195	*	*	*	*	*	*	*	*	*	*	296
       0	*	*	*	*	*	*	3557	0	0	

T 297  *	*	*	*	*	*	*	*	*	*	*	3166	2701	*	3145	2742	1618	2770	*	*	297
       0	*	*	*	*	*	*	3557	0	0	

F 298  *	*	*	*	1448	*	*	2701	*	3166	*	2770	3145	*	*	3203	*	*	*	*	298
       0	*	*	*	*	*	*	3557	0	0	

Y 299  *	*	2770	*	*	*	*	*	*	*	*	*	2742	*	2701	2752	*	*	*	1316	299
       0	*	*	*	*	*	*	3557	0	0	

Y 300  *	*	*	2752	2701	*	*	*	*	2742	*	2770	*	*	*	*	*	*	*	1316	300
       0	*	*	*	*	*	*	3557	0	0	

E 301  *	*	*	1179	*	*	*	*	*	1756	*	*	*	3203	*	2701	*	*	*	*	301
       0	*	*	*	*	*	*	3557	0	0	

N 302  2701	2752	*	*	*	*	3203	*	*	*	*	1614	*	*	*	3145	2742	*	*	*	302
       0	*	*	*	*	*	*	3557	0	0	

F 303  *	*	*	*	862	*	*	*	*	*	*	*	*	*	*	*	*	1722	*	2770	303
       0	*	*	*	*	*	*	3557	0	0	

L 304  *	*	*	*	2770	*	*	*	3145	663	*	*	*	*	*	*	*	*	*	3203	304
       0	*	*	*	*	*	*	3557	0	0	

K 305  *	*	*	2752	*	*	*	3166	2216	*	*	*	*	2701	2742	*	3203	3145	*	*	305
       0	*	*	*	*	*	*	3557	0	0	

Y 306  *	*	*	*	*	*	*	*	2752	2770	*	3166	*	2701	*	2742	*	*	*	1785	306
       0	*	*	*	*	*	*	3557	0	0	

F 307  *	2701	*	*	1065	*	*	*	2770	*	*	*	*	*	*	*	*	*	*	2174	307
       0	*	*	*	*	*	*	3557	0	0	

Q 308  *	*	*	*	*	*	*	*	1274	*	*	*	*	770	*	*	*	*	*	*	308
       170	*	3166	*	*	*	*	3557	0	0	

S 309  *	*	*	*	2652	*	*	*	1946	2549	*	*	*	*	*	1285	*	*	*	*	309
       0	*	*	*	*	*	0	3405	0	1000	

I 310  *	*	*	2926	*	*	2549	2042	*	*	*	2965	*	2610	*	*	*	2617	*	*	310
       0	*	*	*	*	*	0	3405	0	1000	

V 311  *	*	*	*	*	*	*	2549	2926	*	*	*	2965	*	2610	*	*	1301	*	*	311
       0	*	*	*	*	0	*	3405	0	1000	

Q 312  2770	*	3145	*	*	*	2701	2742	*	*	*	*	*	1792	*	*	2752	*	*	*	312
       0	*	*	*	*	*	*	3557	0	0	

N 313  *	*	*	*	2742	*	*	*	3145	2770	*	1176	*	2752	*	*	*	*	*	*	313
       0	*	*	*	*	*	*	3557	0	0	

K 314  *	*	3203	2770	*	*	*	2752	1044	*	*	*	*	*	*	3166	*	*	*	*	314
       0	*	*	*	*	*	*	3557	0	0	

S 315  *	*	*	*	3166	*	*	*	*	2742	2752	2701	*	*	*	2216	*	3145	3203	*	315
       0	*	*	*	*	*	*	3557	0	0	

K 316  *	*	*	*	*	*	*	2701	1614	*	*	*	*	2174	2742	*	2752	*	*	*	316
       0	*	*	*	*	*	*	3557	0	0	

T 317  1915	*	*	*	*	*	*	2752	3203	*	*	*	2742	*	*	*	1607	*	*	*	317
       0	*	*	*	*	*	*	3557	0	0	

L 318  2770	*	*	*	*	*	*	2742	*	1171	*	*	*	*	*	*	*	3166	2752	*	318
       0	*	*	*	*	*	*	3557	0	0	

Y 319  *	*	*	*	3145	*	*	2770	*	2752	*	*	*	*	2701	*	*	2742	*	1792	319
       0	*	*	*	*	*	*	3557	0	0	

S 320  *	*	*	*	*	*	*	2770	*	*	*	*	2184	2742	*	1047	*	*	*	*	320
       0	*	*	*	*	*	*	3557	0	0	

P 321  *	*	*	1735	*	*	2742	*	*	*	*	*	862	*	*	*	*	*	*	*	321
       0	*	*	*	*	*	*	3557	0	0	

K 322  3203	2701	*	*	*	*	*	*	1607	2742	*	2752	*	*	3166	*	*	*	*	*	322
       0	*	*	*	*	*	*	3557	0	0	

S 323  *	*	*	2752	2184	*	*	*	*	2770	*	*	*	*	*	1427	*	*	*	3145	323
       0	*	*	*	*	*	*	3557	0	0	

Y 324  *	2752	*	2701	*	*	2742	2770	*	*	*	*	*	*	*	*	*	*	*	1316	324
       166	*	3203	*	*	*	*	3557	0	0	

L 325  *	*	*	2576	*	*	*	*	*	1299	*	2643	*	*	*	*	*	1912	*	*	325
       0	*	*	*	*	*	0	3399	0	1000	

K 326  *	2576	*	2626	*	*	*	2927	1401	*	*	2643	*	*	*	*	*	*	*	*	326
       577	1601	*	1013	987	0	*	3399	1674	1000	

M 327  2701	*	*	*	*	*	*	*	*	2752	1771	*	*	3203	*	2742	*	*	*	2770	327
       0	*	*	*	*	*	*	3557	0	0	

L 328  *	*	3145	*	*	2752	*	2742	3166	2216	*	*	*	3203	*	*	*	2701	*	*	328
       0	*	*	*	*	*	*	3557	0	0	

K 329  *	*	*	*	*	*	*	*	663	*	*	2770	*	*	*	3145	*	*	*	3203	329
       0	*	*	*	*	*	*	3557	0	0	

Q 330  *	*	*	*	3203	2742	*	2770	*	*	*	3145	*	1583	*	2752	*	*	*	*	330
       0	*	*	*	*	*	*	3557	0	0	

Y 331  *	2770	*	*	*	*	*	*	3166	3203	*	*	*	*	3145	*	*	*	*	943	331
       0	*	*	*	*	*	*	3557	0	0	

K 332  *	*	*	*	*	*	*	1726	1316	2742	*	*	*	*	*	2770	*	*	*	*	332
       0	*	*	*	*	*	*	3557	0	0	

D 333  2588	*	507	*	*	*	*	*	*	*	*	2942	*	*	*	*	*	*	*	*	333
       0	*	*	*	*	*	*	3377	0	0	

M 334  *	*	*	*	2583	*	*	*	*	2604	1549	*	*	*	2639	*	*	*	*	2588	334
       0	*	*	*	*	*	*	3377	0	0	

L 335  *	*	*	*	*	2639	*	*	*	787	*	2944	*	*	*	*	*	2942	*	*	335
       0	*	*	*	*	*	*	3377	0	0	

E 336  *	2583	*	1549	*	*	*	2588	*	*	*	2639	*	*	*	*	*	2604	*	*	336
       0	*	*	*	*	*	*	3377	0	0	

S 337  *	*	2266	*	*	*	*	*	2197	*	*	*	*	*	*	801	*	*	*	*	337
       0	*	*	*	*	*	*	2876	0	0	

V 338  2238	*	*	*	*	*	*	*	2197	*	*	*	*	*	*	*	*	811	*	*	338
       0	*	*	*	*	*	*	2876	0	0	

G 339  *	*	*	*	*	786	*	*	*	*	*	*	*	2266	2238	*	*	*	*	*	339
       0	*	*	*	*	*	*	2876	0	0	

I 340  *	*	*	*	2197	*	*	822	*	*	*	*	*	*	*	*	*	2209	*	*	340
       0	*	*	*	*	*	*	2876	0	0	

L 341  *	*	*	*	*	*	*	*	*	0	*	*	*	*	*	*	*	*	*	*	341
       0	*	*	*	*	*	*	2876	0	0	

F 342  2238	*	*	*	1500	*	*	*	*	*	*	*	*	*	2197	2209	*	*	*	*	342
       0	*	*	0	*	*	*	2876	0	0	

//
