# Supplementary material for: The PD-(D/E)XK superfamily revisited: identification of new members among proteins involved in DNA metabolism and functional predictions for domains of (hitherto) unknown function
Source: BMC Bioinformatics. 2005 Jul 12;6:172. doi: 10.1186/1471-2105-6-172 (PMC1189080; doi:10.1186/1471-2105-6-172)
Supplement: Additional File 1 — An archive file in the zip format, which includes Hidden Markov Models of sequence & secondary structure profiles of PD-(D/E)XK nuclease families analyzed in this article (those known used as queries and newly identified ones). HMMs are in the format of the HHsearch program. The same data are available for download from the authors' FTP server: [file 1471-2105-6-172-S1.zip › hhsearch_pdexk_profiles/results/novel/gp4.ss.90.hhm]

NAME  E.phage_4-33438560
FAM   
FILE  gp4
COM   /home/marcin/bin/hhmake -i gp4.a3m -seq 500 -id 90 -o gp4.ss.90.hhm 
DATE  Fri Apr  1 13:16:27 2005
LENG  157 match states, 157 columns in multiple alignment
FILT  9 out of 11 sequences passed filter (max seq id>=90%, coverage>=0%, min seq id with query=0%, Ndiff=0%)
NEFF  2.2 
EVD   0.4280  2.3624 
SEQ
>ss_pred
CCCCEEEEEEECCCCHHHHCCCCCEEEECCCHHHHHHHHHCCCHHHEEECCCEEEEEEEECCCCCEEEEECEEEEEEECCCEEEEEECCCCCCCCCCHHH
HHHHHHHHHHHHHHHHHCCCHHHHHHHHHHHHHCCCEEEEEEHHCCHHEECEEEECC
>ss_conf
9750333002236883563788000566123778999986499655212583389766707989767770506999708968999976600178850002
001475588998666412076889999999985597599870120000004210269
>Consensus
xxxxmaYsGKyxPxNxxKYkGdxxkItYRSsWExxfMxwxDxnxxVxxWxSEevVIPYxsxaDGkkxRYfmDfyvKxxxgxxxxxEVKPxKetxpPxxPx
rxTxxakkryxxEvyTxxvNxxKWkAAxxxcxxxxxxFxiiTExxlkxxlGxkgxxx
>E.phage_4-33438560
MGGSNTYKGKYVPENKEKYKGDIRKITYRSSWERWIMQWLDRNPRVAKWGSETVVIPYESSTDGKRHRYFMDFYVKFDDGKEHLWEVKPAKETRPPEKPK
RMTAKTKQRYMHEVWTYTKNTEKWLAAVKLCQKHNMEFKIITEHALKKVFGFKGLNK
>B.KVP40_4-34333245
----MAYSGKYVPTNKSKYKGNYQKIEYRSSWELSFMRWCDNNPHVVRWNSEEIVIPYVSSADgGKKRRYFMDFYVKFSDGREFIFEIKPNKETLPPEKP
QRLTEKAKKRLLKEIYTYQVNQDKWAAAIKFAKQKGWQFKVLTEVGLRKLIGLRV---
>B.Aeh1_4-33414814
--MAETYKGKFVPENKEKYRGDASKITYRSSWELFIMKMLDRNPEVKWWNSEETVIPYFSEADGKKRRYFMDMTVCWKNGSISLWEVKPRKETMPPQMPN
RNTAAAKKRFAQEVYTWGVNTSKWKAAIKVCEQKGWRFNIITEDTLK-RMGFKGVKDdi
>E.phage_4-32350462
----MAYSGKWVPKNLKKYRGDHTKITYRSNWEKFFFEWLDKNPEIIAWGSETAVIPYFCNAEGKKRRYFMDIWMKDASGQEFFVEIKPKKETQPPIKPA
NLTTAAKKRYMNEIYVWSVNCDKWKAASAVAEKRNIKFRVLTEDGLR-KLGYKG---
>B.44RR2.8t_4-34732917
----MAYSGKFRPKNLSKYNGDPNKITYRSSWEAWLMKWCDQSASVISWSSEEVIIPYFSNADGKRRRYFMDFYVKMVTGDVFLFEVKPEKECRPPVMPS
TNTAKAKKNFISEMYTWQVNTDKWKAAQALCESKGWNFKIITEVTLKSHFGWRG---
>E.phage_T4_gp4-like_head_completion_protein-52139905
----MAYSGKFKPTNLQKYKGDWKKIQYRSSWEAWLMRWLDNHPNVVQWNSEEVVIPYFSNADGKKRRYFMDFWVKFDNGQQFFFEVKPFKETHPPAAPA
KMTTAAKKRYINEHYTWSVNKDKWKAAKATADKMGINFRLITENSLK-KLGWKG---
>B.S-PM2_4-58331482
----MAYSGVYKPKNPQKYKGNPTRIIYRSMWERKFMHLCDHNSSIIAWGSEEVIIPYRCPTDGRIHRYYPDFYIKVKSKsgsiNKYLIEVKPKKQTQAP
nENPKRKT----ASWRREVLTYAKNRAKWSAAEDFCEDRQMKFLILTEE----HLGV-----
>C.P-SSM2_4-61805884
----MAYKGKYYPTFPHKYKGDPTNITFRSLWERKFMVYCDKNANVLEWASEEIVIPYISPVDNRQHRYFPDFYMKVKETdgsiKKYVIEVKPLKQCSPP
KKPKRQT----PRYIKEAYTYATNQTKWKEAREYCADRQWEFKVITEK----ELGIK----
>C.P-SSM4_4-61806214
----MRFRqGKYIPRNPNKYKGDPRNIVYRSSWEHKFMLWCDqQNSSVQEWGSEEIVIPYVSPVDGKRHKYYPDFYVKIKG-KKYMVEVKPFKQTKEPKT
QKKIT----KRYVSEVLTWAVNKAKWNAAEEVCQDNGYKFMIITEK----ELGV-----
#
NULL   3706	5728	4211	4064	4839	3729	4763	4308	4069	3323	5509	4640	4464	4938	4285	4423	3815	3783	6325	4665	
AVER   4082	6352	4701	3851	4499	4206	6217	4368	2776	4671	4700	4374	4329	5303	4162	4243	4318	4111	4642	4137	
HMM    A	C	D	E	F	G	H	I	K	L	M	N	P	Q	R	S	T	V	W	Y	
       M->M	M->I	M->D	I->M	I->I	D->M	D->D	Neff	Neff_I	Neff_D
       0	*	*	0	*	0	*	99999	99999	99999	
M 1    *	*	*	*	*	*	*	*	*	*	0	*	*	*	*	*	*	*	*	*	1
       0	*	*	*	*	*	*	1000	0	0	

G 2    *	*	*	*	*	0	*	*	*	*	*	*	*	*	*	*	*	*	*	*	2
       0	*	*	*	*	*	*	1000	0	0	

G 3    *	*	*	*	*	991	*	*	*	*	1009	*	*	*	*	*	*	*	*	*	3
       0	*	*	*	*	*	*	1337	0	0	

S 4    1009	*	*	*	*	*	*	*	*	*	*	*	*	*	*	991	*	*	*	*	4
       0	*	*	*	*	*	*	1337	0	0	

N 5    *	*	*	3146	*	*	*	*	*	*	365	3180	*	*	*	*	*	*	*	*	5
       0	*	*	*	*	*	*	2262	0	0	

T 6    585	*	*	*	*	*	*	*	*	*	*	*	*	*	3184	*	2163	*	*	*	6
       0	*	*	*	*	*	*	2262	0	0	

Y 7    *	*	*	*	3184	*	*	*	*	*	*	*	*	*	*	*	*	*	*	168	7
       0	*	*	*	*	*	*	2262	0	0	

K 8    *	*	*	*	*	*	*	*	1558	*	*	*	*	*	3184	862	*	*	*	*	8
       168	3184	*	0	*	*	*	2262	1000	0	

G 9    *	*	*	*	*	0	*	*	*	*	*	*	*	*	*	*	*	*	*	*	9
       0	*	*	*	*	*	*	2262	0	0	

K 10   *	*	*	*	*	*	*	*	181	*	*	*	*	*	*	*	*	3086	*	*	10
       0	*	*	*	*	*	*	2262	0	0	

Y 11   *	*	*	*	1633	*	*	*	*	*	*	*	*	*	*	*	*	*	3104	833	11
       0	*	*	*	*	*	*	2262	0	0	

V 12   *	*	*	*	*	*	*	3184	2189	*	*	*	*	*	3212	*	*	1164	*	3104	12
       0	*	*	*	*	*	*	2262	0	0	

P 13   *	*	*	*	*	*	*	*	*	*	*	*	0	*	*	*	*	*	*	*	13
       0	*	*	*	*	*	*	2262	0	0	

E 14   *	*	*	2163	*	*	*	*	1548	*	*	*	*	*	3184	*	1623	*	*	*	14
       0	*	*	*	*	*	*	2262	0	0	

N 15   *	*	*	*	3104	*	*	*	*	*	*	178	*	*	*	*	*	*	*	*	15
       0	*	*	*	*	*	*	2262	0	0	

K 16   *	*	*	*	*	*	*	*	1599	1618	*	*	1539	*	*	*	*	*	*	*	16
       0	*	*	*	*	*	*	2262	0	0	

E 17   *	*	*	2163	*	*	3104	*	3104	*	*	3184	*	2189	*	2219	*	*	*	*	17
       0	*	*	*	*	*	*	2262	0	0	

K 18   *	*	*	*	*	*	*	*	0	*	*	*	*	*	*	*	*	*	*	*	18
       0	*	*	*	*	*	*	2262	0	0	

Y 19   *	*	*	*	*	*	*	*	*	*	*	*	*	*	*	*	*	*	*	0	19
       0	*	*	*	*	*	*	2262	0	0	

K 20   *	*	*	*	*	*	*	*	593	*	*	3212	*	*	2125	*	*	*	*	*	20
       0	*	*	*	*	*	*	2262	0	0	

G 21   *	*	*	*	*	0	*	*	*	*	*	*	*	*	*	*	*	*	*	*	21
       0	*	*	*	*	*	*	2262	0	0	

D 22   *	*	367	*	*	*	*	*	*	*	*	2155	*	*	*	*	*	*	*	*	22
       0	*	*	*	*	*	*	2262	0	0	

I 23   3146	*	*	*	*	*	3104	3180	*	*	*	*	1145	*	*	*	*	*	3300	3227	23
       0	*	*	*	*	*	*	2262	0	0	

R 24   *	*	*	*	*	*	*	*	3300	*	*	3212	*	3227	2182	3146	1513	*	*	*	24
       0	*	*	*	*	*	*	2262	0	0	

K 25   *	*	*	*	*	*	*	*	609	*	*	2143	*	*	3086	*	*	*	*	*	25
       0	*	*	*	*	*	*	2262	0	0	

I 26   *	*	*	*	*	*	*	0	*	*	*	*	*	*	*	*	*	*	*	*	26
       0	*	*	*	*	*	*	2262	0	0	

T 27   *	*	*	3227	*	*	*	3086	*	*	*	*	*	3300	*	*	827	3184	*	*	27
       0	*	*	*	*	*	*	2262	0	0	

Y 28   *	*	*	*	3104	*	*	*	*	*	*	*	*	*	*	*	*	*	*	178	28
       0	*	*	*	*	*	*	2262	0	0	

R 29   *	*	*	*	*	*	*	*	*	*	*	*	*	*	0	*	*	*	*	*	29
       0	*	*	*	*	*	*	2262	0	0	

S 30   *	*	*	*	*	*	*	*	*	*	*	*	*	*	*	0	*	*	*	*	30
       0	*	*	*	*	*	*	2262	0	0	

S 31   *	*	*	*	*	*	*	*	*	3104	3086	3104	*	*	*	622	*	*	*	*	31
       0	*	*	*	*	*	*	2262	0	0	

W 32   *	*	*	*	*	*	*	*	*	*	*	*	*	*	*	*	*	*	0	*	32
       0	*	*	*	*	*	*	2262	0	0	

E 33   *	*	*	0	*	*	*	*	*	*	*	*	*	*	*	*	*	*	*	*	33
       0	*	*	*	*	*	*	2262	0	0	

R 34   2255	*	*	*	*	*	3184	*	3104	2186	*	*	*	*	1538	*	*	*	*	*	34
       0	*	*	*	*	*	*	2262	0	0	

W 35   *	*	*	*	2125	*	*	*	1539	*	*	*	*	*	*	3227	*	*	1645	*	35
       0	*	*	*	*	*	*	2262	0	0	

I 36   *	*	*	*	818	*	*	2163	*	2255	*	*	*	*	*	*	*	*	*	*	36
       0	*	*	*	*	*	*	2262	0	0	

M 37   *	*	*	*	3104	*	*	*	*	*	178	*	*	*	*	*	*	*	*	*	37
       0	*	*	*	*	*	*	2262	0	0	

Q 38   *	*	*	3104	*	*	3086	*	2179	3184	*	*	*	3180	2263	*	*	3104	*	*	38
       0	*	*	*	*	*	*	2262	0	0	

W 39   *	*	*	*	*	*	*	*	*	3086	3146	*	*	*	*	*	*	*	615	3104	39
       0	*	*	*	*	*	*	2262	0	0	

L 40   *	839	*	*	*	*	*	*	*	1181	*	*	*	*	*	*	*	*	*	*	40
       0	*	*	*	*	*	*	2262	0	0	

D 41   *	*	0	*	*	*	*	*	*	*	*	*	*	*	*	*	*	*	*	*	41
       168	3184	*	0	*	*	*	2262	1000	0	

R 42   *	*	*	*	*	*	3086	*	2104	*	*	2263	*	2198	2163	*	*	*	*	*	42
       0	*	*	*	*	*	*	2262	0	0	

N 43   *	*	*	*	*	*	3300	*	*	*	*	339	*	*	*	3212	*	*	*	*	43
       0	*	*	*	*	*	*	2262	0	0	

P 44   2157	*	*	*	*	*	*	*	*	*	*	*	868	*	*	2134	*	*	*	*	44
       0	*	*	*	*	*	*	2262	0	0	

R 45   *	*	*	2125	*	*	3227	*	*	*	*	2199	*	*	3180	1575	*	*	*	*	45
       0	*	*	*	*	*	*	2262	0	0	

V 46   *	*	*	*	*	*	*	2095	*	*	*	*	*	*	*	*	*	385	*	*	46
       0	*	*	*	*	*	*	2262	0	0	

A 47   3180	*	*	*	*	*	*	1548	3146	3104	*	*	*	3184	*	*	*	2263	*	*	47
       0	*	*	*	*	*	*	2262	0	0	

K 48   2095	*	*	2143	*	*	*	*	3180	*	*	*	*	3300	3227	3212	*	*	3146	*	48
       0	*	*	*	*	*	*	2262	0	0	

W 49   *	*	*	*	*	*	*	*	*	*	*	*	*	*	*	*	*	*	0	*	49
       0	*	*	*	*	*	*	2262	0	0	

G 50   3104	*	*	*	*	1138	*	*	*	*	*	1638	*	*	*	3212	*	*	*	*	50
       0	*	*	*	*	*	*	2262	0	0	

S 51   *	*	*	*	*	*	*	*	*	*	*	*	*	*	*	0	*	*	*	*	51
       0	*	*	*	*	*	*	2262	0	0	

E 52   *	*	*	0	*	*	*	*	*	*	*	*	*	*	*	*	*	*	*	*	52
       0	*	*	*	*	*	*	2262	0	0	

T 53   *	*	*	371	*	*	*	*	*	*	*	*	*	*	*	*	2142	*	*	*	53
       0	*	*	*	*	*	*	2262	0	0	

V 54   3104	*	*	*	*	*	*	1586	*	*	*	*	*	*	*	*	3146	1192	*	*	54
       0	*	*	*	*	*	*	2262	0	0	

V 55   *	*	*	*	*	*	*	2147	*	*	*	*	*	*	*	*	*	369	*	*	55
       0	*	*	*	*	*	*	2262	0	0	

I 56   *	*	*	*	*	*	*	0	*	*	*	*	*	*	*	*	*	*	*	*	56
       0	*	*	*	*	*	*	2262	0	0	

P 57   *	*	*	*	*	*	*	*	*	*	*	*	0	*	*	*	*	*	*	*	57
       0	*	*	*	*	*	*	2262	0	0	

Y 58   *	*	*	*	*	*	*	*	*	*	*	*	*	*	*	*	*	*	*	0	58
       0	*	*	*	*	*	*	2262	0	0	

E 59   *	*	*	3180	1189	*	*	3104	*	*	*	*	*	*	3086	*	*	2205	*	*	59
       0	*	*	*	*	*	*	2262	0	0	

S 60   *	2095	*	*	*	*	*	*	*	*	*	*	*	*	*	385	*	*	*	*	60
       0	*	*	*	*	*	*	2262	0	0	

S 61   *	*	*	3146	*	*	*	*	*	*	*	1618	1539	*	*	2203	*	*	*	*	61
       0	*	*	*	*	*	*	2262	0	0	

T 62   874	*	*	*	*	*	*	*	*	*	*	*	*	*	*	*	2132	2143	*	*	62
       0	*	*	*	*	*	*	2262	0	0	

D 63   *	*	178	3104	*	*	*	*	*	*	*	*	*	*	*	*	*	*	*	*	63
       163	3227	*	0	*	*	*	2262	1000	0	

G 64   *	*	*	*	*	178	*	*	*	*	*	3104	*	*	*	*	*	*	*	*	64
       0	*	*	*	*	*	*	2262	0	0	

K 65   *	*	*	*	*	*	*	*	385	*	*	*	*	*	2095	*	*	*	*	*	65
       0	*	*	*	*	*	*	2262	0	0	

R 66   *	*	*	*	*	*	*	3086	1192	*	*	*	*	3104	1607	*	*	*	*	*	66
       0	*	*	*	*	*	*	2262	0	0	

H 67   *	*	*	*	*	*	1138	*	*	*	*	*	*	*	874	*	*	*	*	*	67
       0	*	*	*	*	*	*	2262	0	0	

R 68   *	*	*	*	*	*	*	*	3184	*	*	*	*	*	168	*	*	*	*	*	68
       0	*	*	*	*	*	*	2262	0	0	

Y 69   *	*	*	*	*	*	*	*	*	*	*	*	*	*	*	*	*	*	*	0	69
       0	*	*	*	*	*	*	2262	0	0	

F 70   *	*	*	*	373	*	*	*	*	*	*	*	*	*	*	*	*	*	*	2134	70
       0	*	*	*	*	*	*	2262	0	0	

M 71   *	*	*	*	*	*	*	*	*	*	609	*	1539	*	*	*	*	*	*	*	71
       0	*	*	*	*	*	*	2262	0	0	

D 72   *	*	0	*	*	*	*	*	*	*	*	*	*	*	*	*	*	*	*	*	72
       0	*	*	*	*	*	*	2262	0	0	

F 73   *	*	*	*	376	*	*	3104	*	*	3146	*	*	*	*	*	*	*	*	*	73
       0	*	*	*	*	*	*	2262	0	0	

Y 74   *	*	*	*	*	*	*	*	*	*	*	*	*	*	*	*	3146	*	2199	579	74
       0	*	*	*	*	*	*	2262	0	0	

V 75   *	*	*	*	*	*	*	3086	*	*	2104	*	*	*	*	*	*	622	*	*	75
       0	*	*	*	*	*	*	2262	0	0	

K 76   *	3146	*	*	*	*	*	*	173	*	*	*	*	*	*	*	*	*	*	*	76
       0	*	*	*	*	*	*	2262	0	0	

F 77   *	*	3104	*	1650	*	*	3184	*	*	3212	*	*	*	*	*	*	2095	3146	*	77
       0	*	*	*	*	*	*	2262	0	0	

D 78   3104	*	2239	*	*	*	*	*	1129	*	*	*	*	*	*	3227	*	3212	*	*	78
       0	*	*	*	*	*	*	2262	0	0	

D 79   *	*	2203	3104	*	3184	*	*	*	*	*	2221	*	*	*	2095	3212	*	*	*	79
       168	*	3184	*	*	*	*	2262	0	0	

G 80   *	*	*	*	*	463	*	*	2847	*	*	*	*	*	*	*	2880	*	*	*	80
       463	1864	*	2000	415	0	*	2199	1373	1000	

K 81   *	*	3212	*	*	*	*	*	1570	*	*	3086	*	2199	3227	3146	*	*	*	*	81
       0	*	*	*	*	*	*	2262	0	0	

E 82   *	*	*	1584	*	*	*	3146	1539	*	*	*	*	3300	*	*	*	3212	*	*	82
       0	*	*	*	*	*	*	2262	0	0	

H 83   *	*	*	*	1209	*	3180	*	*	*	*	*	*	*	*	3146	*	*	*	1539	83
       0	*	*	*	*	*	*	2262	0	0	

L 84   *	*	*	*	2199	*	*	3227	*	1155	3184	*	*	*	*	*	*	3104	*	*	84
       0	*	*	*	*	*	*	2262	0	0	

W 85   *	*	*	*	1661	*	*	2095	*	*	*	*	*	*	*	*	*	2144	2163	*	85
       0	*	*	*	*	*	*	2262	0	0	

E 86   *	*	*	0	*	*	*	*	*	*	*	*	*	*	*	*	*	*	*	*	86
       0	*	*	*	*	*	*	2262	0	0	

V 87   *	*	*	*	*	*	*	2164	*	*	*	*	*	*	*	*	*	364	*	*	87
       0	*	*	*	*	*	*	2262	0	0	

K 88   *	*	*	*	*	*	*	*	0	*	*	*	*	*	*	*	*	*	*	*	88
       0	*	*	*	*	*	*	2262	0	0	

P 89   *	*	*	*	*	*	*	*	*	*	*	*	0	*	*	*	*	*	*	*	89
       0	*	*	*	*	*	*	2262	0	0	

A 90   3180	*	*	3212	2241	*	*	*	2095	3104	*	3227	*	*	3146	*	*	*	*	*	90
       0	*	*	*	*	*	*	2262	0	0	

K 91   *	*	*	*	*	*	*	*	0	*	*	*	*	*	*	*	*	*	*	*	91
       0	*	*	*	*	*	*	2262	0	0	

E 92   *	*	*	609	*	*	*	*	*	*	*	*	*	1539	*	*	*	*	*	*	92
       0	*	*	*	*	*	*	2262	0	0	

T 93   *	2157	*	*	*	*	*	*	*	*	*	*	*	*	*	*	366	*	*	*	93
       0	*	*	*	*	*	*	2262	0	0	

R 94   *	*	*	*	*	*	3300	*	3184	3227	3146	*	*	2095	2196	3104	*	*	*	*	94
       0	*	*	*	*	*	*	2262	0	0	

P 95   3086	*	*	3184	*	*	*	*	*	*	*	*	373	*	*	*	*	*	*	*	95
       0	*	*	*	*	*	*	2262	0	0	

P 96   *	*	*	*	*	*	*	*	*	*	*	*	0	*	*	*	*	*	*	*	96
       181	3086	*	0	*	*	*	2262	1000	0	

E 97   3300	*	*	1578	*	*	*	3104	2143	*	*	*	*	3146	*	*	*	3212	*	*	97
       0	*	*	*	*	*	*	2262	0	0	

K 98   3300	*	*	*	*	*	*	*	1153	*	2179	3086	*	*	*	*	3184	*	*	*	98
       0	*	*	*	*	*	*	2262	0	0	

P 99   *	*	*	*	*	*	*	*	*	*	*	*	168	3184	*	*	*	*	*	*	99
       0	*	*	*	*	*	*	2262	0	0	

K 100  2199	*	*	*	*	*	*	*	1138	*	*	3146	*	3227	*	3212	*	*	*	*	100
       0	*	*	*	*	*	*	2262	0	0	

R 101  *	*	*	*	*	*	*	*	2241	*	*	3104	*	*	826	*	3212	*	*	*	101
       0	*	*	*	*	*	*	2262	0	0	

M 102  *	*	*	*	*	*	*	3184	3086	2164	2239	2179	*	3104	*	*	*	*	*	*	102
       0	*	*	*	*	*	*	2262	0	0	

T 103  *	*	*	*	*	*	*	*	*	*	*	*	*	*	*	*	0	*	*	*	103
       609	*	1539	*	*	*	*	2262	0	0	

A 104  984	*	*	2584	*	*	*	*	*	*	*	*	*	*	*	*	1610	*	*	*	104
       0	*	*	*	*	*	0	1902	0	1568	

K 105  1028	*	*	*	*	*	*	*	973	*	*	*	*	*	*	*	*	*	*	*	105
       0	*	*	*	*	*	0	1902	0	1568	

T 106  280	*	*	*	*	*	*	*	*	*	*	*	*	*	*	*	2504	*	*	*	106
       0	*	*	*	*	*	0	1902	0	1568	

K 107  *	*	*	*	*	*	*	*	0	*	*	*	*	*	*	*	*	*	*	*	107
       0	*	*	*	*	0	*	1902	0	1568	

Q 108  3086	*	*	*	*	*	*	*	609	*	*	*	3104	3180	*	*	*	*	*	*	108
       0	*	*	*	*	*	*	2262	0	0	

R 109  *	*	*	*	*	*	*	*	*	*	*	3212	*	*	369	3086	*	*	*	*	109
       0	*	*	*	*	*	*	2262	0	0	

Y 110  *	*	*	*	2179	*	*	*	*	3227	*	*	*	*	*	*	*	*	3086	851	110
       0	*	*	*	*	*	*	2262	0	0	

M 111  3146	*	*	*	*	*	*	1618	*	3227	2142	*	*	*	3086	*	*	3184	*	*	111
       0	*	*	*	*	*	*	2262	0	0	

H 112  *	*	*	*	*	*	3180	*	2164	*	*	2199	*	3146	3086	2198	*	*	*	*	112
       0	*	*	*	*	*	*	2262	0	0	

E 113  *	*	*	0	*	*	*	*	*	*	*	*	*	*	*	*	*	*	*	*	113
       0	*	*	*	*	*	*	2262	0	0	

V 114  3104	*	*	*	*	*	3300	2164	*	*	3212	*	*	*	*	*	*	1148	*	*	114
       0	*	*	*	*	*	*	2262	0	0	

W 115  *	*	*	*	*	*	*	*	*	2134	*	*	*	*	*	*	*	*	3180	595	115
       0	*	*	*	*	*	*	2262	0	0	

T 116  *	*	*	*	*	*	*	*	*	*	*	*	*	*	*	*	178	3104	*	*	116
       0	*	*	*	*	*	*	2262	0	0	

Y 117  *	*	*	*	*	*	*	*	*	*	*	*	*	*	*	*	*	*	866	1148	117
       0	*	*	*	*	*	*	2262	0	0	

T 118  1539	*	*	*	*	3146	*	*	*	*	*	*	*	2219	*	2199	3180	*	*	*	118
       0	*	*	*	*	*	*	2262	0	0	

K 119  *	*	*	*	*	*	*	*	2132	*	*	*	*	*	*	*	3104	609	*	*	119
       0	*	*	*	*	*	*	2262	0	0	

N 120  *	*	*	*	*	*	*	*	*	*	*	0	*	*	*	*	*	*	*	*	120
       0	*	*	*	*	*	*	2262	0	0	

T 121  *	3104	*	*	*	*	*	*	2241	*	*	*	*	2164	3086	*	1594	*	*	*	121
       0	*	*	*	*	*	*	2262	0	0	

E 122  2134	*	1209	3180	*	*	*	*	*	*	*	*	*	*	*	3146	3104	*	*	*	122
       0	*	*	*	*	*	*	2262	0	0	

K 123  *	*	*	*	*	*	*	*	0	*	*	*	*	*	*	*	*	*	*	*	123
       0	*	*	*	*	*	*	2262	0	0	

W 124  *	*	*	*	*	*	*	*	*	*	*	*	*	*	*	*	*	*	0	*	124
       0	*	*	*	*	*	*	2262	0	0	

L 125  3227	*	*	*	*	*	*	*	849	3180	*	3184	*	*	*	3086	*	*	*	*	125
       0	*	*	*	*	*	*	2262	0	0	

A 126  178	*	*	3104	*	*	*	*	*	*	*	*	*	*	*	*	*	*	*	*	126
       0	*	*	*	*	*	*	2262	0	0	

A 127  0	*	*	*	*	*	*	*	*	*	*	*	*	*	*	*	*	*	*	*	127
       0	*	*	*	*	*	*	2262	0	0	

V 128  *	*	*	2134	*	*	*	2186	3300	*	*	*	*	3212	3104	3104	*	3180	*	*	128
       0	*	*	*	*	*	*	2262	0	0	

K 129  1618	*	3086	2143	*	*	*	*	1599	*	*	*	*	*	*	*	*	*	*	*	129
       0	*	*	*	*	*	*	2262	0	0	

L 130  *	*	*	*	2155	*	*	*	*	2196	*	*	*	*	*	*	3300	1560	*	3104	130
       0	*	*	*	*	*	*	2262	0	0	

C 131  1623	566	*	*	*	*	*	*	*	*	*	*	*	*	*	*	*	*	*	*	131
       0	*	*	*	*	*	*	2262	0	0	

Q 132  3104	*	3300	1136	*	*	*	*	3227	*	*	*	*	2182	*	*	*	*	*	*	132
       0	*	*	*	*	*	*	2262	0	0	

K 133  *	*	1539	*	*	*	*	*	1608	*	*	*	*	2186	*	3212	*	*	*	*	133
       0	*	*	*	*	*	*	2262	0	0	

H 134  *	*	*	*	*	*	3180	*	1609	*	3300	3184	*	*	1513	*	*	*	*	*	134
       0	*	*	*	*	*	*	2262	0	0	

N 135  *	*	*	*	*	891	*	*	*	*	*	2142	*	2095	*	*	*	*	*	*	135
       0	*	*	*	*	*	*	2262	0	0	

M 136  *	*	*	*	*	*	*	2199	*	*	2132	*	*	*	*	*	*	*	1171	3184	136
       0	*	*	*	*	*	*	2262	0	0	

E 137  *	*	*	2141	*	*	*	*	1539	*	*	2255	*	3227	3146	*	*	*	*	*	137
       0	*	*	*	*	*	*	2262	0	0	

F 138  *	*	*	*	0	*	*	*	*	*	*	*	*	*	*	*	*	*	*	*	138
       0	*	*	*	*	*	*	2262	0	0	

K 139  *	*	*	*	*	*	*	*	1180	3086	3184	3146	*	*	2199	*	*	*	*	*	139
       0	*	*	*	*	*	*	2262	0	0	

I 140  *	*	*	*	*	*	*	839	*	3300	*	*	*	*	*	*	*	1559	*	*	140
       0	*	*	*	*	*	*	2262	0	0	

I 141  *	*	*	*	*	*	*	601	*	1553	*	*	*	*	*	*	*	*	*	*	141
       0	*	*	*	*	*	*	2262	0	0	

T 142  *	*	*	*	*	*	*	*	*	*	*	*	*	*	*	*	0	*	*	*	142
       0	*	*	*	*	*	*	2262	0	0	

E 143  *	*	*	0	*	*	*	*	*	*	*	*	*	*	*	*	*	*	*	*	143
       0	*	*	*	*	*	*	2262	0	0	

H 144  *	*	2125	3086	*	*	3180	*	2143	*	*	3300	*	*	*	*	*	2219	*	*	144
       609	*	1539	*	*	*	*	2262	0	0	

A 145  2504	*	*	*	*	1548	*	*	*	*	*	*	*	*	*	2712	1603	*	*	*	145
       0	*	*	*	*	*	0	1902	0	1568	

L 146  *	*	*	*	*	*	*	*	*	0	*	*	*	*	*	*	*	*	*	*	146
       0	*	*	*	*	*	0	1902	0	1568	

K 147  *	*	*	*	*	*	*	*	604	*	*	*	*	*	1548	*	*	*	*	*	147
       973	*	1028	*	*	*	0	1902	0	1568	

K 148  *	*	*	*	*	*	*	*	585	*	*	*	*	*	*	1585	*	*	*	*	148
       0	*	*	*	*	0	*	1575	0	2096	

V 149  *	*	*	2143	*	*	2147	*	2199	3227	*	*	*	*	3146	*	*	3180	*	*	149
       0	*	*	*	*	*	*	2262	0	0	

F 150  *	*	*	*	2196	*	*	3227	*	832	3146	*	*	*	*	*	*	*	*	*	150
       0	*	*	*	*	*	*	2262	0	0	

G 151  *	*	*	*	*	0	*	*	*	*	*	*	*	*	*	*	*	*	*	*	151
       0	*	*	*	*	*	*	2262	0	0	

F 152  *	*	*	*	2163	*	*	3104	*	3227	*	*	*	*	*	*	*	2134	2255	3104	152
       0	*	*	*	*	*	*	2262	0	0	

K 153  *	*	*	*	*	*	*	*	463	*	*	*	*	*	1864	*	*	*	*	*	153
       0	*	*	*	*	*	*	2080	0	0	

G 154  *	*	*	*	*	263	*	*	*	*	*	*	*	*	*	*	*	2584	*	*	154
       0	*	*	*	*	*	*	1902	0	0	

L 155  *	*	*	*	*	*	*	*	*	991	*	*	*	*	*	*	*	1009	*	*	155
       0	*	*	*	*	*	*	1337	0	0	

N 156  *	*	*	*	*	*	*	*	1009	*	*	991	*	*	*	*	*	*	*	*	156
       0	*	*	*	*	*	*	1337	0	0	

K 157  *	*	1009	*	*	*	*	*	991	*	*	*	*	*	*	*	*	*	*	*	157
       0	*	*	0	*	*	*	1337	1000	0	

//
