# Supplementary material for: The PD-(D/E)XK superfamily revisited: identification of new members among proteins involved in DNA metabolism and functional predictions for domains of (hitherto) unknown function
Source: BMC Bioinformatics. 2005 Jul 12;6:172. doi: 10.1186/1471-2105-6-172 (PMC1189080; doi:10.1186/1471-2105-6-172)
Supplement: Additional File 1 — An archive file in the zip format, which includes Hidden Markov Models of sequence & secondary structure profiles of PD-(D/E)XK nuclease families analyzed in this article (those known used as queries and newly identified ones). HMMs are in the format of the HHsearch program. The same data are available for download from the authors' FTP server: [file 1471-2105-6-172-S1.zip › hhsearch_pdexk_profiles/results/novel/COG1395.hhm]

NAME  COG1395 Predicted transcriptional regulator [Transcription]
FAM   
FILE  COG1395
COM   /cluster/usr/soeding/hh/hhmake -i /cluster/databases/hhpred/new_dbs/cdd_21Feb05/COG1395.a3m 
DATE  Tue Feb 22 19:53:15 2005
LENG  313 match states, 313 columns in multiple alignment
FILT  14 out of 16 sequences passed filter (max seq id>=90%, coverage>=0%, min seq id with query=0%, Ndiff=0%)
NEFF  4.0 
SEQ
>ss_pred
CCHHHHHHHHHHHHHHCCCEEEEECCCCCEEEEEEECCCEEEEEEEEECHHCCCHHHHHHHHHHHHHHCCCCEEEEECCCCCCCCCCEEEEECCCEEECH
HHHHHHHCCCCCEEEECCCEEEEEECHHHHHHHHHHHCCCHHHHHHHHHCCHHHHHHHCCCCCCCHHHHHHHHHHHHCCHHHCCEECCCCCCCCCCCCCC
CCCHHHHHHHHHHHHHCCCCCHHHHHHHHHHHCCCCCCCEEEECCCCCCCHHHHHHHHHHHHHHHCCCEEEEECCCCEEEECCCCCCCCHHHHHHHHHHH
HHHHHHHHHCCCC
>ss_conf
9578999999999986794477413786348999806880788787732102899999999999986078747998605886414660798678265578
8889875589718996797489986437899999972777677888851048887651345788517888999985152110000014678886513544
2210357899999973677620111014454203788716874131255403678999998876067417983276311002678775787731121189
9999998622579
>Cons-COG1395
xmrexlixxvixiLxxxgfxxxxixxxxxxfDivarxxxxxxixKVLxNiDxlxxexaxeLkklaxxlxaspivVgxrxxxxxLexGVVYxRxgVxxxsx
xTfxxxxxGexPxvxaxrGGxyVxIdgexLrexRexxglSlGxlAxxlgVSRktVxxYExGxxxxslevaxkLeeixgxxivxxIdixxxxxxxxxxexx
xxxxxxxxxixxLxxiGxxxxxxxxapfDavaxxxxxxxxlitxxxexxxxxkraxxxxxisxxxxxxxvlixxxxxxxxxvexxxixxxxelxxixdxx
elixxixxrxxxx
>COG1395 Predicted transcriptional regulator [Transcription]
MMREELISEVIEILRRNGFEVSDIEYRSRSFDIVARRDLRLLIIKVLYNIDGLSRETAEELKKLAKSLLASPIVVGLRTKNEPLEDGVVYERYGVPAVSP
ETFYDYVEGEPPYVYAARGGFYVKIDGEKLREKREEMGLSLGDLATMLGVSRKTVYKYEKGLSDASLEVALKLEEIFGEDIVKPIDILKIPEDDIKLEEE
PDDPKEGEVIEKLARIGFKVLPTKQAPFDAVAKDSEDNNLLLTGIEERKDKEKRARLLSKISEVVESESVLIIKEPAVRESVEGVPIVSIEELEKISDAD
ELIELIERRKDEE
>gi|14600962 (NC_000854) hypothetical protein [Aeropyrum pernix]
GEFEDYLYRVIASLYRYAERLVVVDYPSsptrRSIDLIVSLPgSRVVLIKAIYDASLISKKEVEELSAVANSLGVSAVIIAERMGREDLLTGVVYDRYGV
NMVNLETFENFVSgREEVYVTRYKDIYTVSISSEKLREKRLEKGLSLGHLAYMLKTSRKSIYEYERGVMSPSVEKAEKLVDILGEEILEPIDILTSPRKP
-VSKRDFDKPEEALVg-EKLLELGFKVSHAKRTVVDLVAGRSGEEgvGSRIMIVVKRSRE-GRERMMSRIMKGVKMGSILSSSLYAVVNREEKSLIKDID
YTKTIVkDVREFINDVSRGRVEE
>gi|20092332 (NC_003552) conserved hypothetical protein [Methanosarcina acetivorans str. C2A] [Methanosarcina acetivorans C2A]
MTKEVLIHQIIDVLSRAGFALSDRCNIRpRSFDVAARKDETLLLCKVLFNIDGLNEETAREMKYLAEYLGGSAIVVGAKTRDQMLEDSVVYMRYDILALN
VQTLYDYFVeNIKPLVSAAPGGLYISIEGDLLKKARTDQSMSLGTLASMVGVSRRTISKYEEEGMDASIDVVLQLEDIFGVELARPIDILKSCGSRKprk
KAEPEKEDPqvKHNALlpedliLNTISMLGYDVLPTAQAPFKAISRDKSSV--ILTGVSEFNTTVvKRAHLMSSISCITETQSVFIINGRSKLKSVENTA
LIEKKELDKISDSQELLEFIEERKDTN
>gi|15669353 (NC_000909) conserved hypothetical protein [Methanococcus jannaschii] [Methanocaldococcus jannaschii]
IMREILISECIELLRSHKFIVSKPLGRS-CFDMVASKEDIRLILKILKNIDSLSRDQSKELKKISKILHGTPLIIGIRTRNAPMEHGVVYDRYNIKAVTF
ETFRDYLEGSPPMVYANRGGFFVKIDGKVLKEVREAMGISVGKLAEVAGVSRKAIYKYETQMANPSVDVALKIEEFLDVPLVKGIDLFEPVDDE-DVENK
LENLedFKKEAINFLNELGFKSFVVEKAPFDAVAEKDMDNnlNILLTNIEEKDNEEvkRKALFVRELSRLLDGYSLLILEE--KEKEYKNLPVVSIEELK
KMDDALELIEHIKSMLRDI
>gi|20094441 (NC_003551) Predicted transcriptional regulator containing a cHTH DNA-binding domain [Methanopyrus kandleri AV19]
-MRAELCADLEEALRAGGHEVVRIERAC--FDIFVRTRdGRAYIVKVLINADGLRREVAEELRRISHFLEAVPVVVALKRHTGPLEKGVVYHRYEVPVLD
PLTFARLVEGEPPKAVADRGGQYVVIRADEVDELdvsrvRRRQLRREGGRITLARAEEADVEGVPVELKTPEHVDTGRDRMTRFERRVAELLERMGAERT
GKVRRAPFKLlaKDGE--TVLARAEEGGDRESIALRDVASATGSMG--VIVTRERCKDTYvptIDIGTLEEIKDLEDLKEYLQERDPeeRVRRLVEEAGI
TSPREIAQRTgIRESVIREFLRRMGIT
>gi|15678985 (NC_000916) conserved protein [Methanothermobacter thermautotrophicus] [Methanothermobacter thermautotrophicus str. Delta H]
IKREHVLREIHELLASNGFETSHIYERS-CFDLMARRKLLLLLLKVLVNIDGINSLQAHEIRTLAHTFLASPIIVGVRSKTEPLKEDVVYERHGIPAVAP
ETFRNMVAdGEYPEIIADRGGYYVHIDGKTLREVREEYNLSLKDLADLAHVSRKTIYKYENGLARASAETAMILEEILNIRITLSIDIFSVPDRD-EIEI
KPS--------GRLADIGFGMIETHKTPFDAVAKEIKFDNTVITNLEKERDSRtlrRMAVPLKDLSLVSGSESVFIIDNPRINENIEGIPVIKSWEIGEM
ESSREFLKVIAERKTCS
>gi|18312764 (NC_003364) hypothetical protein [Pyrobaculum aerophilum]
-MVDKLLNATLNVVKNRGEQLFIDVARPYAYTLVAKFDRDKYIMRVATDAEQVSQSAIKDLKLLSIHTNAPSICVVSSVKGHLLQRGVVYLRDDVVFMSL
ATLTDVLEGKKPIFKLNRGVITASIDGEKLRAKRQQAGLSLGTLATNLGVTRETVYRYERGEIEAPLKIAEKLINMFGEDITKKIKINETPKVS----QE
ELAS-------RQ--IGAKTYRLLESHPDAIKWEDRTI--LISSNAERYQK--TVELANALGAEVERA--------------------------------
-------------
>gi|15897823 (NC_002754) Conserved hypothetical protein [Sulfolobus solfataricus]
-MSKKIIDEVIDILEDKKYTYTMIEYPEhnrKSVDIVLNSK---EPTLIRVSEDKITKEEISDLKKIAVSTLTASLVVTN----EEEEDIVSVKADNVFA
ISPEGFKKVINGEKIFLYRTRGGIFIKIRNYILKHKREEMGYSIGDVAKFLGVSRKAIYDYEKGDSDVSLEVAEKLIDLFGDDIIGDVIWDSIKSKKEIL
EEGVAEFspENFKAklIYKLKESGLNALSLKLTAADLIVKDSDNNRYLVTIENKDYNKSmKKFYEAKKLASYTKSELVIIIRTSKMLKECEDLGYKTYEE
NDIHSLIDEIKGSNGRQG---
>gi|13541122 (NC_002689) Predicted transcription regulator [Thermoplasma volcanium]
DRREALISKLMNMLVENGFSVSGTGFQPvATFDIVARRDVERYILKVLYNIDTLKQSTAYQLIKLAKLLRATAAIIGERTGNGQLEDGVVYYRHGVPISS
VNTFESYLNGERPYIYSGPGGFYVRINGELLRERRNELNLSIGNISSYLGVSRRSVSLYENG-SAATIDIFIRLRNILKADIVDHIDLFRINSTEINFEE
KISDEYIARIIWLLQKYGLDTRPIFKVPFDIVAKDSDEISLIAALIGDAPEP-ERVRILKKISDVFEDDAFLVSKSNTYRESIGGCAVLTISDLESIEDK
DALIGKIEKRAK--
>gi|15790949 (NC_002607) Vng2112c [Halobacterium sp. NRC-1]
-------------------------------------------MKVLVNIDAFDAETGAEMRRLGTYLHATPLVVGLRTRDEDLDPGVVYFRHGVPVFNP
DTAMELFVdGIPPLVYAAPGGLYVNIDGDVLADRREDERLSLGQLASELGVSRRTVSKYEDG-MNASIEVAMRLEDLFGGELTAPVDVMDGAEDVRDTDP
TPDDPeaAPEDVpvLSVLARVGFEVHPTVQAPFKAVGEAGAGHDRLLTGHSAFTEAAvKRARIMSSVGEVTHTRAVYVVDE-AGRESVDDTAIVEREELA
NVDDSEDLRDLLADRGDLQ
#
NULL   3706	5728	4211	4064	4839	3729	4763	4308	4069	3323	5509	4640	4464	4938	4285	4423	3815	3783	6325	4665	
AVER   3875	7533	3957	3230	4956	4088	6574	3600	3731	3281	5598	5116	5138	6293	3711	3967	4542	3565	9891	4886	
HMM    A	C	D	E	F	G	H	I	K	L	M	N	P	Q	R	S	T	V	W	Y	
       M->M	M->I	M->D	I->M	I->I	D->M	D->D	Neff	Neff_I	Neff_D
       0	*	*	0	*	0	*	99999	99999	99999	
M 1    *	*	2165	*	*	2638	*	2099	*	*	1385	*	*	*	*	*	*	*	*	*	1
       0	*	*	*	*	*	*	3107	0	0	

M 2    *	*	*	2231	*	*	*	*	2853	*	1001	*	*	*	3876	*	3629	*	*	*	2
       0	*	*	*	*	*	*	4002	0	0	

R 3    *	*	*	*	3380	*	*	*	2741	*	*	*	*	*	1058	3285	*	3317	*	3811	3
       0	*	*	*	*	*	*	4002	0	0	

E 4    2397	*	2564	1052	*	*	*	*	3285	*	*	4160	*	*	*	*	*	*	*	*	4
       0	*	*	*	*	*	*	4002	0	0	

E 5    2264	*	3380	1884	*	*	3845	3805	2301	*	*	*	*	*	*	*	*	3629	*	*	5
       0	*	*	*	*	*	*	4002	0	0	

L 6    *	*	*	*	4035	*	*	3285	*	576	*	*	*	*	*	*	*	3845	*	3380	6
       0	*	*	*	*	*	*	4002	0	0	

I 7    *	3075	*	*	*	*	*	1005	*	1910	*	*	*	*	*	*	*	3096	*	*	7
       0	*	*	*	*	*	*	4002	0	0	

S 8    3075	*	3285	2919	*	*	3629	*	*	*	*	2678	*	*	3845	2037	*	*	*	3380	8
       0	*	*	*	*	*	*	4002	0	0	

E 9    3317	*	3075	1842	3096	*	*	*	2869	*	*	*	*	3629	3380	3811	*	*	*	*	9
       0	*	*	*	*	*	*	4002	0	0	

V 10   *	3805	*	*	*	*	*	2733	*	2420	*	*	*	*	*	*	2564	1245	*	*	10
       0	*	*	*	*	*	*	4002	0	0	

I 11   *	*	*	2085	*	*	3845	1136	*	3317	3876	*	*	*	*	*	*	3811	*	*	11
       0	*	*	*	*	*	*	4002	0	0	

E 12   3380	*	2447	1761	*	4160	*	*	3811	*	*	2569	*	*	4035	3862	*	*	*	*	12
       0	*	*	*	*	*	*	4002	0	0	

I 13   3075	*	*	*	*	*	*	1617	*	2825	2869	*	*	*	*	3380	*	2464	*	*	13
       0	*	*	*	*	*	*	4002	0	0	

L 14   *	*	*	*	*	*	*	*	*	153	*	*	*	*	*	*	*	3317	*	*	14
       0	*	*	*	*	*	*	4002	0	0	

R 15   3845	*	*	3285	*	*	*	*	2678	3862	*	*	*	3811	1803	3629	*	3876	*	3380	15
       0	*	*	*	*	*	*	4002	0	0	

R 16   3075	*	2545	3876	*	*	*	*	3811	*	*	3317	*	*	1603	2825	*	*	*	*	16
       0	*	*	*	*	*	*	4002	0	0	

N 17   2717	*	*	*	*	3075	3805	3096	3285	*	*	2049	*	*	3317	*	*	*	*	3380	17
       0	*	*	*	*	*	*	4002	0	0	

G 18   3380	*	*	3811	*	603	*	*	2522	*	*	*	*	*	*	*	*	*	*	*	18
       0	*	*	*	*	*	*	4002	0	0	

F 19   *	*	*	2348	780	*	3075	*	*	*	*	*	*	*	*	*	*	*	*	3285	19
       0	*	*	*	*	*	*	4002	0	0	

E 20   2741	*	*	2162	*	*	*	3805	4035	*	*	*	*	3317	2718	2843	3285	*	*	*	20
       0	*	*	*	*	*	*	4002	0	0	

V 21   *	*	*	*	*	*	*	*	*	1851	*	*	*	*	*	*	2422	1205	*	3285	21
       0	*	*	*	*	*	*	4002	0	0	

S 22   2836	*	*	*	3317	*	*	*	*	4035	4160	*	*	*	*	1620	3285	2219	*	*	22
       0	*	*	*	*	*	*	4002	0	0	

D 23   *	*	1965	*	*	3876	3845	3317	2407	*	3285	*	*	*	3075	*	*	3380	*	*	23
       0	*	*	*	*	*	*	4002	0	0	

I 24   *	*	3317	*	*	*	*	1341	*	2410	*	*	3805	*	3629	*	3876	3380	*	*	24
       0	*	*	*	*	*	*	4002	0	0	

E 25   3811	3629	3380	1678	*	3876	*	*	*	3805	*	4035	*	*	*	3862	*	3317	*	3845	25
       0	*	*	*	*	*	*	4002	0	0	

Y 26   3317	*	*	2828	2434	2833	*	*	*	*	*	3629	*	*	3075	*	*	*	*	2096	26
       0	*	*	*	*	*	*	4002	0	0	

R 27   3075	*	*	*	*	*	*	3629	*	*	*	*	2332	2869	1345	*	3811	*	*	*	27
       0	*	*	*	*	*	*	4002	0	0	

S 28   *	3075	*	3285	3862	3096	*	*	3811	*	*	*	2569	*	3629	1876	*	*	*	*	28
       1985	1036	1944	1033	968	*	*	4002	3048	0	

R 29   2429	*	*	*	*	2630	*	*	2922	*	*	*	*	*	1347	*	*	*	*	2969	29
       0	*	*	*	*	877	1135	3426	0	2088	

S 30   3162	1409	*	*	*	*	*	*	*	*	*	*	*	*	*	1205	3685	*	*	*	30
       0	*	*	*	*	0	*	3660	0	1000	

F 31   *	*	*	*	512	*	*	3380	*	*	*	*	*	*	*	*	*	3285	*	3317	31
       0	*	*	*	*	*	*	4002	0	0	

D 32   *	*	254	*	*	*	*	*	*	*	*	4035	*	*	*	*	3317	*	*	*	32
       0	*	*	*	*	*	*	4002	0	0	

I 33   *	*	*	*	*	*	*	1106	*	1385	3805	*	*	*	*	*	*	3629	*	*	33
       0	*	*	*	*	*	*	4002	0	0	

V 34   3629	*	*	*	3075	*	*	2601	*	*	3845	*	*	*	*	*	*	821	*	*	34
       0	*	*	*	*	*	*	4002	0	0	

A 35   551	*	*	*	*	*	*	*	*	3285	*	*	*	*	*	*	*	2219	*	*	35
       0	*	*	*	*	*	*	4002	0	0	

R 36   *	*	*	*	*	*	*	*	3317	*	*	3285	*	*	964	2577	3096	*	*	*	36
       0	*	*	*	*	*	*	4002	0	0	

R 37   *	*	*	*	3317	*	*	*	2161	3380	*	*	*	*	1479	3285	3075	*	*	*	37
       0	*	*	*	*	*	*	4002	0	0	

D 38   *	*	1491	3805	*	*	*	*	2538	*	*	3862	3380	4160	3075	4035	*	*	*	*	38
       551	2219	3285	0	*	*	*	4002	1779	0	

L 39   *	*	2650	3498	*	2963	*	3701	*	2007	*	*	*	*	3128	3194	*	3745	*	*	39
       0	*	*	*	*	*	0	3771	0	1000	

R 40   *	*	3128	2723	*	*	*	3615	*	2266	*	*	*	*	1844	*	3498	3687	*	*	40
       0	*	*	*	*	*	0	3771	0	1000	

L 41   2963	*	*	*	*	*	*	*	3128	1568	*	*	*	*	2101	*	*	2419	*	*	41
       0	*	*	*	*	0	*	3771	0	1000	

L 42   *	*	*	3285	*	*	*	*	*	1167	*	*	*	*	*	*	*	3380	*	1490	42
       0	*	*	*	*	*	*	4002	0	0	

I 43   *	*	*	*	3096	*	*	1344	*	1654	*	*	3285	*	*	*	*	3862	*	*	43
       0	*	*	*	*	*	*	4002	0	0	

I 44   *	3816	*	*	*	*	*	1769	*	1940	2627	*	*	*	*	*	3379	3097	*	*	44
       0	*	*	*	*	*	*	4000	0	0	

K 45   *	*	*	*	*	*	*	*	300	3379	*	*	*	*	3444	*	*	*	*	*	45
       0	*	*	*	*	*	*	4000	0	0	

V 46   2354	*	*	*	*	*	*	2613	*	*	*	*	*	*	*	*	*	642	*	*	46
       0	*	*	*	*	*	*	4000	0	0	

L 47   3444	*	*	*	*	*	*	3482	*	469	*	*	*	*	3379	*	*	*	*	*	47
       0	*	*	*	*	*	*	4000	0	0	

Y 48   3236	*	*	*	3816	*	*	3097	3893	*	*	*	*	*	*	*	3444	2108	*	1667	48
       0	*	*	*	*	*	*	4000	0	0	

N 49   *	*	2463	*	*	*	*	*	*	*	*	469	*	*	*	3379	*	*	*	*	49
       0	*	*	*	*	*	*	4000	0	0	

I 50   1746	*	*	3379	*	*	*	889	*	*	*	*	*	*	*	*	*	3924	*	*	50
       0	*	*	*	*	*	*	4000	0	0	

D 51   *	*	289	3444	*	*	*	*	*	*	*	*	*	*	*	3482	*	*	*	*	51
       0	*	*	*	*	*	*	4000	0	0	

G 52   3837	*	*	*	*	1807	*	*	2306	3482	*	*	*	3444	*	2909	2971	*	*	*	52
       0	*	*	*	*	*	*	4000	0	0	

L 53   *	*	*	*	2506	*	*	1992	*	1057	*	*	*	*	*	*	*	3444	*	*	53
       0	*	*	*	*	*	*	4000	0	0	

S 54   *	*	3837	*	*	*	*	*	2370	*	*	2869	*	*	3097	1370	3379	*	*	*	54
       0	*	*	*	*	*	*	4000	0	0	

R 55   3837	*	*	2497	*	*	*	*	2430	*	*	*	2941	2689	2210	3925	*	*	*	*	55
       0	*	*	*	*	*	*	4000	0	0	

E 56   *	*	3893	842	*	*	*	*	3482	3925	*	*	*	*	*	2689	3958	*	*	*	56
       0	*	*	*	*	*	*	4000	0	0	

T 57   2664	*	*	2430	*	*	*	*	*	*	*	*	*	2064	*	*	1734	3097	*	*	57
       0	*	*	*	*	*	*	4000	0	0	

A 58   773	*	*	*	*	3837	*	2411	*	*	*	*	*	*	*	3893	*	3482	*	*	58
       0	*	*	*	*	*	*	4000	0	0	

E 59   3837	*	*	1285	*	*	3925	*	2651	*	*	*	*	*	3816	3379	*	*	*	2971	59
       0	*	*	*	*	*	*	4000	0	0	

E 60   *	*	1766	790	*	*	*	*	*	*	*	*	*	2971	*	*	*	*	*	*	60
       0	*	*	*	*	*	*	4000	0	0	

L 61   *	*	*	*	*	*	*	3925	*	459	2273	*	*	*	*	*	*	*	*	*	61
       0	*	*	*	*	*	*	4000	0	0	

K 62   3958	*	*	*	*	*	*	3983	915	*	*	*	*	*	1985	3482	*	*	*	*	62
       0	*	*	*	*	*	*	4000	0	0	

K 63   3482	*	*	*	*	*	*	*	1184	3444	*	*	*	*	2050	*	3925	*	*	3816	63
       0	*	*	*	*	*	*	4000	0	0	

L 64   *	*	*	*	*	*	*	1835	*	821	*	*	*	*	*	*	*	2701	*	*	64
       0	*	*	*	*	*	*	4000	0	0	

A 65   766	*	*	*	*	3837	*	*	*	*	*	*	*	*	*	1857	3924	*	*	*	65
       0	*	*	*	*	*	*	4000	0	0	

K 66   *	*	*	3816	*	*	2453	3444	1326	*	*	3482	*	*	*	*	3837	3379	*	*	66
       0	*	*	*	*	*	*	4000	0	0	

S 67   *	*	*	*	2464	*	3444	2909	*	2562	*	*	*	*	*	2200	3925	*	*	2826	67
       0	*	*	*	*	*	*	4000	0	0	

L 68   *	*	*	*	2540	*	*	*	*	644	*	*	*	*	*	*	2411	*	*	*	68
       0	*	*	*	*	*	*	4000	0	0	

L 69   *	*	*	3097	*	2639	2865	*	3236	2366	*	3444	*	3924	2971	*	*	*	*	*	69
       0	*	*	*	*	*	*	4000	0	0	

A 70   709	*	*	*	*	2854	*	*	*	*	*	*	*	*	*	3958	3379	3482	*	*	70
       0	*	*	*	*	*	*	4000	0	0	

S 71   3379	*	*	*	*	*	*	*	*	*	*	*	3444	*	*	1216	1917	3097	*	*	71
       0	*	*	*	*	*	*	4000	0	0	

P 72   1796	*	*	*	*	*	*	*	*	*	*	*	932	*	*	2411	*	*	*	*	72
       0	*	*	*	*	*	*	4000	0	0	

I 73   3983	*	*	*	*	*	*	1391	*	1812	*	*	*	*	*	*	3958	2277	*	*	73
       0	*	*	*	*	*	*	4000	0	0	

V 74   *	3444	*	*	*	*	*	1514	*	3236	*	*	*	*	*	*	*	1146	*	*	74
       0	*	*	*	*	*	*	4000	0	0	

V 75   *	*	*	*	*	*	*	1807	*	*	*	*	*	*	*	*	*	486	*	*	75
       0	*	*	*	*	*	*	4000	0	0	

G 76   2277	*	*	*	*	723	*	*	*	*	*	*	*	*	*	*	3379	3444	*	*	76
       0	*	*	*	*	*	*	4000	0	0	

L 77   3816	*	*	1822	*	*	*	3893	*	1622	*	3379	*	*	*	3444	*	3925	*	*	77
       146	*	3379	*	*	*	*	4000	0	0	

R 78   *	*	*	*	*	*	*	*	1871	*	*	*	*	*	686	3253	*	*	*	*	78
       0	*	*	*	*	*	0	3792	0	1000	

T 79   3814	*	*	*	3805	*	*	*	*	*	3310	*	*	*	3002	2955	1330	3253	*	*	79
       0	*	*	*	*	*	0	3792	0	1000	

K 80   *	*	*	*	*	2053	3002	*	1310	*	*	*	*	*	2115	*	*	*	*	*	80
       0	*	*	*	*	*	0	3792	0	1000	

N 81   *	*	2698	*	3805	2506	*	*	*	*	*	1734	*	*	3310	*	2345	*	*	*	81
       0	*	*	*	*	0	*	3792	0	1000	

E 82   3075	*	3924	1501	*	2033	3444	*	*	*	*	*	*	3816	*	*	*	*	*	4191	82
       0	*	*	*	*	*	*	4000	0	0	

P 83   *	*	2649	2306	3924	*	*	*	*	3444	3816	*	1530	3983	*	*	*	*	*	*	83
       0	*	*	*	*	*	*	4000	0	0	

L 84   *	*	*	3379	*	*	*	*	*	355	3034	*	*	*	*	*	*	*	*	*	84
       0	*	*	*	*	*	*	4000	0	0	

E 85   *	*	3837	550	*	*	*	*	3925	3482	*	*	*	3444	*	*	*	*	*	*	85
       0	*	*	*	*	*	*	4000	0	0	

D 86   *	*	1208	3925	*	*	3893	*	3097	*	*	*	3837	*	2664	*	3482	*	*	*	86
       0	*	*	*	*	*	*	4000	0	0	

G 87   *	*	3925	*	*	383	*	3379	*	*	*	*	*	*	*	3816	*	*	*	*	87
       0	*	*	*	*	*	*	4000	0	0	

V 88   *	*	*	*	*	*	*	4191	*	*	*	*	*	*	*	*	*	81	*	*	88
       0	*	*	*	*	*	*	4000	0	0	

V 89   *	*	*	*	*	*	*	3958	*	*	*	*	*	*	*	3379	*	252	*	*	89
       0	*	*	*	*	*	*	4000	0	0	

Y 90   *	*	*	*	*	*	*	*	*	*	*	*	*	*	*	*	*	3379	*	146	90
       0	*	*	*	*	*	*	4000	0	0	

E 91   *	*	2673	2294	3837	*	3097	*	3379	3444	3816	*	*	*	*	*	3924	*	*	2971	91
       0	*	*	*	*	*	*	4000	0	0	

R 92   3379	*	*	*	*	*	*	*	*	*	*	*	*	*	146	*	*	*	*	*	92
       0	*	*	*	*	*	*	4000	0	0	

Y 93   *	*	2411	*	3236	*	1925	*	*	*	*	*	*	*	*	*	*	*	*	1176	93
       0	*	*	*	*	*	*	4000	0	0	

G 94   *	*	2618	3097	*	845	*	*	*	*	*	2613	*	*	*	*	*	*	*	*	94
       0	*	*	*	*	*	*	4000	0	0	

V 95   *	*	*	*	*	*	*	1417	*	3924	*	*	*	*	*	*	*	838	*	*	95
       0	*	*	*	*	*	*	4000	0	0	

P 96   *	*	*	*	3379	*	*	*	3893	3816	*	3482	1065	*	*	*	*	3444	*	3236	96
       0	*	*	*	*	*	*	4000	0	0	

A 97   1190	*	*	*	3444	*	*	2971	*	*	3482	*	*	*	*	*	*	1985	*	*	97
       0	*	*	*	*	*	*	4000	0	0	

V 98   *	*	*	*	3837	*	*	2229	*	2412	3444	*	*	*	*	2971	*	1693	*	*	98
       0	*	*	*	*	*	*	4000	0	0	

S 99   3925	*	3097	*	*	*	*	*	*	*	*	1755	*	*	*	1525	2528	*	*	*	99
       0	*	*	*	*	*	*	4000	0	0	

P 100  *	*	*	*	3893	*	*	*	*	1683	*	*	1038	*	*	*	*	2897	*	*	100
       0	*	*	*	*	*	*	4000	0	0	

E 101  2664	*	2896	1511	*	3236	*	*	*	3097	*	3983	*	3816	*	*	*	*	*	*	101
       0	*	*	*	*	*	*	4000	0	0	

T 102  *	*	*	*	*	3379	*	*	*	*	*	*	*	*	*	*	146	*	*	*	102
       0	*	*	*	*	*	*	4000	0	0	

F 103  3837	*	*	*	597	*	*	*	*	1894	*	*	*	*	*	*	*	*	*	*	103
       0	*	*	*	*	*	*	4000	0	0	

Y 104  3097	*	*	2711	*	*	*	*	3379	*	3837	*	*	*	2340	*	3444	*	*	1862	104
       0	*	*	*	*	*	*	4000	0	0	

D 105  *	*	1349	3837	*	*	*	*	3379	*	*	2687	*	*	3097	2562	*	*	*	*	105
       0	*	*	*	*	*	*	4000	0	0	

Y 106  *	*	*	*	2686	*	*	*	*	2420	2540	*	*	*	*	*	*	2411	*	1747	106
       0	*	*	*	*	*	*	4000	0	0	

V 107  *	*	*	*	2017	*	*	2143	*	2169	*	*	*	*	*	*	*	1717	*	*	107
       0	*	*	*	*	*	*	4000	0	0	

E 108  2540	*	*	1699	*	*	*	*	*	*	*	2160	*	*	*	3482	*	2273	*	*	108
       911	1095	*	0	*	*	*	4000	2952	0	

G 109  *	*	*	*	*	252	*	*	*	*	*	3816	*	*	3482	*	*	*	*	*	109
       0	*	*	*	*	*	*	4000	0	0	

E 110  *	*	*	658	*	*	*	2273	3444	*	*	*	*	*	*	3893	*	*	*	*	110
       0	*	*	*	*	*	*	4000	0	0	

P 111  *	*	*	3482	*	*	*	*	1629	*	*	*	1350	*	3983	*	*	*	*	2925	111
       0	*	*	*	*	*	*	4000	0	0	

P 112  *	*	*	*	*	*	*	3379	*	*	*	*	296	*	*	*	*	3482	*	*	112
       0	*	*	*	*	*	*	4000	0	0	

Y 113  *	*	*	3925	3379	*	*	3444	3097	2017	3893	*	*	*	*	*	*	*	*	1667	113
       0	*	*	*	*	*	*	4000	0	0	

V 114  3097	*	*	*	3444	*	*	1739	*	3379	*	*	*	*	*	*	*	1338	*	*	114
       0	*	*	*	*	*	*	4000	0	0	

Y 115  *	*	*	*	*	*	*	3093	3444	*	4191	*	*	*	*	3816	3482	3097	*	1124	115
       0	*	*	*	*	*	*	4000	0	0	

A 116  918	*	*	*	*	*	*	*	*	3444	*	*	*	*	2430	2370	*	*	*	*	116
       0	*	*	*	*	*	*	4000	0	0	

A 117  2066	*	2453	3236	*	2971	*	*	*	*	*	2651	*	*	*	*	3379	*	*	3482	117
       0	*	*	*	*	*	*	4000	0	0	

R 118  *	*	*	*	*	*	*	*	3482	*	*	*	1580	*	796	*	*	*	*	*	118
       0	*	*	*	*	*	*	4000	0	0	

G 119  *	*	3482	*	*	135	*	*	*	*	*	*	*	*	*	*	*	*	*	*	119
       0	*	*	*	*	*	*	4000	0	0	

G 120  *	*	*	*	*	289	*	3482	*	*	*	*	*	*	*	*	*	3444	*	*	120
       0	*	*	*	*	*	*	4000	0	0	

F 121  *	*	*	*	1586	*	*	2411	*	2826	*	*	*	3097	*	*	*	*	*	2177	121
       0	*	*	*	*	*	*	4000	0	0	

Y 122  *	*	*	*	2613	*	*	*	*	*	*	*	*	*	*	*	2463	*	*	610	122
       0	*	*	*	*	*	*	4000	0	0	

V 123  3444	*	*	*	*	*	*	2581	*	*	*	*	*	*	*	*	*	432	*	*	123
       0	*	*	*	*	*	*	4000	0	0	

K 124  *	*	*	*	*	*	3925	*	1618	*	*	3837	*	*	2562	1986	*	3097	*	*	124
       0	*	*	*	*	*	*	4000	0	0	

I 125  *	*	*	*	*	*	*	98	*	3924	*	*	*	*	*	*	*	*	*	*	125
       0	*	*	*	*	*	*	4000	0	0	

D 126  *	*	1003	3816	*	*	*	*	*	*	*	2971	*	*	2231	3482	*	*	*	*	126
       0	*	*	*	*	*	*	4000	0	0	

G 127  3097	*	*	*	*	663	*	*	*	*	*	3379	*	*	*	2686	*	*	*	*	127
       0	*	*	*	*	*	*	4000	0	0	

E 128  *	*	1955	1298	*	*	*	*	2064	*	*	*	*	*	*	*	*	*	*	3379	128
       0	*	*	*	*	*	*	4000	0	0	

K 129  3958	*	*	3097	*	*	*	3379	1917	2897	*	*	*	*	3052	*	3925	2865	*	*	129
       0	*	*	*	*	*	*	4000	0	0	

L 130  *	*	*	*	*	*	*	3924	*	291	*	*	*	*	*	*	*	3097	*	*	130
       0	*	*	*	*	*	*	4000	0	0	

R 131  3837	*	3097	*	*	*	*	*	1554	*	*	*	*	*	1081	*	*	*	*	*	131
       0	*	*	*	*	*	*	4000	0	0	

E 132  2804	*	3003	824	*	*	3379	*	3816	*	*	*	*	*	*	*	*	*	*	*	132
       0	*	*	*	*	*	*	4000	0	0	

K 133  2869	*	*	*	*	*	*	*	1692	2165	3958	*	*	*	2908	*	*	2909	*	*	133
       179	3097	*	2322	322	*	*	4000	1000	0	

R 134  *	*	*	*	*	*	*	*	*	*	*	*	*	*	0	*	*	*	*	*	134
       0	*	*	*	*	*	*	4000	0	0	

E 135  *	*	*	991	*	*	*	*	*	3482	3958	3983	*	3444	3097	*	3816	*	*	*	135
       0	*	*	*	*	*	*	4000	0	0	

E 136  3893	*	2826	1329	*	*	*	*	3070	*	*	*	*	3444	2452	*	*	*	*	*	136
       0	*	*	*	*	*	*	4000	0	0	

M 137  3444	*	*	3837	*	*	3236	*	3482	2954	1944	*	*	2412	*	*	*	*	*	3925	137
       0	*	*	*	*	*	*	4000	0	0	

G 138  *	*	*	*	*	866	*	*	*	3097	*	2954	*	*	3837	2885	*	*	*	*	138
       0	*	*	*	*	*	*	4000	0	0	

L 139  *	*	*	*	*	*	*	3893	*	882	3816	*	*	*	3097	*	*	*	*	2306	139
       0	*	*	*	*	*	*	4000	0	0	

S 140  *	*	*	*	*	*	*	*	*	*	*	*	*	*	3097	179	*	*	*	*	140
       0	*	*	*	*	*	*	4000	0	0	

L 141  *	*	*	3097	*	*	*	1862	*	1074	*	*	*	*	*	*	*	2909	*	*	141
       0	*	*	*	*	*	*	4000	0	0	

G 142  *	*	*	*	*	272	*	*	3925	*	*	*	*	*	*	4191	4283	*	*	*	142
       0	*	*	*	*	*	*	4000	0	0	

D 143  *	*	1944	3236	*	3097	3482	*	3893	*	*	3983	*	3837	*	*	2618	*	*	3958	143
       0	*	*	*	*	*	*	4000	0	0	

L 144  *	*	*	*	*	*	*	3983	*	604	3924	*	*	*	3097	*	*	3379	*	*	144
       0	*	*	*	*	*	*	4000	0	0	

A 145  404	*	*	*	*	*	*	3097	*	*	*	*	*	*	*	2971	*	*	*	*	145
       0	*	*	*	*	*	*	4000	0	0	

T 146  *	*	3925	3893	*	4283	3958	*	2626	*	*	4191	*	*	*	2292	2054	*	*	3482	146
       0	*	*	*	*	*	*	4000	0	0	

M 147  *	*	*	3837	3379	*	*	3236	*	2453	1952	3444	*	*	*	*	*	3893	*	2971	147
       0	*	*	*	*	*	*	4000	0	0	

L 148  2000	*	*	*	*	*	*	*	*	559	*	*	*	*	*	*	*	3816	*	*	148
       0	*	*	*	*	*	*	4000	0	0	

G 149  *	*	*	*	*	458	3925	*	3482	*	*	*	*	*	3097	*	*	*	*	*	149
       0	*	*	*	*	*	*	4000	0	0	

V 150  3097	*	*	*	*	*	*	4283	*	*	*	*	*	*	*	*	3482	430	*	*	150
       0	*	*	*	*	*	*	4000	0	0	

S 151  *	*	*	3097	*	*	*	*	*	*	*	*	*	*	*	338	3444	*	*	*	151
       0	*	*	*	*	*	*	4000	0	0	

R 152  *	*	*	3097	*	*	*	*	*	*	*	*	*	*	179	*	*	*	*	*	152
       0	*	*	*	*	*	*	4000	0	0	

K 153  3097	*	*	3444	*	*	*	*	1130	*	*	*	*	*	1580	*	*	*	*	*	153
       0	*	*	*	*	*	*	4000	0	0	

T 154  2613	*	3097	*	*	*	*	*	*	*	*	*	*	*	*	1630	1334	*	*	*	154
       0	*	*	*	*	*	*	4000	0	0	

V 155  *	*	*	*	*	*	*	1359	*	3236	*	*	*	*	*	*	*	988	*	*	155
       0	*	*	*	*	*	*	4000	0	0	

Y 156  *	*	*	3097	*	*	*	*	3924	*	*	*	*	3236	*	1897	*	*	*	1176	156
       0	*	*	*	*	*	*	4000	0	0	

K 157  *	*	3379	3482	*	3097	*	*	1427	2971	*	*	*	*	2337	*	*	*	*	*	157
       0	*	*	*	*	*	*	4000	0	0	

Y 158  *	*	*	*	*	*	*	*	*	*	*	*	*	*	*	*	*	3097	*	179	158
       0	*	*	*	*	*	*	4000	0	0	

E 159  *	*	*	179	*	*	*	*	*	*	*	*	3097	*	*	*	*	*	*	*	159
       0	*	*	*	*	*	*	4000	0	0	

K 160  *	*	3837	2869	*	*	*	*	2094	*	*	2370	*	*	2463	*	3893	3097	*	*	160
       0	*	*	*	*	*	*	4000	0	0	

G 161  *	*	*	2412	*	425	*	*	*	*	*	*	*	3893	*	*	*	*	*	*	161
       441	*	1925	*	*	*	*	4000	0	0	

L 162  *	*	2325	2372	*	3185	*	*	*	1813	3426	*	*	*	*	*	*	3063	*	*	162
       0	*	*	*	*	0	*	3696	0	2190	

S 163  2909	*	*	*	*	*	*	3444	3097	*	2117	*	*	*	*	1467	3924	*	*	*	163
       0	*	*	*	*	*	*	4000	0	0	

D 164  3983	*	1916	3444	*	*	*	*	*	*	4191	2865	*	*	3925	2701	3097	4283	*	*	164
       0	*	*	*	*	*	*	4000	0	0	

A 165  1126	*	*	*	*	*	*	*	*	*	*	*	1870	*	*	*	3924	2306	*	*	165
       0	*	*	*	*	*	*	4000	0	0	

S 166  *	*	*	3097	*	*	*	*	*	*	*	*	3444	*	*	881	2011	*	*	*	166
       0	*	*	*	*	*	*	4000	0	0	

L 167  3925	*	*	*	*	*	3097	1897	*	1351	*	*	*	*	*	*	*	2673	*	*	167
       0	*	*	*	*	*	*	4000	0	0	

E 168  *	*	1911	1122	*	*	*	*	3444	*	*	*	*	*	*	3924	*	3097	*	*	168
       0	*	*	*	*	*	*	4000	0	0	

V 169  *	*	3097	*	*	*	*	2689	3482	*	*	*	*	*	*	*	2925	980	*	*	169
       0	*	*	*	*	*	*	4000	0	0	

A 170  547	*	*	*	2971	*	*	*	*	*	*	*	*	*	*	*	3097	3816	*	*	170
       0	*	*	*	*	*	*	4000	0	0	

L 171  3924	*	*	1850	*	3097	*	3983	*	1553	2881	*	*	*	*	*	*	*	*	*	171
       0	*	*	*	*	*	*	4000	0	0	

K 172  *	*	*	*	*	*	*	3925	980	*	*	*	*	3816	1489	*	*	*	*	*	172
       0	*	*	*	*	*	*	4000	0	0	

L 173  *	*	3097	*	*	*	*	2909	*	415	*	*	*	*	*	*	*	*	*	*	173
       0	*	*	*	*	*	*	4000	0	0	

E 174  *	*	*	1065	*	*	*	2411	*	*	*	*	*	3958	2473	*	*	3482	*	*	174
       0	*	*	*	*	*	*	4000	0	0	

E 175  *	*	1614	1317	*	*	*	*	*	*	3097	2689	*	*	*	*	*	*	*	*	175
       0	*	*	*	*	*	*	4000	0	0	

I 176  *	*	*	*	3893	*	*	1146	*	2590	3444	*	*	*	*	*	3097	3236	*	*	176
       0	*	*	*	*	*	*	4000	0	0	

F 177  *	*	*	*	1098	*	*	2941	*	1807	*	*	*	*	3097	*	*	*	*	*	177
       0	*	*	*	*	*	*	4000	0	0	

G 178  *	*	2528	*	3097	954	*	*	2971	*	*	3925	*	*	*	*	*	*	*	*	178
       0	*	*	*	*	*	*	4000	0	0	

E 179  3983	*	3379	1197	*	3837	*	3925	*	*	*	*	*	*	*	3958	3924	2854	*	*	179
       0	*	*	*	*	*	*	4000	0	0	

D 180  4191	*	1525	2117	3924	*	*	*	*	*	*	*	3075	*	2453	*	*	*	*	*	180
       0	*	*	*	*	*	*	4000	0	0	

I 181  3924	*	*	*	*	*	*	1189	*	1401	*	*	*	*	3097	*	*	*	*	*	181
       0	*	*	*	*	*	*	4000	0	0	

V 182  3816	*	*	*	*	*	*	2626	*	3482	*	*	*	*	*	*	2135	1152	*	*	182
       0	*	*	*	*	*	*	4000	0	0	

K 183  2420	*	2971	3482	*	3379	*	*	1461	3925	*	*	*	*	3816	*	*	*	*	*	183
       0	*	*	*	*	*	*	4000	0	0	

P 184  *	*	3379	2452	*	3893	2971	*	3444	*	*	*	1440	*	*	3925	*	*	*	*	184
       0	*	*	*	*	*	*	4000	0	0	

I 185  *	*	*	*	*	*	*	615	*	3097	*	*	*	*	*	*	3958	2590	*	*	185
       0	*	*	*	*	*	*	4000	0	0	

D 186  *	*	643	*	*	*	*	3379	3444	3097	*	4191	*	*	*	*	*	*	*	*	186
       0	*	*	*	*	*	*	4000	0	0	

I 187  *	*	*	3097	*	*	*	1514	*	1939	*	*	*	*	*	*	*	2506	3379	*	187
       0	*	*	*	*	*	*	4000	0	0	

L 188  *	*	3379	*	1940	*	*	*	*	1456	3837	3444	*	*	3097	*	*	*	*	*	188
       0	*	*	*	*	*	*	4000	0	0	

K 189  *	*	3837	2651	*	*	*	*	2170	*	3097	3924	*	*	3126	2626	3482	*	*	*	189
       0	*	*	*	*	*	*	4000	0	0	

I 190  3236	*	*	*	3924	2420	*	1967	*	*	*	*	3893	*	*	2639	3444	3925	*	*	190
       0	*	*	*	*	*	*	4000	0	0	

P 191  2420	3816	*	*	*	*	*	3958	2729	*	*	3983	1841	*	4283	*	*	2909	*	*	191
       0	*	*	*	*	*	*	4000	0	0	

E 192  *	*	2909	1812	4191	3816	*	*	3444	4283	*	*	3958	*	3482	2650	*	*	*	*	192
       0	*	*	*	*	*	*	4000	0	0	

D 193  3924	*	1794	*	*	*	*	*	2077	*	*	*	*	*	2453	3816	3983	3444	*	*	193
       0	*	*	*	*	*	*	4000	0	0	

D 194  *	*	2217	2432	*	*	*	*	3379	*	*	3958	3482	*	3816	3444	3097	3837	*	*	194
       545	*	1669	*	*	*	*	4000	0	0	

I 195  *	*	*	2788	3440	2660	*	1604	3315	*	*	*	*	*	3354	*	*	3688	*	*	195
       153	3315	*	1585	585	526	1711	3483	1000	2526	

K 196  *	*	2753	3809	*	*	*	3182	2080	*	*	3831	*	3858	*	2890	4133	3288	*	*	196
       0	*	*	*	*	*	0	3932	0	1000	

L 197  3717	*	*	2803	3831	*	*	3809	*	1923	*	*	*	*	*	3288	3743	2334	*	*	197
       0	*	*	*	*	*	0	3932	0	1000	

E 198  *	*	3743	784	*	*	*	*	3288	*	*	*	*	*	3004	4044	4133	*	*	*	198
       0	*	*	*	*	0	*	3932	0	1000	

E 199  *	*	*	1637	*	*	*	3925	*	*	*	3893	2826	3444	2277	3236	*	*	*	*	199
       0	*	*	*	*	*	*	4000	0	0	

E 200  3097	*	3482	1680	*	3379	*	*	1994	*	*	*	*	*	3958	*	3837	*	*	*	200
       0	*	*	*	*	*	*	4000	0	0	

P 201  *	*	*	3444	3482	*	*	3983	3816	3893	*	*	1356	*	*	*	*	2143	*	*	201
       0	*	*	*	*	*	*	4000	0	0	

D 202  3379	*	1703	1949	3097	*	*	*	*	3444	*	*	*	*	*	2954	*	*	*	*	202
       98	*	3925	*	*	*	*	4000	0	0	

D 203  3382	*	1630	3309	*	3829	*	*	2186	*	*	2933	*	*	*	*	4080	*	*	*	203
       0	*	*	*	*	*	0	3922	0	1000	

P 204  *	*	*	2854	3309	*	*	4138	*	2329	*	*	1830	*	*	3382	4080	3866	*	*	204
       1383	1151	2588	1000	1000	*	0	3922	2975	1000	

K 205  3491	*	*	2067	3485	*	*	*	1849	2838	*	*	*	*	*	*	*	*	*	2594	205
       0	*	*	*	*	1782	496	3751	0	2093	

E 206  *	*	2904	1484	*	*	3617	2733	3626	*	*	3115	3634	*	*	*	*	*	*	*	206
       0	*	*	*	*	*	0	3844	0	1644	

G 207  2436	*	*	3634	3115	1979	*	*	2798	*	*	3617	*	3745	3927	*	*	*	*	*	207
       0	*	*	*	*	*	0	3844	0	1644	

E 208  3617	*	3634	1110	*	*	*	*	3115	3199	3745	*	*	*	3721	*	*	*	*	*	208
       207	*	2904	*	*	*	0	3844	0	1644	

V 209  2153	*	*	*	*	*	*	2477	*	2471	*	*	*	*	*	*	*	1268	*	*	209
       846	1173	*	1357	714	*	0	3454	2575	2218	

I 210  *	*	*	*	2602	*	*	932	*	1684	*	*	*	*	*	*	*	*	*	*	210
       0	*	*	*	*	451	1897	3188	0	2708	

E 211  *	*	3858	1599	*	3809	*	*	*	*	*	2740	*	*	*	3743	3004	*	3831	3182	211
       0	*	*	*	*	0	*	3932	0	1000	

K 212  *	*	*	*	3893	*	*	3958	1894	3983	*	*	*	3924	2235	*	3816	2420	*	*	212
       0	*	*	*	*	*	*	4000	0	0	

L 213  *	*	*	*	*	*	*	3816	*	256	*	*	*	3444	*	*	*	*	*	*	213
       139	*	3444	*	*	*	*	4000	0	0	

A 214  1706	*	*	2948	*	*	*	*	3182	3288	*	3763	*	3831	2929	3717	*	*	*	*	214
       0	*	*	*	*	*	0	3932	0	1000	

R 215  *	*	3809	1805	*	*	*	*	2974	*	3717	*	*	*	1455	*	*	3750	*	*	215
       0	*	*	*	*	0	*	3932	0	1000	

I 216  3097	*	*	*	*	*	*	1416	*	1841	*	*	*	*	*	3379	*	3837	*	3983	216
       0	*	*	*	*	*	*	4000	0	0	

G 217  *	*	*	3097	*	179	*	*	*	*	*	*	*	*	*	*	*	*	*	*	217
       0	*	*	*	*	*	*	4000	0	0	

F 218  3444	*	*	3097	1623	*	*	*	*	1788	3236	*	*	*	*	*	*	*	*	3816	218
       0	*	*	*	*	*	*	4000	0	0	

K 219  *	*	2332	3003	*	2453	*	*	1833	*	*	3379	*	*	*	3093	*	*	*	*	219
       0	*	*	*	*	*	*	4000	0	0	

V 220  3379	*	*	*	*	3097	*	*	*	*	3925	*	*	*	*	3893	2188	1203	*	*	220
       0	*	*	*	*	*	*	4000	0	0	

L 221  *	*	3097	*	3893	*	3837	3925	3958	2328	*	*	*	*	3983	3482	*	3236	*	2664	221
       0	*	*	*	*	*	*	4000	0	0	

P 222  *	*	*	3925	*	*	3482	*	3236	*	*	*	1448	*	2260	3379	*	3893	*	*	222
       0	*	*	*	*	*	*	4000	0	0	

T 223  2701	*	*	3097	*	*	*	3126	*	2411	*	*	*	*	*	*	2066	2412	*	*	223
       0	*	*	*	*	*	*	4000	0	0	

K 224  3816	*	*	3893	3983	*	3925	*	1627	3444	*	*	*	*	3924	3097	*	3837	*	3958	224
       0	*	*	*	*	*	*	4000	0	0	

Q 225  *	*	*	3444	*	*	*	3097	2348	3379	*	*	*	2066	2701	*	3236	*	*	*	225
       0	*	*	*	*	*	*	4000	0	0	

A 226  918	*	*	*	*	*	*	*	*	*	3958	*	*	*	*	3444	1992	3983	*	*	226
       0	*	*	*	*	*	*	4000	0	0	

P 227  3379	*	*	*	*	*	3444	*	*	3097	*	*	723	*	*	*	*	3482	*	*	227
       0	*	*	*	*	*	*	4000	0	0	

F 228  3379	*	*	*	723	*	*	*	*	*	*	*	3444	*	3097	*	*	3482	*	*	228
       0	*	*	*	*	*	*	4000	0	0	

D 229  *	*	409	*	*	*	*	*	2826	*	*	3236	*	*	*	*	*	*	*	*	229
       0	*	*	*	*	*	*	4000	0	0	

A 230  811	*	*	*	*	*	*	2971	*	2430	*	*	*	*	*	*	*	3097	*	*	230
       0	*	*	*	*	*	*	4000	0	0	

V 231  3097	*	*	*	*	*	*	1454	*	3958	*	*	*	*	*	*	*	1140	*	*	231
       0	*	*	*	*	*	*	4000	0	0	

A 232  1388	*	*	*	*	3837	*	*	3444	*	*	*	*	*	*	1979	3236	3379	*	*	232
       0	*	*	*	*	*	*	4000	0	0	

K 233  3097	*	*	2865	*	3482	*	*	1696	*	*	*	*	3924	2885	*	4191	*	3444	*	233
       0	*	*	*	*	*	*	4000	0	0	

D 234  2880	*	1614	1923	*	*	*	*	3893	*	*	*	*	*	3482	*	3097	*	*	*	234
       0	*	*	*	*	*	*	4000	0	0	

S 235  *	*	2651	2553	*	2420	*	3925	2869	*	*	*	*	*	*	1832	*	*	*	*	235
       0	*	*	*	*	*	*	4000	0	0	

E 236  3837	*	2650	1898	*	3482	*	*	3925	*	3893	*	*	*	3444	2412	*	*	*	*	236
       0	*	*	*	*	*	*	4000	0	0	

D 237  *	*	1882	2711	3925	3837	*	*	*	*	3097	3379	*	*	*	3816	3444	3958	*	*	237
       0	*	*	*	*	*	*	4000	0	0	

N 238  *	*	3093	3482	*	3097	3837	2689	*	*	*	1999	*	3924	*	*	*	2885	*	*	238
       1007	2673	1533	1000	1000	*	*	4000	1683	0	

N 239  *	*	3154	*	*	2908	*	2652	*	*	*	1934	*	*	2842	2364	*	*	*	*	239
       0	*	*	*	*	*	0	3356	0	2662	

L 240  *	*	*	2652	*	*	*	3257	*	1991	*	*	*	*	3154	2908	3326	*	*	2842	240
       0	*	*	*	*	0	*	3356	0	2662	

L 241  *	*	*	*	*	*	*	1919	*	1110	*	*	*	*	3482	*	*	2453	*	*	241
       0	*	*	*	*	*	*	4000	0	0	

L 242  2971	*	*	*	*	*	*	1458	*	1278	*	*	*	*	*	*	*	3379	*	*	242
       0	*	*	*	*	*	*	4000	0	0	

T 243  3983	*	*	*	*	*	*	*	*	*	3482	*	*	*	*	2679	800	3097	*	*	243
       0	*	*	*	*	*	*	4000	0	0	

G 244  *	*	*	*	*	1535	*	2430	*	2971	*	2909	*	*	*	3444	3097	*	*	*	244
       0	*	*	*	*	*	*	4000	0	0	

I 245  *	*	*	3379	3924	*	3837	1896	*	2942	*	3444	*	*	3097	*	*	2639	*	*	245
       0	*	*	*	*	*	*	4000	0	0	

E 246  3444	*	3236	1826	*	3983	*	*	3924	*	*	3379	*	*	*	2284	*	3482	*	*	246
       0	*	*	*	*	*	*	4000	0	0	

E 247  3837	*	3983	1209	*	*	*	*	1992	*	*	*	*	3924	3097	*	*	*	*	*	247
       0	*	*	*	*	*	*	4000	0	0	

R 248  3983	3097	3379	2942	2826	*	*	*	3034	*	*	*	*	*	1917	*	*	3924	*	*	248
       0	*	*	*	*	*	*	4000	0	0	

K 249  3958	*	3893	*	*	*	*	*	1971	*	*	3816	3983	*	2925	3482	3837	*	*	2411	249
       0	*	*	*	*	*	*	4000	0	0	

D 250  *	*	1841	2329	*	*	*	*	*	*	*	2613	*	3444	3482	*	2497	*	*	*	250
       0	*	*	*	*	*	*	4000	0	0	

K 251  3837	*	*	2241	*	4283	*	3924	1814	*	*	*	3983	*	*	3925	2412	*	*	*	251
       533	*	1695	*	*	*	*	4000	0	0	

E 252  3365	*	*	1992	*	*	*	*	3675	*	*	*	*	*	2539	2808	*	3282	*	2685	252
       2690	243	*	927	1077	540	1679	3455	3386	2430	

K 253  *	*	*	3831	*	3288	*	3004	1224	*	*	*	*	*	2282	*	3858	*	*	*	253
       0	*	*	*	*	0	*	3932	0	1000	

R 254  *	*	3097	*	*	*	*	*	2134	*	3925	*	*	*	1007	*	3444	*	*	*	254
       0	*	*	*	*	*	*	4000	0	0	

A 255  1065	*	*	3482	3379	*	*	2464	*	*	*	*	*	*	*	*	*	2689	*	*	255
       0	*	*	*	*	*	*	4000	0	0	

R 256  *	*	*	1931	*	3097	3816	*	*	3893	*	*	*	*	1641	*	*	3925	*	3379	256
       0	*	*	*	*	*	*	4000	0	0	

L 257  *	*	*	3379	3893	*	*	2340	*	1447	3482	*	3925	*	*	*	3097	*	*	*	257
       0	*	*	*	*	*	*	4000	0	0	

L 258  2411	*	*	*	*	*	*	*	*	1540	1762	*	*	*	*	*	*	2528	*	*	258
       0	*	*	*	*	*	*	4000	0	0	

S 259  *	*	*	3097	*	3924	*	*	1788	*	*	3444	*	*	3893	1440	*	*	*	*	259
       0	*	*	*	*	*	*	4000	0	0	

K 260  3444	*	3925	2441	*	*	*	*	1967	*	*	*	*	3236	2686	2826	*	*	*	*	260
       0	*	*	*	*	*	*	4000	0	0	

I 261  *	*	*	*	*	*	*	992	*	1639	3236	*	*	*	*	*	*	3837	*	*	261
       0	*	*	*	*	*	*	4000	0	0	

S 262  2306	*	*	*	*	2627	*	*	3097	*	3482	*	*	*	*	1219	*	*	*	*	262
       0	*	*	*	*	*	*	4000	0	0	

E 263  3444	3816	2473	1868	*	*	*	*	3482	3925	*	*	*	*	3893	2640	*	*	*	*	263
       0	*	*	*	*	*	*	4000	0	0	

V 264  3924	*	*	3444	*	3482	*	2991	*	2441	*	*	*	*	*	*	*	1528	*	3379	264
       0	*	*	*	*	*	*	4000	0	0	

V 265  *	*	*	3097	3983	*	*	3924	*	2925	*	*	*	*	*	3925	2076	1646	*	*	265
       0	*	*	*	*	*	*	4000	0	0	

E 266  *	*	2000	1633	*	2540	3837	*	2430	*	*	*	*	*	*	*	*	*	*	*	266
       0	*	*	*	*	*	*	4000	0	0	

S 267  3924	*	2971	*	*	3893	*	*	*	3097	3482	*	*	*	3444	1737	2826	*	*	*	267
       0	*	*	*	*	*	*	4000	0	0	

E 268  3444	*	2483	1668	*	3482	*	*	3097	*	*	*	*	3816	3837	*	*	*	*	3893	268
       0	*	*	*	*	*	*	4000	0	0	

S 269  1795	*	*	3004	*	3088	*	*	*	3182	*	*	*	*	*	1477	*	*	*	*	269
       0	*	*	*	*	*	*	3932	0	0	

V 270  3750	*	*	*	2845	*	*	3288	*	3763	4044	*	*	*	*	*	*	1234	*	3004	270
       0	*	*	*	*	*	*	3932	0	0	

L 271  *	*	*	*	1916	*	*	3182	*	1072	*	*	*	*	*	*	*	*	*	2746	271
       0	*	*	*	*	*	*	3932	0	0	

I 272  *	*	*	*	*	*	*	970	*	*	*	*	*	3004	*	3288	*	1929	*	*	272
       0	*	*	*	*	*	*	3932	0	0	

I 273  *	*	*	3004	*	*	*	1769	*	2897	*	*	*	*	*	2049	3750	2925	*	*	273
       0	*	*	*	*	*	*	3932	0	0	

K 274  *	*	2182	3763	*	*	*	*	1773	*	*	3717	*	*	2090	3288	*	*	*	*	274
       0	*	*	*	*	*	*	3932	0	0	

E 275  *	*	3004	2441	*	3717	3858	*	2929	3288	*	3809	*	*	4044	3831	3182	*	*	*	275
       600	*	1555	*	*	*	*	3932	0	0	

P 276  *	*	*	*	*	*	*	*	*	*	*	3189	1491	*	2969	1933	*	*	*	2785	276
       259	2608	*	1000	1000	347	2227	3456	1000	2356	

A 277  1185	*	*	*	*	*	*	*	3073	*	*	*	*	*	2251	3601	2748	*	*	*	277
       0	*	*	*	*	0	*	3843	0	1000	

V 278  *	3750	*	*	*	3743	*	3809	2740	*	3182	*	*	*	3088	*	3858	1927	*	3831	278
       0	*	*	*	*	*	*	3932	0	0	

R 279  *	*	*	3763	*	*	*	4044	3750	2425	4133	3809	*	*	1417	*	*	3288	*	*	279
       0	*	*	*	*	*	*	3932	0	0	

E 280  *	*	*	1189	*	*	*	*	1581	*	*	3288	*	*	3004	*	*	*	*	*	280
       0	*	*	*	*	*	*	3932	0	0	

S 281  *	*	*	2444	*	*	*	*	3750	3004	*	2833	*	*	3288	1961	*	3088	*	*	281
       0	*	*	*	*	*	*	3932	0	0	

V 282  *	3182	*	3288	*	*	*	2247	*	*	*	*	*	*	*	*	*	991	*	3763	282
       0	*	*	*	*	*	*	3932	0	0	

E 283  *	*	3743	749	*	3831	*	*	3763	*	*	2948	*	*	4133	*	*	*	*	*	283
       0	*	*	*	*	*	*	3932	0	0	

G 284  *	*	2435	3004	*	2021	*	*	2617	*	*	2275	*	*	*	3750	*	*	*	*	284
       0	*	*	*	*	*	*	3932	0	0	

V 285  3004	2845	*	*	*	*	*	3809	*	2444	*	*	*	*	*	3288	2730	2134	*	*	285
       0	*	*	*	*	*	*	3932	0	0	

P 286  2178	*	*	*	*	2090	*	*	*	3288	*	*	1445	*	*	*	*	3750	*	*	286
       0	*	*	*	*	*	*	3932	0	0	

I 287  *	*	*	*	3750	*	*	1135	*	3717	*	*	*	*	*	*	*	1815	*	3182	287
       0	*	*	*	*	*	*	3932	0	0	

V 288  *	*	*	*	*	*	*	2208	2234	2412	*	*	*	*	*	*	3004	1952	*	*	288
       0	*	*	*	*	*	*	3932	0	0	

S 289  *	*	3288	2730	*	*	*	*	3809	3750	*	3858	3088	*	*	2095	2470	*	*	*	289
       0	*	*	*	*	*	*	3932	0	0	

I 290  *	*	*	*	*	*	*	1510	2270	*	*	*	3004	*	3743	3809	4044	*	*	3182	290
       0	*	*	*	*	*	*	3932	0	0	

E 291  *	*	3288	1440	*	*	*	*	2910	*	*	*	*	*	2432	3831	*	3858	3809	*	291
       0	*	*	*	*	*	*	3932	0	0	

E 292  *	*	2845	642	*	*	*	*	*	4133	*	*	*	*	*	*	*	4044	*	3288	292
       0	*	*	*	*	*	*	3932	0	0	

L 293  *	*	*	*	*	*	*	2351	*	758	*	3182	*	*	*	*	3288	*	*	*	293
       0	*	*	*	*	*	*	3932	0	0	

E 294  2327	*	2425	1773	*	3809	*	*	2506	*	*	*	*	*	*	*	*	*	*	3750	294
       0	*	*	*	*	*	*	3932	0	0	

K 295  *	*	*	2404	*	*	*	3182	1974	*	*	3743	*	3004	*	2790	3288	*	*	*	295
       0	*	*	*	*	*	*	3932	0	0	

I 296  *	*	*	*	*	*	3182	1550	*	*	2224	*	*	*	3004	*	*	2254	*	*	296
       0	*	*	*	*	*	*	3932	0	0	

S 297  *	*	2753	2820	*	*	*	*	4133	*	*	*	*	*	4044	1754	2368	3288	*	*	297
       372	2139	*	0	*	*	*	3932	1779	0	

D 298  *	*	861	*	*	*	*	3004	*	3182	*	*	*	*	*	2220	*	*	*	*	298
       0	*	*	*	*	*	*	3932	0	0	

A 299  1730	*	*	*	*	*	*	3182	2845	*	*	*	*	*	3004	2171	*	3288	*	*	299
       0	*	*	*	*	*	*	3932	0	0	

D 300  *	*	1312	2327	*	*	*	*	3750	3763	*	*	*	3717	2525	*	*	*	*	*	300
       0	*	*	*	*	*	*	3932	0	0	

E 301  3831	*	2746	608	*	*	*	*	*	*	*	*	*	*	*	3004	*	*	*	*	301
       0	*	*	*	*	*	*	3932	0	0	

L 302  *	*	*	*	2011	*	*	3182	*	952	*	*	*	*	*	*	*	3004	*	*	302
       0	*	*	*	*	*	*	3932	0	0	

I 303  *	*	*	*	*	*	*	1056	3182	1582	*	*	*	*	3743	*	*	*	*	*	303
       0	*	*	*	*	*	*	3932	0	0	

E 304  *	*	3743	1722	*	2470	*	*	3809	*	*	3288	*	*	2368	3750	*	*	*	*	304
       0	*	*	*	*	*	*	3932	0	0	

L 305  *	*	3288	3004	3717	*	3763	4044	3831	2048	3858	*	*	*	*	3182	*	3809	*	*	305
       0	*	*	*	*	*	*	3932	0	0	

I 306  *	*	*	*	3004	*	*	1169	*	2198	*	3182	*	*	*	*	*	3288	*	*	306
       0	*	*	*	*	*	*	3932	0	0	

E 307  2775	*	*	1994	*	3182	*	*	2757	3004	*	4044	*	*	4133	3288	*	*	*	*	307
       0	*	*	*	*	*	*	3932	0	0	

R 308  *	*	2925	1824	*	*	*	*	2845	*	*	*	*	*	1422	3763	*	*	*	*	308
       0	*	*	*	*	*	*	3932	0	0	

R 309  *	*	*	*	*	3288	*	*	3750	3088	3763	*	*	3182	938	*	*	*	*	*	309
       0	*	*	*	*	*	*	3932	0	0	

K 310  2845	*	*	*	*	2435	*	*	1733	3763	3004	*	*	*	3288	3750	*	*	*	*	310
       0	*	*	*	*	*	*	3932	0	0	

D 311  *	3609	2248	3862	3956	2873	*	*	3676	*	*	*	*	*	2622	*	3650	3090	*	*	311
       0	*	*	*	*	*	*	3680	0	0	

E 312  3634	3374	3332	1776	*	*	*	2702	3705	3341	*	*	*	*	*	*	3285	*	*	*	312
       0	*	*	*	*	*	*	3446	0	0	

E 313  *	*	*	1776	*	*	*	3332	3634	*	*	3285	*	3341	*	2530	2702	*	*	*	313
       0	*	*	0	*	*	*	3446	0	0	

//
