# Supplementary material for: The PD-(D/E)XK superfamily revisited: identification of new members among proteins involved in DNA metabolism and functional predictions for domains of (hitherto) unknown function
Source: BMC Bioinformatics. 2005 Jul 12;6:172. doi: 10.1186/1471-2105-6-172 (PMC1189080; doi:10.1186/1471-2105-6-172)
Supplement: Additional File 1 — An archive file in the zip format, which includes Hidden Markov Models of sequence & secondary structure profiles of PD-(D/E)XK nuclease families analyzed in this article (those known used as queries and newly identified ones). HMMs are in the format of the HHsearch program. The same data are available for download from the authors' FTP server: [file 1471-2105-6-172-S1.zip › hhsearch_pdexk_profiles/results/novel/COG1489.hhm]

NAME  COG1489 SfsA DNA-binding protein, stimulates sugar fermentation [General function prediction only]
FAM   
FILE  COG1489
COM   /cluster/usr/soeding/hh/hhmake -i /cluster/databases/hhpred/new_dbs/cdd_21Feb05/COG1489.a3m 
DATE  Tue Feb 22 19:58:55 2005
LENG  235 match states, 235 columns in multiple alignment
FILT  25 out of 27 sequences passed filter (max seq id>=90%, coverage>=0%, min seq id with query=0%, Ndiff=0%)
NEFF  4.1 
SEQ
>ss_pred
CCCCCCCCEEEEEEEECEEEEEEEECCCEEEEEECCCCCCCCCCCCCCEEEEEECCCCCCCCEEEEEEEECCCEEEEECCCCHHHHHHHHHHHCCCCCCC
CCCCCCCCCCCCCCEEEEEECCCCCCEEEEEECCEEEEECCEECCCCCHHHHHHHHHHHHHHHHHCCCHHEEHHEEECCCCCEECCCCCCCHHHHHHHHH
HHHCCCEEEEEEEEEECCCEEEECCEEEECCCCCC
>ss_conf
9887887426898750137999997896899987899764110378972899964599822068888774398489974763289999998403443335
6420003432156257888628987515899655021116764289863376789999999999708623101114158854761400048889999999
99648809999999825614650441354147889
>Cons-COG1489
mxxxxplxxaxlixRxnRFlxdvxlxGxxxxxHxxntGrmxxlxxpGxxvxlxxsdxxxrKxxxxxxxxxxxxxxvxVnTxlxNxlxxeaixxxxxxxLx
gyxxxkxEvkyGnSRiDfllxxxxxxxxxvEVKxvtlxxxxxaxFPDApTxRGxKHLreLxxxxxxGxraxvlfxvxrxdxxxFxPxxexDpxfaxxlxx
AxxxGVevxxxxxxxxxxxixxxxxixxxxxxxxx
>COG1489 SfsA DNA-binding protein, stimulates sugar fermentation [General function prediction only]
MLFLPPLQEATLIKRYNRFLADVELDGEEVTAHCPNTGRMTELLTPGNTVWLSRSDNPKRKYRYTLELVEADNTLVCVNTGLPNRLAEEAIPNGQIPELA
GYSTIKREVKYGNSRIDFLLDDDERPDCYVEVKSVTLVENGVAMFPDAPTARGQKHLRELERLAKEGYRAVVLFLVLRSDITRFSPNREIDPKFAELLRE
AIKAGVEVLAYRFEVDGEGIRLVGPLPLTLSVPDE
>gi|7388249 Sugar fermentation stimulation protein homolog
LFEIENAVDCRIIGRVNRFVVDVEVDGRRERAYINNTGRLKELIFEGNVGKCLTKRGG--KLSYRLFAVSCEGGYALIDTQLQMRAFEVAIPKIS-----
WlDGEVRRNVKVGNSIIDYRIGESY-----VELKSAALKKGIYAMYPDCPTARGRKHLRLLEEIGKRS-RALVVFVAALPSVRAFMPNREGD---EELYR
LIKRSKnVEFRSIQVEYLNGKvFLRNPDLKvVI------
>gi|7388255 Sugar fermentation stimulation protein homolog
AVELRYDEEAVFLRRVNRFVVEVKSSRGVVRCHLMDTGRIDHLASPGRRGVLIAWLNRLGGKTVCRAQAFKTAggVVAVVDSRVPNRLFAEAAPMVVG--
--GdASIEAEREVFG-SRLDFLISTGR-GLWAVEVKGVNLSLDGVGLFPNAPSARAVKHLEVLARLAREGVKPLMAFVALRPDIRVFAPNYRVDRRFASL
ACTLLRRGlVGMVGIRVSIDLEPgVVRIRPVAtAPVQCPPL
>gi|17433247 Sugar fermentation stimulation protein homolog
LPFNTRLHHATFLRRPNRFIVEARLDtGEEVVAHLPDPGRLKELLLPEASIWLRHVDNPSRKTQWSVVCSQAPEgdVLVSLDTTLPNQLVTKALQQQEFL
PLCQWAYVRQEFTYGGSRWDVLLREGE-KQLLLEIKSVTLSEAGVAYFPDAVTARGTKHVKELTAIQQSGdYETAILLLAQREDVTEIRPAYHIDPHFSA
ALQEAEKCGVRLLGHTSKVTLEGIELGKPVKVDTSERKE
>gi|17433223 Sugar fermentation stimulation protein homolog
MKIDNMTKLAKFVKRPNRFQAYIELEGEEMMVHVPNTGRCREILLPNCTVVLREENNPNRKTKYDLIGAYKGEKFINIDSQIPNKVVYEALYNKKVESLA
KYNIIMKEKTFKNSRFDFRLENDEGEVYFLEVKGVTLEDKGVARFPDAPTERGAKHLKELVEAKKSGYGAGVLFLMQMDNISEFRPHDEMDKMFGEALRY
AAINGVDVMAYECSVDEKSITLTKSVKIVL-----
>gi|7388248 Sugar fermentation stimulation protein homolog
MIIENPLR-GSYIERPNRFTVAVYVDGERRLAHLRDPGRLRELLIPGNDVILRKASSGNRKTEFDVIALRRDDEWVLVNSGFHSDLAASIIESSAVDEFR
GFRIEKRECSFGRSRIDFLLASEN-ERMLVEVKGCTLVRENLALFPDAPTERGRRHVEELERALSEGYHSSVLFLVFGRSARFFSPNHEMDPEFSSALRR
AHEAGVNVIPYTLATDINEKVLVYPLRrIAVRWPGE
>gi|22257044 Sugar fermentation stimulation protein homolog
LQLPTPDVEGVFLKRLNRFAGVALIGGRESYVHIHDPGRLRELLFPGAKIWARRTVRG--RTEYYLAAVELDDELVLVDSSLHNKIAVWLIENG--YLLR
GYSLEKREPAFGRGRFDLLLKSPEGRRALVEIKGVTLEVGGRALFPDAPTSRGARHMEELARAVAEGYEAHVIFLVLRKRAESMSPHWEMDRKFAESLLR
AHKAGVKIHAVKLEMFKWGLRFSSELPVDLSPRDF
>gi|17433226 Sugar fermentation stimulation protein homolog
YEFTEKLFEAYVIERINRFLVKVTLDGEEILVHLHDPGRLKELIYPGNLVLIRETKGNKTKFSITAAYANSRF--IVLDSRLHNIIASKFIP--------
--KIYEKEVKVGNSRIDFKYDNTY-----LEVKGCTLVENEIAYFPDAPTERGRKHLKELRELMRKGFNAILLILVMRNDAKCFLPNEKTDPKFSVEFWD
SIKEGLKVYIKTFSLIGNKIVYVGDIPLCKTNLT-
>gi|7388254 Sugar fermentation stimulation protein homolog
RLILPADTEGIFLERKSRFTGVALVEGKKTLIHIHNTGRLP-LLKKGKRVLLKRAESDRRKTGWDLLAVEHRNEFVFVHSGFHSIVAGKILEE--LFP--
G-STIESEKRFENSRFDFLIDRRT----FVEVKGCTYEEDGVAMFPDAPTGRGRRHIEELIRSVKSGFKALLLILVFL-ESDCFLPNRSVDPAFSEIFWR
ALNSGVNIDVFRVKYDGEYLCSTEKLSICEEV---
>gi|16081858 (NC_002578) probable sugar fermentation stimulation protein [Thermoplasma acidophilum]
------------MKRINRFAVQIDVEGRTELAHLHDPGRLLEIVYPGNEVLVRRTDGPKLKWRIEFGKINGRY--VLIDSGLHSDIARRFLP--------
--EGAVPEVRVGRKRIDFRYGDDY-----IEVKGCTLMANGIAMFPDAPTKRGLEHLKTLETLASSGYRSHVMMIITRDDVRCFYPNFETDPKFAEAFLR
LVPAYVKAHFLTFGFDGLYLRYAGSIGLCADVGHG
>gi|7388250 Sugar fermentation stimulation protein homolog
-MKLPPLMPAIFVKRLNRFVGKVFLNGKIERALIRNTGRLSELLKFGNTVFVREKEGG--KYRYEIILARAEKSLVCVESHYANKIFEEYIRRN------
WkFKELKREVKLENERFDFLIDNTL-----VEVKSVNLVKNGVAMFPDAPTKRGTGHIRTLIKLSDK-FKPLLVFVVQRSDFLSFEPNCETDPEFCKAYY
EYVSKGFEVLVLKCRVSLEEINVVEVF-FT------
#
NULL   3706	5728	4211	4064	4839	3729	4763	4308	4069	3323	5509	4640	4464	4938	4285	4423	3815	3783	6325	4665	
AVER   3665	5875	4386	3692	4447	3878	5514	4261	4142	3216	5795	4837	4384	5429	3618	4351	4357	3630	6815	4890	
HMM    A	C	D	E	F	G	H	I	K	L	M	N	P	Q	R	S	T	V	W	Y	
       M->M	M->I	M->D	I->M	I->I	D->M	D->D	Neff	Neff_I	Neff_D
       0	*	*	0	*	0	*	99999	99999	99999	
M 1    3693	*	*	*	*	*	*	*	*	1669	1003	*	*	*	4126	*	*	*	*	4267	1
       0	*	*	*	*	*	*	4066	0	0	

L 2    *	*	*	3022	3877	*	4912	4354	4270	2275	3112	4875	4240	3630	4820	*	*	3819	*	3669	2
       0	*	*	*	*	*	*	4182	0	0	

F 3    *	*	*	2848	1238	*	*	2745	4353	3416	*	*	4619	3905	4721	*	*	*	*	*	3
       0	*	*	*	*	*	*	4182	0	0	

L 4    *	*	4270	3568	*	*	*	3877	*	1984	*	4240	2608	*	*	3489	2658	*	*	3669	4
       0	*	*	*	*	*	*	4182	0	0	

P 5    *	*	4316	3149	*	*	*	*	*	*	*	3311	1275	3623	3252	*	2867	*	*	*	5
       74	*	4316	*	*	*	*	4182	0	0	

P 6    3512	*	*	*	*	*	*	*	4285	*	4178	3800	729	*	4181	*	*	*	*	3731	6
       0	*	*	*	*	0	*	4115	0	1000	

L 7    3877	*	2581	*	*	*	*	*	*	488	*	*	*	*	*	*	4270	*	*	*	7
       0	*	*	*	*	*	*	4182	0	0	

Q 8    *	*	*	3234	4484	*	4240	2705	4270	4316	4353	*	*	2275	4354	*	4369	2737	*	4721	8
       72	*	4354	*	*	*	*	4182	0	0	

E 9    *	*	3827	1828	*	*	3277	*	4828	4170	*	*	2276	*	4108	2737	4659	*	*	*	9
       0	*	*	*	*	0	*	4118	0	1000	

A 10   979	3080	*	*	*	1417	*	*	*	*	*	*	*	*	*	*	*	*	*	*	10
       0	*	*	*	*	*	*	4182	0	0	

T 11   *	*	*	*	*	*	*	2507	4270	*	*	*	*	*	2431	4354	1417	3074	*	4484	11
       0	*	*	*	*	*	*	4182	0	0	

L 12   *	*	*	*	1640	*	*	3877	*	1098	*	*	*	*	*	*	*	3398	*	4354	12
       0	*	*	*	*	*	*	4182	0	0	

I 13   *	*	*	4820	*	*	*	1524	*	1666	4507	*	*	*	*	*	*	1956	*	*	13
       0	*	*	*	*	*	*	4184	0	0	

K 14   *	*	*	2502	*	3990	*	*	1695	4935	*	*	*	3507	1969	3728	*	*	*	*	14
       0	*	*	*	*	*	*	4184	0	0	

R 15   *	*	*	*	*	*	*	*	*	*	*	*	*	*	0	*	*	*	*	*	15
       0	*	*	*	*	*	*	4184	0	0	

Y 16   *	*	*	*	*	*	*	3587	4420	3445	*	*	2792	*	*	*	*	2497	*	1131	16
       0	*	*	*	*	*	*	4184	0	0	

N 17   *	*	*	*	*	*	*	*	1186	*	*	961	*	*	*	4420	*	*	*	*	17
       0	*	*	*	*	*	*	4184	0	0	

R 18   *	*	*	*	*	*	*	*	*	*	*	*	*	*	0	*	*	*	*	*	18
       0	*	*	*	*	*	*	4184	0	0	

F 19   *	*	*	*	0	*	*	*	*	*	*	*	*	*	*	*	*	*	*	*	19
       0	*	*	*	*	*	*	4184	0	0	

L 20   3487	*	*	*	3618	*	*	4288	*	1121	*	*	*	4390	*	*	3439	2485	*	*	20
       0	*	*	*	*	*	*	4184	0	0	

A 21   1181	*	*	*	3980	2851	*	*	*	*	*	*	*	*	*	*	*	1486	*	*	21
       0	*	*	*	*	*	*	4184	0	0	

D 22   4459	*	944	3055	*	*	*	*	3542	*	*	4470	*	4507	*	*	*	3443	*	4390	22
       0	*	*	*	*	*	*	4184	0	0	

V 23   2276	*	*	*	*	*	*	2370	*	4464	*	*	*	*	*	*	*	850	*	*	23
       0	*	*	*	*	*	*	4184	0	0	

E 24   *	*	4507	2080	4423	*	*	3507	3130	3443	*	*	*	3902	4288	*	3223	3209	*	4459	24
       0	*	*	*	*	*	*	4184	0	0	

L 25   *	*	*	*	*	*	*	4467	*	824	*	*	*	*	*	3274	3516	2329	*	*	25
       0	*	*	*	*	*	*	4184	0	0	

D 26   3889	*	1446	2315	*	4467	*	*	*	*	*	3446	3033	*	*	3855	4789	*	*	*	26
       974	1027	*	0	*	*	*	4184	2941	0	

G 27   *	*	4470	*	*	175	*	*	*	*	*	*	*	*	3855	*	*	*	*	*	27
       0	*	*	*	*	*	*	4184	0	0	

E 28   *	*	4846	1418	*	3855	*	*	2852	*	*	*	*	4464	2216	4946	3468	*	*	*	28
       0	*	*	*	*	*	*	4184	0	0	

E 29   3380	*	*	1871	4820	*	*	2927	4420	*	*	*	*	*	2809	*	3816	2299	*	*	29
       0	*	*	*	*	*	*	4184	0	0	

V 30   *	*	*	2703	*	*	*	2212	*	2714	3600	*	*	*	4459	4467	4420	1952	*	*	30
       0	*	*	*	*	*	*	4184	0	0	

T 31   *	*	*	4470	*	*	*	*	*	2511	4390	*	*	*	2485	*	1131	4288	*	4467	31
       0	*	*	*	*	*	*	4184	0	0	

A 32   1092	3855	*	*	*	3980	*	2480	*	4192	4946	*	*	*	*	*	*	2920	*	*	32
       0	*	*	*	*	*	*	4184	0	0	

H 33   *	*	*	*	*	*	337	*	*	4423	*	*	*	*	*	3339	*	*	*	3990	33
       0	*	*	*	*	*	*	4184	0	0	

C 34   *	1247	*	*	*	*	*	2311	*	1766	*	*	*	*	*	*	*	3589	*	*	34
       0	*	*	*	*	*	*	4184	0	0	

P 35   2936	*	*	*	*	*	2183	*	*	*	3855	3990	1235	*	3441	*	*	*	*	*	35
       0	*	*	*	*	*	*	4184	0	0	

N 36   *	*	1559	*	*	*	*	*	*	*	*	598	*	*	*	*	*	*	*	*	36
       0	*	*	*	*	*	*	4184	0	0	

T 37   *	*	*	*	*	*	*	*	*	*	*	*	1664	*	*	*	547	*	*	*	37
       0	*	*	*	*	*	*	4184	0	0	

G 38   *	*	*	*	*	0	*	*	*	*	*	*	*	*	*	*	*	*	*	*	38
       0	*	*	*	*	*	*	4184	0	0	

R 39   2116	*	*	*	*	*	*	*	*	*	*	*	3719	*	836	2910	*	*	*	*	39
       0	*	*	*	*	*	*	4184	0	0	

M 40   *	4390	*	*	*	*	*	3855	*	1229	1131	*	*	*	*	*	*	*	*	*	40
       0	*	*	*	*	*	*	4184	0	0	

T 41   *	*	3855	*	*	*	*	*	2333	2653	*	*	4420	*	2309	4423	1845	*	*	*	41
       69	*	4420	*	*	*	*	4184	0	0	

E 42   *	*	*	1084	*	1248	3803	*	*	*	*	4806	*	*	*	*	*	*	*	*	42
       0	*	*	*	*	0	*	4119	0	1000	

L 43   *	2187	*	*	*	*	*	2870	*	937	*	*	*	*	*	*	*	3044	*	*	43
       0	*	*	*	*	*	*	4184	0	0	

L 44   2404	4652	*	*	*	3932	*	2763	4464	1737	4866	*	*	*	*	4789	3339	4507	*	*	44
       0	*	*	*	*	*	*	4184	0	0	

T 45   4820	*	4464	3352	3209	*	*	3668	3421	3338	*	*	*	4652	*	3274	2550	*	*	2962	45
       0	*	*	*	*	*	*	4184	0	0	

P 46   3717	*	*	3363	4423	*	*	*	3617	4789	*	*	792	*	*	*	4470	4652	*	*	46
       0	*	*	*	*	*	*	4184	0	0	

G 47   *	*	*	4288	*	150	*	*	*	*	*	4390	*	*	*	*	*	*	*	*	47
       0	*	*	*	*	*	*	4184	0	0	

N 48   2876	3609	2709	*	*	*	*	*	4420	*	*	1735	*	4464	3855	2579	*	*	*	*	48
       0	*	*	*	*	*	*	4184	0	0	

T 49   4789	*	4459	4507	*	4464	*	5024	2999	4671	*	*	4911	4652	2213	4288	2113	3990	*	*	49
       0	*	*	*	*	*	*	4184	0	0	

V 50   4464	*	*	*	*	2921	*	2138	*	*	*	*	*	*	*	*	*	748	*	*	50
       0	*	*	*	*	*	*	4184	0	0	

W 51   *	*	*	*	4423	*	*	4459	3990	2514	*	*	*	4789	*	*	*	3098	1067	4652	51
       0	*	*	*	*	*	*	4184	0	0	

L 52   4467	3990	*	*	3906	*	*	4671	*	1146	*	*	*	*	*	*	*	2466	*	2709	52
       0	*	*	*	*	*	*	4184	0	0	

S 53   *	*	*	*	*	*	*	3855	4420	3990	*	*	*	*	1456	1131	*	*	*	*	53
       0	*	*	*	*	*	*	4184	0	0	

R 54   3855	*	*	2344	4820	*	3099	*	3042	*	*	*	*	*	2105	*	2452	*	4464	*	54
       0	*	*	*	*	*	*	4184	0	0	

S 55   3439	*	*	4390	*	*	3980	*	2693	*	*	*	*	*	*	1346	2961	4288	3855	*	55
       0	*	*	*	*	*	*	4184	0	0	

D 56   4789	*	1138	3055	*	*	*	*	4671	3855	*	3609	*	*	3990	3465	*	4467	*	*	56
       0	*	*	*	*	*	*	4184	0	0	

N 57   4820	*	3651	*	*	2072	*	*	*	*	*	1393	*	*	4467	2177	*	*	*	*	57
       0	*	*	*	*	*	*	4184	0	0	

P 58   *	*	4420	*	*	2320	*	*	4470	*	*	4671	1061	3932	3855	*	4192	*	*	*	58
       243	*	2692	*	*	*	*	4184	0	0	

K 59   *	*	*	*	*	*	4618	*	1144	3601	*	3174	*	4492	4077	4069	2735	*	*	*	59
       0	*	*	*	*	*	0	3946	0	2015	

R 60   *	*	*	*	*	3601	*	*	*	4161	*	*	*	*	400	*	3270	*	*	*	60
       0	*	*	*	*	0	*	3946	0	2015	

K 61   *	*	*	*	*	3130	*	*	251	*	*	*	*	*	4467	*	*	*	*	*	61
       0	*	*	*	*	*	*	4184	0	0	

Y 62   *	*	*	*	4671	*	*	*	3855	2195	*	*	*	*	*	*	2081	*	4507	1348	62
       0	*	*	*	*	*	*	4184	0	0	

R 63   2403	*	*	3463	*	4420	*	*	4390	*	*	*	2417	4288	2210	3291	3855	*	*	*	63
       0	*	*	*	*	*	*	4184	0	0	

Y 64   *	*	*	*	4459	4866	1992	2962	*	*	*	*	*	4935	*	*	*	3855	3353	1553	64
       0	*	*	*	*	*	*	4184	0	0	

T 65   *	3855	2838	3464	*	*	*	*	*	*	3980	*	*	*	3990	2459	1527	*	*	4467	65
       0	*	*	*	*	*	*	4184	0	0	

L 66   4671	*	*	*	3068	*	*	4423	*	1435	*	*	*	*	3855	*	*	3371	1947	*	66
       0	*	*	*	*	*	*	4184	0	0	

E 67   2703	*	*	1411	3990	3488	*	2839	*	4420	*	*	*	3631	*	*	*	4288	*	*	67
       0	*	*	*	*	*	*	4184	0	0	

L 68   2320	4288	*	*	*	4390	*	3865	4507	1456	3117	*	*	3855	*	*	*	*	*	4671	68
       0	*	*	*	*	*	*	4184	0	0	

V 69   2303	*	*	*	*	*	*	3060	*	4459	*	*	*	*	4470	3549	2432	1662	*	*	69
       0	*	*	*	*	*	*	4184	0	0	

E 70   *	*	*	1358	3855	*	*	*	*	*	*	3587	*	1973	3441	3990	*	*	*	4390	70
       0	*	*	*	*	*	*	4184	0	0	

A 71   2227	3990	4470	*	*	4507	4420	4652	3098	3175	*	*	*	4464	4459	3901	2984	4789	*	*	71
       0	*	*	*	*	*	*	4184	0	0	

D 72   4846	*	2022	3190	*	3426	4789	*	5024	*	*	*	3549	2600	2944	*	3855	*	*	*	72
       0	*	*	*	*	*	*	4184	0	0	

N 73   3300	*	2979	3338	4671	2590	*	*	4423	*	*	2252	*	4866	*	4192	4935	*	*	3488	73
       1013	1411	2962	603	1549	*	*	4184	2922	0	

T 74   3185	*	4807	2590	*	3708	4816	*	4113	*	*	4869	*	4737	4719	4150	2223	2855	*	*	74
       0	*	*	*	*	*	0	4047	0	1722	

L 75   *	*	*	*	2511	*	*	*	*	1363	4869	*	*	*	*	*	*	3148	2237	3708	75
       0	*	*	*	*	0	*	4047	0	1722	

V 76   2588	4846	*	*	*	*	*	1989	*	*	*	*	*	*	*	*	*	870	*	*	76
       0	*	*	*	*	*	*	4184	0	0	

C 77   *	1820	*	*	4420	2184	*	*	*	2043	*	4390	*	*	*	4288	*	3206	*	*	77
       0	*	*	*	*	*	*	4184	0	0	

V 78   *	*	*	*	*	*	*	1419	*	3467	*	*	*	*	*	*	*	901	*	*	78
       0	*	*	*	*	*	*	4184	0	0	

N 79   *	*	1306	4423	*	*	4420	*	*	*	*	994	*	*	*	*	*	*	*	*	79
       0	*	*	*	*	*	*	4184	0	0	

T 80   *	*	*	*	*	*	*	*	*	*	*	*	*	*	*	1220	809	*	*	*	80
       0	*	*	*	*	*	*	4184	0	0	

G 81   2809	*	*	*	*	1751	3157	*	*	3322	4935	*	*	3176	3206	4467	4288	*	*	*	81
       0	*	*	*	*	*	*	4184	0	0	

L 82   *	*	*	*	3439	*	*	4390	*	1016	5052	*	*	*	2381	*	*	3855	5173	4423	82
       0	*	*	*	*	*	*	4184	0	0	

P 83   2317	*	*	*	*	*	1912	*	*	*	*	*	1304	3990	*	3932	*	*	*	*	83
       0	*	*	*	*	*	*	4184	0	0	

N 84   *	*	*	*	*	*	*	*	*	*	3990	404	*	*	*	2464	*	*	*	*	84
       0	*	*	*	*	*	*	4184	0	0	

R 85   4946	*	3483	4935	*	*	*	3540	2436	*	*	*	*	2152	1516	*	*	*	*	*	85
       0	*	*	*	*	*	*	4184	0	0	

L 86   3990	*	*	*	*	*	*	1621	*	1065	*	*	*	*	*	*	*	2898	*	*	86
       0	*	*	*	*	*	*	4184	0	0	

A 87   1390	*	*	*	2485	*	*	4652	*	*	*	*	*	*	*	*	3549	1669	*	*	87
       0	*	*	*	*	*	*	4184	0	0	

E 88   2645	*	*	1945	4846	4420	*	*	2936	5024	*	4935	*	*	4507	3567	4288	3687	*	4390	88
       0	*	*	*	*	*	*	4184	0	0	

E 89   *	*	*	967	*	*	4470	*	2866	3860	*	*	*	4652	4507	4459	*	3990	4467	*	89
       0	*	*	*	*	*	*	4184	0	0	

A 90   540	*	*	*	2962	*	*	3439	*	4467	*	*	*	*	*	*	*	*	*	4423	90
       0	*	*	*	*	*	*	4184	0	0	

I 91   3855	*	*	*	*	*	*	1074	*	1284	*	*	*	*	*	*	*	4470	*	*	91
       0	*	*	*	*	*	*	4184	0	0	

P 92   3044	*	*	2556	*	*	*	*	*	2644	4911	*	2106	2799	4423	4470	*	*	*	4390	92
       198	*	2962	*	*	*	*	4184	0	0	

N 93   2652	*	4520	3525	*	*	*	*	2375	*	3650	1902	*	4094	4150	4172	*	*	*	*	93
       84	*	4138	*	*	*	0	4047	0	1722	

G 94   *	*	4287	4962	*	1883	*	3645	2867	*	*	2933	*	4012	4461	3992	*	3579	*	4514	94
       185	*	3055	*	*	*	0	3954	0	2025	

Q 95   2892	*	4481	3154	*	*	*	4328	3831	3412	*	*	*	2360	3710	2972	*	3387	*	*	95
       139	*	3449	*	*	2550	270	3773	0	2464	

I 96   *	*	*	*	2538	3309	*	1439	*	2543	*	*	*	*	*	*	*	2423	*	*	96
       153	*	3309	*	*	2753	232	3702	0	2541	

P 97   3431	*	3793	3801	3690	4432	*	*	3492	3732	*	*	1444	*	*	4722	*	*	*	3835	97
       0	*	*	*	*	*	0	3544	0	2680	

E 98   3635	*	4393	1203	*	*	*	*	*	3835	*	3338	2711	4501	*	3801	*	*	*	*	98
       116	*	3690	*	*	*	0	3544	0	2680	

L 99   *	*	*	*	3569	*	*	*	*	127	*	*	*	*	*	*	*	*	*	*	99
       0	*	*	*	*	*	0	3405	0	2856	

A 100  1538	3624	4294	*	*	4176	4343	*	*	*	*	*	*	*	2246	2714	4163	*	*	*	100
       0	*	*	*	*	680	1412	3405	0	2856	

G 101  *	*	*	*	*	844	*	*	4113	*	3802	3549	*	4094	*	*	4775	*	2912	*	101
       541	1965	4138	0	*	*	0	4047	2446	1722	

Y 102  3579	*	3645	*	2604	*	*	*	*	*	*	*	*	*	*	*	*	*	4012	713	102
       0	*	*	*	*	0	*	3954	0	2025	

S 103  2923	*	3225	3742	*	3378	*	*	3542	*	*	3219	*	4470	4459	1878	4866	*	*	*	103
       0	*	*	*	*	*	*	4184	0	0	

T 104  3906	*	*	2400	4935	4507	*	2130	*	4467	*	*	*	5024	*	5173	2014	*	*	3517	104
       0	*	*	*	*	*	*	4184	0	0	

I 105  4507	4470	*	2646	4652	*	*	1793	*	2079	*	*	*	*	*	*	*	2768	*	4671	105
       0	*	*	*	*	*	*	4184	0	0	

K 106  3855	*	*	3540	*	*	*	*	1283	5024	4390	*	*	*	2032	4946	*	4507	*	4846	106
       0	*	*	*	*	*	*	4184	0	0	

R 107  *	*	*	3855	*	*	*	*	3063	*	*	*	2061	4288	1513	2861	4946	*	*	*	107
       0	*	*	*	*	*	*	4184	0	0	

E 108  *	*	*	204	*	*	*	*	*	*	*	3990	*	*	3855	*	*	*	*	*	108
       0	*	*	*	*	*	*	4184	0	0	

V 109  *	4459	*	3855	4288	*	*	*	3405	*	*	*	4467	3339	*	*	*	747	*	*	109
       0	*	*	*	*	*	*	4184	0	0	

K 110  3653	*	*	*	*	*	*	*	979	*	*	*	4652	*	3012	4459	3338	3248	*	*	110
       0	*	*	*	*	*	*	4184	0	0	

Y 111  *	*	*	*	1976	*	*	4470	*	4423	*	*	*	*	*	*	*	2774	*	977	111
       0	*	*	*	*	*	*	4184	0	0	

G 112  4464	*	4470	3421	*	380	*	*	4390	*	*	*	*	*	*	*	*	*	*	*	112
       1026	1186	3855	885	1125	*	*	4184	2720	0	

N 113  4337	*	4315	*	*	4173	*	*	3640	*	*	829	*	*	2309	*	*	*	*	*	113
       0	*	*	*	*	0	*	4019	0	1000	

S 114  *	*	*	4423	*	4467	*	*	4507	*	*	*	*	*	4470	288	*	*	*	*	114
       0	*	*	*	*	*	*	4184	0	0	

R 115  *	*	*	*	*	*	*	3990	*	*	*	*	*	*	94	*	*	*	*	*	115
       0	*	*	*	*	*	*	4184	0	0	

I 116  4866	*	*	*	2425	*	*	909	*	3130	*	*	*	*	*	*	*	3618	4288	*	116
       0	*	*	*	*	*	*	4184	0	0	

D 117  *	*	0	*	*	*	*	*	*	*	*	*	*	*	*	*	*	*	*	*	117
       0	*	*	*	*	*	*	4184	0	0	

F 118  *	*	*	*	500	*	*	3929	*	3142	*	*	*	*	*	*	*	4288	*	3990	118
       0	*	*	*	*	*	*	4184	0	0	

L 119  4470	*	*	*	4789	*	*	*	4671	653	4192	*	*	*	2404	*	*	*	*	*	119
       0	*	*	*	*	*	*	4184	0	0	

L 120  *	4470	*	*	*	*	*	2150	*	630	*	*	*	*	*	*	*	*	*	3587	120
       0	*	*	*	*	*	*	4184	0	0	

D 121  4459	*	2434	3609	*	3226	*	*	2804	*	*	4470	*	3516	4288	2916	3044	*	*	*	121
       0	*	*	*	*	*	*	4184	0	0	

D 122  3516	*	2516	2793	*	3298	4464	*	4652	*	*	2904	*	*	4420	3022	3855	*	*	4866	122
       0	*	*	*	*	*	*	4184	0	0	

D 123  4911	*	2142	3147	*	2683	*	4470	*	*	*	*	2360	*	4420	3335	3542	*	*	*	123
       0	*	*	*	*	*	*	4184	0	0	

E 124  *	*	3131	2094	3793	3386	*	*	*	4423	*	4459	4820	*	3855	4056	3626	*	*	2774	124
       962	4789	1151	0	*	*	*	4184	1000	0	

R 125  *	*	*	2956	*	1872	*	*	4126	3168	*	*	*	4178	1418	*	*	*	*	*	125
       96	*	3965	*	*	1510	624	3117	0	3275	

P 126  *	*	*	2722	*	2712	*	*	2974	4372	*	*	1519	*	2546	*	*	*	*	*	126
       0	*	*	*	*	3342	150	3642	0	2768	

D 127  4421	*	1882	*	*	*	4562	*	*	2770	*	*	3190	3821	2380	4290	*	3845	*	*	127
       0	*	*	*	*	*	0	3660	0	2566	

C 128  2315	1589	*	*	*	*	*	3296	*	3090	3730	*	*	*	*	*	*	*	3287	3845	128
       0	*	*	*	*	2666	247	3660	0	2566	

Y 129  3390	*	*	*	2201	*	*	*	*	2365	*	*	*	*	*	*	*	*	4172	1192	129
       0	*	*	*	*	0	*	3778	0	2372	

V 130  *	*	*	*	*	*	*	2040	*	2187	*	*	*	*	*	*	*	897	*	*	130
       0	*	*	*	*	*	*	4184	0	0	

E 131  *	*	*	0	*	*	*	*	*	*	*	*	*	*	*	*	*	*	*	*	131
       0	*	*	*	*	*	*	4184	0	0	

V 132  *	*	*	*	*	*	*	3375	*	3990	*	*	*	*	*	*	*	250	*	*	132
       0	*	*	*	*	*	*	4184	0	0	

K 133  *	*	*	*	*	*	*	*	0	*	*	*	*	*	*	*	*	*	*	*	133
       0	*	*	*	*	*	*	4184	0	0	

S 134  *	*	*	*	*	1386	*	*	*	*	*	2184	*	*	*	1331	*	*	*	*	134
       359	*	2184	*	*	*	*	4184	0	0	

V 135  3738	1882	*	*	*	*	*	4414	*	*	*	*	*	*	*	*	*	720	*	*	135
       0	*	*	*	*	0	*	3916	0	2119	

T 136  3990	4464	*	*	*	*	*	*	*	*	*	3111	*	*	*	*	562	3339	*	*	136
       0	*	*	*	*	*	*	4184	0	0	

L 137  *	*	*	*	*	*	2795	*	*	448	*	*	*	*	*	*	3719	*	*	4420	137
       0	*	*	*	*	*	*	4184	0	0	

V 138  4192	*	*	2840	2795	4866	*	*	3990	3253	4507	*	*	*	*	2596	*	2225	4789	*	138
       0	*	*	*	*	*	*	4184	0	0	

E 139  4507	*	3641	2259	4866	*	*	3634	2514	3855	5052	*	*	4935	4459	3079	4789	4467	*	*	139
       0	*	*	*	*	*	*	4184	0	0	

N 140  4288	*	2357	3682	*	2807	*	*	3173	*	*	2284	*	3787	2795	*	*	*	*	*	140
       0	*	*	*	*	*	*	4184	0	0	

G 141  *	*	*	2335	*	1156	*	3391	*	*	*	3640	*	4935	*	*	3166	4911	*	*	141
       0	*	*	*	*	*	*	4184	0	0	

V 142  *	4935	*	*	*	*	*	3133	3838	3640	*	5210	3631	4056	3672	*	3827	1628	*	3990	142
       0	*	*	*	*	*	*	4184	0	0	

A 143  928	*	*	*	*	1327	*	*	*	3719	*	*	*	*	*	*	*	*	*	*	143
       488	1802	*	1054	948	*	*	4184	2438	0	

M 144  4866	*	*	2795	*	*	*	4470	*	2085	1822	*	*	*	4390	*	*	*	*	2250	144
       0	*	*	*	*	*	*	4184	0	0	

F 145  *	*	*	*	148	*	*	*	*	*	*	*	*	*	*	4846	*	*	*	3990	145
       0	*	*	*	*	*	*	4184	0	0	

P 146  *	*	*	*	*	*	*	*	*	*	*	*	0	*	*	*	*	*	*	*	146
       0	*	*	*	*	*	*	4184	0	0	

D 147  *	*	103	*	*	*	*	*	*	*	*	3855	*	*	*	*	*	*	*	*	147
       0	*	*	*	*	*	*	4184	0	0	

A 148  480	3208	*	*	*	*	*	*	*	*	*	*	*	*	*	4911	2821	*	*	*	148
       0	*	*	*	*	*	*	4184	0	0	

P 149  5052	*	*	3719	*	*	*	5210	4464	*	*	*	883	*	*	*	*	1841	*	*	149
       0	*	*	*	*	*	*	4184	0	0	

T 150  4464	*	*	*	*	*	*	*	*	*	*	*	*	*	*	3855	175	*	*	*	150
       0	*	*	*	*	*	*	4184	0	0	

A 151  2085	*	*	2418	*	4420	*	*	3050	3157	*	*	*	3670	*	4467	2524	*	*	*	151
       0	*	*	*	*	*	*	4184	0	0	

R 152  *	*	*	*	*	*	*	*	*	*	*	*	*	*	0	*	*	*	*	*	152
       0	*	*	*	*	*	*	4184	0	0	

G 153  3855	*	*	*	*	175	*	*	*	*	*	*	*	*	*	4464	*	*	*	*	153
       0	*	*	*	*	*	*	4184	0	0	

Q 154  2146	*	*	*	*	*	*	*	*	4507	*	*	*	1845	2363	*	2805	3855	*	4470	154
       0	*	*	*	*	*	*	4184	0	0	

K 155  *	*	*	3488	*	4423	*	*	553	*	*	*	*	*	2452	*	*	*	*	*	155
       0	*	*	*	*	*	*	4184	0	0	

H 156  *	*	*	*	*	*	0	*	*	*	*	*	*	*	*	*	*	*	*	*	156
       0	*	*	*	*	*	*	4184	0	0	

L 157  *	*	*	*	*	*	*	3421	*	454	4467	*	*	*	*	*	*	2928	*	*	157
       0	*	*	*	*	*	*	4184	0	0	

R 158  *	*	4820	1666	*	*	*	*	2457	*	*	*	*	4652	1226	*	*	*	*	*	158
       0	*	*	*	*	*	*	4184	0	0	

E 159  *	*	4464	542	*	*	*	*	*	3210	*	*	*	*	*	*	3464	3855	*	*	159
       0	*	*	*	*	*	*	4184	0	0	

L 160  *	*	*	*	*	*	*	*	*	0	*	*	*	*	*	*	*	*	*	*	160
       0	*	*	*	*	*	*	4184	0	0	

E 161  2466	*	*	2221	*	3980	*	2609	*	4846	4192	*	*	4935	4671	4464	3517	3589	*	*	161
       0	*	*	*	*	*	*	4184	0	0	

R 162  2105	*	2851	2456	*	5210	*	*	4423	*	*	4935	*	*	1896	5173	4507	*	*	*	162
       0	*	*	*	*	*	*	4184	0	0	

L 163  2569	*	*	*	*	*	*	2700	*	1593	3340	*	*	4464	4935	4420	*	3029	*	*	163
       0	*	*	*	*	*	*	4184	0	0	

A 164  1613	*	*	*	*	3990	*	*	3143	3042	4671	*	*	4288	*	4423	*	2067	*	*	164
       0	*	*	*	*	*	*	4184	0	0	

K 165  2885	*	4423	3980	*	*	*	*	1877	*	*	*	3719	3376	2412	3483	*	4935	*	*	165
       0	*	*	*	*	*	*	4184	0	0	

E 166  2991	*	4946	1603	*	*	*	*	3542	*	*	4935	*	3817	3416	2399	4652	*	*	*	166
       189	*	3028	*	*	*	*	4184	0	0	

G 167  *	*	*	*	*	105	*	*	*	*	*	*	*	*	*	3832	*	*	*	*	167
       197	4127	3832	0	*	0	*	4043	1000	1809	

Y 168  4588	*	*	*	2799	*	1977	4758	4371	*	4722	*	*	5088	*	4864	*	3732	*	1744	168
       0	*	*	*	*	0	*	4057	0	1000	

R 169  *	*	*	3375	*	3429	4459	*	2622	*	*	4671	*	*	827	*	*	*	*	*	169
       0	*	*	*	*	*	*	4184	0	0	

A 170  714	*	*	*	*	4820	*	*	*	*	*	*	3111	*	*	2410	4288	*	*	*	170
       0	*	*	*	*	*	*	4184	0	0	

V 171  4288	*	*	*	*	4390	3487	2833	*	2150	*	*	*	*	*	4459	*	1492	*	4470	171
       0	*	*	*	*	*	*	4184	0	0	

V 172  *	*	*	*	*	*	*	3664	*	2339	2036	*	*	4866	*	*	*	1167	*	*	172
       0	*	*	*	*	*	*	4184	0	0	

L 173  3855	*	*	*	3456	*	*	4467	*	704	4507	*	*	*	*	*	*	2872	*	*	173
       0	*	*	*	*	*	*	4184	0	0	

F 174  *	*	*	*	632	*	*	3540	*	4288	4507	*	*	*	*	*	*	*	*	2526	174
       0	*	*	*	*	*	*	4184	0	0	

L 175  2432	4866	*	*	3719	*	*	3655	*	1318	*	*	*	*	*	*	*	2159	*	*	175
       0	*	*	*	*	*	*	4184	0	0	

V 176  2448	*	*	*	*	3932	*	2130	*	*	4390	*	*	*	*	*	4820	1185	*	*	176
       0	*	*	*	*	*	*	4184	0	0	

L 177  3990	*	*	*	2865	*	*	*	*	1659	4671	3182	*	1788	*	*	4507	*	*	*	177
       0	*	*	*	*	*	*	4184	0	0	

R 178  *	*	*	*	*	4459	2432	*	*	2797	4390	*	*	*	909	4470	*	*	*	*	178
       139	*	3445	*	*	*	*	4184	0	0	

S 179  4722	*	2866	3269	*	3097	*	*	4304	*	*	3083	2790	*	4246	2295	4852	*	*	*	179
       0	*	*	*	*	0	*	4066	0	1568	

D 180  4192	*	910	4420	*	2600	*	*	*	*	*	4390	*	*	4467	3206	*	*	*	*	180
       0	*	*	*	*	*	*	4184	0	0	

I 181  2514	2184	*	*	3157	*	*	1979	*	*	*	*	*	*	*	4420	*	2378	*	*	181
       0	*	*	*	*	*	*	4184	0	0	

T 182  *	*	3156	2416	*	*	*	*	3797	4423	*	*	*	*	2175	3103	2035	*	*	*	182
       0	*	*	*	*	*	*	4184	0	0	

R 183  3363	2638	*	2888	4459	*	4652	*	4946	*	*	*	*	4935	2284	2868	4464	3855	*	*	183
       0	*	*	*	*	*	*	4184	0	0	

F 184  *	*	*	*	369	*	*	4288	*	*	3730	*	*	*	*	*	*	3331	*	*	184
       0	*	*	*	*	*	*	4184	0	0	

S 185  2553	*	*	4423	*	4820	*	*	3932	3540	3990	*	*	*	2049	2014	*	*	*	4507	185
       0	*	*	*	*	*	*	4184	0	0	

P 186  4464	*	*	*	*	*	*	2904	*	*	*	*	339	*	*	*	*	5024	*	*	186
       0	*	*	*	*	*	*	4184	0	0	

N 187  1885	3202	*	*	*	3719	3428	*	*	*	*	1265	*	*	*	4820	*	*	*	*	187
       0	*	*	*	*	*	*	4184	0	0	

R 188  3728	4423	2663	3255	4507	4820	4459	*	*	4946	*	*	*	*	2015	4470	*	*	4467	3055	188
       0	*	*	*	*	*	*	4184	0	0	

E 189  4652	*	3931	1099	*	*	2548	*	4671	*	*	*	*	*	3855	3593	*	*	*	3932	189
       0	*	*	*	*	*	*	4184	0	0	

I 190  *	*	*	*	*	3990	*	1797	*	2795	2853	*	*	*	*	*	2244	3110	*	4652	190
       0	*	*	*	*	*	*	4184	0	0	

D 191  *	*	0	*	*	*	*	*	*	*	*	*	*	*	*	*	*	*	*	*	191
       94	*	3990	*	*	*	*	4184	0	0	

P 192  4864	*	*	5088	*	*	*	5124	4323	*	*	*	603	*	2326	*	*	*	*	*	192
       0	*	*	*	*	*	0	4057	0	1000	

K 193  2894	*	*	2553	4748	*	4208	3843	2220	*	4323	4864	*	*	2324	*	*	4823	*	*	193
       0	*	*	*	*	*	0	4057	0	1000	

F 194  *	*	*	*	782	*	*	*	*	*	*	*	*	*	*	*	*	*	*	1258	194
       0	*	*	*	*	0	*	4057	0	1000	

A 195  1297	4423	3932	3990	*	2663	*	*	*	*	*	*	*	*	*	1943	*	*	*	*	195
       0	*	*	*	*	*	*	4184	0	0	

E 196  3373	*	4470	1573	*	*	*	*	2758	5052	*	*	*	3520	3273	3126	*	4671	*	*	196
       0	*	*	*	*	*	*	4184	0	0	

L 197  1442	*	*	3567	*	4464	*	4420	*	1285	*	*	*	*	*	4467	*	*	*	*	197
       0	*	*	*	*	*	*	4184	0	0	

L 198  3855	*	*	*	1673	*	*	*	*	978	*	*	*	*	*	*	*	*	*	3190	198
       0	*	*	*	*	*	*	4184	0	0	

R 199  *	3855	*	3133	*	*	*	*	3895	3487	*	*	*	3158	1819	4192	*	4935	3540	3446	199
       0	*	*	*	*	*	*	4184	0	0	

E 200  3685	*	4671	1711	*	*	*	*	4470	3990	*	*	*	3787	1836	*	3855	*	*	4390	200
       0	*	*	*	*	*	*	4184	0	0	

A 201  438	*	*	*	*	*	*	3990	*	3145	*	*	*	*	*	4671	*	*	*	4423	201
       0	*	*	*	*	*	*	4184	0	0	

I 202  2974	*	*	4288	*	*	3463	2334	3990	2635	3945	*	*	3061	*	4911	*	3464	*	*	202
       0	*	*	*	*	*	*	4184	0	0	

K 203  2517	*	*	3150	*	*	*	4390	2040	*	*	3762	4507	2995	2921	4423	*	*	*	*	203
       0	*	*	*	*	*	*	4184	0	0	

A 204  1573	4288	*	3837	*	*	*	*	3763	4789	*	3429	*	4846	2642	2785	*	*	*	*	204
       0	*	*	*	*	*	*	4184	0	0	

G 205  *	*	*	*	*	163	*	*	3990	*	*	*	*	*	*	*	*	*	*	4507	205
       204	2921	*	0	*	*	*	4184	1631	0	

V 206  *	*	*	*	4423	*	*	*	*	3729	*	*	*	*	*	*	*	188	*	*	206
       0	*	*	*	*	*	*	4184	0	0	

E 207  *	*	4390	820	*	3855	*	*	2526	*	*	3439	*	*	4288	*	*	*	*	*	207
       0	*	*	*	*	*	*	4184	0	0	

V 208  2494	*	*	*	3210	*	*	3063	*	4288	3855	*	*	*	*	*	*	1076	*	*	208
       0	*	*	*	*	*	*	4184	0	0	

L 209  *	*	4420	*	*	*	3487	3678	*	1654	3515	*	*	*	3990	4470	*	3855	4820	2572	209
       0	*	*	*	*	*	*	4184	0	0	

A 210  1461	3941	*	*	3488	3055	*	4671	*	*	*	*	3042	*	*	3990	*	2850	*	*	210
       0	*	*	*	*	*	*	4184	0	0	

Y 211  *	3719	*	*	4420	*	4288	2921	3567	3464	*	*	*	*	*	*	*	2796	*	1414	211
       0	*	*	*	*	*	*	4184	0	0	

R 212  3174	*	*	4390	*	3900	*	*	2045	*	*	*	*	3990	1789	*	2475	*	*	*	212
       0	*	*	*	*	*	*	4184	0	0	

F 213  3042	2068	*	*	1977	3932	*	*	*	3463	*	*	*	*	*	4288	*	2484	*	*	213
       0	*	*	*	*	*	*	4184	0	0	

E 214  3200	*	4789	1946	*	4507	4820	*	2959	*	4652	*	*	3890	4423	2098	*	*	*	*	214
       0	*	*	*	*	*	*	4184	0	0	

V 215  *	*	*	*	2693	*	*	2919	*	2928	3466	*	*	*	*	*	4459	1573	*	3189	215
       0	*	*	*	*	*	*	4184	0	0	

D 216  *	*	1532	4846	4467	4464	*	4671	*	3990	*	4652	*	*	*	2121	2671	*	*	*	216
       0	*	*	*	*	*	*	4184	0	0	

G 217  4192	*	*	3589	5024	2380	*	3640	3687	2583	*	3990	2539	*	*	*	3651	*	*	*	217
       0	*	*	*	*	*	*	4184	0	0	

E 218  *	*	4935	1440	*	3378	4946	*	3429	4507	*	3058	*	3790	*	3932	5052	*	4467	*	218
       98	*	3932	*	*	*	*	4184	0	0	

G 219  4358	*	*	2897	*	1538	*	*	2846	*	*	*	3815	3853	*	4299	*	*	*	2810	219
       214	2859	*	0	*	0	*	4136	1631	1153	

I 220  *	*	5024	*	3990	*	*	1315	4459	2215	4192	4846	*	*	*	*	*	2697	*	*	220
       0	*	*	*	*	*	*	4184	0	0	

R 221  5173	4420	4820	2779	*	*	*	*	3112	3990	*	3628	*	*	2183	5052	4390	2419	*	*	221
       0	*	*	*	*	*	*	4184	0	0	

L 222  3865	*	*	*	3557	*	*	3642	5024	1821	4946	*	*	*	2921	4420	*	3703	*	2604	222
       0	*	*	*	*	*	*	4184	0	0	

V 223  2673	*	*	*	*	4288	*	3855	5173	3719	*	3028	3932	*	*	3053	2945	2467	*	*	223
       0	*	*	*	*	*	*	4184	0	0	

G 224  *	*	*	2683	*	1812	*	*	2982	*	*	*	3990	*	2750	3687	3348	*	*	4459	224
       0	*	*	*	*	*	*	4184	0	0	

P 225  3932	*	2763	3687	*	*	*	*	4420	3805	4652	*	2041	*	3155	3066	5052	4423	*	*	225
       0	*	*	*	*	*	*	4184	0	0	

L 226  3719	*	*	*	4423	*	*	2273	*	1405	*	*	*	*	*	*	*	1771	*	*	226
       139	*	3446	*	*	*	*	4184	0	0	

P 227  3702	*	*	4549	*	4233	*	*	1818	4376	*	*	1808	*	4302	3016	*	4817	*	*	227
       318	2338	*	0	*	0	*	4072	2090	1542	

L 228  3855	*	*	*	3661	*	*	2306	*	1646	5052	*	*	*	*	*	*	1974	4464	*	228
       0	*	*	*	*	*	*	4184	0	0	

T 229  3682	2944	2646	4820	*	*	*	3990	*	4935	*	*	3855	*	4866	4464	2126	3016	*	*	229
       0	*	*	*	*	*	*	4184	0	0	

L 230  4264	*	4681	2611	4268	*	3065	4644	4430	1959	*	*	*	*	*	*	4160	2520	*	*	230
       0	*	*	*	*	*	*	3999	0	0	

S 231  3902	4382	2472	3864	*	*	*	*	*	*	4248	*	4340	2762	3931	2203	4107	*	4444	*	231
       0	*	*	*	*	*	*	3822	0	0	

V 232  *	3402	*	2971	*	3977	3902	*	*	*	*	4107	3994	*	3343	*	*	1464	3931	*	232
       0	*	*	*	*	*	*	3822	0	0	

P 233  *	*	3871	*	*	3898	*	*	*	2891	4125	*	1482	*	2293	4196	4161	*	*	*	233
       0	*	*	*	*	*	*	3746	0	0	

D 234  3317	*	2548	*	*	3771	3898	4141	2908	4125	*	*	3313	*	*	*	2891	*	*	3243	234
       0	*	*	*	*	*	*	3746	0	0	

E 235  3748	*	*	1973	3753	3706	*	3173	3701	3236	*	4067	*	*	*	4032	*	3247	*	*	235
       0	*	*	0	*	*	*	3691	0	0	

//
