# Supplementary material for: The PD-(D/E)XK superfamily revisited: identification of new members among proteins involved in DNA metabolism and functional predictions for domains of (hitherto) unknown function
Source: BMC Bioinformatics. 2005 Jul 12;6:172. doi: 10.1186/1471-2105-6-172 (PMC1189080; doi:10.1186/1471-2105-6-172)
Supplement: Additional File 1 — An archive file in the zip format, which includes Hidden Markov Models of sequence & secondary structure profiles of PD-(D/E)XK nuclease families analyzed in this article (those known used as queries and newly identified ones). HMMs are in the format of the HHsearch program. The same data are available for download from the authors' FTP server: [file 1471-2105-6-172-S1.zip › hhsearch_pdexk_profiles/results/novel/KOG2143.hhm]

NAME  KOG2143 Uncharacterized conserved protein [Function unknown]
FAM   
FILE  KOG2143
COM   /cluster/usr/soeding/hh/hhmake -i /cluster/databases/hhpred/new_dbs/cdd_21Feb05/KOG2143.a3m 
DATE  Wed Feb 23 01:24:16 2005
LENG  854 match states, 854 columns in multiple alignment
FILT  5 out of 7 sequences passed filter (max seq id>=90%, coverage>=0%, min seq id with query=0%, Ndiff=0%)
NEFF  2.3 
SEQ
>ss_pred
CCCCCHHHHHHHCCCCCCCCCHHHHHHHHHHHHHCCCCHHHHCCCCCCCCCCCCEEEECCCCHHHHHHHHHHHHHHHHHHHHCCCCCCCCCCCCCCCCCC
HHHHHHHHHCCCCCCCCCCCCCCCHHHHCCCCCCCCCCCCCCCCCCCCHHHHCCHHHHHCCCCCCCCCHHHHCCCCCCHHCCCCCCCCCCCHHHHHHHCC
CCCCCCCCCCCCCCHHHHHHHHHHHHHHCCCCCCCCCCHHHHHHHHHHHCCCCCCCEEEEEEEECCCCCEEECCCCCCCCCHHHHHHHHHHHHCCCCCCH
HHHHHHHHHHHHHHHHHHHHHHHHHCCCCCCCHHHHHHHHHHHHHHHHHHCCCCCCCCCHHHHHHHHHHHHHHHHHHHHCCCCCCHHHHHHHHHHHHHHH
CCCCCCCCCCHHHHHHHHHHHCCCEECCCCCCCCCHHHHCCHHHHHHHHHHHHHHHHHHHHHCCCCCCHHHHHHHHHHHHHHCCCCCCCCCHHHHHHHHH
HHCCCCHHHHHHHHHHHHHHHHHHHHHHHHHHHHHHHHHCCCCCCCCCCCCEEHHHHHHHHHHHHCCCCHHHHHHHHHHCCHHHHHHHHHHHHHHHHHHC
CCCCCCCCCCCCCCCCCCCCCEEEEEEECCCCCCCCCEEEECCCCCCEEECHHHHHHHHHHHCCCCCCCCCCCCHHHHHHHHHHHHHHHHHCCCCHHHHH
HHHCCCCCCCCCCCCCCCHHHHHHHHHHHHHHHHHHHHHHHHHHHHHHCCCEEECCCHHHCCCHHHHHHHHHHCCCCHHHHHHHHHHHHHHHHHCCCCCC
EEECCCCCEEEEEEECCCCCCHHHHHHHHHHHHHHCCCCEEEEEEECCCCCCCC
>ss_conf
9875067654311453346504788888876641367701310356643233211321146601334688751016777641442001456553104672
0110002202663001343467740230377888643333442237631220147763033001221000101456601102100011120688886512
2000367888886024678999999986067765654467656654310037788467888762258814521446654200089999998740566632
5654089888874038888655431014874036789999998632022115777532113455334467899987440033320367666788765542
0266545553146888888750740478886575033104689999999999999988887516886668999877887741068720000255898874
4215421356778999999988878899999999998730100047888630102233104664135003589999740671366544678999999850
3523246621012211368873899834068777400346526897202148899988753024665321466427999999999988840578555554
5530676444544222211789999999741024678999999887520431201341112488999999974388158999999987644540589842
366577766999996089862247999999999728973689864114201369
>Cons-KOG2143
xxxxxxxxxxxxxxxxxxxxxxxsxxxxxxxxxxxxixxxxexxxsxxxxxxxxxxxxxxdxxxeiexxxxxxxxxxxxxxxxxxxxlxxxxxxxxxxxx
tkxxxxxxxxxxxexxxxxxxpgfsxxaxxxxxpDxslxntxkstsxpkxxkvxxkvvchxxrsxxxxexexkgqxxxxxwexxxxxxxxxxsxVlqxie
hxxqxxxgxxtkxpyYllxfxviLktVLxxexxxhlFtadEkxfxexfxxLsedxqxLfVRLFxRKxxWfrlxkLeypexxxDixxaxkeLtxxgFxxde
sslxxlxExleilsxxELknvtkxfklxgxxrxxxsxxxxflxxxxqrsicngxxnxxxdgxxilkxxxxxlxxvxgxxvxlckkpxxixxxlxxrxxxv
xfxxsxxxxgqqxLssxllvxlgxxxfPxyxxxrxxxiFxnRxxllxYxeaxelxxxivsxmxNxxedaalxlacxxxxeirxxxxxSxrxxEdlxxfxr
xftxxwVxTRixxxxveilxrxxxyxraVexlxxLLstxxxxxxycxdsRGxWwdRxllnldxhlkrkxexlkxiexgLxDpxvrxgxrlsLqrRalRLr
expxxxktpxlxxnlxxnxixxvtItgrlxngrxxxkxvfxxEtgeavxcsVEELAlqhYxxxsgfwqGIHxEgStwlTLfgLlfwDIiFxDxVpgVfqs
xfQxaPlDLxTdSFyxsRketiexRLexixnaxxexlixxixyiwexQrgtxcrgvsWxrfxslExlxxxvxCiggpxLaxicrhLAqDyRnsrsGxPDL
xlWNpxxkxfklvEVKgpnDRLSekQrxWLalLxdsgxxVEVChVxaxxxkxxx
>KOG2143 Uncharacterized conserved protein [Function unknown]
MKKAKKEKKEKIIKPDGPINFNRSIMAAFEKQSRGKICPLCETKFSLASYKSHMNTCNVADDDEEIEVIATYTRDEAILMRAGPEIILGDASFSDKSENP
TKRRKTDEREVPSEDDIVPEVPGFSGIAKNHEMPDESLDNTEKSTSIPKVIKVSPKVVCHRRRSSRLLENEQKGQADNANWEDPVKKETATISEVLQAIE
HFEQRVSGPETKWPYYLLIFIVILKTVLSTEKFDHLFTADEKWFYEFFELLSEDAQCLFVRLFIRKPAWFRLEKLEYPEPEIDIKEAVKELTKGGFIDDE
SSLKTLDEALEILSVVELKNVTKKFKLDGTKRRQESIQSLFLFAQSQRSICNGTGNVEKDGLKILKQELGPLVRVRGGFVDLCKKPFTIYCPLTTRSANV
IFNPSTTNVGQQLLSSMLLVALGTVQFPAYNPCRIIAIFYNRNMLLDYMEAKELEIAIVSQMSNGNEDAALDLACDAKEEIRQMSDDSKRYYEDLEIFER
KFTSIWVFTRICGHAVEILERQKKYGRAVEWLKDLLSTNKDIQSYCIDSRGIWWDRMLLNLDSHLKRKKECLKMIEIGLQDPSVREGERLSLQRRALRLR
EMPADFKTPILIGNLEKNTITAVTITGRLGNGRINRKMVFDHETGEAVECSVEELALQHYLENSGFWQGIHDEGSTWLTLFGLLFWDIIFADDVPGVFQS
EFQDAPLDLSTDSFYSSRKETIEDRLEWIENAEQELLIENIRYIWELQRGTTCRGVSWKRFMSLEDLVSFVQCIGGPALALICRHLAQDYRNSRSGFPDL
TLWNPETKRFKLVEVKGPNDRLSEKQRLWLALLADSGIRVEVCHVAAQNSKLLV
>gi|7662450 KIAA1018 protein [Homo sapiens]
VVCKNQDELRNRSVKVICLGSLASKLSRKYVKAKKSIDKDEEFAGSSPQSSKSTVVKSLIDNSSEIEDEDQILENSSQKENVFKCDSLKEECIPEHMVRG
SKIMEAESQKATRECEKSALTPGFSDNAIMLFSPDFTLRNTLKSTSEDSLVKqecikevVEKREACHCEEVKMTVASEAKIQLSDseakshssaddaSAW
SNIQEAPLQDDSCLNNDIPHSIPLEQGSScngpgqtTGHPYYLRSFLVVLKTVLENEDDMLLFDEQEKGIVTKFYQLSATGQKLYVRLFQRKLSWIKMTK
LEYEEIALDLTPVIEELTNAGFLQTESELQELSEVLELLSAPELKSLAKTFHLVNPNGQKQQLVDAFLKLAKQRSVCTWGKNKPGIGAVILKR----AKA
LAGQSVRICKGPRAVFSRILLLFSLTDSMEDedAACGGQGQLSTVLLVNLGRMEFPSYTINRKTHIFQDRDDLIRYAAATHMLSDISSAMANgNWEEAKE
LAQCAKRDWNRLKNHPSLRCHEDLPLFLRCFTVGWIYTRILSRFVEILQRLHMYEEAVRELESLLSQRIY----CPDSRGRWWDRLALNLHQHLKRLEPT
IKCITEGLADPEVRTGHRLSLYQRAVRLRESPSCKKFKHLFQqlpEMAVQDVKHVTITGRLCPQRGMCKSVFVMEAGEAadpttVLCSVEELALAHYR-R
SGFDQGIHGEGSTFSTLYGLLLWDIIFMDGIPDVFRNACQAFPLDLCTDSFFTSRRPALEARLQLIHDAPEESLRAWVAATWHEQEGRVASLVSWDRFTS
LQQAQDLVSCLGGPVLSGVCRHLAADFRHCRGGLPDLVVWNSQSRHFKLVEVKGPNDRLSHKQMIWLAELQKLGAEVEVCHVVAVGAKSQS
>gi|15221166 hypothetical protein [Arabidopsis thaliana]
----------------------------------------------------------------------------------------------------
----------------MLGYLPKDISQCLSPLIDDYDLKFEGTITSVPKKSSeaVLIKVVCHKMRSDGWKECELYGDFKP-LWE-----------KVLQV
VEHQMQFP----PKTTRYQLNFNVLLQEVLRSCS--HLFTADEKAFLESFPTLSEDSQRLFIRLYTRKGPWFRLSNISYPEVT-DSLQALKDLTVRGFMS
SV-KDANELDNQKMKEITELLNVT-------ELRDILSMNKVFSRTSRKRDLINSLCSCYNDGTRIN------LATVILERTGLCAKVSSTAESLIWRVE
RLFFLN-----GEQDLSSFVLLDLGIIKYPTYKCIDSEQIFSNRTKLLAYEEAIEVAQLMDESLDN--EDPQTVLKCIIIAETRIS--SSSLDSAHAAAF
NR-FTAPWVNSKIIFIflPVEICFFGFRYNRAVYLLRRLLSCFN-----CDGRRGYWTVR-LSTDLEHMGRPNESLTVAEQGLLDPWVRAGSRVALQRRI
LRLAKPPRRWKTPTFS-NLVDNKIPEVTIQGRSLNCEVGIKNRFYGEDGEQ--CGVEQLALQYYSGEGGGWQGIHTESSIWLTIFGLLMWDILFSD-VPG
VFQTRFQTAPLDLETESFYLTRKETIESQLEKVANG-MAEEILIISY--ETQRGTACRGVAWER-FSLEELRAAVACVGGMCIASLCRHLAQDYRSWCSG
MPDLLVWrfkeNGYEGEAKLVEVKSEKDRLSEQQRAWLLLLMDSGFNVEICKVRPASLIKT-
>gi|17538392 Putative protein of ancient origin [Caenorhabditis elegans]
MKKAKKEKKEKIIKPDGPINFNRSIMAAFEKQSRGKICPLCETKFSLASYKSHMNTCNVADDDEEIEVIATYTRDEAILMRAGPEIILGDASFSDKSENP
TKRRKTDEREVPSEDDIVPEVPGPSGIVKNHEMPSESLDVTEISENIEKVIKKSPEWINHRRRSSRLLQNSQKDQADNANKEDPVKKETATISEVLQAIE
RFEQRVSGPEQTWPYYIKITIKIMKRVISTEKFDGTFYADDFWlpsdiitFYRFVELLSEGAKCLLVRLFIRKPAWYNLEKLEQKYPEIpNIKEAVSELA
KGHFIDDDSSMKTLDEALQISDVVALKNVTKKFKLDGTKNRQELIQSLRKFAQSQQSIFGGTGNVEKSILKSLKQELGPCVRVRGGFVDLFKCLFTIYCP
VTTNSANVIDNPSTTNVYQDLLYLMLSVANGTVQFPAPNPCPIIASFYkNRNMLQDYMISKSLEIAIVSQMSNGNLDAALDLAIDAKEFIEQMSDDDKRY
YESLEIHERKFTSIWVFTRCCGHASSILERQKKYGMAVEWQKDLLITNKDIQSYCIDSRGIWWDRMLLNLDSHLKEKKECAKMIQIALQDPSILEKELLM
IQDRALKLKEMPADFVTPINIGNPEKKTITANVITKSLGDGRINRFMIRDHETDDDVECSVEEVTRRHYLENEGFSTGVHDEGSTWHTLFGLFFYDVIFA
TDesVESTWLSELQDCPSDLS-NTLYSKRKEKFEDRFVWLEEAEQELIEENIRKIWDLKHNETNRECSWKQFpMGAEDCVSFFQCIPRPALILILRRLAE
NYRNSRSGFPDLTLWNPETKRVAVVEVKGPGDRLSTKQRLWLAIFADSGIRAEVCHVAAQNSRLLV
>gi|19112187 conserved hypothetical protein [Schizosaccharomyces pombe]
----------------------------------------------------------------------------------------------------
--------------------MKRFFNEACDINTPDKSGVNENKLCFPP------LKVVCQAP------ETTVKG-------------------QVANTNK
HNVYS-----TKNSMYLLGFEEILNTVLDCEP--HIFTDDELRVIENFKALDSDERYLFVRLFMRKrNKWFRVGHLTYPDCK-DVIACCKQLVLKNFFED
E-SLMSTEEIIEILSLDELRSLARQTKVCGKSRSEISKEIIFLSKRQSVLHCNGQQFLSFDAFGVMHKQESFLRKQLLYQCKSCVKPKKILVDLFHRINI
VYFRSS--IYDEQSLTSLILARLNKFSYPNYVLSRTSNVFNCRAQCLEYVEVLELSKNLVPIFENtaASDKEALEQALNSFFEIYPI--WSTYLNEDIRE
FWV-EENRKVDTRLVRFsfsfrpgavytyLIHKSLNILAKSRLVEVEHEILDTLLSQNIYLVGKRGHWYNRkalleyNFKTEDTNVLRywKTLALSTCEN
GIEDKYTHLRYYFSLQRRLVRLRKCLKVSNTTELKSmKLINNNPSRLFLHGeRIHNGDLSNRTVWRSKTNNA--ITVEELALQHY--QSIGWEGIHAESS
ILLTLFALTFWDILFED-VPGVFQSPFQSAPLDLHTDSFYISRESTIMKRLEEIRNG-KAGLIIKDNYIREHQRKTFCVGLNWS--YTCEMLLEIVDCIN
DNGLAQIFLALTQDYKNSSSGIPDLCLWNPSKKKFMFSEVKSDNDRLSEAQKFWISLLISSEVDVEVCHVSMHKKK---
#
NULL   3706	5728	4211	4064	4839	3729	4763	4308	4069	3323	5509	4640	4464	4938	4285	4423	3815	3783	6325	4665	
AVER   4195	5238	4129	3545	4495	4516	5738	3996	3762	3242	5734	4524	4875	4662	4063	3580	4398	4058	5906	5396	
HMM    A	C	D	E	F	G	H	I	K	L	M	N	P	Q	R	S	T	V	W	Y	
       M->M	M->I	M->D	I->M	I->I	D->M	D->D	Neff	Neff_I	Neff_D
       0	*	*	0	*	0	*	99999	99999	99999	
M 1    *	*	*	*	*	*	*	*	*	*	754	*	*	*	*	*	*	1297	*	*	1
       0	*	*	*	*	*	*	1700	0	0	

K 2    *	*	*	*	*	*	*	*	754	*	*	*	*	*	*	*	*	1297	*	*	2
       0	*	*	*	*	*	*	1700	0	0	

K 3    *	1297	*	*	*	*	*	*	754	*	*	*	*	*	*	*	*	*	*	*	3
       0	*	*	*	*	*	*	1700	0	0	

A 4    754	*	*	*	*	*	*	*	1297	*	*	*	*	*	*	*	*	*	*	*	4
       0	*	*	*	*	*	*	1700	0	0	

K 5    *	*	*	*	*	*	*	*	754	*	*	1297	*	*	*	*	*	*	*	*	5
       0	*	*	*	*	*	*	1700	0	0	

K 6    *	*	*	*	*	*	*	*	754	*	*	*	*	1297	*	*	*	*	*	*	6
       0	*	*	*	*	*	*	1700	0	0	

E 7    *	*	1297	754	*	*	*	*	*	*	*	*	*	*	*	*	*	*	*	*	7
       0	*	*	*	*	*	*	1700	0	0	

K 8    *	*	*	1297	*	*	*	*	754	*	*	*	*	*	*	*	*	*	*	*	8
       0	*	*	*	*	*	*	1700	0	0	

K 9    *	*	*	*	*	*	*	*	754	1297	*	*	*	*	*	*	*	*	*	*	9
       0	*	*	*	*	*	*	1700	0	0	

E 10   *	*	*	754	*	*	*	*	*	*	*	*	*	*	1297	*	*	*	*	*	10
       0	*	*	*	*	*	*	1700	0	0	

K 11   *	*	*	*	*	*	*	*	754	*	*	1297	*	*	*	*	*	*	*	*	11
       0	*	*	*	*	*	*	1700	0	0	

I 12   *	*	*	*	*	*	*	754	*	*	*	*	*	*	1297	*	*	*	*	*	12
       0	*	*	*	*	*	*	1700	0	0	

I 13   *	*	*	*	*	*	*	754	*	*	*	*	*	*	*	1297	*	*	*	*	13
       0	*	*	*	*	*	*	1700	0	0	

K 14   *	*	*	*	*	*	*	*	754	*	*	*	*	*	*	*	*	1297	*	*	14
       0	*	*	*	*	*	*	1700	0	0	

P 15   *	*	*	*	*	*	*	*	1297	*	*	*	754	*	*	*	*	*	*	*	15
       0	*	*	*	*	*	*	1700	0	0	

D 16   *	*	754	*	*	*	*	*	*	*	*	*	*	*	*	*	*	1297	*	*	16
       0	*	*	*	*	*	*	1700	0	0	

G 17   *	*	*	*	*	754	*	1297	*	*	*	*	*	*	*	*	*	*	*	*	17
       0	*	*	*	*	*	*	1700	0	0	

P 18   *	1297	*	*	*	*	*	*	*	*	*	*	754	*	*	*	*	*	*	*	18
       0	*	*	*	*	*	*	1700	0	0	

I 19   *	*	*	*	*	*	*	754	*	1297	*	*	*	*	*	*	*	*	*	*	19
       0	*	*	*	*	*	*	1700	0	0	

N 20   *	*	*	*	*	1297	*	*	*	*	*	754	*	*	*	*	*	*	*	*	20
       0	*	*	*	*	*	*	1700	0	0	

F 21   *	*	*	*	754	*	*	*	*	*	*	*	*	*	*	1297	*	*	*	*	21
       0	*	*	*	*	*	*	1700	0	0	

N 22   *	*	*	*	*	*	*	*	*	1297	*	754	*	*	*	*	*	*	*	*	22
       0	*	*	*	*	*	*	1700	0	0	

R 23   1297	*	*	*	*	*	*	*	*	*	*	*	*	*	754	*	*	*	*	*	23
       0	*	*	*	*	*	*	1700	0	0	

S 24   *	*	*	*	*	*	*	*	*	*	*	*	*	*	*	0	*	*	*	*	24
       0	*	*	*	*	*	*	1700	0	0	

I 25   *	*	*	*	*	*	*	754	1297	*	*	*	*	*	*	*	*	*	*	*	25
       0	*	*	*	*	*	*	1700	0	0	

M 26   *	*	*	*	*	*	*	*	*	1297	754	*	*	*	*	*	*	*	*	*	26
       0	*	*	*	*	*	*	1700	0	0	

A 27   754	*	*	*	*	*	*	*	*	*	*	*	*	*	*	1297	*	*	*	*	27
       0	*	*	*	*	*	*	1700	0	0	

A 28   754	*	*	*	*	*	*	*	*	*	*	*	*	*	1297	*	*	*	*	*	28
       0	*	*	*	*	*	*	1700	0	0	

F 29   *	*	*	*	754	*	*	*	1297	*	*	*	*	*	*	*	*	*	*	*	29
       0	*	*	*	*	*	*	1700	0	0	

E 30   *	*	*	754	*	*	*	*	*	*	*	*	*	*	*	*	*	*	*	1297	30
       0	*	*	*	*	*	*	1700	0	0	

K 31   *	*	*	*	*	*	*	*	754	*	*	*	*	*	*	*	*	1297	*	*	31
       0	*	*	*	*	*	*	1700	0	0	

Q 32   *	*	*	*	*	*	*	*	1297	*	*	*	*	754	*	*	*	*	*	*	32
       0	*	*	*	*	*	*	1700	0	0	

S 33   1297	*	*	*	*	*	*	*	*	*	*	*	*	*	*	754	*	*	*	*	33
       0	*	*	*	*	*	*	1700	0	0	

R 34   *	*	*	*	*	*	*	*	1297	*	*	*	*	*	754	*	*	*	*	*	34
       0	*	*	*	*	*	*	1700	0	0	

G 35   *	*	*	*	*	754	*	*	1297	*	*	*	*	*	*	*	*	*	*	*	35
       0	*	*	*	*	*	*	1700	0	0	

K 36   *	*	*	*	*	*	*	*	754	*	*	*	*	*	*	1297	*	*	*	*	36
       0	*	*	*	*	*	*	1700	0	0	

I 37   *	*	*	*	*	*	*	0	*	*	*	*	*	*	*	*	*	*	*	*	37
       0	*	*	*	*	*	*	1700	0	0	

C 38   *	754	1297	*	*	*	*	*	*	*	*	*	*	*	*	*	*	*	*	*	38
       0	*	*	*	*	*	*	1700	0	0	

P 39   *	*	*	*	*	*	*	*	1297	*	*	*	754	*	*	*	*	*	*	*	39
       0	*	*	*	*	*	*	1700	0	0	

L 40   *	*	1297	*	*	*	*	*	*	754	*	*	*	*	*	*	*	*	*	*	40
       0	*	*	*	*	*	*	1700	0	0	

C 41   *	754	*	1297	*	*	*	*	*	*	*	*	*	*	*	*	*	*	*	*	41
       0	*	*	*	*	*	*	1700	0	0	

E 42   *	*	*	0	*	*	*	*	*	*	*	*	*	*	*	*	*	*	*	*	42
       0	*	*	*	*	*	*	1700	0	0	

T 43   *	*	*	*	1297	*	*	*	*	*	*	*	*	*	*	*	754	*	*	*	43
       0	*	*	*	*	*	*	1700	0	0	

K 44   1297	*	*	*	*	*	*	*	754	*	*	*	*	*	*	*	*	*	*	*	44
       0	*	*	*	*	*	*	1700	0	0	

F 45   *	*	*	*	754	1297	*	*	*	*	*	*	*	*	*	*	*	*	*	*	45
       0	*	*	*	*	*	*	1700	0	0	

S 46   *	*	*	*	*	*	*	*	*	*	*	*	*	*	*	0	*	*	*	*	46
       0	*	*	*	*	*	*	1700	0	0	

L 47   *	*	*	*	*	*	*	*	*	754	*	*	*	*	*	1297	*	*	*	*	47
       0	*	*	*	*	*	*	1700	0	0	

A 48   754	*	*	*	*	*	*	*	*	*	*	*	1297	*	*	*	*	*	*	*	48
       0	*	*	*	*	*	*	1700	0	0	

S 49   *	*	*	*	*	*	*	*	*	*	*	*	*	1297	*	754	*	*	*	*	49
       0	*	*	*	*	*	*	1700	0	0	

Y 50   *	*	*	*	*	*	*	*	*	*	*	*	*	*	*	1297	*	*	*	754	50
       0	*	*	*	*	*	*	1700	0	0	

K 51   *	*	*	*	*	*	*	*	754	*	*	*	*	*	*	1297	*	*	*	*	51
       0	*	*	*	*	*	*	1700	0	0	

S 52   *	*	*	*	*	*	*	*	1297	*	*	*	*	*	*	754	*	*	*	*	52
       0	*	*	*	*	*	*	1700	0	0	

H 53   *	*	*	*	*	*	754	*	*	*	*	*	*	*	*	1297	*	*	*	*	53
       0	*	*	*	*	*	*	1700	0	0	

M 54   *	*	*	*	*	*	*	*	*	*	754	*	*	*	*	*	1297	*	*	*	54
       0	*	*	*	*	*	*	1700	0	0	

N 55   *	*	*	*	*	*	*	*	*	*	*	754	*	*	*	*	*	1297	*	*	55
       0	*	*	*	*	*	*	1700	0	0	

T 56   *	*	*	*	*	*	*	*	*	*	*	*	*	*	*	*	754	1297	*	*	56
       0	*	*	*	*	*	*	1700	0	0	

C 57   *	754	*	*	*	*	*	*	1297	*	*	*	*	*	*	*	*	*	*	*	57
       0	*	*	*	*	*	*	1700	0	0	

N 58   *	*	*	*	*	*	*	*	*	*	*	754	*	*	*	1297	*	*	*	*	58
       0	*	*	*	*	*	*	1700	0	0	

V 59   *	*	*	*	*	*	*	*	*	1297	*	*	*	*	*	*	*	754	*	*	59
       0	*	*	*	*	*	*	1700	0	0	

A 60   754	*	*	*	*	*	*	1297	*	*	*	*	*	*	*	*	*	*	*	*	60
       0	*	*	*	*	*	*	1700	0	0	

D 61   *	*	0	*	*	*	*	*	*	*	*	*	*	*	*	*	*	*	*	*	61
       0	*	*	*	*	*	*	1700	0	0	

D 62   *	*	754	*	*	*	*	*	*	*	*	1297	*	*	*	*	*	*	*	*	62
       0	*	*	*	*	*	*	1700	0	0	

D 63   *	*	754	*	*	*	*	*	*	*	*	*	*	*	*	1297	*	*	*	*	63
       0	*	*	*	*	*	*	1700	0	0	

E 64   *	*	*	754	*	*	*	*	*	*	*	*	*	*	*	1297	*	*	*	*	64
       0	*	*	*	*	*	*	1700	0	0	

E 65   *	*	*	0	*	*	*	*	*	*	*	*	*	*	*	*	*	*	*	*	65
       0	*	*	*	*	*	*	1700	0	0	

I 66   *	*	*	*	*	*	*	0	*	*	*	*	*	*	*	*	*	*	*	*	66
       0	*	*	*	*	*	*	1700	0	0	

E 67   *	*	*	0	*	*	*	*	*	*	*	*	*	*	*	*	*	*	*	*	67
       0	*	*	*	*	*	*	1700	0	0	

V 68   *	*	1297	*	*	*	*	*	*	*	*	*	*	*	*	*	*	754	*	*	68
       0	*	*	*	*	*	*	1700	0	0	

I 69   *	*	*	1297	*	*	*	754	*	*	*	*	*	*	*	*	*	*	*	*	69
       0	*	*	*	*	*	*	1700	0	0	

A 70   754	*	1297	*	*	*	*	*	*	*	*	*	*	*	*	*	*	*	*	*	70
       0	*	*	*	*	*	*	1700	0	0	

T 71   *	*	*	*	*	*	*	*	*	*	*	*	*	1297	*	*	754	*	*	*	71
       0	*	*	*	*	*	*	1700	0	0	

Y 72   *	*	*	*	*	*	*	1297	*	*	*	*	*	*	*	*	*	*	*	754	72
       0	*	*	*	*	*	*	1700	0	0	

T 73   *	*	*	*	*	*	*	*	*	1297	*	*	*	*	*	*	754	*	*	*	73
       0	*	*	*	*	*	*	1700	0	0	

R 74   *	*	*	1297	*	*	*	*	*	*	*	*	*	*	754	*	*	*	*	*	74
       0	*	*	*	*	*	*	1700	0	0	

D 75   *	*	754	*	*	*	*	*	*	*	*	1297	*	*	*	*	*	*	*	*	75
       0	*	*	*	*	*	*	1700	0	0	

E 76   *	*	*	754	*	*	*	*	*	*	*	*	*	*	*	1297	*	*	*	*	76
       0	*	*	*	*	*	*	1700	0	0	

A 77   754	*	*	*	*	*	*	*	*	*	*	*	*	*	*	1297	*	*	*	*	77
       0	*	*	*	*	*	*	1700	0	0	

I 78   *	*	*	*	*	*	*	754	*	*	*	*	*	1297	*	*	*	*	*	*	78
       0	*	*	*	*	*	*	1700	0	0	

L 79   *	*	*	*	*	*	*	*	1297	754	*	*	*	*	*	*	*	*	*	*	79
       0	*	*	*	*	*	*	1700	0	0	

M 80   *	*	*	1297	*	*	*	*	*	*	754	*	*	*	*	*	*	*	*	*	80
       0	*	*	*	*	*	*	1700	0	0	

R 81   *	*	*	*	*	*	*	*	*	*	*	1297	*	*	754	*	*	*	*	*	81
       0	*	*	*	*	*	*	1700	0	0	

A 82   754	*	*	*	*	*	*	*	*	*	*	*	*	*	*	*	*	1297	*	*	82
       0	*	*	*	*	*	*	1700	0	0	

G 83   *	*	*	*	1297	754	*	*	*	*	*	*	*	*	*	*	*	*	*	*	83
       0	*	*	*	*	*	*	1700	0	0	

P 84   *	*	*	*	*	*	*	*	1297	*	*	*	754	*	*	*	*	*	*	*	84
       0	*	*	*	*	*	*	1700	0	0	

E 85   *	1297	*	754	*	*	*	*	*	*	*	*	*	*	*	*	*	*	*	*	85
       0	*	*	*	*	*	*	1700	0	0	

I 86   *	*	1297	*	*	*	*	754	*	*	*	*	*	*	*	*	*	*	*	*	86
       0	*	*	*	*	*	*	1700	0	0	

I 87   *	*	*	*	*	*	*	754	*	*	*	*	*	*	*	1297	*	*	*	*	87
       0	*	*	*	*	*	*	1700	0	0	

L 88   *	*	*	*	*	*	*	*	*	0	*	*	*	*	*	*	*	*	*	*	88
       0	*	*	*	*	*	*	1700	0	0	

G 89   *	*	*	*	*	754	*	*	1297	*	*	*	*	*	*	*	*	*	*	*	89
       0	*	*	*	*	*	*	1700	0	0	

D 90   *	*	754	1297	*	*	*	*	*	*	*	*	*	*	*	*	*	*	*	*	90
       0	*	*	*	*	*	*	1700	0	0	

A 91   754	*	*	1297	*	*	*	*	*	*	*	*	*	*	*	*	*	*	*	*	91
       0	*	*	*	*	*	*	1700	0	0	

S 92   *	1297	*	*	*	*	*	*	*	*	*	*	*	*	*	754	*	*	*	*	92
       0	*	*	*	*	*	*	1700	0	0	

F 93   *	*	*	*	754	*	*	1297	*	*	*	*	*	*	*	*	*	*	*	*	93
       0	*	*	*	*	*	*	1700	0	0	

S 94   *	*	*	*	*	*	*	*	*	*	*	*	1297	*	*	754	*	*	*	*	94
       0	*	*	*	*	*	*	1700	0	0	

D 95   *	*	754	1297	*	*	*	*	*	*	*	*	*	*	*	*	*	*	*	*	95
       0	*	*	*	*	*	*	1700	0	0	

K 96   *	*	*	*	*	*	1297	*	754	*	*	*	*	*	*	*	*	*	*	*	96
       0	*	*	*	*	*	*	1700	0	0	

S 97   *	*	*	*	*	*	*	*	*	*	1297	*	*	*	*	754	*	*	*	*	97
       0	*	*	*	*	*	*	1700	0	0	

E 98   *	*	*	754	*	*	*	*	*	*	*	*	*	*	*	*	*	1297	*	*	98
       0	*	*	*	*	*	*	1700	0	0	

N 99   *	*	*	*	*	*	*	*	*	*	*	754	*	*	1297	*	*	*	*	*	99
       0	*	*	*	*	*	*	1700	0	0	

P 100  *	*	*	*	*	1297	*	*	*	*	*	*	754	*	*	*	*	*	*	*	100
       0	*	*	*	*	*	*	1700	0	0	

T 101  *	*	*	*	*	*	*	*	*	*	*	*	*	*	*	1297	754	*	*	*	101
       0	*	*	*	*	*	*	1700	0	0	

K 102  *	*	*	*	*	*	*	*	0	*	*	*	*	*	*	*	*	*	*	*	102
       0	*	*	*	*	*	*	1700	0	0	

R 103  *	*	*	*	*	*	*	1297	*	*	*	*	*	*	754	*	*	*	*	*	103
       0	*	*	*	*	*	*	1700	0	0	

R 104  *	*	*	*	*	*	*	*	*	*	1297	*	*	*	754	*	*	*	*	*	104
       0	*	*	*	*	*	*	1700	0	0	

K 105  *	*	*	1297	*	*	*	*	754	*	*	*	*	*	*	*	*	*	*	*	105
       0	*	*	*	*	*	*	1700	0	0	

T 106  1297	*	*	*	*	*	*	*	*	*	*	*	*	*	*	*	754	*	*	*	106
       0	*	*	*	*	*	*	1700	0	0	

D 107  *	*	754	1297	*	*	*	*	*	*	*	*	*	*	*	*	*	*	*	*	107
       0	*	*	*	*	*	*	1700	0	0	

E 108  *	*	*	754	*	*	*	*	*	*	*	*	*	*	*	1297	*	*	*	*	108
       0	*	*	*	*	*	*	1700	0	0	

R 109  *	*	*	*	*	*	*	*	*	*	*	*	*	1297	754	*	*	*	*	*	109
       0	*	*	*	*	*	*	1700	0	0	

E 110  *	*	*	754	*	*	*	*	1297	*	*	*	*	*	*	*	*	*	*	*	110
       0	*	*	*	*	*	*	1700	0	0	

V 111  1297	*	*	*	*	*	*	*	*	*	*	*	*	*	*	*	*	754	*	*	111
       0	*	*	*	*	*	*	1700	0	0	

P 112  *	*	*	*	*	*	*	*	*	*	*	*	754	*	*	*	1297	*	*	*	112
       0	*	*	*	*	*	*	1700	0	0	

S 113  *	*	*	*	*	*	*	*	*	*	*	*	*	*	1297	754	*	*	*	*	113
       0	*	*	*	*	*	*	1700	0	0	

E 114  *	*	*	0	*	*	*	*	*	*	*	*	*	*	*	*	*	*	*	*	114
       0	*	*	*	*	*	*	1700	0	0	

D 115  *	1297	754	*	*	*	*	*	*	*	*	*	*	*	*	*	*	*	*	*	115
       0	*	*	*	*	*	*	1700	0	0	

D 116  *	*	754	1297	*	*	*	*	*	*	*	*	*	*	*	*	*	*	*	*	116
       0	*	*	*	*	*	*	1700	0	0	

I 117  *	*	*	*	*	*	*	1186	1783	*	1888	*	*	*	*	*	*	*	*	*	117
       0	*	*	*	*	*	*	2079	0	0	

V 118  *	*	*	*	*	*	*	*	*	1888	*	*	*	*	*	1783	*	1186	*	*	118
       0	*	*	*	*	*	*	2079	0	0	

P 119  1783	*	*	*	*	1888	*	*	*	*	*	*	1186	*	*	*	*	*	*	*	119
       0	*	*	*	*	*	*	2079	0	0	

E 120  *	*	*	1186	*	*	*	*	*	1783	*	*	*	*	*	*	*	*	*	1888	120
       0	*	*	*	*	*	*	2079	0	0	

V 121  *	*	*	*	*	*	*	*	*	2286	2172	*	*	*	*	*	2112	1549	*	*	121
       0	*	*	*	*	*	*	2471	0	0	

P 122  *	*	*	*	*	*	*	*	2172	*	*	*	362	*	*	*	*	*	*	*	122
       0	*	*	*	*	*	*	2471	0	0	

G 123  *	*	*	*	*	803	*	*	2286	*	*	*	*	*	2172	*	*	*	*	*	123
       0	*	*	*	*	*	*	2471	0	0	

F 124  *	*	2286	*	758	*	*	*	*	*	*	*	2296	*	*	*	*	*	*	*	124
       0	*	*	*	*	*	*	2471	0	0	

S 125  *	*	*	*	2172	*	*	2286	*	*	*	*	*	*	*	803	*	*	*	*	125
       0	*	*	*	*	*	*	2471	0	0	

G 126  *	*	2112	*	*	1549	*	*	*	*	*	2172	*	*	*	2286	*	*	*	*	126
       0	*	*	*	*	*	*	2471	0	0	

I 127  *	*	*	2172	*	*	*	1549	*	*	*	2112	*	2286	*	*	*	*	*	*	127
       0	*	*	*	*	*	*	2471	0	0	

A 128  758	2286	*	*	*	*	*	*	*	*	*	*	*	*	*	*	*	2296	*	*	128
       0	*	*	*	*	*	*	2471	0	0	

K 129  *	2172	*	*	*	*	*	2112	1549	2286	*	*	*	*	*	*	*	*	*	*	129
       0	*	*	*	*	*	*	2471	0	0	

N 130  *	*	2172	*	*	*	*	*	*	*	2112	1549	*	*	*	2286	*	*	*	*	130
       0	*	*	*	*	*	*	2471	0	0	

H 131  *	*	*	*	*	*	1549	2172	*	2112	*	*	2286	*	*	*	*	*	*	*	131
       0	*	*	*	*	*	*	2471	0	0	

E 132  *	*	*	1549	2112	*	*	*	*	2286	*	2172	*	*	*	*	*	*	*	*	132
       0	*	*	*	*	*	*	2471	0	0	

M 133  *	*	*	*	*	*	*	2286	*	*	1549	*	*	*	*	2112	2172	*	*	*	133
       0	*	*	*	*	*	*	2471	0	0	

P 134  *	*	2286	*	*	*	*	*	*	*	*	*	331	*	*	*	*	*	*	*	134
       0	*	*	*	*	*	*	2471	0	0	

D 135  *	*	329	*	*	*	*	*	*	*	*	*	*	*	*	2296	*	*	*	*	135
       0	*	*	*	*	*	*	2471	0	0	

E 136  *	*	*	1549	2112	*	*	*	2172	*	*	*	*	*	*	*	*	*	*	2286	136
       0	*	*	*	*	*	*	2471	0	0	

S 137  *	*	2286	*	*	*	*	*	*	*	*	*	*	*	*	827	2112	*	*	*	137
       0	*	*	*	*	*	*	2471	0	0	

L 138  *	*	*	*	*	2172	*	*	*	362	*	*	*	*	*	*	*	*	*	*	138
       0	*	*	*	*	*	*	2471	0	0	

D 139  *	*	1549	*	*	*	*	*	2286	*	*	*	*	*	2112	*	*	2172	*	*	139
       0	*	*	*	*	*	*	2471	0	0	

N 140  *	*	*	*	2286	*	*	*	*	*	*	758	*	*	*	*	*	2296	*	*	140
       0	*	*	*	*	*	*	2471	0	0	

T 141  *	*	*	1228	*	*	*	*	*	*	*	*	*	*	*	*	803	*	*	*	141
       0	*	*	*	*	*	*	2471	0	0	

E 142  *	*	*	1549	*	2286	*	*	*	2112	*	2172	*	*	*	*	*	*	*	*	142
       0	*	*	*	*	*	*	2471	0	0	

K 143  *	*	*	*	*	*	*	2296	758	*	*	*	*	*	*	*	2286	*	*	*	143
       0	*	*	*	*	*	*	2471	0	0	

S 144  *	*	*	*	*	*	*	2286	*	2172	*	*	*	*	*	803	*	*	*	*	144
       0	*	*	*	*	*	*	2471	0	0	

T 145  *	2172	*	2296	*	*	*	*	*	*	*	*	*	*	*	*	800	*	*	*	145
       0	*	*	*	*	*	*	2471	0	0	

S 146  *	*	*	*	2172	*	*	*	*	*	*	2296	*	*	*	800	*	*	*	*	146
       0	*	*	*	*	*	*	2471	0	0	

I 147  *	*	*	2112	*	*	*	1549	*	*	*	*	2172	*	*	*	*	2286	*	*	147
       0	*	*	*	*	*	*	2471	0	0	

P 148  *	*	2112	2296	*	*	*	*	*	*	*	*	824	*	*	*	*	*	*	*	148
       362	*	2172	*	*	*	*	2471	0	0	

K 149  *	*	*	*	*	*	*	*	495	*	*	*	*	*	*	1783	*	*	*	*	149
       0	*	*	*	*	*	0	2079	0	1000	

V 150  *	*	*	*	*	*	*	*	1888	1783	*	*	*	*	*	*	*	1186	*	*	150
       0	*	*	*	*	*	0	2079	0	1000	

I 151  *	*	*	*	*	*	*	1186	*	*	*	*	*	*	*	1888	*	1783	*	*	151
       0	*	*	*	*	*	0	2079	0	1000	

K 152  *	*	*	*	*	*	*	*	454	*	*	*	*	*	*	1888	*	*	*	*	152
       1186	835	*	2243	342	*	0	2079	1584	1000	

V 153  *	*	*	*	*	*	*	*	1993	*	*	*	*	*	*	*	*	417	*	*	153
       0	*	*	*	*	*	0	2079	0	1000	

S 154  *	*	*	1783	*	*	*	*	*	1888	*	*	*	*	*	1186	*	*	*	*	154
       0	*	*	*	*	0	*	2079	0	1000	

P 155  *	*	*	*	*	*	*	2286	2112	2172	*	*	1549	*	*	*	*	*	*	*	155
       0	*	*	*	*	*	*	2471	0	0	

K 156  *	*	*	2296	*	*	*	*	824	*	*	*	*	*	2112	*	*	*	*	*	156
       0	*	*	*	*	*	*	2471	0	0	

V 157  *	*	*	2112	*	*	*	*	*	*	*	*	*	*	*	*	*	824	2296	*	157
       0	*	*	*	*	*	*	2471	0	0	

V 158  2112	*	*	*	*	*	*	2296	*	*	*	*	*	*	*	*	*	824	*	*	158
       0	*	*	*	*	*	*	2471	0	0	

C 159  *	329	*	*	*	*	*	*	*	*	*	2296	*	*	*	*	*	*	*	*	159
       0	*	*	*	*	*	*	2471	0	0	

H 160  *	*	*	*	*	*	362	*	*	*	*	*	*	2172	*	*	*	*	*	*	160
       0	*	*	*	*	*	*	2471	0	0	

R 161  2172	2112	*	*	*	*	*	*	2286	*	*	*	*	*	1549	*	*	*	*	*	161
       0	*	*	*	*	*	*	2471	0	0	

R 162  *	*	*	2112	*	*	*	*	*	*	2286	*	2172	*	1549	*	*	*	*	*	162
       362	*	2172	*	*	*	*	2471	0	0	

R 163  *	*	*	1783	*	*	*	*	*	*	*	*	*	*	495	*	*	*	*	*	163
       0	*	*	*	*	*	0	2079	0	1000	

S 164  *	*	*	*	*	*	*	*	*	*	*	*	*	*	*	495	*	1783	*	*	164
       0	*	*	*	*	*	0	2079	0	1000	

S 165  *	*	1888	*	*	*	*	*	1783	*	*	*	*	*	*	1186	*	*	*	*	165
       0	*	*	*	*	*	0	2079	0	1000	

R 166  *	*	*	*	*	1888	*	*	*	*	1783	*	*	*	1186	*	*	*	*	*	166
       0	*	*	*	*	*	0	2079	0	1000	

L 167  *	*	*	*	*	*	*	*	*	1186	*	*	*	*	*	*	1783	*	1888	*	167
       0	*	*	*	*	*	0	2079	0	1000	

L 168  *	*	*	*	*	*	*	*	1888	1186	*	*	*	*	*	*	*	1783	*	*	168
       0	*	*	*	*	0	*	2079	0	1000	

E 169  2112	*	*	824	*	*	*	*	*	*	*	*	*	2296	*	*	*	*	*	*	169
       0	*	*	*	*	*	*	2471	0	0	

N 170  *	2286	*	*	*	*	*	*	*	*	*	1549	*	*	*	2112	2172	*	*	*	170
       0	*	*	*	*	*	*	2471	0	0	

E 171  *	*	*	800	*	*	*	*	*	*	*	*	*	*	*	2296	2172	*	*	*	171
       0	*	*	*	*	*	*	2471	0	0	

Q 172  2112	*	*	*	*	*	*	*	*	2286	*	*	*	1549	*	*	*	2172	*	*	172
       0	*	*	*	*	*	*	2471	0	0	

K 173  *	*	*	*	*	*	*	*	331	*	*	*	*	*	*	*	*	*	*	2286	173
       0	*	*	*	*	*	*	2471	0	0	

G 174  *	*	2296	*	*	824	*	2112	*	*	*	*	*	*	*	*	*	*	*	*	174
       362	*	2172	*	*	*	*	2471	0	0	

Q 175  *	*	1888	*	*	*	*	*	*	*	*	*	*	454	*	*	*	*	*	*	175
       0	*	*	*	*	*	0	2079	0	1000	

A 176  1186	*	*	*	1888	*	*	*	*	1783	*	*	*	*	*	*	*	*	*	*	176
       0	*	*	*	*	*	0	2079	0	1000	

D 177  *	*	1186	*	*	*	*	*	1888	*	*	*	*	*	*	1783	*	*	*	*	177
       0	*	*	*	*	*	0	2079	0	1000	

N 178  *	*	1783	*	*	*	*	*	*	*	*	1186	1888	*	*	*	*	*	*	*	178
       1186	1783	1888	3585	126	*	0	2079	1000	1000	

A 179  754	*	*	*	*	*	*	*	*	*	*	*	*	*	*	1297	*	*	*	*	179
       0	*	*	*	*	1050	952	1700	0	1566	

N 180  1783	*	*	*	*	*	*	*	*	1888	*	1186	*	*	*	*	*	*	*	*	180
       0	*	*	*	*	*	0	2079	0	1000	

W 181  *	*	*	*	*	*	*	*	1993	*	*	*	*	*	*	*	*	*	417	*	181
       0	*	*	*	*	*	0	2079	0	1000	

E 182  *	*	*	495	*	*	*	*	*	*	*	*	*	*	*	1783	*	*	*	*	182
       454	*	1888	*	*	*	0	2079	0	1000	

D 183  *	*	754	*	*	*	*	*	*	*	*	1297	*	*	*	*	*	*	*	*	183
       0	*	*	*	*	*	0	1700	0	1566	

P 184  *	*	*	*	*	*	*	1297	*	*	*	*	754	*	*	*	*	*	*	*	184
       0	*	*	*	*	*	0	1700	0	1566	

V 185  *	*	*	*	*	*	*	*	*	*	*	*	*	1297	*	*	*	754	*	*	185
       0	*	*	*	*	*	0	1700	0	1566	

K 186  *	*	*	1297	*	*	*	*	754	*	*	*	*	*	*	*	*	*	*	*	186
       0	*	*	*	*	*	0	1700	0	1566	

K 187  1297	*	*	*	*	*	*	*	754	*	*	*	*	*	*	*	*	*	*	*	187
       0	*	*	*	*	*	0	1700	0	1566	

E 188  *	*	*	754	*	*	*	*	*	*	*	*	1297	*	*	*	*	*	*	*	188
       0	*	*	*	*	*	0	1700	0	1566	

T 189  *	*	*	*	*	*	*	*	*	1297	*	*	*	*	*	*	754	*	*	*	189
       0	*	*	*	*	*	0	1700	0	1566	

A 190  754	*	*	*	*	*	*	*	*	*	*	*	*	1297	*	*	*	*	*	*	190
       0	*	*	*	*	*	0	1700	0	1566	

T 191  *	*	1297	*	*	*	*	*	*	*	*	*	*	*	*	*	754	*	*	*	191
       0	*	*	*	*	*	0	1700	0	1566	

I 192  *	*	1297	*	*	*	*	754	*	*	*	*	*	*	*	*	*	*	*	*	192
       0	*	*	*	*	*	0	1700	0	1566	

S 193  *	*	*	*	*	*	*	*	*	*	*	*	*	*	*	0	*	*	*	*	193
       0	*	*	*	*	0	*	1700	0	1566	

E 194  *	2112	*	1549	*	*	*	*	2286	*	*	*	*	2172	*	*	*	*	*	*	194
       0	*	*	*	*	*	*	2471	0	0	

V 195  *	*	*	*	*	*	*	*	*	2112	*	*	*	*	*	*	*	380	*	*	195
       0	*	*	*	*	*	*	2471	0	0	

L 196  2172	*	*	*	*	*	*	*	*	871	*	2112	*	*	*	*	*	*	*	*	196
       0	*	*	*	*	*	*	2471	0	0	

Q 197  *	*	*	*	*	*	*	*	*	*	*	1142	*	871	*	*	*	*	*	*	197
       0	*	*	*	*	*	*	2471	0	0	

A 198  1549	*	2112	*	*	*	*	*	*	*	*	*	*	*	*	*	2172	2286	*	*	198
       0	*	*	*	*	*	*	2471	0	0	

I 199  *	*	*	*	*	*	*	803	*	*	*	2172	*	*	*	*	*	2286	*	*	199
       0	*	*	*	*	*	*	2471	0	0	

E 200  *	*	*	871	*	*	*	*	2172	*	*	*	2112	*	*	*	*	*	*	*	200
       0	*	*	*	*	*	*	2471	0	0	

H 201  *	*	*	*	*	*	329	*	*	*	*	*	*	*	2296	*	*	*	*	*	201
       0	*	*	*	*	*	*	2471	0	0	

F 202  *	*	*	*	1549	*	*	*	*	*	*	2172	*	2286	*	2112	*	*	*	*	202
       0	*	*	*	*	*	*	2471	0	0	

E 203  *	*	*	1549	*	*	*	2112	*	*	2286	*	*	*	*	*	*	2172	*	*	203
       0	*	*	*	*	*	*	2471	0	0	

Q 204  *	*	*	*	*	*	*	*	*	*	*	*	2112	871	*	*	*	*	*	2172	204
       0	*	*	*	*	*	*	2471	0	0	

R 205  *	*	*	*	2286	*	*	*	*	2112	*	*	*	*	1549	2172	*	*	*	*	205
       362	*	2172	*	*	*	*	2471	0	0	

V 206  *	*	*	1783	*	*	*	*	*	*	*	*	1888	*	*	*	*	1186	*	*	206
       454	*	1888	*	*	*	0	2079	0	1000	

S 207  *	*	*	*	*	*	*	*	*	*	*	*	*	1297	*	754	*	*	*	*	207
       0	*	*	*	*	*	0	1700	0	1566	

G 208  *	*	*	*	*	0	*	*	*	*	*	*	*	*	*	*	*	*	*	*	208
       0	*	*	*	*	*	0	1700	0	1566	

P 209  *	*	*	*	*	*	*	*	*	*	*	*	754	*	*	1297	*	*	*	*	209
       0	*	*	*	*	*	0	1700	0	1566	

E 210  *	*	*	754	*	*	*	*	*	*	*	*	*	*	*	1297	*	*	*	*	210
       754	1297	*	2807	222	0	*	1700	1000	1566	

T 211  *	*	*	*	*	*	*	*	*	*	*	*	2286	2296	*	*	758	*	*	*	211
       0	*	*	*	*	*	*	2471	0	0	

K 212  *	*	*	*	*	2112	*	*	824	*	*	*	*	*	*	*	2296	*	*	*	212
       0	*	*	*	*	*	*	2471	0	0	

W 213  *	*	*	*	*	*	2112	*	*	*	*	2172	*	*	*	*	2286	*	1549	*	213
       0	*	*	*	*	*	*	2471	0	0	

P 214  *	*	*	*	*	*	*	*	*	*	*	*	803	*	*	2172	2286	*	*	*	214
       0	*	*	*	*	*	*	2471	0	0	

Y 215  *	*	*	*	*	*	*	*	*	*	2172	*	*	*	2286	*	*	*	*	803	215
       0	*	*	*	*	*	*	2471	0	0	

Y 216  *	*	*	*	*	*	*	*	*	*	*	*	*	*	*	*	*	*	*	0	216
       0	*	*	*	*	*	*	2471	0	0	

L 217  *	*	*	*	*	*	*	2296	*	758	*	*	*	2286	*	*	*	*	*	*	217
       0	*	*	*	*	*	*	2471	0	0	

L 218  *	*	*	*	*	*	*	*	2296	824	*	*	*	*	2112	*	*	*	*	*	218
       0	*	*	*	*	*	*	2471	0	0	

I 219  *	*	*	*	*	2172	*	1549	*	*	*	2286	*	*	*	2112	*	*	*	*	219
       0	*	*	*	*	*	*	2471	0	0	

F 220  *	*	*	*	329	*	*	*	*	*	*	*	*	*	*	*	2296	*	*	*	220
       0	*	*	*	*	*	*	2471	0	0	

I 221  *	*	*	2172	*	*	*	1549	*	2112	*	2286	*	*	*	*	*	*	*	*	221
       0	*	*	*	*	*	*	2471	0	0	

V 222  *	*	*	2172	*	*	*	*	2296	*	*	*	*	*	*	*	*	800	*	*	222
       0	*	*	*	*	*	*	2471	0	0	

I 223  *	*	*	*	*	*	*	827	*	2286	*	*	*	*	*	*	*	2112	*	*	223
       0	*	*	*	*	*	*	2471	0	0	

L 224  *	*	*	*	*	*	*	*	*	329	2296	*	*	*	*	*	*	*	*	*	224
       0	*	*	*	*	*	*	2471	0	0	

K 225  *	*	*	*	*	*	*	*	803	*	*	2172	*	2286	*	*	*	*	*	*	225
       0	*	*	*	*	*	*	2471	0	0	

T 226  *	*	*	2286	*	*	*	*	*	*	*	*	*	*	2296	*	758	*	*	*	226
       0	*	*	*	*	*	*	2471	0	0	

V 227  *	*	*	*	*	*	*	*	*	*	*	*	*	*	*	*	*	0	*	*	227
       0	*	*	*	*	*	*	2471	0	0	

L 228  *	*	*	*	*	*	*	2296	*	329	*	*	*	*	*	*	*	*	*	*	228
       0	*	*	*	*	*	*	2471	0	0	

S 229  *	*	2172	2112	*	*	*	*	*	*	*	*	*	*	2286	1549	*	*	*	*	229
       0	*	*	*	*	*	*	2471	0	0	

T 230  *	2172	*	*	*	*	*	*	*	*	*	2112	*	*	*	2286	1549	*	*	*	230
       0	*	*	*	*	*	*	2471	0	0	

E 231  *	2286	*	331	*	*	*	*	*	*	*	*	*	*	*	*	*	*	*	*	231
       0	*	*	*	*	*	*	2471	0	0	

K 232  *	*	2112	*	*	*	*	*	1549	*	*	*	2172	*	*	2286	*	*	*	*	232
       803	*	1228	*	*	*	*	2471	0	0	

F 233  *	*	1297	*	754	*	*	*	*	*	*	*	*	*	*	*	*	*	*	*	233
       0	*	*	*	*	*	0	1700	0	1566	

D 234  *	*	754	*	*	*	*	*	*	*	1297	*	*	*	*	*	*	*	*	*	234
       0	*	*	*	*	0	*	1700	0	1566	

H 235  *	*	*	*	*	2296	824	*	*	2112	*	*	*	*	*	*	*	*	*	*	235
       0	*	*	*	*	*	*	2471	0	0	

L 236  *	*	*	*	*	*	*	2172	*	800	*	*	*	*	*	*	2296	*	*	*	236
       0	*	*	*	*	*	*	2471	0	0	

F 237  *	*	*	*	0	*	*	*	*	*	*	*	*	*	*	*	*	*	*	*	237
       0	*	*	*	*	*	*	2471	0	0	

T 238  *	*	2112	*	*	*	*	*	*	*	*	*	*	*	*	*	824	*	*	2296	238
       0	*	*	*	*	*	*	2471	0	0	

A 239  871	*	2172	2112	*	*	*	*	*	*	*	*	*	*	*	*	*	*	*	*	239
       0	*	*	*	*	*	*	2471	0	0	

D 240  *	*	380	*	*	*	*	*	*	*	*	*	*	2112	*	*	*	*	*	*	240
       0	*	*	*	*	*	*	2471	0	0	

E 241  *	*	2296	329	*	*	*	*	*	*	*	*	*	*	*	*	*	*	*	*	241
       0	*	*	*	*	*	*	2471	0	0	

K 242  *	*	*	*	2296	*	*	*	800	2172	*	*	*	*	*	*	*	*	*	*	242
       0	*	*	*	*	*	*	2471	0	0	

W 243  2286	*	*	*	*	2112	*	*	*	*	*	*	*	*	2172	*	*	*	1549	*	243
       329	2296	*	2807	222	*	*	2471	1000	0	

F 244  *	*	*	*	871	*	*	2112	*	*	*	*	*	*	*	*	*	2172	*	*	244
       0	*	*	*	*	*	*	2471	0	0	

Y 245  *	*	*	*	*	*	*	2172	*	2286	*	*	*	*	*	*	*	2112	*	1549	245
       0	*	*	*	*	*	*	2471	0	0	

E 246  *	*	*	824	*	*	*	*	*	*	*	*	*	*	2296	*	2112	*	*	*	246
       0	*	*	*	*	*	*	2471	0	0	

F 247  *	*	*	*	1549	*	*	*	2112	*	*	2172	*	*	*	2286	*	*	*	*	247
       0	*	*	*	*	*	*	2471	0	0	

F 248  *	*	*	*	329	*	*	*	*	*	*	*	*	*	*	*	*	2296	*	*	248
       0	*	*	*	*	*	*	2471	0	0	

E 249  *	*	*	1549	*	*	*	*	2172	*	*	*	2286	*	*	*	*	*	*	2112	249
       0	*	*	*	*	*	*	2471	0	0	

L 250  2172	*	*	*	*	*	*	*	*	1549	*	*	*	2112	*	*	2286	*	*	*	250
       0	*	*	*	*	*	*	2471	0	0	

L 251  *	*	*	*	*	*	*	*	*	0	*	*	*	*	*	*	*	*	*	*	251
       0	*	*	*	*	*	*	2471	0	0	

S 252  *	*	2172	*	*	*	*	*	*	*	*	*	*	*	*	362	*	*	*	*	252
       0	*	*	*	*	*	*	2471	0	0	

E 253  2112	*	*	871	*	*	*	*	*	*	*	*	*	*	*	2172	*	*	*	*	253
       0	*	*	*	*	*	*	2471	0	0	

D 254  *	*	824	*	*	2296	*	*	*	*	*	*	*	*	*	*	2112	*	*	*	254
       0	*	*	*	*	*	*	2471	0	0	

A 255  1549	*	*	2172	*	2112	*	*	*	*	*	*	*	*	*	2286	*	*	*	*	255
       0	*	*	*	*	*	*	2471	0	0	

Q 256  *	*	*	*	*	*	*	*	2296	*	*	*	*	800	2172	*	*	*	*	*	256
       0	*	*	*	*	*	*	2471	0	0	

C 257  *	1549	*	*	*	*	*	*	2112	*	*	*	*	*	2286	*	*	*	*	2172	257
       0	*	*	*	*	*	*	2471	0	0	

L 258  *	*	*	*	*	*	*	*	*	0	*	*	*	*	*	*	*	*	*	*	258
       0	*	*	*	*	*	*	2471	0	0	

F 259  *	*	*	*	824	*	*	*	*	2296	*	*	*	*	*	*	*	*	*	2112	259
       0	*	*	*	*	*	*	2471	0	0	

V 260  *	*	*	*	*	*	*	2286	*	*	*	*	*	*	*	*	*	331	*	*	260
       0	*	*	*	*	*	*	2471	0	0	

R 261  *	*	*	*	*	*	*	*	*	*	*	*	*	*	0	*	*	*	*	*	261
       0	*	*	*	*	*	*	2471	0	0	

L 262  *	*	*	*	*	*	*	*	*	0	*	*	*	*	*	*	*	*	*	*	262
       0	*	*	*	*	*	*	2471	0	0	

F 263  *	*	*	*	331	*	*	*	*	*	*	*	*	*	*	*	*	*	*	2286	263
       0	*	*	*	*	*	*	2471	0	0	

I 264  *	*	*	*	*	*	*	1549	*	*	2172	*	*	2112	*	*	2286	*	*	*	264
       0	*	*	*	*	*	*	2471	0	0	

R 265  *	*	*	*	*	*	*	*	*	*	*	*	*	*	0	*	*	*	*	*	265
       0	*	*	*	*	*	*	2471	0	0	

K 266  *	*	*	*	*	*	*	*	0	*	*	*	*	*	*	*	*	*	*	*	266
       362	2172	*	0	*	*	*	2471	1000	0	

P 267  *	*	*	*	*	2286	*	*	*	2112	*	2172	1549	*	*	*	*	*	*	*	267
       0	*	*	*	*	*	*	2471	0	0	

A 268  1549	*	*	*	*	*	*	*	2172	*	*	*	2286	*	*	2112	*	*	*	*	268
       0	*	*	*	*	*	*	2471	0	0	

W 269  *	*	*	*	*	*	*	*	*	*	*	*	*	*	*	*	*	*	0	*	269
       0	*	*	*	*	*	*	2471	0	0	

F 270  *	*	*	*	824	*	*	2112	*	*	*	*	*	*	*	*	*	*	*	2296	270
       0	*	*	*	*	*	*	2471	0	0	

R 271  *	*	*	*	*	*	*	*	2112	*	*	2296	*	*	824	*	*	*	*	*	271
       0	*	*	*	*	*	*	2471	0	0	

L 272  *	*	*	*	*	*	*	*	*	871	2112	*	*	*	*	*	*	2172	*	*	272
       0	*	*	*	*	*	*	2471	0	0	

E 273  *	*	*	1549	*	2172	*	*	*	*	*	*	*	*	*	2286	2112	*	*	*	273
       0	*	*	*	*	*	*	2471	0	0	

K 274  *	*	*	*	*	*	2172	*	803	*	*	2286	*	*	*	*	*	*	*	*	274
       0	*	*	*	*	*	*	2471	0	0	

L 275  *	*	*	*	*	*	*	2286	*	331	*	*	*	*	*	*	*	*	*	*	275
       0	*	*	*	*	*	*	2471	0	0	

E 276  *	*	*	803	*	*	*	*	*	*	*	*	*	*	*	2286	2172	*	*	*	276
       0	*	*	*	*	*	*	2471	0	0	

Y 277  *	*	*	*	*	*	*	*	*	*	*	*	*	2296	*	*	*	*	*	329	277
       0	*	*	*	*	*	*	2471	0	0	

P 278  *	*	*	2112	*	*	*	*	2296	*	*	*	824	*	*	*	*	*	*	*	278
       0	*	*	*	*	*	*	2471	0	0	

E 279  *	*	2172	800	*	*	*	*	*	*	*	*	*	*	*	*	*	*	*	2296	279
       0	*	*	*	*	*	*	2471	0	0	

P 280  *	2172	*	*	*	*	*	2112	*	*	*	*	1549	*	*	*	*	2286	*	*	280
       0	*	*	*	*	*	*	2471	0	0	

E 281  2112	*	*	1549	*	*	*	*	2172	*	*	*	*	*	*	*	2286	*	*	*	281
       803	*	1228	*	*	*	*	2471	0	0	

I 282  *	*	*	*	*	*	*	754	*	1297	*	*	*	*	*	*	*	*	*	*	282
       544	1670	*	0	*	0	*	1700	1000	1566	

D 283  *	*	329	*	*	*	*	*	*	*	*	2296	*	*	*	*	*	*	*	*	283
       0	*	*	*	*	*	*	2471	0	0	

I 284  *	*	*	*	*	*	*	1549	*	2112	*	*	*	*	*	2286	*	2172	*	*	284
       0	*	*	*	*	*	*	2471	0	0	

K 285  *	*	*	*	*	*	*	2172	1549	2286	*	*	*	*	*	*	2112	*	*	*	285
       0	*	*	*	*	*	*	2471	0	0	

E 286  2172	*	*	1549	*	*	*	*	*	*	*	*	2112	2286	*	*	*	*	*	*	286
       0	*	*	*	*	*	*	2471	0	0	

A 287  871	2172	*	*	*	*	*	*	*	*	*	*	*	*	*	*	*	2112	*	*	287
       0	*	*	*	*	*	*	2471	0	0	

V 288  *	2172	*	*	*	*	*	2112	*	2286	*	*	*	*	*	*	*	1549	*	*	288
       0	*	*	*	*	*	*	2471	0	0	

K 289  *	*	*	2112	*	*	*	*	824	*	*	*	*	*	*	2296	*	*	*	*	289
       0	*	*	*	*	*	*	2471	0	0	

E 290  *	*	2286	803	*	*	*	*	*	*	*	*	*	2172	*	*	*	*	*	*	290
       0	*	*	*	*	*	*	2471	0	0	

L 291  *	*	*	*	*	*	*	*	*	0	*	*	*	*	*	*	*	*	*	*	291
       0	*	*	*	*	*	*	2471	0	0	

T 292  2296	*	*	*	*	*	*	*	*	*	*	*	*	*	*	*	800	2172	*	*	292
       0	*	*	*	*	*	*	2471	0	0	

K 293  *	*	*	*	*	*	*	*	1549	2172	*	2112	*	*	*	*	*	2286	*	*	293
       0	*	*	*	*	*	*	2471	0	0	

G 294  2112	*	*	*	*	1549	*	*	2172	*	*	*	*	*	2286	*	*	*	*	*	294
       0	*	*	*	*	*	*	2471	0	0	

G 295  *	*	*	*	*	800	2296	*	*	*	*	2172	*	*	*	*	*	*	*	*	295
       0	*	*	*	*	*	*	2471	0	0	

F 296  *	*	*	*	0	*	*	*	*	*	*	*	*	*	*	*	*	*	*	*	296
       0	*	*	*	*	*	*	2471	0	0	

I 297  *	*	*	*	2172	*	*	1549	*	2112	2286	*	*	*	*	*	*	*	*	*	297
       0	*	*	*	*	*	*	2471	0	0	

D 298  *	*	1549	2172	*	*	*	*	*	*	*	*	*	2112	*	2286	*	*	*	*	298
       0	*	*	*	*	*	*	2471	0	0	

D 299  *	*	827	*	*	*	*	*	*	*	*	*	*	*	*	2286	2112	*	*	*	299
       0	*	*	*	*	*	*	2471	0	0	

E 300  *	*	2296	758	*	*	*	*	*	*	*	*	*	*	*	*	*	2286	*	*	300
       803	*	1228	*	*	*	*	2471	0	0	

S 301  *	*	*	*	*	*	*	*	*	*	*	*	*	*	*	0	*	*	*	*	301
       0	*	*	*	*	0	*	1700	0	1566	

S 302  *	*	*	2112	*	*	*	*	2286	*	*	*	*	*	*	827	*	*	*	*	302
       0	*	*	*	*	*	*	2471	0	0	

L 303  *	*	2286	*	*	*	*	*	*	758	2296	*	*	*	*	*	*	*	*	*	303
       0	*	*	*	*	*	*	2471	0	0	

K 304  2286	*	*	*	*	*	*	*	1549	*	2172	*	*	2112	*	*	*	*	*	*	304
       0	*	*	*	*	*	*	2471	0	0	

T 305  *	*	*	2112	*	*	*	*	*	*	*	2286	*	*	*	2172	1549	*	*	*	305
       0	*	*	*	*	*	*	2471	0	0	

L 306  *	*	*	2286	*	*	*	*	*	803	*	*	*	*	*	*	2172	*	*	*	306
       0	*	*	*	*	*	*	2471	0	0	

D 307  *	*	1549	2172	*	*	*	*	*	2286	*	*	*	*	*	2112	*	*	*	*	307
       0	*	*	*	*	*	*	2471	0	0	

E 308  *	*	2286	331	*	*	*	*	*	*	*	*	*	*	*	*	*	*	*	*	308
       0	*	*	*	*	*	*	2471	0	0	

A 309  1549	*	*	*	*	*	*	2172	*	*	*	2286	*	*	*	*	*	2112	*	*	309
       0	*	*	*	*	*	*	2471	0	0	

L 310  *	*	*	*	*	*	*	2172	*	803	*	*	*	2286	*	*	*	*	*	*	310
       0	*	*	*	*	*	*	2471	0	0	

E 311  *	*	*	758	*	*	*	*	2286	*	*	*	*	2296	*	*	*	*	*	*	311
       0	*	*	*	*	*	*	2471	0	0	

I 312  *	*	*	*	*	*	*	827	*	2112	2286	*	*	*	*	*	*	*	*	*	312
       0	*	*	*	*	*	*	2471	0	0	

L 313  *	*	*	*	*	*	*	*	2286	758	*	*	*	*	*	2296	*	*	*	*	313
       0	*	*	*	*	*	*	2471	0	0	

S 314  *	*	2296	2286	*	*	*	*	*	*	*	*	*	*	*	758	*	*	*	*	314
       0	*	*	*	*	*	*	2471	0	0	

V 315  2112	*	*	*	*	*	*	2286	*	2172	*	*	*	*	*	*	*	1549	*	*	315
       0	*	*	*	*	*	*	2471	0	0	

V 316  *	*	2172	*	*	*	*	*	*	*	*	*	2112	*	*	*	2286	1549	*	*	316
       0	*	*	*	*	*	*	2471	0	0	

E 317  2296	*	*	329	*	*	*	*	*	*	*	*	*	*	*	*	*	*	*	*	317
       0	*	*	*	*	*	*	2471	0	0	

L 318  *	*	*	*	*	*	*	*	*	0	*	*	*	*	*	*	*	*	*	*	318
       0	*	*	*	*	*	*	2471	0	0	

K 319  *	*	*	*	*	*	*	*	803	2286	*	*	*	*	2172	*	*	*	*	*	319
       0	*	*	*	*	*	*	2471	0	0	

N 320  *	*	*	*	*	*	*	*	*	*	*	871	*	*	*	1142	*	*	*	*	320
       0	*	*	*	*	*	*	2471	0	0	

V 321  *	*	*	*	*	*	*	*	*	1142	*	*	*	*	*	*	*	871	*	*	321
       0	*	*	*	*	*	*	2471	0	0	

T 322  1142	*	*	*	*	*	*	*	*	*	*	*	*	*	*	*	871	*	*	*	322
       331	*	2286	*	*	*	*	2471	0	0	

K 323  *	*	*	*	*	*	*	*	480	*	*	*	*	*	1822	*	*	*	*	*	323
       0	*	*	*	*	*	0	2138	0	1000	

K 324  *	*	*	*	*	*	*	*	1221	*	*	*	*	1822	*	*	1795	*	*	*	324
       0	*	*	*	*	*	0	2138	0	1000	

F 325  *	*	*	*	480	*	*	*	*	*	*	*	*	*	*	*	1822	*	*	*	325
       0	*	*	*	*	*	0	2138	0	1000	

K 326  *	*	*	*	*	*	1795	*	490	*	*	*	*	*	*	*	*	*	*	*	326
       0	*	*	*	*	*	0	2138	0	1000	

L 327  *	*	*	*	*	*	*	*	*	480	*	*	*	*	*	*	*	1822	*	*	327
       0	*	*	*	*	*	0	2138	0	1000	

D 328  *	1822	1221	*	*	*	*	*	*	*	*	*	*	*	*	*	*	1795	*	*	328
       0	*	*	*	*	*	0	2138	0	1000	

G 329  *	*	*	*	*	490	*	*	*	*	*	1795	*	*	*	*	*	*	*	*	329
       0	*	*	*	*	0	*	2138	0	1000	

T 330  *	*	*	2286	*	*	*	*	2172	*	*	*	2112	*	*	*	1549	*	*	*	330
       0	*	*	*	*	*	*	2471	0	0	

K 331  *	*	*	*	*	*	*	*	1549	2286	*	2112	*	*	*	2172	*	*	*	*	331
       0	*	*	*	*	*	*	2471	0	0	

R 332  *	*	*	*	*	2112	*	*	*	*	*	2296	*	*	824	*	*	*	*	*	332
       0	*	*	*	*	*	*	2471	0	0	

R 333  *	*	2286	*	*	*	*	*	*	*	*	*	*	2112	1549	2172	*	*	*	*	333
       0	*	*	*	*	*	*	2471	0	0	

Q 334  *	*	*	2172	*	*	*	2286	2112	*	*	*	*	1549	*	*	*	*	*	*	334
       0	*	*	*	*	*	*	2471	0	0	

E 335  *	*	*	1549	*	*	*	2172	*	2286	*	*	*	2112	*	*	*	*	*	*	335
       0	*	*	*	*	*	*	2471	0	0	

S 336  *	*	*	*	*	*	*	*	*	2296	*	*	*	2112	*	824	*	*	*	*	336
       0	*	*	*	*	*	*	2471	0	0	

I 337  *	*	*	*	*	*	*	1549	2172	2112	2286	*	*	*	*	*	*	*	*	*	337
       0	*	*	*	*	*	*	2471	0	0	

Q 338  *	*	*	2172	*	*	*	*	*	*	*	2286	*	1549	*	*	*	2112	*	*	338
       0	*	*	*	*	*	*	2471	0	0	

S 339  *	*	2112	*	*	*	*	2172	2286	*	*	*	*	*	*	1549	*	*	*	*	339
       0	*	*	*	*	*	*	2471	0	0	

L 340  2112	*	*	*	*	*	*	2172	*	1549	*	*	*	*	*	*	*	2286	*	*	340
       0	*	*	*	*	*	*	2471	0	0	

F 341  *	*	*	*	329	*	*	*	*	*	*	*	*	*	2296	*	*	*	*	*	341
       0	*	*	*	*	*	*	2471	0	0	

L 342  *	*	*	*	*	*	*	*	2296	758	*	*	*	*	*	2286	*	*	*	*	342
       0	*	*	*	*	*	*	2471	0	0	

F 343  *	*	*	*	1549	*	*	*	2112	*	*	*	*	*	2286	2172	*	*	*	*	343
       0	*	*	*	*	*	*	2471	0	0	

A 344  1549	*	*	*	*	*	*	*	2172	2112	*	*	*	*	*	*	2286	*	*	*	344
       0	*	*	*	*	*	*	2471	0	0	

Q 345  2112	*	*	*	*	*	*	*	*	*	*	*	*	1549	2172	2286	*	*	*	*	345
       0	*	*	*	*	*	*	2471	0	0	

S 346  *	*	*	*	*	*	*	*	2112	*	*	*	*	2172	2286	1549	*	*	*	*	346
       0	*	*	*	*	*	*	2471	0	0	

Q 347  *	*	*	*	*	*	*	*	2286	*	*	*	*	803	*	2172	*	*	*	*	347
       0	*	*	*	*	*	*	2471	0	0	

R 348  *	*	*	*	*	*	*	*	*	*	*	*	*	2296	800	*	*	2172	*	*	348
       0	*	*	*	*	*	*	2471	0	0	

S 349  *	*	2286	*	*	*	*	*	*	2172	*	*	*	*	*	803	*	*	*	*	349
       0	*	*	*	*	*	*	2471	0	0	

I 350  *	*	*	*	*	*	2172	1549	*	2286	*	*	*	*	*	*	*	2112	*	*	350
       0	*	*	*	*	*	*	2471	0	0	

C 351  *	758	*	*	2296	*	*	2286	*	*	*	*	*	*	*	*	*	*	*	*	351
       0	*	*	*	*	*	*	2471	0	0	

N 352  *	*	*	*	*	2296	*	*	*	*	*	824	*	*	*	*	2112	*	*	*	352
       0	*	*	*	*	*	*	2471	0	0	

G 353  *	*	*	*	*	827	*	*	*	*	*	*	*	*	*	2286	*	*	2112	*	353
       0	*	*	*	*	*	*	2471	0	0	

T 354  *	*	*	*	*	2112	*	*	*	2286	*	*	*	2172	*	*	1549	*	*	*	354
       0	*	*	*	*	*	*	2471	0	0	

G 355  *	2286	*	*	*	1549	*	*	2112	*	*	*	*	2172	*	*	*	*	*	*	355
       0	*	*	*	*	*	*	2471	0	0	

N 356  *	*	*	*	2172	*	*	*	*	*	*	803	*	*	*	2286	*	*	*	*	356
       0	*	*	*	*	*	*	2471	0	0	

V 357  *	2286	*	*	*	*	*	*	2112	2172	*	*	*	*	*	*	*	1549	*	*	357
       0	*	*	*	*	*	*	2471	0	0	

E 358  *	*	*	1549	*	*	*	*	*	*	*	*	2112	*	*	2172	*	*	*	2286	358
       0	*	*	*	*	*	*	2471	0	0	

K 359  *	*	*	*	2172	2112	*	*	1549	*	*	2286	*	*	*	*	*	*	*	*	359
       0	*	*	*	*	*	*	2471	0	0	

D 360  *	*	824	*	*	*	*	2112	*	*	*	*	*	*	*	2296	*	*	*	*	360
       0	*	*	*	*	*	*	2471	0	0	

G 361  2172	*	*	*	*	800	*	2296	*	*	*	*	*	*	*	*	*	*	*	*	361
       0	*	*	*	*	*	*	2471	0	0	

L 362  2112	*	*	*	2172	*	*	*	*	1549	*	*	*	*	*	*	2286	*	*	*	362
       0	*	*	*	*	*	*	2471	0	0	

K 363  *	*	*	*	*	2172	*	*	1549	*	*	*	*	*	2286	*	*	2112	*	*	363
       0	*	*	*	*	*	*	2471	0	0	

I 364  *	*	*	*	*	*	*	800	*	*	*	*	*	*	*	2296	*	2172	*	*	364
       0	*	*	*	*	*	*	2471	0	0	

L 365  *	*	*	*	*	*	*	*	*	803	2172	2286	*	*	*	*	*	*	*	*	365
       331	*	2286	*	*	*	*	2471	0	0	

K 366  *	*	*	*	*	*	1822	*	480	*	*	*	*	*	*	*	*	*	*	*	366
       0	*	*	*	*	*	0	2138	0	1000	

Q 367  *	*	*	*	*	*	*	*	1822	*	*	*	*	1221	1795	*	*	*	*	*	367
       490	*	1795	*	*	*	0	2138	0	1000	

E 368  *	*	*	684	*	*	*	*	*	*	*	*	*	1406	*	*	*	*	*	*	368
       0	*	*	*	*	*	0	1689	0	1584	

L 369  *	*	*	1406	*	*	*	*	*	684	*	*	*	*	*	*	*	*	*	*	369
       0	*	*	*	*	*	0	1689	0	1584	

G 370  *	*	*	*	*	684	*	*	*	*	*	*	*	*	*	1406	*	*	*	*	370
       0	*	*	*	*	*	0	1689	0	1584	

P 371  *	*	*	*	1406	*	*	*	*	*	*	*	684	*	*	*	*	*	*	*	371
       0	*	*	*	*	0	*	1689	0	1584	

L 372  2112	2296	*	*	*	*	*	*	*	824	*	*	*	*	*	*	*	*	*	*	372
       0	*	*	*	*	*	*	2471	0	0	

V 373  2286	*	*	*	*	*	*	*	2112	*	*	*	*	*	2172	*	*	1549	*	*	373
       0	*	*	*	*	*	*	2471	0	0	

R 374  2112	*	*	*	*	*	*	*	2172	*	*	*	*	*	1549	*	2286	*	*	*	374
       0	*	*	*	*	*	*	2471	0	0	

V 375  *	*	*	*	*	*	*	*	*	2112	*	*	*	2172	*	*	*	871	*	*	375
       0	*	*	*	*	*	*	2471	0	0	

R 376  2112	*	*	*	*	*	*	2286	*	2172	*	*	*	*	1549	*	*	*	*	*	376
       0	*	*	*	*	*	*	2471	0	0	

G 377  *	*	*	*	*	803	*	*	*	1228	*	*	*	*	*	*	*	*	*	*	377
       0	*	*	*	*	*	*	2471	0	0	

G 378  *	*	*	2286	*	1549	*	*	*	*	*	*	*	2112	*	*	*	*	*	2172	378
       0	*	*	*	*	*	*	2471	0	0	

F 379  *	*	*	*	1549	*	*	*	*	*	*	*	*	2172	2286	2112	*	*	*	*	379
       0	*	*	*	*	*	*	2471	0	0	

V 380  *	2172	*	*	*	*	*	*	*	*	*	*	*	*	*	*	2286	803	*	*	380
       0	*	*	*	*	*	*	2471	0	0	

D 381  *	*	1549	*	*	2286	*	*	2172	*	*	*	*	*	2112	*	*	*	*	*	381
       0	*	*	*	*	*	*	2471	0	0	

L 382  *	*	*	*	*	*	*	2112	*	871	*	*	*	*	*	2172	*	*	*	*	382
       0	*	*	*	*	*	*	2471	0	0	

C 383  *	329	*	*	2296	*	*	*	*	*	*	*	*	*	*	*	*	*	*	*	383
       0	*	*	*	*	*	*	2471	0	0	

K 384  2286	*	*	*	*	*	*	*	803	*	*	*	*	*	*	*	*	2172	*	*	384
       0	*	*	*	*	*	*	2471	0	0	

K 385  *	2296	*	*	*	2112	*	*	824	*	*	*	*	*	*	*	*	*	*	*	385
       0	*	*	*	*	*	*	2471	0	0	

P 386  *	*	*	*	*	*	*	*	*	2296	*	*	758	*	*	*	*	2286	*	*	386
       0	*	*	*	*	*	*	2471	0	0	

F 387  *	*	*	*	1549	*	*	*	2172	*	*	*	*	*	2112	2286	*	*	*	*	387
       0	*	*	*	*	*	*	2471	0	0	

T 388  2112	*	*	*	*	*	*	*	2172	*	*	*	*	*	*	2286	1549	*	*	*	388
       0	*	*	*	*	*	*	2471	0	0	

I 389  *	*	*	*	*	*	*	827	*	*	*	*	*	*	*	*	2286	2112	*	*	389
       0	*	*	*	*	*	*	2471	0	0	

Y 390  2286	*	*	*	2112	*	*	*	*	2172	*	*	*	*	*	*	*	*	*	1549	390
       0	*	*	*	*	*	*	2471	0	0	

C 391  *	1549	*	2286	*	*	*	*	*	*	*	*	*	*	*	2112	*	2172	*	*	391
       0	*	*	*	*	*	*	2471	0	0	

P 392  *	*	2172	*	*	*	*	*	*	*	*	*	1549	*	2112	2286	*	*	*	*	392
       0	*	*	*	*	*	*	2471	0	0	

L 393  *	*	*	*	*	*	*	2112	*	824	*	*	*	*	*	*	*	2296	*	*	393
       0	*	*	*	*	*	*	2471	0	0	

T 394  *	*	*	*	2172	*	*	2286	*	2112	*	*	*	*	*	*	1549	*	*	*	394
       0	*	*	*	*	*	*	2471	0	0	

T 395  *	*	*	*	*	*	2172	*	*	2112	*	*	*	*	*	*	1549	*	2286	*	395
       0	*	*	*	*	*	*	2471	0	0	

R 396  *	*	*	*	*	*	*	*	*	2112	*	2296	*	*	824	*	*	*	*	*	396
       0	*	*	*	*	*	*	2471	0	0	

S 397  *	*	*	*	2112	*	*	2172	*	*	*	*	*	*	*	1549	*	2286	*	*	397
       0	*	*	*	*	*	*	2471	0	0	

A 398  1549	*	*	2286	*	*	*	*	*	*	*	2172	*	*	*	2112	*	*	*	*	398
       0	*	*	*	*	*	*	2471	0	0	

N 399  *	*	*	*	*	*	*	2172	*	2112	*	1549	*	*	2286	*	*	*	*	*	399
       0	*	*	*	*	*	*	2471	0	0	

V 400  *	*	*	*	*	*	*	*	*	2286	*	*	*	*	*	*	2112	827	*	*	400
       0	*	*	*	*	*	*	2471	0	0	

I 401  *	*	2112	*	2286	*	*	1549	*	*	*	*	*	*	*	*	*	*	*	2172	401
       0	*	*	*	*	*	*	2471	0	0	

F 402  *	*	2296	*	824	*	*	*	*	*	*	*	*	*	*	2112	*	*	*	*	402
       0	*	*	*	*	*	*	2471	0	0	

N 403  *	*	*	*	*	*	*	*	*	2286	2112	1549	*	*	2172	*	*	*	*	*	403
       0	*	*	*	*	*	*	2471	0	0	

P 404  *	*	*	2112	*	*	*	*	*	*	*	2286	1549	*	*	2172	*	*	*	*	404
       331	*	2286	*	*	*	*	2471	0	0	

S 405  *	*	1795	*	*	*	*	*	*	*	*	*	*	*	*	490	*	*	*	*	405
       1221	1795	1822	1000	1000	*	0	2138	1000	1000	

T 406  1297	*	*	*	*	*	*	*	*	*	*	*	*	*	*	*	754	*	*	*	406
       0	*	*	*	*	*	0	1700	0	1566	

T 407  1297	*	*	*	*	*	*	*	*	*	*	*	*	*	*	*	754	*	*	*	407
       0	*	*	*	*	952	1050	1700	0	1566	

N 408  *	1795	*	*	*	*	*	1822	*	*	*	1221	*	*	*	*	*	*	*	*	408
       0	*	*	*	*	*	0	2138	0	1000	

V 409  *	*	*	*	*	1795	*	*	*	*	*	*	*	*	*	*	*	1221	*	1822	409
       0	*	*	*	*	0	*	2138	0	1000	

G 410  *	*	2172	*	*	800	*	*	*	*	*	*	*	*	*	*	*	*	*	2296	410
       0	*	*	*	*	*	*	2471	0	0	

Q 411  *	*	*	1228	*	*	*	*	*	*	*	*	*	803	*	*	*	*	*	*	411
       0	*	*	*	*	*	*	2471	0	0	

Q 412  *	*	2296	*	*	2112	*	*	*	*	*	*	*	824	*	*	*	*	*	*	412
       0	*	*	*	*	*	*	2471	0	0	

L 413  *	*	2286	*	*	*	*	*	*	1549	*	*	*	2112	*	2172	*	*	*	*	413
       0	*	*	*	*	*	*	2471	0	0	

L 414  *	*	*	*	*	*	*	*	*	0	*	*	*	*	*	*	*	*	*	*	414
       0	*	*	*	*	*	*	2471	0	0	

S 415  *	*	*	*	*	*	*	*	*	*	*	*	*	*	*	800	2172	*	*	2296	415
       0	*	*	*	*	*	*	2471	0	0	

S 416  *	*	*	*	*	*	*	*	*	2296	*	*	*	*	*	824	2112	*	*	*	416
       0	*	*	*	*	*	*	2471	0	0	

M 417  *	*	*	*	2286	*	*	*	*	2172	1549	*	*	*	*	*	*	2112	*	*	417
       0	*	*	*	*	*	*	2471	0	0	

L 418  *	*	*	*	*	*	*	2172	*	803	*	*	*	*	*	*	*	2286	*	*	418
       0	*	*	*	*	*	*	2471	0	0	

L 419  *	*	*	*	*	*	*	*	*	329	*	*	*	*	*	2296	*	*	*	*	419
       0	*	*	*	*	*	*	2471	0	0	

V 420  2172	*	*	*	*	*	*	*	*	2286	*	*	*	*	*	*	*	803	*	*	420
       0	*	*	*	*	*	*	2471	0	0	

A 421  1549	*	2286	*	*	*	*	*	*	*	*	2112	*	*	2172	*	*	*	*	*	421
       0	*	*	*	*	*	*	2471	0	0	

L 422  *	*	*	*	*	*	*	*	*	329	*	2296	*	*	*	*	*	*	*	*	422
       0	*	*	*	*	*	*	2471	0	0	

G 423  *	*	*	*	*	362	*	*	*	*	*	2172	*	*	*	*	*	*	*	*	423
       0	*	*	*	*	*	*	2471	0	0	

T 424  *	*	*	*	*	*	*	2286	2172	*	*	*	*	*	2112	*	1549	*	*	*	424
       0	*	*	*	*	*	*	2471	0	0	

V 425  *	*	*	*	2172	*	*	2286	*	*	2112	*	*	*	*	*	*	1549	*	*	425
       0	*	*	*	*	*	*	2471	0	0	

Q 426  *	*	*	2112	*	*	*	*	2286	*	*	*	*	1549	*	2172	*	*	*	*	426
       0	*	*	*	*	*	*	2471	0	0	

F 427  *	*	*	*	803	*	*	*	*	*	*	*	*	*	*	*	*	*	*	1228	427
       0	*	*	*	*	*	*	2471	0	0	

P 428  *	*	*	*	*	*	*	*	*	*	*	*	0	*	*	*	*	*	*	*	428
       0	*	*	*	*	*	*	2471	0	0	

A 429  1549	*	*	*	*	*	*	*	*	*	*	2172	*	*	*	2112	2286	*	*	*	429
       0	*	*	*	*	*	*	2471	0	0	

Y 430  *	*	*	*	*	*	*	*	*	*	*	*	2296	*	*	*	*	*	*	329	430
       0	*	*	*	*	*	*	2471	0	0	

N 431  *	*	*	*	*	*	*	*	2286	*	*	1549	*	*	*	*	2112	2172	*	*	431
       0	*	*	*	*	*	*	2471	0	0	

P 432  *	2286	*	*	*	*	*	2112	*	2172	*	*	1549	*	*	*	*	*	*	*	432
       0	*	*	*	*	*	*	2471	0	0	

C 433  *	1549	*	*	*	*	*	2286	*	*	*	2112	*	*	*	2172	*	*	*	*	433
       0	*	*	*	*	*	*	2471	0	0	

R 434  *	*	2286	*	*	*	*	*	*	*	*	*	2296	*	758	*	*	*	*	*	434
       0	*	*	*	*	*	*	2471	0	0	

I 435  *	*	*	*	*	*	*	1549	2112	*	*	*	*	*	*	2286	2172	*	*	*	435
       0	*	*	*	*	*	*	2471	0	0	

I 436  *	*	*	2286	*	*	*	1549	*	*	*	*	*	*	*	2172	2112	*	*	*	436
       0	*	*	*	*	*	*	2471	0	0	

A 437  1549	*	*	*	*	*	2112	*	*	*	*	2172	*	2286	*	*	*	*	*	*	437
       0	*	*	*	*	*	*	2471	0	0	

I 438  *	*	*	*	*	*	*	800	*	*	*	*	*	*	*	2296	*	2172	*	*	438
       0	*	*	*	*	*	*	2471	0	0	

F 439  *	*	*	*	0	*	*	*	*	*	*	*	*	*	*	*	*	*	*	*	439
       0	*	*	*	*	*	*	2471	0	0	

Y 440  *	*	*	*	*	*	*	*	*	*	*	2172	*	2112	*	2286	*	*	*	1549	440
       329	2296	*	0	*	*	*	2471	1000	0	

N 441  *	2172	2112	*	*	*	*	*	*	*	*	871	*	*	*	*	*	*	*	*	441
       0	*	*	*	*	*	*	2471	0	0	

R 442  *	*	*	*	*	*	*	*	*	*	*	*	*	*	0	*	*	*	*	*	442
       0	*	*	*	*	*	*	2471	0	0	

N 443  2172	*	2112	*	*	*	*	*	*	*	*	1549	*	*	*	*	2286	*	*	*	443
       0	*	*	*	*	*	*	2471	0	0	

M 444  *	*	2112	*	*	*	*	*	2286	*	1549	*	*	2172	*	*	*	*	*	*	444
       0	*	*	*	*	*	*	2471	0	0	

L 445  *	2172	*	*	*	*	*	*	*	362	*	*	*	*	*	*	*	*	*	*	445
       0	*	*	*	*	*	*	2471	0	0	

L 446  *	*	*	*	*	*	*	2112	*	824	*	*	*	2296	*	*	*	*	*	*	446
       0	*	*	*	*	*	*	2471	0	0	

D 447  2286	*	1549	2172	*	*	*	*	*	*	*	*	*	*	2112	*	*	*	*	*	447
       0	*	*	*	*	*	*	2471	0	0	

Y 448  *	*	*	*	*	*	*	*	*	*	*	*	*	*	*	*	*	*	*	0	448
       0	*	*	*	*	*	*	2471	0	0	

M 449  2112	*	*	2286	*	*	*	*	*	*	1549	*	*	*	*	*	*	2172	*	*	449
       0	*	*	*	*	*	*	2471	0	0	

E 450  2112	*	*	824	*	*	*	2296	*	*	*	*	*	*	*	*	*	*	*	*	450
       0	*	*	*	*	*	*	2471	0	0	

A 451  800	*	*	*	*	*	*	*	*	*	*	*	*	*	*	2296	*	2172	*	*	451
       0	*	*	*	*	*	*	2471	0	0	

K 452  *	*	*	*	*	*	*	2286	1549	2172	*	*	*	*	*	*	2112	*	*	*	452
       0	*	*	*	*	*	*	2471	0	0	

E 453  *	*	*	824	*	*	2112	*	*	*	*	*	*	*	*	2296	*	*	*	*	453
       0	*	*	*	*	*	*	2471	0	0	

L 454  *	*	*	*	*	*	*	*	*	827	2112	*	*	*	*	*	*	2286	*	*	454
       0	*	*	*	*	*	*	2471	0	0	

E 455  2286	*	*	1549	*	*	*	*	*	2112	*	*	*	*	*	2172	*	*	*	*	455
       0	*	*	*	*	*	*	2471	0	0	

I 456  *	*	*	*	*	*	*	1549	2172	*	*	*	*	2286	*	2112	*	*	*	*	456
       0	*	*	*	*	*	*	2471	0	0	

A 457  1549	*	2112	*	*	*	*	*	*	2286	*	2172	*	*	*	*	*	*	*	*	457
       0	*	*	*	*	*	*	2471	0	0	

I 458  *	*	*	*	*	*	*	803	*	2172	2286	*	*	*	*	*	*	*	*	*	458
       0	*	*	*	*	*	*	2471	0	0	

V 459  *	*	2286	*	*	*	*	*	*	*	*	*	*	*	*	2112	*	827	*	*	459
       0	*	*	*	*	*	*	2471	0	0	

S 460  *	*	*	2286	*	*	*	*	*	*	*	*	2172	*	*	803	*	*	*	*	460
       0	*	*	*	*	*	*	2471	0	0	

Q 461  2112	*	*	*	*	*	*	2172	*	*	*	*	*	1549	*	2286	*	*	*	*	461
       0	*	*	*	*	*	*	2471	0	0	

M 462  *	*	*	*	2172	*	*	*	*	2286	803	*	*	*	*	*	*	*	*	*	462
       0	*	*	*	*	*	*	2471	0	0	

S 463  2112	*	2286	2172	*	*	*	*	*	*	*	*	*	*	*	1549	*	*	*	*	463
       0	*	*	*	*	*	*	2471	0	0	

N 464  *	*	*	*	*	*	*	*	*	*	*	0	*	*	*	*	*	*	*	*	464
       1549	1142	2286	556	1645	*	*	2471	1619	0	

G 465  1822	*	*	*	*	1221	*	*	*	*	*	1795	*	*	*	*	*	*	*	*	465
       0	*	*	*	*	*	0	2138	0	1000	

N 466  *	*	*	*	*	*	*	*	*	*	*	1221	*	*	*	1822	*	*	1795	*	466
       0	*	*	*	*	0	*	2138	0	1000	

E 467  *	*	2172	800	*	*	*	*	*	2296	*	*	*	*	*	*	*	*	*	*	467
       0	*	*	*	*	*	*	2471	0	0	

D 468  *	*	871	2112	*	*	*	*	2172	*	*	*	*	*	*	*	*	*	*	*	468
       0	*	*	*	*	*	*	2471	0	0	

A 469  803	*	*	2172	*	*	*	*	*	*	*	*	2286	*	*	*	*	*	*	*	469
       0	*	*	*	*	*	*	2471	0	0	

A 470  827	*	*	*	*	*	*	*	2112	*	*	*	*	2286	*	*	*	*	*	*	470
       0	*	*	*	*	*	*	2471	0	0	

L 471  *	*	*	2112	*	*	*	*	*	827	*	*	*	*	*	*	2286	*	*	*	471
       0	*	*	*	*	*	*	2471	0	0	

D 472  *	*	1549	2172	*	*	*	*	*	2112	*	*	*	*	*	*	*	2286	*	*	472
       0	*	*	*	*	*	*	2471	0	0	

L 473  2112	*	*	*	*	*	*	*	*	871	*	*	*	2172	*	*	*	*	*	*	473
       0	*	*	*	*	*	*	2471	0	0	

A 474  827	*	*	*	*	*	*	*	2286	*	*	*	*	2112	*	*	*	*	*	*	474
       0	*	*	*	*	*	*	2471	0	0	

C 475  *	800	*	*	*	*	*	2296	*	2172	*	*	*	*	*	*	*	*	*	*	475
       0	*	*	*	*	*	*	2471	0	0	

D 476  2112	*	1549	*	*	*	*	2286	*	*	*	2172	*	*	*	*	*	*	*	*	476
       0	*	*	*	*	*	*	2471	0	0	

A 477  1549	*	*	*	*	*	*	2286	2112	*	*	*	*	*	*	2172	*	*	*	*	477
       0	*	*	*	*	*	*	2471	0	0	

K 478  *	*	*	*	2172	*	*	2286	1549	*	*	*	*	*	2112	*	*	*	*	*	478
       0	*	*	*	*	*	*	2471	0	0	

E 479  2286	*	2112	1549	2172	*	*	*	*	*	*	*	*	*	*	*	*	*	*	*	479
       0	*	*	*	*	*	*	2471	0	0	

E 480  *	*	*	824	2296	*	*	*	*	*	*	*	*	*	*	*	*	*	2112	*	480
       0	*	*	*	*	*	*	2471	0	0	

I 481  *	*	*	*	*	*	*	827	*	*	*	2112	*	*	*	*	2286	*	*	*	481
       0	*	*	*	*	*	*	2471	0	0	

R 482  *	*	*	2296	*	*	*	*	*	*	*	*	*	*	800	*	*	*	*	2172	482
       0	*	*	*	*	*	*	2471	0	0	

Q 483  *	*	*	*	*	*	*	2286	*	2112	*	*	2172	1549	*	*	*	*	*	*	483
       0	*	*	*	*	*	*	2471	0	0	

M 484  *	*	*	*	*	*	*	2172	2112	*	1549	*	*	*	*	2286	*	*	*	*	484
       803	*	1228	*	*	*	*	2471	0	0	

S 485  *	*	*	*	*	*	*	*	*	*	*	1297	*	*	*	754	*	*	*	*	485
       0	*	*	*	*	*	0	1700	0	1566	

D 486  *	*	754	*	*	*	1297	*	*	*	*	*	*	*	*	*	*	*	*	*	486
       0	*	*	*	*	0	*	1700	0	1566	

D 487  *	*	1549	*	*	*	*	*	*	*	*	*	2112	*	*	2286	*	*	2172	*	487
       0	*	*	*	*	*	*	2471	0	0	

S 488  *	*	2296	*	*	*	*	*	*	*	*	*	*	*	*	329	*	*	*	*	488
       0	*	*	*	*	*	*	2471	0	0	

K 489  *	*	*	*	*	*	*	*	1549	2112	*	*	*	*	*	2286	2172	*	*	*	489
       0	*	*	*	*	*	*	2471	0	0	

R 490  *	*	*	*	*	*	*	*	*	2286	*	*	*	*	803	*	*	*	*	2172	490
       0	*	*	*	*	*	*	2471	0	0	

Y 491  *	2112	2286	*	*	*	*	*	*	2172	*	*	*	*	*	*	*	*	*	1549	491
       0	*	*	*	*	*	*	2471	0	0	

Y 492  *	*	*	*	*	*	2112	*	*	*	*	2172	*	*	*	2286	*	*	*	1549	492
       0	*	*	*	*	*	*	2471	0	0	

E 493  2286	*	*	331	*	*	*	*	*	*	*	*	*	*	*	*	*	*	*	*	493
       0	*	*	*	*	*	*	2471	0	0	

D 494  *	*	758	*	*	*	2286	*	*	*	*	*	*	*	*	2296	*	*	*	*	494
       0	*	*	*	*	*	*	2471	0	0	

L 495  2286	*	*	*	*	*	*	2172	*	803	*	*	*	*	*	*	*	*	*	*	495
       0	*	*	*	*	*	*	2471	0	0	

E 496  2286	*	*	1549	*	*	*	*	*	*	*	*	2112	*	2172	*	*	*	*	*	496
       0	*	*	*	*	*	*	2471	0	0	

I 497  2286	*	*	2172	*	*	*	1549	*	2112	*	*	*	*	*	*	*	*	*	*	497
       0	*	*	*	*	*	*	2471	0	0	

F 498  *	*	*	*	329	*	2296	*	*	*	*	*	*	*	*	*	*	*	*	*	498
       0	*	*	*	*	*	*	2471	0	0	

E 499  *	*	*	1549	*	*	*	*	*	2112	*	2286	*	*	*	*	*	*	2172	*	499
       0	*	*	*	*	*	*	2471	0	0	

R 500  *	*	*	*	*	*	*	*	*	*	*	*	*	*	362	*	*	2172	*	*	500
       803	*	1228	*	*	*	*	2471	0	0	

K 501  *	1297	*	*	*	*	*	*	754	*	*	*	*	*	*	*	*	*	*	*	501
       0	*	*	*	*	0	*	1700	0	1566	

F 502  *	*	*	2172	362	*	*	*	*	*	*	*	*	*	*	*	*	*	*	*	502
       0	*	*	*	*	*	*	2471	0	0	

T 503  *	*	*	2172	*	*	*	*	*	*	*	*	*	*	*	*	362	*	*	*	503
       0	*	*	*	*	*	*	2471	0	0	

S 504  2286	*	*	*	*	*	*	*	*	*	*	2172	*	*	*	1549	*	2112	*	*	504
       0	*	*	*	*	*	*	2471	0	0	

I 505  *	*	*	*	*	2112	*	1549	*	*	*	*	2286	*	2172	*	*	*	*	*	505
       0	*	*	*	*	*	*	2471	0	0	

W 506  *	*	*	*	*	*	*	*	2172	*	*	*	*	*	*	*	*	*	362	*	506
       0	*	*	*	*	*	*	2471	0	0	

V 507  *	*	*	*	*	*	*	2112	*	*	*	*	*	*	*	*	*	380	*	*	507
       0	*	*	*	*	*	*	2471	0	0	

F 508  *	*	2172	*	1549	*	*	*	*	*	*	2286	*	*	*	*	*	*	*	2112	508
       0	*	*	*	*	*	*	2471	0	0	

T 509  *	*	*	*	*	*	*	*	*	*	*	*	*	*	*	2286	331	*	*	*	509
       0	*	*	*	*	*	*	2471	0	0	

R 510  *	*	*	*	*	*	*	*	2286	*	*	*	*	*	331	*	*	*	*	*	510
       0	*	*	*	*	*	*	2471	0	0	

I 511  *	2296	*	*	*	*	*	800	*	2172	*	*	*	*	*	*	*	*	*	*	511
       0	*	*	*	*	*	*	2471	0	0	

C 512  *	1549	*	*	*	*	*	2286	*	2112	*	*	*	*	*	*	*	2172	*	*	512
       0	*	*	*	*	*	*	2471	0	0	

G 513  *	*	*	*	2286	1549	*	*	*	*	*	*	*	*	2172	2112	*	*	*	*	513
       0	*	*	*	*	*	*	2471	0	0	

H 514  *	*	*	*	2172	*	1549	2286	*	*	*	*	*	*	2112	*	*	*	*	*	514
       803	1228	*	2842	217	*	*	2471	1566	0	

A 515  1549	*	*	*	2112	*	*	*	*	2172	*	*	2286	*	*	*	*	*	*	*	515
       0	*	*	*	*	*	*	2471	0	0	

V 516  *	*	*	*	*	*	*	2172	*	*	*	*	*	*	*	2296	*	800	*	*	516
       0	*	*	*	*	*	*	2471	0	0	

E 517  *	*	*	800	*	*	2172	*	*	*	*	*	*	*	*	2296	*	*	*	*	517
       0	*	*	*	*	*	*	2471	0	0	

I 518  *	*	*	*	*	*	*	362	2172	*	*	*	*	*	*	*	*	*	*	*	518
       0	*	*	*	*	*	*	2471	0	0	

L 519  *	2286	*	*	*	*	*	*	*	803	*	*	*	*	*	2172	*	*	*	*	519
       0	*	*	*	*	*	*	2471	0	0	

E 520  *	*	*	1549	2286	*	*	*	*	2172	*	*	*	2112	*	*	*	*	*	*	520
       0	*	*	*	*	*	*	2471	0	0	

R 521  *	*	*	*	2286	*	*	*	*	*	*	2172	*	*	803	*	*	*	*	*	521
       0	*	*	*	*	*	*	2471	0	0	

Q 522  *	*	*	*	*	2286	*	2172	*	2112	*	*	*	1549	*	*	*	*	*	*	522
       0	*	*	*	*	*	*	2471	0	0	

K 523  *	*	*	*	2286	*	2112	*	1549	2172	*	*	*	*	*	*	*	*	*	*	523
       0	*	*	*	*	*	*	2471	0	0	

K 524  2172	*	*	*	*	*	*	*	1549	*	2112	*	*	*	2286	*	*	*	*	*	524
       0	*	*	*	*	*	*	2471	0	0	

Y 525  *	*	*	*	*	*	*	*	2172	*	*	*	*	*	*	*	*	*	*	362	525
       0	*	*	*	*	*	*	2471	0	0	

G 526  *	*	*	2112	*	1549	*	*	*	*	*	2286	*	*	*	2172	*	*	*	*	526
       0	*	*	*	*	*	*	2471	0	0	

R 527  *	*	*	2112	*	*	*	*	*	*	2296	*	*	*	824	*	*	*	*	*	527
       0	*	*	*	*	*	*	2471	0	0	

A 528  362	*	*	*	*	*	*	*	*	2172	*	*	*	*	*	*	*	*	*	*	528
       0	*	*	*	*	*	*	2471	0	0	

V 529  *	*	*	*	*	*	*	*	*	*	*	*	*	*	*	*	*	0	*	*	529
       0	*	*	*	*	*	*	2471	0	0	

E 530  *	*	*	827	*	*	*	*	*	*	*	*	*	*	2112	*	*	*	*	2286	530
       0	*	*	*	*	*	*	2471	0	0	

W 531  *	*	*	2112	*	*	*	*	*	2286	*	*	*	*	*	*	*	2172	1549	*	531
       0	*	*	*	*	*	*	2471	0	0	

L 532  *	*	*	2172	*	*	*	*	*	800	*	*	*	2296	*	*	*	*	*	*	532
       0	*	*	*	*	*	*	2471	0	0	

K 533  *	*	*	2112	*	*	2172	*	1549	*	*	*	*	*	2286	*	*	*	*	*	533
       0	*	*	*	*	*	*	2471	0	0	

D 534  *	*	1549	2172	*	*	*	*	*	*	*	*	*	*	2286	2112	*	*	*	*	534
       0	*	*	*	*	*	*	2471	0	0	

L 535  *	*	*	*	*	*	*	2172	*	362	*	*	*	*	*	*	*	*	*	*	535
       0	*	*	*	*	*	*	2471	0	0	

L 536  *	*	*	*	*	*	*	*	*	0	*	*	*	*	*	*	*	*	*	*	536
       0	*	*	*	*	*	*	2471	0	0	

S 537  *	*	2172	*	*	*	*	2296	*	*	*	*	*	*	*	800	*	*	*	*	537
       0	*	*	*	*	*	*	2471	0	0	

T 538  *	2286	*	*	*	*	*	*	*	*	*	*	*	2112	*	*	827	*	*	*	538
       0	*	*	*	*	*	*	2471	0	0	

N 539  *	*	*	*	2286	*	*	*	*	2172	*	1549	*	*	2112	*	*	*	*	*	539
       0	*	*	*	*	*	*	2471	0	0	

K 540  *	*	*	*	*	*	*	2112	1549	2172	*	2286	*	*	*	*	*	*	*	*	540
       331	*	2286	*	*	*	*	2471	0	0	

D 541  *	*	1221	*	*	*	*	*	*	*	*	*	*	*	*	1822	*	*	*	1795	541
       490	*	1795	*	*	*	0	2138	0	1000	

I 542  *	*	*	*	*	*	*	684	*	*	*	*	*	1406	*	*	*	*	*	*	542
       0	*	*	*	*	*	0	1689	0	1584	

Q 543  *	*	*	*	*	*	*	*	*	*	*	1406	*	684	*	*	*	*	*	*	543
       0	*	*	*	*	*	0	1689	0	1584	

S 544  *	*	*	*	*	*	*	1406	*	*	*	*	*	*	*	684	*	*	*	*	544
       0	*	*	*	*	*	0	1689	0	1584	

Y 545  *	*	*	*	*	*	*	*	*	*	*	*	*	*	*	*	*	*	*	0	545
       0	*	*	*	*	0	*	1689	0	1584	

C 546  *	362	*	*	*	*	*	*	*	2172	*	*	*	*	*	*	*	*	*	*	546
       0	*	*	*	*	*	*	2471	0	0	

I 547  *	*	2286	*	*	*	*	1549	*	*	*	*	2112	*	*	*	*	2172	*	*	547
       0	*	*	*	*	*	*	2471	0	0	

D 548  *	*	803	*	*	1228	*	*	*	*	*	*	*	*	*	*	*	*	*	*	548
       0	*	*	*	*	*	*	2471	0	0	

S 549  *	*	*	*	*	*	*	*	2172	*	*	*	*	*	2286	803	*	*	*	*	549
       0	*	*	*	*	*	*	2471	0	0	

R 550  *	*	*	*	*	*	*	*	*	*	*	*	*	*	0	*	*	*	*	*	550
       0	*	*	*	*	*	*	2471	0	0	

G 551  *	*	*	*	*	0	*	*	*	*	*	*	*	*	*	*	*	*	*	*	551
       0	*	*	*	*	*	*	2471	0	0	

I 552  *	*	*	*	*	*	2172	1549	*	*	*	*	*	*	2112	*	*	*	*	2286	552
       0	*	*	*	*	*	*	2471	0	0	

W 553  *	*	*	*	*	*	*	*	*	*	*	*	*	*	*	*	*	*	0	*	553
       0	*	*	*	*	*	*	2471	0	0	

W 554  *	*	*	*	*	*	*	*	*	*	*	*	*	*	*	*	2286	*	803	2172	554
       0	*	*	*	*	*	*	2471	0	0	

D 555  *	*	803	*	*	*	*	*	*	*	*	2172	*	*	*	*	*	2286	*	*	555
       0	*	*	*	*	*	*	2471	0	0	

R 556  *	*	*	*	*	*	*	*	*	*	*	*	*	*	0	*	*	*	*	*	556
       803	2172	2286	2585	263	*	*	2471	1000	0	

M 557  *	*	*	*	*	*	*	*	*	1795	1221	1822	*	*	*	*	*	*	*	*	557
       0	*	*	*	*	0	*	2138	0	1000	

L 558  2112	*	*	*	2172	*	*	*	*	871	*	*	*	*	*	*	*	*	*	*	558
       0	*	*	*	*	*	*	2471	0	0	

L 559  *	*	*	*	*	*	*	*	2172	803	*	*	*	*	*	2286	*	*	*	*	559
       0	*	*	*	*	*	*	2471	0	0	

N 560  *	*	*	*	*	*	*	*	*	*	*	803	*	*	*	*	1228	*	*	*	560
       0	*	*	*	*	*	*	2471	0	0	

L 561  *	*	2286	2172	*	*	*	*	*	803	*	*	*	*	*	*	*	*	*	*	561
       0	*	*	*	*	*	*	2471	0	0	

D 562  *	*	827	*	*	*	2112	*	*	2286	*	*	*	*	*	*	*	*	*	*	562
       0	*	*	*	*	*	*	2471	0	0	

S 563  *	*	*	2286	*	*	*	*	*	*	*	*	*	2112	*	1549	2172	*	*	*	563
       0	*	*	*	*	*	*	2471	0	0	

H 564  *	*	*	*	*	*	362	*	*	*	*	2172	*	*	*	*	*	*	*	*	564
       0	*	*	*	*	*	*	2471	0	0	

L 565  *	*	*	*	*	*	*	*	*	803	2286	*	*	*	*	*	*	2172	*	*	565
       0	*	*	*	*	*	*	2471	0	0	

K 566  *	*	*	*	*	2286	*	*	803	2172	*	*	*	*	*	*	*	*	*	*	566
       0	*	*	*	*	*	*	2471	0	0	

R 567  *	*	*	2296	*	*	*	*	*	*	*	*	*	*	329	*	*	*	*	*	567
       362	2172	*	1000	1000	*	*	2471	1000	0	

K 568  *	*	*	*	*	*	*	*	827	2112	*	*	2286	*	*	*	*	*	*	*	568
       0	*	*	*	*	*	*	2471	0	0	

K 569  *	*	*	2112	*	*	*	*	1549	*	*	2286	*	*	*	*	2172	*	*	*	569
       0	*	*	*	*	*	*	2471	0	0	

E 570  *	*	*	871	*	*	*	*	*	2172	*	*	2112	*	*	*	*	*	*	*	570
       0	*	*	*	*	*	*	2471	0	0	

C 571  2172	1549	*	*	*	*	*	*	*	*	*	*	*	*	*	2286	2112	*	*	*	571
       0	*	*	*	*	*	*	2471	0	0	

L 572  2296	*	*	*	*	*	*	2112	*	824	*	*	*	*	*	*	*	*	*	*	572
       0	*	*	*	*	*	*	2471	0	0	

K 573  *	*	*	*	*	*	*	*	803	*	*	*	*	*	*	2172	2286	*	*	*	573
       0	*	*	*	*	*	*	2471	0	0	

M 574  *	2112	*	*	*	*	*	*	*	*	1549	*	*	*	*	*	2172	2286	*	*	574
       0	*	*	*	*	*	*	2471	0	0	

I 575  2286	2172	*	*	*	*	*	803	*	*	*	*	*	*	*	*	*	*	*	*	575
       0	*	*	*	*	*	*	2471	0	0	

E 576  *	*	*	824	*	*	*	*	*	*	*	*	*	2296	*	*	2112	*	*	*	576
       0	*	*	*	*	*	*	2471	0	0	

I 577  *	*	*	2112	*	*	*	1549	*	*	*	2172	*	2286	*	*	*	*	*	*	577
       0	*	*	*	*	*	*	2471	0	0	

G 578  2296	*	*	*	*	329	*	*	*	*	*	*	*	*	*	*	*	*	*	*	578
       0	*	*	*	*	*	*	2471	0	0	

L 579  *	*	*	*	*	*	*	2172	*	362	*	*	*	*	*	*	*	*	*	*	579
       0	*	*	*	*	*	*	2471	0	0	

Q 580  2112	*	*	2172	*	*	*	*	*	2286	*	*	*	1549	*	*	*	*	*	*	580
       0	*	*	*	*	*	*	2471	0	0	

D 581  *	*	0	*	*	*	*	*	*	*	*	*	*	*	*	*	*	*	*	*	581
       0	*	*	*	*	*	*	2471	0	0	

P 582  *	*	*	*	*	*	*	*	2172	*	*	*	362	*	*	*	*	*	*	*	582
       0	*	*	*	*	*	*	2471	0	0	

S 583  *	*	*	2112	*	*	*	*	*	*	*	*	*	*	*	1549	*	*	2286	2172	583
       0	*	*	*	*	*	*	2471	0	0	

V 584  *	*	*	*	*	*	*	2296	*	*	*	*	*	*	*	*	2172	800	*	*	584
       0	*	*	*	*	*	*	2471	0	0	

R 585  *	*	*	*	*	*	2172	*	*	2296	*	*	*	*	800	*	*	*	*	*	585
       0	*	*	*	*	*	*	2471	0	0	

E 586  2286	*	*	1549	*	*	*	*	*	2172	*	*	*	*	*	*	2112	*	*	*	586
       0	*	*	*	*	*	*	2471	0	0	

G 587  *	*	*	*	*	800	*	*	2296	*	*	*	*	*	2172	*	*	*	*	*	587
       0	*	*	*	*	*	*	2471	0	0	

E 588  *	*	*	1549	*	*	2112	*	*	*	*	*	*	*	*	2286	*	*	*	2172	588
       0	*	*	*	*	*	*	2471	0	0	

R 589  *	*	*	*	*	*	*	*	*	2296	*	*	*	*	800	*	*	*	*	2172	589
       0	*	*	*	*	*	*	2471	0	0	

L 590  *	*	*	*	2172	*	*	*	*	803	*	*	*	*	*	*	*	2286	*	*	590
       0	*	*	*	*	*	*	2471	0	0	

S 591  2286	*	*	*	*	*	*	*	*	*	2296	*	*	*	*	758	*	*	*	*	591
       0	*	*	*	*	*	*	2471	0	0	

L 592  *	*	*	*	*	*	*	2296	*	329	*	*	*	*	*	*	*	*	*	*	592
       0	*	*	*	*	*	*	2471	0	0	

Q 593  *	*	*	*	*	*	*	*	*	*	*	*	*	380	*	*	*	*	*	2112	593
       0	*	*	*	*	*	*	2471	0	0	

R 594  *	*	2296	*	*	*	*	*	*	*	*	*	*	2112	824	*	*	*	*	*	594
       0	*	*	*	*	*	*	2471	0	0	

R 595  *	*	*	*	*	*	*	*	*	*	*	*	*	*	0	*	*	*	*	*	595
       0	*	*	*	*	*	*	2471	0	0	

A 596  803	*	*	*	*	*	*	2286	*	2172	*	*	*	*	*	*	*	*	*	*	596
       0	*	*	*	*	*	*	2471	0	0	

L 597  *	*	*	*	*	*	*	*	*	871	*	*	*	*	*	*	*	1142	*	*	597
       0	*	*	*	*	*	*	2471	0	0	

R 598  *	*	*	*	*	*	*	*	2296	*	*	*	*	*	329	*	*	*	*	*	598
       0	*	*	*	*	*	*	2471	0	0	

L 599  *	*	*	*	*	*	*	*	*	0	*	*	*	*	*	*	*	*	*	*	599
       0	*	*	*	*	*	*	2471	0	0	

R 600  2286	*	*	*	*	*	*	*	2296	*	*	*	*	*	758	*	*	*	*	*	600
       0	*	*	*	*	*	*	2471	0	0	

E 601  *	*	*	803	*	*	*	*	1228	*	*	*	*	*	*	*	*	*	*	*	601
       0	*	*	*	*	*	*	2471	0	0	

M 602  *	2172	*	*	*	*	*	*	*	*	1549	*	2286	*	*	2112	*	*	*	*	602
       0	*	*	*	*	*	*	2471	0	0	

P 603  *	*	*	*	*	*	*	*	*	2172	*	*	362	*	*	*	*	*	*	*	603
       0	*	*	*	*	*	*	2471	0	0	

A 604  1549	*	*	*	*	*	*	*	2172	*	*	*	*	*	2286	2112	*	*	*	*	604
       0	*	*	*	*	*	*	2471	0	0	

D 605  *	2112	1549	*	*	*	*	*	*	*	*	*	*	*	2286	*	*	2172	*	*	605
       0	*	*	*	*	*	*	2471	0	0	

F 606  *	*	*	*	1549	*	*	*	2112	*	*	*	*	*	*	2172	*	*	2286	*	606
       0	*	*	*	*	*	*	2471	0	0	

K 607  *	*	*	*	*	*	*	*	800	*	*	2172	*	*	*	*	*	2296	*	*	607
       0	*	*	*	*	*	*	2471	0	0	

T 608  *	*	*	*	2112	*	*	*	*	*	*	*	*	*	*	*	380	*	*	*	608
       0	*	*	*	*	*	*	2471	0	0	

P 609  *	*	*	*	*	*	*	*	2112	*	*	*	871	*	*	*	2172	*	*	*	609
       0	*	*	*	*	*	*	2471	0	0	

I 610  *	*	*	2172	*	*	2112	1549	*	*	*	*	*	*	*	*	2286	*	*	*	610
       0	*	*	*	*	*	*	2471	0	0	

L 611  *	*	*	*	2286	*	*	*	*	758	*	2296	*	*	*	*	*	*	*	*	611
       0	*	*	*	*	*	*	2471	0	0	

I 612  *	*	*	*	2112	*	*	1549	2172	*	*	*	*	*	*	2286	*	*	*	*	612
       331	*	2286	*	*	*	*	2471	0	0	

G 613  *	*	*	*	*	1221	*	*	*	*	*	*	*	1795	*	1822	*	*	*	*	613
       1221	808	*	1042	959	0	*	2138	1619	1000	

N 614  *	*	*	2112	*	*	*	*	2172	*	*	871	*	*	*	*	*	*	*	*	614
       0	*	*	*	*	*	*	2471	0	0	

L 615  *	*	*	*	*	*	*	*	*	824	2112	*	2296	*	*	*	*	*	*	*	615
       0	*	*	*	*	*	*	2471	0	0	

E 616  2112	*	*	1549	*	*	*	2172	*	*	*	*	*	*	*	*	*	2286	*	*	616
       0	*	*	*	*	*	*	2471	0	0	

K 617  *	*	2286	*	*	*	*	*	1549	*	*	2172	*	*	*	*	*	2112	*	*	617
       0	*	*	*	*	*	*	2471	0	0	

N 618  *	*	*	*	*	*	*	*	2296	*	*	824	*	2112	*	*	*	*	*	*	618
       0	*	*	*	*	*	*	2471	0	0	

T 619  *	*	2112	*	*	*	*	*	2286	*	*	2172	*	*	*	*	1549	*	*	*	619
       0	*	*	*	*	*	*	2471	0	0	

I 620  *	*	*	*	*	*	*	871	*	*	*	*	2172	*	*	*	*	2112	*	*	620
       0	*	*	*	*	*	*	2471	0	0	

T 621  *	*	*	*	*	*	*	*	2112	*	*	*	2286	*	*	2172	1549	*	*	*	621
       0	*	*	*	*	*	*	2471	0	0	

A 622  1549	*	*	2286	*	*	2112	*	*	*	*	*	*	*	2172	*	*	*	*	*	622
       0	*	*	*	*	*	*	2471	0	0	

V 623  *	*	*	*	*	*	*	*	*	2172	*	2296	*	*	*	*	*	800	*	*	623
       0	*	*	*	*	*	*	2471	0	0	

T 624  *	*	*	*	2172	*	*	*	*	*	*	*	*	*	*	*	800	2296	*	*	624
       0	*	*	*	*	*	*	2471	0	0	

I 625  *	*	*	*	*	*	*	362	*	2172	*	*	*	*	*	*	*	*	*	*	625
       0	*	*	*	*	*	*	2471	0	0	

T 626  *	*	*	*	*	*	2172	*	*	*	*	*	*	2286	*	*	803	*	*	*	626
       0	*	*	*	*	*	*	2471	0	0	

G 627  *	*	*	*	*	329	*	*	2296	*	*	*	*	*	*	*	*	*	*	*	627
       362	2172	*	0	*	*	*	2471	1000	0	

R 628  *	*	*	*	*	*	*	*	*	*	*	*	*	*	329	2296	*	*	*	*	628
       0	*	*	*	*	*	*	2471	0	0	

L 629  *	*	*	*	*	*	*	2172	*	803	*	*	*	*	*	2286	*	*	*	*	629
       0	*	*	*	*	*	*	2471	0	0	

G 630  *	2112	*	*	*	1549	2172	*	*	2286	*	*	*	*	*	*	*	*	*	*	630
       0	*	*	*	*	*	*	2471	0	0	

N 631  *	*	2296	*	*	*	*	*	*	*	*	824	2112	*	*	*	*	*	*	*	631
       0	*	*	*	*	*	*	2471	0	0	

G 632  *	2286	*	*	*	827	*	*	*	*	*	*	*	2112	*	*	*	*	*	*	632
       0	*	*	*	*	*	*	2471	0	0	

R 633  *	*	2172	2286	*	*	*	*	*	*	*	*	*	*	803	*	*	*	*	*	633
       0	*	*	*	*	*	*	2471	0	0	

I 634  *	*	*	*	*	2112	*	1549	*	2172	*	*	*	*	*	*	*	2286	*	*	634
       0	*	*	*	*	*	*	2471	0	0	

N 635  *	*	*	*	*	2286	*	*	*	*	2112	1549	*	*	*	2172	*	*	*	*	635
       0	*	*	*	*	*	*	2471	0	0	

R 636  *	2112	*	*	*	*	*	2286	*	*	*	2172	*	*	1549	*	*	*	*	*	636
       0	*	*	*	*	*	*	2471	0	0	

K 637  *	*	*	*	2296	*	*	*	800	*	*	*	*	*	2172	*	*	*	*	*	637
       0	*	*	*	*	*	*	2471	0	0	

M 638  *	*	*	*	*	*	*	*	*	*	1549	2286	*	*	*	2112	2172	*	*	*	638
       0	*	*	*	*	*	*	2471	0	0	

V 639  *	*	*	*	*	*	*	2296	*	*	*	*	*	*	2286	*	*	758	*	*	639
       0	*	*	*	*	*	*	2471	0	0	

F 640  *	*	*	*	800	*	*	*	*	*	*	*	*	*	2296	*	*	*	2172	*	640
       0	*	*	*	*	*	*	2471	0	0	

D 641  *	*	1549	*	*	*	*	*	*	*	*	*	*	*	2172	*	*	2112	*	2286	641
       0	*	*	*	*	*	*	2471	0	0	

H 642  *	*	*	*	*	2286	1549	*	*	*	2112	*	*	*	*	2172	*	*	*	*	642
       0	*	*	*	*	*	*	2471	0	0	

E 643  *	*	*	362	*	*	*	*	2172	*	*	*	*	*	*	*	*	*	*	*	643
       0	*	*	*	*	*	*	2471	0	0	

T 644  2112	*	2286	*	*	*	*	*	*	*	*	*	*	*	*	*	827	*	*	*	644
       0	*	*	*	*	*	*	2471	0	0	

G 645  *	*	2296	*	*	800	*	*	*	*	*	2172	*	*	*	*	*	*	*	*	645
       0	*	*	*	*	*	*	2471	0	0	

E 646  *	*	2296	800	*	*	*	*	*	*	*	2172	*	*	*	*	*	*	*	*	646
       0	*	*	*	*	*	*	2471	0	0	

A 647  758	*	2296	*	*	*	*	*	*	*	*	*	*	2286	*	*	*	*	*	*	647
       1549	2112	1228	2322	322	*	*	2471	1000	0	

V 648  *	*	*	*	*	*	*	*	*	*	*	*	*	*	*	*	*	0	*	*	648
       0	*	*	*	*	*	0	1700	0	1566	

E 649  *	*	*	754	*	*	*	*	*	1297	*	*	*	*	*	*	*	*	*	*	649
       0	*	*	*	*	0	*	1700	0	1566	

C 650  *	362	*	*	*	*	*	2172	*	*	*	*	*	*	*	*	*	*	*	*	650
       0	*	*	*	*	*	*	2471	0	0	

S 651  *	*	*	*	*	2286	*	*	*	*	*	*	*	*	*	803	2172	*	*	*	651
       0	*	*	*	*	*	*	2471	0	0	

V 652  *	*	*	*	*	*	*	*	*	*	*	*	*	*	*	*	*	0	*	*	652
       0	*	*	*	*	*	*	2471	0	0	

E 653  *	*	*	0	*	*	*	*	*	*	*	*	*	*	*	*	*	*	*	*	653
       0	*	*	*	*	*	*	2471	0	0	

E 654  *	*	*	331	*	*	*	*	*	*	*	*	*	2286	*	*	*	*	*	*	654
       0	*	*	*	*	*	*	2471	0	0	

L 655  *	*	*	*	*	*	*	*	*	329	*	*	*	*	*	*	*	2296	*	*	655
       0	*	*	*	*	*	*	2471	0	0	

A 656  329	*	*	*	*	*	*	*	*	*	*	*	*	*	*	*	2296	*	*	*	656
       0	*	*	*	*	*	*	2471	0	0	

L 657  *	*	*	*	*	*	*	*	*	329	*	*	*	*	2296	*	*	*	*	*	657
       0	*	*	*	*	*	*	2471	0	0	

Q 658  2112	*	*	*	*	*	*	*	*	*	*	*	*	824	2296	*	*	*	*	*	658
       0	*	*	*	*	*	*	2471	0	0	

H 659  *	*	*	*	*	*	331	*	*	*	*	*	*	*	*	*	*	*	*	2286	659
       0	*	*	*	*	*	*	2471	0	0	

Y 660  *	*	*	*	*	*	*	*	*	*	*	*	*	*	*	*	*	*	*	0	660
       362	*	2172	*	*	*	*	2471	0	0	

L 661  *	*	*	*	*	*	*	*	*	1186	*	*	*	*	1783	1888	*	*	*	*	661
       495	*	1783	*	*	*	0	2079	0	1000	

E 662  *	*	*	665	*	1436	*	*	*	*	*	*	*	*	*	*	*	*	*	*	662
       0	*	*	*	*	0	*	1639	0	1619	

N 663  *	*	*	2286	*	*	*	*	*	*	*	1549	*	2172	2112	*	*	*	*	*	663
       0	*	*	*	*	*	*	2471	0	0	

S 664  *	*	*	2296	*	2286	*	*	*	*	*	*	*	*	*	758	*	*	*	*	664
       0	*	*	*	*	*	*	2471	0	0	

G 665  *	*	*	*	*	362	*	2172	*	*	*	*	*	*	*	*	*	*	*	*	665
       0	*	*	*	*	*	*	2471	0	0	

F 666  *	*	*	*	803	1228	*	*	*	*	*	*	*	*	*	*	*	*	*	*	666
       0	*	*	*	*	*	*	2471	0	0	

W 667  *	*	2112	*	*	*	*	*	*	*	*	*	*	*	*	2296	*	*	824	*	667
       0	*	*	*	*	*	*	2471	0	0	

Q 668  *	*	*	2172	*	*	*	*	*	*	*	*	*	800	*	*	2296	*	*	*	668
       0	*	*	*	*	*	*	2471	0	0	

G 669  *	*	*	*	*	0	*	*	*	*	*	*	*	*	*	*	*	*	*	*	669
       0	*	*	*	*	*	*	2471	0	0	

I 670  *	*	*	*	*	*	*	329	*	*	*	*	*	*	*	*	*	2296	*	*	670
       0	*	*	*	*	*	*	2471	0	0	

H 671  *	*	*	*	*	*	0	*	*	*	*	*	*	*	*	*	*	*	*	*	671
       0	*	*	*	*	*	*	2471	0	0	

D 672  2172	*	1549	*	*	2112	*	*	*	*	*	*	*	*	*	*	2286	*	*	*	672
       0	*	*	*	*	*	*	2471	0	0	

E 673  *	*	*	0	*	*	*	*	*	*	*	*	*	*	*	*	*	*	*	*	673
       0	*	*	*	*	*	*	2471	0	0	

G 674  *	*	*	*	*	803	*	*	*	*	*	*	*	*	*	1228	*	*	*	*	674
       0	*	*	*	*	*	*	2471	0	0	

S 675  *	*	*	*	*	*	*	*	*	*	*	*	*	*	*	0	*	*	*	*	675
       0	*	*	*	*	*	*	2471	0	0	

T 676  *	*	*	*	*	*	*	1228	*	*	*	*	*	*	*	*	803	*	*	*	676
       0	*	*	*	*	*	*	2471	0	0	

W 677  *	*	*	*	2112	*	*	*	*	2172	*	*	*	*	*	*	*	*	871	*	677
       0	*	*	*	*	*	*	2471	0	0	

L 678  *	*	*	*	*	*	2296	*	*	824	*	*	*	*	*	2112	*	*	*	*	678
       0	*	*	*	*	*	*	2471	0	0	

T 679  *	*	*	*	*	*	*	*	*	*	*	*	*	*	*	*	0	*	*	*	679
       0	*	*	*	*	*	*	2471	0	0	

L 680  *	*	*	*	*	*	*	2286	*	331	*	*	*	*	*	*	*	*	*	*	680
       0	*	*	*	*	*	*	2471	0	0	

F 681  *	*	*	*	380	*	*	*	*	*	*	*	*	*	*	*	*	*	*	2112	681
       0	*	*	*	*	*	*	2471	0	0	

G 682  2172	*	*	*	*	362	*	*	*	*	*	*	*	*	*	*	*	*	*	*	682
       0	*	*	*	*	*	*	2471	0	0	

L 683  *	*	*	*	*	*	*	*	*	0	*	*	*	*	*	*	*	*	*	*	683
       0	*	*	*	*	*	*	2471	0	0	

L 684  *	*	*	*	2296	*	*	*	*	800	*	*	*	*	*	*	2172	*	*	*	684
       0	*	*	*	*	*	*	2471	0	0	

F 685  *	*	*	*	827	*	*	*	*	2112	2286	*	*	*	*	*	*	*	*	*	685
       0	*	*	*	*	*	*	2471	0	0	

W 686  *	*	*	*	*	*	*	*	*	*	*	*	*	*	*	*	*	*	329	2296	686
       0	*	*	*	*	*	*	2471	0	0	

D 687  *	*	0	*	*	*	*	*	*	*	*	*	*	*	*	*	*	*	*	*	687
       0	*	*	*	*	*	*	2471	0	0	

I 688  *	*	*	*	*	*	*	329	*	*	*	*	*	*	*	*	*	2296	*	*	688
       0	*	*	*	*	*	*	2471	0	0	

I 689  *	*	*	*	*	*	*	803	*	1228	*	*	*	*	*	*	*	*	*	*	689
       0	*	*	*	*	*	*	2471	0	0	

F 690  *	*	*	*	0	*	*	*	*	*	*	*	*	*	*	*	*	*	*	*	690
       0	*	*	*	*	*	*	2471	0	0	

A 691  1549	*	*	2172	*	*	*	*	*	*	2112	*	*	*	*	2286	*	*	*	*	691
       0	*	*	*	*	*	*	2471	0	0	

D 692  *	*	329	*	*	*	*	*	*	*	*	*	*	*	*	*	2296	*	*	*	692
       803	*	1228	*	*	*	*	2471	0	0	

D 693  *	*	754	*	*	1297	*	*	*	*	*	*	*	*	*	*	*	*	*	*	693
       544	1670	*	1000	1000	0	*	1700	1000	1566	

V 694  *	*	*	*	*	*	*	2112	*	*	*	*	*	*	*	*	*	380	*	*	694
       0	*	*	*	*	*	*	2471	0	0	

P 695  *	*	*	2296	*	*	*	*	*	*	*	*	329	*	*	*	*	*	*	*	695
       0	*	*	*	*	*	*	2471	0	0	

G 696  *	*	2112	*	*	824	*	*	*	*	*	*	*	*	*	2296	*	*	*	*	696
       0	*	*	*	*	*	*	2471	0	0	

V 697  *	*	*	*	*	*	*	*	*	*	*	*	*	*	*	*	2296	329	*	*	697
       0	*	*	*	*	*	*	2471	0	0	

F 698  *	*	*	*	329	*	*	*	*	*	*	*	*	*	*	*	*	*	2296	*	698
       0	*	*	*	*	*	*	2471	0	0	

Q 699  *	*	*	*	*	*	*	*	*	2296	*	*	*	824	2112	*	*	*	*	*	699
       0	*	*	*	*	*	*	2471	0	0	

S 700  *	*	*	*	*	*	*	*	*	*	*	2112	*	*	*	827	2286	*	*	*	700
       0	*	*	*	*	*	*	2471	0	0	

E 701  2112	*	*	1549	*	*	*	*	*	*	*	*	2172	*	2286	*	*	*	*	*	701
       0	*	*	*	*	*	*	2471	0	0	

F 702  *	2112	*	*	824	*	*	*	*	2296	*	*	*	*	*	*	*	*	*	*	702
       0	*	*	*	*	*	*	2471	0	0	

Q 703  *	*	*	*	*	*	*	*	*	*	*	*	*	0	*	*	*	*	*	*	703
       0	*	*	*	*	*	*	2471	0	0	

D 704  2112	*	1549	*	*	*	*	*	*	*	*	*	*	*	*	2172	2286	*	*	*	704
       0	*	*	*	*	*	*	2471	0	0	

A 705  824	2296	*	*	2112	*	*	*	*	*	*	*	*	*	*	*	*	*	*	*	705
       0	*	*	*	*	*	*	2471	0	0	

P 706  *	*	*	*	*	*	*	*	*	*	*	*	0	*	*	*	*	*	*	*	706
       0	*	*	*	*	*	*	2471	0	0	

L 707  *	*	*	*	*	*	*	*	*	329	*	*	*	*	*	2296	*	*	*	*	707
       0	*	*	*	*	*	*	2471	0	0	

D 708  *	*	0	*	*	*	*	*	*	*	*	*	*	*	*	*	*	*	*	*	708
       0	*	*	*	*	*	*	2471	0	0	

L 709  *	*	*	*	*	*	*	*	*	0	*	*	*	*	*	*	*	*	*	*	709
       0	*	*	*	*	*	*	2471	0	0	

S 710  *	2112	*	2286	*	*	2172	*	*	*	*	*	*	*	*	1549	*	*	*	*	710
       329	*	2296	*	*	*	*	2471	0	0	

T 711  *	*	*	*	*	*	*	*	*	*	*	*	*	*	*	*	0	*	*	*	711
       0	*	*	*	*	0	*	2260	0	1000	

D 712  *	*	758	2286	*	*	*	*	*	*	*	2296	*	*	*	*	*	*	*	*	712
       0	*	*	*	*	*	*	2471	0	0	

S 713  *	*	*	*	*	*	*	*	*	*	*	*	*	*	*	329	2296	*	*	*	713
       0	*	*	*	*	*	*	2471	0	0	

F 714  *	*	*	*	329	*	*	*	*	2296	*	*	*	*	*	*	*	*	*	*	714
       0	*	*	*	*	*	*	2471	0	0	

Y 715  *	*	*	*	2112	*	*	*	*	*	*	*	*	*	*	*	*	*	*	380	715
       0	*	*	*	*	*	*	2471	0	0	

S 716  *	*	*	*	*	*	*	2172	*	2286	*	*	*	*	*	1549	2112	*	*	*	716
       0	*	*	*	*	*	*	2471	0	0	

S 717  *	*	*	*	*	*	*	*	2296	*	*	*	*	*	*	758	2286	*	*	*	717
       0	*	*	*	*	*	*	2471	0	0	

R 718  *	*	*	*	*	*	*	*	*	*	*	*	*	*	0	*	*	*	*	*	718
       0	*	*	*	*	*	*	2471	0	0	

K 719  *	*	*	2172	*	*	*	*	871	*	*	*	*	*	2112	*	*	*	*	*	719
       0	*	*	*	*	*	*	2471	0	0	

E 720  *	*	*	871	*	*	*	*	*	*	*	*	2112	*	*	2172	*	*	*	*	720
       0	*	*	*	*	*	*	2471	0	0	

T 721  2112	*	*	*	*	*	*	*	2296	*	*	*	*	*	*	*	824	*	*	*	721
       0	*	*	*	*	*	*	2471	0	0	

I 722  *	*	*	*	2296	*	*	824	*	2112	*	*	*	*	*	*	*	*	*	*	722
       0	*	*	*	*	*	*	2471	0	0	

E 723  *	*	*	362	*	*	*	*	*	*	2172	*	*	*	*	*	*	*	*	*	723
       0	*	*	*	*	*	*	2471	0	0	

D 724  2112	*	1549	*	*	*	*	*	2172	*	*	*	*	*	*	2286	*	*	*	*	724
       0	*	*	*	*	*	*	2471	0	0	

R 725  *	*	*	*	*	*	*	*	*	*	*	*	*	2286	331	*	*	*	*	*	725
       0	*	*	*	*	*	*	2471	0	0	

L 726  *	*	*	*	2296	*	*	*	*	329	*	*	*	*	*	*	*	*	*	*	726
       0	*	*	*	*	*	*	2471	0	0	

E 727  *	*	*	824	*	*	*	*	*	*	*	*	*	2112	*	*	*	2296	*	*	727
       0	*	*	*	*	*	*	2471	0	0	

W 728  *	*	*	2172	*	*	*	*	2286	2112	*	*	*	*	*	*	*	*	1549	*	728
       0	*	*	*	*	*	*	2471	0	0	

I 729  *	*	*	*	*	*	*	758	*	2296	*	*	*	*	*	*	*	2286	*	*	729
       0	*	*	*	*	*	*	2471	0	0	

E 730  2286	*	*	1549	*	*	2112	*	*	*	*	*	*	*	2172	*	*	*	*	*	730
       0	*	*	*	*	*	*	2471	0	0	

N 731  *	*	2112	2296	*	*	*	*	*	*	*	824	*	*	*	*	*	*	*	*	731
       0	*	*	*	*	*	*	2471	0	0	

A 732  803	*	*	*	*	1228	*	*	*	*	*	*	*	*	*	*	*	*	*	*	732
       803	*	1228	*	*	*	*	2471	0	0	

E 733  *	*	*	754	*	*	*	*	*	*	*	*	1297	*	*	*	*	*	*	*	733
       0	*	*	*	*	0	*	1700	0	1566	

Q 734  *	*	*	2112	*	*	*	*	2172	*	2286	*	*	1549	*	*	*	*	*	*	734
       0	*	*	*	*	*	*	2471	0	0	

E 735  1228	*	*	803	*	*	*	*	*	*	*	*	*	*	*	*	*	*	*	*	735
       0	*	*	*	*	*	*	2471	0	0	

L 736  *	*	*	2286	*	2172	*	*	*	1549	*	*	*	*	*	2112	*	*	*	*	736
       0	*	*	*	*	*	*	2471	0	0	

L 737  *	*	*	2286	*	*	*	2296	*	758	*	*	*	*	*	*	*	*	*	*	737
       0	*	*	*	*	*	*	2471	0	0	

I 738  *	*	*	2296	*	*	*	824	*	*	*	*	*	*	2112	*	*	*	*	*	738
       0	*	*	*	*	*	*	2471	0	0	

E 739  2112	*	*	1549	*	*	*	2172	*	2286	*	*	*	*	*	*	*	*	*	*	739
       0	*	*	*	*	*	*	2471	0	0	

N 740  *	*	*	*	*	*	*	2286	2172	*	*	1549	*	*	*	*	*	*	2112	*	740
       0	*	*	*	*	*	*	2471	0	0	

I 741  *	*	2172	*	*	*	*	871	*	*	*	*	*	*	*	*	*	2112	*	*	741
       0	*	*	*	*	*	*	2471	0	0	

R 742  2112	*	*	*	*	*	*	*	*	*	*	2172	*	*	1549	2286	*	*	*	*	742
       0	*	*	*	*	*	*	2471	0	0	

Y 743  2112	*	*	*	*	*	*	*	2296	*	*	*	*	*	*	*	*	*	*	824	743
       331	*	2286	*	*	*	*	2471	0	0	

I 744  *	*	*	*	*	*	*	490	*	*	*	*	*	*	*	*	1795	*	*	*	744
       0	*	*	*	*	*	0	2138	0	1000	

W 745  *	*	*	*	*	*	*	*	*	*	*	*	*	*	1822	*	*	*	480	*	745
       0	*	*	*	*	0	*	2138	0	1000	

E 746  *	*	2296	824	*	*	2112	*	*	*	*	*	*	*	*	*	*	*	*	*	746
       0	*	*	*	*	*	*	2471	0	0	

L 747  *	*	*	2112	*	*	2172	*	*	1549	*	*	*	*	*	*	2286	*	*	*	747
       0	*	*	*	*	*	*	2471	0	0	

Q 748  *	*	*	*	*	*	*	*	2296	*	*	*	*	329	*	*	*	*	*	*	748
       0	*	*	*	*	*	*	2471	0	0	

R 749  *	*	*	2112	*	*	2296	*	*	*	*	*	*	*	824	*	*	*	*	*	749
       0	*	*	*	*	*	*	2471	0	0	

G 750  *	*	*	*	*	800	*	*	2172	*	*	2296	*	*	*	*	*	*	*	*	750
       0	*	*	*	*	*	*	2471	0	0	

T 751  *	*	*	2296	*	*	*	*	*	*	*	*	*	*	2112	*	824	*	*	*	751
       0	*	*	*	*	*	*	2471	0	0	

T 752  2286	*	*	*	2172	*	*	*	*	*	*	*	*	*	*	*	1549	2112	*	*	752
       0	*	*	*	*	*	*	2471	0	0	

C 753  2112	824	*	*	*	*	*	*	*	*	*	2296	*	*	*	*	*	*	*	*	753
       0	*	*	*	*	*	*	2471	0	0	

R 754  *	*	*	*	*	*	*	*	*	*	*	*	*	*	871	2112	*	2172	*	*	754
       0	*	*	*	*	*	*	2471	0	0	

G 755  *	*	*	2296	*	824	*	*	*	2112	*	*	*	*	*	*	*	*	*	*	755
       0	*	*	*	*	*	*	2471	0	0	

V 756  *	2296	*	*	*	*	*	*	*	2172	*	*	*	*	*	*	*	800	*	*	756
       0	*	*	*	*	*	*	2471	0	0	

S 757  2286	*	*	*	*	*	*	*	*	*	*	2172	*	*	*	803	*	*	*	*	757
       0	*	*	*	*	*	*	2471	0	0	

W 758  *	*	*	*	*	*	*	*	*	*	*	*	*	*	*	*	*	*	0	*	758
       0	*	*	*	*	*	*	2471	0	0	

K 759  *	*	2112	2286	*	*	*	*	1549	*	*	*	*	*	*	2172	*	*	*	*	759
       362	*	2172	*	*	*	*	2471	0	0	

R 760  *	*	*	*	*	*	*	*	*	*	*	*	*	1993	417	*	*	*	*	*	760
       454	*	1888	*	*	*	0	2079	0	1000	

F 761  *	*	*	*	0	*	*	*	*	*	*	*	*	*	*	*	*	*	*	*	761
       544	1670	*	0	*	0	*	1700	1000	1566	

M 762  *	*	*	*	2286	*	*	*	*	*	1549	*	*	*	*	*	2112	*	*	2172	762
       0	*	*	*	*	*	*	2471	0	0	

S 763  *	*	*	*	*	2296	*	*	*	*	*	*	*	*	*	800	2172	*	*	*	763
       0	*	*	*	*	*	*	2471	0	0	

L 764  2296	2172	*	*	*	*	*	*	*	800	*	*	*	*	*	*	*	*	*	*	764
       0	*	*	*	*	*	*	2471	0	0	

E 765  *	*	*	380	*	*	*	*	*	*	*	*	*	2112	*	*	*	*	*	*	765
       0	*	*	*	*	*	*	2471	0	0	

D 766  *	*	1549	2286	*	*	*	*	*	*	2172	*	*	2112	*	*	*	*	*	*	766
       0	*	*	*	*	*	*	2471	0	0	

L 767  2112	2296	*	*	*	*	*	*	*	824	*	*	*	*	*	*	*	*	*	*	767
       0	*	*	*	*	*	*	2471	0	0	

V 768  *	*	*	*	*	*	*	*	*	2172	*	*	*	2112	2286	*	*	1549	*	*	768
       0	*	*	*	*	*	*	2471	0	0	

S 769  2286	*	2112	2172	*	*	*	*	*	*	*	*	*	*	*	1549	*	*	*	*	769
       0	*	*	*	*	*	*	2471	0	0	

F 770  2286	*	*	*	1549	*	*	2172	*	2112	*	*	*	*	*	*	*	*	*	*	770
       0	*	*	*	*	*	*	2471	0	0	

V 771  *	*	*	*	2296	*	*	*	*	*	*	*	*	*	*	*	*	329	*	*	771
       0	*	*	*	*	*	*	2471	0	0	

Q 772  2286	*	2172	*	*	*	*	*	*	*	*	*	*	1549	*	2112	*	*	*	*	772
       0	*	*	*	*	*	*	2471	0	0	

C 773  *	0	*	*	*	*	*	*	*	*	*	*	*	*	*	*	*	*	*	*	773
       0	*	*	*	*	*	*	2471	0	0	

I 774  *	*	*	*	*	*	*	827	*	2112	*	*	*	*	*	*	*	2286	*	*	774
       0	*	*	*	*	*	*	2471	0	0	

G 775  *	*	*	*	*	800	*	*	*	*	*	2172	2296	*	*	*	*	*	*	*	775
       0	*	*	*	*	*	*	2471	0	0	

G 776  *	*	2172	*	*	800	*	*	*	*	*	*	*	*	2296	*	*	*	*	*	776
       0	*	*	*	*	*	*	2471	0	0	

P 777  *	*	*	*	*	*	*	*	*	*	2286	2172	803	*	*	*	*	*	*	*	777
       0	*	*	*	*	*	*	2471	0	0	

A 778  1549	2286	*	*	*	2172	*	*	*	*	*	*	*	*	*	*	*	2112	*	*	778
       0	*	*	*	*	*	*	2471	0	0	

L 779  *	*	*	*	*	*	*	2286	*	331	*	*	*	*	*	*	*	*	*	*	779
       0	*	*	*	*	*	*	2471	0	0	

A 780  824	*	*	*	*	*	*	2296	*	*	*	*	*	*	*	2112	*	*	*	*	780
       0	*	*	*	*	*	*	2471	0	0	

L 781  *	*	*	*	*	2112	*	*	*	1549	*	*	*	2172	*	2286	*	*	*	*	781
       0	*	*	*	*	*	*	2471	0	0	

I 782  *	*	*	*	*	*	*	827	*	2286	*	*	*	*	*	*	*	2112	*	*	782
       0	*	*	*	*	*	*	2471	0	0	

C 783  *	800	*	*	2172	*	*	*	*	2296	*	*	*	*	*	*	*	*	*	*	783
       0	*	*	*	*	*	*	2471	0	0	

R 784  *	*	*	*	*	*	*	*	*	2172	*	*	*	*	362	*	*	*	*	*	784
       0	*	*	*	*	*	*	2471	0	0	

H 785  2172	*	*	*	*	*	800	*	*	*	*	*	*	*	2296	*	*	*	*	*	785
       0	*	*	*	*	*	*	2471	0	0	

L 786  *	*	*	*	*	*	*	*	*	0	*	*	*	*	*	*	*	*	*	*	786
       0	*	*	*	*	*	*	2471	0	0	

A 787  362	*	*	*	*	*	*	*	*	*	*	*	*	*	*	*	2172	*	*	*	787
       0	*	*	*	*	*	*	2471	0	0	

Q 788  2112	*	*	2296	*	*	*	*	*	*	*	*	*	824	*	*	*	*	*	*	788
       0	*	*	*	*	*	*	2471	0	0	

D 789  *	*	329	*	*	*	*	*	*	*	*	2296	*	*	*	*	*	*	*	*	789
       0	*	*	*	*	*	*	2471	0	0	

Y 790  *	*	*	*	2112	*	*	*	*	*	*	*	*	*	*	*	*	*	*	380	790
       0	*	*	*	*	*	*	2471	0	0	

R 791  *	*	*	*	*	*	*	*	2172	*	*	*	*	*	362	*	*	*	*	*	791
       0	*	*	*	*	*	*	2471	0	0	

N 792  *	*	*	*	*	*	2112	*	*	*	*	827	*	*	*	2286	*	*	*	*	792
       0	*	*	*	*	*	*	2471	0	0	

S 793  *	2112	*	*	*	*	*	*	*	*	*	*	*	*	*	827	*	*	2286	*	793
       0	*	*	*	*	*	*	2471	0	0	

R 794  *	2286	*	*	*	*	*	*	*	*	*	*	*	*	803	2172	*	*	*	*	794
       0	*	*	*	*	*	*	2471	0	0	

S 795  *	*	*	*	*	2112	*	*	*	*	*	*	*	*	*	380	*	*	*	*	795
       0	*	*	*	*	*	*	2471	0	0	

G 796  *	*	*	*	*	0	*	*	*	*	*	*	*	*	*	*	*	*	*	*	796
       0	*	*	*	*	*	*	2471	0	0	

F 797  *	*	*	*	1549	*	*	2172	*	2112	2286	*	*	*	*	*	*	*	*	*	797
       0	*	*	*	*	*	*	2471	0	0	

P 798  *	*	*	*	*	*	*	*	*	*	*	*	0	*	*	*	*	*	*	*	798
       0	*	*	*	*	*	*	2471	0	0	

D 799  *	*	0	*	*	*	*	*	*	*	*	*	*	*	*	*	*	*	*	*	799
       0	*	*	*	*	*	*	2471	0	0	

L 800  *	*	*	*	*	*	*	*	*	0	*	*	*	*	*	*	*	*	*	*	800
       0	*	*	*	*	*	*	2471	0	0	

T 801  *	2172	*	*	*	*	*	*	*	2286	*	*	*	*	*	*	1549	2112	*	*	801
       0	*	*	*	*	*	*	2471	0	0	

L 802  *	*	*	*	*	*	*	*	*	827	*	*	*	*	*	*	*	1196	*	*	802
       0	*	*	*	*	*	*	2471	0	0	

W 803  *	*	*	*	*	*	*	*	*	*	*	*	*	*	*	*	*	*	0	*	803
       331	2286	*	2000	415	*	*	2471	1000	0	

N 804  *	*	*	*	*	*	*	*	*	*	*	0	*	*	*	*	*	*	*	*	804
       0	*	*	*	*	*	*	2471	0	0	

P 805  *	*	*	*	*	2286	*	*	*	*	*	*	827	*	*	2112	*	*	*	*	805
       0	*	*	*	*	*	*	2471	0	0	

E 806  *	*	*	1549	*	*	*	*	*	*	*	*	*	2112	*	2172	*	*	*	2286	806
       0	*	*	*	*	*	*	2471	0	0	

T 807  *	*	*	2286	*	*	*	*	2172	*	*	*	*	*	*	2112	1549	*	*	*	807
       0	*	*	*	*	*	*	2471	0	0	

K 808  *	*	*	*	*	2286	*	*	827	*	*	*	*	*	2112	*	*	*	*	*	808
       0	*	*	*	*	*	*	2471	0	0	

R 809  *	*	*	2286	*	*	2112	*	2172	*	*	*	*	*	1549	*	*	*	*	*	809
       0	*	*	*	*	*	*	2471	0	0	

F 810  2286	*	*	*	758	*	*	*	*	*	*	*	*	*	*	*	*	2296	*	*	810
       0	*	*	*	*	*	*	2471	0	0	

K 811  2296	*	*	*	*	*	*	*	800	*	2172	*	*	*	*	*	*	*	*	*	811
       0	*	*	*	*	*	*	2471	0	0	

L 812  *	*	*	*	2172	*	*	*	*	800	*	*	*	*	*	*	*	2296	*	*	812
       0	*	*	*	*	*	*	2471	0	0	

V 813  *	*	*	*	*	*	*	*	*	*	*	*	*	*	*	2172	*	362	*	*	813
       0	*	*	*	*	*	*	2471	0	0	

E 814  *	*	*	0	*	*	*	*	*	*	*	*	*	*	*	*	*	*	*	*	814
       0	*	*	*	*	*	*	2471	0	0	

V 815  *	*	*	*	*	*	*	*	*	*	*	*	*	*	*	*	*	0	*	*	815
       0	*	*	*	*	*	*	2471	0	0	

K 816  *	*	*	*	*	*	*	*	0	*	*	*	*	*	*	*	*	*	*	*	816
       0	*	*	*	*	*	*	2471	0	0	

G 817  *	*	*	*	*	803	*	*	*	*	*	*	*	*	*	1228	*	*	*	*	817
       0	*	*	*	*	*	*	2471	0	0	

P 818  *	*	2172	2286	*	*	*	*	*	*	*	*	803	*	*	*	*	*	*	*	818
       0	*	*	*	*	*	*	2471	0	0	

N 819  *	*	*	*	*	2296	*	*	2286	*	*	758	*	*	*	*	*	*	*	*	819
       0	*	*	*	*	*	*	2471	0	0	

D 820  *	*	0	*	*	*	*	*	*	*	*	*	*	*	*	*	*	*	*	*	820
       0	*	*	*	*	*	*	2471	0	0	

R 821  *	*	*	*	*	*	*	*	*	*	*	*	*	*	0	*	*	*	*	*	821
       0	*	*	*	*	*	*	2471	0	0	

L 822  *	*	*	*	*	*	*	*	*	0	*	*	*	*	*	*	*	*	*	*	822
       0	*	*	*	*	*	*	2471	0	0	

S 823  *	*	*	*	*	*	*	*	*	*	*	*	*	*	*	0	*	*	*	*	823
       0	*	*	*	*	*	*	2471	0	0	

E 824  *	*	*	824	*	*	2112	*	*	*	*	*	*	*	*	*	2296	*	*	*	824
       0	*	*	*	*	*	*	2471	0	0	

K 825  2172	*	*	*	*	*	*	*	803	*	*	*	*	2286	*	*	*	*	*	*	825
       0	*	*	*	*	*	*	2471	0	0	

Q 826  *	*	*	*	*	*	*	*	*	*	*	*	*	0	*	*	*	*	*	*	826
       0	*	*	*	*	*	*	2471	0	0	

R 827  *	*	*	*	*	*	*	*	2172	*	2112	*	*	*	871	*	*	*	*	*	827
       0	*	*	*	*	*	*	2471	0	0	

L 828  2286	*	*	*	2172	*	*	2112	*	1549	*	*	*	*	*	*	*	*	*	*	828
       0	*	*	*	*	*	*	2471	0	0	

W 829  *	*	*	*	*	*	*	*	*	*	*	*	*	*	*	*	*	*	0	*	829
       0	*	*	*	*	*	*	2471	0	0	

L 830  *	*	*	*	*	*	*	2172	*	362	*	*	*	*	*	*	*	*	*	*	830
       0	*	*	*	*	*	*	2471	0	0	

A 831  803	*	*	*	*	*	*	*	*	2286	*	*	*	*	*	2172	*	*	*	*	831
       0	*	*	*	*	*	*	2471	0	0	

L 832  *	*	*	2112	*	*	*	2296	*	824	*	*	*	*	*	*	*	*	*	*	832
       0	*	*	*	*	*	*	2471	0	0	

L 833  *	*	*	*	2296	*	*	*	*	329	*	*	*	*	*	*	*	*	*	*	833
       0	*	*	*	*	*	*	2471	0	0	

A 834  1549	*	*	*	*	*	*	2172	*	*	2286	*	*	2112	*	*	*	*	*	*	834
       0	*	*	*	*	*	*	2471	0	0	

D 835  *	*	871	*	*	*	*	*	2112	*	*	*	*	*	*	2172	*	*	*	*	835
       0	*	*	*	*	*	*	2471	0	0	

S 836  *	*	*	*	*	*	*	*	*	2112	*	*	*	*	*	380	*	*	*	*	836
       0	*	*	*	*	*	*	2471	0	0	

G 837  *	*	*	2172	*	362	*	*	*	*	*	*	*	*	*	*	*	*	*	*	837
       0	*	*	*	*	*	*	2471	0	0	

I 838  2112	*	*	*	2286	*	*	1549	*	*	*	*	*	*	*	*	*	2172	*	*	838
       0	*	*	*	*	*	*	2471	0	0	

R 839  *	*	2172	2112	*	*	*	*	*	*	*	2286	*	*	1549	*	*	*	*	*	839
       0	*	*	*	*	*	*	2471	0	0	

V 840  2296	*	*	*	*	*	*	*	*	*	*	*	*	*	*	*	*	329	*	*	840
       0	*	*	*	*	*	*	2471	0	0	

E 841  *	*	*	0	*	*	*	*	*	*	*	*	*	*	*	*	*	*	*	*	841
       0	*	*	*	*	*	*	2471	0	0	

V 842  *	*	*	*	*	*	*	2286	*	*	*	*	*	*	*	*	*	331	*	*	842
       0	*	*	*	*	*	*	2471	0	0	

C 843  *	0	*	*	*	*	*	*	*	*	*	*	*	*	*	*	*	*	*	*	843
       0	*	*	*	*	*	*	2471	0	0	

H 844  *	*	*	*	*	*	331	*	2286	*	*	*	*	*	*	*	*	*	*	*	844
       0	*	*	*	*	*	*	2471	0	0	

V 845  *	*	*	*	*	*	*	*	*	*	*	*	*	*	*	*	*	0	*	*	845
       0	*	*	*	*	*	*	2471	0	0	

A 846  1549	*	*	*	*	*	*	*	*	*	*	*	*	*	2286	2172	*	2112	*	*	846
       0	*	*	*	*	*	*	2471	0	0	

A 847  803	*	*	*	*	*	*	*	*	*	2172	*	2286	*	*	*	*	*	*	*	847
       0	*	*	*	*	*	*	2471	0	0	

Q 848  2286	*	*	*	*	*	2172	*	*	*	*	*	*	1549	*	*	*	2112	*	*	848
       0	*	*	*	*	*	*	2471	0	0	

N 849  *	*	*	*	*	2112	*	*	2172	*	*	1549	*	*	*	2286	*	*	*	*	849
       0	*	*	*	*	*	*	2471	0	0	

S 850  2112	*	*	*	*	*	*	*	2172	2286	*	*	*	*	*	1549	*	*	*	*	850
       0	*	*	*	*	*	*	2471	0	0	

K 851  *	*	*	*	*	*	*	2286	758	*	*	*	*	*	2296	*	*	*	*	*	851
       0	*	*	*	*	*	*	2471	0	0	

L 852  *	*	*	*	*	*	*	*	1888	1186	*	*	*	*	*	1783	*	*	*	*	852
       0	*	*	*	*	*	*	2079	0	0	

L 853  *	*	*	*	*	*	*	*	*	1186	*	*	*	1783	*	*	1888	*	*	*	853
       0	*	*	*	*	*	*	2079	0	0	

V 854  *	*	*	*	*	*	*	*	*	*	*	*	*	*	*	1297	*	754	*	*	854
       0	*	*	0	*	*	*	1700	0	0	

//
