# Supplementary material for: The PD-(D/E)XK superfamily revisited: identification of new members among proteins involved in DNA metabolism and functional predictions for domains of (hitherto) unknown function
Source: BMC Bioinformatics. 2005 Jul 12;6:172. doi: 10.1186/1471-2105-6-172 (PMC1189080; doi:10.1186/1471-2105-6-172)
Supplement: Additional File 1 — An archive file in the zip format, which includes Hidden Markov Models of sequence & secondary structure profiles of PD-(D/E)XK nuclease families analyzed in this article (those known used as queries and newly identified ones). HMMs are in the format of the HHsearch program. The same data are available for download from the authors' FTP server: [file 1471-2105-6-172-S1.zip › hhsearch_pdexk_profiles/results/novel/COG3372.hhm]

NAME  COG3372 Uncharacterized conserved protein [Function unknown]
FAM   
FILE  COG3372
COM   /cluster/usr/soeding/hh/hhmake -i /cluster/databases/hhpred/new_dbs/cdd_21Feb05/COG3372.a3m 
DATE  Tue Feb 22 21:26:59 2005
LENG  396 match states, 396 columns in multiple alignment
FILT  11 out of 13 sequences passed filter (max seq id>=90%, coverage>=0%, min seq id with query=0%, Ndiff=0%)
NEFF  3.6 
SEQ
>ss_pred
CCCHHHHHHHHCCCEEEEEECCCCCHHHHHHHHHHHHHHHHHHHHHHHHHHHHHHCCCCCCHHHHHHHHHHHHHEEEECCCCCHHHHHHHHHHCCCCCCH
HHHHHHHHHHHHHHCCCHHHHHHHHHHHCCCCCEEECCCCCCHHHHHHHHCHHHHHHHHCCEEEEEEEEECCCHHHHHHHHHCCCEEEEECCCCEEEEEE
ECCHHHHHCCHHHHHHHHHHHHHHHCCCCCEEEEEEEECCCEEEEEECCCCCCCCCCCCCCCCCCCCCCCCHHHHHHHHHHHCCCCEEEECCEEECCCCE
EECCCEEECCCCCEEEEEECCCCCHHHHHHHHHHHHHCCCCEEEEECCHHHHHHHHCCCCCCCEEEEECCCCCHHHHHHHHHHHHHHCCCCCCCCC
>ss_conf
9716888752148868985267000689999999999986478999999999863111121257889988633104303788878999999851799975
7899999999997589989999999852030112300799888899876068999998503168999970650899999974150578707997489998
7603774052589899999978875489827999997378279998237865556677753235786430025678999974367169984506348980
552410211799479998425330688888999987548972776403355343540579863068743889888999998875442367654449
>Cons-COG3372
MlpxeLlxxrxxxgxIxPxxxxxxxxxlAxevIxxFksxxGktxgeLxexlxxlexxxxxKxVRGlAxilerxcxfexxsxxdpxxxRxxlFexgxaxsx
eerxxvlxxaAxxfsvsxeeiexalyaDleeekxLxxxpxitPexLlxrYNLsllQtllfxAxxlxvxvxxxxkxxxrxIKxlGLMyxxxxxxxxlxixi
dGPxSlfxxtxrYGxslAkliPxLxxxxxWxixAeixxxxrxYxxelxsxxxxxlpxxxxxexxxxxdsxxerxFaxkxxxxixxxxvxrEpxxxxxxxx
vxiPDFxixxxxxxvyvEIvGfWtxeYlxkKxeklxxaxxxxlllxxxexxxxxxxxxxxxxxxIlxxkdkipxsxVxkxxxxxxxxxxxxxxxxx
>COG3372 Uncharacterized conserved protein [Function unknown]
MLPAELLRARRSDGRIRPLFADPEDLDLAEEVIETFKSSLGKTYGELEEDLRDLEYAAKDKLVRGLAKILERECEFEVVSALDPREVRRFLFERGPALSE
EERQRVLQEAADHFSVSPEEIEDALYADLEEEKILVEFPDITPEWLLRRYNLSLLQTLLFKAVRLTVSVSDNWKEIIRAIKRLGLMYEAEGNEGDLEIEI
DGPASLFKMTERYGTSLAKLIPALLRAKKWSIHAEIVIGERIYRFELDSSISYLLPEGSHYEEIPEFDSSLEREFAPKWKRAITGWDVEREPDILKVGKR
VYIPDFKIRHGDIKVYVEIVGFWTPEYLEKKLEKLRKAKAPLLLLANSENLEEAADRLYPAKDVILWFKDKIPLSDVEKVLKKYKWNSIVPEIVKS
>gi|20091235 (NC_003552) conserved hypothetical protein [Methanosarcina acetivorans str. C2A] [Methanosarcina acetivorans C2A]
MLTSDLLVTRISKGKIKPEYASfdSENLELAELLIETFEQHVGKTYGDLLAELEGYEEMNY-RFIRGLSQLLGRRAVVETSSAVDPSRAREAVFEACggM
ALSPVERKEALQKAAEKLSISVPELEKSLWADLEENQFLKEFNPLSPAELLRQYNISLTQTLLFRAVDLDIWITGDFQKVLWKILRSGLMYSLEDAEEEt
gekeeakelkaVHLHLEGPASLFRMSERYGNSFAKLFPTLLRTKGWSLKAGILHKgfqgKRILEFTLDSSKAAFKPSseavrysealysGLKLEETRERY
KTGKKsgivgegeiGFAEEEAEIreiaaeeasydstleqafgslsLGSWKAKREPTILKAGKHAFVPDFSLQRNSLKVYLEIVGFWTPEYLEKKVEKLKE
VKEPLILLIDR-KLKCSEKDFP-AQEVIFFDK-KIPANEVMKVLRKYEEKKLREEKSIL
>gi|11497969 (NC_000917) hypothetical protein [Archaeoglobus fulgidus]
MLPKELLDVRRAKGRIFPKFADERDYELAEKVIEIFKKGLGKKYGNLMKQARKLENAKNFKKVRGFIRVLEnhcieKSCAFDVDSELEPRKVRMLLFEHG
FVTSKKERDRVLEYVARYFSTTPETVERAMYADREEELILTKFRPLTPDNLIKLYNLSLLQTTLFNALRLTFWASDRHKEIFRSIKRLGLMYELYEDSGR
LMVEVTGAATLLKMTRKYGVSFAKLIPWILRAKNWFIRAEISDFDRLYIMEIDDRIRDLFP---DVEERLSYDSTLEEEFARKMQ--MLGYEVEREPDVV
KAGKYAFIPDFAVNLGDKKVYIEIAGFWTDEYLRKKAEKIKSSSIPLILIARE-DFGDGGANV---KDVILFSR-KIPYGEVIKALKRYKPEKKVEGDVV
E
>gi|18313349 (NC_003364) conserved hypothetical protein [Pyrobaculum aerophilum]
MIPIDYLRASRKGREVRPRYLN--DDKIASEVINMAKS--AKTLGEFRNAVELISSDKK--LVRGLAHVLEQLIEIEKIDSKLVTRTRLEVFKAAsalgY
PLTEEERERVFQTVAARLKMGVNEVKALFLKAYEENRLIVKAPDIQPKQLVEMYNLALIQALLFKSLYVKALlpnAPALLKGLIRAVKGLGLMYIVEING
GQLEFRFDGPVSALRQTERYGTRLAKLVPYITSAEKWEIEAQVKLGERIYVFKESGRTAPPLPK--TPPHAEQFDSLVEQEFYKQVS---KICHVEREPE
ALVVDGRVYIPDFKIGDLY----VEIVGFWTPDYLKRKYEKITKVGKPLLVLVS---EELAMATWKQLMPNVVVFKDRPRLSDVFKYIKPYCVNHR----
---
>gi|14590363 (NC_000961) hypothetical protein [Pyrococcus horikoshii]
MLPRELLDARRSRGRIYLNFASDEHLKLAKAVLIAFKSSIGQSYAELQEKLRHLETASNYKKVRGFAKIIERECKFSMATNLDPWEVRKFLFERGYVTSE
FDRIKVLREAAEHFGASIEEIERAIFADREEEKILEEVPEINPEELIKRYNLSLLQTLMFEAVRLTFKVSSNYKEILRGVKKLGLMYEVIDEG----IEV
TGPASLLKLTRKYGTSIAKLIPGIVKAEEWWMRAEVVEDKRIYIFELSSEESVMLP---KIMERIEYSSSLEREFASKIKR-ILGVDVIYEPEIIKVGNY
AYIPDFLIKKGNKKVYVEIVGFWTRDYLKRKLEKISKAKIQMLLIVNDELFAEKASRFS-GKEVLLMKKGKIPYKDVIMKIKEMLKS---------
>gi|15897402 (NC_002754) Conserved hypothetical protein [Sulfolobus solfataricus]
MLTSDLARFKIENQRIIPLFATDSDIDVAKEVIDMFK--IGAKVGDILEDLKYLSKIYDYKLVKGLGKIYLRYCIVESATKIDYIELRRQLFSRGPVLEE
NDKERVLKEVGDLFHVDPI---KAMYEDLDVEKKIVELPKFSPEDLLKIYNLSLLQTIIFNAYKVTVSVSDGWKEIARRIKMLGLMYLAYENP--LRIEI
FGPLSLVKMTEKYGRNLAALVPFLVSKNKWTIIADIVLGknkRRTYRLELSSGYSKLFKYINDEEMEKRFDSSIEEKFYEEFRRVIRDWNIVREPEPIVI
EKRLYFPDFVLSKGNIKVYVEIMGFWTKEYVNSKIEKLRNFKYPILVLLNEElsyeNYIPDTLNVIKFKKKIDIGKLysalrgfqanvneDIDLSDVNDD
IILIKELSAKYNVNEK
>gi|13541403 (NC_002689) Uncharacterized conserved protein [Thermoplasma volcanium]
MFPLELLVAKKTeNGSIRPIVIPPDSKWPAENVIDTFRSSIGLKRRELYERIKDIEYQAKNpKTVRSMALLLERISKFRDSFQVPSSEVRRFLFSLGPAV
RPEERHTLVEMAAKHFSVGKQEIEDALYGDIEPEQRLISVPDITPDWLVRNYNLEQIETLIYKAKSMVVKKLSNWLPFIDAIKELGLMFEALNEEG-LTV
IIDGPNSIFGGMDRYGSALAQAFSLLAGSSSWSISATVSIGGKDYSVQLDQSLNYYLPEkreGMLDKTYPEPINIDGRLYFPSSVMDIDGKKVYVDIVRN
DDINRILKRDSKIRASGynwITVYIGPSKNWSNyplRFRSKIDWSLVQAYARKTLPKETKadYVMAALSKLYPDIDAIIDFLDsnGLPLSIVEKYGYKVS
WNGIVPSIEKS
>gi|16082051 (NC_002578) conserved hypothetical protein [Thermoplasma acidophilum]
MFPAELMVVRKAqDGTIRPLMIAPDHVDIAEKVIEIYRSSAGRTRKEISKDIVTIEYGIKNpKIVRGLALIMDRMSTFRNRSRVDSKQLRGFLFQMGPAV
SPEERQEKIALAAEHFSVSPQDIEEAIYGDMDSENVLDQCPSITPEHLNRRYNLEQLTTLMYRSKFIEVSGINNWYRFISLIKRQGLVFEAQGNPL-MSV
RIDGPNSVFNNMERYGSSMARVVERLTAFPGWKLHAEVEIKDRVYSVDLDSSISYYLPEtdIEEEEAIPDPVVIGTRVFFPTRIINVHGQDVYVDIVYHM
SPEAIKRRDEMIRSSGikwITAVVGECKKFQGvlCFRNRVDWDAIIAKASEEYPATTDALREEIDRLYPNTEAILDLLDsrSIPLSHLEKIGYRIKWNGI
LPEIVRS
>gi|16120081 (NC_002608) Vng6129c [Halobacterium sp. NRC-1]
MLTADLARSRTRDGTVTPLFIDtdePQYRETAAELIQLFEDHLGESKGELEETIDELTIADTDyKLIQGLAKLLKDECEFETVAAADPREIRQQLFEKAn
esypivrqpTLGEDAHWLDVYTAVADRLGISLEQCHQGMYADLEDNKQLVQFGdrvaddydrgdvsvattrltgdseqtyaedTITVEWLLTRYNLALAQ
AVLYDATQMRIRVWDHFGTAFSYVKLFGLMHRIYPIDTDgnrvsttdaadgYEAVLDGPASLFSQSRKYGIRLSNFLPALPLCDRWEMHAEILNDEDSQR
GETLSFGLDHTEGlSSHYTAQSDFDSDVERTLAQKWNRANTDWDLVREDDVLDLGAEVMIPDFALEHPDgRRAILEIVGFWTPEYLEKKLAKLRDADVDH
LLVAVSERLDCSADDFEGASDRLLWFKSGIHVYDVVEVAEDHAIRSMPQ-----
>gi|17230442 (NC_003272) hypothetical protein [Nostoc sp. PCC 7120]
MLPTELLSHRLNGEEIIPKRLKidQKTIDLTNELISCFQAAQGKTQGFLENQLLDLEGDATDyRVKRGLAYIIKsNFCTFEVVSPLEPPMLRERVFSLAa
kSAPSRESTQLTLSKIADELTQELErevlseQVRDGLYADLSENKILTNFDVPTPVDILNRYNLSQVQGIFYKASKLILNahrnVPGEYKLLFRYLKLFQ
LMAYIEGDADHgFTITVDGPTSLFNSSTRYGLAIAKLIPALLHVTKWSLAATLQTR-DVYTDTWKTGRFTLNSEcglVSHYSKGKPYDSMLEASFADKWD
ALKTAWVLEREVDLIPIPGSVMIPDFRLVHPDgREFLLEIVGYWRPEYLQKKFSQVRRSGCDNLILAISErlNLEKAGVKLDNVPAKIIWFKDKLLPKSV
LAVLD--------------
#
NULL   3706	5728	4211	4064	4839	3729	4763	4308	4069	3323	5509	4640	4464	4938	4285	4423	3815	3783	6325	4665	
AVER   3969	7711	4073	3370	4583	4413	6367	3712	3591	3131	5616	5088	4587	5416	3925	3993	4735	3893	6244	4665	
HMM    A	C	D	E	F	G	H	I	K	L	M	N	P	Q	R	S	T	V	W	Y	
       M->M	M->I	M->D	I->M	I->I	D->M	D->D	Neff	Neff_I	Neff_D
       0	*	*	0	*	0	*	99999	99999	99999	
M 1    *	*	*	*	*	*	*	*	*	*	0	*	*	*	*	*	*	*	*	*	1
       0	*	*	*	*	*	*	3625	0	0	

L 2    *	*	*	*	2172	*	*	3244	*	572	*	*	*	*	*	*	*	*	*	*	2
       0	*	*	*	*	*	*	3625	0	0	

P 3    *	*	*	*	*	*	*	*	*	*	*	*	524	*	*	*	1714	*	*	*	3
       0	*	*	*	*	*	*	3625	0	0	

A 4    1920	*	*	*	*	*	*	3244	2774	3178	*	*	*	*	3942	2346	3161	*	*	*	4
       0	*	*	*	*	*	*	3625	0	0	

E 5    *	*	1285	762	*	*	*	*	*	*	*	*	*	*	*	*	*	*	*	*	5
       0	*	*	*	*	*	*	3625	0	0	

L 6    *	*	*	*	*	*	*	*	*	161	*	*	*	*	*	*	*	*	*	3244	6
       0	*	*	*	*	*	*	3625	0	0	

L 7    2296	*	*	*	*	*	*	*	*	546	3165	*	*	*	*	*	*	*	*	*	7
       0	*	*	*	*	*	*	3625	0	0	

R 8    *	*	2243	*	*	*	*	*	*	*	*	*	*	*	1498	3161	*	1630	*	*	8
       0	*	*	*	*	*	*	3625	0	0	

A 9    1353	*	*	*	3386	*	3161	*	*	*	*	*	*	*	*	3211	3306	2380	*	*	9
       0	*	*	*	*	*	*	3625	0	0	

R 10   *	*	*	*	*	*	*	*	1880	*	*	*	*	*	683	3244	*	*	*	*	10
       0	*	*	*	*	*	*	3625	0	0	

R 11   *	*	*	*	*	*	*	2346	2172	3161	*	*	*	*	1468	*	3211	*	*	*	11
       0	*	*	*	*	*	*	3625	0	0	

S 12   2380	*	*	3386	*	*	*	*	3244	*	*	3161	*	*	3211	1855	3178	*	*	*	12
       362	2172	*	0	*	*	*	3625	1461	0	

D 13   *	*	1920	*	*	2202	*	*	2460	*	*	2279	*	*	2937	*	*	*	*	*	13
       0	*	*	*	*	*	*	3625	0	0	

G 14   *	*	*	3161	*	541	*	*	*	*	*	*	*	3386	3244	*	*	*	*	*	14
       0	*	*	*	*	*	*	3625	0	0	

R 15   *	*	*	2202	*	*	*	*	2585	*	*	*	*	*	1805	3178	2188	*	*	*	15
       0	*	*	*	*	*	*	3625	0	0	

I 16   *	*	*	*	*	*	*	346	*	*	*	*	*	*	*	*	*	2228	*	*	16
       0	*	*	*	*	*	*	3625	0	0	

R 17   *	*	*	*	3632	*	*	2270	3306	*	*	*	*	3932	1426	*	3211	*	*	3942	17
       0	*	*	*	*	*	*	3625	0	0	

P 18   *	*	*	*	*	*	*	*	*	2937	*	*	202	*	*	*	*	*	*	*	18
       0	*	*	*	*	*	*	3625	0	0	

L 19   *	*	*	3306	*	*	*	3178	2378	1474	*	2937	*	*	3244	*	*	*	*	*	19
       0	*	*	*	*	*	*	3625	0	0	

F 20   *	*	*	*	1121	*	*	*	*	*	3165	*	*	*	3161	*	*	3178	*	2275	20
       0	*	*	*	*	*	*	3625	0	0	

A 21   1143	*	*	*	*	*	*	1600	*	2202	*	*	*	*	*	*	*	*	*	*	21
       0	*	*	*	*	*	*	3625	0	0	

D 22   3165	*	2099	*	*	*	*	*	3161	*	*	2548	3178	*	*	2589	3386	*	*	*	22
       802	1640	3244	1224	806	*	*	3625	2078	0	

P 23   *	*	2449	2608	*	*	*	*	*	*	*	*	1266	3005	*	3150	*	*	*	*	23
       0	*	*	*	*	*	0	3422	0	1000	

E 24   *	*	2040	1679	*	*	*	*	3005	*	*	*	*	3052	3470	3196	*	*	*	*	24
       0	*	*	*	*	0	*	3422	0	1000	

D 25   *	*	1614	*	*	*	2046	*	*	*	*	3306	*	*	*	3178	3161	*	*	3211	25
       0	*	*	*	*	*	*	3625	0	0	

L 26   *	*	3244	*	*	*	*	2270	3178	1855	*	*	*	*	3211	*	*	3165	*	3632	26
       0	*	*	*	*	*	*	3625	0	0	

D 27   *	*	1459	1787	*	*	*	*	2551	*	*	*	*	*	3932	*	*	*	3178	*	27
       0	*	*	*	*	*	*	3625	0	0	

L 28   *	*	*	*	*	*	*	2204	*	1093	*	*	3178	*	*	*	3211	3386	*	*	28
       0	*	*	*	*	*	*	3625	0	0	

A 29   171	*	*	*	*	*	*	*	*	*	*	*	*	*	*	*	3161	*	*	*	29
       0	*	*	*	*	*	*	3625	0	0	

E 30   3211	*	*	1157	*	*	*	*	2144	*	*	3161	*	*	*	3244	*	*	*	*	30
       0	*	*	*	*	*	*	3625	0	0	

E 31   2937	*	*	1103	*	*	*	*	2380	3306	*	3178	*	*	*	*	*	*	*	*	31
       0	*	*	*	*	*	*	3625	0	0	

V 32   *	*	*	*	*	*	*	*	*	1640	*	*	*	*	*	*	*	558	*	*	32
       0	*	*	*	*	*	*	3625	0	0	

I 33   *	*	*	*	*	*	*	97	*	3942	*	*	*	*	*	*	*	*	*	*	33
       0	*	*	*	*	*	*	3625	0	0	

E 34   *	*	2279	1565	*	*	*	2937	*	*	*	3244	*	3211	*	3161	*	*	*	*	34
       0	*	*	*	*	*	*	3625	0	0	

T 35   2937	3161	*	*	*	*	*	2380	*	3211	2314	*	*	*	*	*	1964	*	*	*	35
       0	*	*	*	*	*	*	3625	0	0	

F 36   3244	*	*	*	353	*	*	*	*	*	*	*	*	*	*	*	*	*	*	3165	36
       0	*	*	*	*	*	*	3625	0	0	

K 37   *	*	*	2258	*	*	*	*	1129	*	*	*	*	3161	2172	*	*	*	*	*	37
       145	*	3386	*	*	*	*	3625	0	0	

S 38   3030	*	3073	*	*	*	*	*	3474	*	*	*	*	3162	*	844	*	*	*	*	38
       181	*	3087	*	*	*	0	3475	0	1000	

S 39   2853	*	*	*	*	3293	1937	*	*	*	*	*	*	*	*	1004	*	*	*	*	39
       0	*	*	*	*	1078	926	3244	0	1584	

L 40   3038	*	*	*	*	*	*	1715	*	1571	*	*	*	3005	*	*	*	3150	*	*	40
       0	*	*	*	*	0	*	3422	0	1000	

G 41   3244	*	*	*	*	161	*	*	*	*	*	*	*	*	*	*	*	*	*	*	41
       0	*	*	*	*	*	*	3625	0	0	

K 42   3386	*	*	3211	*	*	*	*	1172	3178	*	*	*	2937	3165	*	*	*	*	*	42
       0	*	*	*	*	*	*	3625	0	0	

T 43   *	*	*	*	*	*	*	*	1802	*	*	*	*	*	3932	2531	1075	*	*	*	43
       0	*	*	*	*	*	*	3625	0	0	

Y 44   *	*	*	*	*	*	*	*	3211	3244	*	*	*	3161	2172	*	*	3386	*	1485	44
       0	*	*	*	*	*	*	3625	0	0	

G 45   3942	*	*	*	*	627	*	*	3165	*	*	*	*	*	3178	3932	*	*	*	*	45
       0	*	*	*	*	*	*	3625	0	0	

E 46   *	*	2346	711	3161	*	*	*	*	*	*	3632	*	*	*	*	*	*	*	*	46
       0	*	*	*	*	*	*	3625	0	0	

L 47   *	*	*	*	3244	*	*	2271	*	541	*	*	*	*	*	*	*	*	*	*	47
       0	*	*	*	*	*	*	3625	0	0	

E 48   *	*	*	1918	*	*	*	*	*	2346	3632	*	*	2937	3244	3165	*	*	*	3178	48
       0	*	*	*	*	*	*	3625	0	0	

E 49   3306	*	*	1031	*	*	*	*	2380	*	*	2202	*	*	*	*	*	*	*	*	49
       0	*	*	*	*	*	*	3625	0	0	

D 50   3244	*	1989	3306	*	*	*	*	2937	*	*	*	*	2378	3178	*	3211	*	*	*	50
       0	*	*	*	*	*	*	3625	0	0	

L 51   3632	*	*	*	*	*	*	1600	*	1047	*	*	*	*	*	*	*	3244	*	*	51
       0	*	*	*	*	*	*	3625	0	0	

R 52   *	*	3211	2275	*	*	*	*	2279	3161	*	*	*	*	1966	*	*	3165	*	*	52
       0	*	*	*	*	*	*	3625	0	0	

D 53   *	*	1905	3211	*	3306	2937	*	3632	3244	*	*	*	*	*	*	3165	*	*	3386	53
       0	*	*	*	*	*	*	3625	0	0	

L 54   *	*	*	*	*	*	*	1611	*	807	*	*	*	*	*	*	*	*	*	3306	54
       0	*	*	*	*	*	*	3625	0	0	

E 55   *	*	*	534	*	*	*	*	*	*	*	*	*	*	*	2314	3211	*	*	*	55
       0	*	*	*	*	*	*	3625	0	0	

Y 56   *	*	*	3306	*	3161	*	3211	3386	*	*	3632	*	*	*	3244	2937	*	*	1906	56
       0	*	*	*	*	*	*	3625	0	0	

A 57   1458	*	2202	*	*	3165	*	3386	*	*	3306	*	*	3178	*	*	*	*	*	*	57
       0	*	*	*	*	*	*	3625	0	0	

A 58   1905	*	3211	*	*	*	*	3165	2425	*	*	3306	*	*	*	2937	*	*	*	3386	58
       0	*	*	*	*	*	*	3625	0	0	

K 59   *	*	3386	*	*	*	*	*	1426	*	*	2243	*	*	*	*	2186	*	*	3306	59
       334	*	2275	*	*	*	*	3625	0	0	

D 60   *	*	1558	*	3267	*	*	*	*	*	*	1899	*	*	*	*	*	*	*	1795	60
       1141	872	*	0	*	1051	951	3232	2578	1635	

K 61   *	*	*	*	*	*	*	*	391	*	*	*	*	*	2076	*	*	*	*	*	61
       0	*	*	*	*	0	*	3422	0	1000	

L 62   *	*	*	*	3306	*	*	3165	2243	1498	*	*	*	*	*	*	3178	3161	*	*	62
       0	*	*	*	*	*	*	3625	0	0	

V 63   *	*	*	*	*	*	*	2258	3161	*	*	*	*	*	*	*	*	558	*	*	63
       0	*	*	*	*	*	*	3625	0	0	

R 64   *	*	*	*	*	*	*	*	3386	*	*	*	*	3211	328	*	*	*	*	*	64
       0	*	*	*	*	*	*	3625	0	0	

G 65   *	*	*	*	*	169	*	*	*	*	*	*	*	*	*	3178	*	*	*	*	65
       0	*	*	*	*	*	*	3625	0	0	

L 66   *	*	*	*	2243	*	*	*	*	560	3178	*	*	*	*	*	*	*	*	*	66
       0	*	*	*	*	*	*	3625	0	0	

A 67   469	*	*	*	*	3386	*	3632	*	*	*	*	*	*	*	3306	*	*	*	*	67
       0	*	*	*	*	*	*	3625	0	0	

K 68   *	*	*	*	*	*	3244	*	1400	2172	*	*	*	3306	3632	*	*	*	*	3161	68
       0	*	*	*	*	*	*	3625	0	0	

I 69   *	*	*	*	*	*	*	1017	*	1646	*	*	*	*	*	*	*	2425	*	*	69
       0	*	*	*	*	*	*	3625	0	0	

L 70   *	*	*	*	*	*	*	2045	*	861	3165	*	*	*	*	*	*	*	*	3386	70
       0	*	*	*	*	*	*	3625	0	0	

E 71   *	*	3165	1083	*	3306	*	*	2186	3386	*	*	*	*	*	*	*	*	*	*	71
       308	2378	*	1446	660	*	*	3625	1601	0	

R 72   *	*	3211	*	*	*	*	*	3632	*	*	3161	*	3244	751	*	*	*	*	*	72
       0	*	*	*	*	*	*	3625	0	0	

E 73   *	*	*	1819	3161	*	*	3178	*	3244	3165	*	*	*	3306	3632	*	*	*	3386	73
       0	*	*	*	*	*	*	3625	0	0	

C 74   3306	807	*	*	*	*	*	3244	*	*	*	*	*	*	*	2172	*	*	*	*	74
       0	*	*	*	*	*	*	3625	0	0	

E 75   3632	*	*	1627	*	*	*	3386	2510	*	*	*	*	*	*	*	2163	3306	*	*	75
       0	*	*	*	*	*	*	3625	0	0	

F 76   *	*	*	*	519	*	*	3244	*	*	*	*	*	*	*	*	*	2346	*	*	76
       0	*	*	*	*	*	*	3625	0	0	

E 77   *	*	3632	819	*	*	*	*	*	*	*	*	*	3932	2172	3942	*	*	*	*	77
       0	*	*	*	*	*	*	3625	0	0	

V 78   *	*	3178	*	*	*	*	*	3244	*	3942	3165	*	*	*	3386	2258	1724	*	*	78
       0	*	*	*	*	*	*	3625	0	0	

V 79   2144	*	3632	*	*	*	*	3244	*	*	*	*	*	*	3165	2241	*	1918	*	*	79
       0	*	*	*	*	*	*	3625	0	0	

S 80   3211	*	3244	*	3178	*	*	*	*	*	*	*	*	*	*	1153	2144	*	*	*	80
       0	*	*	*	*	*	*	3625	0	0	

A 81   1978	*	*	3632	*	*	*	*	3386	*	*	3942	3161	3178	3165	2548	*	*	*	*	81
       0	*	*	*	*	*	*	3625	0	0	

L 82   3211	*	*	*	*	*	*	3386	3244	1443	*	*	*	*	*	*	*	1630	*	*	82
       0	*	*	*	*	*	*	3625	0	0	

D 83   *	*	757	2378	*	*	*	*	*	3244	*	*	3178	*	*	*	*	*	*	*	83
       0	*	*	*	*	*	*	3625	0	0	

P 84   *	*	*	*	*	*	*	*	*	*	*	*	794	*	*	2172	*	3244	*	3386	84
       0	*	*	*	*	*	*	3625	0	0	

R 85   *	*	*	*	*	*	*	3386	3165	3932	*	*	3161	*	2099	2241	3244	*	3942	*	85
       0	*	*	*	*	*	*	3625	0	0	

E 86   *	*	*	1238	*	*	*	*	3632	*	3161	*	*	3165	2275	3932	*	*	*	*	86
       0	*	*	*	*	*	*	3625	0	0	

V 87   3306	*	*	*	*	*	*	3211	*	1649	*	*	*	*	*	*	3244	1448	*	*	87
       0	*	*	*	*	*	*	3625	0	0	

R 88   *	*	*	*	*	*	*	*	*	*	*	*	*	*	0	*	*	*	*	*	88
       0	*	*	*	*	*	*	3625	0	0	

R 89   *	*	*	2232	*	3165	*	*	3942	3244	3632	*	*	3211	1660	*	*	*	*	*	89
       0	*	*	*	*	*	*	3625	0	0	

F 90   3306	*	*	3244	1332	*	*	*	*	3632	*	*	*	2296	3161	*	*	*	*	*	90
       0	*	*	*	*	*	*	3625	0	0	

L 91   *	*	*	*	*	*	*	*	*	553	*	*	*	*	*	*	*	1651	*	*	91
       0	*	*	*	*	*	*	3625	0	0	

F 92   *	*	*	*	0	*	*	*	*	*	*	*	*	*	*	*	*	*	*	*	92
       0	*	*	*	*	*	*	3625	0	0	

E 93   *	*	*	1104	*	*	*	*	3244	*	*	*	*	3165	*	1654	*	*	*	*	93
       0	*	*	*	*	*	*	3625	0	0	

R 94   2275	*	*	*	*	*	3632	*	3211	2170	3165	*	*	*	1884	*	*	*	*	*	94
       0	*	*	*	*	*	*	3625	0	0	

G 95   1620	3306	*	*	*	802	*	*	*	*	*	*	*	*	*	*	*	*	*	*	95
       802	1230	*	2175	361	*	*	3625	2516	0	

P 96   *	*	*	*	3632	*	*	*	*	*	3306	*	1464	*	*	3161	3211	*	*	2083	96
       0	*	*	*	*	*	*	3625	0	0	

A 97   1060	*	*	*	*	*	*	*	*	3211	*	*	3244	*	*	*	*	1704	*	*	97
       0	*	*	*	*	*	*	3625	0	0	

L 98   *	*	*	*	*	3211	*	*	*	1527	*	*	3161	*	*	*	2243	2172	*	*	98
       0	*	*	*	*	*	*	3625	0	0	

S 99   *	*	*	2296	*	*	*	*	*	*	*	*	*	*	3178	785	3244	*	*	*	99
       0	*	*	*	*	*	*	3625	0	0	

E 100  *	*	3211	1409	*	*	*	*	3632	*	*	*	1630	*	3161	*	*	*	*	*	100
       0	*	*	*	*	*	*	3625	0	0	

E 101  3211	*	*	1047	3942	*	*	*	3632	3932	*	3386	*	*	*	*	*	3306	*	*	101
       0	*	*	*	*	*	*	3625	0	0	

E 102  *	*	2638	691	*	*	3211	*	*	*	*	*	*	*	*	3161	*	*	*	*	102
       0	*	*	*	*	*	*	3625	0	0	

R 103  *	*	*	*	*	*	*	*	3386	*	*	*	*	*	547	*	3161	*	3211	*	103
       0	*	*	*	*	*	*	3625	0	0	

Q 104  *	*	3632	2314	*	*	3178	2937	3306	3211	*	*	*	1899	*	*	*	*	*	*	104
       0	*	*	*	*	*	*	3625	0	0	

R 105  *	*	3211	2234	*	*	*	*	2937	3161	*	*	*	*	1614	*	3178	*	*	*	105
       0	*	*	*	*	*	*	3625	0	0	

V 106  3306	*	*	*	*	*	*	*	3165	3178	*	*	*	*	*	*	3161	823	*	*	106
       0	*	*	*	*	*	*	3625	0	0	

L 107  *	*	*	*	3244	*	*	3165	*	825	*	*	*	*	*	*	*	3178	*	3211	107
       0	*	*	*	*	*	*	3625	0	0	

Q 108  3165	*	*	2388	*	*	*	*	3386	*	*	*	*	1992	3942	2496	3211	*	*	*	108
       0	*	*	*	*	*	*	3625	0	0	

E 109  3211	*	*	1884	*	*	*	*	2232	3165	3178	*	*	*	*	*	3244	*	*	3632	109
       0	*	*	*	*	*	*	3625	0	0	

A 110  1004	*	*	*	*	*	*	3161	*	*	*	*	*	*	*	*	*	1359	*	*	110
       0	*	*	*	*	*	*	3625	0	0	

A 111  145	*	*	*	*	3386	*	*	*	*	*	*	*	*	*	*	*	*	*	*	111
       0	*	*	*	*	*	*	3625	0	0	

D 112  3244	*	1473	1848	*	*	*	*	3178	*	*	*	*	3932	3632	*	*	*	*	*	112
       0	*	*	*	*	*	*	3625	0	0	

H 113  *	*	*	2496	*	*	1591	*	3306	3386	*	*	*	*	2228	*	*	*	*	3632	113
       0	*	*	*	*	*	*	3625	0	0	

F 114  *	*	*	*	802	*	*	*	*	1230	*	*	*	*	*	*	*	*	*	*	114
       0	*	*	*	*	*	*	3625	0	0	

S 115  *	*	*	*	*	2531	3386	*	3244	*	*	3932	*	*	*	1157	3161	*	*	*	115
       0	*	*	*	*	*	*	3625	0	0	

V 116  3942	*	*	*	*	*	*	2258	*	*	3244	*	*	3161	*	*	2774	1464	*	*	116
       0	*	*	*	*	*	*	3625	0	0	

S 117  *	*	3386	3161	*	2211	*	*	*	*	*	*	*	*	*	1012	3632	*	*	*	117
       0	*	*	*	*	*	*	3625	0	0	

P 118  *	*	*	*	*	*	*	2937	3178	2186	*	*	1588	*	*	*	*	2275	*	*	118
       0	*	*	*	*	*	*	3625	0	0	

E 119  *	*	*	1072	*	*	*	3386	*	*	*	3244	3306	2172	*	*	*	*	*	*	119
       335	3161	3386	2585	263	*	*	3625	1000	0	

E 120  *	*	3041	870	*	*	*	*	*	*	*	*	*	2051	*	*	3474	*	*	*	120
       0	*	*	*	*	*	0	3475	0	1000	

I 121  *	3073	*	*	*	*	*	1186	*	3162	*	*	*	*	*	*	*	1599	*	*	121
       0	*	*	*	*	*	0	3475	0	1000	

E 122  *	*	*	641	*	*	3073	*	3087	*	*	*	*	*	3030	*	*	*	*	*	122
       0	*	*	*	*	0	*	3475	0	1000	

D 123  3244	*	1905	3165	*	*	*	*	2346	*	*	*	*	3211	2243	*	*	*	*	*	123
       0	*	*	*	*	*	*	3625	0	0	

A 124  802	*	*	*	*	2186	*	*	*	3244	*	*	*	*	*	3306	*	*	*	*	124
       0	*	*	*	*	*	*	3625	0	0	

L 125  *	*	*	*	3244	*	*	2502	*	1442	1815	*	*	*	*	*	*	3932	*	*	125
       0	*	*	*	*	*	*	3625	0	0	

Y 126  *	*	*	*	2937	*	*	*	*	3244	*	*	*	*	*	*	*	*	3306	593	126
       0	*	*	*	*	*	*	3625	0	0	

A 127  794	*	*	3386	*	2172	*	*	3244	*	*	*	*	*	*	*	*	*	*	*	127
       0	*	*	*	*	*	*	3625	0	0	

D 128  3244	*	161	*	*	*	*	*	*	*	*	*	*	*	*	*	*	*	*	*	128
       0	*	*	*	*	*	*	3625	0	0	

L 129  *	*	*	*	*	*	*	3178	*	1116	3165	*	*	*	2243	*	*	*	*	3244	129
       0	*	*	*	*	*	*	3625	0	0	

E 130  *	*	2271	554	*	*	*	*	*	*	*	*	*	*	*	3161	*	*	*	*	130
       0	*	*	*	*	*	*	3625	0	0	

E 131  *	*	3211	800	*	*	*	*	*	*	*	*	3178	*	*	3165	*	3386	*	*	131
       0	*	*	*	*	*	*	3625	0	0	

E 132  *	*	*	802	*	*	*	*	*	*	*	1230	*	*	*	*	*	*	*	*	132
       0	*	*	*	*	*	*	3625	0	0	

K 133  *	*	*	*	*	*	*	*	1234	3632	*	3165	*	2241	2548	*	*	*	*	*	133
       0	*	*	*	*	*	*	3625	0	0	

I 134  *	*	*	*	3306	*	*	1726	3386	3244	*	*	*	3211	3178	*	*	2498	*	*	134
       0	*	*	*	*	*	*	3625	0	0	

L 135  *	*	*	*	*	*	*	2314	*	324	*	*	*	*	*	*	*	*	*	*	135
       0	*	*	*	*	*	*	3625	0	0	

V 136  *	*	3165	3942	*	*	*	3178	3306	*	*	*	*	*	*	*	2378	1253	*	*	136
       0	*	*	*	*	*	*	3625	0	0	

E 137  *	*	*	1706	*	*	*	*	1990	*	*	3161	*	2188	*	3178	*	*	*	*	137
       0	*	*	*	*	*	*	3625	0	0	

F 138  3244	3165	*	*	1164	*	*	3932	*	3386	*	*	*	*	*	*	*	2510	*	*	138
       0	*	*	*	*	*	*	3625	0	0	

P 139  *	*	3161	*	*	3211	*	*	*	*	*	3306	741	*	3632	*	*	*	*	*	139
       165	3211	*	4907	49	*	*	3625	1000	0	

D 140  *	*	1939	2937	*	*	*	*	3386	*	*	*	2460	*	*	3165	3211	3161	*	*	140
       0	*	*	*	*	*	*	3625	0	0	

I 141  *	*	*	*	3386	*	*	711	*	2460	*	*	3161	*	*	*	*	*	*	*	141
       0	*	*	*	*	*	*	3625	0	0	

T 142  *	*	*	*	*	*	*	*	*	*	*	3942	*	3244	*	1931	818	*	*	*	142
       0	*	*	*	*	*	*	3625	0	0	

P 143  *	*	*	3932	*	*	*	*	*	*	*	*	275	*	*	*	*	3211	*	*	143
       0	*	*	*	*	*	*	3625	0	0	

E 144  3306	*	2388	1028	*	*	*	*	3244	*	*	*	*	*	*	*	*	3161	*	*	144
       0	*	*	*	*	*	*	3625	0	0	

W 145  *	*	2270	2110	*	*	3165	*	*	*	*	3632	*	3244	*	*	*	*	1926	*	145
       0	*	*	*	*	*	*	3625	0	0	

L 146  *	*	*	*	*	*	*	3161	*	171	*	*	*	*	*	*	*	*	*	*	146
       0	*	*	*	*	*	*	3625	0	0	

L 147  *	*	*	*	*	*	*	2243	*	1116	*	3165	*	*	*	*	*	2211	*	*	147
       0	*	*	*	*	*	*	3625	0	0	

R 148  *	*	*	3244	*	*	*	*	1704	*	*	3161	*	*	1443	*	3211	*	*	*	148
       0	*	*	*	*	*	*	3625	0	0	

R 149  *	*	*	*	*	*	*	3386	*	3632	3244	3178	*	3306	981	*	*	*	*	*	149
       0	*	*	*	*	*	*	3625	0	0	

Y 150  *	*	*	*	*	*	*	*	*	*	*	*	*	*	*	*	*	*	*	0	150
       0	*	*	*	*	*	*	3625	0	0	

N 151  *	*	*	*	*	*	*	*	*	*	*	0	*	*	*	*	*	*	*	*	151
       0	*	*	*	*	*	*	3625	0	0	

L 152  *	*	*	*	*	*	*	3306	*	154	*	*	*	*	*	*	*	*	*	*	152
       0	*	*	*	*	*	*	3625	0	0	

S 153  2228	*	*	2172	*	*	*	*	*	*	*	*	*	*	*	825	*	*	*	*	153
       0	*	*	*	*	*	*	3625	0	0	

L 154  *	*	*	*	*	*	*	*	*	586	*	*	*	1583	*	*	*	*	*	*	154
       0	*	*	*	*	*	*	3625	0	0	

L 155  3211	*	*	*	*	*	*	2211	*	1110	*	*	*	*	*	*	3306	3161	*	*	155
       0	*	*	*	*	*	*	3625	0	0	

Q 156  *	*	*	3178	*	*	*	*	*	*	*	*	*	362	*	*	3165	*	*	*	156
       0	*	*	*	*	*	*	3625	0	0	

T 157  2228	*	*	*	*	3161	*	*	*	*	*	*	*	*	*	*	568	*	*	*	157
       0	*	*	*	*	*	*	3625	0	0	

L 158  *	*	*	*	*	*	*	2270	*	727	*	*	*	*	*	*	3632	3211	*	*	158
       0	*	*	*	*	*	*	3625	0	0	

L 159  3932	*	*	*	3161	*	*	2279	*	1184	2502	*	*	*	*	*	*	*	*	*	159
       0	*	*	*	*	*	*	3625	0	0	

F 160  *	*	*	*	841	*	*	*	*	*	*	*	*	*	*	*	*	*	*	1179	160
       0	*	*	*	*	*	*	3625	0	0	

K 161  *	*	3211	3942	*	*	*	*	1425	*	*	2048	*	*	2234	*	*	*	*	*	161
       0	*	*	*	*	*	*	3625	0	0	

A 162  353	*	*	*	*	*	*	*	*	*	*	*	*	*	*	2204	*	*	*	*	162
       0	*	*	*	*	*	*	3625	0	0	

V 163  *	*	*	*	*	*	*	*	2172	2425	*	*	*	*	*	3161	3211	1855	*	3386	163
       0	*	*	*	*	*	*	3625	0	0	

R 164  *	*	3306	*	3165	*	*	*	2270	*	*	*	*	3211	1966	3178	*	*	*	3244	164
       0	*	*	*	*	*	*	3625	0	0	

L 165  *	*	*	*	*	*	*	3165	*	1093	2195	*	*	*	*	*	*	2314	*	*	165
       0	*	*	*	*	*	*	3625	0	0	

T 166  *	*	3306	3165	*	*	*	3161	3244	*	*	*	*	*	3211	*	1508	3178	*	*	166
       0	*	*	*	*	*	*	3625	0	0	

V 167  3244	*	*	*	2243	*	*	2258	*	3161	*	*	*	*	*	*	*	1464	*	*	167
       0	*	*	*	*	*	*	3625	0	0	

S 168  *	*	*	*	*	*	*	*	2510	3244	*	3161	*	*	2527	1989	*	*	2460	*	168
       353	2202	*	1808	485	*	*	3625	1644	0	

V 169  2425	*	*	*	*	3165	*	3306	3178	*	*	*	*	*	*	*	*	1027	*	*	169
       0	*	*	*	*	*	*	3625	0	0	

S 170  *	*	*	*	*	*	*	3165	*	3178	*	*	2202	*	*	1508	3306	*	3211	*	170
       0	*	*	*	*	*	*	3625	0	0	

D 171  3244	*	1604	*	*	2232	*	*	*	*	*	3165	*	*	*	2053	*	*	*	*	171
       0	*	*	*	*	*	*	3625	0	0	

N 172  *	*	3306	3161	*	3386	3211	*	*	3244	*	1332	*	*	3632	*	*	*	*	*	172
       0	*	*	*	*	*	*	3625	0	0	

W 173  *	*	*	*	2258	*	2774	*	*	3244	*	*	*	*	*	*	*	*	1464	2499	173
       0	*	*	*	*	*	*	3625	0	0	

K 174  *	*	*	*	*	3211	*	*	814	3178	*	*	*	3306	*	*	*	*	*	3165	174
       0	*	*	*	*	*	*	3625	0	0	

E 175  *	*	*	1805	*	3244	*	*	3306	3161	*	*	3178	*	2498	*	3211	*	*	*	175
       0	*	*	*	*	*	*	3625	0	0	

I 176  3211	*	*	*	2172	*	*	1508	*	2202	*	*	*	*	*	*	*	3306	*	*	176
       0	*	*	*	*	*	*	3625	0	0	

I 177  3386	*	*	*	1735	*	*	1426	*	2110	*	*	*	*	*	*	*	*	*	*	177
       0	*	*	*	*	*	*	3625	0	0	

R 178  *	*	3178	*	*	*	*	*	*	*	*	*	*	*	814	2188	*	*	3306	*	178
       0	*	*	*	*	*	*	3625	0	0	

A 179  1616	*	*	*	*	3942	*	*	3306	3165	*	*	*	*	3386	3632	*	*	*	2186	179
       0	*	*	*	*	*	*	3625	0	0	

I 180  *	*	*	*	*	*	*	714	*	3161	*	*	*	*	*	*	*	1844	*	*	180
       0	*	*	*	*	*	*	3625	0	0	

K 181  *	*	*	*	*	*	*	*	154	3306	*	*	*	*	*	*	*	*	*	*	181
       0	*	*	*	*	*	*	3625	0	0	

R 182  *	*	*	3178	*	3244	*	*	3942	2186	3386	*	*	*	1309	*	*	*	*	*	182
       0	*	*	*	*	*	*	3625	0	0	

L 183  *	*	*	*	2186	*	*	*	*	817	*	*	*	3165	*	3306	*	*	*	*	183
       0	*	*	*	*	*	*	3625	0	0	

G 184  *	*	*	*	*	171	*	*	*	*	*	*	*	3161	*	*	*	*	*	*	184
       0	*	*	*	*	*	*	3625	0	0	

L 185  *	*	*	*	*	*	*	*	*	0	*	*	*	*	*	*	*	*	*	*	185
       0	*	*	*	*	*	*	3625	0	0	

M 186  *	*	*	*	*	*	*	*	*	*	171	*	*	*	*	*	*	3165	*	*	186
       0	*	*	*	*	*	*	3625	0	0	

Y 187  3161	*	*	*	2172	*	3211	*	*	*	*	*	*	*	*	*	*	*	*	841	187
       0	*	*	*	*	*	*	3625	0	0	

E 188  *	*	*	1065	*	*	*	3244	*	3386	*	*	*	*	3211	3306	*	*	*	3161	188
       0	*	*	*	*	*	*	3625	0	0	

A 189  1464	*	*	*	*	*	*	1810	*	2460	*	*	*	*	*	*	*	2551	*	*	189
       0	*	*	*	*	*	*	3625	0	0	

E 190  *	*	*	1461	*	*	*	3942	*	3178	*	*	*	2498	*	*	*	*	*	1815	190
       0	*	*	*	*	*	*	3625	0	0	

G 191  *	*	2589	2504	*	1584	*	3244	*	*	*	3178	3211	*	*	*	*	*	*	*	191
       0	*	*	*	*	*	*	3625	0	0	

N 192  3306	*	1955	2510	*	*	*	3211	*	*	*	1484	*	*	*	*	*	*	*	*	192
       0	*	*	*	*	*	*	3625	0	0	

E 193  3161	*	3211	1964	*	2551	*	*	3932	*	*	*	2271	*	*	3632	*	*	*	*	193
       370	*	2144	*	*	*	*	3625	0	0	

G 194  *	*	2856	2967	*	1114	*	*	*	2867	*	*	*	*	*	*	2889	*	*	*	194
       458	*	1877	*	*	*	0	3360	0	1649	

D 195  *	*	1747	2525	*	*	2442	*	*	*	*	*	*	2446	2636	*	*	*	*	*	195
       1110	898	*	3037	187	504	1762	2751	2078	2488	

L 196  *	*	*	*	3009	*	*	*	*	952	3008	*	*	*	*	*	*	3134	*	3051	196
       0	*	*	*	*	*	0	3541	0	1186	

E 197  *	*	*	1738	*	*	3134	*	*	*	3266	*	*	*	3169	3008	2019	*	*	*	197
       0	*	*	*	*	0	*	3541	0	1186	

I 198  3211	*	*	*	3244	*	*	1385	*	3306	*	*	*	*	*	*	*	1724	*	*	198
       0	*	*	*	*	*	*	3625	0	0	

E 199  *	*	*	1508	*	*	3306	3178	*	*	*	*	*	*	2204	*	3161	3211	*	*	199
       0	*	*	*	*	*	*	3625	0	0	

I 200  *	*	*	*	3244	*	*	1225	*	2258	*	*	*	*	*	*	*	1957	*	*	200
       0	*	*	*	*	*	*	3625	0	0	

D 201  *	*	756	3306	3386	*	*	*	*	*	*	*	*	*	*	*	2243	*	*	*	201
       0	*	*	*	*	*	*	3625	0	0	

G 202  *	*	*	*	*	0	*	*	*	*	*	*	*	*	*	*	*	*	*	*	202
       0	*	*	*	*	*	*	3625	0	0	

P 203  3632	*	*	*	*	*	*	*	*	*	*	*	121	*	*	*	*	*	*	*	203
       0	*	*	*	*	*	*	3625	0	0	

A 204  1104	*	*	*	*	*	*	*	*	3386	*	2172	*	*	*	*	3161	3244	*	*	204
       0	*	*	*	*	*	*	3625	0	0	

S 205  *	*	*	*	*	*	*	*	*	*	*	*	*	*	*	228	2774	*	*	*	205
       0	*	*	*	*	*	*	3625	0	0	

L 206  3244	*	*	*	*	*	*	3178	*	572	*	*	*	*	*	*	*	3165	*	*	206
       0	*	*	*	*	*	*	3625	0	0	

F 207  *	*	*	*	767	*	*	*	*	1659	*	*	*	*	*	*	*	3386	*	*	207
       0	*	*	*	*	*	*	3625	0	0	

K 208  *	*	*	*	*	3178	*	*	1508	*	*	2163	*	*	2275	3211	*	*	*	*	208
       0	*	*	*	*	*	*	3625	0	0	

M 209  *	*	*	*	*	3178	*	*	*	2937	1634	3165	*	2228	*	3161	*	*	*	*	209
       0	*	*	*	*	*	*	3625	0	0	

T 210  *	*	*	*	*	*	*	*	*	*	2172	*	*	*	*	1640	1129	*	*	*	210
       0	*	*	*	*	*	*	3625	0	0	

E 211  *	*	3178	1125	*	*	*	*	*	*	*	*	*	*	1647	*	3161	*	*	*	211
       0	*	*	*	*	*	*	3625	0	0	

R 212  *	*	*	*	*	*	*	*	1269	*	*	*	*	*	773	*	*	*	*	*	212
       0	*	*	*	*	*	*	3625	0	0	

Y 213  *	*	*	*	*	*	*	*	*	*	*	*	*	*	*	*	*	*	*	0	213
       0	*	*	*	*	*	*	3625	0	0	

G 214  *	*	*	*	*	0	*	*	*	*	*	*	*	*	*	*	*	*	*	*	214
       0	*	*	*	*	*	*	3625	0	0	

T 215  *	*	*	*	*	*	*	3211	*	3161	*	3306	*	*	3386	2172	1832	3632	*	*	215
       0	*	*	*	*	*	*	3625	0	0	

S 216  2170	*	*	*	*	*	*	*	*	*	*	3386	*	*	2228	1093	*	*	*	*	216
       0	*	*	*	*	*	*	3625	0	0	

L 217  *	*	*	*	2460	*	*	2045	*	1107	3165	*	*	*	*	*	*	*	*	*	217
       0	*	*	*	*	*	*	3625	0	0	

A 218  165	*	*	*	*	*	*	*	*	*	*	*	*	*	*	3211	*	*	*	*	218
       0	*	*	*	*	*	*	3625	0	0	

K 219  3386	*	*	*	*	*	*	*	800	*	*	3211	*	3178	3165	*	*	*	*	*	219
       0	*	*	*	*	*	*	3625	0	0	

L 220  3178	*	*	*	3211	*	*	*	*	726	*	*	*	*	*	*	*	2498	*	*	220
       0	*	*	*	*	*	*	3625	0	0	

I 221  *	*	*	*	2241	*	*	1443	*	3211	*	*	*	*	*	*	*	1677	*	*	221
       0	*	*	*	*	*	*	3625	0	0	

P 222  *	*	*	3165	*	*	*	*	*	*	*	*	362	*	*	3178	*	*	*	*	222
       0	*	*	*	*	*	*	3625	0	0	

A 223  1918	*	*	3932	3386	3942	*	*	*	3178	*	*	*	*	3165	*	3306	*	3632	3244	223
       0	*	*	*	*	*	*	3625	0	0	

L 224  *	*	*	*	*	*	*	1659	*	550	*	*	*	*	*	*	*	*	*	*	224
       0	*	*	*	*	*	*	3625	0	0	

L 225  3178	*	*	*	*	*	*	3932	*	1564	*	*	3211	*	*	*	2204	2638	*	*	225
       0	*	*	*	*	*	*	3625	0	0	

R 226  3165	*	*	*	*	3178	3161	*	3942	3211	*	*	*	*	1776	2314	*	*	*	*	226
       0	*	*	*	*	*	*	3625	0	0	

A 227  1468	3211	*	*	3165	*	*	*	3386	*	*	*	*	*	*	3178	3306	3161	*	*	227
       0	*	*	*	*	*	*	3625	0	0	

K 228  *	*	3211	2551	*	*	*	*	1776	*	*	3386	3165	*	*	3178	3161	*	*	*	228
       0	*	*	*	*	*	*	3625	0	0	

K 229  *	*	*	2937	*	2234	*	*	1483	*	*	3632	*	*	3211	3178	*	*	*	*	229
       0	*	*	*	*	*	*	3625	0	0	

W 230  *	*	*	*	*	*	*	*	*	*	*	*	*	*	*	*	*	*	0	*	230
       0	*	*	*	*	*	*	3625	0	0	

S 231  *	*	*	2228	3632	*	*	*	3165	*	*	*	*	*	*	1442	3386	*	2937	*	231
       0	*	*	*	*	*	*	3625	0	0	

I 232  *	*	*	*	*	*	*	993	*	1624	2531	*	*	*	*	*	*	*	*	*	232
       0	*	*	*	*	*	*	3625	0	0	

H 233  3161	*	*	3244	*	*	1920	3386	3306	*	*	*	*	*	2243	3178	*	*	*	*	233
       0	*	*	*	*	*	*	3625	0	0	

A 234  98	*	*	*	*	*	*	*	*	3932	*	*	*	*	*	*	*	*	*	*	234
       0	*	*	*	*	*	*	3625	0	0	

E 235  *	*	3386	1072	*	3306	*	*	*	*	*	*	*	3244	*	*	2170	*	*	*	235
       0	*	*	*	*	*	*	3625	0	0	

I 236  *	*	*	*	*	*	*	1217	*	2496	*	*	*	*	*	*	*	1349	*	*	236
       0	*	*	*	*	*	*	3625	0	0	

V 237  *	*	*	3165	*	*	*	*	3244	2258	*	*	*	3161	*	2388	*	1884	*	*	237
       0	*	*	*	*	*	*	3625	0	0	

I 238  *	*	3632	2937	*	*	3306	1906	*	2314	*	3211	*	*	*	*	3161	*	*	*	238
       0	*	*	*	*	*	*	3625	0	0	

G 239  *	*	2531	*	3632	1245	*	*	2234	*	*	*	*	*	3161	*	*	*	*	*	239
       532	2346	3161	1811	484	*	*	3625	1638	0	

E 240  *	*	2234	1746	*	3040	*	*	1942	*	*	*	*	*	3219	*	*	*	*	*	240
       0	*	*	*	*	0	*	3422	0	1000	

R 241  *	*	2186	*	*	*	*	*	3178	*	*	*	*	*	578	*	*	*	*	*	241
       0	*	*	*	*	*	*	3625	0	0	

I 242  *	*	3178	*	*	*	*	1660	*	2774	*	*	*	*	*	3211	3386	2163	*	*	242
       0	*	*	*	*	*	*	3625	0	0	

Y 243  *	*	*	*	*	*	*	*	*	3306	*	*	*	3211	*	*	*	*	*	338	243
       0	*	*	*	*	*	*	3625	0	0	

R 244  *	*	*	3306	*	*	*	2243	*	*	*	*	*	*	2009	2172	3161	3244	*	*	244
       0	*	*	*	*	*	*	3625	0	0	

F 245  *	*	3161	*	1388	3211	*	*	*	3386	3632	*	*	*	*	*	*	2172	*	*	245
       0	*	*	*	*	*	*	3625	0	0	

E 246  *	*	3165	1121	*	*	*	*	3244	*	*	*	*	3178	*	*	2232	*	*	*	246
       0	*	*	*	*	*	*	3625	0	0	

L 247  *	*	*	3244	*	*	*	3632	*	751	*	*	*	*	*	*	3211	*	3161	*	247
       0	*	*	*	*	*	*	3625	0	0	

D 248  *	*	1157	*	*	*	*	*	3161	3211	*	*	*	*	*	1592	*	*	*	*	248
       0	*	*	*	*	*	*	3625	0	0	

S 249  *	*	3632	*	*	3244	*	*	*	*	*	*	*	3178	*	757	3161	*	*	*	249
       0	*	*	*	*	*	*	3625	0	0	

S 250  *	*	*	2937	3211	2270	*	*	*	*	*	*	*	*	2425	1443	*	*	*	*	250
       0	*	*	*	*	*	*	3625	0	0	

I 251  *	*	3932	3942	*	3211	*	2077	3306	3178	*	*	*	*	3161	*	3244	*	*	3386	251
       0	*	*	*	*	*	*	3625	0	0	

S 252  2275	*	3932	*	3161	*	*	*	*	3211	*	3178	*	*	3632	1657	*	*	*	*	252
       0	*	*	*	*	*	*	3625	0	0	

Y 253  3306	*	2406	*	*	*	*	*	3386	*	*	*	3244	*	*	*	3161	2937	*	1906	253
       0	*	*	*	*	*	*	3625	0	0	

L 254  *	*	*	3932	3306	*	3211	*	*	1587	3942	*	3244	*	*	*	*	*	*	2172	254
       0	*	*	*	*	*	*	3625	0	0	

L 255  *	*	*	*	2504	*	*	*	3306	992	*	3161	*	*	*	*	3211	*	*	*	255
       0	*	*	*	*	*	*	3625	0	0	

P 256  *	*	*	3211	*	*	*	*	3386	*	*	*	547	*	*	3161	*	*	*	*	256
       342	*	2243	*	*	*	*	3625	0	0	

E 257  *	*	*	1064	*	2914	*	*	2904	*	*	*	*	*	*	2948	*	*	*	2992	257
       2344	579	2904	2037	403	*	0	3399	2921	1519	

G 258  *	*	*	*	*	1364	*	1733	*	*	*	*	*	*	*	2714	*	2659	*	*	258
       0	*	*	*	*	*	0	3141	0	1973	

S 259  *	*	*	2714	*	*	*	*	*	2746	2719	2752	*	*	*	1328	*	*	*	*	259
       0	*	*	*	*	0	*	3141	0	1973	

H 260  *	*	2504	2498	*	*	1918	*	2589	3178	*	*	*	*	*	*	3244	*	*	*	260
       0	*	*	*	*	*	*	3625	0	0	

Y 261  *	*	3178	2271	*	*	*	3942	*	2585	*	*	3244	*	*	*	*	3632	*	1918	261
       0	*	*	*	*	*	*	3625	0	0	

E 262  *	*	*	1002	*	*	*	*	3178	*	3942	*	3244	*	*	3161	3211	*	*	*	262
       0	*	*	*	*	*	*	3625	0	0	

E 263  2188	*	*	1778	*	*	3244	*	2496	*	3386	*	*	*	*	*	3178	*	*	*	263
       0	*	*	*	*	*	*	3625	0	0	

I 264  3244	*	*	3386	*	3161	*	2173	*	*	*	*	*	3211	2779	*	3306	*	*	3178	264
       0	*	*	*	*	*	*	3625	0	0	

P 265  *	*	*	2548	*	*	*	3942	2270	3632	*	*	1906	*	3306	3211	*	*	*	*	265
       0	*	*	*	*	*	*	3625	0	0	

E 266  *	*	2188	1370	*	*	*	*	*	*	*	*	3161	3244	3386	3632	*	*	*	*	266
       0	*	*	*	*	*	*	3625	0	0	

F 267  *	*	*	*	1498	*	*	*	*	*	*	*	2172	*	3306	*	*	*	*	1630	267
       0	*	*	*	*	*	*	3625	0	0	

D 268  *	*	872	*	*	*	*	3178	*	*	*	*	*	*	*	2937	*	3165	*	3306	268
       0	*	*	*	*	*	*	3625	0	0	

S 269  *	*	*	*	*	*	*	*	3306	*	*	3178	*	*	*	563	*	3165	*	*	269
       0	*	*	*	*	*	*	3625	0	0	

S 270  *	*	3211	*	*	*	*	2172	*	3244	3161	*	*	*	*	1884	2460	*	*	*	270
       0	*	*	*	*	*	*	3625	0	0	

L 271  *	*	3178	*	*	2234	*	3386	*	1443	*	*	*	*	*	*	*	2228	*	*	271
       0	*	*	*	*	*	*	3625	0	0	

E 272  *	*	*	563	*	3178	*	*	3306	*	*	*	*	*	*	*	3165	*	*	*	272
       0	*	*	*	*	*	*	3625	0	0	

R 273  3161	*	*	2504	*	*	*	*	3306	*	*	*	*	3244	985	*	*	*	*	*	273
       154	3306	*	3170	170	*	*	3625	1000	0	

E 274  *	*	*	1468	*	3306	*	*	3386	3178	*	*	*	*	*	3161	3211	3165	*	*	274
       0	*	*	*	*	*	*	3625	0	0	

F 275  *	*	*	*	356	*	*	*	*	3211	*	*	*	*	*	*	*	*	*	3178	275
       0	*	*	*	*	*	*	3625	0	0	

A 276  968	*	*	*	2172	*	*	*	*	*	*	*	*	*	*	3932	*	*	*	2314	276
       0	*	*	*	*	*	*	3625	0	0	

P 277  3932	*	3161	2346	*	*	*	*	3244	*	*	*	1906	3211	3632	3942	*	*	*	*	277
       0	*	*	*	*	*	*	3625	0	0	

K 278  *	*	*	2346	*	*	*	*	1072	*	*	*	*	3244	*	3178	3165	*	*	*	278
       0	*	*	*	*	*	*	3625	0	0	

W 279  *	*	*	3306	3386	*	*	2937	*	*	3632	*	*	*	3165	3178	*	3244	1918	*	279
       0	*	*	*	*	*	*	3625	0	0	

K 280  3306	*	3161	*	*	*	*	3165	2511	*	*	3211	*	3632	3386	3244	*	3178	*	*	280
       297	*	2425	*	*	*	*	3625	0	0	

R 281  2886	*	*	3004	*	*	*	2939	*	*	2945	*	*	*	1059	*	*	*	*	*	281
       270	*	2552	*	*	*	0	3324	0	1598	

A 282  2059	*	2719	*	*	*	*	2746	*	2659	*	2714	*	*	*	*	*	2752	*	*	282
       233	2746	*	4459	67	591	1573	3141	1000	1973	

I 283  *	*	*	*	*	*	*	1217	3005	3150	3470	3052	*	*	*	*	*	3038	*	*	283
       0	*	*	*	*	0	*	3422	0	1000	

T 284  *	*	3178	*	*	3306	3165	*	3244	2243	*	*	*	*	3386	*	1918	*	*	*	284
       0	*	*	*	*	*	*	3625	0	0	

G 285  3161	*	2296	*	*	1065	*	3244	*	*	*	*	*	*	*	3306	*	*	*	*	285
       0	*	*	*	*	*	*	3625	0	0	

W 286  *	3244	*	*	*	*	*	*	3178	*	*	*	*	3165	*	*	*	2937	1116	3632	286
       0	*	*	*	*	*	*	3625	0	0	

D 287  *	*	1602	2774	*	*	3244	*	2241	*	*	3386	*	*	*	*	*	3161	*	*	287
       0	*	*	*	*	*	*	3625	0	0	

V 288  3306	*	*	*	*	*	*	3386	*	2186	*	*	*	*	*	*	*	777	*	*	288
       0	*	*	*	*	*	*	3625	0	0	

E 289  *	*	*	1545	*	*	*	2937	3306	*	*	*	*	*	*	*	*	2296	*	2172	289
       0	*	*	*	*	*	*	3625	0	0	

R 290  *	*	*	*	*	*	*	*	*	*	*	*	*	*	627	*	*	2172	*	2937	290
       0	*	*	*	*	*	*	3625	0	0	

E 291  *	*	2172	362	*	*	*	*	*	*	*	*	*	*	*	*	*	*	*	*	291
       0	*	*	*	*	*	*	3625	0	0	

P 292  *	*	3211	*	*	*	*	2172	*	*	*	*	841	*	*	*	*	3161	*	*	292
       0	*	*	*	*	*	*	3625	0	0	

D 293  *	*	1534	1909	*	3932	*	*	*	*	*	*	*	*	*	*	3306	2172	*	*	293
       0	*	*	*	*	*	*	3625	0	0	

I 294  3244	*	*	*	*	*	*	1855	*	3161	*	*	3386	*	3178	*	*	2406	*	3165	294
       0	*	*	*	*	*	*	3625	0	0	

L 295  *	*	*	*	*	*	3165	1565	*	1476	*	3178	*	*	*	*	*	3632	*	*	295
       0	*	*	*	*	*	*	3625	0	0	

K 296  *	*	2195	*	*	*	*	*	1485	*	3165	*	3161	*	*	*	*	2314	*	*	296
       0	*	*	*	*	*	*	3625	0	0	

V 297  2460	*	3178	*	*	*	*	2270	*	3211	*	*	*	*	*	3165	*	1832	*	*	297
       0	*	*	*	*	*	*	3625	0	0	

G 298  *	*	3244	3386	*	1104	*	3178	*	*	*	*	2163	*	*	*	*	*	*	*	298
       0	*	*	*	*	*	*	3625	0	0	

K 299  3211	*	*	2498	*	2202	*	*	1634	*	*	2510	*	*	*	*	*	*	*	*	299
       0	*	*	*	*	*	*	3625	0	0	

R 300  3165	*	*	3211	*	*	3306	*	*	*	*	*	*	*	1488	2496	*	*	*	2779	300
       0	*	*	*	*	*	*	3625	0	0	

V 301  1679	*	*	*	*	*	*	2172	*	3386	*	*	*	*	*	*	*	1434	*	*	301
       0	*	*	*	*	*	*	3625	0	0	

Y 302  *	*	*	*	2460	*	*	*	3165	3178	2186	*	*	*	*	*	*	*	*	1409	302
       0	*	*	*	*	*	*	3625	0	0	

I 303  *	*	*	*	3386	*	*	783	3178	*	*	*	*	*	3165	*	*	3306	*	*	303
       0	*	*	*	*	*	*	3625	0	0	

P 304  *	*	*	*	*	*	*	*	*	*	*	*	362	*	2172	*	*	*	*	*	304
       0	*	*	*	*	*	*	3625	0	0	

D 305  *	*	0	*	*	*	*	*	*	*	*	*	*	*	*	*	*	*	*	*	305
       0	*	*	*	*	*	*	3625	0	0	

F 306  *	*	*	3165	362	*	*	*	*	*	*	*	*	*	*	3178	*	*	*	*	306
       0	*	*	*	*	*	*	3625	0	0	

K 307  2406	*	*	*	*	*	*	*	1939	2937	3165	*	*	*	3161	3306	*	3386	*	*	307
       0	*	*	*	*	*	*	3625	0	0	

I 308  *	*	*	*	*	*	*	992	*	1264	*	*	*	*	*	*	*	3632	*	*	308
       0	*	*	*	*	*	*	3625	0	0	

R 309  *	*	*	3211	*	3244	*	*	3942	*	*	3632	*	3306	1590	3386	*	3161	*	*	309
       0	*	*	*	*	*	*	3625	0	0	

H 310  3178	*	3244	*	*	*	1918	*	2144	3632	*	*	*	*	3306	3165	*	*	*	*	310
       0	*	*	*	*	*	*	3625	0	0	

G 311  *	*	*	*	*	1508	*	*	*	3244	*	3306	2186	*	*	2172	*	*	*	*	311
       0	*	*	*	*	*	*	3625	0	0	

D 312  *	*	1284	*	*	2172	*	*	*	*	*	2638	*	*	*	3306	*	*	*	3244	312
       1143	1179	3244	1001	999	*	*	3625	2578	0	

I 313  *	*	*	*	*	*	*	1306	2071	3150	*	*	*	*	2029	*	*	*	*	*	313
       0	*	*	*	*	*	0	3422	0	1000	

K 314  *	*	*	2334	*	*	*	*	1191	*	*	*	*	*	3052	*	2040	*	*	*	314
       0	*	*	*	*	*	0	3422	0	1000	

V 315  2045	*	*	*	3005	*	*	*	*	*	*	*	*	*	*	*	*	659	*	*	315
       0	*	*	*	*	*	0	3422	0	1000	

Y 316  *	*	*	*	*	*	*	3052	*	3005	*	*	*	*	*	*	*	3038	*	659	316
       0	*	*	*	*	0	*	3422	0	1000	

V 317  *	*	*	*	*	*	*	2388	*	1640	*	*	*	*	*	*	*	1035	*	*	317
       0	*	*	*	*	*	*	3625	0	0	

E 318  *	*	*	362	*	2172	*	*	*	*	*	*	*	*	*	*	*	*	*	*	318
       0	*	*	*	*	*	*	3625	0	0	

I 319  *	*	*	3165	*	*	*	362	*	*	*	*	3178	*	*	*	*	*	*	*	319
       0	*	*	*	*	*	*	3625	0	0	

V 320  3632	3165	*	*	*	*	*	*	*	*	3386	*	*	*	*	3178	*	733	*	*	320
       0	*	*	*	*	*	*	3625	0	0	

G 321  *	*	*	*	*	362	*	*	2172	*	*	*	*	*	*	*	*	*	*	*	321
       0	*	*	*	*	*	*	3625	0	0	

F 322  *	*	*	*	586	*	*	*	3165	*	*	3178	*	*	*	*	*	*	*	3161	322
       0	*	*	*	*	*	*	3625	0	0	

W 323  *	*	*	*	3165	*	*	*	*	*	*	*	*	*	*	*	*	*	171	*	323
       0	*	*	*	*	*	*	3625	0	0	

T 324  *	*	*	*	*	*	*	*	*	*	*	*	*	3165	3161	3178	586	*	*	*	324
       0	*	*	*	*	*	*	3625	0	0	

P 325  *	*	3632	*	*	3165	*	*	2634	*	*	3178	1086	*	3942	*	*	*	*	*	325
       362	2172	*	1322	737	*	*	3625	1461	0	

E 326  *	3165	2083	884	*	*	*	*	*	*	*	*	*	*	3178	*	*	*	*	*	326
       0	*	*	*	*	*	*	3625	0	0	

Y 327  *	*	*	*	2172	*	*	*	*	*	*	*	*	*	*	*	*	*	*	362	327
       0	*	*	*	*	*	*	3625	0	0	

L 328  *	*	*	*	*	*	*	*	*	551	*	*	*	*	2172	*	*	3386	*	*	328
       0	*	*	*	*	*	*	3625	0	0	

E 329  *	*	*	1978	*	*	*	*	2551	*	*	2271	*	3161	2774	3178	*	*	*	*	329
       0	*	*	*	*	*	*	3625	0	0	

K 330  *	*	*	*	*	*	*	*	845	*	*	*	*	*	1524	3386	*	*	*	*	330
       0	*	*	*	*	*	*	3625	0	0	

K 331  *	*	*	*	*	*	*	3178	362	*	*	*	*	*	*	*	*	3165	*	*	331
       0	*	*	*	*	*	*	3625	0	0	

L 332  3632	*	2172	*	3161	*	*	3386	*	1819	*	*	*	*	*	*	*	3306	*	3244	332
       0	*	*	*	*	*	*	3625	0	0	

E 333  3211	*	*	841	*	*	*	*	*	*	*	*	*	*	*	3161	*	*	2172	*	333
       0	*	*	*	*	*	*	3625	0	0	

K 334  *	*	3165	*	*	*	*	*	586	*	*	*	*	3161	*	3178	*	*	*	*	334
       0	*	*	*	*	*	*	3625	0	0	

L 335  3165	*	*	*	*	*	*	1993	*	1120	*	*	*	*	*	*	*	2496	*	*	335
       0	*	*	*	*	*	*	3625	0	0	

R 336  *	*	*	*	*	*	*	3165	2460	*	*	*	*	*	1473	3942	2548	3178	*	*	336
       0	*	*	*	*	*	*	3625	0	0	

K 337  *	*	3211	3306	*	*	*	3165	1832	*	*	3386	*	3178	3161	3632	*	*	*	*	337
       0	*	*	*	*	*	*	3625	0	0	

A 338  1185	*	*	*	3386	*	*	*	*	3932	*	*	*	*	*	2378	*	2275	*	*	338
       0	*	*	*	*	*	*	3625	0	0	

K 339  *	*	3211	*	*	2202	*	*	1258	*	*	3932	*	*	*	3632	*	*	*	3178	339
       0	*	*	*	*	*	*	3625	0	0	

A 340  1906	3161	*	3306	*	*	*	2243	3244	*	*	*	*	*	*	*	*	3211	*	3386	340
       0	*	*	*	*	*	*	3625	0	0	

P 341  *	*	2186	*	*	*	*	*	*	*	*	*	1020	3942	3178	3165	*	*	*	*	341
       0	*	*	*	*	*	*	3625	0	0	

L 342  *	*	*	3165	*	*	3211	3386	3178	1331	3942	3161	*	*	*	*	*	*	*	*	342
       0	*	*	*	*	*	*	3625	0	0	

L 343  *	*	*	3165	*	*	*	2460	*	746	*	*	*	*	*	*	3178	*	*	*	343
       0	*	*	*	*	*	*	3625	0	0	

L 344  *	*	*	*	*	*	*	3161	*	797	*	*	*	*	*	*	*	2314	*	3165	344
       0	*	*	*	*	*	*	3625	0	0	

L 345  *	*	*	*	*	*	*	2243	*	1124	*	*	2172	*	*	*	*	3211	*	*	345
       0	*	*	*	*	*	*	3625	0	0	

A 346  1131	*	*	*	*	*	*	3306	3178	3386	*	*	*	*	*	*	*	2083	*	*	346
       0	*	*	*	*	*	*	3625	0	0	

N 347  *	*	3306	3178	*	*	*	3161	*	*	*	1884	*	*	3632	3244	3165	3211	*	*	347
       161	*	3244	*	*	*	*	3625	0	0	

S 348  *	*	2759	2326	*	*	*	*	*	*	*	*	*	*	3150	1751	2040	*	*	*	348
       327	*	2301	*	*	*	0	3422	0	1000	

E 349  *	*	2776	497	*	*	*	*	2782	*	*	*	*	*	*	*	*	*	*	*	349
       829	1195	*	1389	694	669	1431	3106	2267	2033	

N 350  3038	*	3470	*	*	*	*	*	3150	2759	*	1807	*	*	3052	*	*	*	*	3042	350
       0	*	*	*	*	0	*	3422	0	1000	

L 351  *	*	*	3244	2243	*	*	*	*	1067	*	*	*	*	*	*	*	3178	*	3386	351
       0	*	*	*	*	*	*	3625	0	0	

E 352  2937	*	3211	1932	*	3632	*	3386	3306	*	3178	*	*	*	3165	*	*	*	*	*	352
       0	*	*	*	*	*	*	3625	0	0	

E 353  3178	2258	3632	1801	*	*	*	*	3161	3244	*	*	3386	*	*	*	*	*	*	*	353
       0	*	*	*	*	*	*	3625	0	0	

A 354  1425	*	3386	3165	*	3632	*	*	2937	*	*	*	*	*	*	2258	*	*	*	*	354
       0	*	*	*	*	*	*	3625	0	0	

A 355  1819	*	*	3306	*	2378	*	3165	*	3178	3244	*	*	*	*	*	3386	*	*	*	355
       0	*	*	*	*	*	*	3625	0	0	

D 356  2425	*	1920	*	*	*	*	*	3306	3386	3932	*	*	*	*	2510	*	3161	*	*	356
       0	*	*	*	*	*	*	3625	0	0	

R 357  *	*	2258	*	*	*	*	*	2170	*	*	2504	*	*	1801	*	3244	*	*	*	357
       0	*	*	*	*	*	*	3625	0	0	

L 358  *	*	*	*	1867	*	*	3932	*	1401	*	*	*	*	*	*	*	2504	3244	*	358
       121	*	3632	*	*	*	*	3625	0	0	

Y 359  *	*	3056	3115	*	*	*	3265	2404	*	*	*	3169	*	*	3769	*	*	*	1802	359
       435	*	1941	*	*	*	0	3540	0	1000	

P 360  *	*	*	*	*	2696	*	*	2783	*	*	2666	1352	2727	*	*	*	*	*	*	360
       0	*	*	*	*	440	1929	3169	0	1935	

A 361  1849	*	3095	*	3265	2745	*	*	*	3144	*	3073	*	*	*	*	*	3056	*	*	361
       0	*	*	*	*	0	*	3540	0	1000	

K 362  *	*	*	*	*	*	*	3178	1508	*	3244	*	3161	3306	*	3211	3165	*	*	*	362
       0	*	*	*	*	*	*	3625	0	0	

D 363  3161	*	1288	1848	*	*	*	*	3386	*	*	*	3244	*	*	*	*	*	*	*	363
       0	*	*	*	*	*	*	3625	0	0	

V 364  2172	*	*	*	*	*	*	*	2270	*	*	3244	*	*	3211	*	*	1485	*	*	364
       0	*	*	*	*	*	*	3625	0	0	

I 365  *	*	*	*	*	*	*	471	*	2531	*	*	*	*	*	*	*	3244	*	*	365
       0	*	*	*	*	*	*	3625	0	0	

L 366  *	*	3386	*	3306	*	*	2170	*	1072	*	*	*	*	*	*	*	3244	*	*	366
       0	*	*	*	*	*	*	3625	0	0	

W 367  *	*	2172	*	2460	*	*	3386	*	*	2937	*	*	*	*	*	*	3244	1918	*	367
       0	*	*	*	*	*	*	3625	0	0	

F 368  *	*	3306	*	1057	3386	*	*	2937	3165	*	*	*	*	*	3632	*	*	*	*	368
       0	*	*	*	*	*	*	3625	0	0	

K 369  *	*	*	*	*	*	*	*	520	2172	*	*	*	*	3632	*	*	*	*	*	369
       289	*	2460	*	*	*	*	3625	0	0	

D 370  *	*	780	*	*	2576	*	*	*	3087	*	*	*	*	*	2920	*	*	*	*	370
       687	1401	*	2438	294	0	*	3341	2063	1541	

K 371  *	*	3386	*	*	2195	*	*	1093	*	*	*	*	*	3244	3165	*	*	*	*	371
       0	*	*	*	*	*	*	3625	0	0	

I 372  *	*	*	*	*	*	*	573	*	2170	*	*	3244	*	*	*	*	*	*	*	372
       0	*	*	*	*	*	*	3625	0	0	

P 373  *	*	3386	*	*	*	3211	*	*	3161	*	*	788	*	3244	*	*	*	*	*	373
       0	*	*	*	*	*	*	3625	0	0	

L 374  3306	*	*	*	*	*	*	*	*	1096	*	*	3161	*	*	*	*	3211	*	2243	374
       0	*	*	*	*	*	*	3625	0	0	

S 375  *	*	*	*	*	3632	*	*	2045	*	*	3306	*	*	*	1096	*	*	*	3211	375
       0	*	*	*	*	*	*	3625	0	0	

D 376  *	*	1255	2460	*	*	3165	3178	*	*	*	*	*	3932	*	3161	*	*	*	*	376
       0	*	*	*	*	*	*	3625	0	0	

V 377  *	*	*	*	*	*	*	*	*	3165	*	*	*	*	*	*	*	171	*	*	377
       0	*	*	*	*	*	*	3625	0	0	

E 378  *	*	*	1906	3244	*	*	2243	*	3161	3306	3386	*	*	*	*	*	3211	*	*	378
       0	*	*	*	*	*	*	3625	0	0	

K 379  3161	*	3386	3211	*	*	*	*	852	*	2937	*	*	*	*	*	*	*	*	*	379
       0	*	*	*	*	*	*	3625	0	0	

V 380  3632	*	3386	*	*	*	*	3165	2937	*	*	*	*	*	*	*	*	1451	*	2211	380
       0	*	*	*	*	*	*	3625	0	0	

L 381  3211	*	*	*	*	2172	*	1909	*	1308	*	*	*	*	*	*	*	*	*	*	381
       0	*	*	*	*	*	*	3625	0	0	

K 382  *	*	3161	3211	*	*	*	3386	1468	*	*	*	*	*	3306	*	*	*	*	2172	382
       0	*	*	*	*	*	*	3625	0	0	

K 383  *	*	2974	2766	*	*	*	*	1797	3219	*	*	3083	*	2234	*	*	*	*	*	383
       0	*	*	*	*	*	*	3422	0	0	

Y 384  *	*	*	*	*	*	2974	2127	*	*	2766	*	*	*	*	*	*	3040	*	1414	384
       0	*	*	*	*	*	*	3422	0	0	

K 385  2974	3083	*	3142	*	*	*	*	1423	2766	*	*	*	*	*	3040	*	*	*	*	385
       0	*	*	*	*	*	*	3422	0	0	

W 386  *	*	*	2180	*	*	*	2974	3783	*	*	*	3457	*	*	*	3749	3083	1756	*	386
       0	*	*	*	*	*	*	3422	0	0	

N 387  *	*	*	3457	*	*	*	*	2414	3219	*	1272	*	*	2974	3783	*	*	*	*	387
       0	*	*	*	*	*	*	3422	0	0	

S 388  *	*	*	*	*	1978	3001	*	2196	*	*	*	*	*	*	1311	*	*	*	*	388
       0	*	*	*	*	*	*	3402	0	0	

I 389  2980	*	*	*	*	*	*	1539	3063	2951	2798	*	*	*	2876	*	*	*	*	*	389
       0	*	*	*	*	*	*	3320	0	0	

V 390  *	*	*	*	*	*	*	*	2739	2700	*	*	2590	*	2739	*	*	1394	*	*	390
       0	*	*	*	*	*	*	3063	0	0	

P 391  *	*	*	1789	*	*	*	*	*	*	*	*	1341	2590	*	*	*	*	*	2739	391
       0	*	*	*	*	*	*	3063	0	0	

E 392  *	*	*	1074	*	2591	*	*	*	*	*	2463	*	*	*	2492	*	*	*	*	392
       0	*	*	*	*	*	*	2765	0	0	

I 393  *	*	2591	*	*	*	*	1093	2444	*	*	*	*	*	*	*	*	2463	*	*	393
       0	*	*	*	*	*	*	2765	0	0	

V 394  *	*	*	2492	*	*	*	*	*	*	*	2463	*	*	*	2444	*	1129	*	*	394
       0	*	*	*	*	*	*	2765	0	0	

K 395  *	*	*	2463	*	*	*	2444	1777	*	*	*	*	*	2498	*	*	2591	*	*	395
       0	*	*	*	*	*	*	2765	0	0	

S 396  *	*	*	2591	*	*	*	*	2463	2444	*	*	*	*	*	1093	*	*	*	*	396
       0	*	*	0	*	*	*	2765	0	0	

//
