# Supplementary material for: The PD-(D/E)XK superfamily revisited: identification of new members among proteins involved in DNA metabolism and functional predictions for domains of (hitherto) unknown function
Source: BMC Bioinformatics. 2005 Jul 12;6:172. doi: 10.1186/1471-2105-6-172 (PMC1189080; doi:10.1186/1471-2105-6-172)
Supplement: Additional File 1 — An archive file in the zip format, which includes Hidden Markov Models of sequence & secondary structure profiles of PD-(D/E)XK nuclease families analyzed in this article (those known used as queries and newly identified ones). HMMs are in the format of the HHsearch program. The same data are available for download from the authors' FTP server: [file 1471-2105-6-172-S1.zip › hhsearch_pdexk_profiles/results/novel/pfam06054.hhm]

NAME  pfam06054 CoiA Competence protein CoiA-like family. Many of the members of this family are described as transcription factors. CoiA falls within a competence-specific operon in Streptococcus. CoiA is an uncharacterised protein.
FAM   
FILE  pfam06054
COM   /cluster/usr/soeding/hh/hhmake -i /cluster/databases/hhpred/new_dbs/cdd_21Feb05/pfam06054.a3m 
DATE  Wed Feb 23 08:48:20 2005
LENG  348 match states, 348 columns in multiple alignment
FILT  15 out of 17 sequences passed filter (max seq id>=90%, coverage>=0%, min seq id with query=0%, Ndiff=0%)
NEFF  4.5 
SEQ
>ss_pred
CCCCCCCCCCEEEEECCCCCCCCCCCCCCCCCCCEECCCCCCCCHHHCCCCCCCCCCCCCCCHHHHHHHHHHHHHHHHCCCCCCHHHCCCHHHHCCCEEE
CCCEEEEEECCCCCHHHHHHHHHHHHHCCCEEEEEECCCCCCHHHCCCCCHHHHCCCCCCCEEEECCCCCHHHHHHHHCCCHHHCCCEEEEEEEEEECCC
CHHHHHHCCCCCCCCCCCCHHHHHHHHHHHHHCCCCCCCCCCHHHHHHHHHCCCEEECCCHHHHHHHCCCHHEECCCCCEEEEEEEECCCCCCHHHHHHH
HHCCCCCHHHHHHHHHHHHHCCHHHHHHHHHHHHHHCCCCCCCEECCC
>ss_conf
9510014796898540677666773078888874542587203133147743576444887378899999999998616997311001200221376010
3621589861898899998999999861984588555722310100111113302458885388620014388999844741232630688865320135
7788840623332311110033578998731123567754304778888631001203653456532010000035664565011000256302342222
304566404778776554200013455655314430477321000149
>Consensus
MltAxnkxgxxixlxxxxxxxkxxfxCPxCxsxvxlKxGxxxixHFAHkxxxxcxxxxexESxxHlxxKxxLyxwlkxqxxxVelExyxpeixQxaDixv
nxxxaIEiQcSxisxxxlxxRTxxykxxGxxVxWllgxxxxxxxxltxlxxxxixxxxxxxxxxwxlexxxrxxrxkyxixxxlxgkxfxxxkxxxixxx
xxxexfxlxxxxxxxxxxxxxxxxxlxxxixxxxxxxxxxxxxxqxkyyxxgxxxlxxxlxxxxxqxxxxxxxxxxxxxxxpxxxxxxxxxxxxxxxxxx
xxxxxxxixxxxxxfxxlxxkxfxxxxxxxxxxxxtlxxxxxxxxxxx
>pfam06054 CoiA Competence protein CoiA-like family. Many of the members of this family are described as transcription factors. CoiA falls within a competence-specific operon in Streptococcus. CoiA is an uncharacterised protein.
MLTAINKNGEKVNLLEENEREKGQFFCPTCKSPVILKQGQIKIPHFAHKSLKDCAFSSENESAEHLAAKLLLYQWLKRQEFKVELEPYLPEINQIADIVV
NKKLAIEIQCSTISIKELKERTEGYKRIGIKVIWLLGQVLWLKEKLTNLQKQFIFFSPNRGFYIWELETKLRELRLKYLIYEDLKGKIFSLSKTIPIGYG
KLEELFNLPYKSQKLLSFPLSGFVKLRERIRRQLYYDNPKWLNRQEKYYERGQNLLVLTLIAFYPQFIRDSIVTDEPGYIVPLQIYFNNQNFEWELLFKG
FFQIEQSIESYLENFAFLKVKKFAYLQEIKKQVLQTLYPPFYYLDRKM
>gi|3256994 626aa long hypothetical protein [Pyrococcus horikoshii]
MvviMTEESKKEFKEYYEEHRERErrksqekQKQSKASTSPPQPSPpipesTVDKTQIQKFSKEEPVEIPVIELKESAISFKTAPLALDYPKRgKELPlm
vprfraspptfkfvsVKLDTSFSTERKILPIVIPKIkllkpviefsegkldvdysvskqereifvprfvtqkplisfkmAPLNIEVPTFQSNQLVQSSAQ
VKTENIKVTNLIQpqeeTTQGVVEvhvgnkepeikgeklkdpleflfgkgvgKIRNIEPLVILFKDhENDSYIQTFETLLlRIYREKHGGYPDVKKlsli
newnrreieqwldegklflieldkrsrkgeetieaklnaemladrlwAIFSKKKGIVIFYTKDEELFNeyknilkdivwnklhlgaeiveviprkLSFKE
KLKLADLLFGFVNMREEAPPNASMDAILNVGENKykdklvklkeKYYDilgivkpgeneseehlRGKAFIVHWLIRQLEekgivpkgegkdwKFIRDTIR
TEEPRNGVIVDVYFNNENYEFETLFEEGFG---KIHKTLRKYeqlqakvriivepitAFLHVKEFAELMRIVKQMYPTLDVRFYTLDVKN
>gi|13177294 EsV-1-12 [Ectocarpus siliculosus virus]
MsllIpVAKNKTGETVTPTCNKE--DGPFACLGCAKPLVLRQGQKNQWHFAHHSNNDDECSAGGETYIHLAAKLLLVTYITRFEFAskcgrlrhdhekqy
qgcTAVQEYRYDGVHSADVAVLRDgnlEAI-IEVMATHKTEGEPLASRIERVGADNVWGVDaMDVWRQRkrlSLTTDTIHVASLLKLEDCAECAQEGKEa
QERREKLMAIEKNKSEAYSQ-------------------------------------------------------QYNERQNTTVVIIDDNTLR------
-----------------------------------RNGVLMKKF---------------------FFKPGDSIDRSY
>gi|24377020 putative competence protein/transcription factor [Streptococcus mutans UA159]
MLVARDKNGKLINLL-NGIPDKSDFYCPACQSPVRLKNGRVMRPHFAHVALQDCKFYSENESAEHLNLKAELYQSLSQTE-SVEIEKVIPEPEQIADLLV
NHNLALEVQCSRLSEARLCERTQAYQANGYQVLWLLGEKLWLDRRLSNLHKQFLYFSQNMGFHLWELDINRRELRLKYLIYEDIFGKVYYQTRSCSFD-G
NIMTFLQLPYAKQTLTSYPVHQRRQVGLAIQKQLLARNPRWLRQQELAYSQGRNLIAQSDADFFPQ-------------VRLPQ-CS-----------RG
FCQINQDVSHFSAAF-------FQYYQKQKDKEIQTLYPPAFYDK--M
>gi|10175478 BH2857~unknown conserved protein [Bacillus halodurans]
MLTAKLQNGQTVNLLDSWQKEvlqslqkKQGFYCPACKEKLVLKIGSQRQWHFAHQSKEACRVSTEPESHYHLSGKRLLYQWLKRQKLEVALEVYLPILQ
QRPDILLRKDkqlVAVEYQCSSLPLQEIKKRTDGYKRAGIYPIWVLGGN--------RLNREGTFHFRLQSFEWLALCKDPyEHLHLRYFCPTSL--KFF
TLSNITPISLTKTLAVLKekahlnqtfqdwvypslkpheslpsdawltqkkqwrfqypIPYPSPDQRHFQSWLYEQ---NLHPQLFPIEAGWPSKGHewv
atptylwQSWILCHVIERQPLMASFPL-------------LTVLRSFQSQRIFKLRPIVQHLSHLEQSIKGYLDLLvsarilakapghnqyVRLRERSFP
HSAEEALTQDEAFYHAYLTLD--E
>gi|16411659 lmo2189 [Listeria monocytogenes]
MiiiFTARNNIGETFTITKMNVERikqEERLFCKSCASPVMIKAGQIKIPHFAHEKTMKCAFASEGESEEHLAAKKQIMAWFCYQRIPVEIESYFPEINR
QADIFVNGKTVIEFQRSSISISEMIQRTMDYLSIGLEVHWILGQVVKKEKgriCLSAFQQAFIQSDKKLGYHFWHYSAK-REICTLYYHLTFEKGNRFFA
SEMKFSMKSPLREWNK-----------------KLARIISRHAYIKRDREIERQKicfyyaKYKKHGQFMQKLFNAGYYLHYLPKEIGVDVEEQFLVLTP
AVEWQFDLWEKFFKGLEKGDtFSVESFLESFksvvsqiltiwlspnESLKLGKSYLSYLIGEGVLSTIPDNRYRVKRKM
>gi|22776897 hypothetical conserved protein [Oceanobacillus iheyensis HTE831]
MQKAINKHGKSIILFREPERNiilwkqyKEAFYCPTCHSKVIIRSGSKVIPHFSHLPHSNCR-LGNGEGMYHEMGKYELYQWLSNQNIEVDLEVYFPQIN
RRADLVIKVLnkiIIIEFQCTKISAEEIAERTSAYNQINLHVIWIVGmnhfNRLGSNQiklNSFLLSCIHQFPKQkNPVLYFFDPAS--RRFASLSHIYA
YQYTKAFTTINISLIQTISFQSIFK---EAPISEQFPQHWTKQLQ-RIRNTPITHPGKEMNWRRKLYEQGIIFQYLPSICFLPnkwqihmhtpfwiwqte
lcikliQHIAVSDTLTISRCTKLLDKSMMNQLPNVHQNFS-------AIHSFLTNLeilgyfkrtsnttyvKLKNVDKYVHLEEALKGDEIMISNLFLEK
KGKM
>gi|21204048 MW0881 [Staphylococcus aureus subsp. aureus MW2]
MLVALNEEKERVLATTALR--KTQYFCPVCGKQVILKRGLKVISHFAHKHLAEQK-CFNNETIKHYKSKLILAQMIQQQGFKVEIEPFLKEIKQIPDILI
NNKYVIELQYSPIPYKQILQRTEGLKKMGYKVSWLLNDVDYCHNKVKFNHFQSMFINPfTRKLHTFNLE---KKQIMMFQQIQYLGGHKYVAEKRN----
AKISELFNEA-PCDYHAVYKLSKF-----AINQYI------------KYCRWQNSVLEPTLSAMYQLQLTDQEVVHNYGYIFPEQIYIKNHPIEWQLQVD
LWLKN-GKSKLVNDNLNYFKLKKFIVGLESKTAIIEKLINNYLNICS-D
>gi|27315151 transcription factor [Staphylococcus epidermidis ATCC 12228]
MLMAINQQGQKILAQHANK--FDKYQCPHCKSEVILKQGMTLIAHFAHKTRFNHH-CSKSESVEHYEAKLYLARIYKALNFNVEIEPYYKEVLQYPDIVI
NQENAIEVQFSKISISKIIRRTTGLKRIGLNVIWIIKDVPLKYKYVKLSPFQSAFIHPiNRTLVTWDSK---KFVLILYSQLQHVGGKNFVAQRKV----
LKFEDIINMTFQSNNVPNFRLSAS-----NIQRYI------------NYCRKRHSVLEPTLSAMYQLNMYDSDVISKLGYVVPHQIYLITHPIEWQLKYL
LLRRTLNDNELCKQLLSQVKFRVFATFQYDKRQILSTILREFDYLYE-H
>gi|2633507 yjbF [Bacillus subtilis subsp. subtilis str. 168]
MfhlLGAQQNQKLK----------RRRFFCPVCGGELAVKLGLQKAPHFAHKQNKSCAIDIEPESAYHLEGKRQLYVWLKTQRASPILEPYIRTINQRPD
VMARIKehmLAVEYQCATIAPDVFQKRTEGFKQEGIIPQWIMGysRLKRTASsfyQLSTFHWQFINASPYRELICYCPER--RSFLRLSHIIPFYTNHSY
SSVQTIPIHRAGAGDLFF----TEPKPSIQYSGWTKAIHRFRHKPHRFNSKETNRLRlLFYEKRQTPFSFLPTEVFVpvrkgavfkspvfvwQGFLYLFM
TDLGGKRAPIRFSAVLQQCKLHIHNKNIALRSeCSEECLSEAVkqyiDFLCKKGFLRETQKEVYVLNQPAGGIHSMQDLI
#
NULL   3706	5728	4211	4064	4839	3729	4763	4308	4069	3323	5509	4640	4464	4938	4285	4423	3815	3783	6325	4665	
AVER   4453	5864	4920	3733	4131	4698	5037	3849	3483	3181	5790	4440	4569	3959	4225	4156	4585	4352	6148	4354	
HMM    A	C	D	E	F	G	H	I	K	L	M	N	P	Q	R	S	T	V	W	Y	
       M->M	M->I	M->D	I->M	I->I	D->M	D->D	Neff	Neff_I	Neff_D
       0	*	*	0	*	0	*	99999	99999	99999	
M 1    *	*	*	*	*	*	*	*	*	*	0	*	*	*	*	*	*	*	*	*	1
       768	1276	*	1585	585	*	*	4703	3156	0	

L 2    *	*	*	*	2903	*	*	3881	*	760	3038	*	*	3537	*	*	*	*	*	*	2
       101	3881	*	0	*	*	*	4703	1000	0	

T 3    *	*	*	*	*	3446	*	4379	3537	*	3680	*	*	*	*	*	1137	2051	*	*	3
       0	*	*	*	*	*	*	4703	0	0	

A 4    187	*	*	3038	*	*	*	*	*	*	*	*	*	*	*	*	*	*	*	*	4
       0	*	*	*	*	*	*	4703	0	0	

I 5    *	*	*	3038	*	*	*	1797	2368	3026	*	*	*	3446	2456	*	*	*	*	*	5
       0	*	*	*	*	*	*	4703	0	0	

N 6    *	*	1802	*	*	*	*	*	*	3685	*	1245	*	3446	*	3038	*	*	*	*	6
       0	*	*	*	*	*	*	4703	0	0	

K 7    4286	*	*	2612	*	4349	*	*	1300	*	*	2521	*	2683	*	*	*	*	*	*	7
       0	*	*	*	*	*	*	4703	0	0	

N 8    *	*	*	3763	*	*	3537	3601	2549	*	*	2000	*	2199	4286	*	3881	*	*	*	8
       0	*	*	*	*	*	*	4703	0	0	

G 9    *	*	*	3038	*	692	*	*	2596	*	*	3411	*	*	*	*	*	*	*	*	9
       0	*	*	*	*	*	*	4703	0	0	

E 10   *	*	*	1694	3038	*	*	*	2477	3446	*	4379	*	2001	*	*	*	*	*	*	10
       0	*	*	*	*	*	*	4703	0	0	

K 11   *	*	*	*	*	*	*	4476	1620	2344	*	*	*	*	3763	3537	2133	4475	*	*	11
       139	*	3446	*	*	*	*	4703	0	0	

V 12   *	*	*	2928	3453	*	*	1356	*	*	*	*	*	*	*	*	*	1370	*	*	12
       0	*	*	*	*	*	0	4414	0	1000	

N 13   *	*	*	*	*	*	*	3382	*	2584	*	1368	*	*	*	4223	2599	*	*	2928	13
       0	*	*	*	*	*	0	4414	0	1000	

L 14   2584	*	*	*	*	*	*	3453	*	1057	*	*	3763	*	*	*	*	4155	*	2928	14
       0	*	*	*	*	*	0	4414	0	1000	

L 15   *	*	*	2928	3382	*	*	*	*	1368	*	*	*	3547	*	*	2022	4223	*	*	15
       255	*	2624	*	*	*	0	4414	0	1000	

E 16   *	3578	3273	1620	*	*	3356	*	3250	*	*	*	*	*	3168	*	2528	*	*	*	16
       0	*	*	*	*	662	1443	4193	0	2084	

E 17   2584	*	*	2038	*	*	2928	4335	*	4339	3453	2975	*	4223	*	3517	*	*	*	*	17
       0	*	*	*	*	*	0	4414	0	1000	

N 18   *	*	3244	4335	*	4223	*	*	3763	3623	*	2213	2742	*	2928	4250	*	*	3517	*	18
       0	*	*	*	*	*	0	4414	0	1000	

E 19   *	*	*	1557	*	*	4250	3223	2819	*	*	*	*	3517	2937	*	*	2827	*	*	19
       397	*	2056	*	*	*	0	4414	0	1000	

R 20   *	*	*	3007	*	*	*	*	2049	3777	*	*	2878	*	1492	3850	*	*	*	*	20
       0	*	*	*	*	*	0	3704	0	2454	

E 21   *	*	3857	880	*	3899	*	*	*	*	*	2981	*	*	3007	*	3850	*	*	*	21
       1565	595	*	2339	318	0	*	3704	3306	2454	

K 22   *	*	3881	3601	3680	*	*	*	1095	*	*	*	*	3038	3446	*	3476	*	*	*	22
       0	*	*	*	*	*	*	4703	0	0	

G 23   *	*	3680	2569	*	2061	*	*	3038	*	*	*	4349	2955	3446	4364	3763	*	*	*	23
       0	*	*	*	*	*	*	4703	0	0	

Q 24   2864	*	4364	*	*	3685	*	*	2574	*	*	*	3096	1851	2521	*	*	*	*	*	24
       0	*	*	*	*	*	*	4703	0	0	

F 25   *	*	*	*	1000	*	*	*	*	3601	*	*	*	*	*	3038	*	*	*	1757	25
       0	*	*	*	*	*	*	4703	0	0	

F 26   3881	*	*	*	1416	*	*	*	3038	*	*	*	*	3680	4349	*	4286	*	*	1958	26
       0	*	*	*	*	*	*	4703	0	0	

C 27   3038	187	*	*	*	*	*	*	*	*	*	*	*	*	*	*	*	*	*	*	27
       0	*	*	*	*	*	*	4703	0	0	

P 28   *	*	*	*	*	*	*	*	3601	3881	*	*	458	*	*	3038	*	*	*	*	28
       0	*	*	*	*	*	*	4703	0	0	

T 29   2142	*	*	*	*	3881	3680	*	*	*	*	*	*	*	*	2537	1787	2596	*	*	29
       0	*	*	*	*	*	*	4703	0	0	

C 30   *	187	*	*	*	*	*	*	*	*	*	*	*	*	*	3038	*	*	*	*	30
       0	*	*	*	*	*	*	4703	0	0	

K 31   2734	4379	*	*	*	2206	2932	*	1818	*	*	*	3038	4364	*	*	*	*	*	*	31
       0	*	*	*	*	*	*	4703	0	0	

S 32   *	*	*	3685	*	2806	*	*	2820	*	*	*	3038	*	*	955	*	*	*	*	32
       0	*	*	*	*	*	*	4703	0	0	

P 33   4379	*	*	1945	*	*	*	*	2609	*	*	*	1828	2019	*	*	*	*	*	*	33
       0	*	*	*	*	*	*	4703	0	0	

V 34   *	*	*	*	*	*	*	*	*	1402	*	*	3038	*	*	*	*	1001	*	*	34
       0	*	*	*	*	*	*	4703	0	0	

I 35   3446	*	*	*	4475	*	4286	1881	*	4476	3601	*	*	*	2779	3038	*	2780	*	*	35
       0	*	*	*	*	*	*	4703	0	0	

L 36   *	*	*	*	*	*	*	1952	*	921	*	*	3038	*	*	*	*	3446	*	*	36
       187	3038	*	2322	322	*	*	4703	1000	0	

K 37   *	*	*	*	*	*	*	*	681	*	*	*	*	*	1975	*	3038	*	*	*	37
       0	*	*	*	*	*	*	4703	0	0	

Q 38   2938	*	*	*	*	*	*	3685	*	3446	*	2852	*	1837	3763	3537	*	3038	*	*	38
       0	*	*	*	*	*	*	4703	0	0	

G 39   *	*	3038	*	*	187	*	*	*	*	*	*	*	*	*	*	*	*	*	*	39
       0	*	*	*	*	*	*	4703	0	0	

Q 40   *	*	*	4475	*	*	*	*	3038	2596	3680	*	4286	2127	3371	2609	4349	*	*	*	40
       0	*	*	*	*	*	*	4703	0	0	

I 41   *	*	*	*	*	*	*	1722	2135	*	*	*	*	2561	*	4286	2324	4364	*	*	41
       0	*	*	*	*	*	*	4703	0	0	

K 42   *	*	*	*	*	*	*	*	1747	3680	3371	3881	*	3038	2979	*	*	2244	*	*	42
       0	*	*	*	*	*	*	4703	0	0	

I 43   3446	*	*	*	*	*	*	1072	*	*	4475	*	*	2780	2344	*	*	4476	*	*	43
       0	*	*	*	*	*	*	4703	0	0	

P 44   3680	*	*	*	*	*	*	*	*	4476	*	*	1195	3038	4379	3763	4286	*	2780	*	44
       0	*	*	*	*	*	*	4703	0	0	

H 45   *	*	*	*	*	*	187	*	3038	*	*	*	*	*	*	*	*	*	*	*	45
       0	*	*	*	*	*	*	4703	0	0	

F 46   *	*	*	*	0	*	*	*	*	*	*	*	*	*	*	*	*	*	*	*	46
       0	*	*	*	*	*	*	4703	0	0	

A 47   336	*	*	*	*	*	*	*	*	*	*	*	*	*	*	2266	*	*	*	*	47
       0	*	*	*	*	*	*	4703	0	0	

H 48   *	*	*	*	*	*	187	*	3038	*	*	*	*	*	*	*	*	*	*	*	48
       0	*	*	*	*	*	*	4703	0	0	

K 49   *	*	*	2292	*	*	3881	4379	1257	3537	*	*	*	3685	*	*	*	3356	*	*	49
       0	*	*	*	*	*	*	4703	0	0	

S 50   4364	*	*	3038	*	*	3763	*	3601	*	*	*	3537	2828	*	1440	3680	*	*	*	50
       0	*	*	*	*	*	*	4703	0	0	

L 51   *	*	*	*	*	*	3537	*	3685	1343	*	2647	3038	*	3680	*	3601	*	*	*	51
       0	*	*	*	*	*	*	4703	0	0	

K 52   3026	*	*	3685	3680	*	*	*	1668	*	3601	3881	*	4364	*	3537	*	3038	*	*	52
       0	*	*	*	*	*	*	4703	0	0	

D 53   3027	*	2311	2355	*	*	4349	*	3601	*	*	2237	*	*	*	2871	*	*	*	*	53
       0	*	*	*	*	*	*	4703	0	0	

C 54   *	602	3881	*	*	*	3680	3038	*	*	*	*	*	3763	*	*	*	*	*	*	54
       0	*	*	*	*	*	*	4703	0	0	

A 55   2266	*	3378	3881	*	*	3680	*	3032	*	*	4476	3038	3364	2609	*	*	*	*	*	55
       392	*	2072	*	*	*	*	4703	0	0	

F 56   *	3530	*	*	1257	*	*	3036	*	3125	*	*	*	*	*	*	*	1951	*	*	56
       0	*	*	*	*	0	*	3987	0	2054	

S 57   3601	2721	3446	*	4286	*	*	3038	*	3537	*	*	*	4349	*	2479	*	*	3476	3371	57
       0	*	*	*	*	*	*	4703	0	0	

S 58   3096	*	*	3038	3001	3537	4379	3446	*	3476	*	*	*	*	*	2042	3685	*	*	*	58
       0	*	*	*	*	*	*	4703	0	0	

E 59   *	*	*	805	*	3881	*	*	3680	3038	*	2646	*	*	*	*	*	*	*	*	59
       0	*	*	*	*	*	*	4703	0	0	

N 60   *	*	*	*	*	2080	*	*	3038	*	*	1343	2561	*	*	3680	*	*	*	*	60
       0	*	*	*	*	*	*	4703	0	0	

E 61   *	*	*	0	*	*	*	*	*	*	*	*	*	*	*	*	*	*	*	*	61
       0	*	*	*	*	*	*	4703	0	0	

S 62   *	*	*	*	*	3537	*	*	*	*	*	*	*	*	*	373	2820	*	*	*	62
       0	*	*	*	*	*	*	4703	0	0	

A 63   1757	*	4476	2503	*	*	3685	3763	*	*	3537	4379	4286	*	*	*	*	3680	*	3881	63
       0	*	*	*	*	*	*	4703	0	0	

E 64   *	*	*	1354	*	*	*	2399	3763	*	*	*	*	3476	*	*	*	*	*	1968	64
       0	*	*	*	*	*	*	4703	0	0	

H 65   *	*	*	*	*	*	187	*	*	*	*	*	*	*	*	3038	*	*	*	*	65
       0	*	*	*	*	*	*	4703	0	0	

L 66   *	*	*	3537	3038	*	*	*	*	643	*	*	*	*	*	*	*	*	*	2721	66
       0	*	*	*	*	*	*	4703	0	0	

A 67   2087	*	*	2558	*	3476	*	*	2355	*	3537	4364	*	4379	*	3685	4349	*	*	*	67
       0	*	*	*	*	*	*	4703	0	0	

A 68   1932	*	*	*	*	1968	*	*	*	2086	*	4286	*	*	*	3763	3038	*	*	*	68
       0	*	*	*	*	*	*	4703	0	0	

K 69   3038	*	*	*	*	*	*	*	187	*	*	*	*	*	*	*	*	*	*	*	69
       0	*	*	*	*	*	*	4703	0	0	

L 70   2779	*	*	4286	*	*	*	*	2537	1981	*	*	3038	*	2561	*	*	*	*	3537	70
       0	*	*	*	*	*	*	4703	0	0	

L 71   4475	*	*	2892	*	*	*	3076	3364	1732	*	*	*	2521	*	4286	*	*	*	3680	71
       0	*	*	*	*	*	*	4703	0	0	

L 72   3038	*	*	*	*	*	*	3601	*	329	*	*	*	*	*	*	*	*	*	*	72
       0	*	*	*	*	*	*	4703	0	0	

Y 73   2721	*	*	*	*	*	*	*	*	3038	3601	*	*	*	*	*	*	3881	*	795	73
       0	*	*	*	*	*	*	4703	0	0	

Q 74   3601	*	3038	4476	*	*	4286	*	*	*	4379	*	*	1455	3680	*	3096	3446	*	*	74
       0	*	*	*	*	*	*	4703	0	0	

W 75   *	*	*	*	*	*	*	3680	*	*	3763	*	*	*	*	2779	*	*	963	2399	75
       0	*	*	*	*	*	*	4703	0	0	

L 76   *	*	*	*	2537	*	*	2820	*	1040	*	*	3038	*	*	*	*	*	*	3680	76
       0	*	*	*	*	*	*	4703	0	0	

K 77   *	3601	*	*	*	*	*	*	878	*	*	*	*	3763	*	2452	3881	4349	*	*	77
       0	*	*	*	*	*	*	4703	0	0	

R 78   3680	*	*	*	*	*	*	*	2825	*	*	3537	*	3032	1328	*	3446	*	*	3601	78
       187	3038	*	0	*	*	*	4703	1000	0	

Q 79   *	*	*	3332	3881	*	*	*	3038	3680	*	*	*	1166	*	*	2415	*	*	*	79
       0	*	*	*	*	*	*	4703	0	0	

E 80   *	*	3476	1639	*	3763	*	*	3685	*	*	2237	*	*	2521	*	4286	*	*	*	80
       488	*	1802	*	*	*	*	4703	0	0	

F 81   2998	*	*	*	1443	*	*	2064	*	1900	*	*	*	*	*	*	*	*	*	*	81
       0	*	*	*	*	0	*	4147	0	2121	

K 82   3096	*	*	2238	*	*	*	*	2008	*	*	3680	2292	*	*	2833	*	*	*	*	82
       303	2399	*	4087	87	*	*	4703	1494	0	

V 83   *	*	*	*	*	*	*	*	*	*	*	*	3446	*	*	*	3108	336	*	*	83
       0	*	*	*	*	*	*	4703	0	0	

E 84   2780	4349	3537	1299	*	*	*	3446	3038	*	4379	*	*	4286	*	*	*	*	*	*	84
       0	*	*	*	*	*	*	4703	0	0	

L 85   *	*	*	*	*	*	*	1246	*	970	*	*	*	*	*	*	*	3881	*	*	85
       0	*	*	*	*	*	*	4703	0	0	

E 86   *	*	3038	303	*	*	*	*	*	*	*	*	*	3881	*	*	*	*	*	*	86
       0	*	*	*	*	*	*	4703	0	0	

P 87   4475	*	*	3881	*	*	4379	*	3356	*	*	*	1851	*	4476	3601	3038	2609	*	4286	87
       0	*	*	*	*	*	*	4703	0	0	

Y 88   *	*	*	*	3763	*	4379	*	*	*	*	*	4286	*	*	3038	*	4364	*	607	88
       0	*	*	*	*	*	*	4703	0	0	

L 89   *	*	*	*	1784	*	*	2432	*	1402	*	*	*	*	3881	*	*	*	*	3680	89
       0	*	*	*	*	*	*	4703	0	0	

P 90   *	*	*	*	*	*	*	*	2721	*	*	*	956	*	3446	2531	*	*	*	3881	90
       0	*	*	*	*	*	*	4703	0	0	

E 91   *	*	3881	850	*	*	*	3685	*	*	*	*	*	3537	*	*	2228	*	*	*	91
       0	*	*	*	*	*	*	4703	0	0	

I 92   *	*	*	3038	4475	3881	*	1266	*	2165	*	*	4364	*	*	*	*	3680	*	*	92
       0	*	*	*	*	*	*	4703	0	0	

N 93   *	*	*	4364	*	*	*	*	2557	3680	*	1369	*	2979	3038	*	*	3881	*	*	93
       0	*	*	*	*	*	*	4703	0	0	

Q 94   *	*	*	*	*	*	3881	*	3038	*	*	*	*	640	2569	*	*	*	*	*	94
       0	*	*	*	*	*	*	4703	0	0	

I 95   *	*	*	*	*	*	*	1231	*	*	*	*	*	3601	1533	3881	*	*	*	3680	95
       0	*	*	*	*	*	*	4703	0	0	

A 96   1098	*	*	*	*	*	*	*	*	3038	*	*	1283	*	*	*	*	*	*	*	96
       0	*	*	*	*	*	*	4703	0	0	

D 97   *	*	187	*	*	*	*	*	*	*	*	*	3038	*	*	*	*	*	*	*	97
       0	*	*	*	*	*	*	4703	0	0	

I 98   *	*	*	*	*	*	*	1097	*	1636	*	*	*	*	*	*	*	2245	*	*	98
       0	*	*	*	*	*	*	4703	0	0	

V 99   3881	*	*	*	2460	*	*	*	*	1787	3446	*	*	*	*	*	*	1645	4349	*	99
       0	*	*	*	*	*	*	4703	0	0	

V 100  3446	*	*	*	*	*	*	1476	*	3685	*	*	*	*	*	*	*	1086	*	*	100
       0	*	*	*	*	*	*	4703	0	0	

N 101  *	*	*	*	*	*	*	*	3537	3881	*	850	3038	*	2561	*	*	*	*	*	101
       0	*	*	*	*	*	*	4703	0	0	

K 102  *	*	3411	4379	*	2485	4364	3446	2100	*	*	3763	*	3680	3881	*	*	3537	*	*	102
       0	*	*	*	*	*	*	4703	0	0	

K 103  *	*	2780	3680	*	*	*	3038	1413	3537	*	3324	*	*	*	*	3426	*	*	*	103
       850	1167	*	3688	117	*	*	4703	3248	0	

L 104  3038	*	*	3881	*	*	*	2506	*	1633	*	3680	*	*	*	*	3601	3685	*	3763	104
       0	*	*	*	*	*	*	4703	0	0	

A 105  653	*	*	*	*	*	*	3537	*	*	*	*	3038	*	*	*	*	2680	*	*	105
       0	*	*	*	*	*	*	4703	0	0	

I 106  *	*	*	*	*	*	*	966	*	1650	*	*	*	*	*	*	*	2561	*	*	106
       101	*	3881	*	*	*	*	4703	0	0	

E 107  *	*	*	204	*	*	*	*	*	*	*	2920	*	*	*	*	*	*	*	*	107
       0	*	*	*	*	0	*	4503	0	1000	

I 108  *	*	*	*	2569	*	*	1464	*	3763	*	*	*	*	*	*	*	2146	*	2561	108
       0	*	*	*	*	*	*	4703	0	0	

Q 109  *	*	*	2399	*	*	*	*	*	*	*	*	*	303	*	*	*	*	*	*	109
       0	*	*	*	*	*	*	4703	0	0	

C 110  *	795	*	*	3680	*	*	*	*	*	*	*	*	*	3601	*	*	2399	*	3763	110
       0	*	*	*	*	*	*	4703	0	0	

S 111  3446	*	*	*	*	*	*	*	*	*	3881	*	3038	*	*	661	3537	*	*	*	111
       0	*	*	*	*	*	*	4703	0	0	

T 112  3881	*	*	*	*	*	3476	*	2607	*	*	*	2523	*	3371	2642	2016	*	*	*	112
       0	*	*	*	*	*	*	4703	0	0	

I 113  *	*	*	*	3038	*	*	1166	*	1456	*	*	*	*	*	*	3881	*	*	*	113
       0	*	*	*	*	*	*	4703	0	0	

S 114  3446	*	*	*	*	*	3881	*	*	*	*	*	1990	3038	*	1099	*	*	*	*	114
       0	*	*	*	*	*	*	4703	0	0	

I 115  3537	*	*	3371	*	*	*	2064	3881	3685	4475	*	3446	4286	*	3038	*	4349	*	3763	115
       0	*	*	*	*	*	*	4703	0	0	

K 116  4364	*	3446	2887	*	*	*	*	2008	*	*	3038	*	2991	*	2640	3881	*	*	*	116
       0	*	*	*	*	*	*	4703	0	0	

E 117  *	*	*	1523	*	*	*	*	3680	*	*	*	*	2355	2086	*	*	2806	*	*	117
       0	*	*	*	*	*	*	4703	0	0	

L 118  *	*	*	*	3446	3881	*	1664	*	1177	3601	*	*	*	*	*	*	*	*	*	118
       0	*	*	*	*	*	*	4703	0	0	

K 119  3537	4364	*	3881	*	*	*	2640	1729	3763	*	*	*	3446	4379	*	*	3038	*	*	119
       0	*	*	*	*	*	*	4703	0	0	

E 120  *	*	*	1483	*	*	*	*	2194	*	*	*	3881	1848	3680	*	*	*	*	*	120
       0	*	*	*	*	*	*	4703	0	0	

R 121  *	*	*	*	*	*	*	*	*	3881	*	*	*	*	303	3038	*	*	*	*	121
       0	*	*	*	*	*	*	4703	0	0	

T 122  3881	*	*	*	*	*	*	*	*	*	*	*	*	*	*	2531	398	*	*	*	122
       0	*	*	*	*	*	*	4703	0	0	

E 123  3038	*	3685	1555	*	*	*	*	3364	*	3601	*	*	4364	*	2699	3680	*	*	*	123
       0	*	*	*	*	*	*	4703	0	0	

G 124  2109	*	3601	*	*	1300	*	*	*	*	*	3476	*	3038	3881	*	*	*	*	*	124
       0	*	*	*	*	*	*	4703	0	0	

Y 125  *	*	*	*	3446	*	*	3881	*	2721	*	*	*	*	*	*	*	3038	*	819	125
       0	*	*	*	*	*	*	4703	0	0	

K 126  *	*	*	3881	*	*	*	*	939	2938	*	3537	*	2810	4286	*	*	*	*	*	126
       0	*	*	*	*	*	*	4703	0	0	

R 127  3419	*	*	4349	*	*	*	*	3763	*	*	*	*	2146	1958	2903	3038	4475	*	*	127
       0	*	*	*	*	*	*	4703	0	0	

I 128  2991	*	*	2228	*	*	3476	1835	4349	*	3763	4364	*	4286	*	*	*	3881	*	*	128
       0	*	*	*	*	*	*	4703	0	0	

G 129  *	*	4379	*	*	427	*	*	*	*	*	2266	*	*	*	*	*	*	*	*	129
       0	*	*	*	*	*	*	4703	0	0	

I 130  3881	*	*	*	2858	*	*	1621	*	2020	*	*	*	*	*	*	*	*	*	2168	130
       0	*	*	*	*	*	*	4703	0	0	

K 131  *	*	3881	3601	*	*	3537	3446	1867	*	*	3680	4349	2757	*	*	4475	*	*	3685	131
       0	*	*	*	*	*	*	4703	0	0	

V 132  *	*	*	*	*	*	*	*	*	*	*	3881	2561	*	*	*	*	391	*	*	132
       0	*	*	*	*	*	*	4703	0	0	

I 133  *	*	*	*	*	4349	3601	1859	*	2398	*	*	*	3446	4379	3763	3038	3881	*	*	133
       0	*	*	*	*	*	*	4703	0	0	

W 134  *	*	*	*	*	*	*	*	*	*	*	3038	*	*	*	*	*	*	187	*	134
       0	*	*	*	*	*	*	4703	0	0	

L 135  *	*	*	*	*	3881	*	1563	*	954	*	*	*	*	*	*	*	3685	*	*	135
       0	*	*	*	*	*	*	4703	0	0	

L 136  *	*	*	*	*	*	*	2324	*	1106	2461	*	*	*	*	*	*	2699	*	*	136
       0	*	*	*	*	*	*	4703	0	0	

G 137  *	*	3881	*	*	602	*	*	3680	*	*	3763	*	3038	*	*	*	*	*	*	137
       661	1444	*	1475	643	*	*	4703	2792	0	

Q 138  *	*	2721	3371	*	3685	*	*	4476	*	3881	3537	*	2235	2828	*	3038	*	*	*	138
       0	*	*	*	*	*	*	4703	0	0	

V 139  *	*	2664	*	*	*	*	*	2344	3446	*	3685	*	*	3537	*	3038	1900	*	*	139
       117	*	3685	*	*	*	*	4703	0	0	

L 140  *	*	3649	*	*	*	*	*	3305	1173	*	*	3564	2957	*	*	*	2624	*	*	140
       0	*	*	*	*	*	0	4500	0	1000	

W 141  *	*	*	*	*	2163	*	*	3493	3564	*	*	*	*	3305	*	*	*	1243	3649	141
       0	*	*	*	*	*	0	4500	0	1000	

L 142  *	3649	*	*	*	*	*	*	2528	1518	*	*	*	*	3769	3404	3305	2957	*	*	142
       0	*	*	*	*	*	0	4500	0	1000	

K 143  2740	*	4268	3493	*	*	3649	*	2355	*	*	2760	*	3769	*	*	*	2957	*	3564	143
       0	*	*	*	*	*	0	4500	0	1000	

E 144  *	*	4349	1887	*	*	4227	*	2528	*	*	3649	*	3404	2997	3305	4235	*	*	*	144
       962	1039	*	3194	167	*	0	4500	3250	1000	

K 145  *	3493	*	*	*	*	4235	*	2024	*	*	3404	*	2331	2635	3769	*	*	*	3564	145
       0	*	*	*	*	*	0	4500	0	1000	

L 146  *	*	*	*	*	*	*	2491	*	958	*	*	*	*	*	3404	*	2232	*	*	146
       0	*	*	*	*	*	0	4500	0	1000	

T 147  *	*	*	*	3404	*	*	*	2606	*	*	*	*	*	2957	2048	1432	*	*	*	147
       0	*	*	*	*	0	*	4500	0	1000	

N 148  2927	*	*	3476	3763	*	*	*	*	2607	*	1988	*	*	2955	*	2647	*	*	*	148
       0	*	*	*	*	*	*	4703	0	0	

L 149  *	*	3881	*	2521	*	*	3038	*	1045	*	3763	*	*	*	3680	*	*	*	*	149
       0	*	*	*	*	*	*	4703	0	0	

Q 150  *	*	*	3038	*	*	1932	*	*	*	*	3685	3680	1706	*	3537	3881	*	*	*	150
       0	*	*	*	*	*	*	4703	0	0	

K 151  *	3537	*	*	2721	*	*	3881	1892	*	*	*	3038	2903	3685	*	*	*	3446	*	151
       0	*	*	*	*	*	*	4703	0	0	

Q 152  3601	*	*	3685	*	4286	3881	3537	*	3038	*	3476	*	1241	*	*	*	*	*	*	152
       0	*	*	*	*	*	*	4703	0	0	

F 153  *	*	*	*	1304	3685	3537	*	*	3476	*	*	*	*	*	2721	*	2399	*	*	153
       0	*	*	*	*	*	*	4703	0	0	

I 154  2777	*	*	*	*	*	*	1601	*	2344	3763	*	*	3537	*	*	3685	3476	*	*	154
       0	*	*	*	*	*	*	4703	0	0	

F 155  *	*	*	*	1517	*	*	*	*	3038	*	3446	*	2938	*	3881	*	*	*	2066	155
       0	*	*	*	*	*	*	4703	0	0	

F 156  3446	*	*	*	1177	*	3685	2721	*	3881	*	*	3537	*	*	3601	*	*	*	*	156
       0	*	*	*	*	*	*	4703	0	0	

S 157  *	*	3601	*	3685	*	3680	*	2266	3881	*	3763	*	*	*	1278	*	*	*	*	157
       0	*	*	*	*	*	*	4703	0	0	

P 158  *	*	3038	3476	*	*	*	*	2734	*	*	*	1851	2095	3685	4349	*	*	*	*	158
       643	1476	*	0	*	*	*	4703	2706	0	

N 159  *	*	*	3038	*	*	*	*	3601	2780	*	1367	*	*	*	3364	3763	*	*	3446	159
       0	*	*	*	*	*	*	4703	0	0	

R 160  *	*	*	3881	*	*	*	4379	*	2927	3324	3038	3537	3685	1446	*	*	*	*	*	160
       0	*	*	*	*	*	*	4703	0	0	

G 161  *	*	2399	3446	*	1311	*	*	3763	*	*	*	*	*	*	3685	3680	3537	*	*	161
       0	*	*	*	*	*	*	4703	0	0	

F 162  *	3881	*	*	1328	*	*	*	*	1601	*	*	*	*	*	3038	*	*	*	3601	162
       0	*	*	*	*	*	*	4703	0	0	

Y 163  3881	*	*	3685	4476	*	1728	3446	*	*	*	*	*	*	*	*	*	3680	*	1566	163
       0	*	*	*	*	*	*	4703	0	0	

I 164  *	3446	*	3881	2569	*	*	2296	*	3356	*	*	*	*	*	*	2721	4286	3685	3476	164
       0	*	*	*	*	*	*	4703	0	0	

W 165  *	3881	*	*	2646	*	*	*	*	3685	*	*	*	3038	*	*	*	*	1056	3446	165
       0	*	*	*	*	*	*	4703	0	0	

E 166  2780	3446	2607	1641	*	*	3601	*	*	*	*	3763	*	*	*	*	3038	*	*	*	166
       0	*	*	*	*	*	*	4703	0	0	

L 167  *	*	*	*	3038	*	*	*	*	1083	*	*	2491	3881	*	3680	*	*	*	3601	167
       0	*	*	*	*	*	*	4703	0	0	

E 168  3537	3685	1802	1363	*	*	*	*	3680	*	*	*	*	*	*	3601	*	*	*	*	168
       237	*	2721	*	*	*	*	4703	0	0	

T 169  2673	*	*	*	3252	3646	*	4149	2723	4171	*	*	*	*	3211	3287	2437	*	*	*	169
       341	*	2248	*	*	*	0	4263	0	1525	

K 170  3826	*	3058	*	*	3767	*	*	1477	2531	*	3833	*	3927	3882	*	*	*	*	*	170
       207	*	2901	*	*	*	0	3626	0	2597	

L 171  2709	*	*	3199	*	*	*	*	3612	1455	*	*	2855	*	2704	*	*	*	*	*	171
       857	1159	*	0	*	0	*	3259	2152	3011	

R 172  *	*	*	2991	*	*	*	*	2347	*	*	4349	*	2607	1106	*	*	*	*	*	172
       0	*	*	*	*	*	*	4703	0	0	

E 173  *	*	*	2104	3680	*	3685	3038	2612	4349	*	*	*	*	3537	3446	*	3332	*	*	173
       0	*	*	*	*	*	*	4703	0	0	

L 174  *	*	*	*	2491	*	*	3601	*	1501	4475	*	*	3763	3881	*	*	3680	*	3038	174
       0	*	*	*	*	*	*	4703	0	0	

R 175  3537	3601	*	*	*	*	3685	3763	*	2558	*	*	*	*	971	*	*	*	*	*	175
       0	*	*	*	*	*	*	4703	0	0	

L 176  *	*	*	2399	*	*	*	3680	*	1328	3763	*	*	*	3446	3537	3601	*	*	*	176
       0	*	*	*	*	*	*	4703	0	0	

K 177  *	*	*	*	*	*	*	*	971	1563	3763	*	*	*	3685	*	*	*	*	*	177
       0	*	*	*	*	*	*	4703	0	0	

Y 178  *	*	*	*	3763	*	3038	*	*	3881	*	*	*	*	*	1901	*	*	*	1093	178
       0	*	*	*	*	*	*	4703	0	0	

L 179  *	*	*	*	3685	3038	2491	*	*	1641	3881	*	*	3763	*	3680	*	*	*	3601	179
       0	*	*	*	*	*	*	4703	0	0	

I 180  3881	3685	*	*	*	3038	3601	1004	*	*	*	*	*	2721	*	*	*	*	*	*	180
       0	*	*	*	*	*	*	4703	0	0	

Y 181  *	*	*	*	*	*	2847	2099	*	2640	*	*	3685	*	*	*	*	*	*	1360	181
       0	*	*	*	*	*	*	4703	0	0	

E 182  3537	*	*	1568	*	*	*	*	*	*	*	*	2228	2301	*	*	2642	*	*	*	182
       0	*	*	*	*	*	*	4703	0	0	

D 183  *	*	1177	*	2521	*	3680	*	3881	*	*	*	*	*	*	3685	*	*	*	2646	183
       0	*	*	*	*	*	*	4703	0	0	

L 184  *	*	*	3601	*	*	*	4364	*	1240	*	3881	*	3537	*	*	*	2324	*	3446	184
       117	*	3685	*	*	*	*	4703	0	0	

K 185  *	*	*	*	3252	2606	*	*	1607	*	*	*	*	*	2274	*	3305	*	*	3404	185
       0	*	*	*	*	*	0	4500	0	1000	

G 186  *	*	*	*	*	732	*	*	2957	*	*	3305	*	*	*	3769	3404	*	*	*	186
       199	2957	*	5672	29	0	*	4500	1000	1000	

K 187  3038	*	*	3881	*	*	2228	*	1091	*	*	3601	*	*	4476	*	*	*	*	*	187
       0	*	*	*	*	*	*	4703	0	0	

I 188  2699	*	*	*	3685	*	*	2027	3763	4286	*	3680	*	*	3601	3446	*	2779	*	*	188
       0	*	*	*	*	*	*	4703	0	0	

F 189  *	*	*	*	1059	*	4286	3476	*	*	*	*	*	*	*	4349	*	*	*	1600	189
       0	*	*	*	*	*	*	4703	0	0	

S 190  *	4476	*	*	3601	*	*	*	*	*	*	*	*	*	*	1666	2609	2721	*	2047	190
       0	*	*	*	*	*	*	4703	0	0	

L 191  2095	*	*	*	*	*	*	*	3038	1744	*	*	*	2576	*	3446	3537	*	*	*	191
       101	*	3881	*	*	*	*	4703	0	0	

S 192  *	*	*	3651	*	*	*	2772	2920	*	*	*	*	2486	*	1942	3251	3351	*	*	192
       0	*	*	*	*	*	0	4503	0	1000	

K 193  *	*	*	2445	*	*	*	*	1295	*	*	2511	*	3351	2884	*	*	*	*	*	193
       0	*	*	*	*	*	0	4503	0	1000	

T 194  *	*	*	2736	*	2920	*	2511	3584	*	3497	*	*	*	3651	4264	2066	*	*	*	194
       0	*	*	*	*	*	0	4503	0	1000	

I 195  *	3276	*	*	4184	*	*	1269	3497	*	*	3651	*	*	*	3452	3573	3584	*	*	195
       257	*	2618	*	*	*	0	4503	0	1000	

P 196  *	*	*	*	3200	*	*	*	*	3181	*	*	1187	*	*	2411	*	2701	*	*	196
       0	*	*	*	*	*	0	4042	0	1991	

I 197  *	*	*	*	2526	*	*	913	*	3039	*	*	*	*	*	3200	*	*	*	3949	197
       0	*	*	*	*	*	0	4042	0	1991	

G 198  *	*	3021	*	2701	2140	3096	*	*	*	3200	*	*	3181	*	2643	*	*	*	*	198
       291	*	2451	*	*	*	0	4042	0	1991	

Y 199  *	*	*	3747	*	*	*	*	2298	3046	*	*	*	3408	2868	*	2931	*	*	2066	199
       0	*	*	*	*	396	2059	3777	0	2724	

G 200  2494	*	*	*	*	1786	4238	3452	*	3584	*	*	*	*	*	3497	2210	*	*	*	200
       0	*	*	*	*	*	0	4503	0	1000	

K 201  *	*	4289	*	*	3351	*	*	1266	*	*	3251	3497	*	3394	2772	*	*	*	*	201
       0	*	*	*	*	*	0	4503	0	1000	

L 202  3351	*	2920	*	2516	*	*	2437	*	1861	*	*	*	*	*	*	3573	4289	*	*	202
       0	*	*	*	*	*	0	4503	0	1000	

E 203  *	*	*	1988	*	3351	*	3394	*	2394	3251	*	*	3452	3497	3651	*	*	*	*	203
       0	*	*	*	*	*	0	4503	0	1000	

E 204  2453	*	2463	1022	*	*	*	*	*	*	*	*	*	*	*	3452	4264	*	*	*	204
       0	*	*	*	*	*	0	4503	0	1000	

L 205  *	*	*	*	3276	*	4396	2122	*	1530	4238	*	*	4392	*	*	*	3573	3497	*	205
       0	*	*	*	*	*	0	4503	0	1000	

F 206  *	*	*	*	1027	*	*	3584	*	1568	*	3497	*	*	*	*	*	*	*	*	206
       0	*	*	*	*	*	0	4503	0	1000	

N 207  *	*	*	*	3351	*	*	*	1666	*	*	1592	*	4264	2299	*	*	*	*	*	207
       983	2210	1847	5013	45	*	0	4503	1746	1000	

L 208  *	*	*	3156	*	*	*	3077	*	777	3084	*	*	*	*	*	*	*	3883	*	208
       0	*	*	*	*	*	0	3640	0	2649	

P 209  3156	*	*	*	*	*	*	*	*	*	*	*	754	*	*	2499	3084	*	*	*	209
       172	*	3156	*	*	*	0	3640	0	2649	

Y 210  *	*	*	*	1273	*	*	*	*	*	*	*	*	*	*	*	*	*	*	771	210
       0	*	*	*	*	1424	673	3410	0	3090	

K 211  3992	*	*	3109	*	*	*	*	1874	3098	*	*	2302	2127	*	*	*	*	*	*	211
       0	*	*	*	*	1576	590	3947	0	2092	

S 212  2696	3505	*	2809	*	*	*	*	3108	*	*	*	*	4103	*	1584	3224	*	*	*	212
       0	*	*	*	*	*	0	4273	0	1470	

Q 213  *	*	3505	2597	*	*	*	*	2335	*	*	3439	2372	1926	*	*	*	*	*	*	213
       0	*	*	*	*	*	0	4273	0	1470	

K 214  *	*	3454	*	*	*	*	2643	2273	2809	*	2760	3224	*	*	*	4151	*	*	3505	214
       0	*	*	*	*	*	0	4273	0	1470	

L 215  *	*	*	*	*	*	3505	4065	2001	1657	*	*	*	3454	*	3295	*	3439	*	*	215
       0	*	*	*	*	*	0	4273	0	1470	

L 216  3505	*	*	3295	*	*	*	*	*	2075	*	4173	2327	*	3454	4065	4151	4253	*	4103	216
       0	*	*	*	*	*	0	4273	0	1470	

S 217  2809	*	*	*	4173	*	2727	*	4253	*	*	3439	*	3295	*	1922	4259	3505	*	*	217
       0	*	*	*	*	*	0	4273	0	1470	

F 218  *	*	2809	*	1368	*	*	2240	*	*	*	*	*	*	*	*	*	*	*	1954	218
       0	*	*	*	*	*	0	4273	0	1470	

P 219  *	*	*	*	*	*	*	*	2800	2809	*	*	1712	1963	3439	*	4065	*	*	*	219
       0	*	*	*	*	*	0	4273	0	1470	

L 220  *	*	*	*	*	*	*	*	4103	1259	*	*	*	3295	*	3454	4253	2544	*	3224	220
       0	*	*	*	*	*	0	4273	0	1470	

S 221  *	*	*	*	2357	*	2660	4259	3138	*	*	*	*	*	*	1360	*	*	3454	*	221
       0	*	*	*	*	*	0	4273	0	1470	

G 222  3439	*	*	4065	*	1775	*	*	2831	3454	4103	*	*	3162	*	*	*	4259	3295	*	222
       0	*	*	*	*	*	0	4273	0	1470	

F 223  *	*	2185	*	1872	*	*	*	*	*	*	*	*	*	4151	3439	2643	*	3224	3454	223
       287	*	2471	*	*	*	0	4273	0	1470	

V 224  *	*	*	3160	*	*	*	*	2337	4010	*	*	*	*	2913	3978	2921	1737	*	*	224
       0	*	*	*	*	2034	404	3759	0	2372	

K 225  *	*	3949	*	*	*	*	*	1366	*	*	1860	*	1879	*	*	*	*	*	*	225
       153	*	3316	*	*	*	0	4042	0	1991	

L 226  2926	*	*	*	*	*	*	2838	*	1010	2596	*	*	*	*	*	*	3906	*	*	226
       0	*	*	*	*	*	0	3789	0	2392	

R 227  2450	3791	*	*	*	3906	*	2926	*	*	*	*	*	3005	1787	2921	*	*	*	*	227
       192	*	3005	*	*	*	0	3789	0	2392	

E 228  *	*	3729	1619	*	*	2712	*	3688	3724	*	*	*	*	2171	3813	*	*	*	*	228
       0	*	*	*	*	384	2097	3472	0	2922	

R 229  2925	*	*	2920	3394	*	*	3497	*	*	*	2579	*	*	1841	*	*	*	*	3235	229
       0	*	*	*	*	*	0	4503	0	1000	

I 230  2920	*	*	*	3351	*	*	656	*	3573	*	*	*	*	*	*	*	4289	*	*	230
       0	*	*	*	*	*	0	4503	0	1000	

R 231  *	*	*	*	*	*	3573	*	*	*	*	3651	2920	2408	1227	3497	*	*	*	*	231
       0	*	*	*	*	*	0	4503	0	1000	

R 232  *	*	*	*	*	*	3351	*	4264	*	*	3452	2210	2100	1694	*	*	*	*	*	232
       0	*	*	*	*	*	0	4503	0	1000	

Q 233  4238	*	*	*	*	*	3497	*	3351	*	*	2920	*	1419	*	*	3452	*	*	2618	233
       0	*	*	*	*	*	0	4503	0	1000	

L 234  2180	*	*	*	*	*	*	2618	*	1228	*	*	2400	*	*	*	*	*	*	*	234
       257	*	2618	*	*	*	0	4503	0	1000	

Y 235  *	*	*	*	3316	*	3096	3181	*	3021	*	*	*	*	4068	2701	*	*	*	1575	235
       0	*	*	*	*	*	0	4042	0	1991	

Y 236  3021	*	*	*	*	*	*	3200	*	*	2701	*	3316	*	3096	*	3181	*	*	1803	236
       0	*	*	*	*	*	0	4042	0	1991	

D 237  *	4166	2297	*	3096	4068	3181	3316	3200	*	*	*	*	3041	3021	*	*	*	*	*	237
       0	*	*	*	*	*	0	4042	0	1991	

N 238  2701	*	*	3316	*	*	4010	*	*	*	*	1506	3181	*	3200	3152	*	*	*	*	238
       0	*	*	*	*	*	0	4042	0	1991	

P 239  3316	*	3200	*	*	3181	*	2701	*	3949	*	*	1809	4068	*	3096	*	*	*	*	239
       0	*	*	*	*	*	0	4042	0	1991	

K 240  *	*	*	*	3007	3316	*	*	1147	2701	*	*	*	*	2557	*	*	*	*	*	240
       0	*	*	*	*	*	0	4042	0	1991	

W 241  *	*	*	1573	*	*	*	*	*	*	*	2701	*	*	*	*	*	*	971	*	241
       0	*	*	*	*	*	0	4042	0	1991	

L 242  *	*	*	*	*	*	*	3200	*	1795	2109	*	3316	*	*	*	3096	2701	*	*	242
       0	*	*	*	*	*	0	4042	0	1991	

N 243  *	*	*	3200	*	2701	*	*	2496	*	*	1852	*	*	2451	3316	*	*	*	*	243
       0	*	*	*	*	*	0	4042	0	1991	

R 244  *	*	*	2194	*	*	*	4138	2643	4166	*	*	*	4032	1567	*	*	*	3181	*	244
       0	*	*	*	*	*	0	4042	0	1991	

Q 245  *	*	*	*	*	3316	*	*	*	3096	*	2701	*	947	3181	*	*	*	*	*	245
       0	*	*	*	*	*	0	4042	0	1991	

E 246  3949	*	*	1535	*	*	3316	*	1929	*	*	*	*	*	2138	*	*	*	*	*	246
       943	1059	*	2785	226	0	*	4042	2963	1991	

K 247  *	*	*	4286	*	*	*	*	774	2833	*	3680	*	2780	*	*	*	*	*	*	247
       0	*	*	*	*	*	*	4703	0	0	

Y 248  2344	*	*	*	3446	*	*	*	*	3537	*	*	*	*	*	3685	*	*	*	869	248
       0	*	*	*	*	*	*	4703	0	0	

Y 249  *	2721	*	*	*	*	*	*	3601	*	*	3881	*	*	*	*	*	*	3685	689	249
       0	*	*	*	*	*	*	4703	0	0	

E 250  *	*	3038	1839	*	*	*	3685	3601	3364	*	*	*	2825	2721	4364	*	*	*	*	250
       187	3038	*	4000	93	*	*	4703	1000	0	

R 251  *	*	*	*	*	*	3601	*	1911	3685	*	*	*	2892	1898	3364	*	*	3763	*	251
       0	*	*	*	*	*	*	4703	0	0	

G 252  *	3685	*	*	*	711	*	*	*	*	*	*	*	2820	2558	*	*	*	*	*	252
       0	*	*	*	*	*	*	4703	0	0	

Q 253  *	*	*	2825	*	*	2683	3537	3038	*	*	2820	*	1966	4364	*	*	*	*	4349	253
       0	*	*	*	*	*	*	4703	0	0	

N 254  3038	*	*	*	3601	*	*	3537	*	*	*	1641	*	*	*	2721	2647	3685	*	*	254
       0	*	*	*	*	*	*	4703	0	0	

L 255  *	*	*	*	2266	*	*	2955	*	1892	3601	*	3446	*	*	*	3881	2721	*	*	255
       0	*	*	*	*	*	*	4703	0	0	

L 256  *	*	*	3685	3446	*	*	2554	*	1239	*	*	*	2569	*	*	*	3881	*	*	256
       0	*	*	*	*	*	*	4703	0	0	

V 257  4364	*	*	2721	*	*	*	*	3601	*	4349	4475	*	*	3685	3446	2794	2162	*	3537	257
       0	*	*	*	*	*	*	4703	0	0	

L 258  *	*	*	*	3446	*	3038	3881	4476	1755	*	*	2721	2520	*	*	*	*	*	4286	258
       0	*	*	*	*	*	*	4703	0	0	

T 259  *	*	*	4379	3601	4286	*	3881	4476	3446	*	*	2609	*	*	4364	1839	*	3038	*	259
       0	*	*	*	*	*	*	4703	0	0	

L 260  *	*	3102	*	3476	*	*	*	*	1046	*	3601	3446	*	*	3537	4349	*	*	*	260
       0	*	*	*	*	*	*	4703	0	0	

I 261  2932	*	3096	3476	*	*	*	2049	4286	*	2991	*	*	*	*	2721	3446	*	*	*	261
       0	*	*	*	*	*	*	4703	0	0	

A 262  1679	3537	4364	2806	*	2973	*	*	*	*	4379	3881	*	*	2585	*	*	*	*	*	262
       0	*	*	*	*	*	*	4703	0	0	

F 263  *	*	*	*	1913	*	*	*	*	*	2721	*	4476	3038	*	3027	3881	3446	4286	3601	263
       0	*	*	*	*	*	*	4703	0	0	

Y 264  *	*	*	*	1685	*	*	*	*	1858	*	*	*	*	*	*	*	*	*	1275	264
       136	*	3476	*	*	*	*	4703	0	0	

P 265  *	*	*	2964	*	*	*	*	*	3463	*	*	1164	2614	3808	*	*	3320	*	*	265
       719	1639	3808	4047	90	*	0	4614	2400	1190	

Q 266  *	*	*	*	*	*	3357	*	2843	1901	*	*	*	1014	*	*	*	*	*	*	266
       594	*	1566	*	*	*	0	4412	0	1670	

F 267  *	*	*	*	1793	2659	2722	*	*	*	*	2975	*	2955	*	*	*	*	*	2782	267
       0	*	*	*	*	*	0	3591	0	2855	

I 268  *	*	*	*	2659	*	*	1184	*	1866	2975	*	*	*	*	*	*	*	*	*	268
       0	*	*	*	*	*	0	3591	0	2855	

R 269  2722	*	*	*	*	*	*	*	*	2659	*	*	2782	*	1793	*	2955	*	*	2975	269
       0	*	*	*	*	*	0	3591	0	2855	

D 270  *	*	876	*	*	*	*	*	2782	*	*	*	*	*	*	*	*	2722	*	2659	270
       0	*	*	*	*	*	0	3591	0	2855	

S 271  *	*	*	2782	*	*	*	*	*	2659	*	*	*	2955	*	1388	2431	*	*	*	271
       0	*	*	*	*	*	0	3591	0	2855	

I 272  *	*	1843	2955	2659	*	*	1204	*	*	*	*	*	*	*	*	*	*	*	*	272
       0	*	*	*	*	*	0	3591	0	2855	

V 273  *	*	*	*	*	2782	*	*	*	*	2659	*	*	*	2431	*	2722	1476	*	*	273
       0	*	*	*	*	*	0	3591	0	2855	

T 274  *	*	*	*	*	*	*	2975	*	2722	*	*	*	*	*	*	1162	1866	*	*	274
       0	*	*	*	*	*	0	3591	0	2855	

D 275  *	*	1297	2431	*	*	2955	*	*	*	*	*	*	*	*	2975	2722	*	*	*	275
       0	*	*	*	*	*	0	3591	0	2855	

E 276  *	*	*	1793	*	*	*	2722	2975	2659	*	2955	*	*	*	*	*	2782	*	*	276
       0	*	*	*	*	*	0	3591	0	2855	

P 277  *	*	*	2782	*	2659	*	*	*	2975	*	*	1793	*	*	2722	*	*	*	2955	277
       0	*	*	*	*	*	0	3591	0	2855	

G 278  *	*	*	2782	*	950	*	*	*	*	*	*	*	*	1570	*	*	*	*	*	278
       0	*	*	*	*	*	0	3591	0	2855	

Y 279  *	2722	*	*	*	*	*	*	2659	*	*	2431	*	2782	*	*	*	*	*	1476	279
       0	*	*	*	*	330	2288	3591	0	2855	

I 280  *	*	*	*	3497	2920	*	1655	*	3573	*	*	*	*	3351	*	3452	2884	4238	*	280
       0	*	*	*	*	*	0	4503	0	1000	

V 281  2373	*	*	*	3651	*	*	*	3452	3497	*	*	*	4289	2643	*	3573	1988	*	*	281
       0	*	*	*	*	*	0	4503	0	1000	

P 282  *	*	*	*	*	*	*	2920	*	2801	*	*	858	*	*	*	*	2535	*	*	282
       82	*	4184	*	*	*	0	4503	0	1000	

L 283  *	*	*	3589	*	*	3536	3287	*	1251	*	*	3128	*	*	*	*	2368	*	*	283
       0	*	*	*	*	*	0	4445	0	1467	

Q 284  *	*	2107	*	*	3272	*	*	*	*	*	*	*	1627	2012	*	3433	*	*	*	284
       464	*	1862	*	*	*	0	4445	0	1467	

I 285  *	*	*	*	2872	*	*	1699	2931	*	*	*	2953	*	*	2966	*	2580	*	*	285
       0	*	*	*	*	407	2025	3914	0	2542	

Y 286  3497	4264	*	*	3573	*	*	4184	*	3394	*	*	*	*	*	2045	*	4289	*	1592	286
       0	*	*	*	*	*	0	4503	0	1000	

F 287  3351	*	4289	*	2567	*	*	3651	*	3584	3452	3394	*	3573	*	3251	*	2800	*	*	287
       342	*	2243	*	*	*	0	4503	0	1000	

N 288  *	*	*	3183	*	*	*	3331	3343	2827	3116	2259	*	*	*	3220	*	3065	*	*	288
       0	*	*	*	*	*	0	4147	0	2330	

N 289  *	*	*	*	*	*	*	*	*	1942	*	1242	*	3220	*	*	3331	*	3183	*	289
       0	*	*	*	*	*	0	4147	0	2330	

Q 290  *	*	*	1769	*	*	2337	*	*	*	*	*	*	1317	3220	*	*	*	*	*	290
       0	*	*	*	*	*	0	4147	0	2330	

N 291  *	*	*	*	3183	*	*	3220	*	3116	*	1840	2337	3065	*	*	*	3825	*	*	291
       0	*	*	*	*	*	0	4147	0	2330	

F 292  *	3065	3183	*	1714	*	*	2337	*	*	*	*	3116	*	*	*	*	*	*	2714	292
       0	*	*	*	*	*	0	4147	0	2330	

E 293  *	*	3825	1297	*	*	*	*	2141	3183	*	3116	*	*	*	*	3829	*	*	*	293
       0	*	*	*	*	*	0	4147	0	2330	

W 294  *	*	2827	*	2714	*	*	*	*	2141	*	*	*	*	*	*	*	3116	1456	*	294
       0	*	*	*	*	*	0	4147	0	2330	

E 295  *	*	*	1120	*	*	2090	*	*	*	*	*	*	2337	3220	*	*	*	*	*	295
       0	*	*	*	*	*	0	4147	0	2330	

L 296  *	*	*	*	*	*	*	2396	3183	1975	3829	*	3220	3116	*	*	2714	*	*	*	296
       0	*	*	*	*	*	0	4147	0	2330	

L 297  *	*	*	*	3183	*	3065	3220	3331	2259	*	3116	3825	3343	*	*	3829	*	*	*	297
       0	*	*	*	*	*	0	4147	0	2330	

F 298  *	*	*	*	1203	*	*	3829	*	3825	*	3065	*	*	*	*	*	2280	*	3331	298
       0	*	*	*	*	557	1643	4147	0	2330	

K 299  *	*	3651	2920	*	4184	4392	*	2164	3584	*	*	*	3573	4264	2792	3342	*	*	*	299
       138	*	3452	*	*	*	0	4503	0	1000	

G 300  *	*	4180	2789	*	1964	3427	*	3164	2481	*	3208	*	*	*	*	4267	*	*	*	300
       0	*	*	*	*	*	0	4260	0	1488	

F 301  *	*	*	*	1411	2789	*	3208	*	1818	*	*	*	*	*	*	*	*	3514	*	301
       0	*	*	*	*	*	0	4260	0	1488	

F 302  3208	3152	*	3338	2020	*	*	*	*	3514	*	*	*	*	3448	3427	3275	*	*	4102	302
       0	*	*	*	*	*	0	4260	0	1488	

Q 303  *	*	*	*	*	2789	3427	*	2423	3208	*	*	*	1411	3448	*	*	*	*	*	303
       225	*	2789	*	*	*	0	4260	0	1488	

I 304  *	*	*	*	*	3103	*	1170	*	3232	*	3293	*	*	3000	*	3241	*	*	*	304
       155	*	3293	*	*	*	0	3781	0	2218	

E 305  *	*	2366	1951	*	*	*	*	2855	2924	*	3804	*	*	*	2872	3853	*	*	*	305
       444	1917	*	0	*	2299	328	3581	1676	2743	

Q 306  *	3000	*	*	3103	2562	*	*	*	*	*	2558	*	1253	*	*	*	*	*	*	306
       0	*	*	*	*	0	*	3781	0	2218	

S 307  3537	*	2491	*	*	*	*	*	2355	*	*	2847	*	*	3881	1583	*	*	*	*	307
       0	*	*	*	*	*	*	4703	0	0	

I 308  *	*	*	3446	*	*	*	1457	*	2753	*	2777	*	*	*	3763	*	2507	*	*	308
       0	*	*	*	*	*	*	4703	0	0	

E 309  *	*	*	1806	*	3881	2266	*	2349	*	*	4475	*	*	4349	4364	3332	*	*	*	309
       0	*	*	*	*	*	*	4703	0	0	

S 310  *	3446	*	*	*	3685	4364	*	3038	2050	*	*	4349	*	*	1729	*	3881	*	*	310
       0	*	*	*	*	*	*	4703	0	0	

Y 311  *	3680	*	*	1915	*	*	*	*	2647	*	*	*	*	*	*	3038	3763	*	1729	311
       0	*	*	*	*	*	*	4703	0	0	

L 312  *	*	*	*	*	*	*	*	3680	1315	3881	3763	*	*	*	2833	*	*	*	2069	312
       0	*	*	*	*	*	*	4703	0	0	

E 313  4364	*	2724	1527	*	*	*	*	3881	*	*	*	*	2496	3038	*	3537	*	*	*	313
       0	*	*	*	*	*	*	4703	0	0	

N 314  2833	*	*	*	*	*	4286	*	2399	2683	*	1593	*	*	*	2927	*	*	*	*	314
       0	*	*	*	*	*	*	4703	0	0	

F 315  *	*	*	*	1086	*	*	*	*	1664	*	*	*	*	*	*	*	3446	*	3038	315
       2431	1121	1495	3678	117	*	*	4703	3359	0	

A 316  2000	*	2872	2953	*	*	*	*	2931	*	*	3144	*	*	*	3158	*	2966	*	*	316
       0	*	*	*	*	*	0	3914	0	2542	

F 317  *	*	*	*	1371	*	*	*	*	2931	*	*	*	3158	2966	2953	*	*	*	3144	317
       0	*	*	*	*	*	0	3914	0	2542	

L 318  *	*	*	*	3144	*	*	*	2931	635	*	*	*	*	*	*	*	3158	*	*	318
       0	*	*	*	*	*	0	3914	0	2542	

K 319  *	2872	*	*	*	*	2580	*	1194	*	*	2931	*	*	2966	*	*	*	*	*	319
       0	*	*	*	*	*	0	3914	0	2542	

V 320  *	*	*	2966	3158	*	*	*	2872	2046	*	*	*	*	*	*	*	1392	*	*	320
       0	*	*	*	*	*	0	3914	0	2542	

K 321  *	*	2931	*	*	2953	*	*	1001	*	*	*	*	*	2059	*	*	*	*	*	321
       0	*	*	*	*	*	0	3914	0	2542	

K 322  *	*	*	2580	*	2872	*	*	1132	*	*	*	*	*	*	2966	*	3158	*	*	322
       0	*	*	*	*	407	2025	3914	0	2542	

F 323  *	*	*	*	822	*	*	*	4238	3394	*	*	*	*	*	3497	4289	*	*	2772	323
       0	*	*	*	*	*	0	4503	0	1000	

A 324  1988	*	*	*	*	*	*	2517	*	3351	*	4289	3573	4264	*	*	4184	2792	*	3497	324
       0	*	*	*	*	*	0	4503	0	1000	

Y 325  *	*	*	2920	*	*	2511	*	*	3497	*	3394	*	*	3351	*	3584	3651	*	2012	325
       0	*	*	*	*	*	0	4503	0	1000	

L 326  *	*	*	3351	2486	3651	*	*	*	1943	*	*	*	*	*	2535	*	*	*	2243	326
       0	*	*	*	*	*	0	4503	0	1000	

Q 327  3573	*	*	3452	*	*	*	*	4238	3651	2920	*	*	1421	*	*	3351	*	*	3497	327
       0	*	*	*	*	*	0	4503	0	1000	

E 328  *	*	*	1778	*	*	*	*	2243	3497	*	*	*	2780	2477	*	*	*	*	3584	328
       0	*	*	*	*	*	0	4503	0	1000	

I 329  3452	*	3584	2868	*	*	*	1958	3351	*	*	2313	*	4264	*	3651	*	*	*	*	329
       0	*	*	*	*	*	0	4503	0	1000	

K 330  3573	*	*	3351	*	3497	*	*	1491	3452	*	*	4184	*	*	3394	*	2920	*	*	330
       144	*	3394	*	*	*	0	4503	0	1000	

K 331  *	*	3038	3357	*	*	*	*	1826	3439	*	4092	*	3943	3483	*	3537	3223	*	*	331
       0	*	*	*	*	*	0	4412	0	1670	

Q 332  3537	*	*	*	*	2351	*	*	3038	*	*	3015	*	1873	*	*	3439	*	*	3223	332
       0	*	*	*	*	*	0	4412	0	1670	

V 333  *	*	2613	4061	*	*	*	2510	4014	4092	2843	*	*	3439	*	*	*	2006	*	*	333
       0	*	*	*	*	1040	961	4412	0	1670	

L 334  *	*	2887	3452	4392	*	*	2925	*	1498	*	*	*	*	*	*	*	4238	4184	2920	334
       0	*	*	*	*	*	0	4503	0	1000	

Q 335  *	*	*	2244	*	*	*	3452	4392	*	*	3351	2920	2012	*	2540	*	*	*	*	335
       0	*	*	*	*	*	0	4503	0	1000	

T 336  2925	*	*	*	*	*	*	*	2893	*	2848	*	*	3351	*	*	1009	*	*	*	336
       0	*	*	*	*	0	*	4503	0	1000	

L 337  *	*	*	*	2780	*	*	2020	*	1086	*	*	3446	*	*	*	*	4475	*	*	337
       0	*	*	*	*	*	*	4703	0	0	

Y 338  3446	*	3038	*	3096	*	*	3763	*	3680	*	*	3601	*	*	3537	*	*	*	1518	338
       0	*	*	*	*	*	*	4703	0	0	

P 339  *	*	3601	*	*	3446	3685	*	3881	*	*	2646	1881	*	3680	4349	*	3038	*	*	339
       0	*	*	*	*	*	*	4703	0	0	

P 340  3685	*	*	3680	*	3446	*	*	*	3537	*	2680	1364	*	3038	*	*	*	*	*	340
       0	*	*	*	*	*	*	4703	0	0	

F 341  3324	*	*	*	1645	3881	*	3446	4349	*	*	*	*	*	2537	*	*	4379	*	2724	341
       0	*	*	*	*	*	*	4703	0	0	

Y 342  *	*	2777	*	2072	*	3446	*	*	2074	*	*	*	*	*	*	*	*	*	1801	342
       0	*	*	*	*	*	*	4703	0	0	

Y 343  *	*	*	3537	*	*	*	*	*	*	*	3763	*	*	3601	2647	2326	*	*	1327	343
       0	*	*	*	*	*	*	4703	0	0	

L 344  4476	*	3371	*	*	*	*	2820	3537	1684	3446	*	*	4286	*	*	*	2503	*	*	344
       0	*	*	*	*	*	*	4703	0	0	

D 345  *	3763	1732	*	*	*	*	3476	1670	*	*	*	*	2806	*	*	*	*	*	3680	345
       542	*	1674	*	*	*	*	4703	0	0	

R 346  *	*	2943	3239	*	3000	*	*	*	*	*	*	*	*	1851	3265	*	2703	*	3262	346
       340	*	2252	*	*	*	0	4078	0	2376	

K 347  *	*	*	*	2909	*	*	*	754	2612	*	*	*	*	*	3182	*	*	*	*	347
       0	*	*	*	*	0	*	3534	0	3036	

M 348  *	*	3763	3685	*	*	3680	2838	*	4286	1359	3038	*	*	*	*	*	*	*	3881	348
       0	*	*	0	*	*	*	4703	0	0	

//
