# Supplementary material for: The PD-(D/E)XK superfamily revisited: identification of new members among proteins involved in DNA metabolism and functional predictions for domains of (hitherto) unknown function
Source: BMC Bioinformatics. 2005 Jul 12;6:172. doi: 10.1186/1471-2105-6-172 (PMC1189080; doi:10.1186/1471-2105-6-172)
Supplement: Additional File 1 — An archive file in the zip format, which includes Hidden Markov Models of sequence & secondary structure profiles of PD-(D/E)XK nuclease families analyzed in this article (those known used as queries and newly identified ones). HMMs are in the format of the HHsearch program. The same data are available for download from the authors' FTP server: [file 1471-2105-6-172-S1.zip › hhsearch_pdexk_profiles/results/novel/PAE1662.fas]

>P.aerophilum_PAE1662-18160273
MGFAKRLKYRLSDLIKLEKPDALSSRYGKAFEKAVLALIKAKDSVAALRTFIENYGEPHTGAFSKLIKLMPWAKRVVEIEPAPPVFFQLDGVTITAQADFIVKYSDGKNELVELKSHILKRGEWKIKAEWSLATKIMRMLYRKAGYDYPLRLIYFVEREDGVVTEEEVFIYPKDEKDDETLLNVLRERLKKAITGR
