# Supplementary material for: The PD-(D/E)XK superfamily revisited: identification of new members among proteins involved in DNA metabolism and functional predictions for domains of (hitherto) unknown function
Source: BMC Bioinformatics. 2005 Jul 12;6:172. doi: 10.1186/1471-2105-6-172 (PMC1189080; doi:10.1186/1471-2105-6-172)
Supplement: Additional File 1 — An archive file in the zip format, which includes Hidden Markov Models of sequence & secondary structure profiles of PD-(D/E)XK nuclease families analyzed in this article (those known used as queries and newly identified ones). HMMs are in the format of the HHsearch program. The same data are available for download from the authors' FTP server: [file 1471-2105-6-172-S1.zip › hhsearch_pdexk_profiles/results/novel/COG5321.hhm]

NAME  COG5321 Uncharacterized protein conserved in bacteria [Function unknown]
FAM   
FILE  COG5321
COM   /cluster/usr/soeding/hh/hhmake -i /cluster/databases/hhpred/new_dbs/cdd_21Feb05/COG5321.a3m 
DATE  Tue Feb 22 23:05:06 2005
LENG  164 match states, 164 columns in multiple alignment
FILT  6 out of 8 sequences passed filter (max seq id>=90%, coverage>=0%, min seq id with query=0%, Ndiff=0%)
NEFF  1.7 
SEQ
>ss_pred
CCEEECCCCCCCCCCCCCHHHHHHHHHHHHHHHHHCCCCCCCCCCCCCCEEEEEEECCCCCEEEEEECCCCHHHHHCCCCCCCHHHHHHHHHHCCCCCCH
HCCCCCCCEEEECCCCHHHHHHCCCCCCCCHHHHHHHHHHHHHHHHHHHHHHHHHCCCCCCCCC
>ss_conf
9034203667788886311467888879999997242002433378886011566368886899986135402110257886214553433310567630
1267788627625731355420556788612457899999999999999886531246766789
>Cons-COG5321
MxiisxxxxxpLxdgRqsexamxVrRGvqrLlxxmgxaxLpEltLasGRRADLialsxkGeiwIiEiKssiEDfrvDrKWpdYrxxcDrxfFAthpxvPx
xIfPeecGlilsDGyGaxilReApehrlapatRKalxlxfaRxaAxRlxxaexaxxxxxxxxge
>COG5321 Uncharacterized protein conserved in bacteria [Function unknown]
MPIISPIQTNPLADGRQSERAMLVRRGVQRLLMAMGHAVLPELTLASGRRADLIALSPKGEIWIIEIKSSIEDFRVDRKWPDYRLHCDRLFFATHPSVPD
EIFPEECGLILSDGYGAEILREAPEHRLAPATRKALMLAFARAAAARLMAAELAGLSVPGTEGE
>gi|15887407 (NC_003062) AGR_C_81p [Agrobacterium tumefaciens] [Agrobacterium tumefaciens str. C58 (Cereon)]
MTILSFTNNNPLIDGRQSDKAMLVRRGVQVLLHEMRHSVLPELPLASGRRADLISLSAKGEIWIIEIKSSIEDFRVDRKWPDYRLHCDRLFFATHPEVPT
DIFPEECGLILSDGYGAHMLRDAPEHKLPPATRKSVMLDFSRTAATRLMLAEWTTGRS---FGE
>gi|17988093 (NC_003317) hypothetical protein [Brucella melitensis]
MPIVIPNQTHPLSDGRQSENALLVRRGVQRLFLAMGLATLPELSLASGRRADLIAVSRKGEIWIVEIKSSIEDWKADHKWPEYRAYCDRLFFATHPAVPR
EIFPEECGFILSDGYGAEILREAPEHRLAGATRKALMLRFARAGAARLMAAELAGLDVPGTEID
>gi|16127697 (NC_002696) conserved hypothetical protein [Caulobacter crescentus CB15]
MDVI--I--E-LAPSRP-ETTLAVTRGAARLLVDLGYAPLAEVTLPNGRRADLMALGPKGDVLIVEVKSGLEDFRVDRKWGDYAPFCDAFYFAVAPSFPD
GILPEDPGLLVADGFGGAVVREAPLTPLAPARRKALTLAFGRLAAWRAAGVNAERLSL------
>gi|15963817 (NC_003047) CONSERVED HYPOTHETICAL PROTEIN [Sinorhizobium meliloti]
MTILSIHGDNPLADGRQSERAMKVRRGVQRLLMELRHAALPELTLASGRRADLISLSPKGEIWIIEIKTSIEDFRVDRKWPEYRLHCDRLFFATHAQVPL
DIFPEECGLMLSDGYGAHMLREASEHRLPPSTRKSVTQAFARTAAQRLTLAEWAAERNGElgqsisdiVSGE
>gi|13474430 (NC_002678) hypothetical protein [Mesorhizobium loti]
MPIISPIAINPLIDGRQSERAMLVRRGVQRLLMAMGAHVLPELSLATGRRADLVALTRQGDIWIIEIKSSIEDFRVDRKWPDYRLHSDRFFFATHPGVPA
EIFPDECGFILSDGYGAEILRDAPEHRMAAATRKALMLRIARAGAARLLAAELAGVSVPALEGE
#
NULL   3706	5728	4211	4064	4839	3729	4763	4308	4069	3323	5509	4640	4464	4938	4285	4423	3815	3783	6325	4665	
AVER   3015	6683	4089	3749	4721	3754	5499	4100	5194	3067	5182	6378	3851	6031	3384	4233	4660	4270	6050	6088	
HMM    A	C	D	E	F	G	H	I	K	L	M	N	P	Q	R	S	T	V	W	Y	
       M->M	M->I	M->D	I->M	I->I	D->M	D->D	Neff	Neff_I	Neff_D
       0	*	*	0	*	0	*	99999	99999	99999	
M 1    *	*	*	*	*	*	*	*	*	*	0	*	*	*	*	*	*	*	*	*	1
       0	*	*	*	*	*	*	1712	0	0	

P 2    *	*	1995	*	*	*	*	*	*	*	*	*	1203	*	*	*	1667	*	*	*	2
       0	*	*	*	*	*	*	1712	0	0	

I 3    *	*	*	*	*	*	*	417	*	*	*	*	*	*	*	*	*	1995	*	*	3
       0	*	*	*	*	*	*	1712	0	0	

I 4    *	*	*	*	*	*	*	931	*	1667	*	*	*	*	*	*	*	2639	*	*	4
       417	*	1995	*	*	*	*	1712	0	0	

S 5    *	*	*	*	*	*	*	2230	*	*	*	*	*	*	*	346	*	*	*	*	5
       0	*	*	*	*	*	0	1444	0	1000	

P 6    *	*	*	*	2312	*	*	2229	*	*	*	*	773	*	*	*	*	*	*	*	6
       0	*	*	*	*	0	*	1444	0	1000	

I 7    *	*	*	*	*	*	2660	931	*	*	*	2639	*	*	*	*	2673	*	*	*	7
       417	*	1995	*	*	*	*	1712	0	0	

Q 8    2300	*	*	*	*	2229	*	*	*	*	*	2312	*	1388	*	*	*	*	*	*	8
       0	*	*	*	*	*	0	1444	0	1000	

T 9    *	*	2229	*	*	*	*	2300	*	*	*	2312	*	*	*	*	1388	*	*	*	9
       0	*	*	*	*	0	*	1444	0	1000	

N 10   *	*	*	1995	*	*	2639	*	*	*	*	764	*	*	*	*	*	*	*	*	10
       417	*	1995	*	*	*	*	1712	0	0	

P 11   *	*	*	*	*	*	*	*	*	*	*	*	0	*	*	*	*	*	*	*	11
       0	*	*	*	*	0	*	1444	0	1000	

L 12   *	*	*	*	*	*	*	*	*	0	*	*	*	*	*	*	*	*	*	*	12
       0	*	*	*	*	*	*	1712	0	0	

A 13   916	*	*	*	*	*	*	1692	*	*	*	*	*	*	*	2639	*	*	*	*	13
       0	*	*	*	*	*	*	1712	0	0	

D 14   *	*	417	*	*	*	*	*	*	*	*	*	1995	*	*	*	*	*	*	*	14
       0	*	*	*	*	*	*	1712	0	0	

G 15   *	*	*	*	*	417	*	*	*	*	*	*	*	*	*	1995	*	*	*	*	15
       0	*	*	*	*	*	*	1712	0	0	

R 16   *	*	*	*	*	*	*	*	*	*	*	*	*	*	0	*	*	*	*	*	16
       0	*	*	*	*	*	*	1712	0	0	

Q 17   *	*	*	*	*	*	*	*	*	*	*	*	1995	417	*	*	*	*	*	*	17
       417	*	1995	*	*	*	*	1712	0	0	

S 18   *	*	*	*	*	*	*	*	*	*	*	*	*	*	*	0	*	*	*	*	18
       0	*	*	*	*	0	*	1444	0	1000	

E 19   *	*	2673	246	*	*	*	*	*	*	*	*	*	*	*	*	*	*	*	*	19
       0	*	*	*	*	*	*	1712	0	0	

R 20   *	*	*	*	*	*	*	*	2673	*	*	2639	*	*	1211	*	1995	*	*	*	20
       0	*	*	*	*	*	*	1712	0	0	

A 21   417	*	*	*	*	*	*	*	*	*	*	*	*	*	*	*	1995	*	*	*	21
       0	*	*	*	*	*	*	1712	0	0	

M 22   *	*	*	*	*	*	*	*	*	1282	764	*	*	*	*	*	*	*	*	*	22
       0	*	*	*	*	*	*	1712	0	0	

L 23   1995	*	*	*	*	*	*	*	2660	759	*	*	*	*	*	*	*	*	*	*	23
       0	*	*	*	*	*	*	1712	0	0	

V 24   *	*	*	*	*	*	*	*	*	*	*	*	*	*	*	*	*	0	*	*	24
       0	*	*	*	*	*	*	1712	0	0	

R 25   *	*	*	*	*	*	*	*	*	*	*	*	*	*	417	*	1995	*	*	*	25
       0	*	*	*	*	*	*	1712	0	0	

R 26   *	*	*	*	*	*	*	*	*	*	*	*	*	*	0	*	*	*	*	*	26
       0	*	*	*	*	*	*	1712	0	0	

G 27   *	*	*	*	*	0	*	*	*	*	*	*	*	*	*	*	*	*	*	*	27
       0	*	*	*	*	*	*	1712	0	0	

V 28   1995	*	*	*	*	*	*	*	*	*	*	*	*	*	*	*	*	417	*	*	28
       0	*	*	*	*	*	*	1712	0	0	

Q 29   1995	*	*	*	*	*	*	*	*	*	*	*	*	417	*	*	*	*	*	*	29
       0	*	*	*	*	*	*	1712	0	0	

R 30   *	*	*	*	*	*	*	*	*	*	*	*	*	*	246	*	*	2673	*	*	30
       0	*	*	*	*	*	*	1712	0	0	

L 31   *	*	*	*	*	*	*	*	*	0	*	*	*	*	*	*	*	*	*	*	31
       0	*	*	*	*	*	*	1712	0	0	

L 32   *	*	*	*	2639	*	*	*	*	252	*	*	*	*	*	*	*	*	*	*	32
       0	*	*	*	*	*	*	1712	0	0	

M 33   *	*	*	*	*	*	2673	*	*	2639	1211	*	*	*	*	*	*	1995	*	*	33
       0	*	*	*	*	*	*	1712	0	0	

A 34   1203	*	1995	1667	*	*	*	*	*	*	*	*	*	*	*	*	*	*	*	*	34
       0	*	*	*	*	*	*	1712	0	0	

M 35   *	*	*	*	*	*	*	*	*	1290	759	*	*	*	*	*	*	*	*	*	35
       0	*	*	*	*	*	*	1712	0	0	

G 36   *	*	*	*	*	546	*	*	*	*	*	*	*	*	1667	*	*	*	*	*	36
       0	*	*	*	*	*	*	1712	0	0	

H 37   2710	*	*	*	*	*	1198	*	*	2639	*	*	*	*	*	*	*	*	*	1995	37
       0	*	*	*	*	*	*	1712	0	0	

A 38   534	*	*	*	*	*	2710	*	*	*	*	*	*	*	*	2673	*	*	*	*	38
       0	*	*	*	*	*	*	1712	0	0	

V 39   2660	*	*	*	*	*	*	*	*	*	*	*	1995	*	*	*	2639	1216	*	*	39
       0	*	*	*	*	*	*	1712	0	0	

L 40   *	*	*	*	*	*	*	*	*	0	*	*	*	*	*	*	*	*	*	*	40
       0	*	*	*	*	*	*	1712	0	0	

P 41   1995	*	*	*	*	*	*	*	*	*	*	*	417	*	*	*	*	*	*	*	41
       0	*	*	*	*	*	*	1712	0	0	

E 42   *	*	*	0	*	*	*	*	*	*	*	*	*	*	*	*	*	*	*	*	42
       0	*	*	*	*	*	*	1712	0	0	

L 43   *	*	*	*	*	*	*	*	*	417	*	*	*	*	*	*	*	1995	*	*	43
       0	*	*	*	*	*	*	1712	0	0	

T 44   *	*	*	*	*	*	*	*	*	*	*	*	2673	*	*	1674	916	*	*	*	44
       0	*	*	*	*	*	*	1712	0	0	

L 45   *	*	*	*	*	*	*	*	*	0	*	*	*	*	*	*	*	*	*	*	45
       0	*	*	*	*	*	*	1712	0	0	

A 46   417	*	*	*	*	*	*	*	*	*	*	*	1995	*	*	*	*	*	*	*	46
       0	*	*	*	*	*	*	1712	0	0	

S 47   *	*	*	*	*	*	*	*	*	*	*	1995	*	*	*	746	2710	*	*	*	47
       0	*	*	*	*	*	*	1712	0	0	

G 48   *	*	*	*	*	0	*	*	*	*	*	*	*	*	*	*	*	*	*	*	48
       0	*	*	*	*	*	*	1712	0	0	

R 49   *	*	*	*	*	*	*	*	*	*	*	*	*	*	0	*	*	*	*	*	49
       0	*	*	*	*	*	*	1712	0	0	

R 50   *	*	*	*	*	*	*	*	*	*	*	*	*	*	0	*	*	*	*	*	50
       0	*	*	*	*	*	*	1712	0	0	

A 51   0	*	*	*	*	*	*	*	*	*	*	*	*	*	*	*	*	*	*	*	51
       0	*	*	*	*	*	*	1712	0	0	

D 52   *	*	0	*	*	*	*	*	*	*	*	*	*	*	*	*	*	*	*	*	52
       0	*	*	*	*	*	*	1712	0	0	

L 53   *	*	*	*	*	*	*	*	*	0	*	*	*	*	*	*	*	*	*	*	53
       0	*	*	*	*	*	*	1712	0	0	

I 54   *	*	*	*	*	*	*	746	*	*	1995	*	*	*	*	*	*	2710	*	*	54
       0	*	*	*	*	*	*	1712	0	0	

A 55   546	*	*	*	*	*	*	*	*	*	*	*	*	*	*	1667	*	*	*	*	55
       0	*	*	*	*	*	*	1712	0	0	

L 56   *	*	*	*	*	*	*	*	*	252	*	*	*	*	*	*	*	2639	*	*	56
       0	*	*	*	*	*	*	1712	0	0	

S 57   *	*	*	*	*	1995	*	*	*	*	*	*	*	*	*	746	2710	*	*	*	57
       0	*	*	*	*	*	*	1712	0	0	

P 58   2673	*	*	*	*	*	*	*	*	*	*	*	916	*	1674	*	*	*	*	*	58
       0	*	*	*	*	*	*	1712	0	0	

K 59   *	*	*	*	*	*	*	*	239	*	*	*	*	2710	*	*	*	*	*	*	59
       0	*	*	*	*	*	*	1712	0	0	

G 60   *	*	*	*	*	0	*	*	*	*	*	*	*	*	*	*	*	*	*	*	60
       0	*	*	*	*	*	*	1712	0	0	

E 61   *	*	1309	746	*	*	*	*	*	*	*	*	*	*	*	*	*	*	*	*	61
       0	*	*	*	*	*	*	1712	0	0	

I 62   *	*	*	*	*	*	*	417	*	*	*	*	*	*	*	*	*	1995	*	*	62
       0	*	*	*	*	*	*	1712	0	0	

W 63   *	*	*	*	*	*	*	*	*	1995	*	*	*	*	*	*	*	*	417	*	63
       0	*	*	*	*	*	*	1712	0	0	

I 64   *	*	*	*	*	*	*	0	*	*	*	*	*	*	*	*	*	*	*	*	64
       0	*	*	*	*	*	*	1712	0	0	

I 65   *	*	*	*	*	*	*	764	*	*	*	*	*	*	*	*	*	1282	*	*	65
       0	*	*	*	*	*	*	1712	0	0	

E 66   *	*	*	0	*	*	*	*	*	*	*	*	*	*	*	*	*	*	*	*	66
       0	*	*	*	*	*	*	1712	0	0	

I 67   *	*	*	*	*	*	*	417	*	*	*	*	*	*	*	*	*	1995	*	*	67
       0	*	*	*	*	*	*	1712	0	0	

K 68   *	*	*	*	*	*	*	*	0	*	*	*	*	*	*	*	*	*	*	*	68
       0	*	*	*	*	*	*	1712	0	0	

S 69   *	*	*	*	*	*	*	*	*	*	*	*	*	*	*	248	2660	*	*	*	69
       0	*	*	*	*	*	*	1712	0	0	

S 70   *	*	*	*	*	1995	*	*	*	*	*	*	*	*	*	417	*	*	*	*	70
       0	*	*	*	*	*	*	1712	0	0	

I 71   *	*	*	*	*	*	*	417	*	1995	*	*	*	*	*	*	*	*	*	*	71
       0	*	*	*	*	*	*	1712	0	0	

E 72   *	*	*	0	*	*	*	*	*	*	*	*	*	*	*	*	*	*	*	*	72
       0	*	*	*	*	*	*	1712	0	0	

D 73   *	*	0	*	*	*	*	*	*	*	*	*	*	*	*	*	*	*	*	*	73
       0	*	*	*	*	*	*	1712	0	0	

F 74   *	*	*	*	252	*	*	*	*	*	*	*	*	*	*	*	*	*	2639	*	74
       0	*	*	*	*	*	*	1712	0	0	

R 75   *	*	*	*	*	*	*	*	2639	*	*	*	*	*	252	*	*	*	*	*	75
       0	*	*	*	*	*	*	1712	0	0	

V 76   2639	*	*	*	*	*	*	*	*	*	*	*	*	*	*	*	*	252	*	*	76
       0	*	*	*	*	*	*	1712	0	0	

D 77   *	*	0	*	*	*	*	*	*	*	*	*	*	*	*	*	*	*	*	*	77
       0	*	*	*	*	*	*	1712	0	0	

R 78   *	*	*	*	*	*	2639	*	*	*	*	*	*	*	252	*	*	*	*	*	78
       0	*	*	*	*	*	*	1712	0	0	

K 79   *	*	*	*	*	*	*	*	0	*	*	*	*	*	*	*	*	*	*	*	79
       0	*	*	*	*	*	*	1712	0	0	

W 80   *	*	*	*	*	*	*	*	*	*	*	*	*	*	*	*	*	*	0	*	80
       0	*	*	*	*	*	*	1712	0	0	

P 81   *	*	*	*	*	1995	*	*	*	*	*	*	417	*	*	*	*	*	*	*	81
       0	*	*	*	*	*	*	1712	0	0	

D 82   *	*	554	1650	*	*	*	*	*	*	*	*	*	*	*	*	*	*	*	*	82
       0	*	*	*	*	*	*	1712	0	0	

Y 83   *	*	*	*	*	*	*	*	*	*	*	*	*	*	*	*	*	*	*	0	83
       0	*	*	*	*	*	*	1712	0	0	

R 84   1995	*	*	*	*	*	*	*	*	*	*	*	*	*	417	*	*	*	*	*	84
       0	*	*	*	*	*	*	1712	0	0	

L 85   2639	*	*	*	*	*	*	*	*	764	*	*	1995	*	*	*	*	*	*	*	85
       0	*	*	*	*	*	*	1712	0	0	

H 86   *	*	*	*	1995	*	764	*	*	*	*	*	*	*	*	*	*	*	*	2639	86
       0	*	*	*	*	*	*	1712	0	0	

C 87   *	239	*	*	*	*	*	*	*	*	*	*	*	*	*	2710	*	*	*	*	87
       0	*	*	*	*	*	*	1712	0	0	

D 88   *	*	0	*	*	*	*	*	*	*	*	*	*	*	*	*	*	*	*	*	88
       0	*	*	*	*	*	*	1712	0	0	

R 89   1995	*	*	*	*	*	*	*	*	*	*	*	*	*	417	*	*	*	*	*	89
       0	*	*	*	*	*	*	1712	0	0	

L 90   *	*	*	*	1309	*	*	*	*	746	*	*	*	*	*	*	*	*	*	*	90
       0	*	*	*	*	*	*	1712	0	0	

F 91   *	*	*	*	417	*	*	*	*	*	*	*	*	*	*	*	*	*	*	1995	91
       0	*	*	*	*	*	*	1712	0	0	

F 92   *	*	*	*	0	*	*	*	*	*	*	*	*	*	*	*	*	*	*	*	92
       0	*	*	*	*	*	*	1712	0	0	

A 93   0	*	*	*	*	*	*	*	*	*	*	*	*	*	*	*	*	*	*	*	93
       0	*	*	*	*	*	*	1712	0	0	

T 94   *	*	*	*	*	*	*	*	*	*	*	*	*	*	*	*	417	1995	*	*	94
       0	*	*	*	*	*	*	1712	0	0	

H 95   1995	*	*	*	*	*	417	*	*	*	*	*	*	*	*	*	*	*	*	*	95
       0	*	*	*	*	*	*	1712	0	0	

P 96   2660	*	*	*	*	*	*	*	*	*	*	*	248	*	*	*	*	*	*	*	96
       0	*	*	*	*	*	*	1712	0	0	

S 97   2639	*	*	2673	*	2710	*	*	*	*	*	*	*	2660	*	1428	*	*	*	*	97
       0	*	*	*	*	*	*	1712	0	0	

V 98   *	*	*	*	1995	*	*	*	*	*	*	*	*	*	*	*	*	417	*	*	98
       0	*	*	*	*	*	*	1712	0	0	

P 99   *	*	*	*	*	*	*	*	*	*	*	*	0	*	*	*	*	*	*	*	99
       0	*	*	*	*	*	*	1712	0	0	

D 100  2710	*	1428	*	*	*	*	*	*	2660	*	*	*	*	2639	*	2673	*	*	*	100
       0	*	*	*	*	*	*	1712	0	0	

E 101  *	*	1667	1203	*	1995	*	*	*	*	*	*	*	*	*	*	*	*	*	*	101
       0	*	*	*	*	*	*	1712	0	0	

I 102  *	*	*	*	*	*	*	0	*	*	*	*	*	*	*	*	*	*	*	*	102
       0	*	*	*	*	*	*	1712	0	0	

F 103  *	*	*	*	417	*	*	*	*	1995	*	*	*	*	*	*	*	*	*	*	103
       0	*	*	*	*	*	*	1712	0	0	

P 104  *	*	*	*	*	*	*	*	*	*	*	*	0	*	*	*	*	*	*	*	104
       0	*	*	*	*	*	*	1712	0	0	

E 105  *	*	2710	239	*	*	*	*	*	*	*	*	*	*	*	*	*	*	*	*	105
       0	*	*	*	*	*	*	1712	0	0	

E 106  *	*	1995	417	*	*	*	*	*	*	*	*	*	*	*	*	*	*	*	*	106
       0	*	*	*	*	*	*	1712	0	0	

C 107  *	417	*	*	*	*	*	*	*	*	*	*	1995	*	*	*	*	*	*	*	107
       0	*	*	*	*	*	*	1712	0	0	

G 108  *	*	*	*	*	0	*	*	*	*	*	*	*	*	*	*	*	*	*	*	108
       0	*	*	*	*	*	*	1712	0	0	

L 109  *	*	*	*	1674	*	*	*	*	542	*	*	*	*	*	*	*	*	*	*	109
       0	*	*	*	*	*	*	1712	0	0	

I 110  *	*	*	*	*	*	*	759	*	1995	2660	*	*	*	*	*	*	*	*	*	110
       0	*	*	*	*	*	*	1712	0	0	

L 111  *	*	*	*	*	*	*	*	*	417	*	*	*	*	*	*	*	1995	*	*	111
       0	*	*	*	*	*	*	1712	0	0	

S 112  1995	*	*	*	*	*	*	*	*	*	*	*	*	*	*	417	*	*	*	*	112
       0	*	*	*	*	*	*	1712	0	0	

D 113  *	*	0	*	*	*	*	*	*	*	*	*	*	*	*	*	*	*	*	*	113
       0	*	*	*	*	*	*	1712	0	0	

G 114  *	*	*	*	*	0	*	*	*	*	*	*	*	*	*	*	*	*	*	*	114
       0	*	*	*	*	*	*	1712	0	0	

Y 115  *	*	*	*	1995	*	*	*	*	*	*	*	*	*	*	*	*	*	*	417	115
       0	*	*	*	*	*	*	1712	0	0	

G 116  *	*	*	*	*	0	*	*	*	*	*	*	*	*	*	*	*	*	*	*	116
       0	*	*	*	*	*	*	1712	0	0	

A 117  417	*	*	*	*	1995	*	*	*	*	*	*	*	*	*	*	*	*	*	*	117
       0	*	*	*	*	*	*	1712	0	0	

E 118  1995	*	*	1203	*	*	1667	*	*	*	*	*	*	*	*	*	*	*	*	*	118
       0	*	*	*	*	*	*	1712	0	0	

I 119  *	*	*	*	*	*	*	1203	*	*	1667	*	*	*	*	*	*	1995	*	*	119
       0	*	*	*	*	*	*	1712	0	0	

L 120  *	*	*	*	*	*	*	*	*	417	*	*	*	*	*	*	*	1995	*	*	120
       0	*	*	*	*	*	*	1712	0	0	

R 121  *	*	*	*	*	*	*	*	*	*	*	*	*	*	0	*	*	*	*	*	121
       0	*	*	*	*	*	*	1712	0	0	

E 122  *	*	1692	534	*	*	*	*	*	*	*	*	*	*	*	*	*	*	*	*	122
       0	*	*	*	*	*	*	1712	0	0	

A 123  0	*	*	*	*	*	*	*	*	*	*	*	*	*	*	*	*	*	*	*	123
       0	*	*	*	*	*	*	1712	0	0	

P 124  *	*	*	*	*	*	*	*	*	*	*	*	248	*	*	2660	*	*	*	*	124
       0	*	*	*	*	*	*	1712	0	0	

E 125  *	*	*	417	*	*	*	*	*	1995	*	*	*	*	*	*	*	*	*	*	125
       0	*	*	*	*	*	*	1712	0	0	

H 126  *	*	*	*	*	*	417	*	*	*	*	*	*	*	*	*	1995	*	*	*	126
       0	*	*	*	*	*	*	1712	0	0	

R 127  *	*	*	*	*	*	*	*	2673	*	*	*	1995	*	755	*	*	*	*	*	127
       0	*	*	*	*	*	*	1712	0	0	

L 128  *	*	*	*	*	*	*	*	*	239	2710	*	*	*	*	*	*	*	*	*	128
       0	*	*	*	*	*	*	1712	0	0	

A 129  546	*	*	*	*	*	*	*	*	*	*	*	1667	*	*	*	*	*	*	*	129
       0	*	*	*	*	*	*	1712	0	0	

P 130  2710	*	*	*	*	2639	*	*	*	*	*	*	542	*	*	*	*	*	*	*	130
       0	*	*	*	*	*	*	1712	0	0	

A 131  248	*	*	*	*	*	*	*	*	*	*	*	*	*	*	2660	*	*	*	*	131
       0	*	*	*	*	*	*	1712	0	0	

T 132  *	*	*	*	*	*	*	*	*	*	*	*	*	*	1995	*	417	*	*	*	132
       0	*	*	*	*	*	*	1712	0	0	

R 133  *	*	*	*	*	*	*	*	*	*	*	*	*	*	0	*	*	*	*	*	133
       0	*	*	*	*	*	*	1712	0	0	

K 134  *	*	*	*	*	*	*	*	0	*	*	*	*	*	*	*	*	*	*	*	134
       0	*	*	*	*	*	*	1712	0	0	

A 135  546	*	*	*	*	*	*	*	*	*	*	*	*	*	*	1667	*	*	*	*	135
       0	*	*	*	*	*	*	1712	0	0	

L 136  *	*	*	*	*	*	*	*	*	546	*	*	*	*	*	*	*	1667	*	*	136
       0	*	*	*	*	*	*	1712	0	0	

M 137  *	*	*	*	*	*	*	*	*	*	759	*	*	*	*	*	1290	*	*	*	137
       0	*	*	*	*	*	*	1712	0	0	

L 138  *	*	*	*	*	*	*	*	*	248	*	*	*	2660	*	*	*	*	*	*	138
       0	*	*	*	*	*	*	1712	0	0	

A 139  916	*	2673	*	*	*	*	*	*	*	*	*	*	*	1674	*	*	*	*	*	139
       0	*	*	*	*	*	*	1712	0	0	

F 140  *	*	*	*	239	*	*	2710	*	*	*	*	*	*	*	*	*	*	*	*	140
       0	*	*	*	*	*	*	1712	0	0	

A 141  755	*	*	*	*	1995	*	*	*	*	*	*	*	*	*	2673	*	*	*	*	141
       0	*	*	*	*	*	*	1712	0	0	

R 142  *	*	*	*	*	*	*	*	*	*	*	*	*	*	0	*	*	*	*	*	142
       0	*	*	*	*	*	*	1712	0	0	

A 143  1203	*	*	*	*	*	*	*	*	1995	*	*	*	*	*	*	1667	*	*	*	143
       0	*	*	*	*	*	*	1712	0	0	

A 144  542	*	*	*	*	1674	*	*	*	*	*	*	*	*	*	*	*	*	*	*	144
       0	*	*	*	*	*	*	1712	0	0	

A 145  0	*	*	*	*	*	*	*	*	*	*	*	*	*	*	*	*	*	*	*	145
       0	*	*	*	*	*	*	1712	0	0	

A 146  1203	*	*	*	*	*	*	*	*	*	*	*	*	2660	*	*	2673	*	1995	*	146
       0	*	*	*	*	*	*	1712	0	0	

R 147  *	*	*	*	*	*	*	*	*	*	*	*	*	*	0	*	*	*	*	*	147
       0	*	*	*	*	*	*	1712	0	0	

L 148  1995	*	*	*	*	*	*	*	*	417	*	*	*	*	*	*	*	*	*	*	148
       0	*	*	*	*	*	*	1712	0	0	

M 149  1995	*	*	*	*	*	*	*	*	2710	1190	*	*	*	*	*	2660	*	*	*	149
       0	*	*	*	*	*	*	1712	0	0	

A 150  1203	*	*	*	*	1995	*	*	*	1667	*	*	*	*	*	*	*	*	*	*	150
       0	*	*	*	*	*	*	1712	0	0	

A 151  417	*	*	*	*	*	*	*	*	*	*	*	*	*	*	*	*	1995	*	*	151
       0	*	*	*	*	*	*	1712	0	0	

E 152  *	*	*	417	*	*	*	*	*	*	*	1995	*	*	*	*	*	*	*	*	152
       0	*	*	*	*	*	*	1712	0	0	

L 153  1995	*	*	*	*	*	*	*	*	1203	*	*	*	*	*	*	*	*	1667	*	153
       0	*	*	*	*	*	*	1712	0	0	

A 154  755	*	*	1995	*	*	*	*	*	*	*	*	*	*	*	*	2673	*	*	*	154
       0	*	*	*	*	*	*	1712	0	0	

G 155  2660	*	*	*	*	1203	*	*	*	*	*	*	*	*	1995	*	2673	*	*	*	155
       0	*	*	*	*	*	*	1712	0	0	

L 156  *	*	*	2660	*	2673	*	*	*	910	*	*	*	*	*	*	*	2710	*	*	156
       0	*	*	*	*	*	*	1712	0	0	

S 157  *	*	2639	*	*	*	*	*	*	*	*	*	*	*	1667	931	*	*	*	*	157
       0	*	*	*	*	*	*	1712	0	0	

V 158  *	*	*	*	*	*	*	*	*	1995	*	2660	*	*	*	2673	*	1203	*	*	158
       339	*	2257	*	*	*	*	1712	0	0	

P 159  *	*	*	*	*	1826	*	*	*	*	*	*	478	*	*	*	*	*	*	*	159
       0	*	*	*	*	*	0	1382	0	1000	

G 160  2009	*	*	1826	*	1091	*	*	*	*	*	*	*	*	*	*	*	*	*	*	160
       478	1826	*	3000	193	*	0	1382	1000	1000	

T 161  *	*	*	*	*	*	*	*	*	2009	*	*	*	*	*	*	1091	1826	*	*	161
       0	*	*	*	*	0	*	1382	0	1000	

E 162  *	*	*	773	2312	*	*	*	*	*	*	*	*	*	*	2229	*	*	*	*	162
       0	*	*	*	*	*	*	1444	0	0	

G 163  *	*	*	*	*	346	*	2230	*	*	*	*	*	*	*	*	*	*	*	*	163
       0	*	*	*	*	*	*	1444	0	0	

E 164  *	*	2230	346	*	*	*	*	*	*	*	*	*	*	*	*	*	*	*	*	164
       0	*	*	0	*	*	*	1444	0	0	

//
