# Supplementary material for: The PD-(D/E)XK superfamily revisited: identification of new members among proteins involved in DNA metabolism and functional predictions for domains of (hitherto) unknown function
Source: BMC Bioinformatics. 2005 Jul 12;6:172. doi: 10.1186/1471-2105-6-172 (PMC1189080; doi:10.1186/1471-2105-6-172)
Supplement: Additional File 1 — An archive file in the zip format, which includes Hidden Markov Models of sequence & secondary structure profiles of PD-(D/E)XK nuclease families analyzed in this article (those known used as queries and newly identified ones). HMMs are in the format of the HHsearch program. The same data are available for download from the authors' FTP server: [file 1471-2105-6-172-S1.zip › hhsearch_pdexk_profiles/results/novel/COG4741.hhm]

NAME  COG4741 Predicted secreted endonuclease distantly related to archaeal Holliday junction resolvase [Nucleotide transport and metabolism]
FAM   
FILE  COG4741
COM   /cluster/usr/soeding/hh/hhmake -i /cluster/databases/hhpred/new_dbs/cdd_21Feb05/COG4741.a3m 
DATE  Tue Feb 22 22:36:36 2005
LENG  175 match states, 175 columns in multiple alignment
FILT  6 out of 8 sequences passed filter (max seq id>=90%, coverage>=0%, min seq id with query=0%, Ndiff=0%)
NEFF  2.2 
SEQ
>ss_pred
CEEHHHHHHHHHHHHHHHHHHHHHHHHHHHHHHHHHHHHHHHHHHHHHHHHHHHHHHHHHHHHHHHHHHHHHHHHHHHHHHHHHHHHHHHHHHHHHHHCC
CCCCCCCCEEEECCCCEEEEECCCCCCCCEEEEEEEEECCCCCCCCHHHHHHHHHHHCCCEEEEEEEECCCCCCC
>ss_conf
9001699999999999999999999999999999999999999999999999999999998778999999999999998888899875122333323136
886672311361575304665046888403799999704897764058899999975585279998606632249
>Cons-COG4741
xlxvilxxivxilxlvlxxlxxxIrxlqxxxexkxxxlxexlxxxexxrxvxeaxxxkexxxKlxExiekkieeaRxdavxkSxxVixGrVtEqlaPffp
xfxynPkDxRfIGTPvDxiVFdGLsxGxixxIvFvEVKtGktxxLseREkxVrxaixxxrVsxeixxxrxaidei
>COG4741 Predicted secreted endonuclease distantly related to archaeal Holliday junction resolvase [Nucleotide transport and metabolism]
MLIVILILIVFILALVLYLLRAYIRSLQGKVESKARELEETLQKAERERLVNEAQARKEEEWKLKEWIEKKIEEAREDAVRKSRAVILGRVTEQLAPFFP
EFKYNPKDARFIGTPVDFIVFDGLSEGNIESIVFVEVKTGKTSSLSEREKAVRDAIENGRVSWEIYHIRGAIDEI
>gi|18313545 (NC_003364) conserved hypothetical protein [Pyrobaculum aerophilum]
MLEVILLFIVIVLALVLYHERAKVRLIQQEFEMQKRALEEQLRREiaAREELLRRElavkeeQLRKEAELKLAEWIKEKEREIREDAIRRSVAVLLGRVG
EQMAPLLMsrELNFDPRDCRYIGTPVDYVVFKGLSDrGEVEEILFVEVKTGKSSSLSERERAVRKAVENKRVRWVTYNLRGAVEKI
>gi|20092212 (NC_003552) conserved hypothetical protein [Methanosarcina acetivorans str. C2A] [Methanosarcina acetivorans C2A]
DDWMILTLILFLALLIVYLLVKYIK-LKGRVESRARDLYEAWQTREMERQVSEKADTLFRTWKLDE--EKKI---RQDAVKKSEAVIRGKVTEHLIPYFP
DFEYNPKDARFLGTPVDFIVFDGLSEGKMNKVVFVEVKSGKTGVLSQREKLVRECIDRGRVSYEIIHNR----E-
>gi|15643411 (NC_000853) hypothetical protein [Thermotoga maritima]
LIIVILIIVVFILTRNLLKMSREIQELRGKIESNAMKMFEEWKKSewELQRRVLEAnlkreYEVKFQEWKMEE--EKRI---REDAINKSKSVIMGQVTE
HLIPFFPEFRYNPKDARFIGTPVDFVVFDGLSEGNLRRIVFVEVKTGKTGNLNTRERQVRDVVEKREVYWEKLHYRG---E-
>gi|13541997 (NC_002689) Predicted secreted endonuclease distantly related to archaeal Holliday junction resolvase [Thermoplasma volcanium]
NLITFLILVLAALFLVIVLLIFYIVSLKRSVLLKQHEVEMTLKKA--NELINEAMASREEAMKEKEEINKKIEDARRESVSKSRDVVVGRVSEQLAPFFP
GFKYNPKDVRFIGTPIDLIIFDGMDNGNITSIVFLEVKSG-ASKLTEREKAVMEAINSGRVSFDIYRINTtnsAIDEI
>gi|16081530 (NC_002578) conserved hypothetical protein [Thermoplasma acidophilum]
SIVVFFGVLILILIVAIIILYLDIRSLQRKLAAKEAEIQTTLQNA--TRTVNEAIAMREEAQKLKEDLEKRIEEARRESVQKSREVVAGKVSEQLAPFFP
NFKYNPKDVRFIGTPIDLIVFNGLDSGHIDSIVFIEIKTG-NARMTDREKSVMDAINASRVSFEILRIDSAIDQV
#
NULL   3706	5728	4211	4064	4839	3729	4763	4308	4069	3323	5509	4640	4464	4938	4285	4423	3815	3783	6325	4665	
AVER   3957	8845	4475	3036	4418	4569	7041	3437	3657	3339	5554	5001	5531	5189	3487	4365	4963	3390	6496	5521	
HMM    A	C	D	E	F	G	H	I	K	L	M	N	P	Q	R	S	T	V	W	Y	
       M->M	M->I	M->D	I->M	I->I	D->M	D->D	Neff	Neff_I	Neff_D
       0	*	*	0	*	0	*	99999	99999	99999	
M 1    *	*	2603	*	*	*	*	*	*	2602	1601	2606	*	*	*	2501	*	*	*	*	1
       0	*	*	*	*	*	*	2248	0	0	

L 2    *	*	2603	*	*	*	*	1550	*	1017	*	*	*	*	*	*	*	*	*	*	2
       0	*	*	*	*	*	*	2248	0	0	

I 3    *	*	*	2211	*	*	*	1175	*	*	*	*	*	*	*	*	*	2501	2603	*	3
       0	*	*	*	*	*	*	2248	0	0	

V 4    *	*	*	*	*	*	*	*	*	*	2603	*	*	*	*	*	2606	575	*	*	4
       0	*	*	*	*	*	*	2248	0	0	

I 5    *	*	*	*	1552	*	*	602	*	*	*	*	*	*	*	*	*	*	*	*	5
       0	*	*	*	*	*	*	2248	0	0	

L 6    *	*	*	*	2501	*	*	*	*	280	*	*	*	*	*	*	*	*	*	*	6
       0	*	*	*	*	*	*	2248	0	0	

I 7    *	*	*	*	*	2501	*	1175	*	2211	*	*	*	*	*	*	2603	*	*	*	7
       0	*	*	*	*	*	*	2248	0	0	

L 8    *	*	*	*	2211	*	*	2602	*	1176	*	*	*	*	*	*	*	2501	*	*	8
       0	*	*	*	*	*	*	2248	0	0	

I 9    *	*	*	*	*	*	*	1017	*	2501	*	*	*	*	*	*	*	1604	*	*	9
       0	*	*	*	*	*	*	2248	0	0	

V 10   *	*	*	*	*	*	*	2501	*	1605	*	*	*	*	*	*	*	1016	*	*	10
       0	*	*	*	*	*	*	2248	0	0	

F 11   2606	*	*	*	1174	*	*	2211	*	2501	*	*	*	*	*	*	*	*	*	*	11
       0	*	*	*	*	*	*	2248	0	0	

I 12   2606	*	*	*	*	*	*	1135	*	2603	*	*	*	*	*	*	*	2211	*	*	12
       0	*	*	*	*	*	*	2248	0	0	

L 13   2603	*	*	*	*	*	*	*	*	259	*	*	*	*	*	*	*	*	*	*	13
       0	*	*	*	*	*	*	2248	0	0	

A 14   1601	*	*	*	2606	*	*	2501	*	2603	*	*	*	*	*	*	2602	*	*	*	14
       0	*	*	*	*	*	*	2248	0	0	

L 15   *	*	*	*	*	*	*	*	*	603	*	*	*	*	2602	*	*	2501	*	*	15
       0	*	*	*	*	*	*	2248	0	0	

V 16   2501	*	*	*	*	*	*	2603	*	*	*	2602	*	*	*	*	*	1017	*	*	16
       0	*	*	*	*	*	*	2248	0	0	

L 17   *	*	*	*	*	*	*	1552	*	1016	*	*	*	*	*	*	*	2603	*	*	17
       0	*	*	*	*	*	*	2248	0	0	

Y 18   *	*	*	*	*	*	*	2501	*	2602	*	*	*	*	*	*	*	2606	*	1017	18
       0	*	*	*	*	*	*	2248	0	0	

L 19   *	*	*	*	*	*	2211	2501	2602	1176	*	*	*	*	*	*	*	*	*	*	19
       0	*	*	*	*	*	*	2248	0	0	

L 20   *	*	*	2211	*	*	*	*	*	691	2602	*	*	*	*	*	*	*	*	*	20
       0	*	*	*	*	*	*	2248	0	0	

R 21   *	*	*	*	*	*	*	2606	*	*	*	*	*	*	1601	2602	*	2603	*	2501	21
       0	*	*	*	*	*	*	2248	0	0	

A 22   1601	*	*	*	2606	*	*	*	2603	2501	*	*	*	*	2602	*	*	*	*	*	22
       0	*	*	*	*	*	*	2248	0	0	

Y 23   *	*	2501	2602	*	*	*	*	2211	*	*	*	*	*	*	*	*	*	*	1176	23
       0	*	*	*	*	*	*	2248	0	0	

I 24   *	*	*	*	*	*	*	351	*	*	*	*	*	*	*	*	*	2211	*	*	24
       0	*	*	*	*	*	*	2248	0	0	

R 25   *	*	*	*	*	*	*	*	2603	*	*	*	*	2602	982	*	*	2606	*	*	25
       259	*	2603	*	*	*	*	2248	0	0	

S 26   *	*	*	2269	*	*	*	*	*	2024	*	*	*	*	*	872	*	*	*	*	26
       0	*	*	*	*	0	*	2084	0	1000	

L 27   *	*	*	*	*	*	*	2211	*	351	*	*	*	*	*	*	*	*	*	*	27
       0	*	*	*	*	*	*	2248	0	0	

Q 28   *	*	*	*	*	*	*	*	1605	*	*	*	*	982	2602	*	*	*	*	*	28
       0	*	*	*	*	*	*	2248	0	0	

G 29   *	*	*	*	*	1174	*	*	*	*	*	*	*	2211	1552	*	*	*	*	*	29
       0	*	*	*	*	*	*	2248	0	0	

K 30   *	*	*	2211	*	*	*	*	1135	*	*	*	*	*	2603	2606	*	*	*	*	30
       0	*	*	*	*	*	*	2248	0	0	

V 31   *	*	*	*	2211	*	*	2602	*	2501	*	*	*	*	*	*	*	1176	*	*	31
       0	*	*	*	*	*	*	2248	0	0	

E 32   2501	*	*	602	*	*	*	*	*	2606	*	*	*	*	*	*	*	*	*	*	32
       0	*	*	*	*	*	*	2248	0	0	

S 33   2501	*	*	*	*	*	*	*	*	2606	2211	*	*	*	*	1174	*	*	*	*	33
       0	*	*	*	*	*	*	2248	0	0	

K 34   *	*	*	*	*	*	*	*	1137	*	*	2602	*	2211	2603	*	*	*	*	*	34
       0	*	*	*	*	*	*	2248	0	0	

A 35   1174	*	*	2501	*	*	*	*	2211	*	*	*	*	2606	*	*	*	*	*	*	35
       0	*	*	*	*	*	*	2248	0	0	

R 36   2501	*	*	*	*	*	2606	*	*	*	2602	*	*	*	1017	*	*	*	*	*	36
       0	*	*	*	*	*	*	2248	0	0	

E 37   2211	*	2603	1137	*	*	*	*	2602	*	*	*	*	*	*	*	*	*	*	*	37
       0	*	*	*	*	*	*	2248	0	0	

L 38   *	*	*	*	*	*	*	2501	*	1017	2602	*	*	*	*	*	*	2606	*	*	38
       0	*	*	*	*	*	*	2248	0	0	

E 39   *	*	*	1017	2602	*	*	*	*	*	*	*	*	2501	*	*	*	*	*	2603	39
       0	*	*	*	*	*	*	2248	0	0	

E 40   *	*	*	602	*	*	*	*	*	*	2606	*	*	*	*	*	2501	*	*	*	40
       0	*	*	*	*	*	*	2248	0	0	

T 41   2603	*	*	2602	*	*	*	*	*	*	*	*	*	2211	*	*	1137	*	*	*	41
       0	*	*	*	*	*	*	2248	0	0	

L 42   *	*	*	*	*	*	*	*	*	576	*	*	*	*	*	*	*	*	1602	*	42
       0	*	*	*	*	*	*	2248	0	0	

Q 43   *	*	*	*	*	*	*	*	1604	*	*	*	*	1136	2211	*	*	*	*	*	43
       0	*	*	*	*	*	*	2248	0	0	

K 44   *	*	*	*	*	*	*	*	1175	*	*	2501	*	*	2211	*	2603	*	*	*	44
       0	*	*	*	*	*	*	2248	0	0	

A 45   1137	*	*	2211	*	*	*	*	*	*	*	*	*	*	2603	2602	*	*	*	*	45
       1845	1393	1552	1000	1000	*	*	2248	1514	0	

E 46   1749	*	*	509	*	*	*	*	*	*	*	*	*	*	*	*	*	*	*	*	46
       0	*	*	*	*	*	0	1826	0	1347	

R 47   *	*	*	*	*	*	*	*	*	2036	2036	*	*	*	965	*	*	*	*	*	47
       0	*	*	*	*	0	*	1826	0	1347	

E 48   *	*	*	1017	*	*	*	*	*	*	*	2606	*	2602	*	*	2501	*	*	*	48
       0	*	*	*	*	*	*	2248	0	0	

R 49   *	*	*	1395	*	*	*	*	*	*	*	*	*	*	690	*	*	*	*	*	49
       0	*	*	*	*	*	*	2248	0	0	

L 50   *	*	*	*	*	*	*	*	*	1017	*	*	*	2603	2602	*	2501	*	*	*	50
       0	*	*	*	*	*	*	2248	0	0	

V 51   *	*	*	*	*	*	*	2606	*	2211	*	*	*	*	*	*	*	690	*	*	51
       0	*	*	*	*	*	*	2248	0	0	

N 52   *	*	*	*	*	*	*	*	*	2602	*	1137	*	*	2211	2603	*	*	*	*	52
       0	*	*	*	*	*	*	2248	0	0	

E 53   *	*	*	351	*	*	*	*	*	*	*	*	*	*	2211	*	*	*	*	*	53
       0	*	*	*	*	*	*	2248	0	0	

A 54   691	*	*	2211	*	*	*	*	2603	*	*	*	*	*	*	*	*	*	*	*	54
       691	1393	*	2474	286	*	*	2248	1514	0	

Q 55   2603	*	*	*	*	*	*	2501	*	*	2606	*	*	1601	*	*	*	*	*	2602	55
       0	*	*	*	*	*	*	2248	0	0	

A 56   1137	*	2603	2602	*	*	*	*	*	2211	*	*	*	*	*	*	*	*	*	*	56
       0	*	*	*	*	*	*	2248	0	0	

R 57   *	*	*	*	*	*	*	*	*	*	2501	*	*	*	1601	2606	2603	2602	*	*	57
       0	*	*	*	*	*	*	2248	0	0	

K 58   *	*	*	*	*	*	*	*	1016	2603	*	*	*	*	1552	*	*	*	*	*	58
       0	*	*	*	*	*	*	2248	0	0	

E 59   *	*	*	576	1602	*	*	*	*	*	*	*	*	*	*	*	*	*	*	*	59
       0	*	*	*	*	*	*	2248	0	0	

E 60   2211	*	*	1137	*	*	*	*	*	*	*	*	*	2602	2603	*	*	*	*	*	60
       0	*	*	*	*	*	*	2248	0	0	

E 61   1552	*	*	1016	*	*	*	*	*	*	*	*	*	*	*	*	2603	*	*	*	61
       0	*	*	*	*	*	*	2248	0	0	

W 62   *	*	*	*	*	*	*	*	*	2211	2606	*	*	2501	*	*	*	*	1174	*	62
       0	*	*	*	*	*	*	2248	0	0	

K 63   *	*	*	*	*	*	*	*	0	*	*	*	*	*	*	*	*	*	*	*	63
       0	*	*	*	*	*	*	2248	0	0	

L 64   *	*	*	2606	*	*	*	*	*	576	2602	*	*	*	*	*	*	*	*	*	64
       0	*	*	*	*	*	*	2248	0	0	

K 65   2211	*	2603	2602	*	*	*	*	1137	*	*	*	*	*	*	*	*	*	*	*	65
       0	*	*	*	*	*	*	2248	0	0	

E 66   *	*	*	0	*	*	*	*	*	*	*	*	*	*	*	*	*	*	*	*	66
       576	*	1602	*	*	*	*	2248	0	0	

W 67   *	*	1967	2079	*	*	*	*	*	*	*	*	*	*	*	*	*	*	978	*	67
       0	*	*	*	*	*	0	1865	0	1408	

I 68   *	*	*	*	*	*	*	426	*	1967	*	*	*	*	*	*	*	*	*	*	68
       0	*	*	*	*	0	*	1865	0	1408	

E 69   *	*	*	690	*	*	*	*	2211	*	*	2606	*	*	*	*	*	*	*	*	69
       0	*	*	*	*	*	*	2248	0	0	

K 70   *	*	*	2211	*	*	*	*	351	*	*	*	*	*	*	*	*	*	*	*	70
       0	*	*	*	*	*	*	2248	0	0	

K 71   *	*	*	*	*	*	*	*	603	*	*	*	*	*	1550	*	*	*	*	*	71
       0	*	*	*	*	*	*	2248	0	0	

I 72   *	*	*	2211	*	*	*	351	*	*	*	*	*	*	*	*	*	*	*	*	72
       576	*	1602	*	*	*	*	2248	0	0	

E 73   *	*	*	519	*	*	*	*	*	*	*	*	*	*	1726	*	*	*	*	*	73
       0	*	*	*	*	*	0	1865	0	1408	

E 74   *	*	2079	390	*	*	*	*	*	*	*	*	*	*	*	*	*	*	*	*	74
       0	*	*	*	*	*	0	1865	0	1408	

A 75   519	*	*	*	*	*	*	1726	*	*	*	*	*	*	*	*	*	*	*	*	75
       0	*	*	*	*	0	*	1865	0	1408	

R 76   *	*	*	*	*	*	*	*	*	*	*	*	*	*	0	*	*	*	*	*	76
       0	*	*	*	*	*	*	2248	0	0	

E 77   *	*	*	1016	*	*	*	*	*	*	*	*	*	2603	1552	*	*	*	*	*	77
       0	*	*	*	*	*	*	2248	0	0	

D 78   *	*	602	1552	*	*	*	*	*	*	*	*	*	*	*	*	*	*	*	*	78
       0	*	*	*	*	*	*	2248	0	0	

A 79   602	*	*	*	*	*	*	*	*	*	*	*	*	*	*	1552	*	*	*	*	79
       0	*	*	*	*	*	*	2248	0	0	

V 80   *	*	*	*	*	*	*	1393	*	*	*	*	*	*	*	*	*	691	*	*	80
       0	*	*	*	*	*	*	2248	0	0	

R 81   *	*	*	*	*	*	*	*	2603	*	*	2602	*	2501	1601	2606	*	*	*	*	81
       0	*	*	*	*	*	*	2248	0	0	

K 82   *	*	*	*	*	*	*	*	351	*	*	*	*	*	2211	*	*	*	*	*	82
       0	*	*	*	*	*	*	2248	0	0	

S 83   *	*	*	*	*	*	*	*	*	*	*	*	*	*	*	0	*	*	*	*	83
       0	*	*	*	*	*	*	2248	0	0	

R 84   *	*	*	2603	*	*	*	*	2602	*	*	*	*	*	1137	*	*	2211	*	*	84
       0	*	*	*	*	*	*	2248	0	0	

A 85   1017	*	2606	2501	*	*	*	*	*	*	*	*	*	*	*	2602	*	*	*	*	85
       0	*	*	*	*	*	*	2248	0	0	

V 86   *	*	*	*	*	*	*	*	*	*	*	*	*	*	*	*	*	0	*	*	86
       0	*	*	*	*	*	*	2248	0	0	

I 87   *	*	*	*	*	*	*	1174	*	2211	*	*	*	*	*	*	*	1552	*	*	87
       0	*	*	*	*	*	*	2248	0	0	

L 88   2501	*	*	*	*	*	*	*	*	1601	2602	*	*	*	2603	*	*	2606	*	*	88
       0	*	*	*	*	*	*	2248	0	0	

G 89   *	*	*	*	*	0	*	*	*	*	*	*	*	*	*	*	*	*	*	*	89
       0	*	*	*	*	*	*	2248	0	0	

R 90   *	*	*	*	*	*	*	*	1551	*	*	*	*	2602	1017	*	*	*	*	*	90
       0	*	*	*	*	*	*	2248	0	0	

V 91   *	*	*	*	*	*	*	*	*	*	*	*	*	*	*	*	*	0	*	*	91
       0	*	*	*	*	*	*	2248	0	0	

T 92   *	*	*	*	*	2211	*	*	*	*	*	*	*	*	*	1552	1174	*	*	*	92
       0	*	*	*	*	*	*	2248	0	0	

E 93   *	*	*	0	*	*	*	*	*	*	*	*	*	*	*	*	*	*	*	*	93
       0	*	*	*	*	*	*	2248	0	0	

Q 94   *	*	*	*	*	*	1602	*	*	*	*	*	*	576	*	*	*	*	*	*	94
       0	*	*	*	*	*	*	2248	0	0	

L 95   *	*	*	*	*	*	*	*	*	351	2211	*	*	*	*	*	*	*	*	*	95
       0	*	*	*	*	*	*	2248	0	0	

A 96   576	*	*	*	*	*	*	1602	*	*	*	*	*	*	*	*	*	*	*	*	96
       0	*	*	*	*	*	*	2248	0	0	

P 97   *	*	*	*	*	*	*	*	*	*	*	*	0	*	*	*	*	*	*	*	97
       0	*	*	*	*	*	*	2248	0	0	

F 98   *	*	*	*	691	*	*	*	*	2211	*	*	*	*	*	*	*	*	*	2603	98
       0	*	*	*	*	*	*	2248	0	0	

F 99   *	*	*	*	351	*	*	*	*	2211	*	*	*	*	*	*	*	*	*	*	99
       0	*	*	*	*	*	*	2248	0	0	

P 100  *	*	*	*	*	*	*	*	*	*	2211	*	351	*	*	*	*	*	*	*	100
       351	2211	*	1000	1000	*	*	2248	1000	0	

E 101  *	*	2603	1016	*	2606	*	*	*	*	*	2501	*	*	*	*	*	*	*	*	101
       0	*	*	*	*	*	*	2248	0	0	

F 102  *	*	*	*	351	*	*	*	*	2211	*	*	*	*	*	*	*	*	*	*	102
       0	*	*	*	*	*	*	2248	0	0	

K 103  *	*	*	2603	*	*	*	*	1137	*	*	2211	*	*	2602	*	*	*	*	*	103
       0	*	*	*	*	*	*	2248	0	0	

Y 104  *	*	*	*	2211	*	*	*	*	*	*	*	*	*	*	*	*	*	*	351	104
       0	*	*	*	*	*	*	2248	0	0	

N 105  *	*	2211	*	*	*	*	*	*	*	*	351	*	*	*	*	*	*	*	*	105
       0	*	*	*	*	*	*	2248	0	0	

P 106  *	*	*	*	*	*	*	*	*	*	*	*	0	*	*	*	*	*	*	*	106
       0	*	*	*	*	*	*	2248	0	0	

K 107  *	*	*	*	*	*	*	*	351	*	*	*	*	*	2211	*	*	*	*	*	107
       0	*	*	*	*	*	*	2248	0	0	

D 108  *	*	0	*	*	*	*	*	*	*	*	*	*	*	*	*	*	*	*	*	108
       0	*	*	*	*	*	*	2248	0	0	

A 109  1174	2211	*	*	*	*	*	*	*	*	*	*	*	*	*	*	*	1552	*	*	109
       0	*	*	*	*	*	*	2248	0	0	

R 110  *	*	*	*	*	*	*	*	*	*	*	*	*	*	0	*	*	*	*	*	110
       0	*	*	*	*	*	*	2248	0	0	

F 111  *	*	*	*	351	*	*	*	*	*	*	*	*	*	*	*	*	*	*	2211	111
       0	*	*	*	*	*	*	2248	0	0	

I 112  *	*	*	*	*	*	*	259	*	2603	*	*	*	*	*	*	*	*	*	*	112
       0	*	*	*	*	*	*	2248	0	0	

G 113  *	*	*	*	*	0	*	*	*	*	*	*	*	*	*	*	*	*	*	*	113
       0	*	*	*	*	*	*	2248	0	0	

T 114  *	*	*	*	*	*	*	*	*	*	*	*	*	*	*	*	0	*	*	*	114
       0	*	*	*	*	*	*	2248	0	0	

P 115  *	*	*	*	*	*	*	*	*	*	*	*	0	*	*	*	*	*	*	*	115
       0	*	*	*	*	*	*	2248	0	0	

V 116  *	*	*	*	*	*	*	1552	*	*	*	*	*	*	*	*	*	602	*	*	116
       0	*	*	*	*	*	*	2248	0	0	

D 117  *	*	0	*	*	*	*	*	*	*	*	*	*	*	*	*	*	*	*	*	117
       0	*	*	*	*	*	*	2248	0	0	

F 118  *	*	*	*	1174	*	*	*	*	1552	*	*	*	*	*	*	*	*	*	2211	118
       0	*	*	*	*	*	*	2248	0	0	

I 119  *	*	*	*	*	*	*	691	*	*	*	*	*	*	*	*	*	1393	*	*	119
       0	*	*	*	*	*	*	2248	0	0	

V 120  *	*	*	*	*	*	*	2606	*	*	*	*	*	*	*	*	*	259	*	*	120
       0	*	*	*	*	*	*	2248	0	0	

F 121  *	*	*	*	0	*	*	*	*	*	*	*	*	*	*	*	*	*	*	*	121
       0	*	*	*	*	*	*	2248	0	0	

D 122  *	*	719	*	*	*	*	*	2211	*	*	2501	*	*	*	*	*	*	*	*	122
       0	*	*	*	*	*	*	2248	0	0	

G 123  *	*	*	*	*	0	*	*	*	*	*	*	*	*	*	*	*	*	*	*	123
       0	*	*	*	*	*	*	2248	0	0	

L 124  *	*	*	*	*	*	*	*	*	259	2606	*	*	*	*	*	*	*	*	*	124
       0	*	*	*	*	*	*	2248	0	0	

S 125  *	*	1552	*	*	*	*	*	*	*	*	*	*	*	*	602	*	*	*	*	125
       0	*	*	*	*	*	*	2248	0	0	

E 126  *	*	2211	1174	*	*	*	*	*	*	*	2606	*	*	*	2501	*	*	*	*	126
       351	2211	*	0	*	*	*	2248	1000	0	

G 127  *	*	*	*	*	0	*	*	*	*	*	*	*	*	*	*	*	*	*	*	127
       0	*	*	*	*	*	*	2248	0	0	

N 128  *	*	*	2211	*	*	2501	*	2603	*	*	1175	*	*	*	*	*	*	*	*	128
       0	*	*	*	*	*	*	2248	0	0	

I 129  *	*	*	*	*	*	*	1137	*	2602	2603	*	*	*	*	*	*	2211	*	*	129
       0	*	*	*	*	*	*	2248	0	0	

E 130  *	*	2501	1601	*	*	*	*	*	*	*	2603	*	*	2602	*	2606	*	*	*	130
       0	*	*	*	*	*	*	2248	0	0	

S 131  *	*	*	2211	*	*	*	*	2603	*	*	*	*	*	2602	1137	*	*	*	*	131
       0	*	*	*	*	*	*	2248	0	0	

I 132  *	*	*	*	*	*	*	259	*	*	*	*	*	*	*	*	*	2603	*	*	132
       0	*	*	*	*	*	*	2248	0	0	

V 133  *	*	*	*	*	*	*	*	*	2211	*	*	*	*	*	*	*	351	*	*	133
       0	*	*	*	*	*	*	2248	0	0	

F 134  *	*	*	*	0	*	*	*	*	*	*	*	*	*	*	*	*	*	*	*	134
       0	*	*	*	*	*	*	2248	0	0	

V 135  *	*	*	*	*	*	*	2501	*	2606	*	*	*	*	*	*	*	602	*	*	135
       0	*	*	*	*	*	*	2248	0	0	

E 136  *	*	*	0	*	*	*	*	*	*	*	*	*	*	*	*	*	*	*	*	136
       0	*	*	*	*	*	*	2248	0	0	

V 137  *	*	*	*	*	*	*	2501	*	*	*	*	*	*	*	*	*	280	*	*	137
       0	*	*	*	*	*	*	2248	0	0	

K 138  *	*	*	*	*	*	*	*	0	*	*	*	*	*	*	*	*	*	*	*	138
       0	*	*	*	*	*	*	2248	0	0	

T 139  *	*	*	*	*	*	*	*	*	*	*	*	*	*	*	1605	575	*	*	*	139
       0	*	*	*	*	*	*	2248	0	0	

G 140  *	*	*	*	*	0	*	*	*	*	*	*	*	*	*	*	*	*	*	*	140
       602	*	1552	*	*	*	*	2248	0	0	

K 141  *	*	*	*	*	*	*	*	0	*	*	*	*	*	*	*	*	*	*	*	141
       0	*	*	*	*	0	*	1826	0	1347	

T 142  2606	*	*	*	*	*	*	*	*	*	*	2501	*	*	*	2211	1174	*	*	*	142
       0	*	*	*	*	*	*	2248	0	0	

S 143  2501	*	*	*	*	1602	*	*	*	*	*	*	*	*	*	1017	*	*	*	*	143
       0	*	*	*	*	*	*	2248	0	0	

S 144  *	*	*	*	*	*	*	*	2606	*	*	2602	*	*	2501	1601	*	2603	*	*	144
       0	*	*	*	*	*	*	2248	0	0	

L 145  *	*	*	*	*	*	*	*	*	280	2501	*	*	*	*	*	*	*	*	*	145
       0	*	*	*	*	*	*	2248	0	0	

S 146  *	*	*	*	*	*	*	*	*	*	*	2602	*	*	*	1017	1552	*	*	*	146
       0	*	*	*	*	*	*	2248	0	0	

E 147  *	*	2501	1017	*	*	*	*	*	*	*	*	*	2603	*	*	2602	*	*	*	147
       0	*	*	*	*	*	*	2248	0	0	

R 148  *	*	*	*	*	*	*	*	*	*	*	*	*	*	0	*	*	*	*	*	148
       0	*	*	*	*	*	*	2248	0	0	

E 149  *	*	*	0	*	*	*	*	*	*	*	*	*	*	*	*	*	*	*	*	149
       0	*	*	*	*	*	*	2248	0	0	

K 150  *	*	*	*	*	*	*	*	691	*	*	*	*	*	1393	*	*	*	*	*	150
       0	*	*	*	*	*	*	2248	0	0	

A 151  1017	*	*	*	*	*	*	*	*	2603	*	*	*	2602	*	2501	*	*	*	*	151
       0	*	*	*	*	*	*	2248	0	0	

V 152  *	*	*	*	*	*	*	*	*	*	*	*	*	*	*	*	*	0	*	*	152
       0	*	*	*	*	*	*	2248	0	0	

R 153  *	*	*	*	*	*	*	*	*	*	1552	*	*	*	602	*	*	*	*	*	153
       0	*	*	*	*	*	*	2248	0	0	

D 154  *	*	1135	1605	*	*	*	*	2211	*	*	*	*	*	*	*	*	*	*	*	154
       0	*	*	*	*	*	*	2248	0	0	

A 155  576	2603	*	*	*	*	*	*	*	*	*	*	*	*	*	*	*	2602	*	*	155
       0	*	*	*	*	*	*	2248	0	0	

I 156  *	*	*	*	*	*	*	691	*	*	*	*	*	*	*	*	*	1393	*	*	156
       0	*	*	*	*	*	*	2248	0	0	

E 157  *	*	2603	1016	*	*	*	*	*	*	*	1552	*	*	*	*	*	*	*	*	157
       0	*	*	*	*	*	*	2248	0	0	

N 158  2501	*	*	*	*	*	*	*	2602	*	*	1601	*	*	2603	2606	*	*	*	*	158
       0	*	*	*	*	*	*	2248	0	0	

G 159  *	*	*	*	*	1176	*	*	2211	*	*	*	*	*	2602	2501	*	*	*	*	159
       0	*	*	*	*	*	*	2248	0	0	

R 160  *	*	*	2602	*	*	*	*	*	*	*	*	*	*	260	*	*	*	*	*	160
       0	*	*	*	*	*	*	2248	0	0	

V 161  *	*	*	*	*	*	*	*	*	*	*	*	*	*	*	*	*	0	*	*	161
       0	*	*	*	*	*	*	2248	0	0	

S 162  *	*	*	*	*	*	*	*	*	*	*	*	*	*	2211	691	*	*	*	2602	162
       0	*	*	*	*	*	*	2248	0	0	

W 163  *	*	*	*	1552	*	*	*	*	*	*	*	*	*	*	*	*	*	1016	2603	163
       0	*	*	*	*	*	*	2248	0	0	

E 164  *	*	2606	690	*	*	*	*	*	*	*	*	*	*	*	*	*	2211	*	*	164
       0	*	*	*	*	*	*	2248	0	0	

I 165  *	*	*	*	*	*	*	691	2602	*	*	*	*	*	*	*	2211	*	*	*	165
       0	*	*	*	*	*	*	2248	0	0	

Y 166  *	*	*	*	*	*	*	2603	*	1550	*	*	*	*	*	*	*	*	*	1017	166
       0	*	*	*	*	*	*	2248	0	0	

H 167  *	*	*	*	*	*	1174	*	*	*	*	2211	*	*	1552	*	*	*	*	*	167
       0	*	*	*	*	*	*	2248	0	0	

I 168  *	*	*	*	*	*	*	1137	*	2211	*	2603	*	*	*	*	*	*	*	2602	168
       0	*	*	*	*	*	*	2248	0	0	

R 169  *	*	2501	*	*	*	*	*	*	*	*	2606	*	*	602	*	*	*	*	*	169
       259	*	2603	*	*	*	*	2248	0	0	

G 170  *	*	*	*	*	738	*	*	*	*	*	*	*	*	*	2286	2356	*	*	*	170
       744	2356	2269	1585	585	*	0	2084	1000	1000	

A 171  0	*	*	*	*	*	*	*	*	*	*	*	*	*	*	*	*	*	*	*	171
       0	*	*	*	*	*	0	1865	0	1408	

I 172  *	*	*	*	*	*	*	519	*	*	*	*	*	*	*	*	*	1726	*	*	172
       0	*	*	*	*	*	0	1865	0	1408	

D 173  *	*	519	1726	*	*	*	*	*	*	*	*	*	*	*	*	*	*	*	*	173
       0	*	*	*	*	0	*	1865	0	1408	

E 174  *	*	*	719	*	*	*	*	2211	*	*	*	*	2501	*	*	*	*	*	*	174
       0	*	*	*	*	*	*	2248	0	0	

I 175  *	*	*	*	*	*	*	426	*	*	*	*	*	*	*	*	*	1967	*	*	175
       0	*	*	0	*	*	*	1865	0	0	

//
