# Supplementary material for: The PD-(D/E)XK superfamily revisited: identification of new members among proteins involved in DNA metabolism and functional predictions for domains of (hitherto) unknown function
Source: BMC Bioinformatics. 2005 Jul 12;6:172. doi: 10.1186/1471-2105-6-172 (PMC1189080; doi:10.1186/1471-2105-6-172)
Supplement: Additional File 1 — An archive file in the zip format, which includes Hidden Markov Models of sequence & secondary structure profiles of PD-(D/E)XK nuclease families analyzed in this article (those known used as queries and newly identified ones). HMMs are in the format of the HHsearch program. The same data are available for download from the authors' FTP server: [file 1471-2105-6-172-S1.zip › hhsearch_pdexk_profiles/results/novel/pfam06190.hhm]

NAME  pfam06190 DUF994 Protein of unknown function (DUF994). This family consists of several bacterial and phage proteins of unknown function.
FAM   
FILE  pfam06190
COM   /cluster/usr/soeding/hh/hhmake -i /cluster/databases/hhpred/new_dbs/cdd_21Feb05/pfam06190.a3m 
DATE  Wed Feb 23 08:57:00 2005
LENG  83 match states, 83 columns in multiple alignment
FILT  6 out of 8 sequences passed filter (max seq id>=90%, coverage>=0%, min seq id with query=0%, Ndiff=0%)
NEFF  1.7 
SEQ
>ss_pred
CEEECCCCCEECCCCCEEECCCCCCCCCCCCCCCCCEEEEEEECCCCCCCCHHHHHHHHHHHHCCCEEEEECCHHHHHHHHCC
>ss_conf
96743455144688846614788865100433668728999971554666868899999997489438764146888887329
>Consensus
xvfRxNVGkVrtxdGRxFdtGlPKGxxDLxGFrxdGqifxIEVKnExGrlRpeQkxFxexmxxxxalxGvaRSvedAxkivnx
>pfam06190 DUF994 Protein of unknown function (DUF994). This family consists of several bacterial and phage proteins of unknown function.
MVFRANVGKVRTADGRIFDTGLPKGFPDLFGFRPDGQIFFIEVKNEKGRLRPEQKNFMEAMQKRGALVGVARSVEDAMKIVNG
>gi|6599328 hypothetical protein [Lactobacillus casei bacteriophage A2]
TIIRTNVGKVRTETGRIFIAGPPKGWPDLTGFRhRDGRLILIEVKNEKGRLRPEQKHFAEFIQRFPVIYGVCRSADDAVKLLEA
>gi|9885253 hypothetical protein [Lactococcus bacteriophage phi31]
VAFRCNVGCVQTIDGRWFDTGLPKGHADLYGFRPDGQVFYIEVKSEIGRVRPDQINFLETMRKNGALAGIARSVEDAMKIING
>gi|19748445 hypothetical phage protein [Streptococcus pyogenes MGAS8232]
MVFRANVGKVKTADGRFFDTGLPKGFCDLFGFKPNGQIFFIEVKNETGRIRPEQKKFMEVMASRGALVGVARSVEDALKIVND
>gi|2444095 ORF15 [Streptococcus thermophilus temperate bacteriophage O1205]
MVFRINVGKVRMADGRWFDTGAPKGFCDLFGFRPDGQIFFIEVKNEKGRLRDDQKKFMEAMKKRGALVGVARSVKDAMDIVNE
>gi|16415108 lin2586 [Listeria innocua]
YVFRANVGKVRMPNGRIFDTGLPKGFPDLFGFRgTDGKMFFIEVKNEIGKLRQEQKNFQQAMEITPAICGVARSAEEALKIVEG
#
NULL   3706	5728	4211	4064	4839	3729	4763	4308	4069	3323	5509	4640	4464	4938	4285	4423	3815	3783	6325	4665	
AVER   3844	6287	4037	3987	3582	3192	7671	3842	3638	4271	5017	4605	4530	4968	3447	5956	4776	3532	7229	6762	
HMM    A	C	D	E	F	G	H	I	K	L	M	N	P	Q	R	S	T	V	W	Y	
       M->M	M->I	M->D	I->M	I->I	D->M	D->D	Neff	Neff_I	Neff_D
       0	*	*	0	*	0	*	99999	99999	99999	
M 1    *	*	*	*	*	*	*	*	*	*	1251	*	*	*	*	*	2171	2434	*	2535	1
       0	*	*	*	*	*	*	1708	0	0	

V 2    2434	*	*	*	*	*	*	2171	*	*	*	*	*	*	*	*	*	754	*	*	2
       0	*	*	*	*	*	*	1708	0	0	

F 3    *	*	*	*	362	*	*	2171	*	*	*	*	*	*	*	*	*	*	*	*	3
       0	*	*	*	*	*	*	1708	0	0	

R 4    *	*	*	*	*	*	*	*	*	*	*	*	*	*	0	*	*	*	*	*	4
       0	*	*	*	*	*	*	1708	0	0	

A 5    1162	2434	*	*	*	*	*	2775	*	*	*	*	*	*	*	*	2171	*	*	*	5
       0	*	*	*	*	*	*	1708	0	0	

N 6    *	*	*	*	*	*	*	*	*	*	*	0	*	*	*	*	*	*	*	*	6
       0	*	*	*	*	*	*	1708	0	0	

V 7    *	*	*	*	*	*	*	*	*	*	*	*	*	*	*	*	*	0	*	*	7
       0	*	*	*	*	*	*	1708	0	0	

G 8    *	*	*	*	*	0	*	*	*	*	*	*	*	*	*	*	*	*	*	*	8
       0	*	*	*	*	*	*	1708	0	0	

K 9    *	2434	*	*	*	*	*	*	295	*	*	*	*	*	*	*	*	*	*	*	9
       0	*	*	*	*	*	*	1708	0	0	

V 10   *	*	*	*	*	*	*	*	*	*	*	*	*	*	*	*	*	0	*	*	10
       0	*	*	*	*	*	*	1708	0	0	

R 11   *	*	*	*	*	*	*	*	2716	*	*	*	*	2434	594	*	*	*	*	*	11
       0	*	*	*	*	*	*	1708	0	0	

T 12   *	*	*	*	*	*	*	*	*	*	1650	*	*	*	*	*	554	*	*	*	12
       0	*	*	*	*	*	*	1708	0	0	

A 13   1251	*	*	2171	*	*	*	2434	*	*	*	*	2535	*	*	*	*	*	*	*	13
       0	*	*	*	*	*	*	1708	0	0	

D 14   *	*	724	*	*	*	*	*	*	*	*	2535	*	*	*	*	2171	*	*	*	14
       0	*	*	*	*	*	*	1708	0	0	

G 15   *	*	*	*	*	0	*	*	*	*	*	*	*	*	*	*	*	*	*	*	15
       0	*	*	*	*	*	*	1708	0	0	

R 16   *	*	*	*	*	*	*	*	*	*	*	*	*	*	0	*	*	*	*	*	16
       0	*	*	*	*	*	*	1708	0	0	

I 17   *	*	*	*	2716	*	*	953	*	*	*	*	*	*	*	*	*	*	1594	*	17
       0	*	*	*	*	*	*	1708	0	0	

F 18   *	*	*	*	0	*	*	*	*	*	*	*	*	*	*	*	*	*	*	*	18
       0	*	*	*	*	*	*	1708	0	0	

D 19   *	*	362	*	*	*	*	2171	*	*	*	*	*	*	*	*	*	*	*	*	19
       0	*	*	*	*	*	*	1708	0	0	

T 20   2171	*	*	*	*	*	*	*	*	*	*	*	*	*	*	*	362	*	*	*	20
       0	*	*	*	*	*	*	1708	0	0	

G 21   *	*	*	*	*	0	*	*	*	*	*	*	*	*	*	*	*	*	*	*	21
       0	*	*	*	*	*	*	1708	0	0	

L 22   2775	*	*	*	*	*	*	*	*	662	*	*	2171	*	*	*	*	*	*	*	22
       0	*	*	*	*	*	*	1708	0	0	

P 23   *	*	*	*	*	*	*	*	*	*	*	*	0	*	*	*	*	*	*	*	23
       0	*	*	*	*	*	*	1708	0	0	

K 24   *	*	*	*	*	*	*	*	0	*	*	*	*	*	*	*	*	*	*	*	24
       0	*	*	*	*	*	*	1708	0	0	

G 25   *	*	*	*	*	0	*	*	*	*	*	*	*	*	*	*	*	*	*	*	25
       0	*	*	*	*	*	*	1708	0	0	

F 26   *	*	*	*	754	*	2434	*	*	*	*	*	*	*	*	*	*	*	2171	*	26
       0	*	*	*	*	*	*	1708	0	0	

P 27   2434	1745	*	*	*	*	*	*	*	*	*	*	953	*	*	*	*	*	*	*	27
       0	*	*	*	*	*	*	1708	0	0	

D 28   *	*	0	*	*	*	*	*	*	*	*	*	*	*	*	*	*	*	*	*	28
       0	*	*	*	*	*	*	1708	0	0	

L 29   *	*	*	*	*	*	*	*	*	0	*	*	*	*	*	*	*	*	*	*	29
       0	*	*	*	*	*	*	1708	0	0	

F 30   *	*	*	*	754	*	*	*	*	*	*	*	*	*	*	*	2171	*	*	2434	30
       0	*	*	*	*	*	*	1708	0	0	

G 31   *	*	*	*	*	0	*	*	*	*	*	*	*	*	*	*	*	*	*	*	31
       0	*	*	*	*	*	*	1708	0	0	

F 32   *	*	*	*	0	*	*	*	*	*	*	*	*	*	*	*	*	*	*	*	32
       0	*	*	*	*	*	*	1708	0	0	

R 33   *	*	*	*	*	*	*	*	2716	*	*	*	*	*	238	*	*	*	*	*	33
       724	1341	*	0	*	*	*	1708	1357	0	

P 34   *	*	*	*	*	*	*	*	*	*	*	*	724	*	2171	*	2535	*	*	*	34
       0	*	*	*	*	*	*	1708	0	0	

D 35   *	*	238	*	*	*	*	*	*	*	*	2716	*	*	*	*	*	*	*	*	35
       0	*	*	*	*	*	*	1708	0	0	

G 36   *	*	*	*	*	0	*	*	*	*	*	*	*	*	*	*	*	*	*	*	36
       0	*	*	*	*	*	*	1708	0	0	

Q 37   *	*	*	*	*	*	*	*	2535	*	*	*	*	724	2171	*	*	*	*	*	37
       0	*	*	*	*	*	*	1708	0	0	

I 38   *	*	*	*	*	*	*	1251	*	2171	2535	*	*	*	*	*	*	2434	*	*	38
       0	*	*	*	*	*	*	1708	0	0	

F 39   *	*	*	*	362	*	*	2171	*	*	*	*	*	*	*	*	*	*	*	*	39
       0	*	*	*	*	*	*	1708	0	0	

F 40   *	*	*	*	754	*	*	*	*	2171	*	*	*	*	*	*	*	*	*	2434	40
       0	*	*	*	*	*	*	1708	0	0	

I 41   *	*	*	*	*	*	*	0	*	*	*	*	*	*	*	*	*	*	*	*	41
       0	*	*	*	*	*	*	1708	0	0	

E 42   *	*	*	0	*	*	*	*	*	*	*	*	*	*	*	*	*	*	*	*	42
       0	*	*	*	*	*	*	1708	0	0	

V 43   *	*	*	*	*	*	*	*	*	*	*	*	*	*	*	*	*	0	*	*	43
       0	*	*	*	*	*	*	1708	0	0	

K 44   *	*	*	*	*	*	*	*	0	*	*	*	*	*	*	*	*	*	*	*	44
       0	*	*	*	*	*	*	1708	0	0	

N 45   *	*	*	*	*	*	*	*	*	*	*	295	*	*	*	2434	*	*	*	*	45
       0	*	*	*	*	*	*	1708	0	0	

E 46   *	*	*	0	*	*	*	*	*	*	*	*	*	*	*	*	*	*	*	*	46
       0	*	*	*	*	*	*	1708	0	0	

K 47   *	*	*	*	*	*	*	1483	1029	*	*	*	*	*	*	*	2716	*	*	*	47
       0	*	*	*	*	*	*	1708	0	0	

G 48   *	*	*	*	*	0	*	*	*	*	*	*	*	*	*	*	*	*	*	*	48
       0	*	*	*	*	*	*	1708	0	0	

R 49   *	*	*	*	*	*	*	*	2535	*	*	*	*	*	273	*	*	*	*	*	49
       0	*	*	*	*	*	*	1708	0	0	

L 50   *	*	*	*	*	*	*	2716	*	594	*	*	*	*	*	*	*	2434	*	*	50
       0	*	*	*	*	*	*	1708	0	0	

R 51   *	*	*	*	*	*	*	*	*	*	*	*	*	*	0	*	*	*	*	*	51
       0	*	*	*	*	*	*	1708	0	0	

P 52   *	*	2775	*	*	*	*	*	*	*	*	*	554	2535	*	*	*	*	*	*	52
       0	*	*	*	*	*	*	1708	0	0	

E 53   *	*	1594	580	*	*	*	*	*	*	*	*	*	*	*	*	*	*	*	*	53
       0	*	*	*	*	*	*	1708	0	0	

Q 54   *	*	*	*	*	*	*	*	*	*	*	*	*	0	*	*	*	*	*	*	54
       0	*	*	*	*	*	*	1708	0	0	

K 55   *	*	*	*	*	*	*	2434	295	*	*	*	*	*	*	*	*	*	*	*	55
       0	*	*	*	*	*	*	1708	0	0	

N 56   *	*	*	*	*	*	2171	*	1745	*	*	1060	*	*	*	*	*	*	*	*	56
       0	*	*	*	*	*	*	1708	0	0	

F 57   *	*	*	*	0	*	*	*	*	*	*	*	*	*	*	*	*	*	*	*	57
       0	*	*	*	*	*	*	1708	0	0	

M 58   2171	*	*	*	*	*	*	*	*	2434	1251	*	*	2535	*	*	*	*	*	*	58
       0	*	*	*	*	*	*	1708	0	0	

E 59   *	*	*	273	*	*	*	*	*	*	*	*	*	2535	*	*	*	*	*	*	59
       0	*	*	*	*	*	*	1708	0	0	

A 60   1182	*	*	*	2171	*	*	*	*	*	*	*	*	*	*	*	2434	2716	*	*	60
       0	*	*	*	*	*	*	1708	0	0	

M 61   *	*	*	*	*	*	*	2171	*	*	362	*	*	*	*	*	*	*	*	*	61
       0	*	*	*	*	*	*	1708	0	0	

Q 62   2716	*	*	2535	*	*	*	*	2775	*	*	*	*	1539	2434	*	*	*	*	*	62
       0	*	*	*	*	*	*	1708	0	0	

K 63   *	*	*	*	*	*	*	2535	1142	*	*	*	*	*	2171	2716	*	*	*	*	63
       0	*	*	*	*	*	*	1708	0	0	

R 64   *	*	*	*	2171	*	*	*	*	*	*	2434	*	*	1251	*	2535	*	*	*	64
       0	*	*	*	*	*	*	1708	0	0	

G 65   *	*	*	*	*	724	*	*	*	*	*	*	1341	*	*	*	*	*	*	*	65
       0	*	*	*	*	*	*	1708	0	0	

A 66   362	*	*	*	*	*	*	*	*	*	*	*	*	*	*	*	*	2171	*	*	66
       0	*	*	*	*	*	*	1708	0	0	

L 67   *	*	*	*	*	*	*	1341	*	724	*	*	*	*	*	*	*	*	*	*	67
       0	*	*	*	*	*	*	1708	0	0	

V 68   2434	2535	*	*	*	*	*	*	*	*	*	*	*	*	*	*	*	1251	*	2171	68
       0	*	*	*	*	*	*	1708	0	0	

G 69   *	*	*	*	*	0	*	*	*	*	*	*	*	*	*	*	*	*	*	*	69
       0	*	*	*	*	*	*	1708	0	0	

V 70   *	*	*	*	*	*	*	2434	*	*	*	*	*	*	*	*	*	295	*	*	70
       0	*	*	*	*	*	*	1708	0	0	

A 71   362	2171	*	*	*	*	*	*	*	*	*	*	*	*	*	*	*	*	*	*	71
       0	*	*	*	*	*	*	1708	0	0	

R 72   *	*	*	*	*	*	*	*	*	*	*	*	*	*	0	*	*	*	*	*	72
       0	*	*	*	*	*	*	1708	0	0	

S 73   *	*	*	*	*	*	*	*	*	*	*	*	*	*	*	0	*	*	*	*	73
       0	*	*	*	*	*	*	1708	0	0	

V 74   1341	*	*	*	*	*	*	*	*	*	*	*	*	*	*	*	*	724	*	*	74
       0	*	*	*	*	*	*	1708	0	0	

E 75   *	*	2171	662	*	*	*	*	2775	*	*	*	*	*	*	*	*	*	*	*	75
       0	*	*	*	*	*	*	1708	0	0	

D 76   *	*	273	2535	*	*	*	*	*	*	*	*	*	*	*	*	*	*	*	*	76
       0	*	*	*	*	*	*	1708	0	0	

A 77   0	*	*	*	*	*	*	*	*	*	*	*	*	*	*	*	*	*	*	*	77
       0	*	*	*	*	*	*	1708	0	0	

M 78   *	*	*	*	*	*	*	*	*	1622	1142	*	*	*	*	*	*	2171	*	*	78
       0	*	*	*	*	*	*	1708	0	0	

K 79   *	*	2775	*	*	*	*	*	228	*	*	*	*	*	*	*	*	*	*	*	79
       0	*	*	*	*	*	*	1708	0	0	

I 80   *	*	*	*	*	*	*	362	*	2171	*	*	*	*	*	*	*	*	*	*	80
       0	*	*	*	*	*	*	1708	0	0	

V 81   *	*	*	*	*	*	*	2434	*	2171	*	*	*	*	*	*	*	754	*	*	81
       0	*	*	*	*	*	*	1708	0	0	

N 82   *	*	*	1341	*	*	*	*	*	*	*	724	*	*	*	*	*	*	*	*	82
       0	*	*	*	*	*	*	1708	0	0	

G 83   2171	*	2716	2775	*	1060	*	*	*	*	*	*	*	*	*	*	*	*	*	*	83
       0	*	*	0	*	*	*	1708	0	0	

//
