# Supplementary material for: The PD-(D/E)XK superfamily revisited: identification of new members among proteins involved in DNA metabolism and functional predictions for domains of (hitherto) unknown function
Source: BMC Bioinformatics. 2005 Jul 12;6:172. doi: 10.1186/1471-2105-6-172 (PMC1189080; doi:10.1186/1471-2105-6-172)
Supplement: Additional File 1 — An archive file in the zip format, which includes Hidden Markov Models of sequence & secondary structure profiles of PD-(D/E)XK nuclease families analyzed in this article (those known used as queries and newly identified ones). HMMs are in the format of the HHsearch program. The same data are available for download from the authors' FTP server: [file 1471-2105-6-172-S1.zip › hhsearch_pdexk_profiles/results/novel/COG4804.hhm]

NAME  COG4804 Uncharacterized conserved protein [Function unknown]
FAM   
FILE  COG4804
COM   /cluster/usr/soeding/hh/hhmake -i /cluster/databases/hhpred/new_dbs/cdd_21Feb05/COG4804.a3m 
DATE  Tue Feb 22 22:39:32 2005
LENG  159 match states, 159 columns in multiple alignment
FILT  11 out of 13 sequences passed filter (max seq id>=90%, coverage>=0%, min seq id with query=0%, Ndiff=0%)
NEFF  3.0 
SEQ
>ss_pred
CCCCCCCCCCCCHHHHHHHHHHHHHHCCCHHHHHHHHHHHHHHHHHHCCCCHHHHHHHHHHHHHHHHHHHHCCCCEEHHHHHHHHHHHHHHHHHHHHHHH
HHHHHCCCCCEEEEEEEECCCCCCEEEEHHHHHCCCEEEEEEEEEECCCCCHHHHCCCC
>ss_conf
9543355422561120068899986242189999999887655565124723442002212232105553038740103456777678888889999999
99841488706887543204675211101244322205899999505886788824479
>Cons-COG4804
wshxxxlxsxknxxxrxxYxxxxxrxrwsxrxlxxqIxsxlyeRxlxsxxxxxxxxxxxxxxxxlxxexiixxpxvlefLxxxxxxxexdlExxlixxlq
xfllElgxgfxfVxxqkxxxidxxxxyvdlxfxnxxlrxxxxxdlKxgxxxxxxkgqmx
>COG4804 Uncharacterized conserved protein [Function unknown]
WSHYKLLLSVKNLDKRLFYEIETLRNRWSVRQLERQIASQLYERTLLSHDKEKVKQQSLQIEDDLTPEQIIMDPYVLEFLSLKRNYLEFDLEYALIQILQ
QFLLELGWGFAFVGRQKRINIDDRDFYVDLLFYNRRLRCVLLVDLKVGKFEYSDKGQMN
>gi|20091243 (NC_003552) conserved hypothetical protein [Methanosarcina acetivorans str. C2A] [Methanosarcina acetivorans C2A]
WTHFKTLIPIEDLLKRDFYAEMCRVERWSTRTLQERIDSMLYERTAISRKPEEVIRHELANLreqDQLTPELVFRDPHVLDFLGLKDLYLEKDLEDAILR
ELEFFLLELGVGSAFVARQRRTQIDDEDFYIDSLFYHRSLHRLIATDLKFGNFRAEFKGQME
>gi|19704780 (NC_003454) Hypothetical cytosolic protein [Fusobacterium nucleatum subsp. nucleatum ATCC 25586]
WTHYRLLMRVENENARNFYIEECIKSNWSTRQLERQITTLFYERLLSSKDKEKVSKEIYKLEpQIKKAEDIIKDPYVLEFLGLLEntNFLEKNLEQALIN
HLQKFLLELGRGFSFVARQKRITFDGRHFYIDLVFYNYLLKCFVLIDLKVGDLTHQDLGQMQ
>gi|20091812 (NC_003552) conserved hypothetical protein [Methanosarcina acetivorans str. C2A] [Methanosarcina acetivorans C2A]
WTHYRLLSSVKNEDARGFYLIETAKNRWSTRELERQINSLLYERLALSKDPDEVKKLSTQGNLIKTSKDLIKDPYVLEFLGIKQqqNFFEKDLEALLISR
LQEFLLELGAGFAFVERQKRITVDGDHYYIDLVFYNYILKCFVLIDLKLGKLTHQDIGQID
>gi|15892289 (NC_003103) unknown [Rickettsia conorii]
-MHNK-PSKMVG---QEMYYLGKLK--------VIYMKG---QRK-KGINNFSNTLPELQSD--LA-RSIIKEPYNLDFLDIQGKIIERDLENQLIDNIK
NFLLELGQGFAFVGNQYHIELEGEDYYLDLVFYHIKLKCYVCCY---------------
>gi|15892290 (NC_003103) unknown [Rickettsia conorii]
MSNTLSNESYTNLIKNLKQEISKARIRAHLAANKELIVLYWHIGNLILERQNKEKWGSKVIQnisDDLRKEFPKMKGLSYQNLSYMR---QFFAEYNNDQ
ILQQAVGEIPWSHNIIILSKLNNINQRIWYAQQTIENGWSRNVLSWQIKSNLHERSAKKRYK
>gi|15892662 (NC_003103) unknown [Rickettsia conorii]
-----------------------------------------------------------------------MGSKVIENISYMR---QFAEEYNDEQIPQ
QSVGEIPWGYHIVIVSKVKNHTERLWYVCT--QNYRKRLVT------------------
>gi|15892663 (NC_003103) unknown [Rickettsia conorii]
-MSQKLKIILKG---FGMYAHKTIENGWSRNVLTLQIKSNLCARSGKSINNFGHTLPAMQSD--LA-KSIIKNPYNLEFLDIKENILERELENKLIDNIK
DFLLELGQDFVFIGNPYL-----------------------------------------
>gi|17547340 (NC_003295) CONSERVED HYPOTHETICAL PROTEIN [Ralstonia solanacearum]
WSHFLALLPLKDPLQRDYYAQMASAERWSVRTLRGRIDSMLYERTALSQKPEETIAQELAILrdaQRMTPALVMRDPYILDFLGLRDSWQESDLEAAVIR
EMESFLLELGAGFSFVARQKRIPIDDEDFHLDLLFYNRKLRRLVAVELKIGEFKAAYKVQME
>gi|16766627 (NC_003197) putative cytoplasmic protein [Salmonella typhimurium LT2]
WSAYVRLLSVKNPNARTFYEKETLRNGWSVRQLDRQIATQFYERTLLSHDKSAMLQQPAPAEPNVLPEQAIRDPFILEFLNLKDEYSESDLEDALLSHLM
DFMLELGDDFAFVGRQRRLRIDDSWFRVDLLFFHRRLRCLLLVDLKVGKFGYADAGQMN
#
NULL   3706	5728	4211	4064	4839	3729	4763	4308	4069	3323	5509	4640	4464	4938	4285	4423	3815	3783	6325	4665	
AVER   4443	6887	4169	3718	4369	4609	5419	3787	3738	2917	5495	4163	5556	4141	3912	4118	5021	4538	5571	4425	
HMM    A	C	D	E	F	G	H	I	K	L	M	N	P	Q	R	S	T	V	W	Y	
       M->M	M->I	M->D	I->M	I->I	D->M	D->D	Neff	Neff_I	Neff_D
       0	*	*	0	*	0	*	99999	99999	99999	
W 1    *	*	*	*	*	*	*	*	*	*	1940	*	*	*	*	*	*	*	435	*	1
       0	*	*	*	*	*	*	2767	0	0	

S 2    *	*	*	*	*	*	*	*	*	*	2211	*	*	*	*	939	1930	*	*	*	2
       0	*	*	*	*	*	*	3252	0	0	

H 3    3740	*	*	*	*	*	938	*	*	*	*	2244	*	*	*	3158	3639	*	*	*	3
       0	*	*	*	*	*	*	3252	0	0	

Y 4    *	*	*	*	2401	*	*	*	*	*	*	3266	*	3158	*	*	2244	*	*	1382	4
       0	*	*	*	*	*	*	3252	0	0	

K 5    *	*	*	*	*	*	*	*	1458	1693	*	*	*	*	2544	*	*	2688	*	*	5
       158	*	3266	*	*	*	*	3252	0	0	

L 6    3221	*	*	*	*	*	*	*	*	1312	*	*	*	*	2584	2157	3338	*	*	*	6
       0	*	*	*	*	0	*	3098	0	1000	

L 7    *	*	*	*	*	*	*	*	3158	804	*	2244	3266	*	*	*	*	*	*	*	7
       0	*	*	*	*	*	*	3252	0	0	

L 8    *	*	*	2244	*	*	*	2300	*	1687	3485	*	*	*	*	2425	*	*	*	*	8
       0	*	*	*	*	*	*	3252	0	0	

S 9    *	*	*	*	*	*	*	3158	3266	*	*	*	2401	*	3485	984	*	*	*	*	9
       0	*	*	*	*	*	*	3252	0	0	

V 10   *	*	*	*	*	*	*	3458	*	2249	3266	*	*	*	*	*	*	1382	*	2244	10
       0	*	*	*	*	*	*	3252	0	0	

K 11   *	*	*	2472	*	*	*	*	987	*	*	*	*	*	*	*	2244	3266	*	*	11
       0	*	*	*	*	*	*	3252	0	0	

N 12   *	*	2401	*	*	2211	*	*	*	*	*	750	*	*	*	*	*	*	*	*	12
       351	*	2211	*	*	*	*	3252	0	0	

L 13   3356	*	*	2128	*	*	*	*	*	1134	*	*	2197	*	*	*	*	*	*	*	13
       0	*	*	*	*	*	0	2767	0	1300	

D 14   *	*	1796	*	*	*	*	1940	*	2032	*	2272	*	*	*	*	*	*	*	*	14
       0	*	*	*	*	*	0	2767	0	1300	

K 15   1636	*	*	*	*	*	*	*	1134	*	*	*	*	2999	*	*	3356	*	*	*	15
       0	*	*	*	*	0	*	2767	0	1300	

R 16   *	*	*	*	3158	*	*	*	*	*	*	2244	*	3266	804	*	*	*	*	*	16
       0	*	*	*	*	*	*	3252	0	0	

L 17   *	*	2401	3266	*	2364	*	*	*	1899	*	3485	*	*	*	3639	3740	*	*	*	17
       0	*	*	*	*	*	*	3252	0	0	

F 18   *	*	*	*	1075	*	*	*	2244	*	2211	*	*	*	*	*	*	*	*	3347	18
       0	*	*	*	*	*	*	3252	0	0	

Y 19   *	*	*	*	*	*	*	*	*	*	*	*	*	2244	*	*	*	*	*	342	19
       0	*	*	*	*	*	*	3252	0	0	

E 20   1731	*	*	1240	*	*	*	3485	*	3605	*	*	*	*	*	*	*	*	*	3266	20
       0	*	*	*	*	*	*	3252	0	0	

I 21   *	*	*	2472	*	*	3158	1513	2688	3266	*	*	*	3347	*	*	*	*	*	*	21
       0	*	*	*	*	*	*	3252	0	0	

E 22   *	*	*	1382	*	3266	*	*	3158	*	2401	*	*	*	*	2244	*	*	*	*	22
       0	*	*	*	*	*	*	3252	0	0	

T 23   3347	2472	*	*	*	*	*	*	1666	*	*	*	*	*	*	*	1299	*	*	*	23
       0	*	*	*	*	*	*	3252	0	0	

L 24   1770	*	*	*	*	*	*	2312	*	1661	*	*	*	*	3458	3347	*	*	*	*	24
       0	*	*	*	*	*	*	3252	0	0	

R 25   3347	*	*	3158	*	*	*	*	1860	*	*	*	*	*	1240	*	*	3458	*	*	25
       158	*	3266	*	*	*	*	3252	0	0	

N 26   *	3536	*	2279	*	*	*	2157	*	*	*	1371	*	*	*	3369	*	*	*	*	26
       0	*	*	*	*	*	0	3098	0	1000	

R 27   *	*	*	*	*	1650	*	*	*	*	*	3369	*	*	775	*	*	*	*	*	27
       0	*	*	*	*	*	0	3098	0	1000	

W 28   2157	*	*	*	*	*	*	*	*	*	*	*	*	*	*	*	*	*	366	*	28
       0	*	*	*	*	*	0	3098	0	1000	

S 29   *	*	*	*	*	*	2157	*	*	*	*	*	*	*	*	366	*	*	*	*	29
       0	*	*	*	*	*	0	3098	0	1000	

V 30   *	*	*	*	*	*	*	*	*	2157	*	*	*	*	2719	*	1803	1568	*	*	30
       0	*	*	*	*	*	0	3098	0	1000	

R 31   2157	*	*	*	*	*	*	*	*	*	*	2719	*	*	681	*	*	*	*	*	31
       0	*	*	*	*	*	0	3098	0	1000	

Q 32   2157	*	*	3458	*	*	*	*	*	*	*	*	*	1614	*	*	2279	2719	*	*	32
       0	*	*	*	*	*	0	3098	0	1000	

L 33   *	*	*	*	*	*	*	*	*	366	*	2157	*	*	*	*	*	*	*	*	33
       0	*	*	*	*	0	*	3098	0	1000	

E 34   *	*	3740	1695	*	*	*	*	2244	*	*	*	*	3458	3347	*	3158	3266	*	*	34
       0	*	*	*	*	*	*	3252	0	0	

R 35   *	*	*	1727	*	3347	*	3266	*	3158	*	*	*	*	1382	*	*	*	*	*	35
       0	*	*	*	*	*	*	3252	0	0	

Q 36   *	*	*	*	*	*	*	*	*	2244	*	*	*	1013	2401	*	*	*	*	3266	36
       0	*	*	*	*	*	*	3252	0	0	

I 37   *	*	*	*	*	*	*	158	*	*	3266	*	*	*	*	*	*	*	*	*	37
       0	*	*	*	*	*	*	3252	0	0	

A 38   2237	*	2401	*	*	*	*	*	2211	*	*	3605	*	*	*	*	3485	2244	*	*	38
       0	*	*	*	*	*	*	3252	0	0	

S 39   *	*	*	*	*	3266	*	*	*	2244	*	*	*	*	*	1183	2033	*	*	*	39
       158	*	3266	*	*	*	*	3252	0	0	

Q 40   *	*	*	*	*	*	*	*	*	2413	2279	2719	*	2120	*	*	*	*	*	2157	40
       0	*	*	*	*	*	0	3098	0	1000	

L 41   *	*	*	*	1924	*	*	*	*	965	*	*	*	*	*	*	*	*	2157	*	41
       0	*	*	*	*	*	0	3098	0	1000	

Y 42   *	2719	*	*	*	*	2157	*	*	*	*	*	*	*	*	*	*	*	*	681	42
       0	*	*	*	*	0	*	3098	0	1000	

E 43   3158	*	*	804	*	*	*	2244	*	*	*	*	*	3266	*	*	*	*	*	*	43
       0	*	*	*	*	*	*	3252	0	0	

R 44   *	*	*	*	*	2244	*	*	*	*	*	*	*	*	342	*	*	*	*	*	44
       0	*	*	*	*	*	*	3252	0	0	

T 45   *	*	*	*	*	*	*	*	3266	2544	*	2244	*	*	*	3158	1317	*	*	*	45
       158	*	3266	*	*	*	*	3252	0	0	

L 46   1751	*	*	*	*	2719	*	*	*	860	*	*	*	*	*	*	*	*	*	*	46
       0	*	*	*	*	0	*	3098	0	1000	

L 47   *	*	*	*	*	*	*	1727	2211	1349	*	*	*	*	*	3485	*	*	*	*	47
       0	*	*	*	*	*	*	3252	0	0	

S 48   *	*	*	*	*	3266	*	*	*	2244	*	*	*	*	*	546	*	*	*	*	48
       0	*	*	*	*	*	*	3252	0	0	

H 49   *	*	*	2244	*	*	2237	2211	2544	*	*	*	*	3347	3458	*	*	*	*	*	49
       0	*	*	*	*	*	*	3252	0	0	

D 50   *	*	1382	*	*	*	*	*	2401	*	*	2211	*	*	2244	*	*	*	*	*	50
       0	*	*	*	*	*	*	3252	0	0	

K 51   *	*	*	*	*	*	*	*	1730	*	*	2211	1881	2244	*	*	*	*	*	*	51
       0	*	*	*	*	*	*	3252	0	0	

E 52   *	*	3605	1575	2211	*	*	*	*	*	*	2244	*	*	*	2688	*	*	*	*	52
       0	*	*	*	*	*	*	3252	0	0	

K 53   2688	*	*	1881	*	3158	*	*	1484	*	*	*	*	*	*	3266	*	*	*	*	53
       0	*	*	*	*	*	*	3252	0	0	

V 54   *	*	*	2244	*	*	3158	*	*	*	2688	3266	*	*	*	*	3347	1646	*	*	54
       0	*	*	*	*	*	*	3252	0	0	

K 55   *	*	*	*	*	*	*	2401	1513	2688	*	*	*	*	*	3485	2211	*	*	*	55
       0	*	*	*	*	*	*	3252	0	0	

Q 56   3347	*	*	*	*	*	*	*	2544	2211	*	*	*	2237	3458	*	*	*	2244	*	56
       0	*	*	*	*	*	*	3252	0	0	

Q 57   *	*	*	3485	*	2244	3458	*	*	3605	*	*	2211	1687	*	*	*	*	*	*	57
       0	*	*	*	*	*	*	3252	0	0	

S 58   3158	*	*	1770	*	*	3639	3485	*	*	*	*	3740	*	*	1513	*	*	*	*	58
       0	*	*	*	*	*	*	3252	0	0	

L 59   2688	*	*	*	*	*	*	*	2244	1513	3158	*	*	*	*	*	3605	*	*	3485	59
       0	*	*	*	*	*	*	3252	0	0	

Q 60   2401	*	*	*	*	*	*	*	3485	*	*	*	2688	1493	*	*	*	2244	*	*	60
       0	*	*	*	*	*	*	3252	0	0	

I 61   2688	*	*	*	*	3605	*	1448	*	3485	*	3458	*	*	*	2211	*	*	*	*	61
       0	*	*	*	*	*	*	3252	0	0	

E 62   *	*	2211	1730	*	*	*	*	*	2401	*	3605	*	2244	*	*	*	*	*	*	62
       1764	1030	2211	1396	690	*	*	3252	2458	0	

D 63   *	*	1134	*	*	*	*	*	*	3124	*	*	3428	2064	*	*	3356	*	*	*	63
       0	*	*	*	*	*	0	2767	0	1300	

D 64   *	*	1573	*	*	*	3356	2128	*	*	*	3428	*	3065	2999	*	*	*	*	*	64
       0	*	*	*	*	0	*	2767	0	1300	

L 65   *	*	*	*	*	*	*	3639	2544	798	3347	*	*	*	*	*	*	3740	*	*	65
       0	*	*	*	*	*	*	3252	0	0	

T 66   2211	*	*	*	*	*	*	*	3485	2688	*	*	*	*	2244	*	1606	*	*	*	66
       351	*	2211	*	*	*	*	3252	0	0	

P 67   3132	*	*	*	*	*	*	*	1940	*	*	*	969	*	*	3124	*	*	*	*	67
       0	*	*	*	*	0	*	2767	0	1300	

E 68   3347	*	*	934	*	*	*	*	2364	*	*	*	*	3639	3266	*	*	*	*	*	68
       0	*	*	*	*	*	*	3252	0	0	

Q 69   *	*	2544	*	2244	*	*	*	*	2401	*	*	*	2237	*	2211	*	*	*	*	69
       0	*	*	*	*	*	*	3252	0	0	

I 70   2688	*	*	*	*	*	*	1465	*	3605	*	*	2244	*	*	*	*	2401	*	*	70
       0	*	*	*	*	*	*	3252	0	0	

I 71   *	*	*	*	3458	*	*	738	2244	*	3347	*	*	*	*	*	*	*	*	*	71
       0	*	*	*	*	*	*	3252	0	0	

M 72   *	*	*	*	*	*	*	*	1599	*	1433	*	*	*	1740	*	*	*	*	*	72
       0	*	*	*	*	*	*	2956	0	0	

D 73   *	*	1026	3410	*	2662	*	*	2627	*	*	3398	*	*	*	*	*	*	*	*	73
       0	*	*	*	*	*	*	2956	0	0	

P 74   *	*	*	*	*	2627	*	*	*	*	*	*	556	*	*	2662	*	*	*	*	74
       0	*	*	*	*	*	*	2956	0	0	

Y 75   *	*	*	*	2845	*	3691	*	2662	2627	*	*	*	*	*	*	*	*	*	1109	75
       0	*	*	*	*	*	*	2956	0	0	

V 76   *	*	*	*	*	*	*	2727	*	*	*	2404	*	*	*	2627	*	1006	*	*	76
       0	*	*	*	*	*	*	2956	0	0	

L 77   *	*	*	*	*	*	*	2662	*	556	*	*	*	*	*	*	*	*	*	2627	77
       0	*	*	*	*	*	*	2956	0	0	

E 78   *	*	1975	777	*	*	*	*	*	*	*	*	*	2627	*	*	*	*	*	*	78
       0	*	*	*	*	*	*	2956	0	0	

F 79   *	*	*	*	556	*	*	*	*	*	*	1644	*	*	*	*	*	*	*	*	79
       0	*	*	*	*	*	*	2956	0	0	

L 80   *	*	*	*	*	*	*	2662	*	248	*	*	*	*	*	*	*	*	*	*	80
       0	*	*	*	*	*	*	2956	0	0	

S 81   *	*	2404	3817	*	1730	*	*	*	*	*	3874	*	*	*	1433	*	*	*	*	81
       0	*	*	*	*	*	*	2956	0	0	

L 82   *	*	*	*	*	*	*	1934	*	1257	*	*	*	*	*	*	*	*	*	1644	82
       0	*	*	*	*	*	*	2956	0	0	

K 83   *	*	*	*	*	*	*	*	1202	3869	1644	*	*	3410	3593	*	*	*	*	*	83
       0	*	*	*	*	*	*	2956	0	0	

R 84   *	*	1740	2614	*	3410	*	*	*	*	*	*	*	3782	1433	*	*	*	*	*	84
       892	2825	1644	1000	1000	*	*	2956	1265	0	

N 85   *	*	*	2368	*	*	*	*	2977	3102	*	1178	*	*	*	3051	*	*	*	*	85
       0	*	*	*	*	*	0	2632	0	1405	

Y 86   *	*	*	*	2227	*	*	1885	*	*	*	*	*	*	*	*	*	*	3051	1340	86
       0	*	*	*	*	*	0	2632	0	1405	

L 87   *	*	*	*	3271	*	*	2977	*	1136	*	*	*	3051	*	2368	*	*	*	*	87
       0	*	*	*	*	0	*	2632	0	1405	

E 88   *	*	*	556	*	*	*	*	*	*	*	*	*	1644	*	*	*	*	*	*	88
       0	*	*	*	*	*	*	2956	0	0	

F 89   *	*	*	*	1433	*	*	*	2194	*	*	*	*	*	2404	2171	*	*	*	*	89
       0	*	*	*	*	*	*	2956	0	0	

D 90   2662	*	952	3398	2627	*	*	*	*	*	*	3869	*	*	*	*	*	*	*	*	90
       0	*	*	*	*	*	*	2956	0	0	

L 91   2627	*	*	2662	3817	*	*	*	*	715	*	*	*	*	*	*	*	*	*	*	91
       0	*	*	*	*	*	*	2956	0	0	

E 92   *	*	*	0	*	*	*	*	*	*	*	*	*	*	*	*	*	*	*	*	92
       0	*	*	*	*	*	*	2956	0	0	

Y 93   2685	*	2780	3817	*	*	*	*	*	*	*	2404	*	3869	*	*	*	*	*	1433	93
       0	*	*	*	*	*	*	2956	0	0	

A 94   1257	*	*	*	*	*	*	*	3398	3782	*	1644	*	3410	*	*	*	*	*	*	94
       0	*	*	*	*	*	*	2956	0	0	

L 95   *	*	2662	*	*	*	*	3691	*	944	*	2627	*	*	*	*	*	3593	*	*	95
       0	*	*	*	*	*	*	2956	0	0	

I 96   *	*	2627	2662	*	*	*	904	*	2780	*	*	*	*	*	*	*	*	*	*	96
       0	*	*	*	*	*	*	2956	0	0	

Q 97   *	*	2404	*	*	*	*	*	*	*	*	2843	*	1433	2641	2827	*	*	*	*	97
       0	*	*	*	*	*	*	2956	0	0	

I 98   *	*	*	2641	*	*	2268	1433	*	*	*	2404	*	*	3782	*	*	*	*	*	98
       0	*	*	*	*	*	*	2956	0	0	

L 99   *	*	*	*	*	*	*	2404	*	810	3593	*	2662	*	*	*	*	*	*	*	99
       0	*	*	*	*	*	*	2956	0	0	

Q 100  *	*	*	2641	*	*	*	*	2404	*	2845	*	*	967	*	*	*	*	*	*	100
       0	*	*	*	*	*	*	2956	0	0	

Q 101  *	*	2095	3782	3691	*	*	*	3869	*	*	3410	*	1433	*	3593	*	*	*	*	101
       0	*	*	*	*	*	*	2956	0	0	

F 102  2627	*	*	*	556	*	*	*	*	*	*	*	*	*	*	2662	*	*	*	*	102
       0	*	*	*	*	*	*	2956	0	0	

L 103  *	*	*	*	*	*	*	*	*	886	2845	*	*	*	*	*	*	1644	*	*	103
       0	*	*	*	*	*	*	2956	0	0	

L 104  *	*	*	*	*	1644	*	*	*	556	*	*	*	*	*	*	*	*	*	*	104
       0	*	*	*	*	*	*	2956	0	0	

E 105  *	*	*	0	*	*	*	*	*	*	*	*	*	*	*	*	*	*	*	*	105
       0	*	*	*	*	*	*	2956	0	0	

L 106  *	*	*	*	*	*	*	1644	*	556	*	*	*	*	*	*	*	*	*	*	106
       0	*	*	*	*	*	*	2956	0	0	

G 107  *	*	*	*	*	556	*	*	*	*	*	*	1644	*	*	*	*	*	*	*	107
       0	*	*	*	*	*	*	2956	0	0	

W 108  2685	*	2845	*	*	*	*	*	*	*	*	*	*	2404	3869	*	*	3691	1433	*	108
       0	*	*	*	*	*	*	2956	0	0	

G 109  *	*	2095	*	*	727	*	*	*	*	*	*	*	*	*	2627	*	*	*	*	109
       0	*	*	*	*	*	*	2956	0	0	

F 110  *	*	*	*	730	*	2627	*	*	*	*	*	*	*	*	3691	*	*	*	2662	110
       0	*	*	*	*	*	*	2956	0	0	

A 111  1204	*	*	*	*	*	2662	*	*	*	*	2627	*	*	*	2725	*	3398	*	*	111
       0	*	*	*	*	*	*	2956	0	0	

F 112  *	*	*	*	556	*	*	1644	*	*	*	*	*	*	*	*	*	*	*	*	112
       0	*	*	*	*	*	*	2956	0	0	

V 113  *	*	*	*	*	*	*	1961	*	*	*	*	*	*	*	*	*	428	*	*	113
       0	*	*	*	*	*	*	2956	0	0	

G 114  2128	*	*	3782	*	1401	*	1644	*	*	*	*	*	*	*	*	*	*	*	*	114
       0	*	*	*	*	*	*	2956	0	0	

R 115  *	*	*	*	*	*	*	*	*	2627	*	2404	*	*	1026	*	*	2662	*	*	115
       0	*	*	*	*	*	*	2956	0	0	

Q 116  *	*	*	*	*	*	*	*	*	*	*	*	3398	773	*	1644	*	*	*	*	116
       0	*	*	*	*	*	*	2956	0	0	

K 117  *	*	*	*	*	*	*	*	750	*	*	*	*	*	2207	*	*	*	*	2404	117
       0	*	*	*	*	*	*	2956	0	0	

R 118  *	*	*	*	*	*	3410	*	*	1961	*	*	*	*	1026	*	*	2662	*	*	118
       0	*	*	*	*	*	*	2956	0	0	

I 119  *	*	*	*	*	*	*	1251	2643	2745	*	2460	*	*	*	*	3494	*	*	*	119
       0	*	*	*	*	*	*	2990	0	0	

N 120  *	*	*	3024	*	*	*	*	*	*	*	1337	3583	3494	2745	*	2646	*	*	*	120
       0	*	*	*	*	*	*	2990	0	0	

I 121  *	*	*	*	3697	*	2643	844	*	3024	*	*	*	*	*	*	*	3597	*	*	121
       0	*	*	*	*	*	*	2990	0	0	

D 122  *	*	902	3024	*	*	*	*	*	*	*	2460	*	*	*	*	2643	*	*	*	122
       0	*	*	*	*	*	*	2990	0	0	

D 123  *	*	1413	2643	*	1823	*	*	*	*	*	*	*	2460	*	*	*	*	*	*	123
       0	*	*	*	*	*	*	2990	0	0	

R 124  *	*	3597	1761	*	*	*	*	*	*	*	3727	*	*	1080	3763	*	*	*	*	124
       0	*	*	*	*	*	*	2990	0	0	

D 125  *	*	1518	*	*	*	2646	2460	*	2643	*	*	*	*	*	*	*	*	2745	*	125
       0	*	*	*	*	*	*	2990	0	0	

F 126  *	*	*	*	1144	*	*	*	*	*	*	*	*	*	*	*	*	*	1549	2282	126
       0	*	*	*	*	*	*	2990	0	0	

Y 127  *	*	*	*	*	*	3583	*	*	*	*	*	*	*	2745	*	*	*	*	382	127
       0	*	*	*	*	*	*	2990	0	0	

V 128  2460	*	*	*	*	*	*	2009	*	2277	*	*	*	*	*	*	*	1460	*	*	128
       0	*	*	*	*	*	*	2990	0	0	

D 129  *	2643	603	*	*	*	*	*	*	*	*	*	*	2460	*	*	*	*	*	*	129
       0	*	*	*	*	*	*	2990	0	0	

L 130  *	*	*	*	*	*	*	*	*	812	*	*	*	2460	*	3494	2643	*	*	*	130
       252	*	2643	*	*	*	*	2990	0	0	

L 131  *	*	*	*	*	*	*	*	*	1186	*	*	*	*	*	*	2112	1603	*	*	131
       0	*	*	*	*	*	0	3077	0	1000	

F 132  *	*	*	*	380	*	*	2112	*	*	*	*	*	*	*	*	*	*	*	*	132
       0	*	*	*	*	0	*	3077	0	1000	

Y 133  *	*	*	2460	2745	*	*	*	*	*	*	*	*	2643	*	*	*	*	*	974	133
       0	*	*	*	*	*	*	2990	0	0	

N 134  *	*	*	*	*	*	1470	*	*	*	*	646	*	*	*	*	*	*	*	*	134
       0	*	*	*	*	*	*	2990	0	0	

R 135  *	*	*	*	*	2460	*	3024	*	*	*	*	*	*	1413	*	*	*	*	1645	135
       0	*	*	*	*	*	*	2990	0	0	

R 136  *	*	*	*	*	*	*	3597	2277	3697	*	*	*	*	1460	3494	*	*	2460	*	136
       0	*	*	*	*	*	*	2990	0	0	

L 137  *	*	*	*	*	*	*	*	2643	603	*	*	*	*	*	2460	*	*	*	*	137
       0	*	*	*	*	*	*	2990	0	0	

R 138  *	*	*	*	*	*	3494	*	1823	*	*	*	*	*	670	*	*	*	*	*	138
       0	*	*	*	*	*	*	2990	0	0	

C 139  *	1041	*	*	*	*	*	*	*	2643	*	2460	*	*	2538	*	*	*	*	*	139
       0	*	*	*	*	*	*	2990	0	0	

V 140  *	*	*	*	2646	*	*	*	*	1638	*	*	*	*	*	*	*	1337	*	3024	140
       0	*	*	*	*	*	*	2990	0	0	

L 141  *	*	*	*	*	*	*	3494	*	1377	*	*	*	*	*	*	2643	1450	*	*	141
       0	*	*	*	*	*	*	2990	0	0	

L 142  2275	2841	*	*	*	*	*	3519	*	1577	*	*	*	*	*	2112	*	*	*	*	142
       0	*	*	*	*	*	*	3077	0	0	

V 143  *	2841	*	*	*	*	*	2399	*	*	*	*	*	*	*	*	3284	1570	2112	*	143
       0	*	*	*	*	*	*	3077	0	0	

D 144  *	*	929	3266	*	*	*	*	*	*	*	*	*	2112	*	*	*	*	*	2841	144
       0	*	*	*	*	*	*	3077	0	0	

L 145  *	*	*	*	*	*	*	1940	*	435	*	*	*	*	*	*	*	*	*	*	145
       0	*	*	*	*	*	*	2767	0	0	

K 146  *	*	*	*	*	*	*	*	0	*	*	*	*	*	*	*	*	*	*	*	146
       0	*	*	*	*	*	*	2767	0	0	

V 147  *	*	*	*	3065	*	*	2999	*	3124	*	*	*	*	*	1940	*	1395	*	*	147
       0	*	*	*	*	*	*	2767	0	0	

G 148  *	*	*	*	*	435	*	*	*	*	*	1940	*	*	*	*	*	*	*	*	148
       0	*	*	*	*	*	*	2767	0	0	

K 149  *	*	3132	2999	*	*	*	*	1393	1940	*	3065	*	*	*	*	*	*	*	*	149
       0	*	*	*	*	*	*	2767	0	0	

F 150  *	*	*	*	969	*	1940	*	*	2128	*	*	*	*	*	*	*	*	*	*	150
       0	*	*	*	*	*	*	2767	0	0	

E 151  *	*	*	1573	*	3428	*	*	2999	*	*	*	*	*	3065	3356	2128	*	*	*	151
       0	*	*	*	*	*	*	2767	0	0	

Y 152  2032	*	*	*	*	*	2128	*	*	*	*	*	*	*	1940	*	*	*	*	1910	152
       0	*	*	*	*	*	*	2767	0	0	

S 153  2197	*	*	3065	*	*	*	*	*	*	*	*	*	2128	*	1205	*	*	*	*	153
       0	*	*	*	*	*	*	2767	0	0	

D 154  1940	*	1015	*	3065	*	*	*	*	*	*	*	*	*	*	*	*	*	*	2999	154
       0	*	*	*	*	*	*	2767	0	0	

K 155  2391	*	*	*	*	*	*	3124	784	3132	*	*	*	*	*	*	*	*	*	*	155
       0	*	*	*	*	*	*	2767	0	0	

G 156  *	*	*	*	*	703	*	*	1940	*	*	*	*	*	*	*	*	2999	*	*	156
       0	*	*	*	*	*	*	2767	0	0	

Q 157  *	*	*	*	*	*	*	*	*	*	*	*	*	435	1940	*	*	*	*	*	157
       0	*	*	*	*	*	*	2767	0	0	

M 158  *	*	*	*	*	*	*	3124	*	*	679	*	*	*	*	*	*	*	*	1940	158
       0	*	*	*	*	*	*	2767	0	0	

N 159  *	*	3124	2032	*	*	*	*	1940	*	*	1910	*	3132	*	*	*	*	*	*	159
       0	*	*	0	*	*	*	2767	0	0	

//
