# Supplementary material for: The PD-(D/E)XK superfamily revisited: identification of new members among proteins involved in DNA metabolism and functional predictions for domains of (hitherto) unknown function
Source: BMC Bioinformatics. 2005 Jul 12;6:172. doi: 10.1186/1471-2105-6-172 (PMC1189080; doi:10.1186/1471-2105-6-172)
Supplement: Additional File 1 — An archive file in the zip format, which includes Hidden Markov Models of sequence & secondary structure profiles of PD-(D/E)XK nuclease families analyzed in this article (those known used as queries and newly identified ones). HMMs are in the format of the HHsearch program. The same data are available for download from the authors' FTP server: [file 1471-2105-6-172-S1.zip › hhsearch_pdexk_profiles/results/novel/COG4127.hhm]

NAME  COG4127 Uncharacterized conserved protein [Function unknown]
FAM   
FILE  COG4127
COM   /cluster/usr/soeding/hh/hhmake -i /cluster/databases/hhpred/new_dbs/cdd_21Feb05/COG4127.a3m 
DATE  Tue Feb 22 22:10:43 2005
LENG  318 match states, 318 columns in multiple alignment
FILT  5 out of 7 sequences passed filter (max seq id>=90%, coverage>=0%, min seq id with query=0%, Ndiff=0%)
NEFF  2.6 
SEQ
>ss_pred
CCEEEEECCCCCHHHHHHHHCCEEEECCCCCCCCCCCCCHHHHHHHHHHHCCCCCCCCCHHHHHHHHHHHHHHCCCCEEEEECCCCCEEEEEEECCCCCC
CCCCCCCCCHHHHHHHHHHHCCHHHHHHHHHHHHCCCEEEEECCCCCCCCCCCCEEECCCCCCCHHHHHHHCCCCHHHHHHHHHHHHHHHHHHHHHHHHH
HHHHHHHHCCCCCCCCCEEEEECCCCCCCCCCEEEEEEECCCCCCCHHHHHHHHHHHHCCCEEEEEECCCCCCHHHHHHHCCEEEEECHHHHHHHHHHHH
HHHCHHHHHHCCHHHHCC
>ss_conf
9358895489861355433133366045326888766777999999987458887430024578899999875268579974388763799987378664
7133445641577777654168435788887651783122122478886432322200057630123443131367999999999887765315789999
9888876404317777424887677677778758999816732122789998732553024047873477664145553023354100389999998625
320255652022246239
>Cons-COG4127
xkxWmiraxggxExexxxxeqsVxtxGfxExpDltxxxdreqllxrxxExYpxekxxtxrxxAgqiwxFvneIxKGDlvixyxkxxrxyxIGkVtsdYEy
xpxxxxxixhTrkVkWLxkxIprddfsxdlrxsLgsxltIxxVxxxxpeklxGxxxVxsvxvxxeexexxxxxlDvmexixxeiikxxksxfdxxexxxL
vAexlkixgyktgxDxxxdiiasxdxlgfxxxrIxVxvkxxxxxxssxxilxxigxxxkxxxglxvsxxgxxgxaxxxxdxxfxxxxlwxdlvxALfxnY
xqlsdEtrxxxpLKkxyx
>COG4127 Uncharacterized conserved protein [Function unknown]
MKFWMIRADGGKEYEDFRDEQSVATGGFQEAPDLTPGCDREQLLTRYQELYPQEKSGTVRSGAGQIWRFVNEIQKGDLVITYSKSNRTYLIGKVTSDYEY
HPEWLEGIGHTRKVKWLAKEIPRDDFSDDLRNSLGSTLTIFQVPDLVPEKLPGSDVVPSVPVSGEEDEVVSNPLDVMEMIAFEIIKDRKSRFDWDEMQNL
VAEVLKIMGYKTGADREKDIIASPDGLGFENPRIIVEVKHRREQMSSQQILSFIGGRHKDDRGLYVSTGGFSGDARYEADRSFIPLTLWDDLVRALFENY
EQLSDETRLLVPLKKTYL
>gi|16124875 (NC_002696) hypothetical protein [Caulobacter crescentus CB15]
TRLWIVRAGRHGERELEAITQGRLLPGFGEVADLTGLKDREAILRVLAATYPTEGANTLRNFAAQMNQFVNTIGVGDLVVLPRKVTSGVAIGRVTGPYRH
DPAAP--IAHTRAVEWLNEAVPREAFAQDLRHSFGAFLTICEVKRnealarveavlktgKDPGPLLGKQGVVTVKAPVEDAEAEDVELDVEDIARQQIIA
LIKSAFAGHDLAYLVAEILRIEGYVTkvsppGPDGGVDILAAGGRLGLGEDRICVQVKSGDAPANQEVVLKLMGsvQAAKARTGLLVSIAGVNGPAQKLI
DSEFFSVRLWqmPELLTALFASYGQLSDETRAKIPLKQIWA
>gi|15895678 (NC_003030) Hypothetical protein [Clostridium acetobutylicum]
ANWWMINNVNGSENLInKWVEDSVVTFGFPEIGDPTQYDTKDKLLVRCDEVYSDETPMMRIQCEGYIWKFSKEISKGDKILSYNSQSRKYYIGIVESDYE
YNPSKYPKYPNTFKVKWLGKHISEDDMSSDLKKSLKSSGSINMVFG--CEAEIGRLLVSSGNVNEIIKKEKKLYNDVLECIKAIIYKMDKSKFDMVLKEI
LNAMNYKVSSNFDNDDKNSYLIVSEDKLKFTKNIIRVCILKDQDVTSSKGILDIISnyKDQINNYLIITDSPIDKGIMGEITKNYFVINMHGIDMVEALF
SNYDRLSDEVRNILSLKKMYI
>gi|20090803 (NC_003552) predicted protein [Methanosarcina acetivorans str. C2A] [Methanosarcina acetivorans C2A]
MKFWLLKAAGTLEDEEIILENSVITIGGAEFPDLSVIEDEKQIKKLILEKYPGMKGELSETWAGEIYSFIAKIKKGDLVAVPFKTRNEVMIGKVTGNYEY
RQLSDF-ISHTRLVRWL-KTIPKGDFEEEYDVDLNAPEAISLIS-TEPEKLSGLVETKSLETLTRELSFALEDLDLMKEKMLELVNRLAETEEIPEVRKI
AAEMEKILKEK-----------------------------------------------------------------------------------------
------------------
>gi|16767734 (NC_003197) putative Mrr restriction endonuclease [Salmonella typhimurium LT2]
----MIRGDGGKLYDDFRDKQVVAIGWSQLAPYVKPGCSREQLFTRYQELEPQTKSGTVRSGASQVWRFVNEMQKGDWAITYSPSNRTYLIGKIASDFEF
HAEWLEdGMGIARKVKWNAEEIKRDSLSDATRNTLGSTLTVFQVPDfavneLVQGKKPVSDVVPEVPVSGEEDEVVSNPLRDMEMIAFEGIKDRINRLDW
DEMQNLVAGVLRSMGYKTqvspaGADREKDIIASPDGFGFENPRIIVEVKHRREQMSSQQIRSFIGGRHKDDRGLYVSTGGFSKDARYEADRSTIPLTLW
tlDDLVRALVENYEQVDIETKLLVPLKKTYL
#
NULL   3706	5728	4211	4064	4839	3729	4763	4308	4069	3323	5509	4640	4464	4938	4285	4423	3815	3783	6325	4665	
AVER   4071	7268	3790	3586	4869	3779	6672	3691	3679	3431	5391	4734	4759	5033	4228	3963	4476	3794	5915	4905	
HMM    A	C	D	E	F	G	H	I	K	L	M	N	P	Q	R	S	T	V	W	Y	
       M->M	M->I	M->D	I->M	I->I	D->M	D->D	Neff	Neff_I	Neff_D
       0	*	*	0	*	0	*	99999	99999	99999	
M 1    1899	*	*	*	*	*	*	*	*	*	1080	*	*	*	*	*	1951	*	*	*	1
       0	*	*	*	*	*	*	2527	0	0	

K 2    *	*	*	*	*	*	*	*	1080	*	*	1899	*	*	1951	*	*	*	*	*	2
       0	*	*	*	*	*	*	2527	0	0	

F 3    *	*	*	*	1080	*	*	*	*	1951	*	*	*	*	*	*	*	*	1899	*	3
       0	*	*	*	*	*	*	2527	0	0	

W 4    *	*	*	*	*	*	*	*	*	*	*	*	*	*	*	*	*	*	0	*	4
       0	*	*	*	*	*	*	2527	0	0	

M 5    *	*	*	*	*	*	*	2167	*	2110	874	*	*	*	*	*	*	*	*	*	5
       0	*	*	*	*	*	*	2759	0	0	

I 6    *	*	*	*	*	*	*	874	*	2110	*	*	*	*	*	*	*	2167	*	*	6
       0	*	*	*	*	*	*	2759	0	0	

R 7    *	*	*	*	*	*	*	*	2110	*	*	2116	*	*	895	*	*	*	*	*	7
       0	*	*	*	*	*	*	2759	0	0	

A 8    787	*	*	*	*	2398	*	*	*	*	*	2116	*	*	*	*	*	*	*	*	8
       0	*	*	*	*	*	*	2759	0	0	

D 9    2110	*	1666	*	*	2167	*	*	*	*	*	*	*	*	*	*	*	2116	*	*	9
       0	*	*	*	*	*	*	2759	0	0	

G 10   *	*	*	*	*	871	*	*	*	*	*	2116	*	*	2167	*	*	*	*	*	10
       0	*	*	*	*	*	*	2759	0	0	

G 11   *	*	*	*	*	874	2167	*	*	*	*	*	*	*	*	*	2110	*	*	*	11
       0	*	*	*	*	*	*	2759	0	0	

K 12   *	*	*	*	*	2167	*	*	1666	2110	*	*	*	*	*	2116	*	*	*	*	12
       0	*	*	*	*	*	*	2759	0	0	

E 13   *	*	*	304	*	*	*	*	*	2398	*	*	*	*	*	*	*	*	*	*	13
       0	*	*	*	*	*	*	2759	0	0	

Y 14   *	*	2110	*	*	*	*	*	*	*	*	2116	*	*	2167	*	*	*	*	1666	14
       0	*	*	*	*	*	*	2759	0	0	

E 15   *	*	2398	787	*	*	*	*	*	2116	*	*	*	*	*	*	*	*	*	*	15
       0	*	*	*	*	*	*	2759	0	0	

D 16   *	*	1666	2110	*	*	*	2116	*	2167	*	*	*	*	*	*	*	*	*	*	16
       378	2116	*	0	*	*	*	2759	1000	0	

F 17   *	*	*	2167	1666	*	*	2110	2116	*	*	*	*	*	*	*	*	*	*	*	17
       0	*	*	*	*	*	*	2759	0	0	

R 18   2167	*	*	*	*	*	*	2110	*	*	*	*	*	*	1666	*	*	*	2116	*	18
       0	*	*	*	*	*	*	2759	0	0	

D 19   *	*	1666	*	*	*	*	2167	*	2110	*	*	*	*	*	*	*	2116	*	*	19
       0	*	*	*	*	*	*	2759	0	0	

E 20   *	*	*	767	*	*	*	*	2398	*	*	*	*	*	*	*	2167	*	*	*	20
       0	*	*	*	*	*	*	2759	0	0	

Q 21   *	*	2116	*	*	*	*	*	*	*	*	2110	*	895	*	*	*	*	*	*	21
       0	*	*	*	*	*	*	2759	0	0	

S 22   *	*	*	*	*	2167	*	*	*	*	*	*	*	*	*	767	*	2398	*	*	22
       0	*	*	*	*	*	*	2759	0	0	

V 23   *	*	*	*	*	*	*	*	*	*	*	*	*	*	2167	*	*	363	*	*	23
       0	*	*	*	*	*	*	2759	0	0	

A 24   1666	*	*	*	*	*	*	2110	*	2167	*	*	*	*	*	*	*	2116	*	*	24
       0	*	*	*	*	*	*	2759	0	0	

T 25   *	*	*	*	*	*	*	2398	*	2167	*	*	*	*	*	*	767	*	*	*	25
       0	*	*	*	*	*	*	2759	0	0	

G 26   *	*	*	*	2116	1666	*	2110	*	*	*	*	2167	*	*	*	*	*	*	*	26
       0	*	*	*	*	*	*	2759	0	0	

G 27   *	*	*	*	*	304	*	*	*	*	*	*	*	*	*	*	*	*	2398	*	27
       0	*	*	*	*	*	*	2759	0	0	

F 28   *	*	*	*	789	2110	*	*	*	*	*	*	*	*	*	2398	*	*	*	*	28
       0	*	*	*	*	*	*	2759	0	0	

Q 29   2110	*	*	*	*	2167	*	*	*	*	*	*	2116	1666	*	*	*	*	*	*	29
       0	*	*	*	*	*	*	2759	0	0	

E 30   *	*	*	304	*	*	*	*	*	2398	*	*	*	*	*	*	*	*	*	*	30
       0	*	*	*	*	*	*	2759	0	0	

A 31   1666	*	*	*	2110	*	*	2116	*	*	*	*	*	*	*	*	*	2167	*	*	31
       0	*	*	*	*	*	*	2759	0	0	

P 32   2167	*	*	*	*	2116	*	*	*	*	*	*	871	*	*	*	*	*	*	*	32
       0	*	*	*	*	*	*	2759	0	0	

D 33   *	*	304	*	*	*	*	*	*	*	*	*	*	*	*	*	*	*	*	2398	33
       0	*	*	*	*	*	*	2759	0	0	

L 34   *	*	*	*	*	*	*	*	*	787	*	*	2116	*	*	*	*	2398	*	*	34
       0	*	*	*	*	*	*	2759	0	0	

T 35   *	*	*	*	*	*	*	*	2398	*	*	*	*	*	*	2110	789	*	*	*	35
       0	*	*	*	*	*	*	2759	0	0	

P 36   *	*	*	*	*	2167	*	*	*	*	*	*	1666	2116	*	*	*	2110	*	*	36
       0	*	*	*	*	*	*	2759	0	0	

G 37   *	*	*	*	*	1666	*	2110	*	2167	*	*	*	*	*	*	*	*	*	2116	37
       0	*	*	*	*	*	*	2759	0	0	

C 38   *	1666	2116	2110	*	*	*	*	2167	*	*	*	*	*	*	*	*	*	*	*	38
       0	*	*	*	*	*	*	2759	0	0	

D 39   *	*	787	*	*	*	*	*	*	*	*	*	*	*	*	2398	2116	*	*	*	39
       0	*	*	*	*	*	*	2759	0	0	

R 40   *	*	*	2110	*	*	*	*	2116	*	*	*	*	*	895	*	*	*	*	*	40
       0	*	*	*	*	*	*	2759	0	0	

E 41   *	*	2116	895	*	*	*	*	2110	*	*	*	*	*	*	*	*	*	*	*	41
       0	*	*	*	*	*	*	2759	0	0	

Q 42   2167	*	*	*	*	*	*	*	2116	*	*	*	*	871	*	*	*	*	*	*	42
       0	*	*	*	*	*	*	2759	0	0	

L 43   *	*	*	*	*	*	*	1138	*	874	*	*	*	*	*	*	*	*	*	*	43
       0	*	*	*	*	*	*	2759	0	0	

L 44   *	*	*	*	2398	*	*	*	2110	789	*	*	*	*	*	*	*	*	*	*	44
       0	*	*	*	*	*	*	2759	0	0	

T 45   *	*	*	*	*	*	*	*	2110	*	*	*	*	*	2167	*	1666	2116	*	*	45
       0	*	*	*	*	*	*	2759	0	0	

R 46   *	*	*	*	*	*	*	*	*	2110	*	*	*	*	874	*	*	2167	*	*	46
       0	*	*	*	*	*	*	2759	0	0	

Y 47   *	2116	*	*	*	*	*	2110	*	2167	*	*	*	*	*	*	*	*	*	1666	47
       0	*	*	*	*	*	*	2759	0	0	

Q 48   2167	*	2116	*	*	*	*	*	*	2110	*	*	*	1666	*	*	*	*	*	*	48
       0	*	*	*	*	*	*	2759	0	0	

E 49   2167	*	*	363	*	*	*	*	*	*	*	*	*	*	*	*	*	*	*	*	49
       0	*	*	*	*	*	*	2759	0	0	

L 50   *	*	*	*	*	*	*	*	2110	1666	*	*	*	*	*	*	2167	2116	*	*	50
       0	*	*	*	*	*	*	2759	0	0	

Y 51   *	*	*	2398	*	*	*	*	*	*	*	*	*	*	*	*	*	*	*	304	51
       0	*	*	*	*	*	*	2759	0	0	

P 52   *	*	*	*	*	*	*	*	*	*	*	*	378	*	*	2116	*	*	*	*	52
       0	*	*	*	*	*	*	2759	0	0	

Q 53   *	*	2116	*	*	2110	*	*	*	*	*	*	*	1666	*	*	2167	*	*	*	53
       0	*	*	*	*	*	*	2759	0	0	

E 54   *	*	*	789	*	*	*	*	*	*	2110	*	*	*	*	*	2398	*	*	*	54
       0	*	*	*	*	*	*	2759	0	0	

K 55   *	*	*	*	*	2167	*	*	871	*	*	*	*	*	*	*	2116	*	*	*	55
       0	*	*	*	*	*	*	2759	0	0	

S 56   2167	*	*	*	*	2110	*	*	*	*	*	*	2116	*	*	1666	*	*	*	*	56
       0	*	*	*	*	*	*	2759	0	0	

G 57   *	*	*	2110	*	1666	*	*	*	*	2116	2167	*	*	*	*	*	*	*	*	57
       0	*	*	*	*	*	*	2759	0	0	

T 58   *	*	*	*	*	*	*	*	*	2110	2116	*	*	*	*	*	895	*	*	*	58
       0	*	*	*	*	*	*	2759	0	0	

V 59   *	*	*	*	*	*	*	*	*	2167	*	*	*	*	2116	2110	*	1666	*	*	59
       0	*	*	*	*	*	*	2759	0	0	

R 60   *	*	*	2110	*	*	*	2116	*	*	*	*	*	*	895	*	*	*	*	*	60
       0	*	*	*	*	*	*	2759	0	0	

S 61   *	*	*	*	*	*	*	*	*	*	*	2167	*	2116	*	1666	2110	*	*	*	61
       0	*	*	*	*	*	*	2759	0	0	

G 62   *	2116	*	*	2167	1666	*	*	*	*	*	*	*	*	*	*	*	*	2110	*	62
       0	*	*	*	*	*	*	2759	0	0	

A 63   378	*	*	2116	*	*	*	*	*	*	*	*	*	*	*	*	*	*	*	*	63
       0	*	*	*	*	*	*	2759	0	0	

G 64   2167	*	*	*	*	767	*	*	*	*	*	*	*	*	*	2398	*	*	*	*	64
       0	*	*	*	*	*	*	2759	0	0	

Q 65   *	*	*	2110	*	*	*	*	*	*	*	*	*	895	*	*	*	*	*	2116	65
       0	*	*	*	*	*	*	2759	0	0	

I 66   *	*	*	*	*	*	*	767	*	*	2167	*	*	*	*	*	*	2398	*	*	66
       0	*	*	*	*	*	*	2759	0	0	

W 67   *	*	*	*	*	*	*	*	*	*	*	2167	*	*	*	*	*	*	874	2110	67
       0	*	*	*	*	*	*	2759	0	0	

R 68   *	*	*	*	*	*	*	*	2116	*	*	*	*	2167	1666	2110	*	*	*	*	68
       0	*	*	*	*	*	*	2759	0	0	

F 69   *	*	*	*	0	*	*	*	*	*	*	*	*	*	*	*	*	*	*	*	69
       0	*	*	*	*	*	*	2759	0	0	

V 70   *	*	*	*	*	*	*	2110	*	*	*	*	*	*	*	2116	*	895	*	*	70
       0	*	*	*	*	*	*	2759	0	0	

N 71   2110	*	*	*	*	*	*	*	2116	*	*	895	*	*	*	*	*	*	*	*	71
       0	*	*	*	*	*	*	2759	0	0	

E 72   *	*	*	874	*	*	*	*	2110	*	*	*	*	*	*	*	2167	*	*	*	72
       0	*	*	*	*	*	*	2759	0	0	

I 73   *	*	*	*	*	*	*	304	*	*	2398	*	*	*	*	*	*	*	*	*	73
       0	*	*	*	*	*	*	2759	0	0	

Q 74   *	*	*	*	*	2167	*	*	2110	*	*	*	*	1666	*	2116	*	*	*	*	74
       0	*	*	*	*	*	*	2759	0	0	

K 75   *	*	*	*	*	*	*	*	363	*	*	*	*	*	*	*	*	2167	*	*	75
       0	*	*	*	*	*	*	2759	0	0	

G 76   *	*	*	*	*	0	*	*	*	*	*	*	*	*	*	*	*	*	*	*	76
       0	*	*	*	*	*	*	2759	0	0	

D 77   *	*	0	*	*	*	*	*	*	*	*	*	*	*	*	*	*	*	*	*	77
       0	*	*	*	*	*	*	2759	0	0	

L 78   *	*	*	*	*	*	*	*	2116	787	*	*	*	*	*	*	*	*	2398	*	78
       0	*	*	*	*	*	*	2759	0	0	

V 79   2398	*	*	*	*	*	*	2116	*	*	*	*	*	*	*	*	*	787	*	*	79
       0	*	*	*	*	*	*	2759	0	0	

I 80   2110	*	*	*	*	*	*	1666	*	2116	*	*	*	*	*	*	*	2167	*	*	80
       0	*	*	*	*	*	*	2759	0	0	

T 81   *	*	*	*	*	*	*	*	*	2167	*	*	*	*	*	2116	1666	2110	*	*	81
       0	*	*	*	*	*	*	2759	0	0	

Y 82   *	*	*	*	*	*	*	*	*	*	*	*	1138	*	*	*	*	*	*	874	82
       0	*	*	*	*	*	*	2759	0	0	

S 83   *	*	*	*	2110	*	*	*	*	*	*	2116	*	*	2167	1666	*	*	*	*	83
       0	*	*	*	*	*	*	2759	0	0	

K 84   *	*	*	*	*	*	*	*	787	*	*	*	2398	*	*	2116	*	*	*	*	84
       0	*	*	*	*	*	*	2759	0	0	

S 85   *	*	*	*	*	*	*	*	*	*	*	*	*	2116	*	1666	2110	2167	*	*	85
       0	*	*	*	*	*	*	2759	0	0	

N 86   *	*	*	*	*	*	*	*	*	*	*	1666	*	*	2110	2116	2167	*	*	*	86
       0	*	*	*	*	*	*	2759	0	0	

R 87   *	*	*	*	*	*	*	*	*	*	*	2110	*	*	874	2167	*	*	*	*	87
       0	*	*	*	*	*	*	2759	0	0	

T 88   *	*	*	2110	*	2167	*	*	2116	*	*	*	*	*	*	*	1666	*	*	*	88
       0	*	*	*	*	*	*	2759	0	0	

Y 89   *	*	*	*	*	*	*	*	*	*	*	*	*	*	*	*	*	1138	*	874	89
       0	*	*	*	*	*	*	2759	0	0	

L 90   2167	*	*	*	*	*	*	*	*	1666	2110	*	*	*	*	*	*	*	*	2116	90
       0	*	*	*	*	*	*	2759	0	0	

I 91   *	*	*	*	*	*	*	0	*	*	*	*	*	*	*	*	*	*	*	*	91
       0	*	*	*	*	*	*	2759	0	0	

G 92   *	*	*	*	*	0	*	*	*	*	*	*	*	*	*	*	*	*	*	*	92
       0	*	*	*	*	*	*	2759	0	0	

K 93   *	*	*	*	*	*	*	2116	871	*	*	*	*	*	2167	*	*	*	*	*	93
       0	*	*	*	*	*	*	2759	0	0	

V 94   *	*	*	*	*	*	*	2398	*	*	*	*	*	*	*	*	*	304	*	*	94
       0	*	*	*	*	*	*	2759	0	0	

T 95   2398	*	*	2116	*	*	*	*	*	*	*	*	*	*	*	*	787	*	*	*	95
       0	*	*	*	*	*	*	2759	0	0	

S 96   *	*	*	*	*	1138	*	*	*	*	*	*	*	*	*	874	*	*	*	*	96
       0	*	*	*	*	*	*	2759	0	0	

D 97   *	*	874	*	*	*	*	*	*	*	*	2110	2167	*	*	*	*	*	*	*	97
       0	*	*	*	*	*	*	2759	0	0	

Y 98   *	*	*	*	2398	*	*	*	*	*	*	*	*	*	*	*	*	*	*	304	98
       0	*	*	*	*	*	*	2759	0	0	

E 99   *	*	*	363	*	*	*	*	*	*	*	*	*	*	2167	*	*	*	*	*	99
       0	*	*	*	*	*	*	2759	0	0	

Y 100  *	*	*	*	2398	*	2167	*	*	*	*	*	*	*	*	*	*	*	*	767	100
       0	*	*	*	*	*	*	2759	0	0	

H 101  *	*	2167	*	*	*	1666	*	*	*	*	2116	*	*	2110	*	*	*	*	*	101
       0	*	*	*	*	*	*	2759	0	0	

P 102  2398	*	*	*	*	*	*	*	*	*	*	*	789	2110	*	*	*	*	*	*	102
       0	*	*	*	*	*	*	2759	0	0	

E 103  2167	*	*	1666	*	*	*	*	*	2110	*	*	*	*	*	2116	*	*	*	*	103
       0	*	*	*	*	*	*	2759	0	0	

W 104  2167	*	*	*	*	*	*	*	2116	*	*	*	*	*	*	2110	*	*	1666	*	104
       0	*	*	*	*	*	*	2759	0	0	

L 105  *	*	2110	*	*	*	*	*	*	1666	*	*	2167	*	*	*	*	*	*	2116	105
       363	*	2167	*	*	*	*	2759	0	0	

E 106  *	*	*	1284	1735	*	*	*	*	*	*	*	1791	*	*	*	*	*	*	*	106
       1110	2081	1735	0	*	*	0	2324	1000	1000	

G 107  *	*	*	*	*	784	*	*	1254	*	*	*	*	*	*	*	*	*	*	*	107
       0	*	*	*	*	0	*	1742	0	1695	

I 108  *	*	*	*	*	*	*	787	*	*	2398	*	*	*	*	*	*	*	*	2116	108
       0	*	*	*	*	*	*	2759	0	0	

G 109  2167	*	*	*	*	1666	*	*	*	*	*	*	2116	*	*	2110	*	*	*	*	109
       0	*	*	*	*	*	*	2759	0	0	

H 110  *	*	*	*	*	*	787	2398	*	*	*	2116	*	*	*	*	*	*	*	*	110
       0	*	*	*	*	*	*	2759	0	0	

T 111  2398	*	*	*	*	*	*	*	*	*	*	*	*	*	*	*	304	*	*	*	111
       0	*	*	*	*	*	*	2759	0	0	

R 112  *	*	*	*	2116	*	*	*	*	*	*	*	*	*	378	*	*	*	*	*	112
       0	*	*	*	*	*	*	2759	0	0	

K 113  2167	*	*	*	*	*	*	*	874	2110	*	*	*	*	*	*	*	*	*	*	113
       0	*	*	*	*	*	*	2759	0	0	

V 114  *	*	*	*	*	*	*	*	*	*	*	*	*	*	*	*	*	0	*	*	114
       0	*	*	*	*	*	*	2759	0	0	

K 115  *	*	*	2167	*	*	*	*	874	*	*	*	*	*	2110	*	*	*	*	*	115
       0	*	*	*	*	*	*	2759	0	0	

W 116  *	*	*	*	*	*	*	*	*	*	*	*	*	*	*	*	*	*	0	*	116
       0	*	*	*	*	*	*	2759	0	0	

L 117  *	*	*	*	*	*	*	*	*	304	*	2398	*	*	*	*	*	*	*	*	117
       380	*	2110	*	*	*	*	2759	0	0	

A 118  1331	*	*	*	*	1698	*	*	*	*	*	1765	*	*	*	*	*	*	*	*	118
       0	*	*	*	*	0	*	2243	0	1000	

K 119  *	*	*	1278	*	*	*	*	767	*	*	*	*	*	*	*	*	*	*	*	119
       0	*	*	*	*	*	*	2759	0	0	

E 120  2167	*	*	1666	*	*	2116	*	*	*	*	*	*	*	*	*	2110	*	*	*	120
       0	*	*	*	*	*	*	2759	0	0	

I 121  *	*	*	*	*	*	*	363	*	*	*	*	*	*	*	*	*	2167	*	*	121
       0	*	*	*	*	*	*	2759	0	0	

P 122  *	*	*	*	*	*	*	*	2398	*	*	*	787	*	*	2116	*	*	*	*	122
       0	*	*	*	*	*	*	2759	0	0	

R 123  *	*	*	2116	*	*	*	*	2110	*	*	*	*	*	895	*	*	*	*	*	123
       0	*	*	*	*	*	*	2759	0	0	

D 124  *	*	874	2167	*	2110	*	*	*	*	*	*	*	*	*	*	*	*	*	*	124
       0	*	*	*	*	*	*	2759	0	0	

D 125  2167	*	767	*	*	*	*	*	*	*	*	*	*	*	*	2398	*	*	*	*	125
       0	*	*	*	*	*	*	2759	0	0	

F 126  *	*	*	*	787	*	*	*	*	2398	2116	*	*	*	*	*	*	*	*	*	126
       0	*	*	*	*	*	*	2759	0	0	

S 127  2167	*	*	2110	*	*	*	*	*	*	*	*	*	*	*	874	*	*	*	*	127
       0	*	*	*	*	*	*	2759	0	0	

D 128  *	*	1666	2110	*	*	*	*	*	*	*	*	*	2167	*	2116	*	*	*	*	128
       0	*	*	*	*	*	*	2759	0	0	

D 129  2398	*	789	2110	*	*	*	*	*	*	*	*	*	*	*	*	*	*	*	*	129
       0	*	*	*	*	*	*	2759	0	0	

L 130  *	*	*	*	*	*	*	*	*	789	*	*	*	*	*	*	2398	*	*	2110	130
       0	*	*	*	*	*	*	2759	0	0	

R 131  *	*	2110	*	*	*	*	*	2116	*	*	*	*	*	895	*	*	*	*	*	131
       0	*	*	*	*	*	*	2759	0	0	

N 132  *	*	*	*	*	*	2167	*	2116	*	*	1666	*	*	*	*	*	2110	*	*	132
       0	*	*	*	*	*	*	2759	0	0	

S 133  *	*	2110	*	*	*	*	*	*	*	*	*	*	*	*	789	2398	*	*	*	133
       0	*	*	*	*	*	*	2759	0	0	

L 134  *	*	*	*	2167	*	*	*	*	363	*	*	*	*	*	*	*	*	*	*	134
       0	*	*	*	*	*	*	2759	0	0	

G 135  *	*	*	*	*	895	*	*	2116	*	*	2110	*	*	*	*	*	*	*	*	135
       0	*	*	*	*	*	*	2759	0	0	

S 136  1138	*	*	*	*	*	*	*	*	*	*	*	*	*	*	874	*	*	*	*	136
       0	*	*	*	*	*	*	2759	0	0	

T 137  *	*	*	*	2167	*	*	*	*	*	*	*	2110	*	*	2116	1666	*	*	*	137
       0	*	*	*	*	*	*	2759	0	0	

L 138  *	*	*	2110	*	2116	*	*	*	895	*	*	*	*	*	*	*	*	*	*	138
       0	*	*	*	*	*	*	2759	0	0	

T 139  2110	*	*	*	*	*	*	*	*	*	*	*	*	*	*	2116	895	*	*	*	139
       0	*	*	*	*	*	*	2759	0	0	

I 140  *	*	*	*	*	*	*	304	*	*	*	*	*	*	*	*	*	2398	*	*	140
       0	*	*	*	*	*	*	2759	0	0	

F 141  *	2167	*	*	1666	*	*	*	*	*	*	2116	*	*	*	2110	*	*	*	*	141
       0	*	*	*	*	*	*	2759	0	0	

Q 142  *	*	*	2167	*	*	*	*	*	2110	2116	*	*	1666	*	*	*	*	*	*	142
       0	*	*	*	*	*	*	2759	0	0	

V 143  *	*	*	*	*	*	*	2110	*	*	*	*	*	*	*	*	*	380	*	*	143
       0	*	*	*	*	*	*	2759	0	0	

P 144  *	*	*	*	2116	*	*	*	2167	*	*	*	1666	*	*	2110	*	*	*	*	144
       380	*	2110	*	*	*	*	2759	0	0	

D 145  *	*	1331	*	*	1698	*	*	*	*	*	*	*	*	1765	*	*	*	*	*	145
       2524	949	1698	3332	151	0	*	2243	1685	1000	

L 146  *	*	*	*	*	*	*	*	1819	1256	*	*	*	*	*	*	1747	*	*	*	146
       0	*	*	*	*	*	0	2269	0	1000	

V 147  *	*	1819	1747	*	*	*	*	*	*	*	*	*	*	*	*	*	1256	*	*	147
       0	*	*	*	*	0	*	2269	0	1000	

P 148  *	2116	*	*	*	*	*	*	*	*	*	*	787	2398	*	*	*	*	*	*	148
       0	*	*	*	*	*	*	2759	0	0	

E 149  *	*	*	767	*	1278	*	*	*	*	*	*	*	*	*	*	*	*	*	*	149
       0	*	*	*	*	*	*	2759	0	0	

K 150  2116	*	*	*	*	*	*	*	871	*	*	*	2167	*	*	*	*	*	*	*	150
       0	*	*	*	*	*	*	2759	0	0	

L 151  *	*	*	2116	*	*	*	*	2398	787	*	*	*	*	*	*	*	*	*	*	151
       0	*	*	*	*	*	*	2759	0	0	

P 152  *	*	*	*	*	*	*	2116	*	2167	*	*	1666	*	*	2110	*	*	*	*	152
       0	*	*	*	*	*	*	2759	0	0	

G 153  *	*	*	*	*	304	*	*	*	*	*	*	*	*	*	*	*	2398	*	*	153
       0	*	*	*	*	*	*	2759	0	0	

S 154  *	*	*	*	*	*	*	*	2167	2110	*	*	*	*	2116	1666	*	*	*	*	154
       0	*	*	*	*	*	*	2759	0	0	

D 155  *	*	1666	*	*	*	*	*	*	2116	*	*	*	2167	*	*	*	2110	*	*	155
       0	*	*	*	*	*	*	2759	0	0	

V 156  *	*	*	2110	*	2167	*	*	*	2116	*	*	*	*	*	*	*	1666	*	*	156
       0	*	*	*	*	*	*	2759	0	0	

V 157  *	*	*	*	*	*	*	*	*	*	*	*	*	*	*	*	2110	380	*	*	157
       0	*	*	*	*	*	*	2759	0	0	

P 158  *	*	*	*	*	*	*	*	2110	*	*	*	1666	*	*	2116	*	2167	*	*	158
       0	*	*	*	*	*	*	2759	0	0	

S 159  *	*	*	2398	*	*	*	*	*	*	*	*	*	*	*	767	2167	*	*	*	159
       0	*	*	*	*	*	*	2759	0	0	

V 160  *	*	*	*	*	2116	*	*	*	2110	*	*	*	*	*	*	*	895	*	*	160
       0	*	*	*	*	*	*	2759	0	0	

P 161  *	*	*	2110	*	*	*	*	2167	*	*	2116	1666	*	*	*	*	*	*	*	161
       0	*	*	*	*	*	*	2759	0	0	

V 162  2167	*	*	*	*	*	*	*	*	*	*	*	*	*	*	*	2110	874	*	*	162
       0	*	*	*	*	*	*	2759	0	0	

S 163  *	*	*	*	*	*	*	*	*	2110	*	2116	2167	*	*	1666	*	*	*	*	163
       0	*	*	*	*	*	*	2759	0	0	

G 164  *	*	*	2116	*	1666	*	*	*	*	*	*	*	*	*	*	2110	2167	*	*	164
       0	*	*	*	*	*	*	2759	0	0	

E 165  *	*	*	895	*	*	*	2116	*	*	*	*	*	*	2110	*	*	*	*	*	165
       0	*	*	*	*	*	*	2759	0	0	

E 166  *	*	2167	871	*	*	*	2116	*	*	*	*	*	*	*	*	*	*	*	*	166
       0	*	*	*	*	*	*	2759	0	0	

D 167  2167	*	1666	*	*	*	*	*	2116	2110	*	*	*	*	*	*	*	*	*	*	167
       0	*	*	*	*	*	*	2759	0	0	

E 168  *	*	*	895	*	*	*	*	2116	*	*	*	*	*	*	2110	*	*	*	*	168
       0	*	*	*	*	*	*	2759	0	0	

V 169  2167	*	*	2116	2110	*	*	*	*	*	*	*	*	*	*	*	*	1666	*	*	169
       0	*	*	*	*	*	*	2759	0	0	

V 170  2110	*	*	2167	*	*	*	*	2116	*	*	*	*	*	*	*	*	1666	*	*	170
       0	*	*	*	*	*	*	2759	0	0	

S 171  *	*	2167	*	*	*	*	*	2116	2110	*	*	*	*	*	1666	*	*	*	*	171
       0	*	*	*	*	*	*	2759	0	0	

N 172  *	*	*	2110	*	*	*	*	*	2116	*	1666	*	*	*	*	*	2167	*	*	172
       0	*	*	*	*	*	*	2759	0	0	

P 173  *	*	2110	2167	*	*	*	*	*	*	*	*	1666	*	*	*	*	*	*	2116	173
       0	*	*	*	*	*	*	2759	0	0	

L 174  *	*	*	*	*	*	*	*	*	378	*	2116	*	*	*	*	*	*	*	*	174
       0	*	*	*	*	*	*	2759	0	0	

D 175  *	*	304	*	*	*	*	*	*	*	*	*	*	*	2398	*	*	*	*	*	175
       0	*	*	*	*	*	*	2759	0	0	

V 176  *	*	2398	*	*	*	*	*	*	2110	*	*	*	*	*	*	*	789	*	*	176
       0	*	*	*	*	*	*	2759	0	0	

M 177  *	*	*	2167	*	*	*	*	*	2116	871	*	*	*	*	*	*	*	*	*	177
       0	*	*	*	*	*	*	2759	0	0	

E 178  *	*	2167	874	*	*	*	*	2110	*	*	*	*	*	*	*	*	*	*	*	178
       0	*	*	*	*	*	*	2759	0	0	

M 179  *	2116	*	2110	*	*	*	2167	*	*	1666	*	*	*	*	*	*	*	*	*	179
       0	*	*	*	*	*	*	2759	0	0	

I 180  2167	*	*	*	*	*	*	874	2110	*	*	*	*	*	*	*	*	*	*	*	180
       0	*	*	*	*	*	*	2759	0	0	

A 181  1666	*	*	*	*	*	*	*	2116	*	2110	*	*	*	2167	*	*	*	*	*	181
       0	*	*	*	*	*	*	2759	0	0	

F 182  2116	*	*	*	1666	*	*	*	*	2110	*	*	*	2167	*	*	*	*	*	*	182
       0	*	*	*	*	*	*	2759	0	0	

E 183  *	*	*	871	*	*	*	2116	*	*	*	*	*	2167	*	*	*	*	*	*	183
       0	*	*	*	*	*	*	2759	0	0	

I 184  *	*	*	*	*	2398	*	789	*	2110	*	*	*	*	*	*	*	*	*	*	184
       0	*	*	*	*	*	*	2759	0	0	

I 185  *	*	*	*	*	*	*	895	*	*	*	*	*	*	*	*	*	2110	*	2116	185
       0	*	*	*	*	*	*	2759	0	0	

K 186  2167	*	*	*	*	*	*	*	874	*	*	2110	*	*	*	*	*	*	*	*	186
       0	*	*	*	*	*	*	2759	0	0	

D 187  *	*	1666	*	*	*	*	*	*	2167	2116	*	*	*	2110	*	*	*	*	*	187
       0	*	*	*	*	*	*	2759	0	0	

R 188  *	*	2116	*	*	*	*	2167	*	2110	*	*	*	*	1666	*	*	*	*	*	188
       0	*	*	*	*	*	*	2759	0	0	

K 189  2110	*	*	*	*	*	*	2398	789	*	*	*	*	*	*	*	*	*	*	*	189
       0	*	*	*	*	*	*	2759	0	0	

S 190  *	*	*	2110	*	*	*	*	*	*	*	2398	*	*	*	789	*	*	*	*	190
       0	*	*	*	*	*	*	2759	0	0	

R 191  2167	*	*	*	*	*	*	*	2116	*	*	*	*	*	1666	*	2110	*	*	*	191
       0	*	*	*	*	*	*	2759	0	0	

F 192  *	*	*	2110	789	*	*	*	*	2398	*	*	*	*	*	*	*	*	*	*	192
       0	*	*	*	*	*	*	2759	0	0	

D 193  2167	*	874	2110	*	*	*	*	*	*	*	*	*	*	*	*	*	*	*	*	193
       0	*	*	*	*	*	*	2759	0	0	

W 194  *	*	*	*	*	2167	*	2110	*	*	2116	*	*	*	*	*	*	*	1666	*	194
       0	*	*	*	*	*	*	2759	0	0	

D 195  *	*	1666	*	*	*	2167	*	*	*	*	*	2110	*	*	*	*	2116	*	*	195
       0	*	*	*	*	*	*	2759	0	0	

E 196  *	*	2167	871	*	*	*	*	*	2116	*	*	*	*	*	*	*	*	*	*	196
       0	*	*	*	*	*	*	2759	0	0	

M 197  *	*	*	*	*	*	*	*	2116	2167	1666	*	*	*	*	*	*	2110	*	*	197
       0	*	*	*	*	*	*	2759	0	0	

Q 198  2167	*	*	2116	*	*	*	*	*	*	*	*	*	1666	2110	*	*	*	*	*	198
       0	*	*	*	*	*	*	2759	0	0	

N 199  *	*	*	*	*	*	*	2116	2110	*	*	1666	*	*	*	*	*	*	*	2167	199
       0	*	*	*	*	*	*	2759	0	0	

L 200  *	*	*	*	*	*	*	2110	*	380	*	*	*	*	*	*	*	*	*	*	200
       0	*	*	*	*	*	*	2759	0	0	

V 201  2110	*	*	*	*	*	*	*	*	*	*	2116	*	*	*	*	*	895	*	*	201
       0	*	*	*	*	*	*	2759	0	0	

A 202  0	*	*	*	*	*	*	*	*	*	*	*	*	*	*	*	*	*	*	*	202
       0	*	*	*	*	*	*	2759	0	0	

E 203  *	*	*	787	*	2398	*	*	*	*	2116	*	*	*	*	*	*	*	*	*	203
       0	*	*	*	*	*	*	2759	0	0	

V 204  *	*	*	*	*	*	*	2167	*	*	2110	2116	*	*	*	*	*	1666	*	*	204
       0	*	*	*	*	*	*	2759	0	0	

L 205  *	*	*	2110	*	*	*	*	*	895	*	*	*	*	*	*	*	*	*	2116	205
       0	*	*	*	*	*	*	2759	0	0	

K 206  *	*	*	*	*	*	*	*	767	*	*	*	*	*	1278	*	*	*	*	*	206
       0	*	*	*	*	*	*	2759	0	0	

I 207  *	*	*	*	*	*	*	787	*	*	*	*	*	*	*	2398	*	2116	*	*	207
       0	*	*	*	*	*	*	2759	0	0	

M 208  *	*	*	2167	*	*	*	*	*	2110	1666	*	*	*	*	2116	*	*	*	*	208
       0	*	*	*	*	*	*	2759	0	0	

G 209  *	*	*	*	*	895	*	*	2110	*	*	*	*	*	*	2116	*	*	*	*	209
       0	*	*	*	*	*	*	2759	0	0	

Y 210  *	*	*	2110	*	*	*	*	*	*	*	2116	*	*	*	*	*	*	*	895	210
       0	*	*	*	*	*	*	2759	0	0	

K 211  *	*	*	*	2116	*	*	*	871	*	*	*	*	*	*	*	*	2167	*	*	211
       0	*	*	*	*	*	*	2759	0	0	

T 212  *	*	1698	*	*	*	*	*	*	*	*	*	*	*	*	*	531	*	*	*	212
       1053	949	*	2322	322	*	*	2243	1685	0	

G 213  *	*	*	*	*	531	*	*	*	*	*	1698	*	*	*	*	*	*	*	*	213
       0	*	*	*	*	*	*	2243	0	0	

A 214  1331	*	1698	*	*	*	*	*	*	*	*	*	1765	*	*	*	*	*	*	*	214
       0	*	*	*	*	*	*	2243	0	0	

D 215  *	*	0	*	*	*	*	*	*	*	*	*	*	*	*	*	*	*	*	*	215
       0	*	*	*	*	*	*	2243	0	0	

R 216  *	*	*	*	*	1765	*	*	1698	*	*	*	*	*	1331	*	*	*	*	*	216
       0	*	*	*	*	*	*	2243	0	0	

E 217  *	*	*	1331	*	1765	*	*	*	*	*	1698	*	*	*	*	*	*	*	*	217
       0	*	*	*	*	*	*	2243	0	0	

K 218  *	*	*	*	*	*	*	*	1331	*	*	*	*	*	*	1698	*	1765	*	*	218
       0	*	*	*	*	*	*	2243	0	0	

D 219  *	*	531	*	*	*	*	*	*	*	*	*	*	*	*	*	*	*	*	1698	219
       0	*	*	*	*	*	*	2243	0	0	

I 220  *	*	*	*	*	*	*	531	*	1698	*	*	*	*	*	*	*	*	*	*	220
       0	*	*	*	*	*	*	2243	0	0	

I 221  *	*	*	*	*	*	*	503	*	1765	*	*	*	*	*	*	*	*	*	*	221
       0	*	*	*	*	*	*	2243	0	0	

A 222  531	*	*	*	*	*	*	*	*	*	*	*	*	*	*	*	*	1698	*	*	222
       0	*	*	*	*	*	*	2243	0	0	

S 223  1765	*	*	*	*	*	*	*	*	*	*	*	*	*	*	503	*	*	*	*	223
       0	*	*	*	*	*	*	2243	0	0	

P 224  *	*	*	1698	*	1765	*	*	*	*	*	*	1331	*	*	*	*	*	*	*	224
       0	*	*	*	*	*	*	2243	0	0	

D 225  *	*	503	*	*	1765	*	*	*	*	*	*	*	*	*	*	*	*	*	*	225
       0	*	*	*	*	*	*	2243	0	0	

G 226  *	*	*	*	*	1331	*	*	1698	*	*	*	*	*	1765	*	*	*	*	*	226
       0	*	*	*	*	*	*	2243	0	0	

L 227  *	*	*	*	2160	*	*	*	*	365	*	*	*	*	*	*	*	*	*	*	227
       0	*	*	*	*	*	*	2243	0	0	

G 228  *	*	*	*	*	531	*	*	1698	*	*	*	*	*	*	*	*	*	*	*	228
       0	*	*	*	*	*	*	2243	0	0	

F 229  *	*	*	*	503	*	*	*	*	1765	*	*	*	*	*	*	*	*	*	*	229
       0	*	*	*	*	*	*	2243	0	0	

E 230  *	*	*	1331	*	1765	*	*	*	*	*	*	*	*	*	*	1698	*	*	*	230
       0	*	*	*	*	*	*	2243	0	0	

N 231  *	*	*	1765	*	*	*	*	1698	*	*	1331	*	*	*	*	*	*	*	*	231
       0	*	*	*	*	*	*	2243	0	0	

P 232  *	*	1765	*	*	*	*	*	*	*	*	1698	1331	*	*	*	*	*	*	*	232
       0	*	*	*	*	*	*	2243	0	0	

R 233  *	*	*	*	*	*	*	1698	*	*	*	*	*	*	531	*	*	*	*	*	233
       0	*	*	*	*	*	*	2243	0	0	

I 234  *	*	*	*	*	*	*	0	*	*	*	*	*	*	*	*	*	*	*	*	234
       0	*	*	*	*	*	*	2243	0	0	

I 235  *	1765	*	*	*	*	*	1331	*	*	*	*	*	*	1698	*	*	*	*	*	235
       0	*	*	*	*	*	*	2243	0	0	

V 236  *	*	*	*	*	*	*	*	*	*	*	*	*	*	*	*	*	0	*	*	236
       0	*	*	*	*	*	*	2243	0	0	

E 237  *	1698	*	1331	*	*	*	*	*	*	*	*	*	1765	*	*	*	*	*	*	237
       0	*	*	*	*	*	*	2243	0	0	

V 238  *	*	*	*	*	*	*	1698	*	*	*	*	*	*	*	*	*	531	*	*	238
       0	*	*	*	*	*	*	2243	0	0	

K 239  *	*	*	*	*	*	*	*	531	1698	*	*	*	*	*	*	*	*	*	*	239
       0	*	*	*	*	*	*	2243	0	0	

H 240  *	*	*	*	*	*	1331	*	1698	*	*	*	*	*	*	1765	*	*	*	*	240
       0	*	*	*	*	*	*	2243	0	0	

R 241  *	*	1698	*	*	1765	*	*	*	*	*	*	*	*	1331	*	*	*	*	*	241
       0	*	*	*	*	*	*	2243	0	0	

R 242  *	*	1765	*	*	*	*	*	*	*	*	*	*	1698	1331	*	*	*	*	*	242
       0	*	*	*	*	*	*	2243	0	0	

E 243  1765	*	1698	1331	*	*	*	*	*	*	*	*	*	*	*	*	*	*	*	*	243
       0	*	*	*	*	*	*	2243	0	0	

Q 244  *	*	*	*	*	*	*	*	*	*	*	*	1765	1331	*	*	*	1698	*	*	244
       0	*	*	*	*	*	*	2243	0	0	

M 245  1765	*	*	*	*	*	*	*	*	*	1331	*	*	*	*	*	1698	*	*	*	245
       0	*	*	*	*	*	*	2243	0	0	

S 246  *	*	*	*	*	*	*	*	*	*	*	1765	*	*	*	503	*	*	*	*	246
       0	*	*	*	*	*	*	2243	0	0	

S 247  *	*	*	*	*	*	*	*	*	*	*	*	*	1765	*	503	*	*	*	*	247
       0	*	*	*	*	*	*	2243	0	0	

Q 248  *	*	*	1765	*	*	*	*	1698	*	*	*	*	1331	*	*	*	*	*	*	248
       0	*	*	*	*	*	*	2243	0	0	

Q 249  *	*	*	*	*	1698	*	*	*	*	*	*	*	1331	*	*	*	1765	*	*	249
       0	*	*	*	*	*	*	2243	0	0	

I 250  *	*	*	*	*	*	*	503	*	*	*	*	*	*	*	*	*	1765	*	*	250
       0	*	*	*	*	*	*	2243	0	0	

L 251  *	*	*	*	*	*	*	*	*	365	*	*	*	*	2160	*	*	*	*	*	251
       0	*	*	*	*	*	*	2243	0	0	

S 252  *	*	1698	*	*	*	*	*	1765	*	*	*	*	*	*	1331	*	*	*	*	252
       0	*	*	*	*	*	*	2243	0	0	

F 253  *	*	*	*	1331	*	*	1698	*	1765	*	*	*	*	*	*	*	*	*	*	253
       0	*	*	*	*	*	*	2243	0	0	

I 254  *	*	*	*	*	*	*	503	*	*	1765	*	*	*	*	*	*	*	*	*	254
       0	*	*	*	*	*	*	2243	0	0	

G 255  *	*	*	*	*	531	*	*	*	*	*	*	*	*	*	1698	*	*	*	*	255
       1331	731	*	1000	1000	*	*	2243	1754	0	

G 256  *	*	*	*	*	1331	*	*	1698	*	*	*	*	1765	*	*	*	*	*	*	256
       0	*	*	*	*	*	*	2243	0	0	

R 257  1765	*	1698	*	*	*	*	*	*	*	*	*	*	*	1331	*	*	*	*	*	257
       0	*	*	*	*	*	*	2243	0	0	

H 258  1765	*	*	*	*	*	1331	*	*	*	*	*	*	1698	*	*	*	*	*	*	258
       0	*	*	*	*	*	*	2243	0	0	

K 259  *	*	*	*	*	*	*	1698	531	*	*	*	*	*	*	*	*	*	*	*	259
       0	*	*	*	*	*	*	2243	0	0	

D 260  1765	*	1331	*	*	*	*	*	*	*	*	1698	*	*	*	*	*	*	*	*	260
       0	*	*	*	*	*	*	2243	0	0	

D 261  *	*	1331	*	*	*	*	*	*	*	*	1698	*	*	1765	*	*	*	*	*	261
       0	*	*	*	*	*	*	2243	0	0	

R 262  *	*	*	*	*	*	*	*	*	*	*	*	*	*	1331	*	1765	*	*	1698	262
       0	*	*	*	*	*	*	2243	0	0	

G 263  *	*	*	*	*	531	*	*	*	1698	*	*	*	*	*	*	*	*	*	*	263
       0	*	*	*	*	*	*	2243	0	0	

L 264  *	*	*	*	*	*	*	1698	*	531	*	*	*	*	*	*	*	*	*	*	264
       0	*	*	*	*	*	*	2243	0	0	

Y 265  *	*	*	*	*	*	*	1698	*	1765	*	*	*	*	*	*	*	*	*	1331	265
       0	*	*	*	*	*	*	2243	0	0	

V 266  *	*	*	*	*	*	*	*	*	*	*	*	*	*	*	*	1698	531	*	*	266
       0	*	*	*	*	*	*	2243	0	0	

S 267  *	*	1698	*	*	*	*	*	*	*	*	*	*	*	*	531	*	*	*	*	267
       0	*	*	*	*	*	*	2243	0	0	

T 268  *	*	*	*	*	*	*	1765	*	*	*	*	*	*	*	1698	1331	*	*	*	268
       0	*	*	*	*	*	*	2243	0	0	

G 269  1765	*	*	*	*	1331	*	*	*	*	*	*	1698	*	*	*	*	*	*	*	269
       0	*	*	*	*	*	*	2243	0	0	

G 270  *	*	*	*	*	531	*	1698	*	*	*	*	*	*	*	*	*	*	*	*	270
       0	*	*	*	*	*	*	2243	0	0	

F 271  *	*	1698	*	1331	*	*	*	*	*	*	*	*	*	*	*	*	1765	*	*	271
       0	*	*	*	*	*	*	2243	0	0	

S 272  *	*	*	*	*	*	*	*	1698	*	*	1765	*	*	*	1331	*	*	*	*	272
       0	*	*	*	*	*	*	2243	0	0	

G 273  *	*	*	*	*	365	*	*	2160	*	*	*	*	*	*	*	*	*	*	*	273
       0	*	*	*	*	*	*	2243	0	0	

D 274  *	*	1331	*	*	*	*	1698	*	*	*	*	1765	*	*	*	*	*	*	*	274
       0	*	*	*	*	*	*	2243	0	0	

A 275  531	*	*	*	*	*	*	*	*	*	1698	*	*	*	*	*	*	*	*	*	275
       0	*	*	*	*	*	*	2243	0	0	

R 276  *	*	*	*	*	1698	*	*	*	*	*	*	*	1765	1331	*	*	*	*	*	276
       0	*	*	*	*	*	*	2243	0	0	

Y 277  *	*	*	1698	*	*	*	*	1765	*	*	*	*	*	*	*	*	*	*	1331	277
       0	*	*	*	*	*	*	2243	0	0	

E 278  *	*	*	1331	*	*	*	1698	*	1765	*	*	*	*	*	*	*	*	*	*	278
       0	*	*	*	*	*	*	2243	0	0	

A 279  1331	*	*	*	*	*	*	1765	*	*	*	*	*	*	*	*	1698	*	*	*	279
       0	*	*	*	*	*	*	2243	0	0	

D 280  *	*	531	*	*	*	*	*	1698	*	*	*	*	*	*	*	*	*	*	*	280
       0	*	*	*	*	*	*	2243	0	0	

R 281  *	*	*	*	*	*	*	*	*	*	*	1698	*	*	1331	1765	*	*	*	*	281
       0	*	*	*	*	*	*	2243	0	0	

S 282  *	*	*	1765	*	*	*	*	*	*	*	*	*	*	*	1331	*	*	*	1698	282
       0	*	*	*	*	*	*	2243	0	0	

F 283  *	*	*	*	365	*	*	*	*	*	*	*	*	*	*	*	2160	*	*	*	283
       0	*	*	*	*	*	*	2243	0	0	

I 284  *	*	*	*	1765	*	*	1331	*	*	*	*	*	*	*	*	*	1698	*	*	284
       0	*	*	*	*	*	*	2243	0	0	

P 285  *	*	*	*	*	*	*	1698	*	*	*	*	1331	*	*	1765	*	*	*	*	285
       0	*	*	*	*	*	*	2243	0	0	

L 286  *	*	*	*	*	*	*	*	*	1331	*	1698	*	*	*	*	*	1765	*	*	286
       0	*	*	*	*	*	*	2243	0	0	

T 287  *	*	*	*	*	*	*	*	*	*	1698	*	*	*	1765	*	1331	*	*	*	287
       0	*	*	*	*	*	*	2243	0	0	

L 288  *	*	*	*	*	*	1698	*	*	531	*	*	*	*	*	*	*	*	*	*	288
       0	*	*	*	*	*	*	2243	0	0	

W 289  *	*	*	*	*	1698	*	*	*	*	*	*	*	*	*	*	*	*	531	*	289
       1053	949	*	1000	1000	*	*	2243	1685	0	

D 290  *	*	1331	*	*	*	*	1698	*	*	*	*	1765	*	*	*	*	*	*	*	290
       0	*	*	*	*	*	*	2243	0	0	

D 291  *	*	503	1765	*	*	*	*	*	*	*	*	*	*	*	*	*	*	*	*	291
       0	*	*	*	*	*	*	2243	0	0	

L 292  *	*	*	*	*	*	*	*	*	531	1698	*	*	*	*	*	*	*	*	*	292
       0	*	*	*	*	*	*	2243	0	0	

V 293  *	*	*	*	*	*	*	*	*	1765	*	*	*	*	*	*	*	503	*	*	293
       0	*	*	*	*	*	*	2243	0	0	

R 294  *	*	*	1698	*	*	*	*	*	*	*	*	*	*	1331	*	1765	*	*	*	294
       0	*	*	*	*	*	*	2243	0	0	

A 295  0	*	*	*	*	*	*	*	*	*	*	*	*	*	*	*	*	*	*	*	295
       0	*	*	*	*	*	*	2243	0	0	

L 296  *	*	*	*	*	*	*	*	*	0	*	*	*	*	*	*	*	*	*	*	296
       0	*	*	*	*	*	*	2243	0	0	

F 297  *	*	*	*	365	*	*	*	*	*	*	*	*	*	*	*	*	2160	*	*	297
       0	*	*	*	*	*	*	2243	0	0	

E 298  1765	*	*	1331	*	*	*	*	*	*	*	*	*	*	*	1698	*	*	*	*	298
       0	*	*	*	*	*	*	2243	0	0	

N 299  *	*	*	*	*	*	*	*	*	*	*	503	*	*	*	1765	*	*	*	*	299
       0	*	*	*	*	*	*	2243	0	0	

Y 300  *	*	*	*	*	*	*	*	*	*	*	*	*	*	*	*	*	*	*	0	300
       0	*	*	*	*	*	*	2243	0	0	

E 301  *	*	1698	1331	*	1765	*	*	*	*	*	*	*	*	*	*	*	*	*	*	301
       0	*	*	*	*	*	*	2243	0	0	

Q 302  *	*	*	*	*	*	*	*	*	*	*	*	*	531	1698	*	*	*	*	*	302
       0	*	*	*	*	*	*	2243	0	0	

L 303  *	*	*	*	*	*	*	*	*	365	*	*	*	*	*	*	*	2160	*	*	303
       0	*	*	*	*	*	*	2243	0	0	

S 304  *	*	2160	*	*	*	*	*	*	*	*	*	*	*	*	365	*	*	*	*	304
       0	*	*	*	*	*	*	2243	0	0	

D 305  *	*	365	*	*	*	*	2160	*	*	*	*	*	*	*	*	*	*	*	*	305
       0	*	*	*	*	*	*	2243	0	0	

E 306  *	*	*	0	*	*	*	*	*	*	*	*	*	*	*	*	*	*	*	*	306
       0	*	*	*	*	*	*	2243	0	0	

T 307  *	*	*	*	*	*	*	*	*	*	*	*	*	*	*	*	531	1698	*	*	307
       0	*	*	*	*	*	*	2243	0	0	

R 308  *	*	*	*	*	*	*	*	2160	*	*	*	*	*	365	*	*	*	*	*	308
       0	*	*	*	*	*	*	2243	0	0	

L 309  1765	*	*	*	*	*	*	*	*	1331	*	1698	*	*	*	*	*	*	*	*	309
       0	*	*	*	*	*	*	2243	0	0	

L 310  *	*	*	*	*	*	*	1698	1765	1331	*	*	*	*	*	*	*	*	*	*	310
       0	*	*	*	*	*	*	2243	0	0	

V 311  *	*	*	*	*	*	*	1765	*	1698	*	*	*	*	*	*	*	1331	*	*	311
       0	*	*	*	*	*	*	2243	0	0	

P 312  *	*	*	*	*	*	*	*	*	*	*	*	531	*	*	1698	*	*	*	*	312
       0	*	*	*	*	*	*	2243	0	0	

L 313  *	*	*	*	*	*	*	*	*	0	*	*	*	*	*	*	*	*	*	*	313
       0	*	*	*	*	*	*	2243	0	0	

K 314  *	*	*	*	*	*	*	*	0	*	*	*	*	*	*	*	*	*	*	*	314
       0	*	*	*	*	*	*	2243	0	0	

K 315  *	*	*	*	*	*	*	*	503	*	*	*	*	1765	*	*	*	*	*	*	315
       0	*	*	*	*	*	*	2243	0	0	

T 316  *	*	*	*	*	*	*	1765	*	*	1698	*	*	*	*	*	1331	*	*	*	316
       0	*	*	*	*	*	*	2243	0	0	

Y 317  *	*	*	*	*	*	*	*	*	*	*	*	*	*	*	*	*	*	1765	503	317
       0	*	*	*	*	*	*	2243	0	0	

L 318  1765	*	*	*	*	*	*	1698	*	1331	*	*	*	*	*	*	*	*	*	*	318
       0	*	*	0	*	*	*	2243	0	0	

//
