# Supplementary material for: The PD-(D/E)XK superfamily revisited: identification of new members among proteins involved in DNA metabolism and functional predictions for domains of (hitherto) unknown function
Source: BMC Bioinformatics. 2005 Jul 12;6:172. doi: 10.1186/1471-2105-6-172 (PMC1189080; doi:10.1186/1471-2105-6-172)
Supplement: Additional File 1 — An archive file in the zip format, which includes Hidden Markov Models of sequence & secondary structure profiles of PD-(D/E)XK nuclease families analyzed in this article (those known used as queries and newly identified ones). HMMs are in the format of the HHsearch program. The same data are available for download from the authors' FTP server: [file 1471-2105-6-172-S1.zip › hhsearch_pdexk_profiles/results/novel/pfam03749.hhm]

NAME  pfam03749 SfsA Sugar fermentation stimulation protein. This family contains Sugar fermentation stimulation proteins. Which is probably a regulatory factor involved in maltose metabolism. SfsA has been shown to bind DNA and it contains a helix-turn-helix motif that probably binds DNA at its C-terminus.
FAM   
FILE  pfam03749
COM   /cluster/usr/soeding/hh/hhmake -i /cluster/databases/hhpred/new_dbs/cdd_21Feb05/pfam03749.a3m 
DATE  Wed Feb 23 06:44:20 2005
LENG  215 match states, 215 columns in multiple alignment
FILT  14 out of 16 sequences passed filter (max seq id>=90%, coverage>=0%, min seq id with query=0%, Ndiff=0%)
NEFF  3.7 
SEQ
>ss_pred
CCCCEEEEEEEEECCCEEEEEECCCCCCHHHHCCCCEEEEEECCCCCCCEEEEEEEEECCCCCEEEECCCCCHHHHHHHHHHHCCCCCCCCCCHHCCCEE
CCCEEEEEECCCCCEEEEEECCEEEECCCCCCCCCCHHHHHHHHHHHHHHHHHCCCHHHHHHHHHCCCCCEEECCCCCCHHHHHHHHHHHHCCCEEEEEE
EEECCCCEEECCCCC
>ss_conf
9763168999997895799985798762123126872899963599863158899885289848997176417999998553026544431000002100
4632578874898507999813032216620178870155568999999996437467557752159832770521169899999999996276289999
986142011110159
>Cons-pfam03749
lxRxnRFxxdvxldGxxxxaHxxntGrlxxlxxxGxxvxxxxsdxxxRKxxxxxxxxxxxxgxxvxVnTxxxnxlvxealxxxxixxlxxxxxixxEvky
gxsriDFLlxxxxxxxxVEVKsvtLxxxxxamFPDApTxRGxkHlreLxxxxxxGxraxvlfxvxrxdxxxFxPnxeiDpxfxxllxxaxxaGVevxxxx
xxxxxexxxxxxxxx
>pfam03749 SfsA Sugar fermentation stimulation protein. This family contains Sugar fermentation stimulation proteins. Which is probably a regulatory factor involved in maltose metabolism. SfsA has been shown to bind DNA and it contains a helix-turn-helix motif that probably binds DNA at its C-terminus.
LRRYNRFLVDVELDGEVVTAHCPNTGRLTELLEPGNRVWLSRSDNPKRKLAYSWELVEIEAGVLVCVNTGLPNRLVAEALPAGAIPELRGYATIRREVKY
GNSRIDFLLKEPEGRCYVEVKSVTLSKDGVAMFPDAPTARGQKHLRELIALAKEGYRALVLFVVLREDVRCFSPNYEIDPEFSELLKEALEAGVEVLVYR
VKVDLEGLRLARPLS
>gi|7388255 Sugar fermentation stimulation protein homolog
LRRVNRFVVEVKSSRGVVRCHLMDTGRIDHLASPGRRGVLIAWLNRLGGKTVCRAQAFKTAgGVVAVVDSRVPNRLFAEAAP--MVVGGD--ASIEAERE
VFGSRLDFLISTGRGLWAVEVKGVNLSLDGVGLFPNAPSARAVKHLEVLARLAREGVKPLMAFVALRPDIRVFAPNYRVDRRFASLACTLLRRGlVGMVG
IRVSIDLEPgVVRIRPVA
>gi|7388254 Sugar fermentation stimulation protein homolog
LERKSRFTGVALVEGKKTLIHIHNTGRLP-LLKKGKRVLLKRAESDRRKTGWDLLAVEHR-NEFVFVHSGFHS-IVAGKILEELFPGST----IESEKRF
ENSRFDFLIDR---RTFVEVKGCTYEEDGVAMFPDAPTGRGRRHIEELIRSVKSGFKALLLILVFLES-DCFLPNRSVDPAFSEIFWRALNSGVNIDVFR
VKYDGEYLCSTEKLS
>gi|7388248 Sugar fermentation stimulation protein homolog
IERPNRFTVAVYVDGERRLAHLRDPGRLRELLIPGNDVILRKASSGNRKTEFDVIALRRD-DEWVLVNSGFHSDLAASIIESSAVDEFRGFRIEKRECSF
GRSRIDFLLASENERMLVEVKGCTLVRENLALFPDAPTERGRRHVEELERALSEGYHSSVLFLVFGRSARFFSPNHEMDPEFSSALRRAHEAGVNVIPYT
LATDINEKVLVYPLR
>gi|17433240 Sugar fermentation stimulation protein homolog
LKRINRFAVQIDVEGRTELAHLHDPGRLLEIVYPGNEVLVRRTDGP--KLKWRIEFGKIN-GRYVLIDSGLHSDIARRFLPEGAVPEVR----------V
GRKRIDFRYGDD----YIEVKGCTLMANGIAMFPDAPTKRGLEHLKTLETLASSGYRSHVMMIITRDDVRCFYPNFETDPKFAEAFLRLVPAYVKAHFLT
FGFDGLYLRYAGSIG
>gi|7388250 Sugar fermentation stimulation protein homolog
VKRLNRFVGKVFLNGKIERALIRNTGRLSELLKFGNTVFVREKEGG--KYRYEIILARAE-KSLVCVESHYANKIFEEYIRrNWKFKELK------REVK
LENERFDFLIDN----TLVEVKSVNLVKNGVAMFPDAPTKRGTGHIRTLIKLSDK-FKPLLVFVVQRSDFLSFEPNCETDPEFCKAYYEYVSKGFEVLVL
KCRVSLEEINVVEVFF
>gi|17433247 Sugar fermentation stimulation protein homolog
LRRPNRFIVEARLDtGEEVVAHLPDPGRLKELLLPEASIWLRHVDNPSRKTQWSVVCSQAPEgDVLVSLDTTLPNQLVTKALQQQEFLPLCQWAYVRQEF
TYGGSRWDVLLREGEKQLLLEIKSVTLSEAGVAYFPDAVTARGTKHVKELTAIQQSGdYETAILLLAQREDVTEIRPAYHIDPHFSAALQEAEKCGVRLL
GHTSKVTLEGIELGKPVK
>gi|7388249 Sugar fermentation stimulation protein homolog
IGRVNRFVVDVEVDGRRERAYINNTGRLKELIFEGNVGKCLTKRGG--KLSYRLFAVSCEG-GYALIDTQLQMRAFEVAIP--KISWLD--GEVRRNVKV
GNSIIDYRIGES----YVELKSAALKKGIYAMYPDCPTARGRKHLRLLEEIGKRS-RALVVFVAALPSVRAFMPNREGDEELYRLIKRSKNVEFRSIQVE
YLNGKVFLRNPDLKV
>gi|17433232 Sugar fermentation stimulation protein homolog
VSRYKRFFADLVLDdGQEITAHCPNPGAMLGVKDAGQGAWVSWSDDPKRKLAYTLQMVEQG-NALVGINTLLPNKLVAEALAADALPELSGYATIKPEVK
YAEASrVDFLLTHPDRpPCWLEVKNCHFSRTPGLaEFPDCKAQRSTRHLEDLSAQVREGHRAVVLFVVQREDCETFSACAELDPAFAAGLEAAAKAGVEV
LVYACEMGTQAVRIARRIL
>gi|1173431 Sugar fermentation stimulation protein homolog
IRRYKRFLADIELPtGDVMTIHCANTGAMTGCGEKGDKIWYSHSDSQTRKYPHSWELTQLANGQLCCINTHRSNQLVFEALQNKQIKELAMYDEIYPEVK
YGEENsrIDFLLKGEGLlDCYVEVKSITLVKGNLGMSPDAVTTRGQKHVRELLAMKKQGHRAVVLFAGLHNGFDRFKIAEYIDPEYDRLLKEAMEQGVEA
YAYAGQFEIS-NEIPTALS
#
NULL   3706	5728	4211	4064	4839	3729	4763	4308	4069	3323	5509	4640	4464	4938	4285	4423	3815	3783	6325	4665	
AVER   3578	5780	4381	3610	4461	3774	5542	4429	4153	3244	6152	4834	4637	5428	3560	4340	4512	3496	6681	5000	
HMM    A	C	D	E	F	G	H	I	K	L	M	N	P	Q	R	S	T	V	W	Y	
       M->M	M->I	M->D	I->M	I->I	D->M	D->D	Neff	Neff_I	Neff_D
       0	*	*	0	*	0	*	99999	99999	99999	
L 1    *	*	*	*	*	*	*	1839	*	1022	*	*	*	*	*	*	*	2133	*	*	1
       0	*	*	*	*	*	*	3780	0	0	

R 2    *	*	*	2739	*	3463	*	*	1812	*	*	*	*	*	1344	3630	*	*	*	*	2
       0	*	*	*	*	*	*	3780	0	0	

R 3    *	*	*	*	*	*	*	*	*	*	*	*	*	*	0	*	*	*	*	*	3
       0	*	*	*	*	*	*	3780	0	0	

Y 4    *	*	*	*	*	*	*	3768	3732	3808	*	*	2669	*	*	*	*	2401	*	1207	4
       0	*	*	*	*	*	*	3780	0	0	

N 5    *	*	*	*	*	*	*	*	1328	*	*	925	*	*	*	3732	*	*	*	*	5
       0	*	*	*	*	*	*	3780	0	0	

R 6    *	*	*	*	*	*	*	*	*	*	*	*	*	*	0	*	*	*	*	*	6
       0	*	*	*	*	*	*	3780	0	0	

F 7    *	*	*	*	0	*	*	*	*	*	*	*	*	*	*	*	*	*	*	*	7
       0	*	*	*	*	*	*	3780	0	0	

L 8    3768	*	*	*	3630	*	*	3595	*	1504	*	*	*	*	*	*	2739	1939	*	*	8
       0	*	*	*	*	*	*	3780	0	0	

V 9    1328	*	*	*	*	2769	*	*	*	*	*	*	*	*	*	*	*	1136	*	*	9
       0	*	*	*	*	*	*	3780	0	0	

D 10   3747	*	932	2462	*	*	*	*	3808	*	*	*	*	3768	*	*	*	3732	*	*	10
       0	*	*	*	*	*	*	3780	0	0	

V 11   2662	*	*	*	*	*	*	2355	*	3630	*	*	*	*	*	*	*	822	*	*	11
       0	*	*	*	*	*	*	3780	0	0	

E 12   *	*	3768	1627	3808	*	*	*	3341	3732	*	*	*	4177	3595	*	3960	3630	*	3747	12
       0	*	*	*	*	*	*	3780	0	0	

L 13   *	*	*	*	*	*	*	*	*	931	*	*	*	*	*	2629	*	1672	*	*	13
       0	*	*	*	*	*	*	3780	0	0	

D 14   3989	*	1015	2232	*	*	*	*	*	*	*	3808	4080	*	*	3341	*	*	*	*	14
       946	1056	*	0	*	*	*	3780	2619	0	

G 15   *	*	*	*	*	150	*	*	*	*	*	*	*	*	3341	*	*	*	*	*	15
       0	*	*	*	*	*	*	3780	0	0	

E 16   *	*	4080	1372	*	3341	*	*	2769	*	*	*	*	3630	2608	3960	*	*	*	*	16
       0	*	*	*	*	*	*	3780	0	0	

V 17   *	*	*	2612	*	*	*	2764	3732	*	*	*	*	*	2132	*	3768	1678	*	*	17
       0	*	*	*	*	*	*	3780	0	0	

V 18   *	*	*	2086	*	*	*	2786	*	3080	4080	*	*	*	3747	*	3732	1774	*	*	18
       0	*	*	*	*	*	*	3780	0	0	

T 19   *	*	*	*	*	*	*	*	*	2164	*	*	*	*	1939	*	1207	3595	*	*	19
       0	*	*	*	*	*	*	3780	0	0	

A 20   775	3341	*	*	*	*	*	1985	*	*	3960	*	*	*	*	*	*	*	*	*	20
       0	*	*	*	*	*	*	3780	0	0	

H 21   *	*	*	*	*	*	255	*	*	3808	*	*	*	*	*	*	*	*	*	3463	21
       0	*	*	*	*	*	*	3780	0	0	

C 22   *	1207	*	*	*	*	*	2075	*	1602	*	*	*	*	*	*	*	*	*	*	22
       0	*	*	*	*	*	*	3780	0	0	

P 23   2485	*	*	*	*	*	2750	*	*	*	3341	3463	1567	*	2777	*	*	*	*	*	23
       0	*	*	*	*	*	*	3780	0	0	

N 24   *	*	1602	*	*	*	*	*	*	*	*	576	*	*	*	*	*	*	*	*	24
       0	*	*	*	*	*	*	3780	0	0	

T 25   *	*	*	*	*	*	*	*	*	*	*	*	1683	*	*	*	538	*	*	*	25
       0	*	*	*	*	*	*	3780	0	0	

G 26   *	*	*	*	*	0	*	*	*	*	*	*	*	*	*	*	*	*	*	*	26
       0	*	*	*	*	*	*	3780	0	0	

R 27   1947	*	*	*	*	*	*	*	*	*	*	*	3721	*	733	3989	*	*	*	*	27
       0	*	*	*	*	*	*	3780	0	0	

L 28   *	*	*	*	*	*	*	3341	*	991	1328	*	*	*	*	*	*	*	*	*	28
       0	*	*	*	*	*	*	3780	0	0	

T 29   *	*	3341	*	*	*	*	*	2527	2203	*	*	3732	*	3747	3808	1788	*	*	*	29
       113	*	3732	*	*	*	*	3780	0	0	

E 30   *	*	*	1083	*	1493	3238	*	*	*	*	3906	*	*	*	*	*	*	*	*	30
       0	*	*	*	*	0	*	3670	0	1000	

L 31   *	2049	*	*	*	*	*	3768	*	920	*	*	*	*	*	*	*	2675	*	*	31
       0	*	*	*	*	*	*	3780	0	0	

L 32   2617	3721	*	*	*	3128	*	3463	3630	1561	3989	*	*	*	*	*	*	3768	*	*	32
       0	*	*	*	*	*	*	3780	0	0	

E 33   *	*	3630	2226	3463	*	*	3747	2769	3595	*	*	*	3721	*	2629	*	*	*	3768	33
       0	*	*	*	*	*	*	3780	0	0	

P 34   2878	*	*	2702	3808	*	*	*	2896	*	*	*	1222	*	*	*	*	3721	*	*	34
       0	*	*	*	*	*	*	3780	0	0	

G 35   *	*	*	3595	*	125	*	*	*	*	*	*	*	*	*	*	*	*	*	*	35
       0	*	*	*	*	*	*	3780	0	0	

N 36   2657	3989	3128	*	*	*	*	*	3732	*	*	1535	*	3630	3341	3960	*	*	*	*	36
       0	*	*	*	*	*	*	3780	0	0	

R 37   *	*	3747	3768	*	3630	*	4177	4080	*	*	*	*	3721	1878	3595	2882	3463	*	*	37
       0	*	*	*	*	*	*	3780	0	0	

V 38   3630	*	*	*	*	2401	*	2817	*	*	*	*	*	*	*	*	*	766	*	*	38
       0	*	*	*	*	*	*	3780	0	0	

W 39   *	*	*	*	3808	*	*	3747	3463	2750	*	*	*	*	*	*	*	3341	1184	3721	39
       0	*	*	*	*	*	*	3780	0	0	

L 40   *	3463	*	*	2974	*	*	*	*	1177	*	*	*	*	*	*	*	2148	*	3128	40
       0	*	*	*	*	*	*	3780	0	0	

S 41   *	*	*	*	*	*	*	3341	3732	3463	*	*	*	*	1727	1207	*	*	*	*	41
       0	*	*	*	*	*	*	3780	0	0	

R 42   3341	*	*	3808	*	*	2342	*	2734	*	*	*	*	*	2019	*	2690	*	3630	*	42
       0	*	*	*	*	*	*	3780	0	0	

S 43   2739	*	*	*	*	*	*	*	2625	*	*	*	*	*	*	1207	3768	3595	3341	*	43
       0	*	*	*	*	*	*	3780	0	0	

D 44   *	*	926	2769	*	*	*	*	*	3341	*	3989	*	*	3463	3747	*	*	*	*	44
       0	*	*	*	*	*	*	3780	0	0	

N 45   *	*	2798	*	*	2086	*	*	*	*	*	1487	*	*	*	1921	*	*	*	*	45
       0	*	*	*	*	*	*	3780	0	0	

P 46   *	*	3732	*	*	2080	*	*	*	*	*	*	1074	3128	3341	*	*	*	*	*	46
       387	*	2086	*	*	*	*	3780	0	0	

K 47   *	*	*	*	*	*	*	*	1663	2956	*	3289	*	3404	3209	3259	2776	*	*	*	47
       0	*	*	*	*	*	0	3344	0	1964	

R 48   *	*	*	*	*	2956	*	*	*	*	*	*	*	*	199	*	*	*	*	*	48
       0	*	*	*	*	0	*	3344	0	1964	

K 49   *	*	*	*	*	3341	*	*	150	*	*	*	*	*	*	*	*	*	*	*	49
       0	*	*	*	*	*	*	3780	0	0	

L 50   *	*	*	*	*	*	*	*	3341	1256	*	*	*	*	*	*	2105	*	*	2000	50
       0	*	*	*	*	*	*	3780	0	0	

A 51   1966	*	*	3747	*	3732	*	*	3768	*	*	*	2495	3595	3808	3463	3341	*	*	*	51
       0	*	*	*	*	*	*	3780	0	0	

Y 52   *	*	*	*	3747	3989	2485	*	*	*	*	*	*	*	*	*	*	3341	2111	1499	52
       0	*	*	*	*	*	*	3780	0	0	

S 53   *	3341	2739	3808	*	*	*	*	*	*	*	*	*	*	2608	1754	2187	*	*	*	53
       0	*	*	*	*	*	*	3780	0	0	

W 54   *	*	*	*	*	*	*	2788	*	2019	*	*	*	*	3341	*	*	2669	1504	*	54
       0	*	*	*	*	*	*	3780	0	0	

E 55   3341	*	*	1231	3463	*	*	2777	*	3732	*	*	*	3630	*	*	*	3595	*	*	55
       0	*	*	*	*	*	*	3780	0	0	

L 56   2056	3595	*	*	3768	*	*	*	*	1522	2675	*	*	3341	*	*	*	*	*	*	56
       0	*	*	*	*	*	*	3780	0	0	

V 57   2555	*	*	*	*	3768	*	3721	*	3747	*	*	*	*	*	2778	2485	1827	*	*	57
       0	*	*	*	*	*	*	3780	0	0	

E 58   *	*	*	1692	3341	*	*	*	3768	*	*	*	*	1826	2777	3463	*	*	*	*	58
       0	*	*	*	*	*	*	3780	0	0	

I 59   2697	3463	*	*	*	*	3732	2440	3341	3128	*	*	*	3630	3747	*	2974	*	*	*	59
       0	*	*	*	*	*	*	3780	0	0	

E 60   4080	*	2734	2342	*	3630	*	*	4177	*	*	3768	2778	3960	3732	*	3341	*	*	*	60
       865	*	1148	*	*	*	*	3780	0	0	

A 61   1439	*	*	2719	*	2625	*	*	*	*	*	2318	*	3103	*	*	*	*	*	*	61
       959	1628	2625	0	*	0	*	2885	1612	2816	

G 62   *	*	2541	*	*	793	*	*	3619	*	*	2559	*	*	*	*	*	*	*	*	62
       0	*	*	*	*	0	*	3602	0	1000	

V 63   3630	*	*	2739	*	3463	3960	*	*	*	*	4177	*	4080	2874	3808	3721	2207	*	*	63
       0	*	*	*	*	*	*	3780	0	0	

L 64   *	*	*	*	3732	*	*	*	*	1351	4177	*	*	*	*	*	*	3341	2221	2608	64
       0	*	*	*	*	*	*	3780	0	0	

V 65   1986	4080	*	*	*	*	*	3960	*	*	*	*	*	*	*	*	*	680	*	*	65
       0	*	*	*	*	*	*	3780	0	0	

C 66   *	1522	*	*	3732	2675	*	*	*	2068	*	*	*	*	*	3595	*	3341	*	*	66
       0	*	*	*	*	*	*	3780	0	0	

V 67   *	*	*	*	*	*	*	1477	*	3595	*	*	*	*	*	*	*	842	*	*	67
       0	*	*	*	*	*	*	3780	0	0	

N 68   *	*	1533	3808	*	*	3732	*	*	*	*	978	*	*	*	*	*	*	*	*	68
       0	*	*	*	*	*	*	3780	0	0	

T 69   *	*	*	*	*	*	*	*	*	*	*	*	*	*	*	1346	721	*	*	*	69
       0	*	*	*	*	*	*	3780	0	0	

G 70   2300	*	*	*	*	1953	2428	*	*	3630	*	*	*	3463	3341	*	3595	*	*	*	70
       0	*	*	*	*	*	*	3780	0	0	

L 71   *	*	*	*	2739	*	*	*	*	1189	*	*	*	*	2049	*	*	3341	*	3808	71
       0	*	*	*	*	*	*	3780	0	0	

P 72   2332	*	*	*	*	*	2164	*	*	*	*	*	1422	3463	*	3128	*	*	*	*	72
       0	*	*	*	*	*	*	3780	0	0	

N 73   *	*	*	*	*	*	*	*	*	*	3463	543	*	*	*	2164	*	*	*	*	73
       113	*	3732	*	*	*	*	3780	0	0	

R 74   3884	*	2586	*	*	*	*	*	2574	*	*	*	*	2251	1367	*	*	*	*	*	74
       0	*	*	*	*	0	*	3670	0	1000	

L 75   3463	*	*	*	*	*	*	2184	*	705	*	*	*	*	*	*	*	3721	*	*	75
       0	*	*	*	*	*	*	3780	0	0	

V 76   2758	*	*	*	1939	*	*	3721	*	*	*	*	*	*	*	*	4177	1120	*	*	76
       0	*	*	*	*	*	*	3780	0	0	

A 77   1457	*	*	2152	4080	*	*	*	3721	4177	*	*	*	*	3768	*	3595	3960	*	*	77
       0	*	*	*	*	*	*	3780	0	0	

E 78   *	*	*	922	*	3732	*	*	3595	*	*	*	*	3721	3768	3747	*	3463	*	*	78
       0	*	*	*	*	*	*	3780	0	0	

A 79   503	*	*	*	3768	*	*	3747	3732	*	*	*	*	*	*	*	*	*	*	3808	79
       0	*	*	*	*	*	*	3780	0	0	

L 80   3341	*	*	*	*	*	*	1411	*	929	*	*	*	*	*	*	*	*	*	*	80
       0	*	*	*	*	*	*	3780	0	0	

P 81   2675	*	*	3747	*	*	*	*	*	2304	*	*	1747	2342	3808	*	*	*	*	*	81
       436	3808	2401	0	*	*	*	3780	1000	0	

A 82   1734	*	3479	2426	*	*	*	*	*	*	*	2119	*	3295	*	3452	*	*	*	*	82
       0	*	*	*	*	*	0	3374	0	1658	

G 83   *	*	3368	3413	*	1756	*	*	2865	*	*	*	*	3295	3479	3452	*	*	3428	*	83
       0	*	*	*	*	0	*	3374	0	1658	

A 84   1923	*	3989	2766	*	*	*	3721	2625	3732	3341	*	*	3128	*	*	*	*	*	*	84
       0	*	*	*	*	*	*	3780	0	0	

I 85   *	*	*	*	1712	*	*	1445	*	3630	*	*	*	*	*	*	*	2020	*	*	85
       0	*	*	*	*	*	*	3780	0	0	

P 86   3989	*	3747	*	*	*	*	*	2428	3595	*	*	1306	*	*	3463	*	3341	*	*	86
       0	*	*	*	*	*	*	3780	0	0	

E 87   4177	*	*	1129	*	2523	*	*	*	*	*	3721	3595	3960	*	*	*	*	3463	*	87
       0	*	*	*	*	*	*	3780	0	0	

L 88   *	*	*	*	3747	3341	*	*	*	560	*	*	*	*	*	3732	*	3768	*	*	88
       0	*	*	*	*	*	*	3780	0	0	

R 89   2495	3595	2401	*	*	*	*	*	3808	*	*	*	*	*	2016	3630	2727	*	*	*	89
       958	3721	1288	0	*	*	*	3780	1000	0	

G 90   *	*	*	*	*	833	*	*	*	*	2466	*	*	2850	*	3069	*	*	*	*	90
       0	*	*	*	*	*	0	2859	0	2636	

Y 91   *	*	*	*	1973	*	*	*	*	*	*	*	*	*	*	*	*	*	2850	721	91
       0	*	*	*	*	1136	876	2859	0	2636	

A 92   1402	*	2024	3865	*	3061	*	*	*	*	*	*	*	*	3198	*	3676	*	*	*	92
       0	*	*	*	*	*	0	3403	0	1930	

T 93   2661	*	*	2384	*	*	*	3198	*	*	*	*	*	3865	*	2996	2038	*	*	3269	93
       0	*	*	*	*	1569	593	3403	0	1930	

I 94   *	*	*	3460	3528	*	*	1079	*	2778	*	*	*	*	*	*	*	2298	*	*	94
       0	*	*	*	*	*	0	3571	0	1585	

R 95   *	*	*	2256	*	*	*	*	1893	3980	*	*	*	*	1652	3761	*	*	*	3914	95
       0	*	*	*	*	1031	970	3571	0	1585	

R 96   3253	*	*	*	*	*	*	*	*	*	*	*	1796	3498	1447	3581	3872	*	*	*	96
       0	*	*	*	*	*	0	3674	0	1000	

E 97   *	*	*	149	*	*	*	*	*	*	*	3345	*	*	*	*	*	*	*	*	97
       0	*	*	*	*	*	0	3674	0	1000	

V 98   *	3586	*	*	3498	*	*	*	3581	*	*	*	*	*	3253	*	*	644	*	*	98
       0	*	*	*	*	*	0	3674	0	1000	

K 99   3888	*	*	3253	*	*	*	*	1027	*	*	*	3620	*	3581	3586	3498	*	*	*	99
       0	*	*	*	*	0	*	3674	0	1000	

Y 100  *	*	*	*	2739	*	*	*	*	3808	*	*	*	*	*	*	*	1928	*	954	100
       0	*	*	*	*	*	*	3780	0	0	

G 101  3630	*	*	2769	3341	570	*	*	*	*	*	*	*	*	*	*	*	*	*	*	101
       0	*	*	*	*	*	*	3780	0	0	

N 102  *	*	*	2357	*	2462	3960	*	3721	*	*	1876	*	*	2758	*	*	3989	*	*	102
       0	*	*	*	*	*	*	3780	0	0	

S 103  3630	*	3721	1675	*	*	*	*	3768	*	*	*	*	*	*	1130	*	*	*	*	103
       0	*	*	*	*	*	*	3780	0	0	

R 104  *	*	*	*	*	*	*	3463	3721	*	*	2049	*	*	968	3630	*	*	*	*	104
       733	1328	*	992	1008	*	*	3780	2308	0	

I 105  3989	*	*	*	2769	*	*	921	*	3341	*	*	*	*	*	*	*	3630	3595	*	105
       0	*	*	*	*	*	*	3780	0	0	

D 106  *	*	0	*	*	*	*	*	*	*	*	*	*	*	*	*	*	*	*	*	106
       0	*	*	*	*	*	*	3780	0	0	

F 107  *	*	*	*	392	*	*	3960	*	*	*	*	*	*	*	*	*	3595	*	3463	107
       0	*	*	*	*	*	*	3780	0	0	

L 108  *	*	*	*	*	*	*	*	*	372	*	*	*	*	2139	*	*	*	*	*	108
       0	*	*	*	*	*	*	3780	0	0	

L 109  *	*	*	*	*	*	*	1573	*	760	*	*	*	*	*	*	*	*	*	3768	109
       0	*	*	*	*	*	*	3780	0	0	

K 110  3747	*	2769	3989	*	2608	*	*	2226	*	*	*	*	*	3595	3341	2675	*	*	*	110
       0	*	*	*	*	*	*	3780	0	0	

E 111  *	*	3768	2262	*	3128	3630	*	3721	*	*	3808	*	*	3732	2850	3341	*	*	3989	111
       229	*	2769	*	*	*	*	3780	0	0	

P 112  *	*	2132	2633	*	2251	*	*	*	*	*	*	1768	*	*	3223	*	*	*	*	112
       318	*	2337	*	*	*	0	3552	0	1530	

E 113  *	*	3163	1844	*	2650	*	*	*	*	*	2990	*	*	2790	3467	3481	*	*	*	113
       0	*	*	*	*	*	0	3157	0	2263	

G 114  *	*	*	2121	*	1773	*	*	3105	2650	*	*	*	3467	3163	*	*	*	*	*	114
       903	1104	*	0	*	2063	395	3157	2170	2263	

R 115  3615	*	2776	*	*	*	3593	*	*	2956	*	*	3306	3259	1940	3404	*	*	*	*	115
       0	*	*	*	*	1722	521	3344	0	1964	

C 116  *	1524	*	*	*	*	*	3513	*	2534	3437	*	*	*	*	*	2445	*	3108	*	116
       0	*	*	*	*	0	*	3475	0	1562	

Y 117  3341	*	*	*	2304	*	*	*	*	2129	*	*	*	*	*	*	*	*	3630	1361	117
       0	*	*	*	*	*	*	3780	0	0	

V 118  *	*	*	*	*	*	*	2317	*	2612	*	*	*	*	*	*	*	653	*	*	118
       0	*	*	*	*	*	*	3780	0	0	

E 119  *	*	*	0	*	*	*	*	*	*	*	*	*	*	*	*	*	*	*	*	119
       0	*	*	*	*	*	*	3780	0	0	

V 120  *	*	*	*	*	*	*	3595	*	3463	*	*	*	*	*	*	*	275	*	*	120
       0	*	*	*	*	*	*	3780	0	0	

K 121  *	*	*	*	*	*	*	*	0	*	*	*	*	*	*	*	*	*	*	*	121
       0	*	*	*	*	*	*	3780	0	0	

S 122  *	*	*	*	*	1636	*	*	*	*	*	2675	*	*	*	939	*	*	*	*	122
       0	*	*	*	*	*	*	3780	0	0	

V 123  3463	1718	*	*	*	*	*	4080	*	*	*	*	*	*	*	*	3721	1088	*	*	123
       0	*	*	*	*	*	*	3780	0	0	

T 124  3463	*	*	*	*	*	3630	*	*	*	*	2555	*	*	*	*	603	*	*	*	124
       0	*	*	*	*	*	*	3780	0	0	

L 125  *	*	*	*	3630	*	*	*	*	245	*	*	*	*	*	*	*	*	*	3732	125
       0	*	*	*	*	*	*	3780	0	0	

S 126  *	*	*	3732	*	3989	*	*	3463	3960	3768	*	*	*	*	1422	*	1942	*	*	126
       0	*	*	*	*	*	*	3780	0	0	

K 127  3768	*	3960	2662	3989	*	*	*	1682	3341	*	*	*	3721	2688	*	*	*	*	*	127
       0	*	*	*	*	*	*	3780	0	0	

D 128  3595	*	1878	2221	*	2739	*	*	*	*	*	2321	*	*	*	*	3630	*	*	*	128
       0	*	*	*	*	*	*	3780	0	0	

G 129  *	*	*	3989	*	1195	*	2690	3721	*	*	2904	3630	*	*	*	4177	*	*	*	129
       0	*	*	*	*	*	*	3780	0	0	

V 130  *	*	*	*	*	3630	*	2958	*	2256	*	*	*	3960	*	*	3989	1461	*	3463	130
       0	*	*	*	*	*	*	3780	0	0	

A 131  640	*	*	*	*	1850	*	*	*	3630	*	*	*	*	*	*	*	*	*	*	131
       336	2265	*	1342	723	*	*	3780	1815	0	

M 132  3989	*	*	3630	*	*	*	*	*	2006	1120	*	*	*	*	*	*	*	*	2766	132
       0	*	*	*	*	*	*	3780	0	0	

F 133  *	*	*	*	234	*	*	*	*	*	*	*	*	*	*	4080	*	*	*	3463	133
       0	*	*	*	*	*	*	3780	0	0	

P 134  *	*	*	*	*	*	*	*	*	*	*	*	0	*	*	*	*	*	*	*	134
       0	*	*	*	*	*	*	3780	0	0	

D 135  *	*	150	*	*	*	*	*	*	*	*	3341	*	*	*	*	*	*	*	*	135
       0	*	*	*	*	*	*	3780	0	0	

A 136  410	2544	*	*	*	*	*	*	*	*	*	*	*	*	*	*	3721	*	*	*	136
       0	*	*	*	*	*	*	3780	0	0	

P 137  *	*	*	3721	*	*	*	*	3630	*	*	*	946	*	*	*	*	1624	*	*	137
       0	*	*	*	*	*	*	3780	0	0	

T 138  3630	*	*	*	*	*	*	*	*	*	*	*	*	*	*	3341	285	*	*	*	138
       0	*	*	*	*	*	*	3780	0	0	

A 139  1703	*	*	3747	*	3732	*	*	2788	3989	*	*	*	3630	*	*	1974	*	*	*	139
       0	*	*	*	*	*	*	3780	0	0	

R 140  *	*	*	*	*	*	*	*	*	*	*	*	*	*	0	*	*	*	*	*	140
       0	*	*	*	*	*	*	3780	0	0	

G 141  3341	*	*	*	*	285	*	*	*	*	*	*	*	*	*	3630	*	*	*	*	141
       0	*	*	*	*	*	*	3780	0	0	

Q 142  3989	*	*	*	*	*	*	*	*	3768	*	*	*	1788	2056	*	2090	3341	*	*	142
       0	*	*	*	*	*	*	3780	0	0	

K 143  *	*	*	3768	*	3808	*	*	679	*	*	*	*	*	2117	*	*	*	*	*	143
       0	*	*	*	*	*	*	3780	0	0	

H 144  *	*	*	*	*	*	0	*	*	*	*	*	*	*	*	*	*	*	*	*	144
       0	*	*	*	*	*	*	3780	0	0	

L 145  *	*	*	*	*	*	*	2769	*	651	*	*	*	*	*	*	*	2209	*	*	145
       0	*	*	*	*	*	*	3780	0	0	

R 146  *	*	*	1603	*	*	*	*	2679	*	*	*	*	3721	1188	*	*	*	*	*	146
       0	*	*	*	*	*	*	3780	0	0	

E 147  *	*	3630	773	*	*	*	*	*	3463	*	*	*	*	*	*	2788	3341	*	*	147
       0	*	*	*	*	*	*	3780	0	0	

L 148  *	*	*	*	*	*	*	*	*	0	*	*	*	*	*	*	*	*	*	*	148
       0	*	*	*	*	*	*	3780	0	0	

I 149  2146	*	*	2068	*	*	*	1676	*	4080	*	*	*	*	*	3630	3595	*	*	*	149
       0	*	*	*	*	*	*	3780	0	0	

A 150  1411	*	3721	2690	*	*	*	*	3808	*	*	*	*	*	2009	*	3768	*	*	*	150
       0	*	*	*	*	*	*	3780	0	0	

L 151  3747	*	*	*	*	*	*	2004	*	1550	3128	*	*	3630	*	3732	*	3960	*	*	151
       0	*	*	*	*	*	*	3780	0	0	

A 152  1580	*	*	*	*	3463	*	*	3128	2734	*	*	*	3595	*	3808	*	2680	*	*	152
       0	*	*	*	*	*	*	3780	0	0	

K 153  *	*	3808	*	*	*	*	*	1397	*	*	*	3721	3595	2044	2758	*	*	*	*	153
       0	*	*	*	*	*	*	3780	0	0	

E 154  *	*	3960	1506	*	*	*	*	3808	*	*	*	*	4080	2776	2111	3721	*	*	*	154
       230	*	2764	*	*	*	*	3780	0	0	

G 155  *	*	*	*	*	160	*	*	*	*	*	*	*	*	*	3252	*	*	*	*	155
       320	3411	3252	0	*	0	*	3584	1000	1624	

Y 156  3623	*	*	*	2611	*	2229	3851	*	*	*	*	*	*	*	3820	*	3215	*	1766	156
       0	*	*	*	*	0	*	3602	0	1000	

R 157  *	*	*	3595	*	*	3747	*	2027	*	*	*	*	*	743	*	*	*	*	*	157
       0	*	*	*	*	*	*	3780	0	0	

A 158  902	*	*	*	*	*	*	*	*	*	*	*	2555	*	*	2237	3595	*	*	*	158
       0	*	*	*	*	*	*	3780	0	0	

L 159  3595	*	*	*	*	*	3768	3960	*	1430	*	*	*	*	*	3747	*	1582	*	*	159
       0	*	*	*	*	*	*	3780	0	0	

V 160  *	*	*	*	*	*	*	3595	*	2245	2519	*	*	3989	*	*	*	1093	*	*	160
       0	*	*	*	*	*	*	3780	0	0	

L 161  3341	*	*	*	4177	*	*	*	*	712	3768	*	*	*	*	*	*	2625	*	*	161
       0	*	*	*	*	*	*	3780	0	0	

F 162  *	*	*	*	667	*	*	3732	*	3595	3768	*	*	*	*	*	*	*	*	2849	162
       0	*	*	*	*	*	*	3780	0	0	

V 163  2485	3989	*	*	3721	*	*	3768	*	2105	*	*	*	*	*	*	*	1409	*	*	163
       0	*	*	*	*	*	*	3780	0	0	

V 164  1878	*	*	*	*	3128	*	2745	*	*	*	*	*	*	*	*	*	1107	*	*	164
       0	*	*	*	*	*	*	3780	0	0	

L 165  3463	*	*	*	2739	*	*	*	*	1678	*	2849	*	2090	*	*	3768	*	*	*	165
       0	*	*	*	*	*	*	3780	0	0	

R 166  *	*	*	*	*	3747	2485	*	*	2127	*	*	*	*	949	*	*	*	*	*	166
       0	*	*	*	*	*	*	3780	0	0	

E 167  *	*	3768	1868	*	3721	*	*	*	*	*	3128	2401	*	3747	2332	*	*	*	*	167
       0	*	*	*	*	*	*	3780	0	0	

D 168  *	*	949	*	*	2049	*	*	*	*	*	*	*	*	*	2056	*	*	*	*	168
       113	*	3732	*	*	*	*	3780	0	0	

V 169  3551	2588	*	*	2301	*	*	2525	*	*	*	*	*	*	*	*	*	1427	*	*	169
       0	*	*	*	*	0	*	3670	0	1000	

R 170  *	*	2398	2265	*	*	*	*	*	3808	*	*	*	*	1425	*	2657	*	*	*	170
       0	*	*	*	*	*	*	3780	0	0	

C 171  2702	2065	*	3595	3747	*	3721	*	3960	*	*	*	*	*	4080	3808	3630	3341	*	*	171
       0	*	*	*	*	*	*	3780	0	0	

F 172  *	*	*	*	340	*	*	3595	*	*	*	*	*	*	*	*	*	2974	*	*	172
       0	*	*	*	*	*	*	3780	0	0	

S 173  2617	*	*	3808	*	*	*	*	3128	3732	3463	*	*	*	2778	1910	*	*	*	3768	173
       0	*	*	*	*	*	*	3780	0	0	

P 174  3630	*	*	*	*	*	*	4080	*	*	*	*	313	*	*	*	*	4177	*	*	174
       0	*	*	*	*	*	*	3780	0	0	

N 175  1624	3630	*	*	*	3721	*	*	*	*	*	946	*	*	*	*	*	*	*	*	175
       0	*	*	*	*	*	*	3780	0	0	

Y 176  3630	3808	2849	3128	3768	*	3747	*	*	3960	*	*	*	*	2591	*	*	*	*	2207	176
       0	*	*	*	*	*	*	3780	0	0	

E 177  3721	*	*	1033	*	*	2766	*	*	*	*	*	*	*	3341	3732	*	*	*	3128	177
       0	*	*	*	*	*	*	3780	0	0	

I 178  *	*	*	*	*	3463	*	1476	*	3630	3747	*	*	*	*	*	2788	2523	*	3721	178
       0	*	*	*	*	*	*	3780	0	0	

D 179  *	*	0	*	*	*	*	*	*	*	*	*	*	*	*	*	*	*	*	*	179
       0	*	*	*	*	*	*	3780	0	0	

P 180  3960	*	*	3463	*	*	*	*	*	*	*	*	577	*	2519	*	*	*	*	*	180
       0	*	*	*	*	*	*	3780	0	0	

E 181  2191	*	*	1373	*	*	3595	*	3768	*	*	3960	*	*	2519	*	*	*	*	*	181
       0	*	*	*	*	*	*	3780	0	0	

F 182  *	*	*	*	757	*	*	*	*	3463	*	*	*	*	*	*	*	*	*	1655	182
       0	*	*	*	*	*	*	3780	0	0	

S 183  1984	3808	3128	*	*	2849	*	*	*	*	*	*	*	*	*	1591	*	*	*	3463	183
       0	*	*	*	*	*	*	3780	0	0	

E 184  2612	*	*	1946	*	*	*	*	2398	*	*	*	*	3960	2739	2530	*	*	*	*	184
       0	*	*	*	*	*	*	3780	0	0	

L 185  1454	*	*	*	*	3630	*	3732	*	1062	*	*	*	*	*	*	*	*	*	*	185
       0	*	*	*	*	*	*	3780	0	0	

L 186  3341	*	*	*	2155	*	*	3463	*	958	*	*	*	*	*	*	*	*	*	3808	186
       0	*	*	*	*	*	*	3780	0	0	

K 187  *	3341	*	3630	*	*	*	*	2005	3768	*	*	*	2857	2229	*	*	*	3732	3808	187
       0	*	*	*	*	*	*	3780	0	0	

E 188  2786	*	*	1447	*	*	*	*	*	*	*	*	*	3721	1672	*	3341	*	*	*	188
       0	*	*	*	*	*	*	3780	0	0	

A 189  587	*	*	*	*	*	*	*	*	2539	*	*	*	*	*	3463	*	*	*	3808	189
       0	*	*	*	*	*	*	3780	0	0	

L 190  2798	*	*	3595	*	*	3747	2931	3463	2258	4080	*	*	3960	*	*	*	2788	*	*	190
       0	*	*	*	*	*	*	3780	0	0	

E 191  3721	*	*	2102	*	*	*	*	2612	*	*	2591	3768	3080	3341	3808	*	*	*	*	191
       0	*	*	*	*	*	*	3780	0	0	

A 192  1099	3595	*	4177	*	*	*	*	3808	*	*	*	*	4080	3341	3732	*	3463	*	*	192
       0	*	*	*	*	*	*	3780	0	0	

G 193  *	*	*	3463	*	259	*	*	*	*	*	*	*	*	*	*	*	*	*	3768	193
       150	3341	*	0	*	*	*	3780	1000	0	

V 194  *	*	*	*	2625	*	*	*	*	*	*	*	*	*	*	*	*	255	*	*	194
       0	*	*	*	*	*	*	3780	0	0	

E 195  *	*	*	986	*	3341	*	*	3768	*	*	2739	*	*	2527	*	*	*	*	*	195
       0	*	*	*	*	*	*	3780	0	0	

V 196  2916	*	*	*	*	*	*	3732	*	3595	3341	*	*	*	*	3463	*	943	*	*	196
       0	*	*	*	*	*	*	3780	0	0	

L 197  *	*	3732	*	*	*	3768	2598	*	1332	3721	*	*	*	*	*	*	3341	*	3128	197
       0	*	*	*	*	*	*	3780	0	0	

V 198  2495	3960	*	*	3768	2462	*	*	*	*	*	*	2734	3463	*	*	*	1929	*	*	198
       0	*	*	*	*	*	*	3780	0	0	

Y 199  *	3721	*	*	3732	*	3595	3341	*	2788	*	*	*	*	*	*	*	3463	*	1211	199
       0	*	*	*	*	*	*	3780	0	0	

R 200  2357	*	*	3463	*	3989	*	*	2882	*	*	*	*	*	1812	*	2116	*	*	*	200
       0	*	*	*	*	*	*	3780	0	0	

V 201  2974	2716	*	*	2745	3128	*	*	*	3747	*	*	*	*	*	3595	*	2258	*	3463	201
       0	*	*	*	*	*	*	3780	0	0	

K 202  3747	*	*	2798	*	3768	*	*	2009	3463	3721	*	*	4080	3808	2617	*	*	*	*	202
       0	*	*	*	*	*	*	3780	0	0	

V 203  *	*	*	*	2413	*	*	3341	*	3960	3630	3463	*	*	*	*	3747	1608	*	3732	203
       0	*	*	*	*	*	*	3780	0	0	

D 204  *	*	1279	4080	*	2544	*	*	*	*	*	3721	*	*	*	2882	2778	*	*	*	204
       0	*	*	*	*	*	*	3780	0	0	

L 205  *	*	*	*	4177	2750	*	2904	2690	1796	*	*	3721	*	*	*	2798	*	*	*	205
       0	*	*	*	*	*	*	3780	0	0	

E 206  *	*	*	994	*	*	3960	*	*	3768	*	3747	*	3630	*	3128	*	3463	*	*	206
       175	*	3128	*	*	*	*	3780	0	0	

G 207  3444	*	*	2043	3311	1752	*	*	*	*	*	*	3249	*	*	*	*	*	*	2619	207
       160	3249	*	0	*	0	*	3659	1000	1149	

L 208  *	*	4177	*	*	*	*	2195	3747	1567	*	4080	*	*	*	*	*	1970	*	*	208
       0	*	*	*	*	*	*	3780	0	0	

R 209  *	3732	*	2817	*	*	*	*	2931	*	*	2895	*	*	1539	*	*	2530	*	*	209
       0	*	*	*	*	*	*	3780	0	0	

L 210  *	*	*	*	3721	*	*	2838	4177	1970	3960	3463	*	*	3341	3732	*	3808	*	3768	210
       0	*	*	*	*	*	*	3780	0	0	

A 211  1987	*	*	*	*	3595	*	3341	*	3721	*	*	2286	*	*	*	3732	2251	*	*	211
       0	*	*	*	*	*	*	3780	0	0	

R 212  *	*	3463	2769	*	2745	*	*	3595	*	*	*	*	*	1849	3960	3128	*	*	3747	212
       0	*	*	*	*	*	*	3780	0	0	

P 213  3128	*	*	3960	*	*	*	*	3732	3463	3721	*	1781	*	2798	3768	*	3808	*	*	213
       0	*	*	*	*	*	*	3780	0	0	

L 214  3721	*	*	*	3808	*	*	2698	3463	1465	*	*	*	*	*	*	*	2025	*	*	214
       0	*	*	*	*	*	*	3780	0	0	

S 215  3341	*	*	3721	3808	3768	*	*	2766	3630	*	*	3989	*	3747	2154	*	3463	*	*	215
       0	*	*	0	*	*	*	3780	0	0	

//
