# Supplementary material for: The PD-(D/E)XK superfamily revisited: identification of new members among proteins involved in DNA metabolism and functional predictions for domains of (hitherto) unknown function
Source: BMC Bioinformatics. 2005 Jul 12;6:172. doi: 10.1186/1471-2105-6-172 (PMC1189080; doi:10.1186/1471-2105-6-172)
Supplement: Additional File 1 — An archive file in the zip format, which includes Hidden Markov Models of sequence & secondary structure profiles of PD-(D/E)XK nuclease families analyzed in this article (those known used as queries and newly identified ones). HMMs are in the format of the HHsearch program. The same data are available for download from the authors' FTP server: [file 1471-2105-6-172-S1.zip › hhsearch_pdexk_profiles/results/novel/pfam05626.hhm]

NAME  pfam05626 DUF790 Protein of unknown function (DUF790). This family consists of several hypothetical archaeal proteins of unknown function.
FAM   
FILE  pfam05626
COM   /cluster/usr/soeding/hh/hhmake -i /cluster/databases/hhpred/new_dbs/cdd_21Feb05/pfam05626.a3m 
DATE  Wed Feb 23 08:13:27 2005
LENG  375 match states, 375 columns in multiple alignment
FILT  14 out of 16 sequences passed filter (max seq id>=90%, coverage>=0%, min seq id with query=0%, Ndiff=0%)
NEFF  3.5 
SEQ
>ss_pred
CCCHHHHHHHCCCCEEEEEECCCCCHHHHHHHHHHHHHHHHHHHHHHHHHHHHHHCCCCCHHHHHHHHHHHHHCEEEECCCCCHHHHHHHHHHCCCCCCH
HHHHHHHHHHHHHHCCCHHHHHHHHHHHHCCCCEEEECCCCCHHHHHHHHHHHHHHHHHHCEEEEEEEEECCHHHHHHHHHHCCCEEEEECCCCCEEEEE
ECCHHHHHCCHHHHHHHHHHHHHHHCCCCCEEEEEEEECCEEEEEEECCCCCCCCCCCCCCCCCCHHHHHHHHHHHHHHCCCEEEECCCEECCCCEEECC
EEEEECCCEEEEEEEECCCCHHHHHHHHHHHHHCCCCEEEEEECCCCCCCCCCCCCCEEEECCCCCHHHHHHHHC
>ss_conf
9807878652059858985178543689999999999975268999999999742112513788999987520027632788978999999852799875
6789999999997489988999999852031221300799887899987349999998504158999970640899999986052578825998379998
6504774140689899999989885389828999997366589998558865246543322224438999999998863273578658622169847722
116642994999988324899999999998864489879998454232003678774078528899989999759
>Cons-pfam05626
MLpxeLlxxrxxxgxIxPxfxxxxxxxlAxxvIxxFkxxxGktxgelxexlxxlexxxnyKxVRGlaxilxrxcxfexxsxxdpxxvRxxlFxxGxxxsx
xeRxxxlxxaAxxfxvsxeeiexaxyaDleeekxLxxxpxitpexLlrxYNLsllQtllfxAxxlxxxvxxxxkxixrxIKxlGLMyxxxxxxxxxxixi
dGPaSlfxxterYGxslAklipxlxxxxxWxixAeixxxxRxyxfxLdsxxxxxxpxxxxxxxxDSxlExxfxxkxxxxxxwxvxREPexixigxxvxiP
DFxlxxxgxkvYvEIVGfWTpeYlkkKxeKirxxxxpxlllxxxelaxxxxxxxxxxVixFkxKIxxxxVxxxlx
>pfam05626 DUF790 Protein of unknown function (DUF790). This family consists of several hypothetical archaeal proteins of unknown function.
MLPSELLRARRSRGEIRPLFASPEDLDLAEEVIETFKSSIGKTYGELLEELEDLEYAKNYKLVRGLAKILERECEFETSSALDPSEVRRFLFERGPALSP
EERQRVLQEAADHFSVSPEEIERALYADLEEEKILVKFPPITPEELLRRYNLSLLQTLLFKAKKLTVRVSSNWKEIIRAIKRLGLMYEAEDALKGLTIEI
DGPASLFKMTERYGTSLAKLIPALLSAKKWSIHAEIVQGKRIYSFELDSEISLLLPETEESVEFDSSLEEEFAKKWSRILGWDVEREPEPIKIGGRVYIP
DFLLNKGGKKVYVEIVGFWTPEYLKKKLEKLRKSGIPLLLLVNEELACKKSKFKSQDVIWFKKKIPYKEVIKVLR
>gi|20907659 hypothetical protein [Methanosarcina mazei Goe1]
MLTSDLLVTRISRGKIRPAYSVFdsENLELAGLLIETFRQHVGKTYGDLLTELEGYE-EMNYRFIRGLSQLLGRRAVVETSSAVDPSRAREAVFEAcgGM
ALFPEERQKALQIAAKNLLVSVSDLEKSLWADLEENQVLKEFDPPAPAELLRQYNISLTQTLLFRAIDLDIWIKGDFQRVLWKILRFGLMYSLEDaqeeg
giketegekklikenerkespvkeserkenkrndeneeieKLKSVHLHLDGPASLFRMSERYGNSFAKLFPALLKTKGWRLKAGILhkgyQGKRILEFSL
DS-SEEAFRFMRKVSGypesvsrdyqfaeekkgygietgmetgyegqpverqsvaqevetdaasevFDSAFEQQFA---SLSFgGWDVRREPAILKAGRF
AFVPDFSLQKNGIKVYAEIVGFWTPEYLKKKVEKLKEVKEPVILLINRKLKCSEKDFPAQDVIFFDRKIPANEVTQVLR
>gi|2650289 A. fulgidus predicted coding region AF0357 [Archaeoglobus fulgidus DSM 4304]
MLPKELLDVRRAKGRIFPKFADERDYELAEKVIEIFKKGLGKKYGNLMKQARKLENAKNFKKVRGFIRVLenhciEKSCAFDVDSELEPRKVRMLLFEHG
FVTSKKERDRVLEYVARYFSTTPETVERAMYADREEELILTKFRPLTPDNLIKLYNLSLLQTTLFNALRLTFWASDRHKEIFRSIKRLGLMYELYEDSGR
LMVEVTGAATLLKMTRKYGVSFAKLIPWILRAKNWFIRAEISDFDRLYIMEIDDRIRDLFPDVEERLSYDSTLEEEFARKMQML-GYEVEREPDVVKAGK
YAFIPDFAVNLGDKKVYIEIAGFWTDEYLRKKAEKIKSSSIPLILIAREDF--GDGGANVKDVILFSRKIPYGEVIKALK
>gi|13813631 Conserved hypothetical protein [Sulfolobus solfataricus]
MLTSDLARFKIENQRIIPLFATDSDIDVAKEVIDMFK--IGAKVGDILEDLKYLSKIYDYKLVKGLGKIYLRYCIVESATKIDYIELRRQLFSRGPVLEE
NDKERVLKEVGDLFHV---DPIKAMYEDLDVEKKIVELPKFSPEDLLKIYNLSLLQTIIFNAYKVTVSVSDGWKEIARRIKMLGLMYLAYE--NPLRIEI
FGPLSLVKMTEKYGRNLAALVPFLVSKNKWTIIADIVlgkNKRRTYRLELSSGYSKLFKYINDEEMekrFDSSIEEKFYEEFRRVIrDWNIVREPEPIVI
EKRLYFPDFVLSKGNIKVYVEIMGFWTKEYVNSKIEKLRNFKYPILVLLNEELSYENYIPDTLNVIKFKKKIDIGKLYSALR
>gi|15622702 481aa long conserved hypothetical protein [Sulfolobus tokodaii]
MLPWELARFSIVKDEVLPHFATNEDLDLANEIISLFK--AGKKLGEIDEEIEYLEKIYDHKLVRAFVKLLTRLCEFELDSPIPPIQIRRELFKYGPVLDE
KEREDIIQKVSKKLGA---DIMRFVFSDLDEEKKIIKAPTISAEDLIRWYNLSLLQTLLFKAYKLTVYVSSNWKEIIRRAKWLGLMYFAYD--KPLRFEF
LGPATLVKLTEKYGRNLAVLLQFIISSQNWKIEAELVlgkKFKRVYKLKLAN-----FKELKELVIdekrFDSSVEEKFYKDFTNVIkGWKIIREPEPLV
VDNRVFIPDFLVEKGNLKVYVEIVGFWTKEYIKEKLDKLKKVKYPILILLNEEL--GKEKFNGMNVITYKRKIDISLVYKWLR
>gi|18160876 conserved hypothetical protein [Pyrobaculum aerophilum str. IM2]
MIPIDYLRASRKGREVRPRYL--NDDKIASEVINMAK--SAKTLGEFRNAVELIS--SDKKLVRGLAHVLEQLIEIEKIDSKLVTRTRLEVFKAasalGY
PLTEEERERVFQTVAARLKMGVNEVKALFLKAYEENRLIVKAPDIQPKQLVEMYNLALIQALLFKSLYVKALLPNApalLKGLIRAVKGLGLMYIVEING
GQLEFRFDGPVSALRQTERYGTRLAKLVPYITSAEKWEIEAQVKLGERIYVFKESGRTAPPLPKTPPHAEqFDSLVEQEFYKQVSKI--CHVEREPEALV
VDGRVYIPDFKIG----DLYVEIVGFWTPDYLKRKYEKITKVGKPLLVLVSEELAMATWKQLMPNVVVFKDRPRLSDVFKYIK
>gi|17132044 ORF_ID:all2950~hypothetical protein [Nostoc sp. PCC 7120]
MLPTELLSHRLNGEEIIPKRLKIdqKTIDLTNELISCFQAAQGKTQGFLENQLLDLEGdATDYRVKRGLAYIIKSNfCTFEVVSPLEPPMLRERVFSLaa
KSAPSRESTQLTLSKIADELtqelerEVLSEQVRDGLYADLSENKILTNFDVPTPVDILNRYNLSQVQGIFYKASKLILnahrNVPGEYKLLFRYLKLFQ
LMAYIEGdADHGFTITVDGPTSLFNSSTRYGLAIAKLIPALLHVTKWSLAATLQtrdvytDTWKTGRFTLNSECGLVSHYSKGKP-YDSMLEASFADKWD
ALKtAWVLEREVDLIPIPGSVMIPDFRLVHpDGREFLLEIVGYWRPEYLQKKFSQVRRSGCDNLILAISErLnlekAGVKLDNVPAKIIWFKDKLLPKSV
LAVLD
>gi|2822370 ORF H1034 [Halobacterium sp. NRC-1]
MLTADLARSRTRDGTVTPLFIDTdepQYRETAAELIQLFEDHLGESKGELEETIDELTIaDTDYKLIQGLAKLLKDECEFETVAAADPREIRQQLFEKAN
ESYPIVRQPTLGEdahwldvytaVADRLGISLEQCHQGMYADLEDNKQLVQFgdrvaddydrgdvsvattrltgdseqtyaeDTITVEWLLTRYNLALAQ
AVLYDATQMRIRVWDHFGTAFSYVKLFGLMHRIYPidtdgnrvsttdAADGYEAVLDGPASLFSQSRKYGIRLSNFLPALPLCDRWEMHAEILndedsQR
GETLSFGLDHTEGLSSHYTAQSD-FDSDVERTLAQKWNRANtDWDLVREDDVLDLGAEVMIPDFALEHpDGRRAILEIVGFWTPEYLEKKLAKLRDADVD
HLLVAVSErLdcSADDFEGASDRLLWFKSGIHVYDVVEVAE
>gi|10640332 conserved hypothetical protein [Thermoplasma acidophilum]
MFPAELMVVRkAQDGTIRPLMIAPDHVDIAEKVIEIYRSSAGRTRKEISKDIVTIEYgIKNPKIVRGLALIMDRMSTFRNRSRVDSKQLRGFLFQMGPAV
SPEERQEKIALAAEHFSVSPQDIEEAIYGDMDSENVLDQCPSITPEHLNRRYNLEQLTTLMYRSKFIEVSGINNWYRFISLIKRQGLVFEAQ-GNPLMSV
RIDGPNSVFNNMERYGSSMARVVERLTAFPGWKLHAEVEIKDRVYSVDLDSSISYYLPET------DIEEEEAI---------------PDPVVIGTRVF
FPTRIINVHGQDVYVDIVYHMSPEAIKRRDEMIRSSGIKWITAVVGE------CKKFQGVLCFRNRVDWDAIIAKAS
>gi|14324786 hypothetical protein [Thermoplasma volcanium]
MFPLELLVAKkTENGSIRPIVIPPDSKWPAENVIDTFRSSIGLKRRELYERIKDIEYqAKNPKTVRSMALLLERISKFRDSFQVPSSEVRRFLFSLGPAV
RPEERHTLVEMAAKHFSVGKQEIEDALYGDIEPEQRLISVPDITPDWLVRNYNLEQIETLIYKAKSMVVKKLSNWLPFIDAIKELGLMFEAL-NEEGLTV
IIDGPNSIFGGMDRYGSALAQAFSLLAGSSSWSISATVSIGGKDYSVQLDQSLNYYLPEK-----REGMLDKTY---------------PEPINIDGRLY
FPSSVMDIDGKKVYVDIVRNDDINRILKRDSKIRASGYNWITVYIGP-----SKNWSNYPLRFRSKIDWSLVQAYAR
#
NULL   3706	5728	4211	4064	4839	3729	4763	4308	4069	3323	5509	4640	4464	4938	4285	4423	3815	3783	6325	4665	
AVER   3964	7823	4203	3402	4417	4378	6561	3728	3553	3084	5642	5098	4662	5381	3912	3987	4798	3900	6141	4676	
HMM    A	C	D	E	F	G	H	I	K	L	M	N	P	Q	R	S	T	V	W	Y	
       M->M	M->I	M->D	I->M	I->I	D->M	D->D	Neff	Neff_I	Neff_D
       0	*	*	0	*	0	*	99999	99999	99999	
M 1    *	*	*	*	*	*	*	*	*	*	0	*	*	*	*	*	*	*	*	*	1
       0	*	*	*	*	*	*	3522	0	0	

L 2    *	*	*	*	2509	*	*	3436	*	450	*	*	*	*	*	*	*	*	*	*	2
       0	*	*	*	*	*	*	3522	0	0	

P 3    *	*	*	*	*	*	*	*	*	*	*	*	513	*	*	*	1741	*	*	*	3
       0	*	*	*	*	*	*	3522	0	0	

S 4    2459	*	*	*	*	*	*	3436	2487	3492	*	*	*	*	4232	2065	3323	*	3916	*	4
       0	*	*	*	*	*	*	3522	0	0	

E 5    *	*	1353	717	*	*	*	*	*	*	*	*	*	*	*	*	*	*	*	*	5
       0	*	*	*	*	*	*	3522	0	0	

L 6    *	*	*	*	*	*	*	*	*	140	*	*	*	*	*	*	*	*	*	3436	6
       0	*	*	*	*	*	*	3522	0	0	

L 7    2073	*	*	*	*	*	*	*	*	566	3526	*	*	*	*	*	*	*	*	*	7
       0	*	*	*	*	*	*	3522	0	0	

R 8    *	*	2111	*	*	*	*	*	*	*	*	*	*	*	1454	3323	*	1721	*	*	8
       0	*	*	*	*	*	*	3522	0	0	

A 9    1410	*	*	*	2810	*	3323	*	*	*	*	*	*	*	*	3394	2969	2659	*	*	9
       0	*	*	*	*	*	*	3522	0	0	

R 10   *	*	*	*	*	*	*	*	2196	*	*	*	*	*	813	2656	4213	*	*	*	10
       279	2509	*	0	*	*	*	3522	1461	0	

R 11   3526	*	*	*	*	*	*	1887	*	3323	*	*	*	*	1478	*	2442	*	*	*	11
       0	*	*	*	*	*	*	3522	0	0	

S 12   3806	*	*	2597	*	*	*	*	3436	*	*	3323	*	3526	2746	1896	*	3916	*	*	12
       0	*	*	*	*	*	*	3522	0	0	

R 13   *	*	2459	*	*	2378	*	*	2312	*	*	2597	*	*	1949	*	*	*	*	*	13
       0	*	*	*	*	*	*	3522	0	0	

G 14   *	*	3916	3323	*	589	*	*	*	*	*	*	*	3711	3436	*	*	*	*	*	14
       0	*	*	*	*	*	*	3522	0	0	

E 15   *	*	*	1768	*	*	*	*	2092	*	*	*	*	*	2314	3492	2459	*	*	*	15
       0	*	*	*	*	*	*	3522	0	0	

I 16   *	*	*	*	*	*	*	422	*	*	*	*	*	*	*	*	*	1978	*	*	16
       0	*	*	*	*	*	*	3522	0	0	

R 17   *	*	*	*	3806	*	*	2504	3972	3916	*	*	*	4240	1446	*	3394	*	*	3223	17
       0	*	*	*	*	*	*	3522	0	0	

P 18   *	*	*	*	*	*	*	*	*	2643	*	*	252	*	*	*	*	*	*	*	18
       0	*	*	*	*	*	*	3522	0	0	

L 19   3966	*	*	3972	*	*	3916	3492	2150	1770	*	3236	*	*	3436	*	*	*	*	*	19
       0	*	*	*	*	*	*	3522	0	0	

F 20   *	*	*	*	988	*	*	*	*	*	3526	*	*	*	3323	*	*	3492	*	2184	20
       0	*	*	*	*	*	*	3522	0	0	

A 21   1081	*	*	*	*	*	*	1885	*	2378	*	*	*	*	*	3966	*	*	*	*	21
       140	*	3436	*	*	*	*	3522	0	0	

S 22   3393	*	2448	*	*	*	*	*	3200	*	*	4103	3372	*	*	2136	2638	3841	*	*	22
       0	*	*	*	*	*	0	3354	0	1000	

P 23   *	*	2793	2349	2845	*	*	3200	*	*	*	3719	2112	*	*	*	3263	*	*	*	23
       626	1506	*	1197	826	0	*	3354	2091	1000	

E 24   *	*	2509	1362	*	*	*	*	3323	*	*	3436	*	3394	3806	3711	*	*	*	*	24
       0	*	*	*	*	*	*	3522	0	0	

D 25   *	*	1550	*	*	*	2018	*	*	*	*	2969	*	*	*	3492	3323	*	*	3394	25
       0	*	*	*	*	*	*	3522	0	0	

L 26   *	*	3436	*	4213	*	*	2504	3492	1578	*	*	*	*	3394	*	*	3526	*	3806	26
       0	*	*	*	*	*	*	3522	0	0	

D 27   *	*	1457	1765	*	*	*	*	2780	*	*	*	*	*	3226	*	*	*	3492	*	27
       0	*	*	*	*	*	*	3522	0	0	

L 28   *	*	*	*	*	*	*	2480	*	835	*	*	3492	*	*	*	3394	3711	*	*	28
       0	*	*	*	*	*	*	3522	0	0	

A 29   152	*	*	*	*	*	*	*	*	*	*	*	*	*	*	*	3323	*	*	*	29
       0	*	*	*	*	*	*	3522	0	0	

E 30   3394	*	*	1532	*	3966	*	*	2454	*	*	2589	*	*	4213	3436	*	*	*	*	30
       0	*	*	*	*	*	*	3522	0	0	

E 31   2643	*	*	1105	*	*	*	*	2659	2969	*	3492	*	*	*	*	*	*	*	*	31
       0	*	*	*	*	*	*	3522	0	0	

V 32   *	*	*	*	*	*	*	3916	*	1631	*	*	*	*	*	*	*	711	*	*	32
       0	*	*	*	*	*	*	3522	0	0	

I 33   *	*	*	*	*	*	*	79	*	4232	*	*	*	*	*	*	*	*	*	*	33
       0	*	*	*	*	*	*	3522	0	0	

E 34   *	*	2597	1640	*	*	*	3236	*	4213	*	3436	*	3394	*	2589	*	*	*	*	34
       0	*	*	*	*	*	*	3522	0	0	

T 35   2643	3323	*	*	*	*	*	2659	*	2632	2567	*	*	*	*	*	1991	*	*	*	35
       0	*	*	*	*	*	*	3522	0	0	

F 36   3436	*	*	*	285	*	*	*	*	*	*	*	*	*	*	*	*	*	*	3526	36
       0	*	*	*	*	*	*	3522	0	0	

K 37   *	*	*	2655	*	*	*	*	996	*	*	*	*	3323	2061	*	*	*	*	*	37
       387	*	2089	*	*	*	*	3522	0	0	

S 38   2989	*	3012	*	*	*	*	*	3393	*	*	*	*	2612	*	1025	*	*	*	*	38
       0	*	*	*	*	*	0	3130	0	1817	

S 39   2989	*	*	*	*	3393	1798	*	*	*	*	*	*	*	*	1025	*	*	*	*	39
       0	*	*	*	*	0	*	3130	0	1817	

I 40   2708	*	*	*	*	*	*	1981	*	2187	*	*	*	3323	*	3436	*	2461	*	*	40
       0	*	*	*	*	*	*	3522	0	0	

G 41   3436	*	*	*	*	140	*	*	*	*	*	*	*	*	*	*	*	*	*	*	41
       0	*	*	*	*	*	*	3522	0	0	

K 42   3711	*	*	3394	*	*	*	*	1021	3492	*	*	*	2643	3526	*	*	*	*	*	42
       0	*	*	*	*	*	*	3522	0	0	

T 43   *	*	*	*	*	*	*	*	1486	*	*	*	*	*	4240	2753	1178	*	*	*	43
       0	*	*	*	*	*	*	3522	0	0	

Y 44   *	*	*	*	*	*	*	*	3394	2656	*	*	*	3323	2509	*	*	3711	*	1343	44
       0	*	*	*	*	*	*	3522	0	0	

G 45   4232	*	*	4213	*	590	*	*	3526	*	*	*	*	*	3492	4240	*	*	*	*	45
       0	*	*	*	*	*	*	3522	0	0	

E 46   *	*	1955	810	3323	*	*	*	*	*	*	3806	*	*	*	*	*	*	*	*	46
       0	*	*	*	*	*	*	3522	0	0	

L 47   *	*	*	*	3436	*	*	2124	*	560	*	*	*	*	*	*	*	*	*	*	47
       0	*	*	*	*	*	*	3522	0	0	

L 48   *	*	3916	2358	*	*	*	*	*	2065	3806	*	*	2643	3436	3526	*	*	*	3492	48
       0	*	*	*	*	*	*	3522	0	0	

E 49   3972	*	*	939	*	*	*	*	2659	*	*	2378	*	*	*	*	3966	*	*	*	49
       0	*	*	*	*	*	*	3522	0	0	

E 50   3436	*	2615	2127	*	*	*	*	2643	*	*	*	*	2544	3492	*	3394	*	*	*	50
       0	*	*	*	*	*	*	3522	0	0	

L 51   3806	*	*	*	*	*	*	1569	*	1003	*	*	*	*	*	*	*	3436	*	*	51
       0	*	*	*	*	*	*	3522	0	0	

E 52   *	*	3394	1638	*	*	*	*	2597	3323	*	*	*	*	2111	*	*	3526	*	*	52
       0	*	*	*	*	*	*	3522	0	0	

D 53   *	*	2160	3394	*	2969	2643	*	3806	3436	*	*	*	*	*	*	3526	*	*	2810	53
       0	*	*	*	*	*	*	3522	0	0	

L 54   *	*	*	*	*	*	*	1899	*	862	4213	*	*	*	*	*	*	*	*	2969	54
       0	*	*	*	*	*	*	3522	0	0	

E 55   *	*	*	442	*	*	*	*	*	*	*	*	*	*	*	2567	3394	*	*	*	55
       359	*	2184	*	*	*	*	3522	0	0	

Y 56   *	*	*	*	*	2991	*	3026	2428	*	*	3420	*	*	3841	*	2882	*	*	1906	56
       900	1108	*	0	*	797	1236	3167	2389	1718	

A 57   997	*	3263	2845	*	*	*	1967	*	*	*	*	*	*	*	*	*	*	*	*	57
       0	*	*	*	*	0	*	3354	0	1000	

K 58   *	*	*	4213	*	*	*	*	1825	*	2969	*	*	*	*	2332	2358	*	*	2810	58
       0	*	*	*	*	*	*	3522	0	0	

N 59   *	*	1217	*	*	*	*	*	*	*	*	811	*	*	*	*	*	*	*	*	59
       0	*	*	*	*	*	*	3522	0	0	

Y 60   *	*	*	*	3806	*	3916	*	3436	*	*	*	2509	*	*	*	*	*	*	751	60
       0	*	*	*	*	*	*	3522	0	0	

K 61   *	*	*	*	*	*	*	*	477	*	*	*	*	*	1828	*	*	*	*	*	61
       0	*	*	*	*	*	*	3522	0	0	

L 62   *	*	*	*	2969	*	*	3526	2111	1454	*	*	*	*	*	*	3492	3323	*	*	62
       0	*	*	*	*	*	*	3522	0	0	

V 63   *	*	*	*	*	*	*	2166	3323	*	*	*	*	*	*	*	*	562	*	*	63
       0	*	*	*	*	*	*	3522	0	0	

R 64   *	*	*	*	*	*	*	*	3711	*	*	*	*	3394	271	*	*	*	*	*	64
       0	*	*	*	*	*	*	3522	0	0	

G 65   3916	*	*	*	*	243	*	*	*	*	*	*	*	*	*	3492	*	*	*	*	65
       0	*	*	*	*	*	*	3522	0	0	

L 66   *	*	*	*	1748	*	*	*	*	705	3492	*	*	*	*	*	*	*	*	*	66
       0	*	*	*	*	*	*	3522	0	0	

A 67   603	*	*	*	*	3711	*	3806	*	*	*	*	*	*	*	2969	*	3916	*	*	67
       0	*	*	*	*	*	*	3522	0	0	

K 68   *	*	*	*	*	*	3436	*	1209	2509	*	*	*	2969	3806	*	*	*	*	3323	68
       0	*	*	*	*	*	*	3522	0	0	

I 69   *	*	*	*	*	*	*	1126	*	1404	*	*	*	*	*	*	*	2609	*	*	69
       0	*	*	*	*	*	*	3522	0	0	

L 70   *	*	*	*	*	*	*	2279	*	665	3526	*	*	*	*	*	*	*	*	3711	70
       107	3806	*	2322	322	*	*	3522	1000	0	

E 71   *	*	3526	1159	*	2969	*	*	2358	3711	*	*	*	*	*	*	3916	*	*	*	71
       0	*	*	*	*	*	*	3522	0	0	

R 72   *	*	3394	*	*	*	*	*	3806	*	*	*	*	3436	642	3323	*	*	*	*	72
       0	*	*	*	*	*	*	3522	0	0	

E 73   *	*	*	1785	*	*	*	3492	*	2656	3526	3323	*	*	2969	3806	*	*	*	3711	73
       152	3323	*	0	*	*	*	3522	1000	0	

C 74   2969	862	*	*	*	*	*	3436	*	*	*	*	*	*	*	2123	*	*	*	*	74
       0	*	*	*	*	*	*	3522	0	0	

E 75   3806	*	*	1338	*	*	*	3711	2815	*	*	*	*	*	*	*	2421	2969	*	*	75
       0	*	*	*	*	*	*	3522	0	0	

F 76   *	*	*	*	507	*	*	3436	*	*	*	*	*	*	*	*	*	2293	*	*	76
       0	*	*	*	*	*	*	3522	0	0	

E 77   *	*	3806	755	*	*	*	*	*	*	*	*	*	4240	2509	4232	4213	*	*	*	77
       0	*	*	*	*	*	*	3522	0	0	

T 78   *	*	3492	*	*	*	*	*	3436	3916	4232	3526	*	*	*	3711	1682	2156	*	*	78
       0	*	*	*	*	*	*	3522	0	0	

S 79   2454	*	2860	*	*	*	*	3436	*	*	*	*	*	*	3526	1711	*	2358	*	*	79
       0	*	*	*	*	*	*	3522	0	0	

S 80   3394	*	3436	*	3492	*	*	*	*	*	*	*	*	*	*	886	2454	*	*	*	80
       0	*	*	*	*	*	*	3522	0	0	

A 81   1956	*	*	3806	*	*	*	*	3711	*	*	4232	2589	3492	3526	2327	*	*	*	*	81
       0	*	*	*	*	*	*	3522	0	0	

L 82   3394	*	*	*	*	*	*	2810	3436	1448	*	*	*	*	*	*	*	1721	*	*	82
       0	*	*	*	*	*	*	3522	0	0	

D 83   *	*	783	2544	*	*	*	*	*	3436	*	*	2688	*	*	*	*	*	*	*	83
       0	*	*	*	*	*	*	3522	0	0	

P 84   *	*	*	*	*	*	*	*	*	*	*	*	609	*	*	2509	*	3436	*	3711	84
       0	*	*	*	*	*	*	3522	0	0	

S 85   *	*	*	*	*	*	*	2810	3526	3226	*	*	3323	*	2586	1991	3436	*	4232	*	85
       0	*	*	*	*	*	*	3522	0	0	

E 86   *	*	*	1313	*	*	*	*	3806	*	3323	*	*	2708	2184	4240	*	*	*	*	86
       0	*	*	*	*	*	*	3522	0	0	

V 87   2969	*	*	*	*	*	*	2632	*	1926	*	*	*	*	*	*	3436	1493	*	*	87
       0	*	*	*	*	*	*	3522	0	0	

R 88   *	*	*	*	*	*	*	*	*	*	*	*	*	*	0	*	*	*	*	*	88
       0	*	*	*	*	*	*	3522	0	0	

R 89   *	*	*	2135	*	3526	*	*	4232	3436	3806	*	*	3394	1422	*	*	*	*	*	89
       0	*	*	*	*	*	*	3522	0	0	

F 90   2969	*	*	2656	1432	*	*	*	*	3806	*	*	*	2544	3323	*	*	*	*	*	90
       0	*	*	*	*	*	*	3522	0	0	

L 91   *	*	*	*	*	*	*	*	*	557	*	*	*	*	*	*	*	1644	*	*	91
       0	*	*	*	*	*	*	3522	0	0	

F 92   *	*	*	*	0	*	*	*	*	*	*	*	*	*	*	*	*	*	*	*	92
       0	*	*	*	*	*	*	3522	0	0	

E 93   *	*	*	1200	*	*	*	*	2656	*	*	*	*	3526	*	1648	*	*	*	*	93
       0	*	*	*	*	*	*	3522	0	0	

R 94   2184	*	*	*	*	*	3806	*	3394	2405	3526	*	*	*	1882	*	*	*	*	3916	94
       557	1644	*	1371	705	*	*	3522	2190	0	

G 95   3394	*	*	*	*	313	*	*	3323	*	*	*	*	*	*	*	*	*	*	*	95
       0	*	*	*	*	*	*	3522	0	0	

P 96   *	*	*	*	3806	*	*	*	*	*	2969	3394	1501	*	*	3323	*	*	*	1986	96
       0	*	*	*	*	*	*	3522	0	0	

A 97   1190	*	*	3394	*	*	*	*	*	*	*	*	3436	*	*	*	*	1418	*	*	97
       0	*	*	*	*	*	*	3522	0	0	

L 98   *	*	*	*	*	*	*	*	*	1330	*	*	3323	*	*	3394	2111	2509	*	*	98
       0	*	*	*	*	*	*	3522	0	0	

S 99   *	*	3916	3711	3966	*	*	*	*	*	*	*	*	*	3492	952	3436	*	*	3394	99
       0	*	*	*	*	*	*	3522	0	0	

P 100  *	*	*	1340	*	*	*	*	3806	*	*	*	1206	*	3323	*	*	*	*	*	100
       0	*	*	*	*	*	*	3522	0	0	

E 101  *	*	*	1098	4232	*	*	2746	2860	4240	*	3711	*	*	*	*	*	3972	*	*	101
       0	*	*	*	*	*	*	3522	0	0	

E 102  *	*	2948	566	*	*	*	*	*	*	*	*	*	*	*	3323	*	3394	*	*	102
       0	*	*	*	*	*	*	3522	0	0	

R 103  *	*	*	*	*	*	*	*	3711	*	*	*	*	*	280	*	3323	*	*	*	103
       0	*	*	*	*	*	*	3522	0	0	

Q 104  4213	*	3806	2089	*	*	3492	3236	3972	*	*	*	*	1393	*	*	*	*	*	*	104
       0	*	*	*	*	*	*	3522	0	0	

R 105  *	*	3916	2732	*	*	*	*	2158	3323	*	*	3394	*	1861	*	3492	*	*	*	105
       0	*	*	*	*	*	*	3522	0	0	

V 106  2969	*	*	*	*	*	*	3057	3526	3492	*	*	*	*	*	*	2358	1391	*	*	106
       0	*	*	*	*	*	*	3522	0	0	

L 107  *	*	*	*	3436	*	*	2272	*	709	*	*	*	*	*	*	*	3492	*	*	107
       0	*	*	*	*	*	*	3522	0	0	

Q 108  2829	*	*	2640	*	3394	*	*	3711	*	*	*	*	1638	4232	2709	*	*	*	*	108
       0	*	*	*	*	*	*	3522	0	0	

E 109  *	*	*	1448	*	*	*	3966	2121	3526	3492	*	*	*	*	*	3436	*	*	3806	109
       144	3394	*	3322	152	*	*	3522	1000	0	

A 110  1005	*	*	*	*	*	*	3323	*	*	*	*	*	*	*	*	*	1316	*	*	110
       0	*	*	*	*	*	*	3522	0	0	

A 111  222	*	*	*	*	3711	*	*	*	*	*	*	*	*	*	3916	*	*	*	*	111
       0	*	*	*	*	*	*	3522	0	0	

D 112  3436	*	1707	2295	*	*	*	*	2190	*	*	*	*	4240	3806	*	4213	*	*	*	112
       0	*	*	*	*	*	*	3522	0	0	

H 113  *	*	*	2709	*	*	1922	*	2944	3711	*	3966	*	*	2415	*	*	*	*	2995	113
       0	*	*	*	*	*	*	3522	0	0	

F 114  *	*	*	*	947	*	*	*	*	1055	*	*	*	*	*	*	*	*	*	*	114
       152	3323	*	2585	263	*	*	3522	1000	0	

S 115  *	*	*	3323	*	2221	3711	*	3436	3966	*	3226	*	*	*	1532	*	*	*	*	115
       0	*	*	*	*	*	*	3522	0	0	

V 116  3066	*	*	*	*	*	*	2655	*	*	3436	*	*	*	*	*	2487	1149	*	*	116
       222	*	2810	*	*	*	*	3522	0	0	

S 117  *	*	*	*	*	2234	*	*	*	3143	*	*	*	*	*	926	2757	*	*	*	117
       0	*	*	*	*	*	0	3340	0	1384	

P 118  *	*	*	*	*	*	*	2986	3297	3186	*	*	1781	*	*	3143	*	1955	*	*	118
       0	*	*	*	*	*	0	3340	0	1384	

E 119  *	*	*	886	*	*	*	*	*	*	*	3174	3760	2315	*	3771	*	*	*	*	119
       0	*	*	*	*	0	*	3340	0	1384	

E 120  *	*	1769	1184	*	*	*	*	*	*	*	*	*	2358	*	*	3806	*	*	*	120
       0	*	*	*	*	*	*	3522	0	0	

I 121  *	3394	*	*	*	*	*	1194	*	2969	*	*	3711	*	*	*	*	1922	*	*	121
       0	*	*	*	*	*	*	3522	0	0	

E 122  *	*	*	811	*	*	3394	3711	3436	*	3916	*	*	*	3323	*	*	*	*	*	122
       0	*	*	*	*	*	*	3522	0	0	

R 123  3436	*	2405	3526	*	*	*	*	2293	*	*	*	*	3394	1588	*	*	*	*	*	123
       0	*	*	*	*	*	*	3522	0	0	

A 124  947	*	*	*	3916	2358	*	*	*	3436	*	*	*	*	*	2969	*	*	*	*	124
       0	*	*	*	*	*	*	3522	0	0	

L 125  *	*	*	*	3436	*	*	2836	*	1508	1752	*	*	*	*	*	*	3069	*	*	125
       0	*	*	*	*	*	*	3522	0	0	

Y 126  *	*	*	*	2144	*	*	*	*	3436	*	*	*	*	*	*	*	*	2969	853	126
       0	*	*	*	*	*	*	3522	0	0	

A 127  763	*	*	3711	*	2509	*	*	3436	*	*	*	*	*	*	3916	*	*	*	*	127
       0	*	*	*	*	*	*	3522	0	0	

D 128  3436	*	140	*	*	*	*	*	*	*	*	*	*	*	*	*	*	*	*	*	128
       0	*	*	*	*	*	*	3522	0	0	

L 129  *	*	*	*	*	*	*	3492	*	999	3526	*	*	*	2111	*	*	*	*	3436	129
       0	*	*	*	*	*	*	3522	0	0	

E 130  *	*	2124	576	*	*	*	*	*	*	*	*	*	*	*	3323	*	*	*	*	130
       0	*	*	*	*	*	*	3522	0	0	

E 131  *	*	3394	615	*	*	*	*	*	*	*	*	3492	*	*	3526	*	3711	*	*	131
       0	*	*	*	*	*	*	3522	0	0	

E 132  *	*	*	774	*	*	*	*	*	*	*	1268	*	*	*	*	*	*	*	*	132
       0	*	*	*	*	*	*	3522	0	0	

K 133  *	*	*	*	*	*	*	*	1060	3806	*	3526	*	2207	2782	*	*	*	*	*	133
       0	*	*	*	*	*	*	3522	0	0	

I 134  *	*	*	*	3972	*	*	1673	2810	3436	*	*	*	3394	3492	*	*	2295	*	*	134
       0	*	*	*	*	*	*	3522	0	0	

L 135  *	*	*	*	*	*	*	2089	*	387	*	*	*	*	*	*	*	*	*	*	135
       0	*	*	*	*	*	*	3522	0	0	

V 136  *	*	3526	4232	*	*	*	2688	2969	*	*	*	*	*	*	*	2150	1507	*	*	136
       0	*	*	*	*	*	*	3522	0	0	

K 137  *	*	*	1959	*	*	*	*	1653	*	*	3323	*	2459	4213	3492	*	*	*	*	137
       0	*	*	*	*	*	*	3522	0	0	

F 138  2656	3526	*	*	1220	*	*	4240	*	3711	*	*	*	*	*	*	*	2351	*	*	138
       144	3394	*	4907	49	*	*	3522	1000	0	

P 139  *	*	1949	*	*	*	*	*	*	*	*	3972	723	*	3806	*	*	*	*	*	139
       0	*	*	*	*	*	*	3522	0	0	

P 140  *	*	2463	3236	*	4213	*	*	3711	*	*	*	2095	*	*	3526	2632	3323	*	*	140
       0	*	*	*	*	*	*	3522	0	0	

I 141  *	*	*	*	3711	*	*	679	*	2887	*	*	2609	*	*	*	*	*	*	*	141
       0	*	*	*	*	*	*	3522	0	0	

T 142  3966	*	*	*	*	*	*	*	*	*	*	4232	*	3436	*	1675	1067	*	*	*	142
       0	*	*	*	*	*	*	3522	0	0	

P 143  3916	*	*	3226	*	*	*	*	*	*	*	*	451	*	*	*	*	3394	*	*	143
       0	*	*	*	*	*	*	3522	0	0	

E 144  2969	*	2640	945	*	*	*	*	3436	*	*	*	*	*	*	*	*	3323	*	*	144
       0	*	*	*	*	*	*	3522	0	0	

E 145  *	*	2044	1632	*	*	3526	*	*	*	*	3806	*	3436	*	*	*	*	2442	*	145
       0	*	*	*	*	*	*	3522	0	0	

L 146  *	*	*	*	*	*	*	3323	*	152	*	*	*	*	*	*	*	*	*	*	146
       0	*	*	*	*	*	*	3522	0	0	

L 147  *	*	*	*	*	*	*	1748	*	1204	*	3526	*	*	*	*	*	2463	*	*	147
       0	*	*	*	*	*	*	3522	0	0	

R 148  *	*	*	3436	*	*	*	*	1977	*	*	3323	*	*	1125	*	3394	*	*	*	148
       0	*	*	*	*	*	*	3522	0	0	

R 149  *	*	*	*	*	*	*	3711	*	3806	3436	3492	*	2969	1068	*	*	*	3916	*	149
       0	*	*	*	*	*	*	3522	0	0	

Y 150  *	*	*	*	*	*	*	*	*	*	*	*	*	*	*	*	*	*	*	0	150
       0	*	*	*	*	*	*	3522	0	0	

N 151  *	*	*	*	*	*	*	*	*	*	*	0	*	*	*	*	*	*	*	*	151
       0	*	*	*	*	*	*	3522	0	0	

L 152  *	*	*	*	*	*	*	2969	*	197	*	*	*	*	*	*	*	*	*	*	152
       0	*	*	*	*	*	*	3522	0	0	

S 153  2415	*	*	2509	*	*	*	*	*	*	*	*	*	*	*	651	*	*	*	*	153
       0	*	*	*	*	*	*	3522	0	0	

L 154  *	*	*	*	*	*	*	*	*	465	*	*	*	1859	*	*	*	*	*	*	154
       0	*	*	*	*	*	*	3522	0	0	

L 155  3394	*	*	*	*	*	*	2463	*	1012	*	*	*	*	*	*	2969	3323	*	*	155
       0	*	*	*	*	*	*	3522	0	0	

Q 156  *	*	*	3492	*	*	*	*	*	*	*	*	*	279	*	*	3526	*	*	*	156
       0	*	*	*	*	*	*	3522	0	0	

T 157  2415	*	*	*	*	3323	*	*	*	*	*	*	*	*	*	*	489	*	*	*	157
       0	*	*	*	*	*	*	3522	0	0	

L 158  *	*	*	*	*	*	*	2504	*	606	*	*	*	*	*	*	3806	3394	*	*	158
       0	*	*	*	*	*	*	3522	0	0	

L 159  4240	*	*	*	3323	*	*	2597	*	1035	2366	*	*	*	*	*	*	*	*	*	159
       0	*	*	*	*	*	*	3522	0	0	

F 160  *	*	*	*	668	*	*	*	*	*	*	*	*	*	*	*	*	*	*	1431	160
       0	*	*	*	*	*	*	3522	0	0	

K 161  *	*	3394	4232	*	*	*	*	1387	*	*	1973	*	*	2221	*	*	*	*	*	161
       0	*	*	*	*	*	*	3522	0	0	

A 162  383	*	*	*	*	*	*	*	*	*	*	*	*	*	*	2101	*	*	*	*	162
       0	*	*	*	*	*	*	3522	0	0	

K 163  4213	*	*	*	*	*	*	3966	2247	2609	*	*	*	*	*	3323	3394	2558	*	2810	163
       0	*	*	*	*	*	*	3522	0	0	

K 164  *	*	2969	*	3526	*	*	*	1849	*	*	*	*	3394	2111	3492	*	*	*	3436	164
       0	*	*	*	*	*	*	3522	0	0	

L 165  *	*	*	*	*	*	*	3526	*	981	2071	*	*	*	*	*	*	2567	*	*	165
       0	*	*	*	*	*	*	3522	0	0	

T 166  *	*	2969	3526	*	*	*	3323	3436	*	*	*	*	*	3394	4213	1493	3492	*	*	166
       0	*	*	*	*	*	*	3522	0	0	

V 167  3436	*	*	*	2111	*	*	2166	*	3323	*	*	*	*	*	*	*	1501	*	*	167
       152	3323	*	2000	415	*	*	3522	1000	0	

R 168  *	*	*	*	*	*	*	*	2815	3436	*	3323	*	*	2078	2615	*	*	2328	3916	168
       0	*	*	*	*	*	*	3522	0	0	

V 169  3806	*	*	*	*	3526	*	2969	3492	3436	*	*	*	*	*	*	*	909	*	*	169
       0	*	*	*	*	*	*	3522	0	0	

S 170  *	*	*	*	*	*	*	3526	3966	3492	*	*	2378	*	*	1289	3972	*	3394	*	170
       0	*	*	*	*	*	*	3522	0	0	

S 171  *	*	2041	4213	*	2135	*	*	*	*	*	2480	*	*	*	1755	*	*	*	*	171
       0	*	*	*	*	*	*	3522	0	0	

N 172  3436	*	2969	3323	*	3711	3394	*	*	*	*	1194	*	*	3806	*	*	*	*	*	172
       140	3436	*	1585	585	*	*	3522	1000	0	

W 173  *	*	*	*	2166	*	2487	*	*	3436	*	*	*	*	*	*	*	*	1501	2707	173
       0	*	*	*	*	*	*	3522	0	0	

K 174  *	*	*	*	*	3394	*	*	733	3492	*	*	*	2969	*	*	*	*	*	3526	174
       0	*	*	*	*	*	*	3522	0	0	

E 175  *	*	*	1726	*	3436	*	*	3972	3323	*	*	3492	*	1956	*	3394	*	*	*	175
       0	*	*	*	*	*	*	3522	0	0	

I 176  3394	*	*	*	2509	*	*	1289	*	2378	*	*	*	*	*	*	*	2969	*	*	176
       0	*	*	*	*	*	*	3522	0	0	

I 177  3711	*	*	*	1642	*	*	1437	*	2096	*	*	*	*	*	*	*	*	*	*	177
       0	*	*	*	*	*	*	3522	0	0	

R 178  *	*	3492	*	*	*	*	*	*	*	*	*	*	*	733	2459	*	*	2969	*	178
       0	*	*	*	*	*	*	3522	0	0	

A 179  1893	*	*	*	*	4232	*	*	2969	2829	*	*	*	*	2810	3806	*	*	*	2358	179
       0	*	*	*	*	*	*	3522	0	0	

I 180  3916	*	*	*	*	*	*	754	*	3323	*	*	*	*	*	*	*	2055	*	*	180
       0	*	*	*	*	*	*	3522	0	0	

K 181  *	*	*	*	*	*	*	*	197	2969	*	*	*	*	*	*	*	*	*	*	181
       0	*	*	*	*	*	*	3522	0	0	

R 182  *	*	*	3492	*	3436	*	*	4232	2006	3711	*	*	*	1419	*	*	*	3916	*	182
       0	*	*	*	*	*	*	3522	0	0	

L 183  *	*	*	*	1949	*	*	*	*	760	*	*	*	3526	*	3972	*	*	*	*	183
       0	*	*	*	*	*	*	3522	0	0	

G 184  *	*	*	*	*	152	*	*	*	*	*	*	*	3323	*	*	*	*	*	*	184
       0	*	*	*	*	*	*	3522	0	0	

L 185  *	*	*	*	*	*	*	*	*	0	*	*	*	*	*	*	*	*	*	*	185
       0	*	*	*	*	*	*	3522	0	0	

M 186  *	*	*	*	*	*	*	*	*	*	131	*	*	*	*	*	*	3526	*	*	186
       0	*	*	*	*	*	*	3522	0	0	

Y 187  3323	*	*	*	2509	*	3394	*	*	*	*	*	*	*	*	*	*	*	*	668	187
       0	*	*	*	*	*	*	3522	0	0	

E 188  *	*	*	1177	3916	*	*	3436	*	3711	*	*	*	*	3394	2969	*	*	*	3323	188
       0	*	*	*	*	*	*	3522	0	0	

A 189  1501	*	*	*	*	*	*	1728	*	2328	*	*	*	*	*	*	*	2780	*	*	189
       0	*	*	*	*	*	*	3522	0	0	

E 190  *	*	*	1494	*	*	*	4232	*	3492	*	*	*	2839	*	4213	*	*	*	1693	190
       279	*	2509	*	*	*	*	3522	0	0	

D 191  *	*	1542	2482	*	1997	*	3167	*	*	*	*	3113	*	*	*	*	*	*	*	191
       2034	1370	1439	3925	98	0	*	3168	2091	1461	

A 192  1598	*	3062	3480	*	3087	*	*	3494	*	*	1978	*	*	*	*	*	*	*	*	192
       0	*	*	*	*	*	0	3206	0	1953	

L 193  2942	*	2917	3069	*	2893	*	*	*	2022	*	3087	*	*	*	3062	*	*	*	*	193
       0	*	*	*	*	1074	930	3206	0	1953	

K 194  *	*	3202	3309	*	2289	3140	*	1832	*	*	3454	3317	*	*	*	*	*	*	*	194
       0	*	*	*	*	*	0	3433	0	1339	

G 195  3746	*	*	*	*	1423	*	*	*	3317	*	*	2533	3204	3379	3741	*	*	*	*	195
       0	*	*	*	*	0	*	3433	0	1339	

L 196  *	*	4240	3223	3323	*	*	*	*	1216	3526	*	*	*	*	*	*	2969	*	3394	196
       0	*	*	*	*	*	*	3522	0	0	

T 197  *	*	*	2415	*	4232	2969	*	4240	*	3806	4213	*	*	2810	3526	2160	*	*	*	197
       0	*	*	*	*	*	*	3522	0	0	

I 198  3394	*	*	*	2656	*	*	1429	*	2969	*	*	*	*	*	*	*	2016	*	*	198
       0	*	*	*	*	*	*	3522	0	0	

E 199  *	*	*	1289	*	*	2969	3492	*	*	*	*	*	*	2480	*	3323	3394	*	*	199
       0	*	*	*	*	*	*	3522	0	0	

I 200  *	*	*	*	2656	*	*	1344	*	2166	*	*	*	*	*	*	*	2154	*	*	200
       0	*	*	*	*	*	*	3522	0	0	

D 201  *	*	831	3972	3711	*	*	*	*	3916	*	*	*	*	*	*	2111	*	*	*	201
       0	*	*	*	*	*	*	3522	0	0	

G 202  *	*	*	*	*	0	*	*	*	*	*	*	*	*	*	*	*	*	*	*	202
       0	*	*	*	*	*	*	3522	0	0	

P 203  3806	*	*	*	*	*	*	*	*	*	*	*	107	*	*	*	*	*	*	*	203
       0	*	*	*	*	*	*	3522	0	0	

A 204  848	*	*	*	*	*	*	*	*	3711	*	2509	*	*	*	*	3323	3436	*	*	204
       0	*	*	*	*	*	*	3522	0	0	

S 205  *	*	*	*	*	*	*	*	*	*	*	*	*	*	*	305	2391	*	*	*	205
       0	*	*	*	*	*	*	3522	0	0	

L 206  3436	*	*	*	*	*	*	2808	*	561	*	*	*	*	*	*	*	3526	*	*	206
       0	*	*	*	*	*	*	3522	0	0	

F 207  *	*	*	*	907	*	*	*	*	1626	*	*	*	*	*	*	*	2810	*	*	207
       0	*	*	*	*	*	*	3522	0	0	

K 208  *	*	*	*	*	3492	*	*	1289	*	*	2421	*	*	2184	3394	*	*	*	*	208
       0	*	*	*	*	*	*	3522	0	0	

M 209  *	*	*	*	*	3492	*	*	*	2536	1456	3526	*	2415	*	3323	*	*	*	*	209
       0	*	*	*	*	*	*	3522	0	0	

T 210  *	*	*	*	*	*	*	*	*	*	2509	*	*	*	*	1631	996	*	*	*	210
       0	*	*	*	*	*	*	3522	0	0	

E 211  *	*	3492	1045	*	*	*	*	*	*	*	*	*	*	1614	*	3323	*	*	*	211
       0	*	*	*	*	*	*	3522	0	0	

R 212  *	*	*	*	*	*	*	*	1092	*	*	*	*	*	914	*	*	*	*	*	212
       0	*	*	*	*	*	*	3522	0	0	

Y 213  *	*	*	*	*	*	*	*	*	*	*	*	*	*	*	*	*	*	*	0	213
       0	*	*	*	*	*	*	3522	0	0	

G 214  *	*	*	*	*	0	*	*	*	*	*	*	*	*	*	*	*	*	*	*	214
       0	*	*	*	*	*	*	3522	0	0	

T 215  *	*	*	*	*	*	*	3394	*	3323	*	2969	*	*	2810	2509	1799	3806	*	*	215
       0	*	*	*	*	*	*	3522	0	0	

S 216  2405	*	*	*	*	*	*	*	*	*	*	2810	*	*	2415	1056	*	*	*	*	216
       0	*	*	*	*	*	*	3522	0	0	

L 217  *	*	*	*	2328	*	*	2279	*	1139	2829	*	*	*	*	*	*	*	*	*	217
       0	*	*	*	*	*	*	3522	0	0	

A 218  144	*	*	*	*	*	*	*	*	*	*	*	*	*	*	3394	*	*	*	*	218
       0	*	*	*	*	*	*	3522	0	0	

K 219  3711	*	*	*	*	*	*	*	770	*	*	3394	*	3492	3526	*	*	3916	*	*	219
       0	*	*	*	*	*	*	3522	0	0	

L 220  3492	*	*	*	3394	*	*	*	*	564	*	*	*	*	*	*	*	2839	*	*	220
       0	*	*	*	*	*	*	3522	0	0	

I 221  *	*	*	*	2207	*	*	1448	*	2632	*	*	*	*	*	*	*	1968	*	*	221
       0	*	*	*	*	*	*	3522	0	0	

P 222  *	*	*	3526	*	*	*	*	*	*	*	*	400	3916	*	3492	*	*	*	*	222
       0	*	*	*	*	*	*	3522	0	0	

A 223  1766	*	*	3226	2810	4232	*	*	*	3492	*	*	*	*	3526	*	3972	*	3806	3436	223
       0	*	*	*	*	*	*	3522	0	0	

L 224  *	*	*	*	*	*	*	1358	*	714	*	*	*	*	*	*	*	*	*	*	224
       0	*	*	*	*	*	*	3522	0	0	

L 225  3492	*	*	*	*	*	*	3069	*	1582	*	*	3394	*	*	*	2480	2446	*	*	225
       0	*	*	*	*	*	*	3522	0	0	

S 226  3526	*	*	*	*	3492	3323	*	2547	3394	*	*	*	*	2410	1889	*	*	*	*	226
       0	*	*	*	*	*	*	3522	0	0	

A 227  1478	3394	*	*	3526	*	*	*	3711	*	*	*	*	*	*	2688	2969	3323	*	*	227
       0	*	*	*	*	*	*	3522	0	0	

K 228  *	*	3394	2780	*	*	*	*	1552	*	*	3711	3526	3916	*	3492	3323	*	*	*	228
       0	*	*	*	*	*	*	3522	0	0	

K 229  *	*	*	2643	*	2221	*	*	1719	*	*	2860	*	*	3394	3492	*	*	*	*	229
       0	*	*	*	*	*	*	3522	0	0	

W 230  *	*	*	*	*	*	*	*	*	*	*	*	*	*	*	*	*	*	0	*	230
       0	*	*	*	*	*	*	3522	0	0	

S 231  4213	*	*	2415	3806	*	*	*	2708	*	*	*	*	*	3966	1798	3711	*	3236	*	231
       0	*	*	*	*	*	*	3522	0	0	

I 232  *	*	*	*	*	*	*	896	*	1669	2753	*	*	*	*	*	*	*	*	*	232
       0	*	*	*	*	*	*	3522	0	0	

H 233  3323	*	*	2656	*	*	2205	3711	2461	*	*	*	*	*	2493	3492	*	*	*	*	233
       0	*	*	*	*	*	*	3522	0	0	

A 234  78	*	*	*	*	*	*	*	*	4240	*	*	*	*	*	*	*	*	*	*	234
       0	*	*	*	*	*	*	3522	0	0	

E 235  *	*	3711	958	*	2969	*	*	*	*	*	*	*	3436	*	*	2405	*	*	*	235
       0	*	*	*	*	*	*	3522	0	0	

I 236  *	*	*	*	*	*	*	1122	*	2190	*	*	*	*	*	*	*	1638	*	*	236
       0	*	*	*	*	*	*	3522	0	0	

V 237  *	*	*	3526	*	*	*	4213	3436	2166	*	*	*	3323	*	2640	*	1818	*	*	237
       903	1104	*	2110	380	*	*	3522	2634	0	

Q 238  *	*	2544	2643	*	*	*	2509	3916	3436	*	3711	*	1956	*	*	*	*	*	*	238
       0	*	*	*	*	*	*	3522	0	0	

G 239  *	*	3223	*	2860	1333	*	*	2615	*	*	*	*	*	3394	*	3323	*	*	*	239
       0	*	*	*	*	*	*	3522	0	0	

K 240  *	*	2659	3436	*	2442	*	*	1362	*	*	*	*	*	3711	*	*	*	3323	*	240
       0	*	*	*	*	*	*	3522	0	0	

R 241  *	*	*	3394	*	*	*	*	2405	*	*	*	*	*	482	*	*	*	*	*	241
       0	*	*	*	*	*	*	3522	0	0	

I 242  *	*	3492	*	*	*	*	1698	*	3007	*	*	*	*	*	*	1881	2272	*	*	242
       0	*	*	*	*	*	*	3522	0	0	

Y 243  *	*	*	*	*	3323	*	*	*	2166	*	*	*	*	*	*	*	*	*	562	243
       0	*	*	*	*	*	*	3522	0	0	

S 244  *	*	*	2969	4213	*	*	2493	3916	*	*	*	*	*	2504	1710	*	3436	*	*	244
       0	*	*	*	*	*	*	3522	0	0	

F 245  *	*	*	*	713	*	*	*	*	2810	3806	*	*	*	*	*	*	2509	*	*	245
       0	*	*	*	*	*	*	3522	0	0	

E 246  *	*	3526	1544	*	3394	*	*	2656	*	*	*	*	3492	*	3966	2611	*	*	*	246
       0	*	*	*	*	*	*	3522	0	0	

L 247  *	*	*	3436	*	*	*	3806	*	258	*	*	*	*	*	*	*	*	*	*	247
       0	*	*	*	*	*	*	3522	0	0	

D 248  3916	*	986	*	*	*	*	*	*	*	*	3323	*	*	*	1605	*	*	*	*	248
       0	*	*	*	*	*	*	3522	0	0	

S 249  *	*	3806	*	*	3436	3394	*	*	*	*	3916	*	3492	*	771	*	*	*	*	249
       311	*	2366	*	*	*	*	3522	0	0	

E 250  *	*	*	1443	*	3275	*	*	*	*	*	*	*	*	2285	2280	3087	*	*	*	250
       0	*	*	*	*	615	1527	3297	0	1626	

I 251  *	3259	3124	2669	*	*	*	2279	*	3416	*	*	*	*	*	2892	3320	*	*	3491	251
       0	*	*	*	*	*	0	3477	0	1000	

S 252  3320	*	3124	3898	*	2288	*	*	3886	*	*	3416	*	*	3702	1861	*	*	*	*	252
       0	*	*	*	*	*	0	3477	0	1000	

L 253  3886	*	3702	3898	*	*	*	4118	3491	2040	*	*	3320	*	*	*	*	3132	*	2438	253
       0	*	*	*	*	*	0	3477	0	1000	

L 254  2892	*	*	4131	*	*	*	*	*	1934	4133	*	3320	*	*	3318	*	3259	*	2438	254
       0	*	*	*	*	0	*	3477	0	1000	

L 255  *	*	*	*	1549	*	*	*	*	1111	*	*	*	*	*	2358	*	*	*	*	255
       0	*	*	*	*	*	*	3522	0	0	

P 256  *	*	*	*	*	*	2358	*	2277	*	*	*	903	*	3966	*	*	*	*	*	256
       0	*	*	*	*	*	*	3522	0	0	

E 257  *	*	3806	1600	3966	*	*	*	2325	*	*	*	3972	*	*	*	*	*	*	1881	257
       0	*	*	*	*	*	*	3522	0	0	

T 258  *	*	*	*	*	*	*	2948	3492	2530	3966	*	*	*	*	2611	1693	3806	*	*	258
       279	*	2509	*	*	*	*	3522	0	0	

E 259  3113	*	*	1924	*	*	*	*	2317	*	3953	3429	3167	*	3718	3727	*	*	*	*	259
       0	*	*	*	*	*	0	3168	0	1461	

E 260  *	*	3429	1500	*	3060	*	*	2842	*	*	*	3167	3113	*	*	*	3895	*	*	260
       0	*	*	*	*	*	0	3168	0	1461	

S 261  3727	*	*	3429	*	*	3167	3978	3060	3630	*	*	*	*	2730	2124	*	3718	*	*	261
       0	*	*	*	*	*	0	3168	0	1461	

V 262  3167	*	3113	2677	*	*	*	3953	*	3537	*	*	3060	*	*	3718	*	1888	*	*	262
       387	*	2086	*	*	*	0	3168	0	1461	

E 263  *	*	*	1114	*	3309	*	3261	*	*	3041	*	*	*	3317	3174	*	*	*	*	263
       1219	810	*	4251	78	403	2037	2692	2289	2389	

F 264  *	*	*	*	1106	*	*	*	*	*	*	*	*	*	3201	*	*	*	*	1229	264
       0	*	*	*	*	0	*	3385	0	1000	

D 265  *	*	313	3492	*	*	*	*	*	*	*	*	*	*	*	3236	*	*	*	*	265
       0	*	*	*	*	*	*	3522	0	0	

S 266  *	*	*	*	*	3492	*	3526	*	*	*	*	*	*	*	279	*	*	*	*	266
       0	*	*	*	*	*	*	3522	0	0	

S 267  3966	*	3394	3526	*	*	*	*	*	3436	2405	*	*	*	*	1567	2887	*	*	*	267
       0	*	*	*	*	*	*	3522	0	0	

L 268  *	*	*	3526	3966	*	*	3711	*	946	*	*	*	*	*	*	*	1978	*	*	268
       0	*	*	*	*	*	*	3522	0	0	

E 269  *	*	3492	134	*	*	*	*	*	*	*	*	*	*	*	*	*	*	*	*	269
       0	*	*	*	*	*	*	3522	0	0	

E 270  3323	*	*	1574	*	*	*	*	3492	*	*	*	*	2184	1970	*	*	*	*	*	270
       0	*	*	*	*	*	*	3522	0	0	

E 271  2732	*	*	1478	*	*	*	*	2810	*	*	*	*	3966	*	3323	2442	*	*	*	271
       0	*	*	*	*	*	*	3522	0	0	

F 272  *	*	*	*	456	*	*	3526	*	3394	*	*	*	*	*	*	*	*	*	3492	272
       279	*	2509	*	*	*	*	3522	0	0	

A 273  975	*	*	*	*	3727	*	*	*	*	*	*	*	*	*	3978	*	3895	*	1811	273
       237	*	2723	*	*	*	0	3168	0	1461	

K 274  3759	*	2850	3217	*	*	*	*	1817	*	*	*	*	2865	3265	3736	3648	*	*	*	274
       0	*	*	*	*	*	0	2972	0	2054	

K 275  *	*	3407	3217	*	*	*	*	578	*	*	*	*	2963	*	*	*	*	*	*	275
       0	*	*	*	*	*	0	2972	0	2054	

W 276  *	*	*	*	2309	*	*	2129	*	*	3265	*	*	*	*	*	*	2963	1568	*	276
       0	*	*	*	*	1300	752	2972	0	2054	

S 277  *	*	3060	*	*	*	*	*	2357	*	*	3113	*	3537	3429	1692	3630	*	*	*	277
       0	*	*	*	*	*	0	3168	0	1461	

R 278  3060	*	*	*	*	*	*	*	3167	2723	3537	3630	*	*	1151	*	*	*	*	*	278
       0	*	*	*	*	*	0	3168	0	1461	

I 279  3113	*	*	*	*	*	*	1501	*	2279	*	*	*	*	*	2723	*	2526	*	*	279
       317	*	2340	*	*	*	0	3168	0	1461	

L 280  *	*	*	*	3426	*	*	2194	2802	1301	*	2845	*	*	*	*	*	*	*	*	280
       1678	541	*	0	*	2308	325	2866	2634	2340	

G 281  2918	*	2098	*	*	862	*	*	*	*	*	*	*	*	*	3579	*	*	*	*	281
       0	*	*	*	*	1577	589	2968	0	1927	

W 282  *	3167	*	*	*	*	*	*	*	*	*	*	*	*	*	*	*	2357	720	3537	282
       0	*	*	*	*	*	0	3168	0	1461	

D 283  *	*	1724	2205	*	*	3167	*	2678	*	*	3429	*	*	*	*	*	3060	*	*	283
       0	*	*	*	*	*	0	3168	0	1461	

V 284  3727	*	*	*	*	*	*	2526	*	2086	*	*	*	*	*	*	*	956	*	*	284
       0	*	*	*	*	*	0	3168	0	1461	

E 285  *	*	*	1458	*	*	*	1857	3727	*	*	*	*	*	3718	*	*	2262	*	*	285
       0	*	*	*	*	*	0	3168	0	1461	

R 286  *	*	*	*	*	*	*	*	*	*	*	*	*	*	198	*	*	*	*	2965	286
       0	*	*	*	*	*	0	3168	0	1461	

E 287  *	*	*	0	*	*	*	*	*	*	*	*	*	*	*	*	*	*	*	*	287
       0	*	*	*	*	0	*	3168	0	1461	

P 288  *	*	3394	*	*	*	*	*	*	*	*	*	313	*	*	*	*	3323	*	*	288
       0	*	*	*	*	*	*	3522	0	0	

E 289  3966	*	1501	1279	*	3226	*	*	*	*	*	*	*	*	*	*	3972	*	*	*	289
       0	*	*	*	*	*	*	3522	0	0	

P 290  3436	*	*	*	*	*	*	1797	*	3323	*	*	1501	*	*	*	*	2586	*	*	290
       0	*	*	*	*	*	*	3522	0	0	

I 291  *	*	*	*	*	*	*	1120	*	1390	*	*	*	*	*	*	*	2659	*	*	291
       0	*	*	*	*	*	*	3522	0	0	

K 292  *	*	3394	*	*	*	*	*	1343	*	*	3492	3323	*	*	*	*	1636	*	*	292
       0	*	*	*	*	*	*	3522	0	0	

I 293  1982	*	*	*	*	*	*	1370	*	3394	*	*	*	*	*	*	*	1917	*	*	293
       0	*	*	*	*	*	*	3522	0	0	

G 294  *	*	2014	3711	*	796	*	*	*	*	*	*	3323	*	*	*	*	*	*	*	294
       0	*	*	*	*	*	*	3522	0	0	

G 295  3394	*	*	4240	*	1661	*	*	2241	*	*	3066	*	4213	3966	*	3526	*	*	*	295
       0	*	*	*	*	*	*	3522	0	0	

R 296  *	*	*	3394	3966	*	3972	*	*	*	*	*	*	*	1166	2709	*	*	*	2485	296
       0	*	*	*	*	*	*	3522	0	0	

V 297  1477	*	*	*	*	*	*	*	*	2597	*	*	*	*	*	*	*	1073	*	*	297
       0	*	*	*	*	*	*	3522	0	0	

Y 298  *	*	*	*	1505	*	*	*	*	*	2358	*	*	*	*	*	*	*	*	1143	298
       0	*	*	*	*	*	*	3522	0	0	

I 299  *	*	*	*	1988	*	*	689	*	*	*	*	*	*	*	*	*	2969	*	*	299
       0	*	*	*	*	*	*	3522	0	0	

P 300  *	*	*	*	*	*	*	*	*	*	*	*	0	*	*	*	*	*	*	*	300
       0	*	*	*	*	*	*	3522	0	0	

D 301  *	*	279	*	*	*	*	*	*	*	*	*	*	*	*	3492	3526	*	*	*	301
       0	*	*	*	*	*	*	3522	0	0	

F 302  *	*	*	*	279	*	*	*	*	*	*	*	*	*	3526	3492	*	*	*	*	302
       0	*	*	*	*	*	*	3522	0	0	

L 303  2586	*	*	*	*	*	*	3526	3436	1937	*	*	*	*	3323	2969	*	2597	*	*	303
       0	*	*	*	*	*	*	3522	0	0	

L 304  *	*	*	*	*	*	*	1559	*	1204	3492	*	*	*	*	*	*	2860	*	*	304
       0	*	*	*	*	*	*	3522	0	0	

N 305  *	*	3492	2632	*	3436	*	*	4232	*	*	2371	*	2969	3226	3711	*	3323	*	*	305
       140	*	3436	*	*	*	*	3522	0	0	

K 306  *	*	*	*	*	*	2231	3372	1162	3660	*	*	*	*	3850	*	*	3393	*	*	306
       345	2231	*	0	*	*	0	3354	1560	1000	

G 307  *	*	1692	*	*	1332	3393	*	*	*	*	2335	*	*	*	*	*	*	*	*	307
       0	*	*	*	*	*	0	3354	0	1000	

G 308  *	*	2865	*	*	803	*	*	*	*	*	2182	*	*	*	3850	*	*	*	*	308
       0	*	*	*	*	*	0	3354	0	1000	

K 309  *	*	*	*	*	*	*	2694	1351	2783	*	*	*	3393	2231	*	*	*	*	*	309
       0	*	*	*	*	0	*	3354	0	1000	

K 310  *	*	2480	2274	*	*	*	*	947	*	*	*	*	*	3394	*	*	*	*	*	310
       0	*	*	*	*	*	*	3522	0	0	

V 311  3394	*	*	*	3323	*	*	*	*	3436	*	*	*	*	*	*	*	489	*	*	311
       0	*	*	*	*	*	*	3522	0	0	

Y 312  *	*	*	*	*	*	*	3394	*	3323	*	*	*	*	*	*	*	*	*	313	312
       0	*	*	*	*	*	*	3522	0	0	

V 313  3966	*	*	*	*	*	*	3806	*	1950	*	*	*	*	*	*	*	723	*	*	313
       0	*	*	*	*	*	*	3522	0	0	

E 314  *	*	2509	279	*	*	*	*	*	*	*	*	*	*	*	*	*	*	*	*	314
       0	*	*	*	*	*	*	3522	0	0	

I 315  *	*	*	*	*	*	*	0	*	*	*	*	*	*	*	*	*	*	*	*	315
       0	*	*	*	*	*	*	3522	0	0	

V 316  2995	*	*	*	*	*	*	*	*	*	3711	*	*	*	*	*	*	325	*	*	316
       0	*	*	*	*	*	*	3522	0	0	

G 317  *	*	*	*	*	279	*	*	*	*	*	*	*	*	3492	*	*	*	*	3526	317
       0	*	*	*	*	*	*	3522	0	0	

F 318  *	*	*	*	465	*	3526	*	*	*	*	3492	*	*	*	*	*	*	*	3323	318
       0	*	*	*	*	*	*	3522	0	0	

W 319  *	*	3492	*	*	*	*	*	*	*	3526	*	*	*	*	*	*	*	279	*	319
       0	*	*	*	*	*	*	3522	0	0	

T 320  *	*	3492	*	*	*	*	*	*	*	*	*	*	*	3323	3526	465	*	*	*	320
       0	*	*	*	*	*	*	3522	0	0	

P 321  *	*	3806	*	*	*	*	3492	2354	*	*	*	897	*	3223	*	*	*	*	*	321
       0	*	*	*	*	*	*	3522	0	0	

E 322  *	*	2332	602	*	*	*	*	*	*	*	3492	*	*	*	4213	*	*	*	*	322
       0	*	*	*	*	*	*	3522	0	0	

Y 323  3526	*	*	*	*	*	*	*	*	*	*	*	*	*	3492	*	*	*	*	279	323
       0	*	*	*	*	*	*	3522	0	0	

L 324  *	*	*	*	*	*	*	1757	*	672	*	*	*	*	*	*	*	3711	*	*	324
       0	*	*	*	*	*	*	3522	0	0	

K 325  *	*	*	2655	*	*	*	*	1147	3492	*	3711	*	3323	3007	*	*	*	*	*	325
       0	*	*	*	*	*	*	3522	0	0	

K 326  *	*	*	3916	*	*	*	*	949	*	*	*	*	*	1809	2940	*	*	*	*	326
       0	*	*	*	*	*	*	3522	0	0	

K 327  *	*	*	*	*	*	*	*	279	*	*	*	*	*	2509	*	*	*	*	*	327
       0	*	*	*	*	*	*	3522	0	0	

L 328  3806	*	2509	*	3323	*	*	3711	*	1489	*	*	*	*	*	*	*	2969	*	3436	328
       0	*	*	*	*	*	*	3522	0	0	

E 329  3394	*	3916	622	*	*	*	*	*	*	*	*	*	*	*	2405	*	*	*	*	329
       0	*	*	*	*	*	*	3522	0	0	

K 330  *	*	*	*	*	*	*	*	298	*	3526	*	*	3323	*	*	*	*	*	*	330
       0	*	*	*	*	*	*	3522	0	0	

L 331  *	*	*	*	*	*	*	1348	*	1138	*	*	*	*	*	*	*	2709	*	*	331
       0	*	*	*	*	*	*	3522	0	0	

R 332  *	*	*	*	*	*	*	*	1914	*	*	*	*	*	1053	3223	2782	*	*	*	332
       0	*	*	*	*	*	*	3522	0	0	

K 333  3492	*	3394	2969	*	*	*	*	1738	*	*	2940	*	*	3323	2659	*	*	*	*	333
       0	*	*	*	*	*	*	3522	0	0	

S 334  2753	*	*	*	3711	*	*	*	*	4240	*	*	*	*	*	1388	*	1555	*	*	334
       0	*	*	*	*	*	*	3522	0	0	

G 335  *	*	2746	*	*	1311	*	*	1628	*	*	4240	*	*	*	3806	*	*	*	*	335
       0	*	*	*	*	*	*	3522	0	0	

I 336  *	3323	*	2969	*	*	*	1740	3436	*	*	*	*	*	*	*	*	2746	*	2111	336
       0	*	*	*	*	*	*	3522	0	0	

P 337  *	*	2358	*	*	*	*	*	2829	*	*	3492	938	4232	*	*	*	*	*	*	337
       0	*	*	*	*	*	*	3522	0	0	

L 338  *	*	*	*	*	*	3394	2810	*	1664	3223	3323	*	*	*	*	*	3966	2509	*	338
       0	*	*	*	*	*	*	3522	0	0	

L 339  *	*	*	*	*	*	*	1415	*	678	*	*	*	*	*	*	*	*	*	*	339
       0	*	*	*	*	*	*	3522	0	0	

L 340  *	*	*	*	*	*	*	2184	*	1200	*	*	*	*	*	*	2509	2567	*	*	340
       0	*	*	*	*	*	*	3522	0	0	

L 341  3526	*	*	*	*	*	*	2111	*	1007	*	*	*	*	*	*	*	2442	*	*	341
       0	*	*	*	*	*	*	3522	0	0	

V 342  1907	*	*	*	*	*	*	2969	*	2810	*	*	*	*	*	*	*	1418	*	3492	342
       0	*	*	*	*	*	*	3522	0	0	

N 343  *	*	3972	*	*	*	*	2405	*	*	*	1316	*	*	3806	3436	*	2459	*	*	343
       0	*	*	*	*	*	*	3522	0	0	

E 344  *	*	2643	1550	*	2509	*	*	*	*	*	*	*	*	2969	2358	*	*	*	*	344
       0	*	*	*	*	*	*	3522	0	0	

E 345  *	*	3806	490	*	*	*	*	2969	*	*	*	3492	*	*	*	*	*	*	*	345
       1092	1494	2509	0	*	*	*	3522	2256	0	

L 346  *	*	*	*	2223	*	*	*	*	348	*	*	*	*	*	*	*	*	*	*	346
       743	2086	2583	1597	579	*	0	3168	1560	1461	

A 347  812	*	*	*	*	*	*	*	2480	*	*	*	*	*	*	1994	*	*	*	*	347
       0	*	*	*	*	*	0	3006	0	2254	

C 348  2922	2064	3591	2662	*	2877	*	*	*	*	2915	*	*	*	*	*	*	*	*	3070	348
       0	*	*	*	*	1229	802	3006	0	2254	

K 349  3167	*	3113	3429	*	2583	*	*	2048	*	*	*	*	*	*	2723	*	3060	*	*	349
       0	*	*	*	*	*	0	3168	0	1461	

K 350  2965	*	2309	2723	*	*	*	*	2016	3895	*	3429	*	*	*	*	3167	*	*	*	350
       0	*	*	*	*	987	1013	3168	0	1461	

S 351  *	*	*	3802	3288	2867	*	*	2868	3229	4129	*	*	*	*	2284	*	*	3322	3595	351
       0	*	*	*	*	0	*	3385	0	1000	

K 352  *	3526	2135	3394	*	3806	*	3711	1572	*	*	*	*	*	3236	*	*	*	*	*	352
       0	*	*	*	*	*	*	3522	0	0	

F 353  3806	*	*	*	1826	3394	*	3226	3526	*	*	2405	3711	3436	*	*	*	*	*	*	353
       80	*	4213	*	*	*	*	3522	0	0	

K 354  3343	*	3648	*	*	*	*	*	2389	3387	*	2774	2907	*	*	4042	*	3281	3440	*	354
       0	*	*	*	*	*	0	3509	0	1000	

S 355  2907	*	*	*	3462	2381	*	*	*	*	3387	*	3281	*	*	2127	3648	3704	*	*	355
       0	*	*	*	*	0	*	3509	0	1000	

Q 356  3323	*	3394	*	*	*	4213	*	2493	3711	3916	3492	3436	2003	*	*	*	*	*	*	356
       0	*	*	*	*	*	*	3522	0	0	

D 357  *	*	1851	3097	*	3526	*	*	3323	*	*	2089	*	*	3394	*	*	*	*	3492	357
       0	*	*	*	*	*	*	3522	0	0	

V 358  *	*	*	*	*	*	*	3323	*	3394	*	*	3492	*	*	*	*	482	*	*	358
       0	*	*	*	*	*	*	3522	0	0	

I 359  *	*	*	*	*	*	*	777	*	1626	*	*	*	*	*	*	*	3436	*	*	359
       0	*	*	*	*	*	*	3522	0	0	

W 360  *	3526	*	*	2969	*	*	*	3711	2493	*	*	*	*	3492	*	3916	2773	2120	*	360
       0	*	*	*	*	*	*	3522	0	0	

F 361  *	*	*	*	370	*	*	*	*	*	2643	*	*	*	*	*	*	*	*	3916	361
       0	*	*	*	*	*	*	3522	0	0	

K 362  *	*	2969	*	*	*	*	*	808	*	*	*	*	*	2123	3806	*	*	*	*	362
       0	*	*	*	*	*	*	3522	0	0	

K 363  *	*	2378	*	*	*	*	*	1577	*	*	3526	*	*	2309	2442	*	*	*	*	363
       252	2643	*	0	*	*	*	3522	1339	0	

K 364  *	*	*	*	*	3394	*	*	463	*	*	*	*	*	2480	*	*	*	*	*	364
       0	*	*	*	*	*	*	3522	0	0	

I 365  *	*	*	*	*	*	*	472	*	3323	*	*	3436	*	*	*	*	3526	*	*	365
       0	*	*	*	*	*	*	3522	0	0	

P 366  *	*	1651	*	*	*	3394	*	*	3323	*	*	1343	*	3436	*	*	*	*	*	366
       0	*	*	*	*	*	*	3522	0	0	

Y 367  2969	*	*	*	*	*	*	2810	*	3436	*	*	3323	*	*	*	*	3394	2509	1908	367
       0	*	*	*	*	*	*	3522	0	0	

K 368  *	*	3526	*	*	2758	*	*	1761	*	*	2969	*	*	*	2014	*	*	*	3394	368
       0	*	*	*	*	*	*	3522	0	0	

E 369  3526	*	2055	1796	*	*	*	*	3711	2688	*	*	*	4240	*	3323	*	*	*	*	369
       0	*	*	*	*	*	*	3522	0	0	

V 370  *	*	*	*	*	*	*	3526	*	3711	*	*	*	*	*	*	*	257	*	*	370
       0	*	*	*	*	*	*	3522	0	0	

I 371  *	*	*	*	3436	*	*	1501	*	3323	3972	*	*	3492	*	*	3966	3394	*	2810	371
       0	*	*	*	*	*	*	3522	0	0	

K 372  1859	*	*	3394	*	*	*	*	1605	4213	3236	*	*	3966	*	3711	*	*	*	*	372
       0	*	*	*	*	*	*	3522	0	0	

V 373  2758	*	*	*	*	*	*	*	2018	*	*	*	*	*	*	*	*	1483	3916	2463	373
       0	*	*	*	*	*	*	3522	0	0	

L 374  1885	*	*	*	*	*	*	2780	*	777	*	*	*	*	*	*	*	*	*	*	374
       0	*	*	*	*	*	*	3522	0	0	

R 375  *	*	3323	3394	*	*	*	*	1626	*	*	*	*	*	1343	3526	*	*	*	*	375
       0	*	*	0	*	*	*	3522	0	0	

//
