# Supplementary material for: The PD-(D/E)XK superfamily revisited: identification of new members among proteins involved in DNA metabolism and functional predictions for domains of (hitherto) unknown function
Source: BMC Bioinformatics. 2005 Jul 12;6:172. doi: 10.1186/1471-2105-6-172 (PMC1189080; doi:10.1186/1471-2105-6-172)
Supplement: Additional File 1 — An archive file in the zip format, which includes Hidden Markov Models of sequence & secondary structure profiles of PD-(D/E)XK nuclease families analyzed in this article (those known used as queries and newly identified ones). HMMs are in the format of the HHsearch program. The same data are available for download from the authors' FTP server: [file 1471-2105-6-172-S1.zip › hhsearch_pdexk_profiles/results/novel/pfam06250.hhm]

NAME  pfam06250 DUF1016 Protein of unknown function (DUF1016). Family of uncharacterised proteins found in viruses, archaea and bacteria.
FAM   
FILE  pfam06250
COM   /cluster/usr/soeding/hh/hhmake -i /cluster/databases/hhpred/new_dbs/cdd_21Feb05/pfam06250.a3m 
DATE  Wed Feb 23 09:00:24 2005
LENG  320 match states, 320 columns in multiple alignment
FILT  8 out of 10 sequences passed filter (max seq id>=90%, coverage>=0%, min seq id with query=0%, Ndiff=0%)
NEFF  2.6 
SEQ
>ss_pred
CHHHHHHHHHHHHHHHHHHHHHHHHHHHHHHHHHHHHHHHCCCHHHHHHHHHHHHHHHHHHHHCCCCCHHHHHHHHHHHHHHCCCCCHHHHHHCCCHHHH
HHHHCCCCHHHHHHHHHHHHHHCCCHHHHHHHHHHHHHHHHHCCCCHHHHHHHHCCHHHHHHHHHHHCCCCHHHHHHHHHHHHHHHHHHHHHHHHHHHHH
HHCCCCEEEEEEEEECCCCCEEEEHHHHHHHHHHEEEEEEECCCCCCHHHHHHHHHHHHHHHHHHHCCCCCCCEEEEEECCCCCCEEEEEECCCCCCEEE
EEEEECCCCHHHHHHHCCCC
>ss_conf
9588999999878899998623567899976488889863476047899999999999999716788888999999999860476121346540275655
6552038976645899999960882477778865546778741688478887634425655177874086114665543442167899999999999999
8525512322345530588437641578776632036787215777888855799999999998647787897269995799810220000317985335
65431168898887753789
>Consensus
lxxeIkxxIexsRxxaxxaVNsxlxxxYWxIGkxIvexxxxGxraxyGxxiixxLskdLxxefgrGFsxxNLkxMrxFyxxfxdxxixxxlxxeLtWthx
xlLxxvkxxxxRxFYxxexxxxxWSxrxLxxqIxsxlYeRtxlskxxxexxxxxlxxxxxxxxxxxikDPyvldFLglxdxxxEkdlExalixxlexFLL
ELGxgFaFVxRQxRixvddxxfyIDLlFyhrxLrclvxvdLKxGxfxxexxGqMxxYlxxxdxxxkxpxenppIGiILCxxKxxxxvxytLxxxxxxixx
aeYkxxlpxxexLxxxLxxx
>pfam06250 DUF1016 Protein of unknown function (DUF1016). Family of uncharacterised proteins found in viruses, archaea and bacteria.
LLGEIKNLIEASRYEAAKAVNSELTLLYWNIGKRIVERQQGGERAEYGAEIIDQLSKDLTEEFGRGFSAKNLKRMRQFYLTFPDEEIVQALLRELTWTHV
RLLEKVKDELTRDFYIKETIKEGWSTRILERQIESMLYERTLLSKDPEEVKKQHLPAEQQKTAKLAIKDPYVLDFLGLKDLYSEKDLEKALINHLEKFLL
ELGAGFAFVGRQKRIQVDDEDFYIDLLFYHRKLRCLVAVDLKIGKFKPEYAGQMNFYLRYLDKHEKQPGENPPIGIILCASKNEEIVEYTLELNNKPIGV
AEYKIYLPLEEELKEELPRA
>gi|12517838 orf, hypothetical protein [Escherichia coli O157:H7 EDL933]
IHDGIIHLVDSARTETVRSVNALMTATYWEIGRRIVEFEQGGEaRAAYGAQLIKRLSKDLSLRYKRGFSAKNLRQMRLFYLFFQHVEIRQTVSGELTPlp
wsTYVRLL-SVKNADTRSFYEKETLRCGWSVRQLERQIATQFYERTLLSHDKSAMLQQHAPAETHILPQQAIRDPFVLEFLELKDEYSESDFEEALINHL
MDFMLELGDDFAFVGRQRRLRIDDNWFRVDLLFFHRRLRCLLIVDLKVGKFSYSDAGQMNMYLNYAKEHWTLPDENPPIGLVLCAEKGVGEAHYALAGLP
NTVLASEYKMQLPDEKRLADELVRT
>gi|6723225 similar to E.coli hypothetical protein o375 [bacteriophage WO]
FLEQLKEQIATSRYKAALAVNSKLIVLYHHIGTEILKRQK---EHGWGAKIIDQLSKDLRSAFPemKGFSPRNLKYMRKFAEEYSDIEFVQEPLAQLTWy
HNVTLLEKIESRETRLFYIKEAIEHGWSRNIMVMQIELGLHKRQ--GKAITNFKEK-LTSPQSDLAHYTLKDPYIFDFLSIGKDANEREVEKGLVGHVEK
FLLELGEGFAFVGRQFHLDVGNKDFYIDLLFYHLKLRCFVVIELKDKDFKPEYAGKMNFYLSAVDDLLKHETDQPSIGLILCKSKDNVLAKYTLKDINKP
IGLAEYKITENLPENVKTALPTI
>gi|20904551 hypothetical protein [Methanosarcina mazei Goe1]
LFGEIKNRILKGQYEALKAVNRELISVYWDIGKLIVERQK---SETWGKSVVDQLSRDLQEEFPrvRGFSASNIWRMRMFYLTYADNQKLAPLVREIGWt
HNIAIMEKCKDDLEREFYLRTTRKFGWTKNILIVQIENDTYKKTLLNQTNFETT---LPAEIQSKAKLAIKDEYTFDFLELGDLHSEKELEKEILLKLEA
FLREMGGMFTFIGSQYRIQVEDEEYFIDLLLFHRAINCLIAVELKIGKFLPEYIGKMQFYLAQLDDFVKQPHENPSIGIILCKSRNKTIVEYALRESNKP
IGVAEYKIVSTLPEKLKGKLPSP
>gi|19715115 Hypothetical cytosolic protein [Fusobacterium nucleatum subsp. nucleatum ATCC 25586]
IYKEIKSILEQARNKVYKVANSTMVQAYWNIGRVIVE-KQGGNnKAEYGAALIKNLSKKMTKEFGKGFTVANLKNMRQFYLIFQ---KSYALRSELTWTH
YRLLMRVENENARNFYIEECIKSNWSTRQLERQITTLFYERLLSSKDKEKVSKEiYKLEPQIKKAEDIIKDPYVLEFLGLLENtnFLEKNLEQALINHLQ
KFLLELGRGFSFVARQKRITFDGRHFYIDLVFYNYLLKCFVLIDLKVGDLTHQDLGQMQMYVHYFEEEMMNEGDNSPIGIVLCADKSDSIVKYTLSKNET
QVFASKYKAYLPSEEELLSEIKRE
>gi|19917000 conserved hypothetical protein [Methanosarcina acetivorans str. C2A]
IYAEVKNIIEHTRDNVYKSINSNLVLAYWNIGKIIVEEEQKGSnRAEYGTFLIQTLAERLTNEFGKGFNKSNLKYMRNFYTAFP---IRQALLGELSWTH
YRLLSSVKNEDARGFYLIETAKNRWSTRELERQINSLLYERLALSKDPDEVKKLSTQGNLIKTSKDLIKDPYVLEFLGIKQQqnFFEKDLEALLISRLQE
FLLELGAGFAFVERQKRITVDGDHYYIDLVFYNYILKCFVLIDLKLGKLTHQDIGQIDFYVRYFEKEEKQPGDNPTIGLILCSNKNEAMVKYTLLNESKT
LFASKYKLYLPSEEELKKELTRE
>gi|17429643 CONSERVED HYPOTHETICAL PROTEIN [Ralstonia solanacearum]
LLGDIRALIEASRQRAASAVNAELTLLFWRIGQRIHTAVLAGQRAGYGEEILPTLAEQLVRDYGRSFADKNLRRMVQFAATYPDEPIVVTLSRQLSWSHF
LALLPLKDPLQRDYYAQMASAERWSVRTLRGRIDSMLYERTALSQKPEETIAQelaILRDAQRMTPALVMRDPYILDFLGLRDSWQESDLEAAVIREMES
FLLELGAGFSFVARQKRIPIDDEDFHLDLLFYNRKLRRLVAVELKIGEFKAAYKVQMELYLRWLDKHEREPEEAPPLGIILCTGKKREQIEL-LELDKSG
IHVAEYLTSLPPRAVLGEKLQQA
>gi|19916361 conserved hypothetical protein [Methanosarcina acetivorans str. C2A]
LLEDIRHMIEATRSAVATTVNAGLTTLYWNIGKRIHEEILKGERAEYGQEIVASLGRELATEYGNGFSEKNLRRMIQFAEVFPEEKIVAALRRQLSWTHF
KTLIPIEDLLKRDFYAEMCRVERWSTRTLQERIDSMLYERTAISRKPEEVIRHelaNLREQDQLTPELVFRDPHVLDFLGLKDLYLEKDLEDAILRELEF
FLLELGVGSAFVARQRRTQIDDEDFYIDSLFYHRSLHRLIATDLKFGNFRAEFKGQMELYLRWLDKYERQPGEESPLGIILCAGKKEEQIEL-LELNRFG
IHVAEYLTELLPRELLAERLQHA
#
NULL   3706	5728	4211	4064	4839	3729	4763	4308	4069	3323	5509	4640	4464	4938	4285	4423	3815	3783	6325	4665	
AVER   4010	7132	4339	3320	4324	4296	5520	3901	3681	2908	5846	4810	5148	4549	3933	4437	4552	4447	6392	4491	
HMM    A	C	D	E	F	G	H	I	K	L	M	N	P	Q	R	S	T	V	W	Y	
       M->M	M->I	M->D	I->M	I->I	D->M	D->D	Neff	Neff_I	Neff_D
       0	*	*	0	*	0	*	99999	99999	99999	
L 1    *	*	*	*	2753	*	*	1397	*	1083	*	*	*	*	*	*	*	*	*	*	1
       0	*	*	*	*	*	*	2639	0	0	

L 2    *	*	*	*	2763	*	2868	*	*	1080	*	*	*	*	*	*	*	*	*	2043	2
       0	*	*	*	*	*	*	2639	0	0	

G 3    3088	*	2868	1892	*	1510	*	*	2999	*	*	*	*	*	*	*	*	*	*	*	3
       0	*	*	*	*	*	*	2639	0	0	

E 4    *	*	2002	1104	*	2868	*	*	*	*	*	*	*	2753	*	*	*	*	*	*	4
       0	*	*	*	*	*	*	2639	0	0	

I 5    *	*	*	*	*	*	*	446	*	2753	*	*	*	*	*	*	*	3088	*	*	5
       0	*	*	*	*	*	*	2639	0	0	

K 6    *	*	*	*	*	*	*	2868	705	*	*	*	*	*	2002	*	*	*	*	*	6
       0	*	*	*	*	*	*	2639	0	0	

N 7    2959	*	*	2753	*	*	1955	*	*	*	*	1556	*	*	*	2999	*	*	*	*	7
       0	*	*	*	*	*	*	2639	0	0	

L 8    *	*	*	*	*	*	*	2043	*	1554	3047	*	*	2753	2763	*	*	*	*	*	8
       0	*	*	*	*	*	*	2639	0	0	

I 9    *	*	*	*	*	*	*	438	*	2999	*	*	*	*	*	*	*	2868	*	*	9
       0	*	*	*	*	*	*	2639	0	0	

E 10   2753	*	2868	818	*	*	*	*	*	2763	*	*	*	*	*	*	*	*	*	*	10
       0	*	*	*	*	*	*	2639	0	0	

A 11   1623	*	*	*	*	*	3088	*	2763	*	*	*	*	2999	*	2868	2753	*	*	*	11
       0	*	*	*	*	*	*	2639	0	0	

S 12   1932	*	*	*	*	2763	*	*	*	*	*	*	*	*	*	1506	2067	*	*	*	12
       0	*	*	*	*	*	*	2639	0	0	

R 13   *	*	*	*	*	*	*	*	*	*	*	*	*	2763	230	*	*	*	*	*	13
       0	*	*	*	*	*	*	2639	0	0	

Y 14   *	*	3088	*	*	*	*	*	*	*	*	2999	*	2959	*	3047	2868	*	*	1431	14
       0	*	*	*	*	*	*	2639	0	0	

E 15   3047	*	*	1476	*	*	*	*	1871	*	*	3088	*	*	2959	*	*	*	*	*	15
       0	*	*	*	*	*	*	2639	0	0	

A 16   1002	*	*	*	*	*	*	*	*	*	*	*	*	*	*	*	2868	1459	*	*	16
       0	*	*	*	*	*	*	2639	0	0	

A 17   1080	*	*	*	*	*	*	*	*	2763	*	*	*	*	*	*	*	2868	*	2043	17
       0	*	*	*	*	*	*	2639	0	0	

K 18   *	*	*	*	*	*	*	*	1104	2753	*	*	*	*	2868	2959	3047	*	*	*	18
       0	*	*	*	*	*	*	2639	0	0	

A 19   1002	*	*	*	*	*	*	*	*	*	*	*	*	*	*	1974	3047	2999	*	*	19
       0	*	*	*	*	*	*	2639	0	0	

V 20   2999	*	*	*	*	*	*	3088	*	*	*	*	*	*	*	*	*	401	*	*	20
       0	*	*	*	*	*	*	2639	0	0	

N 21   *	*	*	*	*	*	*	*	*	*	*	0	*	*	*	*	*	*	*	*	21
       0	*	*	*	*	*	*	2639	0	0	

S 22   1371	*	*	*	*	*	*	*	*	*	*	*	*	*	2763	1101	*	*	*	*	22
       0	*	*	*	*	*	*	2639	0	0	

E 23   *	*	*	1510	*	3047	*	*	2753	2868	*	3088	*	*	*	*	2999	*	*	*	23
       0	*	*	*	*	*	*	2639	0	0	

L 24   *	*	*	*	*	*	*	*	*	438	1932	*	*	*	*	*	*	*	*	*	24
       0	*	*	*	*	*	*	2639	0	0	

T 25   *	*	*	*	*	*	*	1758	*	*	*	*	*	*	*	*	1115	2043	*	*	25
       0	*	*	*	*	*	*	2639	0	0	

L 26   2868	*	*	*	*	*	*	*	*	1638	*	*	*	2999	*	2763	3047	2753	*	*	26
       0	*	*	*	*	*	*	2639	0	0	

L 27   2043	*	*	*	*	*	*	*	*	1080	*	*	*	*	*	*	2868	2763	*	*	27
       0	*	*	*	*	*	*	2639	0	0	

Y 28   *	*	*	*	2959	*	*	*	*	*	*	*	*	*	*	*	*	*	*	199	28
       0	*	*	*	*	*	*	2639	0	0	

W 29   *	*	*	*	*	*	2753	*	*	*	*	*	*	*	*	*	*	*	232	*	29
       0	*	*	*	*	*	*	2639	0	0	

N 30   *	*	2763	2868	*	*	2753	*	*	*	*	1188	*	*	2959	*	*	*	*	*	30
       0	*	*	*	*	*	*	2639	0	0	

I 31   *	*	*	*	*	*	*	0	*	*	*	*	*	*	*	*	*	*	*	*	31
       0	*	*	*	*	*	*	2639	0	0	

G 32   *	*	*	*	*	0	*	*	*	*	*	*	*	*	*	*	*	*	*	*	32
       0	*	*	*	*	*	*	2639	0	0	

K 33   *	*	*	*	*	*	*	*	1117	*	*	*	*	2959	1932	*	2753	*	*	*	33
       0	*	*	*	*	*	*	2639	0	0	

R 34   *	*	*	2753	*	*	*	3088	*	2763	*	*	*	*	1115	*	*	2999	*	*	34
       0	*	*	*	*	*	*	2639	0	0	

I 35   *	*	*	*	*	*	*	0	*	*	*	*	*	*	*	*	*	*	*	*	35
       0	*	*	*	*	*	*	2639	0	0	

V 36   *	*	*	*	*	*	2002	*	*	2753	*	*	*	*	*	*	*	732	*	*	36
       0	*	*	*	*	*	*	2639	0	0	

E 37   *	*	*	468	*	*	*	*	2753	*	*	*	*	*	*	*	2959	*	*	*	37
       193	*	2999	*	*	*	*	2639	0	0	

R 38   2829	*	*	1799	2645	*	*	*	*	*	*	*	*	*	1279	*	*	*	*	*	38
       0	*	*	*	*	0	*	2526	0	1000	

Q 39   *	*	*	1974	*	*	*	3047	2999	*	*	*	*	1431	*	*	*	2959	*	*	39
       0	*	*	*	*	*	*	2639	0	0	

Q 40   *	*	*	*	*	*	*	*	1758	2002	*	*	*	1137	*	*	*	*	*	*	40
       506	*	1758	*	*	*	*	2639	0	0	

G 41   2481	*	*	*	*	1031	*	*	1592	*	*	*	*	*	*	*	*	*	*	*	41
       0	*	*	*	*	*	0	2187	0	1510	

G 42   *	*	*	*	*	0	*	*	*	*	*	*	*	*	*	*	*	*	*	*	42
       0	*	*	*	*	*	0	2187	0	1510	

E 43   *	*	*	1042	*	*	*	*	*	*	*	2545	*	2481	*	2610	*	*	*	*	43
       1075	928	*	0	*	0	*	2187	1684	1510	

R 44   *	*	*	2753	*	*	*	*	2999	*	*	*	*	*	788	2763	*	*	*	*	44
       0	*	*	*	*	*	*	2639	0	0	

A 45   506	*	*	2763	*	*	2753	*	*	*	*	*	*	*	*	*	*	*	*	*	45
       0	*	*	*	*	*	*	2639	0	0	

E 46   2868	*	*	1188	*	1852	*	*	*	*	*	*	*	*	*	*	2763	*	*	*	46
       0	*	*	*	*	*	*	2639	0	0	

Y 47   *	*	*	*	*	*	*	*	*	*	*	*	*	*	*	*	*	*	1758	506	47
       0	*	*	*	*	*	*	2639	0	0	

G 48   *	*	*	*	*	0	*	*	*	*	*	*	*	*	*	*	*	*	*	*	48
       0	*	*	*	*	*	*	2639	0	0	

A 49   1042	*	*	2959	*	*	*	*	2763	*	*	*	*	3047	*	*	3088	*	*	*	49
       0	*	*	*	*	*	*	2639	0	0	

E 50   2999	*	*	1623	3088	*	*	*	2753	*	*	*	*	2868	*	2763	*	*	*	*	50
       0	*	*	*	*	*	*	2639	0	0	

I 51   *	*	*	*	*	*	*	1080	*	1397	*	*	*	*	*	*	*	2763	*	*	51
       0	*	*	*	*	*	*	2639	0	0	

I 52   *	*	*	*	*	*	*	729	*	2959	*	*	*	*	*	*	*	1898	*	*	52
       0	*	*	*	*	*	*	2639	0	0	

D 53   3047	*	1431	*	*	*	*	*	1932	*	*	*	2959	3088	*	*	*	*	*	*	53
       0	*	*	*	*	*	*	2639	0	0	

Q 54   *	*	*	*	*	*	*	*	*	*	*	2999	*	1431	2868	3047	2022	*	*	*	54
       0	*	*	*	*	*	*	2639	0	0	

L 55   *	*	*	*	*	*	*	*	*	0	*	*	*	*	*	*	*	*	*	*	55
       0	*	*	*	*	*	*	2639	0	0	

S 56   2022	*	*	*	*	3047	*	*	*	*	*	*	*	*	*	660	*	*	*	*	56
       0	*	*	*	*	*	*	2639	0	0	

K 57   *	*	*	2022	*	*	*	*	1042	*	*	*	*	*	1898	*	*	*	*	*	57
       0	*	*	*	*	*	*	2639	0	0	

D 58   *	*	978	3047	*	*	*	*	2999	*	*	*	*	2959	3088	*	*	*	*	*	58
       0	*	*	*	*	*	*	2639	0	0	

L 59   *	*	*	*	*	*	*	*	*	193	2999	*	*	*	*	*	*	*	*	*	59
       0	*	*	*	*	*	*	2639	0	0	

T 60   3047	*	*	*	*	*	*	*	*	*	*	*	*	2763	2753	2868	1654	2959	*	*	60
       0	*	*	*	*	*	*	2639	0	0	

E 61   *	*	*	2169	*	*	*	*	2999	2868	*	3088	*	*	2959	2753	3047	*	*	*	61
       0	*	*	*	*	*	*	2639	0	0	

E 62   2753	*	2959	771	*	*	*	*	*	*	*	*	*	*	2868	*	*	*	*	*	62
       0	*	*	*	*	*	*	2639	0	0	

F 63   *	*	*	*	705	*	*	*	*	*	*	*	*	*	*	*	*	*	*	1371	63
       0	*	*	*	*	*	*	2639	0	0	

G 64   *	*	*	*	*	818	*	*	2868	*	*	*	1758	*	*	*	*	*	*	*	64
       506	1758	*	1000	1000	*	*	2639	1510	0	

R 65   *	*	*	*	*	*	*	*	1355	*	*	3047	*	*	1035	*	*	*	*	*	65
       0	*	*	*	*	*	*	2639	0	0	

G 66   *	*	*	*	*	199	*	*	*	*	*	*	*	*	*	2959	*	*	*	*	66
       0	*	*	*	*	*	*	2639	0	0	

F 67   *	*	*	*	0	*	*	*	*	*	*	*	*	*	*	*	*	*	*	*	67
       0	*	*	*	*	*	*	2639	0	0	

S 68   2959	*	*	*	*	*	*	*	*	*	*	3088	*	*	*	669	2999	*	*	*	68
       0	*	*	*	*	*	*	2639	0	0	

A 69   1476	*	2959	3047	*	*	*	*	3088	*	*	*	2753	*	*	*	*	2999	*	*	69
       0	*	*	*	*	*	*	2639	0	0	

K 70   2999	*	*	*	*	*	*	*	1115	*	*	*	*	*	2753	1916	*	*	*	*	70
       0	*	*	*	*	*	*	2639	0	0	

N 71   *	*	*	*	*	*	*	*	*	*	*	0	*	*	*	*	*	*	*	*	71
       0	*	*	*	*	*	*	2639	0	0	

L 72   *	*	*	*	*	*	*	2763	*	230	*	*	*	*	*	*	*	*	*	*	72
       0	*	*	*	*	*	*	2639	0	0	

K 73   *	*	*	*	*	*	*	*	1101	*	*	*	*	*	1371	*	*	*	2763	*	73
       0	*	*	*	*	*	*	2639	0	0	

R 74   *	*	*	*	*	*	*	*	*	*	*	2999	*	2868	1083	*	*	*	*	1911	74
       0	*	*	*	*	*	*	2639	0	0	

M 75   *	*	*	*	*	*	*	*	*	*	0	*	*	*	*	*	*	*	*	*	75
       0	*	*	*	*	*	*	2639	0	0	

R 76   *	*	*	*	*	*	*	3047	*	*	*	*	*	*	414	*	*	2959	*	*	76
       0	*	*	*	*	*	*	2639	0	0	

Q 77   *	*	*	*	*	*	*	*	2753	2868	2763	3088	*	1153	*	*	*	*	*	*	77
       0	*	*	*	*	*	*	2639	0	0	

F 78   *	*	*	*	0	*	*	*	*	*	*	*	*	*	*	*	*	*	*	*	78
       0	*	*	*	*	*	*	2639	0	0	

Y 79   1329	*	*	*	*	*	*	*	*	*	*	*	*	*	*	*	*	*	*	732	79
       0	*	*	*	*	*	*	2639	0	0	

L 80   2959	*	*	1892	*	*	*	*	*	1046	*	*	*	*	*	*	3088	*	*	*	80
       0	*	*	*	*	*	*	2639	0	0	

T 81   3088	*	*	2753	2868	*	*	2999	*	*	*	*	*	*	*	*	1510	3047	*	*	81
       0	*	*	*	*	*	*	2639	0	0	

F 82   *	*	*	*	797	*	*	*	*	*	*	*	*	*	*	*	*	*	*	1237	82
       0	*	*	*	*	*	*	2639	0	0	

P 83   2763	*	*	*	*	*	*	*	*	*	*	*	1177	1932	*	2753	*	*	*	*	83
       401	*	2043	*	*	*	*	2639	0	0	

D 84   *	*	625	2652	*	*	2378	*	*	*	*	*	*	*	*	*	*	*	*	*	84
       0	*	*	*	*	*	0	2359	0	1317	

E 85   *	*	*	1198	*	*	*	2390	*	*	*	2466	*	*	*	*	*	2378	*	*	85
       0	*	*	*	*	*	0	2359	0	1317	

E 86   *	*	*	1010	*	*	*	*	2652	*	*	*	2613	2466	*	*	*	*	*	*	86
       0	*	*	*	*	0	*	2359	0	1317	

I 87   *	*	*	*	2753	*	*	788	1876	*	*	*	*	*	*	*	*	*	*	*	87
       0	*	*	*	*	*	*	2639	0	0	

V 88   *	*	*	*	*	*	*	*	*	2763	*	*	*	*	1974	2999	*	1080	*	*	88
       0	*	*	*	*	*	*	2639	0	0	

Q 89   1898	*	*	*	*	*	*	*	*	*	*	*	*	1065	*	*	*	2959	*	2999	89
       0	*	*	*	*	*	*	2639	0	0	

A 90   1188	*	*	2753	*	*	*	*	*	*	*	*	2763	*	*	*	1913	*	*	*	90
       0	*	*	*	*	*	*	2639	0	0	

L 91   *	*	*	*	*	*	*	*	*	485	*	*	2753	*	*	*	*	2868	*	*	91
       0	*	*	*	*	*	*	2639	0	0	

L 92   *	*	*	*	*	*	*	*	*	1552	*	*	*	*	2023	1913	*	2763	*	*	92
       0	*	*	*	*	*	*	2639	0	0	

R 93   2753	*	*	*	*	1974	*	*	*	*	*	*	*	*	1083	2999	*	*	*	*	93
       0	*	*	*	*	*	*	2639	0	0	

E 94   *	*	*	732	*	*	*	*	*	*	*	*	*	1329	*	*	*	*	*	*	94
       0	*	*	*	*	*	*	2639	0	0	

L 95   *	*	*	*	*	*	*	2763	*	230	*	*	*	*	*	*	*	*	*	*	95
       0	*	*	*	*	*	*	2639	0	0	

T 96   *	*	*	*	*	2763	*	*	*	*	*	*	*	*	*	1445	1042	*	*	*	96
       0	*	*	*	*	*	*	2639	0	0	

W 97   *	*	*	*	*	*	*	*	*	*	*	*	2868	*	*	*	*	*	212	*	97
       818	1209	*	956	1046	*	*	2639	1947	0	

T 98   *	*	*	*	*	*	1758	*	*	*	*	*	*	*	*	2959	797	*	*	*	98
       0	*	*	*	*	*	*	2639	0	0	

H 99   *	*	*	*	*	*	818	*	*	*	*	1758	*	*	*	*	*	*	*	2868	99
       0	*	*	*	*	*	*	2639	0	0	

V 100  *	*	*	*	2002	*	*	2763	*	*	*	*	*	*	*	*	*	1472	*	2043	100
       0	*	*	*	*	*	*	2639	0	0	

R 101  2763	*	*	*	*	*	*	*	3047	2959	*	*	*	*	1137	*	2753	*	*	*	101
       0	*	*	*	*	*	*	2639	0	0	

L 102  2959	*	*	*	*	*	*	2763	*	729	*	*	*	*	*	*	3047	*	*	*	102
       0	*	*	*	*	*	*	2639	0	0	

L 103  *	*	*	*	*	*	*	*	*	230	2763	*	*	*	*	*	*	*	*	*	103
       212	*	2868	*	*	*	*	2639	0	0	

E 104  *	*	*	1231	*	*	*	2851	*	2762	2734	*	*	*	*	2861	*	*	*	*	104
       0	*	*	*	*	0	*	2474	0	1000	

K 105  *	*	*	*	*	*	*	*	1431	*	*	*	2002	*	2999	1974	*	*	*	*	105
       0	*	*	*	*	*	*	2639	0	0	

V 106  *	2763	*	*	*	*	*	1892	*	2959	*	*	*	*	*	*	*	1137	*	*	106
       0	*	*	*	*	*	*	2639	0	0	

K 107  *	*	*	1342	*	*	*	*	724	*	*	*	*	*	*	*	*	*	*	*	107
       0	*	*	*	*	*	*	2639	0	0	

D 108  *	*	1083	*	*	*	*	*	*	*	*	1397	*	*	*	2753	*	*	*	*	108
       0	*	*	*	*	*	*	2639	0	0	

E 109  2868	*	2763	1654	*	*	*	*	*	3047	*	*	2959	*	2753	*	*	*	*	*	109
       0	*	*	*	*	*	*	2639	0	0	

L 110  *	*	1974	2753	*	*	*	*	*	1083	*	2999	*	*	*	*	*	*	*	*	110
       0	*	*	*	*	*	*	2639	0	0	

T 111  2043	*	*	2763	*	*	*	*	3047	*	*	*	*	2959	*	*	1472	*	*	*	111
       0	*	*	*	*	*	*	2639	0	0	

R 112  *	*	*	*	*	*	*	*	*	*	*	*	*	*	0	*	*	*	*	*	112
       0	*	*	*	*	*	*	2639	0	0	

D 113  *	*	1623	2763	*	3088	*	*	*	2753	*	2999	*	*	*	2868	*	*	*	*	113
       0	*	*	*	*	*	*	2639	0	0	

F 114  *	*	*	*	199	*	*	*	*	*	*	*	*	*	*	*	*	*	*	2959	114
       0	*	*	*	*	*	*	2639	0	0	

Y 115  *	*	*	*	*	*	*	*	*	*	*	*	*	*	*	*	*	*	*	0	115
       0	*	*	*	*	*	*	2639	0	0	

I 116  2002	*	*	2868	*	*	*	1521	*	1916	*	*	*	*	*	*	*	*	*	*	116
       0	*	*	*	*	*	*	2639	0	0	

K 117  *	*	*	2023	*	*	*	3088	1472	*	*	*	*	2959	2763	*	*	*	*	*	117
       0	*	*	*	*	*	*	2639	0	0	

E 118  *	*	*	729	*	*	*	*	*	*	2002	*	*	*	*	*	2763	*	*	*	118
       0	*	*	*	*	*	*	2639	0	0	

T 119  1852	2023	*	*	*	*	*	*	*	*	*	*	*	*	*	*	1068	*	*	*	119
       0	*	*	*	*	*	*	2639	0	0	

I 120  3088	*	*	*	*	*	*	1521	*	2868	*	*	*	*	1898	2959	*	*	*	*	120
       0	*	*	*	*	*	*	2639	0	0	

K 121  2959	*	*	2753	*	*	*	*	1104	*	*	*	*	*	2868	*	*	3047	*	*	121
       0	*	*	*	*	*	*	2639	0	0	

E 122  *	2868	*	1623	2763	*	2753	*	*	*	*	3088	*	*	*	2999	*	*	*	*	122
       0	*	*	*	*	*	*	2639	0	0	

G 123  *	*	*	*	*	978	*	*	*	*	*	2999	*	*	1445	*	*	*	*	*	123
       0	*	*	*	*	*	*	2639	0	0	

W 124  *	*	*	*	*	*	*	*	*	*	*	*	*	*	*	*	*	*	0	*	124
       0	*	*	*	*	*	*	2639	0	0	

S 125  *	*	*	*	*	*	*	*	*	*	*	*	*	*	*	230	2763	*	*	*	125
       0	*	*	*	*	*	*	2639	0	0	

T 126  *	*	*	*	*	*	*	*	2763	*	*	*	*	*	2753	*	1188	1913	*	*	126
       0	*	*	*	*	*	*	2639	0	0	

R 127  *	*	*	*	*	*	*	*	*	*	*	1758	*	*	506	*	*	*	*	*	127
       0	*	*	*	*	*	*	2639	0	0	

I 128  *	*	*	3088	*	*	*	1431	*	*	*	*	*	1932	*	*	2002	*	*	*	128
       0	*	*	*	*	*	*	2639	0	0	

L 129  *	*	*	*	*	*	*	*	*	232	2753	*	*	*	*	*	*	*	*	*	129
       0	*	*	*	*	*	*	2639	0	0	

E 130  *	*	*	1137	*	*	*	2763	*	*	*	*	*	3047	2959	*	*	2753	*	*	130
       0	*	*	*	*	*	*	2639	0	0	

R 131  *	*	*	3047	*	2959	*	*	*	*	2753	*	*	*	1137	*	*	2763	*	*	131
       0	*	*	*	*	*	*	2639	0	0	

Q 132  *	*	*	*	*	*	*	*	*	*	*	*	*	414	2002	*	*	*	*	*	132
       0	*	*	*	*	*	*	2639	0	0	

I 133  *	*	*	*	*	*	*	0	*	*	*	*	*	*	*	*	*	*	*	*	133
       0	*	*	*	*	*	*	2639	0	0	

E 134  2868	*	2002	1431	*	*	*	*	*	*	*	3088	*	*	*	*	2999	*	*	*	134
       0	*	*	*	*	*	*	2639	0	0	

S 135  *	*	*	*	*	*	*	*	*	2753	*	2763	*	*	*	1177	1932	*	*	*	135
       0	*	*	*	*	*	*	2639	0	0	

M 136  *	*	2763	*	*	2753	*	*	*	2043	1623	*	*	2868	*	*	*	*	*	*	136
       0	*	*	*	*	*	*	2639	0	0	

L 137  *	*	*	*	1932	*	*	*	*	760	*	*	*	*	*	*	2763	*	*	*	137
       0	*	*	*	*	*	*	2639	0	0	

Y 138  *	*	*	*	*	*	2753	*	*	*	*	*	*	*	*	*	*	*	*	232	138
       0	*	*	*	*	*	*	2639	0	0	

E 139  *	*	*	506	*	*	*	*	1758	*	*	*	*	*	*	*	*	*	*	*	139
       0	*	*	*	*	*	*	2639	0	0	

R 140  *	*	*	*	*	*	*	*	2763	*	*	*	*	*	230	*	*	*	*	*	140
       0	*	*	*	*	*	*	2639	0	0	

T 141  *	*	*	*	*	*	*	*	*	2043	*	*	*	2753	*	*	716	*	*	*	141
       232	*	2753	*	*	*	*	2639	0	0	

L 142  1240	*	*	*	*	*	*	*	*	794	*	*	*	*	*	*	*	*	*	*	142
       0	*	*	*	*	*	0	2433	0	1000	

L 143  *	*	*	*	*	*	*	2855	*	481	*	*	*	*	*	2783	*	*	*	*	143
       0	*	*	*	*	0	*	2433	0	1000	

S 144  *	*	*	*	*	2753	*	*	*	*	*	2763	*	*	*	506	*	*	*	*	144
       0	*	*	*	*	*	*	2639	0	0	

K 145  *	*	*	*	*	*	2868	*	1101	*	*	*	*	1858	3047	*	*	*	*	*	145
       0	*	*	*	*	*	*	2639	0	0	

D 146  2753	*	1137	*	*	*	*	*	2002	*	*	*	*	*	*	*	2763	*	*	*	146
       0	*	*	*	*	*	*	2639	0	0	

P 147  *	*	*	*	*	*	*	2753	1932	*	*	2763	1177	*	*	*	*	*	*	*	147
       0	*	*	*	*	*	*	2639	0	0	

E 148  *	*	3088	1153	2763	*	*	*	*	*	*	*	*	*	*	2868	2753	*	*	*	148
       0	*	*	*	*	*	*	2639	0	0	

E 149  2868	*	*	762	*	*	*	*	2999	*	*	2753	*	*	*	*	*	*	*	*	149
       0	*	*	*	*	*	*	2639	0	0	

V 150  *	*	*	*	2753	*	*	*	*	*	2868	*	*	*	*	*	1858	1188	*	*	150
       0	*	*	*	*	*	*	2639	0	0	

K 151  *	*	*	*	*	*	*	2002	1552	2868	*	*	*	*	*	2999	2763	*	*	*	151
       230	*	2763	*	*	*	*	2639	0	0	

K 152  2760	*	*	2467	*	*	*	*	1425	*	*	*	*	2662	2825	*	*	*	*	*	152
       0	*	*	*	*	*	0	2457	0	1000	

Q 153  *	*	*	2819	*	*	2825	*	2467	2885	*	*	*	1318	*	*	*	*	*	*	153
       1363	1216	2467	1219	810	*	0	2457	1783	1000	

H 154  *	*	*	*	*	*	1653	2481	*	*	*	2575	*	*	*	2610	*	*	*	2545	154
       0	*	*	*	*	0	*	2187	0	1510	

L 155  2868	*	*	*	*	*	*	*	2999	689	*	*	*	*	*	*	3088	*	*	*	155
       0	*	*	*	*	*	*	2639	0	0	

P 156  *	*	*	*	*	*	*	*	*	2999	*	*	1476	3088	2002	*	2753	*	*	*	156
       0	*	*	*	*	*	*	2639	0	0	

A 157  1476	*	2959	2023	*	3088	*	*	*	*	*	*	*	*	*	2753	*	*	*	*	157
       0	*	*	*	*	*	*	2639	0	0	

E 158  2959	*	*	1476	*	*	*	*	*	*	*	3088	1871	3047	*	*	*	*	*	*	158
       0	*	*	*	*	*	*	2639	0	0	

Q 159  *	*	3047	*	*	*	*	2763	*	3088	*	*	*	1067	*	*	2868	*	*	*	159
       0	*	*	*	*	*	*	2639	0	0	

Q 160  *	*	*	*	*	*	2868	2043	*	*	*	*	*	1542	2959	2753	*	*	*	*	160
       0	*	*	*	*	*	*	2639	0	0	

K 161  *	*	2753	*	*	*	*	2868	1654	3047	2959	*	*	*	*	2763	*	*	*	*	161
       0	*	*	*	*	*	*	2639	0	0	

T 162  *	*	*	*	*	*	*	*	1876	1809	*	*	*	*	*	*	1177	*	*	*	162
       0	*	*	*	*	*	*	2639	0	0	

A 163  1012	*	*	*	*	*	*	*	*	*	*	*	1371	*	*	3088	*	*	*	*	163
       0	*	*	*	*	*	*	2639	0	0	

K 164  2959	*	*	2023	*	*	2753	*	1556	*	*	*	*	2868	*	*	*	*	*	*	164
       0	*	*	*	*	*	*	2639	0	0	

L 165  *	*	2043	*	*	*	*	*	*	1083	*	*	*	2868	*	*	*	*	*	2753	165
       0	*	*	*	*	*	*	2639	0	0	

A 166  1476	*	*	*	*	*	*	2999	*	3088	*	*	*	*	*	*	2753	2002	*	*	166
       0	*	*	*	*	*	*	2639	0	0	

I 167  *	*	*	*	3047	*	*	732	*	2753	2959	*	*	*	*	*	*	*	*	*	167
       0	*	*	*	*	*	*	2639	0	0	

K 168  *	*	*	*	*	*	*	*	705	*	*	*	*	*	1371	*	*	*	*	*	168
       0	*	*	*	*	*	*	2639	0	0	

D 169  *	*	0	*	*	*	*	*	*	*	*	*	*	*	*	*	*	*	*	*	169
       0	*	*	*	*	*	*	2639	0	0	

P 170  *	*	*	2763	*	*	*	*	*	*	*	*	230	*	*	*	*	*	*	*	170
       0	*	*	*	*	*	*	2639	0	0	

Y 171  *	*	*	*	2868	*	3047	*	*	*	*	*	*	*	*	*	*	*	*	430	171
       0	*	*	*	*	*	*	2639	0	0	

V 172  *	*	*	*	*	*	*	1852	*	*	*	*	*	*	*	*	2763	797	*	*	172
       0	*	*	*	*	*	*	2639	0	0	

L 173  *	*	*	*	1758	*	*	*	*	506	*	*	*	*	*	*	*	*	*	*	173
       0	*	*	*	*	*	*	2639	0	0	

D 174  *	*	689	1397	*	*	*	*	*	*	*	*	*	*	*	*	*	*	*	*	174
       0	*	*	*	*	*	*	2639	0	0	

F 175  *	*	*	*	0	*	*	*	*	*	*	*	*	*	*	*	*	*	*	*	175
       0	*	*	*	*	*	*	2639	0	0	

L 176  *	*	*	*	*	*	*	*	*	0	*	*	*	*	*	*	*	*	*	*	176
       0	*	*	*	*	*	*	2639	0	0	

G 177  *	*	*	1815	*	818	*	*	*	*	*	*	*	*	*	2753	*	*	*	*	177
       0	*	*	*	*	*	*	2639	0	0	

L 178  *	*	*	*	*	*	*	1911	*	446	*	*	*	*	*	*	*	*	*	*	178
       0	*	*	*	*	*	*	2639	0	0	

K 179  *	*	*	*	*	1758	*	*	1150	2999	*	*	*	*	2959	*	*	*	*	*	179
       0	*	*	*	*	*	*	2639	0	0	

D 180  *	*	716	2999	*	*	*	*	2753	*	*	*	*	3088	*	*	*	*	*	*	180
       0	*	*	*	*	*	*	2639	0	0	

L 181  *	*	2753	2868	*	*	*	*	*	1542	*	2999	*	3088	*	2959	*	*	*	*	181
       401	2043	*	1000	1000	*	*	2639	1317	0	

Y 182  2753	*	*	*	2043	*	2763	*	*	*	*	*	*	*	*	*	*	*	2959	1586	182
       0	*	*	*	*	*	*	2639	0	0	

S 183  *	*	*	*	3088	*	*	*	*	2023	*	2753	*	2959	*	1476	*	*	*	*	183
       0	*	*	*	*	*	*	2639	0	0	

E 184  *	*	*	0	*	*	*	*	*	*	*	*	*	*	*	*	*	*	*	*	184
       0	*	*	*	*	*	*	2639	0	0	

K 185  *	*	*	*	*	*	*	*	771	*	*	*	*	*	2753	1913	*	*	*	*	185
       0	*	*	*	*	*	*	2639	0	0	

D 186  *	*	788	1758	*	*	*	*	*	*	*	2999	*	*	*	*	*	*	*	*	186
       0	*	*	*	*	*	*	2639	0	0	

L 187  *	*	*	*	2868	*	*	*	*	485	*	*	*	*	*	*	*	2753	*	*	187
       0	*	*	*	*	*	*	2639	0	0	

E 188  *	*	*	0	*	*	*	*	*	*	*	*	*	*	*	*	*	*	*	*	188
       0	*	*	*	*	*	*	2639	0	0	

K 189  2022	*	3047	2868	*	*	*	*	1431	*	*	*	*	2999	*	*	*	*	*	*	189
       0	*	*	*	*	*	*	2639	0	0	

A 190  769	*	*	2763	*	2753	*	*	*	3088	*	*	*	*	*	*	*	*	*	*	190
       0	*	*	*	*	*	*	2639	0	0	

L 191  *	*	*	*	*	*	*	1898	*	729	*	*	*	*	*	*	*	2959	*	*	191
       0	*	*	*	*	*	*	2639	0	0	

I 192  *	*	*	*	*	*	*	778	*	1898	*	*	*	*	*	*	*	2753	*	*	192
       0	*	*	*	*	*	*	2639	0	0	

N 193  *	*	*	*	*	2753	*	*	*	2763	*	1569	*	*	2002	3088	*	*	*	*	193
       0	*	*	*	*	*	*	2639	0	0	

H 194  *	*	*	2002	*	*	1042	*	2763	*	*	*	*	*	3088	*	*	*	*	*	194
       0	*	*	*	*	*	*	2639	0	0	

L 195  *	*	*	*	*	*	*	*	*	468	2959	*	*	*	*	*	*	2753	*	*	195
       0	*	*	*	*	*	*	2639	0	0	

E 196  *	*	*	689	*	*	*	*	*	*	2868	*	*	2043	*	*	*	*	*	*	196
       0	*	*	*	*	*	*	2639	0	0	

K 197  2763	*	2868	3088	3047	*	*	*	1521	*	*	*	*	*	*	2959	*	*	*	*	197
       0	*	*	*	*	*	*	2639	0	0	

F 198  *	*	*	*	0	*	*	*	*	*	*	*	*	*	*	*	*	*	*	*	198
       0	*	*	*	*	*	*	2639	0	0	

L 199  *	*	*	*	*	*	*	*	*	212	2868	*	*	*	*	*	*	*	*	*	199
       0	*	*	*	*	*	*	2639	0	0	

L 200  *	*	*	*	*	*	*	*	*	230	*	*	*	*	2763	*	*	*	*	*	200
       0	*	*	*	*	*	*	2639	0	0	

E 201  *	*	*	0	*	*	*	*	*	*	*	*	*	*	*	*	*	*	*	*	201
       0	*	*	*	*	*	*	2639	0	0	

L 202  *	*	*	*	*	*	*	*	*	230	2763	*	*	*	*	*	*	*	*	*	202
       0	*	*	*	*	*	*	2639	0	0	

G 203  *	*	*	*	*	0	*	*	*	*	*	*	*	*	*	*	*	*	*	*	203
       0	*	*	*	*	*	*	2639	0	0	

A 204  1638	*	2868	2753	*	2763	*	*	*	*	*	*	*	*	2999	*	*	3047	*	*	204
       0	*	*	*	*	*	*	2639	0	0	

G 205  *	*	2868	*	*	482	*	*	*	*	2763	*	*	*	*	*	*	*	*	*	205
       0	*	*	*	*	*	*	2639	0	0	

F 206  *	*	*	*	186	*	*	*	*	*	*	*	*	*	*	3047	*	*	*	*	206
       0	*	*	*	*	*	*	2639	0	0	

A 207  739	*	*	*	*	*	*	*	*	*	*	*	*	*	*	1979	2763	*	*	*	207
       0	*	*	*	*	*	*	2639	0	0	

F 208  *	*	*	*	0	*	*	*	*	*	*	*	*	*	*	*	*	*	*	*	208
       0	*	*	*	*	*	*	2639	0	0	

V 209  *	*	*	*	*	*	*	2763	*	*	*	*	*	*	*	*	*	230	*	*	209
       0	*	*	*	*	*	*	2639	0	0	

G 210  1416	*	*	3088	*	978	*	*	*	*	*	*	*	*	*	*	*	*	*	*	210
       0	*	*	*	*	*	*	2639	0	0	

R 211  *	*	*	*	*	*	*	*	*	*	*	*	*	*	230	2763	*	*	*	*	211
       0	*	*	*	*	*	*	2639	0	0	

Q 212  *	*	*	*	*	*	*	*	*	*	*	*	*	0	*	*	*	*	*	*	212
       0	*	*	*	*	*	*	2639	0	0	

K 213  *	*	*	*	2753	*	*	*	1164	*	*	*	*	*	1955	*	*	*	*	2763	213
       0	*	*	*	*	*	*	2639	0	0	

R 214  *	*	*	*	*	*	2753	*	*	*	*	*	*	*	232	*	*	*	*	*	214
       0	*	*	*	*	*	*	2639	0	0	

I 215  *	*	*	*	*	*	*	752	*	1809	*	*	*	*	*	*	3047	*	*	*	215
       0	*	*	*	*	*	*	2639	0	0	

Q 216  *	*	2753	*	*	*	*	*	*	*	*	*	2959	1542	2868	*	2043	*	*	*	216
       0	*	*	*	*	*	*	2639	0	0	

V 217  *	*	*	*	2999	*	*	1371	*	*	*	*	*	*	*	*	*	1034	*	*	217
       0	*	*	*	*	*	*	2639	0	0	

D 218  *	*	506	2763	*	2753	*	*	*	*	*	*	*	*	*	*	*	*	*	*	218
       0	*	*	*	*	*	*	2639	0	0	

D 219  *	*	716	*	*	2043	*	*	*	*	*	2753	*	*	*	*	*	*	*	*	219
       0	*	*	*	*	*	*	2639	0	0	

E 220  *	*	3088	1083	*	*	*	*	2753	*	*	2868	*	*	2999	*	*	*	*	*	220
       0	*	*	*	*	*	*	2639	0	0	

D 221  *	*	1080	2763	*	*	2043	*	*	*	*	*	*	*	*	*	*	*	2868	*	221
       0	*	*	*	*	*	*	2639	0	0	

F 222  *	*	*	*	444	*	*	*	*	*	*	*	*	*	*	*	*	*	*	1916	222
       0	*	*	*	*	*	*	2639	0	0	

Y 223  *	*	*	*	2763	*	2959	*	*	*	*	*	*	*	2868	*	*	*	*	768	223
       0	*	*	*	*	*	*	2639	0	0	

I 224  *	*	*	*	*	*	*	445	*	2959	*	*	*	*	*	*	*	2868	*	*	224
       0	*	*	*	*	*	*	2639	0	0	

D 225  *	*	0	*	*	*	*	*	*	*	*	*	*	*	*	*	*	*	*	*	225
       0	*	*	*	*	*	*	2639	0	0	

L 226  *	*	*	*	*	*	*	*	*	186	*	*	*	*	*	3047	*	*	*	*	226
       0	*	*	*	*	*	*	2639	0	0	

L 227  *	*	*	*	*	*	*	*	*	401	*	*	*	*	*	*	*	2043	*	*	227
       0	*	*	*	*	*	*	2639	0	0	

F 228  *	*	*	*	230	*	*	*	*	2763	*	*	*	*	*	*	*	*	*	*	228
       0	*	*	*	*	*	*	2639	0	0	

Y 229  *	*	*	*	1815	*	*	*	*	*	*	*	*	*	*	*	*	*	*	482	229
       0	*	*	*	*	*	*	2639	0	0	

H 230  *	*	*	*	*	*	669	*	*	*	*	1429	*	*	*	*	*	*	*	*	230
       0	*	*	*	*	*	*	2639	0	0	

R 231  *	*	*	*	*	*	*	*	*	2753	*	*	*	*	716	*	*	*	*	2043	231
       0	*	*	*	*	*	*	2639	0	0	

K 232  2763	*	*	*	*	*	*	3088	1506	2999	*	*	*	*	2868	3047	*	*	*	*	232
       0	*	*	*	*	*	*	2639	0	0	

L 233  *	*	*	*	*	*	*	2763	*	230	*	*	*	*	*	*	*	*	*	*	233
       0	*	*	*	*	*	*	2639	0	0	

R 234  *	*	*	*	*	*	3047	*	2043	*	*	2763	*	*	1032	*	*	*	*	*	234
       0	*	*	*	*	*	*	2639	0	0	

C 235  *	414	*	*	*	*	*	*	*	*	*	*	*	*	2002	*	*	*	*	*	235
       0	*	*	*	*	*	*	2639	0	0	

L 236  *	*	*	*	1355	*	*	*	*	716	*	*	*	*	*	*	*	*	*	*	236
       0	*	*	*	*	*	*	2639	0	0	

V 237  *	*	*	*	*	*	*	1898	*	2868	*	*	*	*	*	*	*	750	*	*	237
       0	*	*	*	*	*	*	2639	0	0	

A 238  1083	*	*	*	*	*	*	2868	*	2043	*	*	*	*	*	*	*	2753	*	*	238
       0	*	*	*	*	*	*	2639	0	0	

V 239  *	*	*	*	*	*	*	1355	*	*	*	*	*	*	*	*	3047	1035	*	*	239
       0	*	*	*	*	*	*	2639	0	0	

D 240  *	*	797	1237	*	*	*	*	*	*	*	*	*	*	*	*	*	*	*	*	240
       0	*	*	*	*	*	*	2639	0	0	

L 241  *	*	*	*	*	*	*	*	*	0	*	*	*	*	*	*	*	*	*	*	241
       0	*	*	*	*	*	*	2639	0	0	

K 242  *	*	*	*	*	*	*	*	0	*	*	*	*	*	*	*	*	*	*	*	242
       0	*	*	*	*	*	*	2639	0	0	

I 243  *	*	2753	*	3047	*	*	1510	*	3088	*	*	*	*	*	*	*	1932	*	*	243
       0	*	*	*	*	*	*	2639	0	0	

G 244  *	*	*	*	*	232	*	*	2753	*	*	*	*	*	*	*	*	*	*	*	244
       0	*	*	*	*	*	*	2639	0	0	

K 245  *	*	1871	2959	*	*	*	*	1068	*	*	3047	*	*	*	*	*	*	*	*	245
       0	*	*	*	*	*	*	2639	0	0	

F 246  *	*	*	*	401	*	*	*	*	2043	*	*	*	*	*	*	*	*	*	*	246
       0	*	*	*	*	*	*	2639	0	0	

K 247  *	*	*	*	*	*	*	*	1506	2763	*	*	*	*	3047	2868	2043	*	*	*	247
       0	*	*	*	*	*	*	2639	0	0	

P 248  2002	*	*	*	*	*	2043	*	*	*	*	*	1431	*	*	*	*	*	*	2868	248
       0	*	*	*	*	*	*	2639	0	0	

E 249  2959	*	*	1024	*	*	*	*	*	*	*	*	*	2043	*	2868	*	*	*	*	249
       0	*	*	*	*	*	*	2639	0	0	

Y 250  *	*	1397	*	3047	*	*	*	*	*	*	*	*	*	*	*	*	*	*	1002	250
       0	*	*	*	*	*	*	2639	0	0	

A 251  1472	*	*	*	*	*	*	1916	2002	2999	*	*	*	*	*	*	*	*	*	*	251
       0	*	*	*	*	*	*	2639	0	0	

G 252  *	*	*	*	*	199	*	*	*	*	*	*	*	*	*	*	*	2959	*	*	252
       0	*	*	*	*	*	*	2639	0	0	

Q 253  *	*	*	*	*	*	*	*	1758	*	*	*	*	506	*	*	*	*	*	*	253
       0	*	*	*	*	*	*	2639	0	0	

M 254  *	*	*	*	*	*	*	3088	*	*	181	*	*	*	*	*	*	*	*	*	254
       0	*	*	*	*	*	*	2639	0	0	

N 255  *	*	3088	2002	*	*	*	*	*	*	*	1472	*	1876	*	*	*	*	*	*	255
       0	*	*	*	*	*	*	2639	0	0	

F 256  *	*	*	*	1034	*	*	*	*	2002	1932	*	*	*	*	*	*	*	*	*	256
       0	*	*	*	*	*	*	2639	0	0	

Y 257  *	*	*	*	*	*	*	*	*	*	*	*	*	*	*	*	*	*	*	0	257
       0	*	*	*	*	*	*	2639	0	0	

L 258  *	*	*	*	*	*	*	*	*	401	*	*	*	*	*	*	*	2043	*	*	258
       0	*	*	*	*	*	*	2639	0	0	

R 259  2763	*	*	*	*	*	2999	*	*	*	*	2868	*	*	1177	2753	*	*	*	*	259
       0	*	*	*	*	*	*	2639	0	0	

Y 260  2753	*	*	*	*	*	*	*	*	*	*	*	*	2763	*	*	*	*	2002	1137	260
       0	*	*	*	*	*	*	2639	0	0	

L 261  2868	*	*	*	2043	*	*	*	*	1083	*	*	*	*	*	*	*	2753	*	*	261
       0	*	*	*	*	*	*	2639	0	0	

D 262  *	*	689	2043	*	*	*	*	2868	*	*	*	*	*	*	*	*	*	*	*	262
       0	*	*	*	*	*	*	2639	0	0	

K 263  *	*	1758	1932	*	*	*	*	1177	*	*	*	*	*	*	*	*	*	*	*	263
       0	*	*	*	*	*	*	2639	0	0	

H 264  *	*	*	2043	2763	*	1554	*	*	2753	*	*	*	*	*	*	*	*	*	3047	264
       0	*	*	*	*	*	*	2639	0	0	

E 265  *	*	*	1177	*	*	*	*	*	2753	2999	*	*	*	*	*	*	2763	2868	*	265
       0	*	*	*	*	*	*	2639	0	0	

K 266  *	*	*	*	*	*	*	*	1034	*	2999	*	*	*	2002	*	2868	*	*	*	266
       0	*	*	*	*	*	*	2639	0	0	

Q 267  *	*	*	2959	*	*	2753	*	*	2868	*	2999	*	1117	*	*	*	*	*	*	267
       0	*	*	*	*	*	*	2639	0	0	

P 268  *	*	*	1871	*	*	*	*	*	*	*	*	461	*	*	*	*	*	*	*	268
       0	*	*	*	*	*	*	2639	0	0	

G 269  *	*	2868	2959	*	1188	2763	*	*	*	*	*	*	*	*	*	2753	*	*	*	269
       0	*	*	*	*	*	*	2639	0	0	

E 270  *	*	1355	716	*	*	*	*	*	*	*	*	*	*	*	*	*	*	*	*	270
       0	*	*	*	*	*	*	2639	0	0	

N 271  2959	*	*	3047	*	*	*	*	*	*	*	732	*	2753	*	*	*	*	*	*	271
       0	*	*	*	*	*	*	2639	0	0	

P 272  *	*	*	*	*	*	*	*	*	*	*	*	407	*	*	2023	*	*	*	*	272
       0	*	*	*	*	*	*	2639	0	0	

P 273  *	*	*	*	*	*	*	*	*	*	*	*	769	*	*	1758	3088	*	*	*	273
       0	*	*	*	*	*	*	2639	0	0	

I 274  *	*	*	*	*	*	*	414	*	2002	*	*	*	*	*	*	*	*	*	*	274
       0	*	*	*	*	*	*	2639	0	0	

G 275  *	*	*	*	*	0	*	*	*	*	*	*	*	*	*	*	*	*	*	*	275
       0	*	*	*	*	*	*	2639	0	0	

I 276  *	*	*	*	*	*	*	744	*	1311	*	*	*	*	*	*	*	*	*	*	276
       0	*	*	*	*	*	*	2639	0	0	

I 277  *	*	*	*	*	*	*	438	*	*	*	*	*	*	*	*	*	1932	*	*	277
       0	*	*	*	*	*	*	2639	0	0	

L 278  *	*	*	*	*	*	*	*	*	0	*	*	*	*	*	*	*	*	*	*	278
       0	*	*	*	*	*	*	2639	0	0	

C 279  *	0	*	*	*	*	*	*	*	*	*	*	*	*	*	*	*	*	*	*	279
       0	*	*	*	*	*	*	2639	0	0	

A 280  1126	*	*	*	*	*	*	*	1758	*	*	*	*	*	*	3088	2959	*	*	*	280
       0	*	*	*	*	*	*	2639	0	0	

S 281  *	*	2999	2868	*	2002	*	*	*	*	*	3088	*	*	*	1431	*	*	*	*	281
       0	*	*	*	*	*	*	2639	0	0	

K 282  *	*	*	*	*	*	*	*	230	*	*	*	*	*	2763	*	*	*	*	*	282
       0	*	*	*	*	*	*	2639	0	0	

N 283  *	*	2753	*	*	2868	*	*	2002	*	*	1556	*	*	*	2999	*	*	*	*	283
       0	*	*	*	*	*	*	2639	0	0	

E 284  *	*	2999	1672	*	*	*	*	2763	*	*	2753	*	*	2959	*	*	2868	*	*	284
       0	*	*	*	*	*	*	2639	0	0	

E 285  3088	*	*	1623	*	2868	*	*	*	*	*	*	*	*	*	2999	2763	2753	*	*	285
       0	*	*	*	*	*	*	2639	0	0	

I 286  *	*	*	2868	*	*	*	1525	*	2753	3088	*	*	2002	*	*	*	*	*	*	286
       0	*	*	*	*	*	*	2639	0	0	

V 287  1809	*	*	*	*	*	*	2002	*	*	*	*	*	*	*	*	*	1104	*	*	287
       0	*	*	*	*	*	*	2639	0	0	

E 288  *	*	*	1083	*	*	2868	*	1355	*	*	*	*	*	*	*	*	*	*	*	288
       0	*	*	*	*	*	*	2639	0	0	

Y 289  *	*	*	*	*	*	*	*	*	2002	*	*	*	*	*	*	*	*	*	414	289
       414	*	2002	*	*	*	*	2639	0	0	

T 290  1430	*	*	*	*	*	*	*	*	*	*	*	*	*	*	*	669	*	*	*	290
       0	*	*	*	*	0	*	2330	0	1303	

L 291  *	*	*	*	*	*	*	*	*	0	*	*	*	*	*	*	*	*	*	*	291
       0	*	*	*	*	*	*	2639	0	0	

E 292  2868	*	*	1623	*	*	*	*	2753	3088	*	*	*	*	2763	2999	*	*	*	*	292
       0	*	*	*	*	*	*	2639	0	0	

L 293  *	*	2753	2763	*	2868	*	*	2999	1623	*	3088	*	*	*	*	*	*	*	*	293
       0	*	*	*	*	*	*	2639	0	0	

N 294  *	*	2959	3088	*	*	*	2753	*	2868	*	1639	*	*	*	2763	*	*	*	*	294
       0	*	*	*	*	*	*	2639	0	0	

N 295  *	*	*	2999	*	*	*	*	2959	*	*	1431	2868	*	3047	3088	*	*	*	*	295
       0	*	*	*	*	*	*	2639	0	0	

K 296  *	*	*	*	3047	*	*	*	1034	*	*	2868	*	*	*	2959	2999	*	*	*	296
       0	*	*	*	*	*	*	2639	0	0	

P 297  *	*	*	*	*	2002	*	*	*	*	*	*	1431	2999	*	*	1974	*	*	*	297
       0	*	*	*	*	*	*	2639	0	0	

I 298  *	*	*	*	*	*	*	689	*	3088	*	*	*	*	*	*	*	1932	*	*	298
       0	*	*	*	*	*	*	2639	0	0	

G 299  *	*	*	*	2043	1431	2002	*	*	2868	*	*	*	*	*	*	*	*	*	*	299
       0	*	*	*	*	*	*	2639	0	0	

V 300  1397	*	*	*	*	*	*	*	*	2753	*	*	*	*	*	*	*	1083	*	*	300
       0	*	*	*	*	*	*	2639	0	0	

A 301  689	*	*	*	*	*	*	*	*	*	*	*	*	*	*	1397	*	*	*	*	301
       0	*	*	*	*	*	*	2639	0	0	

E 302  *	*	*	401	*	*	*	*	2043	*	*	*	*	*	*	*	*	*	*	*	302
       0	*	*	*	*	*	*	2639	0	0	

Y 303  *	*	*	*	*	*	*	*	*	*	*	*	*	*	*	*	*	*	*	0	303
       0	*	*	*	*	*	*	2639	0	0	

K 304  *	*	*	*	*	*	*	*	414	2002	*	*	*	*	*	*	*	*	*	*	304
       0	*	*	*	*	*	*	2639	0	0	

I 305  2999	*	*	*	*	*	*	1431	*	3088	2868	*	*	*	*	*	2002	*	*	*	305
       0	*	*	*	*	*	*	2639	0	0	

Y 306  *	*	*	3047	*	*	*	*	*	*	*	*	*	2868	*	2959	2753	2763	*	1654	306
       0	*	*	*	*	*	*	2639	0	0	

L 307  *	*	*	2753	*	*	*	*	*	506	*	*	*	*	*	2763	*	*	*	*	307
       0	*	*	*	*	*	*	2639	0	0	

P 308  *	*	*	*	*	*	*	*	*	3047	*	2753	778	*	*	*	2763	*	*	*	308
       0	*	*	*	*	*	*	2639	0	0	

L 309  *	*	2868	*	*	*	*	*	*	1431	*	*	2002	*	*	2043	*	*	*	*	309
       0	*	*	*	*	*	*	2639	0	0	

E 310  *	*	*	1137	*	*	*	*	*	*	*	*	1758	*	2002	*	*	*	*	*	310
       0	*	*	*	*	*	*	2639	0	0	

E 311  2959	*	*	445	*	*	*	*	2868	*	*	*	*	*	*	*	*	*	*	*	311
       0	*	*	*	*	*	*	2639	0	0	

E 312  *	*	*	1654	*	*	*	*	2763	3047	*	2753	*	*	2868	*	*	2959	*	*	312
       0	*	*	*	*	*	*	2639	0	0	

L 313  *	*	*	*	*	*	*	*	*	232	*	*	*	*	*	*	*	2753	*	*	313
       0	*	*	*	*	*	*	2639	0	0	

K 314  1955	*	*	*	*	2959	*	*	1034	2999	*	*	*	*	*	*	*	*	*	*	314
       0	*	*	*	*	*	*	2639	0	0	

E 315  *	*	2868	1623	*	2763	*	*	3088	*	*	*	*	*	*	2999	2753	*	*	*	315
       0	*	*	*	*	*	*	2639	0	0	

E 316  2753	*	*	1137	*	*	*	*	1858	*	*	*	*	*	3047	*	*	*	*	*	316
       0	*	*	*	*	*	*	2639	0	0	

L 317  *	*	*	*	*	*	*	2999	*	193	*	*	*	*	*	*	*	*	*	*	317
       0	*	*	*	*	*	*	2639	0	0	

P 318  *	*	*	*	*	*	*	*	2999	*	*	*	1431	2002	*	*	3088	2868	*	*	318
       0	*	*	*	*	*	*	2639	0	0	

R 319  *	*	*	*	*	*	3047	*	*	*	*	*	*	2959	1137	2763	2753	*	*	*	319
       0	*	*	*	*	*	*	2639	0	0	

A 320  1623	*	*	2043	*	*	*	2753	*	*	*	*	2763	*	*	*	2868	*	*	*	320
       0	*	*	0	*	*	*	2639	0	0	

//
