# Supplementary material for: The PD-(D/E)XK superfamily revisited: identification of new members among proteins involved in DNA metabolism and functional predictions for domains of (hitherto) unknown function
Source: BMC Bioinformatics. 2005 Jul 12;6:172. doi: 10.1186/1471-2105-6-172 (PMC1189080; doi:10.1186/1471-2105-6-172)
Supplement: Additional File 1 — An archive file in the zip format, which includes Hidden Markov Models of sequence & secondary structure profiles of PD-(D/E)XK nuclease families analyzed in this article (those known used as queries and newly identified ones). HMMs are in the format of the HHsearch program. The same data are available for download from the authors' FTP server: [file 1471-2105-6-172-S1.zip › hhsearch_pdexk_profiles/results/novel/COG5482.hhm]

NAME  COG5482 Uncharacterized conserved protein [Function unknown]
FAM   
FILE  COG5482
COM   /cluster/usr/soeding/hh/hhmake -i /cluster/databases/hhpred/new_dbs/cdd_21Feb05/COG5482.a3m 
DATE  Tue Feb 22 23:11:53 2005
LENG  229 match states, 229 columns in multiple alignment
FILT  5 out of 7 sequences passed filter (max seq id>=90%, coverage>=0%, min seq id with query=0%, Ndiff=0%)
NEFF  1.8 
SEQ
>ss_pred
CCCCHHHHHHHHHHHHCCCEEEECCCCCEEEEECCCCCCEEEEEEECCCCCHHHHHHHHHHHHHHHHHHHHHHCCCCCCCCHHHHHHHHHHHHHCCCEEE
EEECCCEEEEEEECCCCCCCCHHHHHHHHHHHHHHHCCCCCCCCCCCHHHHHHHHHHHEEEEEECCCCCCHHHHCCCCCCCCCEEEEECHHHHHHHCCCH
HHHHHHHHHHHHHCCCCHHHHHHHHCCCC
>ss_conf
9710221357876431782786025870478754898718999983033448789976435554546554421354456622578999999861540688
8614880389861488887772788999999987406874476421025667642210010110006874556303578654157662015788643311
32318889998635876677665430479
>Cons-COG5482
MaEtslyxPvkxFlexxgyvVkgEvxgCDxvalxxdxpxvvvicELKlxfnleLilQaVdRaxxaDeVwiAarxsakgkgresdxrxrxLcRRLgxGxlg
vsxxgxvxilvxxvxPepRxNxkrRsklxxEhqrRrgdpxvGGsxrxpimTAYRqqAlxcAxalxxGPxrxrxlxsxxpxaxkILxxNvYGWFxRvdRGv
YxLtdaGxxaLxrwpqxaexxxexxxxxT
>COG5482 Uncharacterized conserved protein [Function unknown]
MAETSLYLPVKGFLEKAGYVVKGEVGGCDLVALSDDDPPVVVICELKLNFNLELILQAVDRAATADEVWIAARVSAKGKGRESDKRYRDLCRRLGLGMLG
VSDVGDVSILVGSVTPEPRTNPKRRSKLMREHQRRRGDPAVGGSTRAPIMTAYRQQALGCACALKSGPLRVRKLRSSVPDAGKILLANVYGWFERVDRGV
YGLTDAGREALQRWPQIAEYYYEKINQNT
>gi|15896265 (NC_003030) Hypothetical protein [Clostridium acetobutylicum]
MAakdrtESDMSKPIEDFFTNDGYVVRNEVEDCDVTAIKED---ILIVIELKKNLTVKLLSQAVKRQKTADLVYIAVLKPKKMKMNSSLRDIYHLIRRLE
LGLIWVSFVGNKGILEIAIEPEafDRKkivsmNKKKRDKIINEIKNRHKNFNVGGSVHKKLITAYREQAIFIACCLKEfGsmsPASLKKLGTDEKKTSSI
LYVNHYGWFDRVGRGIYKLNDMGYKALETYKEIAEYYYEKINQNT
>gi|15891394 (NC_003063) AGR_L_2570p [Agrobacterium tumefaciens] [Agrobacterium tumefaciens str. C58 (Cereon)]
M-ETSLYLPVKGFLEKAGYTVKGEVGGCDLVGLSDDDPSVVVICELKLSFNLELILQAVDRAAIADEVWIAARVSAKGRGREADKRYRDLCRRLGIGMLG
ISDTGDVSILVGSVTPMPRTNPKRRSRLMREHQRRRGDPAVGGSTRAPIMTAYRQQALGCAVALVSGPLRVRQIRSSVPDAGKILLANVYGWFERLDRGV
YGLTEAGQEALQRWPQP-AT---------
>gi|16262588 (NC_003037) hypothetical protein [Sinorhizobium meliloti]
M-ETSLYLPVKGFLEKAGYVVKGEVDGCDLVGLSDDDPPVVVICELKLRFNLELILQAVDRAAVADEVWIAARVSAKGKGREADKRYRDLCRRLGVGMLG
ISDAGDVSVIVGSVTPMPRTNPKRRSKLMREHRRRRGDPAIGGSTRAPVMTAYRQQALGCALALTSGPLRVREIRSSVPDAGKILLANVYGWFERLDRGV
YGLTAAGREALQRWPQQ-DMQAKTAVPA-
>gi|13470716 (NC_002678) unknown protein [Mesorhizobium loti]
MNETSLYAPVKRFLESLDFVVKGEIGGCDIVALRGGEPPVVVICELKLQFNLELVLQGVDRATACDEVWLAARMSARGKGRESDARFRNLCRRLGFGVLG
VTANDKVEVLVSPAAPEPRRNARRRSRLVDEHQRRRGDPVAGGGSRNPIMTAYRQSALTCAAAMADGPKRPRDLKALTPIAPKILQHNVYGWFARVDRGL
YDLTDAGRASLVRWPQTPhdEVRHEILIAST
#
NULL   3706	5728	4211	4064	4839	3729	4763	4308	4069	3323	5509	4640	4464	4938	4285	4423	3815	3783	6325	4665	
AVER   3519	5821	4065	4016	5628	3645	6552	4150	3812	3365	5580	4829	4469	5231	3460	4377	4658	3557	6416	4838	
HMM    A	C	D	E	F	G	H	I	K	L	M	N	P	Q	R	S	T	V	W	Y	
       M->M	M->I	M->D	I->M	I->I	D->M	D->D	Neff	Neff_I	Neff_D
       0	*	*	0	*	0	*	99999	99999	99999	
M 1    *	*	*	*	*	*	*	*	*	*	0	*	*	*	*	*	*	*	*	*	1
       543	*	1674	*	*	*	*	1800	0	0	

A 2    584	*	*	*	*	*	*	*	*	*	*	1587	*	*	*	*	*	*	*	*	2
       674	1421	*	2322	322	0	*	1726	1000	1072	

E 3    *	*	*	0	*	*	*	*	*	*	*	*	*	*	*	*	*	*	*	*	3
       0	*	*	*	*	*	*	1800	0	0	

T 4    *	*	*	*	*	*	*	*	*	*	*	*	*	*	*	1653	552	*	*	*	4
       0	*	*	*	*	*	*	1800	0	0	

S 5    *	*	1653	*	*	*	*	*	*	*	*	*	*	*	*	552	*	*	*	*	5
       0	*	*	*	*	*	*	1800	0	0	

L 6    *	*	*	*	*	*	*	*	*	552	1653	*	*	*	*	*	*	*	*	*	6
       0	*	*	*	*	*	*	1800	0	0	

Y 7    *	*	*	*	*	*	*	*	*	*	*	*	*	*	*	1653	*	*	*	552	7
       0	*	*	*	*	*	*	1800	0	0	

L 8    2152	*	*	*	*	*	*	*	1653	1130	*	*	*	*	*	*	*	*	*	*	8
       0	*	*	*	*	*	*	1800	0	0	

P 9    *	*	*	*	*	*	*	*	*	*	*	*	0	*	*	*	*	*	*	*	9
       0	*	*	*	*	*	*	1800	0	0	

V 10   *	*	*	*	*	*	*	1653	*	*	*	*	*	*	*	*	*	552	*	*	10
       0	*	*	*	*	*	*	1800	0	0	

K 11   *	*	*	1653	*	*	*	*	552	*	*	*	*	*	*	*	*	*	*	*	11
       0	*	*	*	*	*	*	1800	0	0	

G 12   *	*	1653	*	*	1130	*	*	*	*	*	*	*	*	2152	*	*	*	*	*	12
       0	*	*	*	*	*	*	1800	0	0	

F 13   *	*	*	*	0	*	*	*	*	*	*	*	*	*	*	*	*	*	*	*	13
       0	*	*	*	*	*	*	1800	0	0	

L 14   *	*	*	*	1653	*	*	*	*	552	*	*	*	*	*	*	*	*	*	*	14
       0	*	*	*	*	*	*	1800	0	0	

E 15   *	*	*	552	*	*	*	*	*	*	*	*	*	*	*	*	1653	*	*	*	15
       0	*	*	*	*	*	*	1800	0	0	

K 16   *	*	*	*	*	*	*	*	1130	*	*	1653	*	*	*	2152	*	*	*	*	16
       0	*	*	*	*	*	*	1800	0	0	

A 17   1130	*	1653	*	*	*	*	*	*	2152	*	*	*	*	*	*	*	*	*	*	17
       0	*	*	*	*	*	*	1800	0	0	

G 18   *	*	2152	*	*	368	*	*	*	*	*	*	*	*	*	*	*	*	*	*	18
       0	*	*	*	*	*	*	1800	0	0	

Y 19   *	*	*	*	2152	*	*	*	*	*	*	*	*	*	*	*	*	*	*	368	19
       0	*	*	*	*	*	*	1800	0	0	

V 20   *	*	*	*	*	*	*	*	*	*	*	*	*	*	*	*	2673	246	*	*	20
       0	*	*	*	*	*	*	1800	0	0	

V 21   *	*	*	*	*	*	*	*	*	*	*	*	*	*	*	*	*	0	*	*	21
       0	*	*	*	*	*	*	1800	0	0	

K 22   *	*	*	*	*	*	*	*	552	*	*	*	*	*	1653	*	*	*	*	*	22
       0	*	*	*	*	*	*	1800	0	0	

G 23   *	*	*	*	*	552	*	*	*	*	*	1653	*	*	*	*	*	*	*	*	23
       0	*	*	*	*	*	*	1800	0	0	

E 24   *	*	*	0	*	*	*	*	*	*	*	*	*	*	*	*	*	*	*	*	24
       0	*	*	*	*	*	*	1800	0	0	

V 25   *	*	*	*	*	*	*	2152	*	*	*	*	*	*	*	*	*	368	*	*	25
       0	*	*	*	*	*	*	1800	0	0	

G 26   *	*	2674	1653	*	929	*	*	*	*	*	*	*	*	*	*	*	*	*	*	26
       0	*	*	*	*	*	*	1800	0	0	

G 27   *	*	1653	*	*	552	*	*	*	*	*	*	*	*	*	*	*	*	*	*	27
       0	*	*	*	*	*	*	1800	0	0	

C 28   *	0	*	*	*	*	*	*	*	*	*	*	*	*	*	*	*	*	*	*	28
       0	*	*	*	*	*	*	1800	0	0	

D 29   *	*	0	*	*	*	*	*	*	*	*	*	*	*	*	*	*	*	*	*	29
       0	*	*	*	*	*	*	1800	0	0	

L 30   *	*	*	*	*	*	*	2152	*	1130	*	*	*	*	*	*	*	1653	*	*	30
       0	*	*	*	*	*	*	1800	0	0	

V 31   *	*	*	*	*	*	*	*	*	*	*	*	*	*	*	*	1653	552	*	*	31
       0	*	*	*	*	*	*	1800	0	0	

A 32   543	*	*	*	*	1674	*	*	*	*	*	*	*	*	*	*	*	*	*	*	32
       0	*	*	*	*	*	*	1800	0	0	

L 33   *	*	*	*	*	*	*	1653	*	552	*	*	*	*	*	*	*	*	*	*	33
       0	*	*	*	*	*	*	1800	0	0	

S 34   *	*	*	*	*	*	*	*	1653	*	*	*	*	*	2152	1130	*	*	*	*	34
       0	*	*	*	*	*	*	1800	0	0	

D 35   *	*	1130	1653	*	2152	*	*	*	*	*	*	*	*	*	*	*	*	*	*	35
       0	*	*	*	*	*	*	1800	0	0	

D 36   *	*	368	*	*	2152	*	*	*	*	*	*	*	*	*	*	*	*	*	*	36
       552	*	1653	*	*	*	*	1800	0	0	

D 37   *	*	553	1652	*	*	*	*	*	*	*	*	*	*	*	*	*	*	*	*	37
       0	*	*	*	*	*	0	1342	0	1000	

P 38   *	*	*	*	*	*	*	*	*	*	*	*	0	*	*	*	*	*	*	*	38
       0	*	*	*	*	*	0	1342	0	1000	

P 39   *	*	*	*	*	*	*	*	*	*	*	*	373	*	*	2133	*	*	*	*	39
       0	*	*	*	*	0	*	1342	0	1000	

V 40   *	*	*	*	*	*	*	1653	*	*	*	*	*	*	*	*	*	552	*	*	40
       0	*	*	*	*	*	*	1800	0	0	

V 41   *	*	*	*	*	*	*	*	*	1653	*	*	*	*	*	*	*	552	*	*	41
       0	*	*	*	*	*	*	1800	0	0	

V 42   *	*	*	*	*	*	*	1653	*	*	*	*	*	*	*	*	*	552	*	*	42
       0	*	*	*	*	*	*	1800	0	0	

I 43   *	*	*	*	*	*	*	552	*	*	*	*	*	*	*	*	*	1653	*	*	43
       0	*	*	*	*	*	*	1800	0	0	

C 44   *	552	*	*	*	*	*	1653	*	*	*	*	*	*	*	*	*	*	*	*	44
       0	*	*	*	*	*	*	1800	0	0	

E 45   *	*	*	0	*	*	*	*	*	*	*	*	*	*	*	*	*	*	*	*	45
       0	*	*	*	*	*	*	1800	0	0	

L 46   *	*	*	*	*	*	*	*	*	0	*	*	*	*	*	*	*	*	*	*	46
       0	*	*	*	*	*	*	1800	0	0	

K 47   *	*	*	*	*	*	*	*	0	*	*	*	*	*	*	*	*	*	*	*	47
       0	*	*	*	*	*	*	1800	0	0	

L 48   *	*	*	*	*	*	*	*	1653	552	*	*	*	*	*	*	*	*	*	*	48
       0	*	*	*	*	*	*	1800	0	0	

N 49   *	*	*	*	*	*	*	*	*	*	*	1116	*	2152	2674	2673	*	*	*	*	49
       0	*	*	*	*	*	*	1800	0	0	

F 50   *	*	*	*	552	*	*	*	*	1653	*	*	*	*	*	*	*	*	*	*	50
       0	*	*	*	*	*	*	1800	0	0	

N 51   *	*	*	*	*	*	*	*	*	*	*	552	*	*	*	*	1653	*	*	*	51
       0	*	*	*	*	*	*	1800	0	0	

L 52   *	*	*	*	*	*	*	*	*	552	*	*	*	*	*	*	*	1653	*	*	52
       0	*	*	*	*	*	*	1800	0	0	

E 53   *	*	*	552	*	*	*	*	1653	*	*	*	*	*	*	*	*	*	*	*	53
       0	*	*	*	*	*	*	1800	0	0	

L 54   *	*	*	*	*	*	*	*	*	0	*	*	*	*	*	*	*	*	*	*	54
       0	*	*	*	*	*	*	1800	0	0	

I 55   *	*	*	*	*	*	*	1130	*	1653	*	*	*	*	*	*	*	2152	*	*	55
       0	*	*	*	*	*	*	1800	0	0	

L 56   *	*	*	*	*	*	*	*	*	552	*	*	*	*	*	1653	*	*	*	*	56
       0	*	*	*	*	*	*	1800	0	0	

Q 57   *	*	*	*	*	*	*	*	*	*	*	*	*	0	*	*	*	*	*	*	57
       0	*	*	*	*	*	*	1800	0	0	

A 58   368	*	*	*	*	2152	*	*	*	*	*	*	*	*	*	*	*	*	*	*	58
       0	*	*	*	*	*	*	1800	0	0	

V 59   *	*	*	*	*	*	*	*	*	*	*	*	*	*	*	*	*	0	*	*	59
       0	*	*	*	*	*	*	1800	0	0	

D 60   *	*	552	*	*	*	*	*	1653	*	*	*	*	*	*	*	*	*	*	*	60
       0	*	*	*	*	*	*	1800	0	0	

R 61   *	*	*	*	*	*	*	*	*	*	*	*	*	*	0	*	*	*	*	*	61
       0	*	*	*	*	*	*	1800	0	0	

A 62   552	*	*	*	*	*	*	*	*	*	*	*	*	1653	*	*	*	*	*	*	62
       0	*	*	*	*	*	*	1800	0	0	

A 63   1130	*	*	*	*	*	*	*	1653	*	*	*	*	*	*	*	2152	*	*	*	63
       0	*	*	*	*	*	*	1800	0	0	

T 64   2152	*	*	*	*	*	*	2673	*	*	*	*	*	*	*	*	1116	2674	*	*	64
       0	*	*	*	*	*	*	1800	0	0	

A 65   368	2152	*	*	*	*	*	*	*	*	*	*	*	*	*	*	*	*	*	*	65
       0	*	*	*	*	*	*	1800	0	0	

D 66   *	*	0	*	*	*	*	*	*	*	*	*	*	*	*	*	*	*	*	*	66
       0	*	*	*	*	*	*	1800	0	0	

E 67   *	*	*	552	*	*	*	*	*	1653	*	*	*	*	*	*	*	*	*	*	67
       0	*	*	*	*	*	*	1800	0	0	

V 68   *	*	*	*	*	*	*	*	*	*	*	*	*	*	*	*	*	0	*	*	68
       0	*	*	*	*	*	*	1800	0	0	

W 69   *	*	*	*	*	*	*	*	*	*	*	*	*	*	*	*	*	*	552	1653	69
       0	*	*	*	*	*	*	1800	0	0	

I 70   *	*	*	*	*	*	*	368	*	2152	*	*	*	*	*	*	*	*	*	*	70
       0	*	*	*	*	*	*	1800	0	0	

A 71   0	*	*	*	*	*	*	*	*	*	*	*	*	*	*	*	*	*	*	*	71
       0	*	*	*	*	*	*	1800	0	0	

A 72   552	*	*	*	*	*	*	*	*	*	*	*	*	*	*	*	*	1653	*	*	72
       0	*	*	*	*	*	*	1800	0	0	

R 73   *	*	*	*	*	*	*	*	*	1653	*	*	*	*	552	*	*	*	*	*	73
       0	*	*	*	*	*	*	1800	0	0	

V 74   *	*	*	*	*	*	*	*	1653	*	2152	*	*	*	*	*	*	1130	*	*	74
       0	*	*	*	*	*	*	1800	0	0	

S 75   *	*	*	*	*	*	*	*	*	*	*	*	1653	*	*	552	*	*	*	*	75
       0	*	*	*	*	*	*	1800	0	0	

A 76   552	*	*	*	*	*	*	*	1653	*	*	*	*	*	*	*	*	*	*	*	76
       0	*	*	*	*	*	*	1800	0	0	

K 77   *	*	*	*	*	*	*	*	368	*	*	*	*	*	2152	*	*	*	*	*	77
       0	*	*	*	*	*	*	1800	0	0	

G 78   *	*	*	*	*	552	*	*	*	*	1653	*	*	*	*	*	*	*	*	*	78
       0	*	*	*	*	*	*	1800	0	0	

K 79   *	*	*	*	*	*	*	*	246	*	*	*	*	*	2673	*	*	*	*	*	79
       0	*	*	*	*	*	*	1800	0	0	

G 80   *	*	*	*	*	552	*	*	*	*	1653	*	*	*	*	*	*	*	*	*	80
       0	*	*	*	*	*	*	1800	0	0	

R 81   *	*	*	*	*	*	*	*	*	*	*	1653	*	*	552	*	*	*	*	*	81
       0	*	*	*	*	*	*	1800	0	0	

E 82   *	*	*	552	*	*	*	*	*	*	*	*	*	*	*	1653	*	*	*	*	82
       0	*	*	*	*	*	*	1800	0	0	

S 83   1674	*	*	*	*	*	*	*	*	*	*	*	*	*	*	543	*	*	*	*	83
       0	*	*	*	*	*	*	1800	0	0	

D 84   *	*	552	*	*	*	*	*	*	1653	*	*	*	*	*	*	*	*	*	*	84
       0	*	*	*	*	*	*	1800	0	0	

K 85   2152	*	*	*	*	*	*	*	1130	*	*	*	*	*	1653	*	*	*	*	*	85
       0	*	*	*	*	*	*	1800	0	0	

R 86   *	*	1653	*	*	*	*	*	*	*	*	*	*	*	552	*	*	*	*	*	86
       0	*	*	*	*	*	*	1800	0	0	

Y 87   *	*	*	*	2152	*	*	1653	*	*	*	*	*	*	*	*	*	*	*	1130	87
       0	*	*	*	*	*	*	1800	0	0	

R 88   *	*	*	*	*	*	*	*	*	*	*	*	*	*	552	*	*	*	*	1653	88
       0	*	*	*	*	*	*	1800	0	0	

D 89   *	*	1130	*	*	*	1653	*	*	*	*	2152	*	*	*	*	*	*	*	*	89
       0	*	*	*	*	*	*	1800	0	0	

L 90   *	*	*	*	*	*	*	*	*	0	*	*	*	*	*	*	*	*	*	*	90
       0	*	*	*	*	*	*	1800	0	0	

C 91   *	552	*	*	*	*	*	1653	*	*	*	*	*	*	*	*	*	*	*	*	91
       0	*	*	*	*	*	*	1800	0	0	

R 92   *	*	*	*	*	*	*	*	*	*	*	*	*	*	0	*	*	*	*	*	92
       0	*	*	*	*	*	*	1800	0	0	

R 93   *	*	*	*	*	*	*	*	*	*	*	*	*	*	0	*	*	*	*	*	93
       0	*	*	*	*	*	*	1800	0	0	

L 94   *	*	*	*	*	*	*	*	*	0	*	*	*	*	*	*	*	*	*	*	94
       0	*	*	*	*	*	*	1800	0	0	

G 95   *	*	*	1653	*	552	*	*	*	*	*	*	*	*	*	*	*	*	*	*	95
       0	*	*	*	*	*	*	1800	0	0	

L 96   *	*	*	*	2152	*	*	2673	*	1116	*	*	*	*	*	*	*	2674	*	*	96
       0	*	*	*	*	*	*	1800	0	0	

G 97   *	*	*	*	*	0	*	*	*	*	*	*	*	*	*	*	*	*	*	*	97
       0	*	*	*	*	*	*	1800	0	0	

M 98   *	*	*	*	*	*	*	*	*	1653	1130	*	*	*	*	*	*	2152	*	*	98
       0	*	*	*	*	*	*	1800	0	0	

L 99   *	*	*	*	*	*	*	1653	*	552	*	*	*	*	*	*	*	*	*	*	99
       0	*	*	*	*	*	*	1800	0	0	

G 100  *	*	*	*	*	552	*	*	*	*	*	*	*	*	*	*	*	*	1653	*	100
       0	*	*	*	*	*	*	1800	0	0	

V 101  *	*	*	*	*	*	*	1674	*	*	*	*	*	*	*	*	*	543	*	*	101
       0	*	*	*	*	*	*	1800	0	0	

S 102  *	*	*	*	*	*	*	*	*	*	*	*	*	*	*	368	2152	*	*	*	102
       0	*	*	*	*	*	*	1800	0	0	

D 103  2152	*	1130	*	1653	*	*	*	*	*	*	*	*	*	*	*	*	*	*	*	103
       0	*	*	*	*	*	*	1800	0	0	

V 104  2674	*	*	*	*	*	*	*	*	*	*	2152	*	*	*	*	2673	1116	*	*	104
       0	*	*	*	*	*	*	1800	0	0	

G 105  *	*	2152	*	*	368	*	*	*	*	*	*	*	*	*	*	*	*	*	*	105
       0	*	*	*	*	*	*	1800	0	0	

D 106  *	*	1130	*	*	*	*	*	2152	*	*	1653	*	*	*	*	*	*	*	*	106
       0	*	*	*	*	*	*	1800	0	0	

V 107  *	*	*	*	*	*	*	*	1653	*	*	*	*	*	*	*	*	552	*	*	107
       0	*	*	*	*	*	*	1800	0	0	

S 108  *	*	*	2152	*	1653	*	*	*	*	*	*	*	*	*	1130	*	*	*	*	108
       0	*	*	*	*	*	*	1800	0	0	

I 109  *	*	*	*	*	*	*	694	*	*	*	*	*	*	*	*	*	1389	*	*	109
       0	*	*	*	*	*	*	1800	0	0	

L 110  *	*	*	*	*	*	*	2674	*	246	*	*	*	*	*	*	*	*	*	*	110
       0	*	*	*	*	*	*	1800	0	0	

V 111  *	*	*	1653	*	*	*	*	*	*	*	*	*	*	*	*	*	552	*	*	111
       0	*	*	*	*	*	*	1800	0	0	

G 112  *	*	*	*	*	1130	*	1653	*	*	*	*	*	*	*	2152	*	*	*	*	112
       0	*	*	*	*	*	*	1800	0	0	

S 113  1653	*	*	*	*	*	*	*	*	*	*	*	2152	*	*	1130	*	*	*	*	113
       0	*	*	*	*	*	*	1800	0	0	

V 114  2152	*	*	*	*	*	*	1653	*	*	*	*	*	*	*	*	*	1130	*	*	114
       0	*	*	*	*	*	*	1800	0	0	

T 115  2152	*	*	1653	*	*	*	*	*	*	*	*	*	*	*	*	1130	*	*	*	115
       0	*	*	*	*	*	*	1800	0	0	

P 116  *	*	*	*	*	*	*	*	*	*	*	*	0	*	*	*	*	*	*	*	116
       0	*	*	*	*	*	*	1800	0	0	

E 117  *	*	*	543	*	*	*	*	*	*	1674	*	*	*	*	*	*	*	*	*	117
       552	1653	*	1000	1000	*	*	1800	1000	0	

P 118  *	*	1653	*	*	*	*	*	*	*	*	*	552	*	*	*	*	*	*	*	118
       0	*	*	*	*	*	*	1800	0	0	

R 119  *	*	*	*	*	*	*	*	*	*	*	*	*	*	0	*	*	*	*	*	119
       0	*	*	*	*	*	*	1800	0	0	

T 120  *	*	*	*	*	*	*	*	1653	*	*	*	*	*	2152	*	1130	*	*	*	120
       552	1653	*	2322	322	*	*	1800	1000	0	

N 121  *	*	*	*	*	*	*	*	*	*	*	0	*	*	*	*	*	*	*	*	121
       0	*	*	*	*	*	*	1800	0	0	

P 122  2152	*	*	*	*	*	*	*	1653	*	*	*	1130	*	*	*	*	*	*	*	122
       0	*	*	*	*	*	*	1800	0	0	

K 123  *	*	*	*	*	*	*	*	368	*	*	*	*	*	2152	*	*	*	*	*	123
       0	*	*	*	*	*	*	1800	0	0	

R 124  *	*	*	*	*	*	*	*	1653	*	*	*	*	*	552	*	*	*	*	*	124
       0	*	*	*	*	*	*	1800	0	0	

R 125  *	*	*	*	*	*	*	*	*	*	*	*	*	*	0	*	*	*	*	*	125
       0	*	*	*	*	*	*	1800	0	0	

S 126  *	*	1653	*	*	*	*	*	*	*	*	*	*	*	*	552	*	*	*	*	126
       0	*	*	*	*	*	*	1800	0	0	

K 127  *	*	*	*	*	*	*	*	694	*	*	*	*	*	1389	*	*	*	*	*	127
       0	*	*	*	*	*	*	1800	0	0	

L 128  *	*	*	*	*	*	*	1653	*	552	*	*	*	*	*	*	*	*	*	*	128
       0	*	*	*	*	*	*	1800	0	0	

M 129  *	*	*	*	*	*	*	1653	*	*	1130	*	*	*	*	*	*	2152	*	*	129
       0	*	*	*	*	*	*	1800	0	0	

R 130  *	*	2152	*	*	*	*	*	*	*	*	1653	*	*	1130	*	*	*	*	*	130
       0	*	*	*	*	*	*	1800	0	0	

E 131  *	*	*	0	*	*	*	*	*	*	*	*	*	*	*	*	*	*	*	*	131
       0	*	*	*	*	*	*	1800	0	0	

H 132  *	*	*	*	*	*	552	1653	*	*	*	*	*	*	*	*	*	*	*	*	132
       0	*	*	*	*	*	*	1800	0	0	

Q 133  *	*	*	*	*	*	*	*	1653	*	*	*	*	929	2674	*	*	*	*	*	133
       0	*	*	*	*	*	*	1800	0	0	

R 134  *	*	*	*	*	*	*	*	*	*	*	1653	*	*	552	*	*	*	*	*	134
       0	*	*	*	*	*	*	1800	0	0	

R 135  *	*	*	*	*	*	*	*	*	*	*	*	*	*	0	*	*	*	*	*	135
       0	*	*	*	*	*	*	1800	0	0	

R 136  *	*	*	*	*	*	1653	*	*	*	*	*	*	*	552	*	*	*	*	*	136
       0	*	*	*	*	*	*	1800	0	0	

G 137  *	*	*	*	*	552	*	*	1653	*	*	*	*	*	*	*	*	*	*	*	137
       0	*	*	*	*	*	*	1800	0	0	

D 138  *	*	552	*	*	*	*	*	*	*	*	1653	*	*	*	*	*	*	*	*	138
       0	*	*	*	*	*	*	1800	0	0	

P 139  *	*	*	*	1653	*	*	*	*	*	*	*	552	*	*	*	*	*	*	*	139
       0	*	*	*	*	*	*	1800	0	0	

A 140  1130	*	*	*	*	*	*	*	*	*	*	1653	*	*	*	*	*	2152	*	*	140
       0	*	*	*	*	*	*	1800	0	0	

V 141  2152	*	*	*	*	*	*	2674	*	*	*	*	*	*	*	*	*	694	*	*	141
       0	*	*	*	*	*	*	1800	0	0	

G 142  *	*	*	*	*	0	*	*	*	*	*	*	*	*	*	*	*	*	*	*	142
       0	*	*	*	*	*	*	1800	0	0	

G 143  *	*	*	*	*	0	*	*	*	*	*	*	*	*	*	*	*	*	*	*	143
       0	*	*	*	*	*	*	1800	0	0	

S 144  *	*	*	*	*	2152	*	*	*	*	*	*	*	*	*	368	*	*	*	*	144
       0	*	*	*	*	*	*	1800	0	0	

T 145  *	*	*	*	*	*	*	*	*	*	*	*	*	*	*	2152	1130	1653	*	*	145
       0	*	*	*	*	*	*	1800	0	0	

R 146  *	*	*	*	*	*	1653	*	*	*	*	*	*	*	552	*	*	*	*	*	146
       0	*	*	*	*	*	*	1800	0	0	

A 147  1130	*	*	*	*	*	*	*	1653	*	*	2152	*	*	*	*	*	*	*	*	147
       0	*	*	*	*	*	*	1800	0	0	

P 148  *	*	*	*	*	*	*	*	1653	*	*	*	552	*	*	*	*	*	*	*	148
       0	*	*	*	*	*	*	1800	0	0	

I 149  *	*	*	*	*	*	*	929	*	1653	*	*	*	*	*	*	*	2674	*	*	149
       0	*	*	*	*	*	*	1800	0	0	

M 150  *	*	*	*	*	*	*	1653	*	*	552	*	*	*	*	*	*	*	*	*	150
       0	*	*	*	*	*	*	1800	0	0	

T 151  *	*	*	*	*	*	*	*	*	*	*	*	*	*	*	*	0	*	*	*	151
       0	*	*	*	*	*	*	1800	0	0	

A 152  0	*	*	*	*	*	*	*	*	*	*	*	*	*	*	*	*	*	*	*	152
       0	*	*	*	*	*	*	1800	0	0	

Y 153  *	*	*	*	*	*	*	*	*	*	*	*	*	*	*	*	*	*	*	0	153
       0	*	*	*	*	*	*	1800	0	0	

R 154  *	*	*	*	*	*	*	*	*	*	*	*	*	*	0	*	*	*	*	*	154
       0	*	*	*	*	*	*	1800	0	0	

Q 155  *	*	*	1653	*	*	*	*	*	*	*	*	*	552	*	*	*	*	*	*	155
       0	*	*	*	*	*	*	1800	0	0	

Q 156  *	*	*	*	*	*	*	*	*	*	*	*	*	368	*	2152	*	*	*	*	156
       0	*	*	*	*	*	*	1800	0	0	

A 157  0	*	*	*	*	*	*	*	*	*	*	*	*	*	*	*	*	*	*	*	157
       0	*	*	*	*	*	*	1800	0	0	

L 158  *	*	*	*	*	*	*	1653	*	552	*	*	*	*	*	*	*	*	*	*	158
       0	*	*	*	*	*	*	1800	0	0	

G 159  *	*	*	*	1653	1130	*	*	*	*	*	*	*	*	*	*	2152	*	*	*	159
       0	*	*	*	*	*	*	1800	0	0	

C 160  *	552	*	*	*	*	*	1653	*	*	*	*	*	*	*	*	*	*	*	*	160
       0	*	*	*	*	*	*	1800	0	0	

A 161  0	*	*	*	*	*	*	*	*	*	*	*	*	*	*	*	*	*	*	*	161
       0	*	*	*	*	*	*	1800	0	0	

C 162  2152	1116	*	*	*	*	*	*	*	2674	*	*	*	*	*	*	*	2673	*	*	162
       0	*	*	*	*	*	*	1800	0	0	

A 163  552	1653	*	*	*	*	*	*	*	*	*	*	*	*	*	*	*	*	*	*	163
       0	*	*	*	*	*	*	1800	0	0	

L 164  *	*	*	*	*	*	*	*	*	368	2152	*	*	*	*	*	*	*	*	*	164
       0	*	*	*	*	*	*	1800	0	0	

K 165  2152	*	*	*	*	*	*	*	1116	*	*	*	*	*	*	*	2674	2673	*	*	165
       0	*	*	*	*	*	*	1800	0	0	

S 166  *	*	2152	1653	*	*	*	*	*	*	*	*	*	*	*	1130	*	*	*	*	166
       552	1653	*	0	*	*	*	1800	1000	0	

G 167  *	*	*	*	*	0	*	*	*	*	*	*	*	*	*	*	*	*	*	*	167
       552	1653	*	1585	585	*	*	1800	1000	0	

P 168  *	*	*	*	*	*	*	*	*	*	*	*	0	*	*	*	*	*	*	*	168
       0	*	*	*	*	*	*	1800	0	0	

L 169  1653	*	*	*	*	*	*	*	2152	1130	*	*	*	*	*	*	*	*	*	*	169
       0	*	*	*	*	*	*	1800	0	0	

R 170  *	*	*	*	*	*	*	*	*	*	*	*	*	*	552	1653	*	*	*	*	170
       0	*	*	*	*	*	*	1800	0	0	

V 171  *	*	*	*	*	*	*	*	*	1653	*	*	2152	*	*	*	*	1130	*	*	171
       0	*	*	*	*	*	*	1800	0	0	

R 172  *	*	*	*	*	*	*	*	1653	*	*	*	*	*	552	*	*	*	*	*	172
       0	*	*	*	*	*	*	1800	0	0	

K 173  *	*	2152	2674	*	*	*	*	1116	*	*	*	*	2673	*	*	*	*	*	*	173
       0	*	*	*	*	*	*	1800	0	0	

L 174  *	*	*	*	*	*	*	1674	*	543	*	*	*	*	*	*	*	*	*	*	174
       0	*	*	*	*	*	*	1800	0	0	

R 175  *	*	*	*	*	1653	*	*	2152	*	*	*	*	*	1130	*	*	*	*	*	175
       0	*	*	*	*	*	*	1800	0	0	

S 176  2152	*	*	*	*	*	*	*	*	*	*	*	*	*	*	1130	1653	*	*	*	176
       0	*	*	*	*	*	*	1800	0	0	

S 177  *	*	1653	*	*	*	*	*	*	2152	*	*	*	*	*	1130	*	*	*	*	177
       0	*	*	*	*	*	*	1800	0	0	

V 178  *	*	*	1653	*	*	*	*	*	*	*	*	*	*	*	*	2152	1130	*	*	178
       0	*	*	*	*	*	*	1800	0	0	

P 179  *	*	*	*	*	*	*	*	1653	*	*	*	552	*	*	*	*	*	*	*	179
       0	*	*	*	*	*	*	1800	0	0	

D 180  *	*	1130	*	*	*	*	2152	1653	*	*	*	*	*	*	*	*	*	*	*	180
       0	*	*	*	*	*	*	1800	0	0	

A 181  552	*	*	*	*	*	*	*	*	*	*	*	*	*	*	*	1653	*	*	*	181
       0	*	*	*	*	*	*	1800	0	0	

G 182  *	*	*	*	*	1130	*	*	*	*	*	*	2152	*	*	1653	*	*	*	*	182
       0	*	*	*	*	*	*	1800	0	0	

K 183  *	*	*	*	*	*	*	*	552	*	*	*	*	*	*	1653	*	*	*	*	183
       0	*	*	*	*	*	*	1800	0	0	

I 184  *	*	*	*	*	*	*	0	*	*	*	*	*	*	*	*	*	*	*	*	184
       0	*	*	*	*	*	*	1800	0	0	

L 185  *	*	*	*	*	*	*	*	*	0	*	*	*	*	*	*	*	*	*	*	185
       0	*	*	*	*	*	*	1800	0	0	

L 186  *	*	*	*	*	*	*	*	*	1130	*	*	*	2152	*	*	*	*	*	1653	186
       0	*	*	*	*	*	*	1800	0	0	

A 187  1130	*	*	*	*	*	2152	*	*	*	*	*	*	*	*	*	*	1653	*	*	187
       0	*	*	*	*	*	*	1800	0	0	

N 188  *	*	*	*	*	*	*	*	*	*	*	0	*	*	*	*	*	*	*	*	188
       0	*	*	*	*	*	*	1800	0	0	

V 189  *	*	*	*	*	*	1653	*	*	*	*	*	*	*	*	*	*	552	*	*	189
       0	*	*	*	*	*	*	1800	0	0	

Y 190  *	*	*	*	*	*	*	*	*	*	*	*	*	*	*	*	*	*	*	0	190
       0	*	*	*	*	*	*	1800	0	0	

G 191  *	*	*	*	*	0	*	*	*	*	*	*	*	*	*	*	*	*	*	*	191
       0	*	*	*	*	*	*	1800	0	0	

W 192  *	*	*	*	*	*	*	*	*	*	*	*	*	*	*	*	*	*	0	*	192
       0	*	*	*	*	*	*	1800	0	0	

F 193  *	*	*	*	0	*	*	*	*	*	*	*	*	*	*	*	*	*	*	*	193
       0	*	*	*	*	*	*	1800	0	0	

E 194  2152	*	1653	1130	*	*	*	*	*	*	*	*	*	*	*	*	*	*	*	*	194
       0	*	*	*	*	*	*	1800	0	0	

R 195  *	*	*	*	*	*	*	*	*	*	*	*	*	*	0	*	*	*	*	*	195
       0	*	*	*	*	*	*	1800	0	0	

V 196  *	*	*	*	*	*	*	*	*	1674	*	*	*	*	*	*	*	543	*	*	196
       0	*	*	*	*	*	*	1800	0	0	

D 197  *	*	552	*	*	1653	*	*	*	*	*	*	*	*	*	*	*	*	*	*	197
       0	*	*	*	*	*	*	1800	0	0	

R 198  *	*	*	*	*	*	*	*	*	*	*	*	*	*	0	*	*	*	*	*	198
       0	*	*	*	*	*	*	1800	0	0	

G 199  *	*	*	*	*	0	*	*	*	*	*	*	*	*	*	*	*	*	*	*	199
       0	*	*	*	*	*	*	1800	0	0	

V 200  *	*	*	*	*	*	*	1653	*	2152	*	*	*	*	*	*	*	1130	*	*	200
       0	*	*	*	*	*	*	1800	0	0	

Y 201  *	*	*	*	*	*	*	*	*	*	*	*	*	*	*	*	*	*	*	0	201
       0	*	*	*	*	*	*	1800	0	0	

G 202  *	*	2152	*	*	1130	*	*	1653	*	*	*	*	*	*	*	*	*	*	*	202
       0	*	*	*	*	*	*	1800	0	0	

L 203  *	*	*	*	*	*	*	*	*	0	*	*	*	*	*	*	*	*	*	*	203
       0	*	*	*	*	*	*	1800	0	0	

T 204  *	*	*	*	*	*	*	*	*	*	*	1653	*	*	*	*	552	*	*	*	204
       0	*	*	*	*	*	*	1800	0	0	

D 205  2674	*	543	2673	*	*	*	*	*	*	*	*	*	*	*	*	*	*	*	*	205
       0	*	*	*	*	*	*	1800	0	0	

A 206  552	*	*	*	*	*	*	*	*	*	1653	*	*	*	*	*	*	*	*	*	206
       0	*	*	*	*	*	*	1800	0	0	

G 207  *	*	*	*	*	0	*	*	*	*	*	*	*	*	*	*	*	*	*	*	207
       0	*	*	*	*	*	*	1800	0	0	

R 208  *	*	*	*	*	*	*	*	*	*	*	*	*	2673	929	*	*	*	*	1653	208
       0	*	*	*	*	*	*	1800	0	0	

E 209  2152	*	*	1130	*	*	*	*	1653	*	*	*	*	*	*	*	*	*	*	*	209
       0	*	*	*	*	*	*	1800	0	0	

A 210  368	*	*	*	*	*	*	*	*	*	*	*	*	*	*	2152	*	*	*	*	210
       0	*	*	*	*	*	*	1800	0	0	

L 211  *	*	*	*	*	*	*	*	*	0	*	*	*	*	*	*	*	*	*	*	211
       0	*	*	*	*	*	*	1800	0	0	

Q 212  *	*	*	1653	*	*	*	*	*	*	*	*	*	1130	*	*	*	2152	*	*	212
       0	*	*	*	*	*	*	1800	0	0	

R 213  *	*	*	*	*	*	*	*	*	*	*	*	*	*	552	*	1653	*	*	*	213
       0	*	*	*	*	*	*	1800	0	0	

W 214  *	*	*	*	*	*	*	*	*	*	*	*	*	*	*	*	*	*	552	1653	214
       0	*	*	*	*	*	*	1800	0	0	

P 215  *	*	*	*	*	*	*	*	1653	*	*	*	552	*	*	*	*	*	*	*	215
       0	*	*	*	*	*	*	1800	0	0	

Q 216  *	*	*	1653	*	*	*	*	*	*	*	*	*	552	*	*	*	*	*	*	216
       0	*	*	*	*	*	*	1800	0	0	

I 217  *	*	*	*	*	*	*	1116	*	*	*	*	2673	2674	*	*	2152	*	*	*	217
       543	*	1674	*	*	*	*	1800	0	0	

A 218  584	*	*	*	*	*	*	*	*	*	*	*	1587	*	*	*	*	*	*	*	218
       584	1587	*	1000	1000	0	*	1726	1000	1072	

E 219  2673	*	2674	543	*	*	*	*	*	*	*	*	*	*	*	*	*	*	*	*	219
       0	*	*	*	*	*	*	1800	0	0	

Y 220  *	*	*	*	*	*	*	*	*	*	2674	*	*	*	*	*	2673	2152	*	1116	220
       0	*	*	*	*	*	*	1800	0	0	

Y 221  *	*	*	*	*	*	*	*	*	*	*	*	*	2206	1934	*	*	*	*	939	221
       0	*	*	*	*	*	*	1805	0	0	

Y 222  2206	*	*	*	*	*	1934	*	*	*	*	*	*	*	*	*	*	*	*	939	222
       0	*	*	*	*	*	*	1805	0	0	

E 223  *	*	*	352	*	*	*	*	2206	*	*	*	*	*	*	*	*	*	*	*	223
       0	*	*	*	*	*	*	1805	0	0	

K 224  *	*	*	*	*	*	*	1934	939	*	*	*	*	*	*	*	2206	*	*	*	224
       0	*	*	*	*	*	*	1805	0	0	

I 225  2206	*	*	*	*	*	*	939	*	1934	*	*	*	*	*	*	*	*	*	*	225
       0	*	*	*	*	*	*	1805	0	0	

N 226  *	*	*	*	*	*	*	1934	*	*	*	939	*	*	*	*	*	2206	*	*	226
       0	*	*	*	*	*	*	1805	0	0	

Q 227  1934	*	*	*	*	*	*	*	*	*	*	*	2206	939	*	*	*	*	*	*	227
       0	*	*	*	*	*	*	1805	0	0	

N 228  2206	*	*	*	*	*	*	*	*	*	*	939	*	*	*	1934	*	*	*	*	228
       0	*	*	*	*	*	*	1805	0	0	

T 229  *	*	*	*	*	*	*	*	*	*	*	*	*	*	*	*	0	*	*	*	229
       0	*	*	0	*	*	*	1726	0	0	

//
