# Supplementary material for: The PD-(D/E)XK superfamily revisited: identification of new members among proteins involved in DNA metabolism and functional predictions for domains of (hitherto) unknown function
Source: BMC Bioinformatics. 2005 Jul 12;6:172. doi: 10.1186/1471-2105-6-172 (PMC1189080; doi:10.1186/1471-2105-6-172)
Supplement: Additional File 1 — An archive file in the zip format, which includes Hidden Markov Models of sequence & secondary structure profiles of PD-(D/E)XK nuclease families analyzed in this article (those known used as queries and newly identified ones). HMMs are in the format of the HHsearch program. The same data are available for download from the authors' FTP server: [file 1471-2105-6-172-S1.zip › hhsearch_pdexk_profiles/results/novel/pfam06319.hhm]

NAME  pfam06319 DUF1052 Protein of unknown function (DUF1052). This family consists of several bacterial proteins of unknown function.
FAM   
FILE  pfam06319
COM   /cluster/usr/soeding/hh/hhmake -i /cluster/databases/hhpred/new_dbs/cdd_21Feb05/pfam06319.a3m 
DATE  Wed Feb 23 09:04:10 2005
LENG  158 match states, 158 columns in multiple alignment
FILT  8 out of 10 sequences passed filter (max seq id>=90%, coverage>=0%, min seq id with query=0%, Ndiff=0%)
NEFF  1.9 
SEQ
>ss_pred
CCEEECCCCCCCCCCCCCHHHHHHHHHHHHHHHHHCCCCCCCCCCCCCCEEEEEEECCCCCEEEEEECCCCHHHHHCCCCCCCHHHHHHHHHHCCCCCCH
HCCCCCCCEEEECCCCCHHHHCCCCCCCCHHHHHHHHHHHHHHHHHHHHHHHHCCCCC
>ss_conf
9322103578788886631588888879999997253002445588886011576379876899996134223332046875025553443210546541
2068888638853755211102677888603677899999999999998874124899
>Consensus
mxixxxxxxxplxdgRqsexalxVrRGxqrLlxxlgxaxlpElxLasGRRADLialxxkGeiwIvEIKssiEDfRvDrKWpeYrxhcDrlfFAthpxvPx
eIfPeecGlilsDgyGaxxxreApehrlaxAtRKaltlxfaraaAxRlxxaexxxxxx
>pfam06319 DUF1052 Protein of unknown function (DUF1052). This family consists of several bacterial proteins of unknown function.
MTIISPIANNPLIDGRQSETALAVRRGVQRLLMELGHAVLPELPLASGRRADLIALSPKGEIWIVEIKSSIEDFRVDRKWPEYRLHCDRLFFATHPDVPL
EIFPEECGLILSDGYGAHMLREAPEHRLAPATRKALTLRFARAAAARLMAAEWAGGSV
>gi|9392597 unknown [Rhizobium leguminosarum bv. viciae]
MTIFSVYNNNPLIDGRQSDRAMMVRRGTQILLHEMRHAVLPELPLASGRRADLITLSEKGEVWIIEIKTSIEDFRVDRKWPEYRLHCDRLFFATHQDVPL
EIFPEECGLFLSDGYGAHMIREAPEHRMAPATRKSVTLNFSRAAAQRLMMAEWANGKP
>gi|17738369 conserved hypothetical protein [Agrobacterium tumefaciens str. C58 (U. Washington)]
MTILSFTNNNPLIDGRQSDKAMLVRRGVQVLLHEMRHSVLPELPLASGRRADLISLSAKGEIWIIEIKSSIEDFRVDRKWPDYRLHCDRLFFATHPEVPT
DIFPEECGLILSDGYGAHMLRDAPEHKLPPATRKSVMLDFSRTAATRLMLAEWTTGRS
>gi|15072992 CONSERVED HYPOTHETICAL PROTEIN [Sinorhizobium meliloti]
MTILSIHGDNPLADGRQSERAMKVRRGVQRLLMELRHAALPELTLASGRRADLISLSPKGEIWIIEIKTSIEDFRVDRKWPEYRLHCDRLFFATHAQVPL
DIFPEECGLMLSDGYGAHMLREASEHRLPPSTRKSVTQAFARTAAQRLTLAEWAAERN
>gi|14025183 hypothetical protein [Mesorhizobium loti]
MPIISPIAINPLIDGRQSERAMLVRRGVQRLLMAMGAHVLPELSLATGRRADLVALTRQGDIWIIEIKSSIEDFRVDRKWPDYRLHSDRFFFATHPGVPA
EIFPDECGFILSDGYGAEILRDAPEHRMAAATRKALMLRIARAGAARLLAAELAGVSV
>gi|23346916 conserved hypothetical protein [Brucella suis 1330]
MPIVIPNQTHPLSDGRQSENALLVRRGVQRLFLAMGLATLPELSLASGRRADLIAVSRKGEIWIVEIKSSIEDWKADHKWPEYRAYCDRLFFATHPAVPR
EIFPEECGFILSDGYGAEILREAPEHRLAGATRKALMLRFARAGAARLMAAELAGLDV
>gi|3288076 hypothetical protein [Bradyrhizobium japonicum]
DSSARNIALVPPPDRRQSETALAIARGTARLLRSLGFSCISELPLPSGRRADLVALNERGEIWIVEIKSSVEDLRADQKWHEYRAHCDRLFFAFTQDLPC
EIFPQGTGLIIADAYGAHLHCEAPEHKIAAATRKQMTVRFAMAAALRINRLVDPQGHA
>gi|13425187 conserved hypothetical protein [Caulobacter crescentus CB15]
MDVIIE-----LAPSR-PETTLAVTRGAARLLVDLGYAPLAEVTLPNGRRADLMALGPKGDVLIVEVKSGLEDFRVDRKWGDYAPFCDAFYFAVAPSFPD
GILPEDPGLLVADGFGGAVVREAPLTPLAPARRKALTLAFGRLAAWRAAGVNAERLSL
#
NULL   3706	5728	4211	4064	4839	3729	4763	4308	4069	3323	5509	4640	4464	4938	4285	4423	3815	3783	6325	4665	
AVER   2978	6273	4115	3878	4694	3975	5185	4047	5157	3106	5226	5847	3963	5582	3326	4298	4686	4317	5971	6017	
HMM    A	C	D	E	F	G	H	I	K	L	M	N	P	Q	R	S	T	V	W	Y	
       M->M	M->I	M->D	I->M	I->I	D->M	D->D	Neff	Neff_I	Neff_D
       0	*	*	0	*	0	*	99999	99999	99999	
M 1    *	*	2518	*	*	*	*	*	*	*	277	*	*	*	*	*	*	*	*	*	1
       0	*	*	*	*	*	*	1940	0	0	

T 2    *	*	2368	*	*	*	*	*	*	*	*	*	2111	*	*	2518	1321	*	*	*	2
       0	*	*	*	*	*	*	1940	0	0	

I 3    *	*	*	*	*	*	*	663	*	*	*	*	*	*	*	2518	*	2368	*	*	3
       0	*	*	*	*	*	*	1940	0	0	

I 4    2518	*	*	*	3267	*	*	1361	*	2227	*	*	*	*	*	*	*	3075	*	*	4
       0	*	*	*	*	*	*	1940	0	0	

S 5    *	*	*	*	*	*	*	1678	*	*	*	*	*	*	2518	963	*	*	*	*	5
       0	*	*	*	*	*	*	1940	0	0	

P 6    *	*	*	2368	3265	*	*	3190	*	*	*	2518	1670	*	*	*	*	3267	*	*	6
       311	*	2368	*	*	*	*	1940	0	0	

I 7    *	*	*	*	*	*	2889	1103	*	*	*	2793	*	*	*	*	2975	*	*	2968	7
       0	*	*	*	*	*	0	1695	0	1000	

A 8    1103	*	*	*	*	2889	*	*	*	*	*	1971	*	2793	*	*	*	*	*	*	8
       0	*	*	*	*	*	0	1695	0	1000	

N 9    *	*	2889	*	*	*	*	2834	*	2189	*	1470	*	*	*	*	2793	*	*	*	9
       0	*	*	*	*	*	0	1695	0	1000	

N 10   *	*	*	*	*	*	2793	*	*	*	*	652	*	*	*	*	*	2189	*	*	10
       0	*	*	*	*	*	0	1695	0	1000	

P 11   *	*	*	*	*	*	*	*	*	*	*	*	0	*	*	*	*	*	*	*	11
       0	*	*	*	*	0	*	1695	0	1000	

L 12   *	*	*	*	*	*	*	*	*	277	*	*	2518	*	*	*	*	*	*	*	12
       0	*	*	*	*	*	*	1940	0	0	

I 13   1721	*	*	*	*	*	*	1309	*	*	*	*	2518	*	*	3075	*	*	*	*	13
       0	*	*	*	*	*	*	1940	0	0	

D 14   *	*	311	*	*	*	*	*	*	*	*	*	2368	*	*	*	*	*	*	*	14
       0	*	*	*	*	*	*	1940	0	0	

G 15   *	*	*	*	*	663	*	*	*	*	*	*	*	*	2518	2368	*	*	*	*	15
       0	*	*	*	*	*	*	1940	0	0	

R 16   *	*	*	*	*	*	*	*	*	*	*	*	*	*	0	*	*	*	*	*	16
       311	*	2368	*	*	*	*	1940	0	0	

Q 17   *	*	*	*	*	*	*	*	*	*	*	*	*	0	*	*	*	*	*	*	17
       0	*	*	*	*	0	*	1695	0	1000	

S 18   *	*	*	*	*	*	*	*	*	*	*	*	2368	*	*	311	*	*	*	*	18
       0	*	*	*	*	*	*	1940	0	0	

E 19   *	*	2266	336	*	*	*	*	*	*	*	*	*	*	*	*	*	*	*	*	19
       0	*	*	*	*	*	*	1940	0	0	

T 20   *	*	*	*	*	*	*	*	3265	*	*	3075	*	*	1616	*	1149	*	*	*	20
       0	*	*	*	*	*	*	1940	0	0	

A 21   311	*	*	*	*	*	*	*	*	*	*	*	*	*	*	*	2368	*	*	*	21
       0	*	*	*	*	*	*	1940	0	0	

L 22   *	*	*	*	*	*	*	*	*	812	1217	*	*	*	*	*	*	*	*	*	22
       0	*	*	*	*	*	*	1940	0	0	

A 23   1149	*	*	*	*	*	*	*	3190	1576	3267	*	*	*	*	*	*	*	*	*	23
       0	*	*	*	*	*	*	1940	0	0	

V 24   *	*	*	*	*	*	*	2518	*	*	*	*	*	*	*	*	*	277	*	*	24
       0	*	*	*	*	*	*	1940	0	0	

R 25   2518	*	*	*	*	*	*	*	*	*	*	*	*	*	663	*	2368	*	*	*	25
       0	*	*	*	*	*	*	1940	0	0	

R 26   *	*	*	*	*	*	*	*	*	*	*	*	*	*	0	*	*	*	*	*	26
       0	*	*	*	*	*	*	1940	0	0	

G 27   *	*	*	*	*	0	*	*	*	*	*	*	*	*	*	*	*	*	*	*	27
       0	*	*	*	*	*	*	1940	0	0	

V 28   2368	*	*	*	*	*	*	*	*	*	*	*	*	*	*	*	1845	922	*	*	28
       0	*	*	*	*	*	*	1940	0	0	

Q 29   1441	*	*	*	*	*	*	*	*	*	*	*	*	663	*	*	*	*	*	*	29
       0	*	*	*	*	*	*	1940	0	0	

R 30   *	*	*	*	*	*	*	3267	*	*	*	*	*	*	336	*	*	3265	*	*	30
       0	*	*	*	*	*	*	1940	0	0	

L 31   *	*	*	*	*	*	*	*	*	0	*	*	*	*	*	*	*	*	*	*	31
       0	*	*	*	*	*	*	1940	0	0	

L 32   *	*	*	*	3075	*	*	*	*	182	*	*	*	*	*	*	*	*	*	*	32
       0	*	*	*	*	*	*	1940	0	0	

M 33   *	*	*	*	*	*	2266	*	*	3075	1712	*	*	*	2518	*	*	2368	*	*	33
       0	*	*	*	*	*	*	1940	0	0	

E 34   2111	*	2368	1321	*	*	*	*	*	*	*	*	*	*	*	2518	*	*	*	*	34
       0	*	*	*	*	*	*	1940	0	0	

L 35   *	*	*	*	*	*	*	*	*	835	1187	*	*	*	*	*	*	*	*	*	35
       0	*	*	*	*	*	*	1940	0	0	

G 36   *	*	*	*	*	551	*	*	*	*	*	*	*	*	1655	*	*	*	*	*	36
       0	*	*	*	*	*	*	1940	0	0	

H 37   3148	*	*	*	2518	*	1321	*	*	3075	*	*	*	*	*	*	*	*	*	2368	37
       0	*	*	*	*	*	*	1940	0	0	

A 38   716	*	*	*	*	*	3148	*	*	*	*	*	*	*	*	1844	*	*	*	*	38
       0	*	*	*	*	*	*	1940	0	0	

V 39   3190	2518	*	*	*	*	*	*	*	*	*	*	2368	*	*	*	3075	1309	*	*	39
       0	*	*	*	*	*	*	1940	0	0	

L 40   *	*	*	*	*	*	*	2518	*	277	*	*	*	*	*	*	*	*	*	*	40
       0	*	*	*	*	*	*	1940	0	0	

P 41   2368	*	*	*	*	*	*	*	*	*	*	*	663	*	*	2518	*	*	*	*	41
       0	*	*	*	*	*	*	1940	0	0	

E 42   *	*	*	0	*	*	*	*	*	*	*	*	*	*	*	*	*	*	*	*	42
       0	*	*	*	*	*	*	1940	0	0	

L 43   *	*	*	*	*	*	*	*	*	311	*	*	*	*	*	*	*	2368	*	*	43
       0	*	*	*	*	*	*	1940	0	0	

P 44   *	*	*	*	*	*	*	*	*	*	*	*	1104	*	*	2111	1721	*	*	*	44
       0	*	*	*	*	*	*	1940	0	0	

L 45   *	*	*	*	*	*	*	*	*	0	*	*	*	*	*	*	*	*	*	*	45
       0	*	*	*	*	*	*	1940	0	0	

A 46   663	*	*	*	*	*	*	*	*	*	*	*	1441	*	*	*	*	*	*	*	46
       0	*	*	*	*	*	*	1940	0	0	

S 47   *	*	*	*	*	*	*	*	*	*	*	2368	*	*	*	528	3148	*	*	*	47
       0	*	*	*	*	*	*	1940	0	0	

G 48   *	*	*	*	*	0	*	*	*	*	*	*	*	*	*	*	*	*	*	*	48
       0	*	*	*	*	*	*	1940	0	0	

R 49   *	*	*	*	*	*	*	*	*	*	*	*	*	*	0	*	*	*	*	*	49
       0	*	*	*	*	*	*	1940	0	0	

R 50   *	*	*	*	*	*	*	*	*	*	*	*	*	*	0	*	*	*	*	*	50
       0	*	*	*	*	*	*	1940	0	0	

A 51   0	*	*	*	*	*	*	*	*	*	*	*	*	*	*	*	*	*	*	*	51
       0	*	*	*	*	*	*	1940	0	0	

D 52   *	*	0	*	*	*	*	*	*	*	*	*	*	*	*	*	*	*	*	*	52
       0	*	*	*	*	*	*	1940	0	0	

L 53   *	*	*	*	*	*	*	*	*	0	*	*	*	*	*	*	*	*	*	*	53
       0	*	*	*	*	*	*	1940	0	0	

I 54   *	*	*	*	*	*	*	946	*	*	2368	*	*	*	*	*	*	1799	*	*	54
       0	*	*	*	*	*	*	1940	0	0	

A 55   551	*	*	*	*	*	*	*	*	*	*	*	*	*	*	2227	3267	*	*	*	55
       0	*	*	*	*	*	*	1940	0	0	

L 56   *	*	*	*	*	*	*	*	*	182	*	*	*	*	*	*	*	3075	*	*	56
       0	*	*	*	*	*	*	1940	0	0	

S 57   *	*	*	*	*	2368	*	*	*	*	*	2518	*	*	*	946	3148	*	*	*	57
       0	*	*	*	*	*	*	1940	0	0	

P 58   3265	*	*	1845	*	*	*	*	*	*	*	*	1373	*	2111	*	*	*	*	*	58
       0	*	*	*	*	*	*	1940	0	0	

K 59   *	*	*	*	*	*	*	*	489	*	*	*	*	3148	2518	*	*	*	*	*	59
       0	*	*	*	*	*	*	1940	0	0	

G 60   *	*	*	*	*	0	*	*	*	*	*	*	*	*	*	*	*	*	*	*	60
       0	*	*	*	*	*	*	1940	0	0	

E 61   *	*	1706	528	*	*	*	*	*	*	*	*	*	*	*	*	*	*	*	*	61
       0	*	*	*	*	*	*	1940	0	0	

I 62   *	*	*	*	*	*	*	510	*	*	*	*	*	*	*	*	*	1748	*	*	62
       0	*	*	*	*	*	*	1940	0	0	

W 63   *	*	*	*	*	*	*	*	*	2368	*	*	*	*	*	*	*	*	311	*	63
       0	*	*	*	*	*	*	1940	0	0	

I 64   *	*	*	*	*	*	*	0	*	*	*	*	*	*	*	*	*	*	*	*	64
       0	*	*	*	*	*	*	1940	0	0	

V 65   *	*	*	*	*	*	*	1217	*	*	*	*	*	*	*	*	*	812	*	*	65
       0	*	*	*	*	*	*	1940	0	0	

E 66   *	*	*	0	*	*	*	*	*	*	*	*	*	*	*	*	*	*	*	*	66
       0	*	*	*	*	*	*	1940	0	0	

I 67   *	*	*	*	*	*	*	311	*	*	*	*	*	*	*	*	*	2368	*	*	67
       0	*	*	*	*	*	*	1940	0	0	

K 68   *	*	*	*	*	*	*	*	0	*	*	*	*	*	*	*	*	*	*	*	68
       0	*	*	*	*	*	*	1940	0	0	

S 69   *	*	*	*	*	*	*	*	*	*	*	*	*	*	*	346	2228	*	*	*	69
       0	*	*	*	*	*	*	1940	0	0	

S 70   *	*	*	*	*	2368	*	*	*	*	*	*	*	*	*	311	*	*	*	*	70
       0	*	*	*	*	*	*	1940	0	0	

I 71   *	*	*	*	*	*	*	663	*	2368	*	*	*	*	*	*	*	2518	*	*	71
       0	*	*	*	*	*	*	1940	0	0	

E 72   *	*	*	0	*	*	*	*	*	*	*	*	*	*	*	*	*	*	*	*	72
       0	*	*	*	*	*	*	1940	0	0	

D 73   *	*	0	*	*	*	*	*	*	*	*	*	*	*	*	*	*	*	*	*	73
       0	*	*	*	*	*	*	1940	0	0	

F 74   *	*	*	*	501	*	*	*	*	2518	*	*	*	*	*	*	*	*	3075	*	74
       0	*	*	*	*	*	*	1940	0	0	

R 75   *	*	*	*	*	*	*	*	3075	*	*	*	*	*	182	*	*	*	*	*	75
       0	*	*	*	*	*	*	1940	0	0	

V 76   1770	*	*	*	*	*	*	*	*	*	*	*	*	*	*	*	*	501	*	*	76
       0	*	*	*	*	*	*	1940	0	0	

D 77   *	*	0	*	*	*	*	*	*	*	*	*	*	*	*	*	*	*	*	*	77
       0	*	*	*	*	*	*	1940	0	0	

R 78   *	*	*	*	*	*	3075	*	*	*	*	*	*	2518	501	*	*	*	*	*	78
       0	*	*	*	*	*	*	1940	0	0	

K 79   *	*	*	*	*	*	*	*	0	*	*	*	*	*	*	*	*	*	*	*	79
       0	*	*	*	*	*	*	1940	0	0	

W 80   *	*	*	*	*	*	*	*	*	*	*	*	*	*	*	*	*	*	0	*	80
       0	*	*	*	*	*	*	1940	0	0	

P 81   *	*	*	*	*	2368	2518	*	*	*	*	*	663	*	*	*	*	*	*	*	81
       0	*	*	*	*	*	*	1940	0	0	

E 82   *	*	1284	763	*	*	*	*	*	*	*	*	*	*	*	*	*	*	*	*	82
       0	*	*	*	*	*	*	1940	0	0	

Y 83   *	*	*	*	*	*	*	*	*	*	*	*	*	*	*	*	*	*	*	0	83
       0	*	*	*	*	*	*	1940	0	0	

R 84   2368	*	*	*	*	*	*	*	*	*	*	*	*	*	311	*	*	*	*	*	84
       0	*	*	*	*	*	*	1940	0	0	

L 85   1770	*	*	*	*	*	*	*	*	963	*	*	2368	*	*	*	*	*	*	*	85
       0	*	*	*	*	*	*	1940	0	0	

H 86   *	*	*	*	2368	*	540	*	*	*	*	*	*	*	*	*	*	*	*	3075	86
       0	*	*	*	*	*	*	1940	0	0	

C 87   *	173	*	*	*	*	*	*	*	*	*	*	*	*	*	3148	*	*	*	*	87
       0	*	*	*	*	*	*	1940	0	0	

D 88   *	*	0	*	*	*	*	*	*	*	*	*	*	*	*	*	*	*	*	*	88
       0	*	*	*	*	*	*	1940	0	0	

R 89   2368	*	*	*	*	*	*	*	*	*	*	*	*	*	311	*	*	*	*	*	89
       0	*	*	*	*	*	*	1940	0	0	

L 90   *	*	*	*	1706	*	*	*	*	528	*	*	*	*	*	*	*	*	*	*	90
       0	*	*	*	*	*	*	1940	0	0	

F 91   *	*	*	*	311	*	*	*	*	*	*	*	*	*	*	*	*	*	*	2368	91
       0	*	*	*	*	*	*	1940	0	0	

F 92   *	*	*	*	0	*	*	*	*	*	*	*	*	*	*	*	*	*	*	*	92
       0	*	*	*	*	*	*	1940	0	0	

A 93   0	*	*	*	*	*	*	*	*	*	*	*	*	*	*	*	*	*	*	*	93
       0	*	*	*	*	*	*	1940	0	0	

T 94   *	*	*	*	2518	*	*	*	*	*	*	*	*	*	*	*	663	2368	*	*	94
       0	*	*	*	*	*	*	1940	0	0	

H 95   2368	*	*	*	*	*	663	*	*	*	*	*	*	*	*	*	2518	*	*	*	95
       0	*	*	*	*	*	*	1940	0	0	

P 96   3190	*	*	*	*	*	*	*	*	*	*	*	708	1845	*	*	*	*	*	*	96
       0	*	*	*	*	*	*	1940	0	0	

D 97   3075	*	1469	3265	*	3148	*	*	*	*	*	*	*	3190	*	2368	*	*	*	*	97
       0	*	*	*	*	*	*	1940	0	0	

V 98   *	*	*	*	2368	*	*	*	*	2518	*	*	*	*	*	*	*	663	*	*	98
       0	*	*	*	*	*	*	1940	0	0	

P 99   *	*	*	*	*	*	*	*	*	*	*	*	0	*	*	*	*	*	*	*	99
       0	*	*	*	*	*	*	1940	0	0	

L 100  3148	2518	2368	*	*	*	*	*	*	1755	*	*	*	*	3075	*	3265	*	*	*	100
       0	*	*	*	*	*	*	1940	0	0	

E 101  *	*	2227	755	*	2368	*	*	*	*	*	*	*	*	*	*	*	*	*	*	101
       0	*	*	*	*	*	*	1940	0	0	

I 102  *	*	*	*	*	*	*	0	*	*	*	*	*	*	*	*	*	*	*	*	102
       0	*	*	*	*	*	*	1940	0	0	

F 103  *	*	*	*	311	*	*	*	*	2368	*	*	*	*	*	*	*	*	*	*	103
       0	*	*	*	*	*	*	1940	0	0	

P 104  *	*	*	*	*	*	*	*	*	*	*	*	0	*	*	*	*	*	*	*	104
       0	*	*	*	*	*	*	1940	0	0	

E 105  *	*	3148	489	*	*	*	*	*	*	*	*	*	2518	*	*	*	*	*	*	105
       0	*	*	*	*	*	*	1940	0	0	

E 106  *	*	2368	663	*	2518	*	*	*	*	*	*	*	*	*	*	*	*	*	*	106
       0	*	*	*	*	*	*	1940	0	0	

C 107  *	663	*	*	*	*	*	*	*	*	*	*	2368	*	*	*	2518	*	*	*	107
       0	*	*	*	*	*	*	1940	0	0	

G 108  *	*	*	*	*	0	*	*	*	*	*	*	*	*	*	*	*	*	*	*	108
       0	*	*	*	*	*	*	1940	0	0	

L 109  *	*	*	*	2111	*	*	*	*	380	*	*	*	*	*	*	*	*	*	*	109
       0	*	*	*	*	*	*	1940	0	0	

I 110  *	*	*	*	3267	*	*	754	*	2368	3190	*	*	*	*	*	*	*	*	*	110
       0	*	*	*	*	*	*	1940	0	0	

L 111  *	*	*	*	*	*	*	2518	*	663	*	*	*	*	*	*	*	2368	*	*	111
       0	*	*	*	*	*	*	1940	0	0	

S 112  1441	*	*	*	*	*	*	*	*	*	*	*	*	*	*	663	*	*	*	*	112
       0	*	*	*	*	*	*	1940	0	0	

D 113  *	*	0	*	*	*	*	*	*	*	*	*	*	*	*	*	*	*	*	*	113
       0	*	*	*	*	*	*	1940	0	0	

G 114  2518	*	*	*	*	277	*	*	*	*	*	*	*	*	*	*	*	*	*	*	114
       0	*	*	*	*	*	*	1940	0	0	

Y 115  *	*	*	*	2368	*	*	*	*	*	*	*	*	*	*	*	*	*	*	311	115
       0	*	*	*	*	*	*	1940	0	0	

G 116  *	*	*	*	*	0	*	*	*	*	*	*	*	*	*	*	*	*	*	*	116
       0	*	*	*	*	*	*	1940	0	0	

A 117  311	*	*	*	*	2368	*	*	*	*	*	*	*	*	*	*	*	*	*	*	117
       0	*	*	*	*	*	*	1940	0	0	

H 118  2368	*	*	2111	*	*	799	*	*	*	*	*	*	*	*	*	*	*	*	*	118
       0	*	*	*	*	*	*	1940	0	0	

M 119  *	*	*	*	*	*	*	2111	*	2518	1321	*	*	*	*	*	*	2368	*	*	119
       0	*	*	*	*	*	*	1940	0	0	

L 120  *	*	*	*	*	*	2518	3267	*	922	*	*	*	*	*	*	*	2368	*	*	120
       0	*	*	*	*	*	*	1940	0	0	

R 121  *	2518	*	*	*	*	*	*	*	*	*	*	*	*	277	*	*	*	*	*	121
       0	*	*	*	*	*	*	1940	0	0	

E 122  *	*	2206	353	*	*	*	*	*	*	*	*	*	*	*	*	*	*	*	*	122
       0	*	*	*	*	*	*	1940	0	0	

A 123  0	*	*	*	*	*	*	*	*	*	*	*	*	*	*	*	*	*	*	*	123
       0	*	*	*	*	*	*	1940	0	0	

P 124  *	*	*	*	*	*	*	*	*	*	*	*	167	*	*	3190	*	*	*	*	124
       0	*	*	*	*	*	*	1940	0	0	

E 125  *	*	*	311	*	*	*	*	*	2368	*	*	*	*	*	*	*	*	*	*	125
       0	*	*	*	*	*	*	1940	0	0	

H 126  *	*	*	*	*	*	311	*	*	*	*	*	*	*	*	*	2368	*	*	*	126
       0	*	*	*	*	*	*	1940	0	0	

R 127  *	*	*	*	*	*	*	*	1844	*	*	*	2368	*	922	*	*	*	*	*	127
       0	*	*	*	*	*	*	1940	0	0	

L 128  *	*	*	*	*	*	*	2518	*	716	2206	*	*	*	*	*	*	*	*	*	128
       0	*	*	*	*	*	*	1940	0	0	

A 129  347	*	*	*	*	*	*	*	*	*	*	*	2227	*	*	*	*	*	*	*	129
       0	*	*	*	*	*	*	1940	0	0	

P 130  1799	*	*	*	*	3075	*	*	*	*	*	*	751	*	*	*	*	*	*	*	130
       0	*	*	*	*	*	*	1940	0	0	

A 131  167	*	*	*	*	*	*	*	*	*	*	*	*	*	*	3190	*	*	*	*	131
       0	*	*	*	*	*	*	1940	0	0	

T 132  *	*	*	*	*	*	*	*	*	*	*	*	*	*	2368	*	311	*	*	*	132
       0	*	*	*	*	*	*	1940	0	0	

R 133  *	*	*	*	*	*	*	*	*	*	*	*	*	*	0	*	*	*	*	*	133
       0	*	*	*	*	*	*	1940	0	0	

K 134  *	*	*	*	*	*	*	*	0	*	*	*	*	*	*	*	*	*	*	*	134
       0	*	*	*	*	*	*	1940	0	0	

A 135  977	*	*	*	*	*	*	*	*	*	*	*	*	2518	*	1655	*	*	*	*	135
       0	*	*	*	*	*	*	1940	0	0	

L 136  *	*	*	*	*	*	*	*	*	977	2518	*	*	*	*	*	*	1655	*	*	136
       0	*	*	*	*	*	*	1940	0	0	

T 137  *	*	*	*	*	*	*	*	*	*	1576	*	*	*	*	*	590	*	*	*	137
       0	*	*	*	*	*	*	1940	0	0	

L 138  *	*	*	*	*	*	*	*	*	482	*	*	*	3190	*	*	*	2518	*	*	138
       0	*	*	*	*	*	*	1940	0	0	

R 139  1721	*	3265	*	*	*	*	*	*	*	*	3267	*	*	1033	*	*	*	*	*	139
       0	*	*	*	*	*	*	1940	0	0	

F 140  *	*	*	*	173	*	*	3148	*	*	*	*	*	*	*	*	*	*	*	*	140
       0	*	*	*	*	*	*	1940	0	0	

A 141  741	*	*	*	*	2368	*	*	*	*	*	*	*	*	*	2266	*	*	*	*	141
       0	*	*	*	*	*	*	1940	0	0	

R 142  *	*	*	*	*	*	*	*	*	*	2518	*	*	*	277	*	*	*	*	*	142
       0	*	*	*	*	*	*	1940	0	0	

A 143  755	*	*	*	*	*	*	*	*	2368	*	*	*	*	*	*	2227	*	*	*	143
       0	*	*	*	*	*	*	1940	0	0	

A 144  380	*	*	*	*	2111	*	*	*	*	*	*	*	*	*	*	*	*	*	*	144
       0	*	*	*	*	*	*	1940	0	0	

A 145  0	*	*	*	*	*	*	*	*	*	*	*	*	*	*	*	*	*	*	*	145
       0	*	*	*	*	*	*	1940	0	0	

A 146  1670	*	*	*	*	*	*	*	*	2518	*	*	*	2228	*	*	3265	*	2368	*	146
       0	*	*	*	*	*	*	1940	0	0	

R 147  *	*	*	*	*	*	*	*	*	*	*	*	*	*	0	*	*	*	*	*	147
       0	*	*	*	*	*	*	1940	0	0	

L 148  2368	*	*	*	*	*	*	2518	*	663	*	*	*	*	*	*	*	*	*	*	148
       0	*	*	*	*	*	*	1940	0	0	

M 149  2368	*	*	*	*	*	*	*	*	3148	1289	2518	*	*	*	*	3190	*	*	*	149
       0	*	*	*	*	*	*	1940	0	0	

A 150  1670	*	*	*	*	2368	*	*	*	2227	3267	*	*	*	2518	*	*	*	*	*	150
       0	*	*	*	*	*	*	1940	0	0	

A 151  663	*	*	*	*	*	*	*	*	2518	*	*	*	*	*	*	*	2368	*	*	151
       0	*	*	*	*	*	*	1940	0	0	

E 152  *	*	*	663	*	*	*	*	*	*	*	2368	*	*	*	*	*	2518	*	*	152
       0	*	*	*	*	*	*	1940	0	0	

W 153  2368	*	2518	*	*	*	*	*	*	2111	*	*	*	*	*	*	*	*	1321	*	153
       0	*	*	*	*	*	*	1940	0	0	

A 154  922	*	*	2368	*	*	*	*	*	*	*	*	2518	*	*	*	3265	*	*	*	154
       0	*	*	*	*	*	*	1940	0	0	

G 155  3190	*	*	*	*	1670	*	*	*	*	*	3267	*	2518	2368	*	3265	*	*	*	155
       0	*	*	*	*	*	*	1940	0	0	

G 156  *	*	*	3190	*	1104	*	*	*	1678	*	*	*	*	*	*	*	3148	*	*	156
       0	*	*	*	*	*	*	1940	0	0	

S 157  *	*	3075	*	*	*	2518	*	3267	*	*	*	*	*	2227	1361	*	*	*	*	157
       0	*	*	*	*	*	*	1940	0	0	

V 158  2518	*	*	*	*	*	*	*	*	2368	*	3190	3267	*	*	3265	*	1670	*	*	158
       0	*	*	0	*	*	*	1940	0	0	

//
