# Supplementary material for: The PD-(D/E)XK superfamily revisited: identification of new members among proteins involved in DNA metabolism and functional predictions for domains of (hitherto) unknown function
Source: BMC Bioinformatics. 2005 Jul 12;6:172. doi: 10.1186/1471-2105-6-172 (PMC1189080; doi:10.1186/1471-2105-6-172)
Supplement: Additional File 1 — An archive file in the zip format, which includes Hidden Markov Models of sequence & secondary structure profiles of PD-(D/E)XK nuclease families analyzed in this article (those known used as queries and newly identified ones). HMMs are in the format of the HHsearch program. The same data are available for download from the authors' FTP server: [file 1471-2105-6-172-S1.zip › hhsearch_pdexk_profiles/queries/cyano_cog4636e_d400_id90_ss.hhm]

NAME  S.coelicolor-21221017
FAM   
FILE  cyano
COM   hhmake -i cyano.a3m -v -seq 500 -id 80 -diff 400 -o cyano_cog4636e_d400_id90_ss.hhm 
DATE  Thu Mar  3 13:39:59 2005
LENG  109 match states, 109 columns in multiple alignment
FILT  356 out of 440 sequences passed filter (max seq id>=80%, coverage>=0%, min seq id with query=0%, Ndiff=400%)
NEFF  9.7 
EVD   0.5203  0.6691 
SEQ
>ss_pred
CCCCHHHHHHHHHHHHHHHHHHCCCCCCCEEEECCCCCCCEEEEEECCCCCCHHCCCCCCCCEEEEEEECCCCCHHHHHHHHHHHHHHCCEEEEEEECCC
CEEEEEECC
>ss_conf
9860478999999999998622486677507745864677479982882000002236889747999656897246799999999960690799997889
869998779
>Consensus
xxxxHxxixxxLxxxLxxxxxxxxxxxxxxixxxxxxxxPDvxvvxxxxxxxxxxxxxxxxpxxxxexxsxxxxxxdxxxkxxxyxxxgxxxxxxxdxxx
xxxxxxxxx
>S.coelicolor-21221017
PDVAHNDIVEAVVDQIPRSRWRRLQTQDIAILEESSEPQPDLVVIERGAGPEHGRLMPSEVITMLVEVVSKTSVDRDYGVKRSIYAAAKVPAYLIIDPVM
GQCVLLTEP
>C.aurantiacus-22972318
---------MYLTSVLRERLEPSGiaiVLTDVRIAWDVPnlrPHSPDVTVIPGLPArrnwSTFDVRDEGQRPALIIEITSPETRQNDLEAKVEHYAWARV
AQYVIVD--ttrseprQLRLLDYRL-
>C.aurantiacus-22970246
HSDRHETDRVYLTNVLRERLESTGeaiVLTDVRVAWDVPglrPHGPDVMVIPGIAQrldwSTFDVREEGHRPALIIEITSPETRQKDIKDKVRHYARARV
AQYVIVD--ntsrhgprRLRLLNYRL-
>C.aurantiacus-22972601
HSIRHETDQRYLTDVLQAWLERTGeaiVMRDIRIAWDVPglrPHSPDVMVIPGITKqdnwSTFDVAQEGQRPALIIEITSPETRENDLVRKVEHYARAGV
AQYVIVD--yltreeplRLRLLDYRL-
>C.aurantiacus-22972191
NTAMHFTDRSYLTQVLKARLETTGqaiVFSSLRVVWDVPglrPHSPDVMVIPGITKryedlNAFDVAKEGHRPALIIEITSPHTREIELVRKVEHYARAG
VQQYVIVD--svsqneprQLRLLDYRL-
>N.punctiforme-23124759
PTGLHEAVAGSIAGRIYVEIFNSNfnwLIPKTCLIKPPAaeatALRPDVIVLDKAELskeplwSKEPIICNGSTIKLVAEVVST-NWQDDYARKVEEYAF
LNIPEYWIVDFRglgglqfignpkQPTFTVCQL-
>Nostoc-17230692
PTGPHETVSGKLATQIGIYLVSEQlpwFIPRTCLIYPFAdtatARRPDIVVLDETVLdreplwTREPVITTGRSIKLVVEVVST-NWETDYARKVEEYAL
LGIPEYWIVDYRglggvtfigkpkQPTFTVCQL-
>N.punctiforme-23129813
PTGLHEQVAGLINRKLNVAIDLLNlpwFIPMKCLIKPLGqnsAFRPDVVILDQTSLaneplwKTEPVITLGKSVKLVVEVVST-NWQNDYARKVEDYEAL
GIGEYWIADYLglggkryiglskEPTITIYQL-
>C.watsonii-45525153
AIGNHEEVISFIMMELVVQIKQLGlsyLIPKQALIKPLDtnksAYNPDVLILDKSSLndeplwKTRSTITQGKTVPLVIEVVST-NWGYDYGHKLVDYEA
LGIAEYWIVDYLglggkryigdpkQPTISIYQL-
>A.variabilis-45508190
PSGKHSNVIGFLIEELFLSIIQIGkrgiwTIPRESIVKPNSksGYEPDIIVLDQEALsneprwERESIIENPASVKLIVEVVSTAvassretrpthcltN
WRDDYYKKRADYvrvasrrEEMGIPEYWIVDYAglggrafignpkQPTISVNYL-
>C.watsonii-46117657
PRGKHSEIAGFLIKCLNSVIDNMQvpyFIPRECIVKISNntGYEPDVTVIKRPNLgnephwEKASVIENGESVALTVEVVST-NWRDDYGLKMTDYESIG
IDEYWIVDYLgiggrryigspkQPTITVCKL-
>N.punctiforme-23129814
PTGAHEKVVGFIAHKLTVEFDRLNlpyTIPKTAFIQTPSaesAYSPDVLLLNLDNLdneplfQKQSTVSQAASVPIVIEVVSS-NWRDDYYNKLRDYEEM
GIPEYWIADYAalgarkfignpkQPTIFVCEL-
>N.punctiforme-23127987
PSGEHENVVGFLAAQITLQFLQMGlpfCIPKTAFVKIQSnnsTYSPDILLLNHDNLvneplwSKQSTVIQAASIPLAVEVVSQCvarvprveatdepvrv
stNWRDDYYDKFRDYEEMGIPEYWIVDYAaiggkrftgnpkQKTITICEL-
>Nostoc-17232574
PVGDHEEVKGFIAKKITVEFARLDlpfIIPNQVIVRPLEkdsGYFPDVLVLNQTNLineplwKKASTISLGVSIPLVIEVVST-NWRDDYYLKYADYEEM
GIPEYWIVDYGalggrnlignpkQPTISVCNL-
>N.punctiforme-23127035
PVGEHEDVKGFLTIKLSASIDRLNlpySIPNQAIVRPPEkdsGYLPDVLVLNRANLvneelwKKQSTVSLGASIPLVIEVVST-NWRDDYYLKYADYEEM
GIPEYWIVDYAalggrnfignpkQPTITVCNL-
>Nostoc-17227619
PTGDHEEIVGFLVGEIVKAYTQLNlpyFIPKTAFVKPVEgesAYSPDILIFNHPNLvneprwKKESTVSQAASIPLVIEVVSS-NWRDDYHKKYADYEMM
GIPEYWIVDYAalggrefigkpkQPTILVCCL-
>N.punctiforme-23127544
PTGDHEQIIVFLVQKLILEYSRINlpySIPKTVLVKPLEsesAYSPDVLILNLPNLvneplwKKESTVSQAESIPLVIEVVSS-NWRDDYLKKAADYEAV
GIPEYWIVDYAalggrrfignpkQATVSLYIL-
>N.punctiforme-23128071
PTGGHEDVVGFLALEISADIKRLNlpyYIPKTVLVKPLEgesAYSPDILIINRPNLvneplwKKESTVSQAVSIPLVIEVVSS-NWRDDYYKKLADYEAI
GIPEYWIIDYAvigarkfignpkLPTISIYQL-
>N.punctiforme-23126897
PTGEHEQIVGFLVGEIVTEYKRLKlpyFIPKTAFIKPNQseaAYSPDVLLLNNSNLenepvwKKESTVSQAASIPLVIEVVST-NWRDDYFTKAGKYEEV
GIPEYWIVDYLglggrrfignpkKPTISIYQL-
>N.punctiforme-23126781
PLGDHEEITGFLATKIPIEYDRLKlpyFIPKTALVKPPEnesGYSPDVLIINRSNLvneplwKKESTVTQSASIPLVIEVVST-NWRTDYYTKRGVYEEV
GILEYWIVDYLalagksfignskEPTISIYSL-
>N.punctiforme-23127053
PTGEHELVRAFLIRELNFEIRRFNlayTIPGQVLVKSVDkksGYIPDVLVLNLPNLsneplwKRASTVTQAESIPLAVEVVST-NWRDDYFLKFGEYEEI
GIPEYWIVDYAalggkrfignpkQPTISVYAL-
>A.variabilis-45508846
PLGQHEQIVAFLTMILGYECLRLKlnyGIPKNATVKPENrtsGYYPDVLLINFSNLinealwEKQSILSHPDSIPLVIEVVST-NWRDDYHKKLADYEEM
GIQEYWIVDYAalgskeligdpkQPTITIYSL-
>C.watsonii-45523876
PIGKHEEIGGFVALELGLEIRRLNlpyFTPNTAAIKAKKantGYVPDLIVLDRENLvndpywEKASSSSLGTSAKLVIEIVSS-NWRDDYLKKFDDYEAL
GIEEYWIIDYLakgatryigtpkEPRISIYQL-
>A.variabilis-45507783
STRNHDDVANYLLFAFNDEIRRLNlnyIVNNTAVFRTKTadgieqGRKPDVSVIDRDLWrsNRSAYSALEQPIQLAVEVTST-NWEDDYIDKLDEYQRLG
IQEYWIVDYLaigdrkylgtpkEPTVFVFLL-
>Synechocystis-16329776
NTREHKLIAEFILFAFHDEIRRLSlnfDVTTQATIRTEIktggfhGRIPDVSVIDRHVWrsDPGDYRALTEPVQLAVEVVSS-NWETDYFDKLDEYQRLG
IKEYWIVDYLaigsrdilgepkQPTVSIYTL-
>N.punctiforme-23130129
PNANHEDLIQRLCAYLENHYQENDlsyVPRQSKQVRLKTalgekekSRKADIVIFARVEWqrmrTISSSAAAYIPPPGIIEVVSN-NWKDDYLTKLAEYE
DLGVFEYIIVDYAafgdirfigfpkQPTITIYQL-
>A.variabilis-45505787
ESGTNVQIANRLFLIFALLVGIDRvrgHGLE-LEVRGEPrNRYPDLTIIREEHIqqlaKRNTIRLSMLPPLLVIEVVSPGelQRDRDFIAKRSQYQDCGI
PEYWIID--peTKTLLVLEL-
>G.violaceus-37520685
ESEPNASLANFLFLQLASAGVPFRqiqpHSCELQVPVLQPgdpaNRYPDLVILREEHLeltrRRLTVTFDMLPPYLVVEVVSPGerNRERDYGRKRRQYA
ARGIPEYWLLD--lhEDAITVLQL-
>Nostoc-17232336
ESPINVQISLFLLVNFLKFVPVNRvsnKA---EIVVCGSratTRVPDLVILTEELAkalkgaTRSTITLDMPPPALVVEVVSPGkaNEDRDYRYKRSEYA
ARGIAEYWIVD--pqKGMITLLTL-
>C.watsonii-45527760
ESDLNLRIASLSFAYF--AIQGIPsyrLRIGTEIVVTGSkatVRLPDLMVLSEELVialqsaSRSTITMDMPPPQLVIEVVSPGkkNRDRDYRYKRSQYQ
ARGISEYWIVD--piEQKITIFNL-
>A.variabilis-46134638
ESDRNNLISLYLLSQFLKFIPIQLirhKDTELVVIGNRTrv-RLPDLMILTQELFeaiagRRATITPDMPSPAMVVEVVSPGkvNEDRDYRYKRSEYAAR
GIPEYWIVD--aeKARITLLTL-
>G.violaceus-37522540
ETDSNNVISIYLLAQLLRFVPLRLvrhKD--TEIVVTGSrprVRIPDVLVLSEELFaaiggGRATITAEMPSPVLAIEVVSPGkaSEDRDYRYKRSEYAA
RGITEYWIVD--pgRERVTVLSL-
>C.watsonii-45528199
ESPINNRIAIYLLTEFAKIISFKLichKD--TELVVSSNrv-RLPDLMILSEELLtqiggKRATITPEMSSPVLVVEVVSPGkrNQDRDYRYKRSEYATR
GISEYWIID--peKEQVNLLIL-
>N.punctiforme-23124998
PTIEHFLIVDSLDTAFKAEIKRCSspwLCFRESGVRTGRnkSRLTDLCVVTVEQAreLLNASAVFQSPPLLIVEVVSPESVKRDYRHKRSEYAALEVPEY
WIVD--plKAKVSVLLL-
>N.punctiforme-23126270
ASDLHEAIITFLLIRFYLEIQRLGldwQVRPSGTGVRTSvkkSRLPDLIVMTEEQRqsIQGKWAVLELPPLLTIEVVSTESVKRDYQRKPLEYAAFSIPE
YWIVD--plEAKVTVCLL-
>C.watsonii-45527832
GSGLHGLILHFVFNILDQEIDKIKqqwKVMPGTVGVRTAknkSRIPDLVILSETQCqeiREMSTAVLESPPLLAVEIVSSNNPDDDYHYKRSEYAVREIP
EYWIID--pkTKKVSILLL-
>G.violaceus-37522559
PTGLHTSICEFVASRLQRQFAAQQlplVAKSAVGVRTEEdtSRIPDVVVCSRELWerlcarPGDGILDTGETPLLVVEVVSE-DWRRDYVRKRAEYAMVD
IPEYWIVD--pvRQRVWVLSD-
>A.variabilis-45508485
-----------------------------------------------------MIELNELPPLLVVEVVSESTKTVDYRAKRVEYNVLNIPEYWIVD--p
lTNKVTVFSL-
>D.hafniense-23119812
PSYEHQYAVHELFGTFYNWFKNKKcipLTSPFDITLFKAednicVVQPDIIVICDRDN-MDPKGKYQGVPTLVVEVLSPSTRSKDILKKLELYKQCGIKE
YWMVD--pkNNLVTIYSL-
>D.hafniense-23121457
PSYGHQYAVREIMGTFYNWFKNKKcipLTSPFDVTFFKTednicVVQPDIIMICDPDN-MDKKGKYKGVPALVVEVLSMSTRSKDIIKKLELYRQCGVKE
YWMVD--pkNKLINVYVL-
>D.hafniense-23115013
PAFDHQVAVNEIAWHFYNYFKGKPcrsLTAPLDVRLFGYatkfeedpnVVQPDIVVVCDEEK-VNADNRYEGIPSLVVEVLSPSTKGKDMVTKLNLYMKS
GVREYWIVD--laEQSITHYAF-
>D.hafniense-23116850
PSLSHQQISGNLFAEFRKYLKGKPckvFYAPFDVHFRKEgfkdpdVMQPDLFIACDVAETTNEQGRYMGTPVLVVEILSPSTRSRDMVDKLNTFMISGVK
EFWIVD--pvQEIILVYGF-
>D.hafniense-23112865
PTRIHQEIAGEIFRQIANYLVDKPckvYVAPFDVRLADAkakadtitnVVQPDIAIICDKET--LDDKGCLGSPDLIMEVVSPSSAAKDYIKKLNLYEKY
DLREYWIIH--pvDKIVMVYQL-
>D.hafniense-23114079
PTWQHQAISGELFRQFSNYLADKPchiFGAPFDLRLPLAaeadedatyVFQPDLTVICDKTG--LKGTGYFGVPELVIEVSSISTGKFDKVSKFNAYEKA
GVREYWIVE--peQKVVSVFKL-
>D.hafniense-23120699
PPSHYLEVLGELYMAFALYLREKPgkvFLFPFDVRLPADtdqkdediatVVQPDLTVVCDLSK--VDKGGCKGAPDLIIEILAEDTMHRDLHLKLRLYEK
AGVPEYWCSS------------
>D.hafniense-23112258
PAPFCVRLIENDEKNDEEIIKVVE---------------PDITVVCDKSK--VDEKGCCGVPDLIVEIISPTSTEMDKLVKFNKYEKAGVREYWIVE--p
eGRFVSVFVL-
>D.hafniense-23111820
PTTHHQRVVFALSRQLADFFEGFDpegelFIAPLDVTLTSRnv-VQPDILFISGSRRSIMRPERIDGPCDLVVEVMSPSNRRKDRLRKLEIYRRAGVPHY
WLVD--peENILEAFVL-
>A.aeolicus-2983655
PTTTHQRIVGKLFRILSDFVESKElgeVFVSPVDVILSEdnVFQPDIVFVSKDRKEIIKERGIFGAPDLVIEVISPSTLKRDTEDKKKVYEKACVKELWL
VF--pgEKAVEVFFK-
>M.thermoacetica-49236513
PTPYHQMVSMKLELKMAGFVLDKGlgiVLHAPLDVYLDDteTYQPDIIFISNEKLPIIDEKRINGAPDLVAEILSPSTGYYDLRSKYKVYEKKGVREYWI
VD--pqHKSVQVFCR-
>G.violaceus-37519878
PHWRHQNICGRIFAALTAWSDSSGqgqAAVLPGILFSDAdn-VIPDVVWAGNESLdaLLDAAGHLTGAPELVVEVLSPGeqNERRDRELKLKLYSVQGVQ
EYWIVD--gqQRRVSVYRR-
>G.violaceus-37523660
PHWKHQQVCLRIGAALDVWSNRTGlgqAAVAPGILFSEAdn-VIPDVVWASTSRLeaLLDEAGHLVGPPELVVEVLSPGadNERRDRELKLKLYSLRGVQ
EYWLVD--rrVGCVEVYRR-
>N.punctiforme-23129133
PSWDHQSSCGNIVTVLNNWSDETGlgkAAIAPGIIFSDSdn-VIPDVVWASHERLkhLLDEAGHLTGAPELVVEVLSPGekNEKRDRETKLKLYSVQGVQ
EYWICD--siQKKVEVYRR-
>Nostoc-17231142
PHWKHQRVCVRISTALDNWSQITGlgeVAIAPGIIFGDNdn-VIPDVVWASNERLsnLLDEAGHLTAAPELVVEVLSLGneNERRDRELKLKLYSSQGVR
EYWIID--wrKQQVEVYRR-
>G.violaceus-37521916
PHWGHQKACVRLCAALDAWSTATElgeASIAPGVLFGESdn-VIPDVVWVSRGRLevILDAAGHLTAAPELVVEVLSPGadNERRDRDLKLRLYSARGVR
EYWLVD--wrAQQVEVYRR-
>A.variabilis-45509542
PHHKHQHVIGCIFSVLNSWSIDSGlgePSIMPGLIFSDSdn-VAPDVVWVSYERLaqIQDEAGHFRGAPELVVEVLSLGkaNEDRDRLAKLKLYSVQGVQ
EYWIVD--riAQRIEVYRR-
>G.violaceus-37523972
PHIRHQAAAGKLHVRLETWSEVTGlgsAFQAPGVIFSPTda-VIPDVVWIGRERLadGIDGAGHLTVAPELMVEILSPGelNEQRDKEVKLKLYSLHGVQ
EYWIVN--wqLKTLEIYRR-
>C.watsonii-45526032
PHLDHQDIAGNIYAELRNWSRKKQlgkAFMTPGIIFSETda-VIPDVIWVSNEKLnrFTDKSGHLTVAPELIIEVLSTSekDIKRDRQTKLKLYSIHGVC
EYWIID--rqQQLIEVYRR-
>R.baltica-32475472
--------------------------------------------------------MKFPVPDLAVEVLSPSTEARDRGVKFEDYAANRVGEYWIIS--t
eEATVEQFVL-
>G.violaceus-37523381
DEHSHNGVRQYLNTSLFRVAREVGgnALGRDFAMRLGEnGFTPDAMFFTGTGLNRLCNYYLNGPAELVIEVLRPGHEHADRVIKRNYYQAAGVPEYWIVD
--prSRSVEFWSR-
>K.radiotolerans-46364921
PTQQHQQVALRLSFALQAVLPPSHEVIAAWAWKPGRdEFIPDVMVYDRATAAAGSGARFTGTPELVVEIVSS-NRGDDLLRKMAKYAAAGLPRYWIVD--
prAETLTTYVV-
>T.thermophilus-46199143
IGPRHAYAVNRWNRVFSSLPE---vfVQVQGPLALPPDtYLEPDLALLRPGDY--RERLPRPEDVLLVVEVADA-SLDYDLTKKVPLYAKAGVPEVWVQD
--llGGKLLLFRT-
>T.thermophilus-46199173
IGPKHAAIVRRLTTRFAPLATRGEalLSVQNPLVVGSSELYPDLALLRPDLESYASRHPQGQDALLVVEVADT-SLRYDLQVKLPLYAQAGVPEVWVVD-
-leGKRVLVHRK-
>T.thermophilus-46199172
IGKRHAYVLNALVDLLAPLRG-K-alLSVQNPLLLSPDtEVYPDLALLQPPRTRYRDRLPEAKDALLVVEVAET-SLDHDLKVKLPLYAQAGIPEVWVVD
--lvREKVHVFRK-
>T.thermophilus-46199715
IGPKHAWSVARLNRLFTEALGDR-avVWPQNPIRIPPHsEPQPDLALLRPKSY--GEGLPTPEDVLLLVEVAET-SLEHDQGLKLSLYAQAGIPEVWVLD
--lkENRLHVYRT-
>T.thermophilus-46200189
IGSGHASLVTYLTKQLERLYGDR-alAYVQNPLRLSPHsLPQPDLALLRPREDFYRERLPEAGDTLLVVEVSFST--REMDLKKLALYAQGGVPEVWLVE
--eGGSLEAYRE-
>T.erythraeum-48895954
VGRQHAAWVNRLNKLF-QKLGDR-alVSIQNPVELDNYsEPEPDVVLLEPKADFYASGHPQSQDVFLIVEVADS-RIKFDGEIKVVLYGENNVVEVWLVD
--inEQCLEVYRQ-
>N.punctiforme-23129788
IGTKHAACVNRLINLLMQLLGKR-viLAAQNPIALNNNsEPQPDVALLKPRDDFYETAHPQPQDIFLLIEVADS-TVMYDREEKIPLYAQANIIEVWLVD
--inEQIVEVYQQ-
>M.thermoacetica-49235833
IGTQHAACVRRLLHIFSTKIGDN-alVDTQNPLRLGQNsEPQPDLMLLKPRDDYYATFHPRPEDVLLLVEVADT-SLAYDREVKVSLYAKGRVNEVWLVN
--lqTQQVTAYRQ-
>T.thermophilus-46199651
IGSRHAACLRRLRRLFTPLETQGLclLAVQDPLRLSPHsEPQPDLLLLKPREDLYAEAHPGPEDVLLLVEVADA-SGTYDREVKAPLYARHGVQEVWVVD
--laEGKVHRFLDP
>G.violaceus-37521452
QGPLHAATVARILACLLALIAPENgtVCIERPIALDEYgEPVPDVTVVTPDPEgdYYSTRHPGPSDVLLVIEVADS-SLGKDLGIKRAAYARAGIREYWV
VD--veTRRLHRF-SD
>G.violaceus-37520151
QGPLHASTVRRLLNALLALGLRM-drLLIEQPITLGENgEPVPDITVVEPDPEnrFYAGGHPGANRVLLVIEVSDS-TLDYDLGEKRGAYARAGIGEYWV
VD--vrGRRVHRHTEP
>G.violaceus-37522233
QGPLHAAVVRRLLQALLALGYPL-gqLLSEQPIALSADsEPVPDVFLVEPDPEglDYEGGHPTPDRVLLVIEVAAS-TLAADLSIKARAYAAAGIPRYWV
VD--veNARLYEHTL-
>G.violaceus-37522558
QGPLHAATVRRLMQLLLRLGVDP-amLFVDQPVSLGEYgEPVPDIALVEPDPQgrDYADAHPGPGQLRLLIEVSDS-SLEYDLLTKSRAYASAGIGEYWV
VD--vrNRRVHRFTA-
>G.violaceus-37520777
QGPLHAESVEHLAKVLAAALAGE-alLRNEKPVVLGQFaEPVPDLAVVENRSY--RHRHPGPENILLIIEVADS-SLEYDLGTKRAMYAQAGIQEYWVVN
--lrQRRLHRFSH-
>G.violaceus-37522646
QGPLHAALVRLVTKILTAAFAQ--feVFTDRPVSLEERsQPSPDVCVVRGELKDYLERHPRPEDLLLVVEVADS-SLGFDLGAKAAAYARAGVPTYWVLD
--vqGRTLHVHEEA
>G.violaceus-37522824
KGPVHTEIVNNLESCFQGLFEGR-arLRREQPVELGELgQPEPDMAVLRLSPRRYVTNHPKPENIRFVVEVADT-TLTYDLTIKNETHSRSGIKEYWVVD
--inNRRVFVFTR-
>A.variabilis-45507075
KGKPHAVCETRLERELYKLVGDM-atLRGQQPITLSNYsEPEPDRVIVKNRDDDYLTSHPNAVDILLLIEIADS-SLKYDQEIKLPVYAEAGIVDYWIFN
--lvDKCLECYSEP
>A.variabilis-45505825
KGKAHETCLRKLLRELPKLVGDR-atLQSQAPITLPPNsEPEPDFAIVKNRDDNYLSAHPSPSDVLLVIEVADS-SLSYDQDIKIPLYAKAGIVDYWIFN
--lfDNYLESYSQH
>N.punctiforme-23126069
KGTPHTFCTTRLCRQLDRLLGDG-avVRCQEPIILPSDsEPEPDVAIARGNETDYLPHHPYPEDIFLVIEISDS-TLDYDQTTKLEVYAEAGISNYWIVN
--lnFRQLERYSQP
>C.watsonii-45525944
EGIEHSYTTENVVIYLRNLLSNL-ahVKESHPITL-DNsEPEPDIAIVRLPETIYRNHHPYAEDIYWLIEISQR-TLKKDLEQKSFTYARNSIPEYWVID
--lqNKQVIVHTQP
>C.watsonii-46118231
EGTEHTYIGETLADYFRRLTQGI-awVREARPITL-TQsEPEPDIAIVRLPHSLYRSHHPYPEDIYLLIEISHS-TLKFDTSEKRNTYAAANIQDYWVVD
--vnNKQLIIYRSP
>C.watsonii-45523153
EGPIHTSINHITVAYLRSILGEQ-avVREAHPITL-TDsEPEPDIAVVRSPYTLYLNHHPYPEDIYWLAEIADS-TLSKDLGIKKTIYASANIQEYWVIA
--lkSKTLKVFQDP
>Synechocystis-16329529
EGPLHSYTTTTVADYLRQNLHGL-alVREAHPITL-SQsEPEPDIAIVLAPQERYKERHPQADDIFWLIEIANS-TQAYDLNDKKQIYAQEGIPEYWVAD
--lsKRQLFIFRAP
>Nostoc-17232512
EREPHAYYNTEAADYLRTLLGER-vkIRDAKPITLPNDsEPAPDVAIVKPLGETYLKHHPYPEDIFWVIEFANA-TLTKDLGDKKEIYAEAGITEYWVVN
--lkSPQLKVFRDL
>N.punctiforme-23124553
EGEPHAYCSDEAGEYLAKLLAER-akIRQAKPITLPNDsEPEPDIAIVQRLGHEYREHHPYPENIFWLIEYANS-SLEKDL-------------------
------------
>N.punctiforme-23130230
--------------------------MQDPIQLSQYsEPEPDIAVVRIDARKYIDRHPAPNEIFLLIEVADT-TLDTDRKQKAPLYAKAGIADYWILD--
vnQRQVFVLGEP
>A.variabilis-45509302
KNPPHAAITLCASDYLKRLLAGV-alVRVQDPVQLSQYsEPEPDIATVRIEPRKYIDHHPTADEVFLLIEVADT-TLETDRKQKAPLYAQGGISEYWILD
--vnKFQVYVFREP
>A.variabilis-45505786
KGTAHRSAVTRTDRLLQNSLKDL-alICVQDPVKLNDRsEPEPDIAVVKIDPLDYADHHPTPSEVYLIIEVADS-SLKLDCVTKSQAYSQAGITDYWVLD
--viNRQLHVFRQP
>N.punctiforme-23124974
KGTAHESAITRTERLLRQRLGDKVlLRIQSPVQLDDYse-PEPDISVVNLNPLDYEDRHPNASEVFLLIEIADS-SLKYDREVKAIAYSKSGIIEYWILD
--vnGRKLYMYRLP
>G.violaceus-37520601
QQPLHASVISRTAKTFERLLGEVGiVRVQSPITLLPDse-PEPDIVAARLDENFYQDRHPDAADILLLVEVSGS-TLAYDRRHKAMIYARARIADYWILD
--vgTRQLLVLRQP
>N.punctiforme-23127868
ETPIHYTTAKRGAKYLEKLLSGKAdVRFNGPITLSDSe-PEPDIAIVRLPESSYNDRHPAPQDIFWIVEVAKT-ILKKDLDIKAVIYATAAIQEYWILD-
-lsTKQMIVLRNP
>R.baltica-32474692
AGPVHGDLIMYLLDWSHDQADRSAflVTGRSGVNMPEVgsRPEPDVFWIHRRRY--RDRHPGVSDVVLAIEVADS-SLQYDLGEKADLYAEAGLAEYWVF
D--vpHQRLHVMREP
>S.coelicolor-21222959
QTLFHSRAVDFFNWQLQSLAPEE-feVIREFTIDIDRQnr-PEPDVIVVRGDVVdDPEQTRYPAEAVTLAVEVVSPESVSRDRETKPLKYARAGIAHYWR
VE--neKGLAVVHAFE
>S.coelicolor-21222482
TDGDHNSIVSWLAKRCMQTRPDLDlyQTQGLRVDAYRQsr-ARPDAVLAPEAHFAGHGEWAEPDGALMVVEVTSYDsdTDRRDRHEKPAAYGQAGIPVYL
LID--rdACTVTVHSRP
>S.coelicolor-21221111
PDGDHGRVIQWLTRICMQHRPDLWldPTQGLVVEAYRGgr-ARPDGSLAPSEAFVGQGEWADPAPVLLVVEVTSYDsdTDRRERVDKPRAYAETGIPVYL
LID--rdTCEVKVHSRP
>Nostoc-17232513
RIKSHGEPHAYIMTWLGVYKAATPgvgLADNTTVIIDADne-PQPDALLRIEQGGrsRINQDDYLEGAPELIVEIAAS-TASYDLHEKLKVYRRNQVQEY
LVWR--vyDNQFDWFKLQ
>C.watsonii-45527032
RINKHGEPHADIMGWLTVYKAFTPnvqTGDNATVRLDPEne-PQPDALLRIEKGGqsIISEDGYVEGAPELIVEIAAS-TVSIDLHGKLKAYRRNQVQEY
VVWR--vdDNEIDWFRLK
>G.violaceus-37521092
RIGSHGRPHAHVVGWLTLYCAATPgvdIGDNATVRLDLDne-PQPDALLRLEGGTsTISVDGHVEGPPELVAEIAAS-SASYDLHEKLRAYQRNGVQEYL
VWR--veDRQIDWFTLQ
>G.violaceus-37522187
RFASHAEPHALLITWLGVYRAATPgvrLGDNATVRLDGDne-PQPDALLRLDPAVggrsRLSGDGYVEGAPELVVEIAAS-SASYERNLKLCAYRSNGVQ
EYLLWL--veEQRLEWFYLE
>N.punctiforme-23126756
RFRSHGQPHGQLITWLGVYQVCTPglaLGDNATVRLDLDnEPQPDVLLLIDKPArgqaQISKDDYVEGAPELVAEVAAS-SASIDLYDKKRAYRRNGVQE
YIVWQ--tlENKLDWFCLQ
>Synechocystis-16329900
RHTYHGQPHSQIIGWLITYQAQRTglaVSIEATVRLDDEne-LQPDAILFRLGGNaQIDEDDYISGAPELVVEIAAS-TASYDLHSKKRVYENHGVKEYI
VWR--tiDREIDWFVLV
>N.punctiforme-23123969
------------------------mlfIKPNAGGQTRLSsd-------------------GYIEGSPELIVEIAAS-SVAIDTGSKKQVYRRNGVLEYVI
WQ--syENQIEWFCLI
>C.watsonii-45525004
-GRNHERISAIINRLIIAYCEKYElqdFPFGQTRLNVSGqtGREPDIAYAFSVDK---------DLPDLVVEVIFSS---GDIEVLKSSYQQIGIPELWI
WK--NNNITFYYLE
>C.watsonii-45526448
-GRNHELIGDYIRAIIWAYCRQNNialFPYNQTTLKEEGkeGKEPDVAYCFEIDK---------DRPDLAVEINLT----SGSIDDLTKYQYLKIPEVWL
WE--NNKIRFFVYG
>G.violaceus-37522961
-SREHEALKKIIARLLEVYALQRDiplFSCGSPTYRREAaarGLEPDESYCLGQRR---------EFPDLAIEVVITS----GGIDKLEVYRGLGVQEVW
FWQ--EGRFSLHGLE
>G.violaceus-37523860
-SREHEALKTTIARLIEAYAEEMDidlNGYGSMTFKKAArqrGLEPDECYCVGAMG---------DIPDIALEVVITS----GGIDKLRVYAGLRVPEVW
FWQ--DGVFSLYHLE
>C.watsonii-46118240
-SRRHEVSTENIGRLLEVYLEVAEidfWGLGSTTLRVRKgeaGKEPDKCYCLETEK---------EFPDKAIEVIVTS----GNIKILEVYRRLEIKEVW
LWQ--DDQLNVYYLE
>C.watsonii-45525520
-SRNHELDKKAIARLLEVYLEEKRirfWGLGSTTLKNKDkqaGKEPDECYCIGTDK---------DIPDLAIEVIYTS----GGIDTLEIYRRLGVTEVW
FWQ--NQQFTIYCLE
>G.violaceus-37523788
-SRRHETGKTRIGTLLEIYFLETDteyFPTGSTTFRNPEqqvGAEPDESYCIGTDK---------EFPDLVIEVIVTS----GGIARLERFRRLGVREVW
FWQ--HQRFLIYHLR
>A.variabilis-45507435
-SIRHEKIKTNLGMLLERFFYSKRlrfVPLGSSTFKNKAkkvGVEPDESYCIGEEK---------KVPDLAIEVVVTS----GSINKLEIYRRLGVTEVW
FWE--KNQFKLYHLR
>A.variabilis-45508371
-GEQHEMIKTILGFLLELYSCEIGinlIPVGSATRRAKEksaSFEPDESYYIGEKK---------ENPDLAIEVNITS----GSIDKLEKYKRFNITEVW
FWE--NNQLLLYHLK
>Synechocystis-16331076
-GEYHESIRSMIAILLGIYFWQREiefIPVGSATRESKGesvSFEPDESYYLGEKK---------AHPDLAIEVNISS----GSAKKLEKYQRLGIGEVW
MWQ--DKKFSIYFLN
>Synechocystis-16329181
-GEYHESIKTIIGFLIEYYLFSQGiefFPVGSATRESREksvSFEPDESYYLGEKK---------EHPDLAIEVNVTS----GSPSKLAKYQRLGIQEVW
LWQ--DGKFSIYSLE
>Synechocystis-16329499
-SKAHEKAKSTIGLLLEAYMRAKKirfYTMGSLTLGTKEvtgRKEPDESYNIHIVK---------DIPDLVIEVIVTS----GSINILEIYRRIGVPEVW
FYQ--DSALTVYTLK
>G.violaceus-37520391
-GPRHEDVKSTLGLLLEAYMREKGirfYVCGGFTLESPKtaSGTPDESYAIGTRK---------KIPDIVIEVIITS----GRLHKTEIYRPKQVPEVWF
WK--KGQITLFHLE
>G.violaceus-37522769
-LPKHGRDAHLVAGIVTALLDAQNrnyEAFTPITMELPEqgGIEPDYCFYIDNWQgvvgRDRLNWGIDPWPDLAIEIDVTN------YTDVNDYLLYRLP
EVWLCR--RSRLAIYRLQ
>Nostoc-17233189
-LPVHGRDAHLLANIVMALLDHDEreyDAFTPVTMSLPQesGIEPDYCFYIDNWQavsgKKRIDWGQDPPPDLVIEIDVTS------YSDVQDYLPYRVR
EVWLFR--NQQLLIHQLQ
>G.violaceus-37520074
-LPKHGRDANLMADVVKALLDHLGrdyDAYTPVTMQLPQetGIEPDYCFYIDHWRavagKDRINWQTDPPPDLALEVDVTS------YTNINSYLPYFVP
EVWLLK--EKLLEIYQLR
>N.punctiforme-23125469
-LPEHGRDASLLADIAKVLLDHLNriyESFTPITMSLPEisGIEPDYSFYIENCRavvgKKRIDWESDPPPDLAIEIDVTS------YTDINDYLPYRVP
EVWILK--SNGLLIYRLQ
>C.watsonii-46119619
-LPEHERVKILISDLVKIILKVQRkpwEALGSTTFKNKTmeaGIEPDECFYIKNHQavigKNRLDLSQDPPPDLAIESDLTS------LTEITAYQKLKV
PELWVYH--QGKLTIYILQ
>N.punctiforme-23126449
-LPEHEKSKDLISDIVKILLKIAGksyEPFGSTTFKRENiaGVEPDACFYIQNYQrmigRRKLEP-DDPPPDLAIETDVTS------KTTLDAYEAIAVP
ELWIYD--SKKLRIYLLS
>Synechocystis-16329454
-LPEHEIDKELVGDLVKALLEELDiefSPLGSTTFKNKFlglGLEPDSCFYIQNEAkvrgLKRWDTTIDPPPDLALEVDLTS------RTHLDIYAQLGV
PEVWRFK--RRQLEIHCLE
>N.punctiforme-23124322
-LPEHEYDKEIIGDLVKALLQELNtefISLGSTTFKNQAmaqGIEPDQSFYIKNESkirgKKRLDLTVDSPPDLAIEVDITS------RTHPNIYEALKV
PELWRFN--KGKLQINVLQ
>N.punctiforme-23129756
-LPEHEKDKELIGDLVKILLEILQidfEPFGSTTLKNERmrqAVEPDTSFYIQNQAavigKNRIDLTIDPPPDLAIEIDITS------RTRFKNYEILGV
PELWRHT--QQGLEIFLLK
>G.violaceus-37520853
-LPEHEKNKVILGDLVKVLLDELEidyVSFGSTTFKRRDlakGFEPDDCFYIRNFAamvgKQCLDLGRDPPPELSIEVDVTS------RTQLDVYRALGV
PELWRLE--AGRLRIDVLR
>G.violaceus-37520505
-LPEHERSKVLLSDFVKNLLEALDidfEPFGSSTFKRIDmakGIEPDECFYIQNHAamigKRRLDLTIDPPPDLAIEVDLTS------KTQLEVYRVLGV
PELWRYE--SGRLRIDVLQ
>A.variabilis-45509708
------------------------mrf------------GIEPDDSFYIQNYAqmigKERIDLTVDPPPDLVIEVDVTS------KTQLDAYEALQVPEL
WRYE--TGKLQINVFQ
>C.watsonii-45525718
-LPSHGKRIDLLRNLVRILLEKKGldwECFDPITLKIPPlaGVEPDTCFYINNRQtilgKNKIDLTLDPPPDLAIEVDFTS------ITDISAYEMIKVP
ELWIYR--QGVLNIYILE
>Synechocystis-16329527
-LALHEKPNRLITDIVKAILECQErdwEDFGSTTLKQPPfaGIEPDSCFYIQNASqmreYKNLDLNQSPPPDLAIECNLSS------KTVIDAYQAIGVP
EVWIYS--NNQLQIYLYS
>G.violaceus-37522527
-SPRHERINRLLERFVLALTQELAlevYALGSTTWKIKPlaGVEPNSCYYIQHESairalaqqNREIDLTCDPPPDLIIEVDIAS----SSRPKFAIYTA
LKVPEIWLYR--DEKLEIYHFD
>G.violaceus-37521913
-SKKHEWANRLLERFIVAFCEELNvavESLGSTLWESELvasGIEPDSCFYIQNERavrgKEIIDLSVDPPPDLMVEVDITN----SSKGKFPICAALGI
PELWIYD--GDALSIYHLR
>N.punctiforme-23129614
-LFEHENPKIQFDRLIFALAVELKtkiRSAGSTTLKRQSitkGIEPDTCYYIQNEPlirgKQELDLTTDPAPDLAVEIDITS----SSVNKFNIYAALGV
GELWRYD--GEVLKFYQLI
>N.punctiforme-23129613
-LFEHENPKSNFGNFIIALAEELGieiRSAGSTTLKRKIskrGIEPDTCYYIQNELairgKQTLDLENDPPPDLAIEIDITS----SSVNKLGIYSALGV
IELWRYD--GQNLKFYQLV
>C.watsonii-46120226
-LVEHENNNWFISRLIFIMAEELDlniKSVGSLTLKRDDikkGIEPDACFYLKNEPlvrnkQYIDLNKGDVAPDLAIEIDITS----GSLDKFPIYAALG
VEEIWRYD--gqVLRFYGLNKN
>C.watsonii-45523943
-LGKHEHSKCFISDLVAIIADEMDlniKKMGSLTLKKEIikkGVEPDACYYLKNEPlvrqKQNITLDLDPPPDLVLEIDMSN----SSLNKLPIYAALGV
AEIWRYN--gnNLTGFIFNND
>Synechocystis-16330565
-LGVHENNNRFIDDLIRAITDELGlnlKKFGSLTLRIDRtkqGVEPDSCYYIANEPqvrgKQHIDLTVDPPPDLVLEIDITS----GSLNKFPIYSNLGI
PEIWCYD--gdRLAVFVLQPE
>Synechocystis-16329692
-LGEHEHNNRFLERLIYTTVDILNleiKSLGSLTLRVNRlekGIEPDSCFYLQNESivrhKQDIDLNVDPPPDLVIEIDITS----SSLDKLAIYGALGV
PEIWRYD--grTLQAYLWNGA
>A.variabilis-45508927
-LPEHEYYKEIIGDIIKDTAEVLEldyECYGSTTWKRELkkaGIESDNCFYFQNEAlirgKLKFDLNQDPPPDLALEIDVTS----KSLDRFPLYVRLGV
PEIWCYD--AGDIKIYQLQ
>C.watsonii-45527431
-LPEHEYFKERISDTIKDAADILDldfECLGSSTWKREIkqaGVEPDNCFYFQNEPlirgKLTFDLNQDPPPDLALEIDLTS----KSLDRLPIYARLGV
PEIWCYD--SGKLKIYQLE
>N.punctiforme-23129089
-SPEHERYKRIAGRFVETLAEELEvriDCLGSTTFKRPElsGAEPDECFYIENINfikgKKRIDLSQDPPPDLVVEIDITN----SSINCFQVYADMGVP
EIWRYD--SNDFSINILE
>G.violaceus-37520171
-SFAHENLNRVLNYLVVALARRFKpdfVSAGSTTFAREGtsGVEPASSFYFENAArirgKKTIDLATDPPPELVIEVDITS----PSLRRFSIYAALGVA
EIWRYD--GSTLDIWHLQ
>G.violaceus-37519705
-LNIHEKIKKLIARFIEAWADEMDiavEGIGSWTMRRPDlarAIEPDECYYIAHQSeilgVERIDLQVSPPPDLAVEVDVSS----SSRVRLAIYRRLGI
PEVWTWR--GQGLIVQHLI
>G.violaceus-37522602
-LDRHESAKKLIARLIETWSLFQNidiASRGSLTLRREDlarGVEPDECYYIQNEStirrVARTDLRRDPPPDLVVEVDITS----PSSLRMAIYAALGV
PEVWRYN--GETLQVFCLE
>G.violaceus-37523544
-LPVHESVNRLLGRLVEAWGDWTGvevQDLGSITMNREDlgkGIEPDSCFYIANLGavagRDRLDFRQDPPPDLAIEVDITS----TSLTRRPIYQTLDI
PELWRWA--GEPLAVFHLV
>N.punctiforme-23126039
-LMPHENSNRLIEGFVLVLCEEFGlevKSAGSLTMMRDDleqGGEPDSSYYIQNEFlvrnKENIDLNTDPPPDIVLEVEYSR----PKIDKLSLYASMGV
PEFWRYN--GNVLRIYTLN
>G.violaceus-37520264
-LMAHENSKRLLEKFIDILVEELElnvKSSGSMTCKRDDleqGAEPDSGFYIANESrvrsKSRIELPLDPPPDLVVEVEYSR----SAVDKLKLYAAMEV
PEFWRYD--GESLRIFRLE
>G.violaceus-37520947
-SDEHETQTEMLGRCAYVLIEALQlpvRSVGSTTFRRADlaaGVEPDKSYYIYNAPlvrRRPINLGVDPPPDLVIEIDVTS----SSLNKLAIYAALGVP
EVWLYR--AGRLQIHRFQ
>G.violaceus-37522242
-GPAHAEDNGLIAQVVGLFAFRCGlrfKSYVNVTLRKSGsqEAQPDLAYYLGNVAqlppfpsrsNSPIDLDRYAPPSLTIEVAATS-LKDDLTTKRALYG
ELGVQEYWVVDTQSGRVLMFGFS
>G.violaceus-37520695
-GPAHAEDNNLIAQVVGIFAFSRGirlKGYINLTLRKTElqEAQPDLAYYLENQSprpartNSPVDLEQIAAPALAIEISATT-LGDDTGKKRELYAQLG
VGEYWVVDAENTQVLLFGPI
>G.violaceus-37523163
-GPSHAQDNGLVASIIAQWLLIRAlplYSYINVTLRKTGlqEAQPALAYFAGQAGarparsNRPIDLETVQAPVLAIEISAST-LADDLDAKRELYTRLG
VGEYWVVDVEAVEVRMFGTA
>Synechocystis-16330688
-GNDHSRDHYLISNAISLYAIFKKiplNGNDTCSYRKPGhwEVQPDISCHVGDNAmaipsgTGIVNLNDYPPPDLVIEIANTS-LADDQGKKRLLYEELG
VKEYWIVDVKATKIMGFKME
>C.watsonii-45526174
-GNDHSKDHSIINYAIHIYAAIKNiplNGHDACSYRKIGvkEAQPDLSFYIGNNAdiipygTGVIDLTIYPSPNLVIEVANTS-LADDKGEKRLLYEDFG
VEEYWIVDVKNINIIAFKIE
>G.violaceus-37522705
EGINHAGVSDLFTSLLFLWALQHPerpfSSLGRCLLEKPEtqACAPDLVLYVGEDFprwqpgePRRVDLTRTRVPDLVGEISDT-TLASDLDEQKHLYAA
LGVPEYWVVDVQGGRVFAFELA
>G.violaceus-37523382
-QFFHASLQRVLLQLLDGWAMDHGrLGPEWAVVLRRRgvdwVPVPDLTYVSYERLgrEWDEDAPCPVPADLVVEIISPDQTSKEFEEKAGDYLQAGVGSV
WVVDPRAETVTLFSPN
>N.punctiforme-23127774
-KFFHAKLTRVLLNLIEQSCEGKGeVCPEWSVTLTRRgrdwVPTPDILYISYERLptNWDENEACPVPPDLVIEIISPGQTFGKMVAKAKNYLDAKVLRV
WVVDSKARSITVFYPD
>G.violaceus-37521244
-KFLHATIQDALLQLIRARCRGRGrVRAEWGVILKRGgvdwVPVPDLTYISYERLpsEWRRNEACPVAPEFVVEVVSPGQSLETFATKARDYLAAGILHV
WVADPQPETIAIYSAD
>A.variabilis-45508639
-KFFHSSITGALFILLSAWAQGKGrvvIERAIKLTRNQQdwVPVTDLVYVSYNSLaaDWLQDEACPVAPELVIEIISPGQTFGEMIEKATDYLNAKVKRV
WIIDPRAKTVTIFYAD
>Synechocystis-16331431
-KRIHSSLQRTLLFLLSDWGNSQDcplpgeAYPEWGICLQKDgqdwAPVPDVTYISDQKLtpFALENDFCPVAPELVVEIISPDQSFEAMTQKALDYLAA
GVERVWIIGDRHRSLTIFAPD
>C.watsonii-46120178
-KRYHSRVTVKLSRLLDDWSENKGeVGIEWAVRLKRGgkdwCPLPDLLYVSFEKLgnIILEDDACPIPPDLVIEVISPGQSFSDISEKAEAYLKAGVDRV
WLIDTQVKKITVFYPD
>C.watsonii-45526685
-TLFHSRLQRNLVNTINNKSKAYEAIQELRCIVPPFSPVPDIVVVKYERL-GDDDGPLQGSPDWLIEIRSPDQNILDLQKKILHCLSNGTKLACLIDIQR
KQIWVWDGQ
>Synechocystis-16330145
-TLFHSRLQRNLVNVINAQTRDYEAIQELRCIVPPFSPVPDIAVVKSNLL-AEEDGPLKGAPDWLIEILSPDQNILSLQTKILHCLTNGTKLAWLIDIYR
QQIWVWNQE
>C.watsonii-46118793
-QGQHSKLQYKLWETINEVAQTANiaySLPELRCNFGNRSIVPDVSVFYWERIpvteaGD-IANQFNSFPDWTIEIISPNQKSTKVIDNILHCLEHGSQL
SWLIDPDEKSIFVFQTQ
>Synechocystis-16331002
-QGQHSQLQYRLCQAINQVAEPLRlayALPELRCTFADRSLVPDISVFRWQRIplttdGD-IANHFTSCPDWIIEILSPQQSATKVINNILYCLEQGSEL
GWLISPEERSILVFFPQ
>C.watsonii-46118794
-KTHHSRLQLKLASAIELVAEASQvalAFPELRCTFGGRSVVPDIAVVYWDKIplnnaGEPENSAIFFAPDWTIEILSPNQKSTKVIDNILHCLEHGSPL
GWLIDPDDKSIFVFQPQ
>A.variabilis-46135016
-QGKHSTLQIRLADGINEVGFPSKtayAFPELRCTFSGRSIVPDIAVFRWEKIpldadGE-VANAFEIPPDWTIEILSPDQSQTRVTDNILFCLRHQTSL
GWLIDPAEKAVICFLPN
>N.punctiforme-23127348
-KGKHSRLQLRLCNTINEVAESQKiayAFPELRCSFDIRSIVPDVAVFNWSRIpfdvdGE-VPNDFLLWPDWTIEILSPEQSSNRVIGNILYCLQHGCRL
GWLIDPTDRSILVFCSG
>Nostoc-17231634
-QGKHSILQTRLSSNINQVGEPQKkalALTELRCTFEGRSLVPDVAVFEWSRIptdadGE-IANRFESYPDWIIEILSPDQSPNRVINKIIFCINQGTKL
GWFIDANDKSVMVFQPD
>Nostoc-17230397
-QGEHSTLQSSLVTAINEIAKPQKlayAFPELRCTFSGNSIVPDIAVFEWSRIplrpnGR-IANQFEISLDWIIEILSPEQSPNRVIRKIMFSMQNGAKL
GWFLDPNDESIVVFQPD
>C.watsonii-45526898
-QGEHSLLQGELCETINFAAKRPQiarAFPELRCTFEGNSIIPDVSVFRWSRIpktsaGK-IANRFEIHPDWSIEILSPRQSYTRVLENLLYCSQYGTEL
GWLIDPGEESILGIFPE
>Synechocystis-16331406
-KGKHSTIQFELAAAINAQVKPDKiayALPELRCTFGDRSIVPDIAVMRWQNLpldngGE-IADRFDRAPDWLIEILSPDQSVTLVMEKIIFSLKAGTEL
AWLVDPMAKSITVFTAS
>Synechocystis-16330756
-KGKHSTLQTALSFAINMALKKEKiawAFTELRCSFENRSIVPDIAVFTWENIpcdqdGE-IADNFYLPPNWMIEILSPEQSQKK---------------
-----------------
>Synechocystis-16331236
-KGKHSLLQTLLSANLNRVFSPQRralALSELRCTFGDRSIVPDIAVFTQDRIprdhsGE-IADLFDLAPDWTIEILSPDQSPVRVIKNILYCLEHGTQM
GWLVDPKEQTLLVYRP-
>Nostoc-17228939
-QGKHSAIQGEFVPVINSVVKPQRiarAFPELRCTFVGRSTVPDISVFIWSRIpreenGE-IANNFSIAPDWTIEILSPDQSQTKVTKNILHCLKHGTQM
GWLIDPDEQTVFVYHP-
>N.punctiforme-23128703
-QGKHSILQGELVSNINSVTKPQKialAFPELRCTYPAGsrsssvyggrSIVPDIAVFAWERIllderGE-VANVFKTSPDWTIEILSPDQSQTKVTGNI
LHCLKHGSRFGWLIDPDEHSVLVYPP-
>Synechocystis-16330675
-QGKHSVIQGELVAVINSSLKNRKiarAFPELRCTFGGRSIVPDLSVFAWSNIprdddGK-IANFFPLAPNWAIEILSPDQSQTRVIRNILHCLNHGSEM
GWLIDPAEQIIFTYIS-
>G.violaceus-37521465
-QGKHSTLQAELVIAVDAAAKPRRiarAFPELRCTFDGRSVVPDIAVFAWERIpideqAE-IANVFDRAPDWTIEMLSPEQSQTRVTGNILHCLEHGCRM
GWLVDPAERSVLVYPP-
>G.violaceus-37520146
-QGKHSAIQGELPAAVNAVFRHRRiarAFPELRCTFGGRSVVPDVAVYVWDRIsrdtqGA-VANLFQSAPDWTVEILSPDQSQTRVVKNILHCLKYGTQM
GWLIDPDEQTVFVYRP-
>N.punctiforme-23129955
-QRKHSTIQGELCPAINSVIKIQKmgwAFPELRCTFAGRSIVPDVAVFSWARLpvdenGD-IANTFTVAPDWIIEILSPEQSHTKVTKKILHALNHGTQM
GWLIDPDERFIAAYPA-
>Synechocystis-16330459
-QGKHSKLQTTLASEINQRAESHQlayAFTELRCTFGERSLVPDITVFKWNNIpldsrGQ-IVDRIDIPPDWIIEILSPDQSPLKVIEKISFALRNGCQL
GWLVSPSENIVMVFQG-
>A.variabilis-45506888
-----------------------------------------MAVVATNQIplddsGDIISTGINFAPNWVIEILSPDQSQTRVTGNILHCIKNGTQLGWL
IDPSERSIIVYQP-
>N.punctiforme-23127388
TGFLPGRAGGEIYASLRDYKRLTKsgyALPDNVGFIVNLphhrSLSPDAAFYTGKPT---GGKFLNGAPVFAAEVRSENdygeTAEKDMASKRRDYFAAG
TLVVWDVDVLkEEVIRVYRA-
>T.thermophilus-46198875
PSPEHGRIAGEVFFRIRLWLEETKlgmAGVEGGFVLRRDpdrVRSPDVWFLSHERLkEVAREGFYEGAPGLAVEVVSPGEEAEGVLAKVLDYLEAGAKAV
WLVYPELKAVEVYGR-
>A.aeolicus-2982787
TGFEHGEYELDLGAFLREKLKNKGyvAVGEVGVLISKEplrIRSADVVYISKKRTPERPKGILDVPPEIVIEIVSPNNTYSEIEEKVFDYLSAGVDRVLI
VDPKVRKATLF---
>R.baltica-32475889
MGFKESLLALAIGHFLFQHVSKHKlgmVSGADGFVTLFPdlIRGPDVAFLSWDRLpggQLPEEAFPRIVPDLVVEVLSPGNTRAEMARKRREYFHAGVRL
VWTVDPIRRSVAIFTS-
>T.thermophilus-46199452
TGGESGRRSLQLAYQLARWNEERGlgvVFDSSTGFKFPDgsILSPDAAFVEREAWealsEAEREGFPPLAPKAVFEVRSASQDPEELRAKMGIYLRNGVL
LGVLVDPYARAVEVFRP-
>T.thermophilus-46198424
TGGESGRIRAAVLGPLYRWNEARGlgvVFDASTGFKLPDgsVLAPDAAFLLGKRWqalsQEAREGFPPLAPDAVFEVRSRSQGLEELREKAAWYLANGVR
LVVLLDPYLHRVEVFRP-
>Nostoc-17231635
TGGISGNREIKAGAYLFNWVESQDlgeVFGPSTGFRLANsaVRSPDAAFVAKGRLpenwDQQEDKFINLAPDFVIGIRSKNDSLTKLKAKMEEYIANGVK
LGWLIDSKNQQALVY---
>A.variabilis-46135113
TGSDTGYKNSDINAQLWLWNRQAKlgvVFDSSSGFHLPNgsDRSPDASWIRQDRWdalsIEQQETFAPICPDFVLELRSKNDSIEKLRAKLREYIDNGAR
LGWLIDRKNRQVEVYRP-
>N.punctiforme-23130386
TGGETGNRNFDLLGQLWFWNSQNNlgkAFDSSTGFKLSNgaTRSPDASWIKMERWdaltPQQRKKYLPLCPDFAIELVSETDDVEETQAKMQEYLANGLQ
LGWLINPKDKQVIIYRP-
>Nostoc-17231897
TGSETGNRNFNVALQLGVWSEKDGtgiCFDSSTGFTLSTgaKRSPDASWMKVERWnalsSEQKQRFAPICPDFVIELRSPSDNLQPLKDKMAEYmQEPGV
QLGFLIDRKHRQVYIYRP-
>A.variabilis-45509739
TGGETGNKNARITQQLMNWADADGtgiAFDSSTCFKLPNgaNRSPDAAWIKSERWntltDEQKEKFPPICPDFVIELLSPSDSLKAAQEKMREYLDNGVS
LGLLINRKYRQVEIHRQ-
>N.punctiforme-23124091
TGWESGNRNSRLTQRLGNWADADGtglAFDSSTGFKLPNgaNRSPDASWISRERLealNPDPASFLPLAPDFAVELRSASDSLKTVQQKMQEYIDNGVRL
GWLIDPQNQQVEIYRP-
>C.watsonii-45527775
TGGETGNRNSSINYQLYAWNLQNKlgiTFDSSTGFKLPNkaDRSPDASWIPLKKWnnltPQQRQKFLPLCPDFVIELRSPSDSLKTLQNKMKEYLENGTK
LGWLINPKAKQVEIYRQ-
>C.watsonii-45524526
TGGETSDRNSEINFQLRLWNKQYKlgkVFESSGGFTLPNgaDRSPDASWIPLEQWnnltLKQRQKFLPLCPDFVIELRSPSDSLKTLQEKMQEYMENGTK
LGWLINRKDKQVEILNN-
>C.watsonii-45527153
TGGETSNRNLRIIQQLGIWTDKNQtgiAFDSSGGFKLPNgaDRSPDAAWIPKKKWenltQEQRQKFLPLCPDFVVELRSPSDNLKSLQKKMQEYIENGTK
LAWLINRQDQQVEIYRQ-
>Synechocystis-16331976
TGGETGEKNSEINYQLRHWNKQYQlgkVFDSSTGFKLPNgaDKSPDAAWISLEKWtaltQEEKQGFVPLCPDFVIELRSPSDNLKPLQEKMQEYLENGTR
LGWLINRQSKEVEIYRQ-
>C.watsonii-45523191
TGSETSERNAELTYQLRAWSRQSKlgkSFDSSGGFKLPNgaERSPDASWIHKDRWnsltPAEKEKFAPLCPDFVAELMSPSDSLEKTRLKMQEYMENGAR
LGWLINRRQKQVEIYRP-
>Synechocystis-16331774
TGGESGNRNFHLTTQLGIWCEANDrlgeGFDSSTGFELPNgaNRSPDASWVTKARWesltQEQRQGFMPLCPDFVVELRSKTDSLKKLQEKMQEYMENGA
QLGWLIDPQNKKVEIYRS-
>C.watsonii-45525895
TGGNTGHRNLSITGQLSVWFEANDtqgiAFDSSTGFELPNgaNRSPDAAWVSQARWdgltPEQQDSFIPLCPDFVVELRSKNDTLKDLRAKMEEYRENGA
KLGWLIDPKNKRVEIYRP-
>G.violaceus-37520935
AGSNSSHRNIKLSQQLANWSDTNGlgiEFDSSGGFKLPNgaDRSPDASWVRRERWealtPEEQDRFAPVCPDFVAELRFKTDSLKELRLKMQEYIDNGAL
LGWLLDPQTRKVEIYRP-
>Synechocystis-16330575
-----------MARSLGRTRWHRNFFDSSGGFKLPNgaDRSPDAAWLKRERWesltPEQKQRFVPLCPDFVIELRSPSDELKPLRKKMQEYQENGAQLGW
LIDRQTRTVEIYRP-
>A.variabilis-46134513
TGAETDERNFNLIVQLGIWTKQNGtgvGFGSSGGFTLPNgaVRSPDAAWIQKARWeaipVEQRKKFAPICPEFVVELRSETDSLQTLQEKMQEYIDNGTE
LGWLIDRKQRKVFIYRP-
>G.violaceus-37522039
VGGVSGGREADLITDLNLWNREVRlgkVFSSSTIFSLPGggDRSPDAAWVRLERWetltAEQQEAFPPLCPDFVIELRSRTDRLEPLQAKMQEYLDSGLR
LGWLIDPQNRKVYIYRQ-
>C.watsonii-46119268
VGGISGNREADFIIDLGIWNRQTGlgkVFSSSTIFRLPNggDRSPDAAWISLTSWqslsRQEQEKFPPICPDFVIELRSRTDSLETLQEKMQEYLDSGLH
LGWLINPQQQQVEIYRQ-
>M.aeruginosa-6007558
VGGNTGKQEANLIVKVGVWNEQTQlgeVFSSSTIFRLPNggYRSPDVAWIKRERWealsAEEREKFPPLCPDFVIELRSRTDSLTSLREKMREYLASGLR
LGWLINPQQQQVEIYRL-
>A.variabilis-45508953
TGGESGIRNANLTTDLNLWNRQAKlgkVFDSSTEFRLPNgaFRSPDAAWVKLERWealtSEQKRRFPPLCPDFVIELRSETDSLKKLRAKMQEYRDNGAR
LGFLIDPQTPLVEIYRS-
>A.variabilis-45509467
VGGESGNREADLMIDLGIWNRQTGlgyTFSSSTIFKLPNgaDRSPDAAWIRRERWealtPEQRRKFPPIAPDFVIELRSATDDLDKLRQKMREYIDAGVR
LGWLINPQQQQVEIYRQ-
>N.punctiforme-23129464
VGGETGNQEAGLIADLEIWNRQAKlgkVFSSSTIFILPNgaKRSPDAAWIKLERWealtPEQRKKFPPLVPDFLIELRSETDRLSQIQEKMQEYIKNGLR
LGWLINPQDRQVEIYRL-
>C.watsonii-45526979
VGGESGNQEANLIADVIFWNRQSKlglVFSSSTVFDLPNggKRSPDVAWISQARWdtltPTEKQKFPPICPDFVIELRSPSDRLQPLQDKMLEYLDAGLR
LGWLINPQDNTVEIYRP-
>Synechocystis-16329491
VGGESGAQEASLIFKVSLWNYQSQlgiVFSSSTIFSLPQggDRSPDVAWVSRGNWekltPAEREGFPPICPDFVIELRSKSDRLKPLQDKMLEYLTSGLQ
LGWLINPQQKQVEIYRQ-
>G.violaceus-37521979
AGGDSGRRCANFLIELGFWHRRNNlgiVFDSSTGFKLPNgaDRSPDAAWVKLERWqalsESQRRKFPPLAPDFVTEIRFPSDALKTLQTKMQEYVDCGVQ
LGFLIDPETQRVEIYRP-
>C.watsonii-46117647
TGGETGNKNAELITDFCLWNRRQKfgqIFDSSTGFKLPLgsKRSPDVAYIQQERWdkltQEEKEKFPPIAPDFVLELKSKTDSLKEVQKKMQEYMDNGVK
LGWLINTEKKQVEIYRQ-
>T.erythraeum-48894041
--------------------------------------------------------------------MSPSDSLKDVQNKMLEYMDGGVKLGWLIDNKN
HRVEIYRQ-
>A.variabilis-45508192
TGGETGRSNVNLILQVASWNEINHggeVFDSSTGFTLPNgaDRSPDVSWVEKSRWealtKEQREKFIPLCPDFVIEIMSPSDSLKKVQDKMYEYMLNGCR
LGWLINRKKQEVEIYHP-
>Synechocystis-16331868
TGGETGRRNSELNTDFNLWNRRTQlgvVFDSSTCFRLPNgaLRSPDVAWVKRSTWealtPAEREKFPPLCPDFVLELLSPSDALAATQAKMREYLSCGTE
LGWLINPIDQQVEIYRP-
>Synechocystis-16330202
TGGETGRKNAELIGDFIIWNRKHKlgfVFDSSTCFQLPQggRRSPDISWVKKERWldlsTEEREKFPPICPDFVLELLSPSDTLTATQAKMEEYLASGLC
LGWLIDPQGQRVEVYRS-
>Nostoc-17228055
TGGETGRYNAKLTTRFVLWNEQTKlgeVFDSSTCFRLPNgaERSPDVSWIEISRWnelsLAQREKFPPITPDFVLELMSPSDSLNQTQAKMEEYMNAGVK
LGWLIDRKTRRVEIYRQ-
>Synechocystis-16329700
AGGETSRKNLDLAIDVGLWNRRTNlgqAFDSSCGYDFTSlgggKLSPDVSWIEQSKLeGIEIVGFIPVVPDFVIELRSATDNLKPLQEKMQEYRRLGVRL
GLLINPQNQQVEIYRS-
>C.watsonii-45526489
TGGEAGRKNFNLYLDLGIWNRQTKlgkAFDSSTLFILPNgaRRSPDVSWIKLERWngltLQEKQGFPPIAPDFVIELVSPSdlknQRYSDLQLKMQEYLG
FAEKVSPKLMKGglmsspvLLLVNKDKK-
>T.erythraeum-48894040
TGGEIGKQNASIIADFVIWNRQTKlgiVIRLFDLFQTSQ-------------------------------------------------------------
------------
>S.elongatus-45512219
THWQSGRRNQAIATQLGLWFRQTKqgaIFDSSTGFRLPNgaIRSPDAAWVTPEQLtraeTRGLDEFFPGCPAFVIELASASDRPDDLRGKLAEYLANGCQ
LGWLILPTFRQVEVWRS-
>N.punctiforme-23130052
---------------------------MLVLHYLMVam-RSPDASWIKLERWnaltEAQKASFAPICPDFVIELRSSSvgvarrrHRPIKLQEKMQEYID
NGTSLGWLID---------RQ-
>G.violaceus-37522978
SDFVAGAVGAEFSAQLRNWVKPRRlgfIADASAGYQPPDegLTAPDVSFVSRDRLrqapRSYAPVGAQSGDRNQIDHRPPQ-SAGG--------QTGALP
CPWSRSSHPGRS---RP-
>G.violaceus-37522350
SDIVSGMIGARFSRLLGNWVDPRKfgfVFDSSSGFQAPNgdLTAPDVSYVSRARLarlpRSHGPL----VLDLVVEIKSST--DIGRLAVATRYQGQGVG
RLLIADVLKRTLQASQE-
>N.punctiforme-23125656
SGYESDEVAAEMVAQLRNWVRPRKlgrTAASSAGFRLPNsdLRAPDASFVLAERLrrspKSFAQL----APDLTVEVKSPSDNLEDLRAKIQEFLSLGTK
VGILLNPDERIVEVYNL-
>C.watsonii-45522967
SGLESEEVGTEIARLLGNWVRPRKlgrVIGSSAGFILPNsdLRAPDASFIKAEKLkrttENYAEV----VPDLIL-------------------------
------------------
>Nostoc-17233129
SDYESDEIGSRLLTFLNMWVMPRKlgrVTGSSAGFILPSlenddntgnpekrnLRAPDVSFVRAERLkktqRDFVEL----VPDLTVEVKSKSDRIKPLQ
EKIKLFLELGSTVGILIDPDKVLVTVYRR-
>T.erythraeum-48890664
SDIISSEVGVQLIRLLGSWVYPRRlgrLFDSSGAFILPDtnLKVPDVSFVRAQRLkksvRYFGEL----TPDLVVEIKSQSDRIKSLKQKIKKYLELGAQ
VGILIDPDEEIVIVYRS-
>G.violaceus-37520478
SDAVSGIVGVRLSTRLNLWVEQRAlgyVFDAGTGFCPPNtdLTAPDVSFVSRERLgrapRTYAQV----VPNLVAEIKSSTDRLKVLEEKLLAYLAIGAE
VGLLLDPDKRTVSVYRP-
>G.violaceus-37523649
ADATSGLIGVEFSAQLRNWVRPRKlgfVFDSNSGFRPPNgdLTAPDVSFVSRERLrrvpRTYAPV----VPDLVVEVKSSTDRLRPLVDKLQSYLELGAR
VGILVDPDQQRVSVYRP-
>G.violaceus-37522979
------------------------------------------------------------MPNLVIEIKSITDRLKALEDKLERYLALGAEAAILVDPDR
QTLTILLP-
>G.violaceus-37521270
AQGAALKVISRLQQKLLNWVEPMGlglVLGSEALRKLGAsdLQVPDLAFFARERPrsrpYRVFAR----VPDLVVRVATAPGQRELLERQILRWLERGAQ
VGLLVENWGATISVFRK-
>M.magnetotacticum-23012072
AKGRHQRIVTNLIKKLDDLAEGRG------------cGAYPGLAILSEAMD-DYAP-----IPDAGGAKCR-----------------------------
----------
>M.magnetotacticum-23012074
QSERHQLIVLNLTRRLSDMVRGRGcraIPGIAVPSDTMDtfAPIPDVVVRCGPPLKDGYAR----DPILVAEVLSPSTMSRDRGLKTDFYlGIASLRVFL
IVYQDEPRVEVWRR-
>T.thermophilus-46199166
ASLAHNRIVGNLYALLRPEALAKGcriYTETVKLRVSARtf-YYPDLMVVCQGVPpHTHYEE----APCLVVEVVSEATEAIDRREKLWRYrEIPSLQAY
LLVDSRERRVEGYFR-
>T.thermophilus-46199490
AGRAHNLIVTNLVLLLGPLARRKGgrlYVADMKLKVGEAtf-YYPDLMAVCAPPPeSPLYEE----APCLVVEVLSPATEGVDRREKLWRYlSLPSLEGY
LLVSARERRVELYRK-
>T.thermophilus-46199164
ASDRHNRVVVNLVLALGPLARKRGcrlYASDMRLKVDAAtv-YYPDLMVVCEEDPGEYYKE----KPCLVIEVLSDSTEATDRREKLRKYlDLPTLQAYL
LLDSRTPRAFGYYR-
>T.thermophilus-46199679
ASALHNRVALNIAARFLEAARPRGcrvYMSDMKLRIRDEav-YYPDVMVVCGEGPpHPYYEE----APCAVVEVLSPATEALDRREKRAMYlSLDSLQVY
LLVDPERRRFTAYRL-
>D.radiodurans-15806725
ASRAHNVITSNIHVLLHPAARKSGcqvYQSDMKVRVSPTry-HYPDLVVSCAGGQdDDYTEA----EPCLIVEVLSESTRMADQNYKAERYrELPSLQAY
LLVDSRSRSAAIWRR-
>D.radiodurans-15805496
VSRTHSAISVNIVATLHPHARKQGcrlHLADMRLRIEERntFYYPDVMLVCDTDTgSDLAET----APCLLVEILSPSTAQIDRVGKWAMYtALPSLQSY
LIVHQDERRVVEYRR-
>D.radiodurans-15807627
-----MRVCMNIAGNLYTDAMNQGcrlYQSDMKLYVPGNssYFYPDVMLVCGGEPhDRYSET----SPCLLVEVLSGSTADTDRRHKYAAYtGIASLQTY
LIVSQSERHVVEYRR-
>Synechocystis-16330495
ASANHNRLTFNLSRLLPLEIGDRQyeiFVSDMRLWIAESesYFYPDVMVIAEEPKftdnSQMAVT----NPSLIAEVLSTSAAGFDKNQKFGFYrTIPKL
QEYLLIDQFCYRVEHYQK-
>Synechococcus-2708801
ASANHNRLTLNLSRLLPFEISDRQyeiFVSDMRLWLPDVasYLYPDVMMIEGAPVfldeSQMAVT----NPSMIAEVLSNSTEGFDKNQKFALYrTIPQL
QEYLLIDQTYPRVELYQK-
>A.variabilis-45508661
GTLKHSRIGRNILTYFTSVLRDTQfepINSDLRLWIPEYrrGVYPDVMVFAGEPQlneaRLDEVL----NPILIVEVLSPSTADYDRQSKFRMYrTIQSF
REYLLIEQDEPFVERYSK-
>C.watsonii-45525583
GTINHNRIIRNLIYWLMNLCNNQTyevFSSDLRVWIPEHkrGFYPYVMVITGDAIfnenRQDEIV----NPCLIYEVLSPSTSSYDRGDKFLYYrSISYL
KEYILVDQVNYFIEHYTK-
>C.watsonii-46117646
--------MGNLLVALHTALRDQLyavFVTDQRLWIPERriATYPDIMIMPEPLSyqegRKDTLI----NPILITEVLSSSTANYDREDKFAAYrTIATF
QEYLLISQERCYIEQFQK-
>C.watsonii-45527384
--------------------MKQPyrvFVADQRIWIPEKriYAYPDVMVVEGKIKlqegRKDTII----NPLFIAEVLSDSTKKYDIGDKFAAYrTIPTF
QEYILIAQDKIHLDHYYK-
>Nostoc-17228896
GTPNHNDIAGNLYILLKSALKSKNyriFYVDQRLWIPDAnlYTYPDVMVLPKPLElqtgCKDTVL----NPCFIAEVLSKSTQNYDRGEKFVAYrQIPIF
QEYLLIDQYRIHVEHHIK-
>N.punctiforme-23125814
GTTNHNKIALNLAASLKIALRRKNydvYIGDVRLWIPRYrqHTYPDVMVIEGQPIytgtSTTTVM----NPVLIAEVLSKSTKNYDQGDKFLYYrSIPEF
KEYILIDQSQYHVMHYVK-
>A.variabilis-45505692
GTTNHNKIALNTAFALKSALRAQDyeiYMADVRLWLPRYqqYTYPDVMVIQGEPVyagtNTTTVT----NPSLIVEVLSKSTKNYDQGDKFHYYrPIPEF
QEYILIDQYQHHVMKYVK-
>N.punctiforme-23128292
GTTNHNKIALNFCRKFPLTVQGQDyeiYIGDVKLSIPRYrlYTYPDIIVIKGKPIyegtGTTIIT----NPLLIVEVLSNSTKNYDKTDKFKYYrSIPGF
QEYIMIDQYSFAVEQFAK-
>C.watsonii-45526232
GTTNHNRLVLEFCTYLNFALREQNaevFAGDVRLWIPDYreYTYPDIMVVKEQPIyqtpGTTTIT----NPTIIVEVLSKSTQARDRGDKFRFYrSIPEF
KEYILIDQYSLLVEHFVK-
>C.watsonii-45525717
GTTNHNQIAGNVYKLFPLNIDDQDyyvYIESVKLWLSEHniYTYPDVMVIKDKPIhhgkSKSNVI----NPQIIIEVLSSSTEAYDRGDKFEYYrSLPTF
QEYILIEQDRYSITQYIK-
>R.baltica-32475375
AKRAHNLIVTNLIRVLSNALLDGPcevYPCDMRVQIEATglYTYPDVVVACDEPKfrddQLDTLQ----NPTLLIEVASESTEAYDRGTKSRHYrRIPSL
KGYVLVAQDRPAVESFTR-
>T.erythraeum-48890921
-------------------------MSDVKVRDSKSdrYFYPNLVISCNTEDlkSRQFIE----HPTVIFEVLSPSTEKYDRGNKFKYYgQISSLPEYVL
VDSESISVEVFQR-
>G.violaceus-37522150
GSKSHNLIAVNVTAAVHGHLIDSLcrvFNSDQKVACSPAgpFYYPEVSVSCDDREepTGYMLQ----YPCLIVEVLSKNTAEFDRSVKFRDYgKIETLQE
YLLLDSQVVAASLYRR-
>G.violaceus-37520440
SSIAHNTIAVNVARLIGNYLEDSRspcrvFVSDVKAQITEDgpFYYPDVMATCDERDrnAVYTIR----HPCLIVEVLSPTTEAFDRGDKFGDYrRIDTL
QEYMLFDSRKLAVEHYRR-
>N.punctiforme-23125508
GTIPHNDIALNFYRVLYPHLRARGcrvNVSDVKVQVTPQspYYYPDVIVSCDPQDlnARKFIQ----NPKIIAEVLSPSTSEKDRGEKFTNYlKIPSLQE
YLLIDSEKISVERYCR-
>T.erythraeum-48891735
GSLGHNSIALNLASGLKNHLCSKEckvFIADAKVGISEKgpFYYPDVIVTCDDRDlsARKIVY----HPCLIIEVLSPGTAHFDQNKNFRNYpHIDTLKE
YVMIEAETMNIDTYRL-
>T.erythraeum-48890759
GTIPYNEISLNLATALKAQMRGKGckvLMADAKLGVSGKrpFYYPDVMVTCDQRDrrATKIIY----HPCLVVE-----DFVLE---EVGEY--------
----------------
>C.watsonii-45525003
GTIIHNDITINVTTELKSHLRGKGckvQMTDVKLGISQQgnFFYPDVMVTCDARDkqERLIVY----HPCIIIEVLSPSAEAFDRGNKFKFYrQIDSLKE
YVLIDSQKINIDVFRL-
>Nostoc-17232404
GTLPHTTIALNLASALKSHVRGGScraFMSDAKVAVSEGmsFHYPDVVVSCDERDkqATKFLQ----YPCLIVEVLSPSTEAYDRGAKFKQYrRIQTLKE
YVLIDAEKINLDCFRL-
>G.violaceus-37521130
GTIPHAAVTLNLAFSLKLHLRGGPcrvFSSDAKVGVSEQgpFLYPDVVVTCDERDrnAARAIH----FPTLVIEVLSPTTEAYDRGTKFRRYrRIETLSE
YVLVDAERVGVDCFRR-
>C.watsonii-45523686
NTLPHNTIALNLACTLKSHLKTKGgkvLICGAKVQVSETgpYHYPDVVVSCDERDkkAINFLQ----YPCLIIEVLSPCTEGFDRGKKFRNYrQIETLRE
YVLVSAEQKLIESFRI-
>A.variabilis-45506674
GSVNHGRIAIRFTAMFDSHLQNTGcitGNSDIKVNIFGSnnYTYPDASVTCDVRDqtTTQYIT----YPCLIVEVLSKTTEAYDRGGKFRMYrQNPALID
YLLVSSTSVEIDLYHK-
>Synechocystis-16329428
GSKNHSVISVRLSTLFCNHLDGGDceiGNSDLKIQIVNTqnYTCPDVSVTCDPRDrkSTQFIT----YPCLVVEVLSPSTEAYDRGGKFRLYaHNPMLQD
YLLVSSTSVEIDLYHK-
>Nostoc-17232091
GTQNHGRIASNIIFIVKGHLRGGGcqvGNSDCRINIFETkdYVYPDVSVTCDERDrtAIQAIQ----YPCLIVEVLSPSTASYDRGDKFRLYrRNPSLQD
YLLVDAEKIAIDLYRK-
>C.watsonii-45524144
GTDNHDRIALNLLTLINLHLGDSKdcrfHSGNVKVHYKDDfy-YYPDAFVTCDPRDrqDRYLKC----YPKLIVEVLSSSTATFDQGEKFKDYqLIETLE
EYVLISQERQLLECRRR-
>A.variabilis-45507878
GTRNHNRVSLNFSILLDDALADRScevYIVDVKVQVEPGrkYFYPDVVVTCDERDnDPQWVQ----FPSLIIEVLSPSTEAADRGKKFAAYrQSPTLQEY
VLVQVTQPGVEVFRR-
>N.punctiforme-23124976
ATRNHNRISANFFKLLDDALADVYdglRLRTCEVYIVDVkvqlepgqkYFYPDVVVTCDERDrDPQLVQ----FPCLIIEVLSPSTEAADRGKKFAKYrQ
SPTLQEYVLVQIAQPGVEVFRR-
>Synechocystis-16329481
TGGIHNIISGNFYMALRSRLQNSGcrvYFADLKVKLKEGrrFYYPDLLVTCDERDapSQAFVN----FPRVIIEVLSESTEGFDRGKKFQDYrTLPSLWA
YILVNAQQYLVECFQR-
>C.watsonii-45528169
AKKSHIVLASNLTMILGNHLENSPclvLNSDIKVRLEEAncYYYPDIAVVCDEREinnTDDFIL----YPLLIIEVLSKSTEAFDRGQKFSDYqTCPSLK
EYVLIHWTLDKKSLLAY-
>G.violaceus-37520667
STQDHNLVVLNLAFALRRHLRGTGcrvLTSDVKVRVEQRnrFFYPDIAVSCDERDwaTPLYLR----FPRLIVEVLSDSTEAFDRGARFQDYqTIDTLSE
YVLVSSKQPQVECFRR-
>A.variabilis-45507004
ASNTHVVISLNMASMLKNHLRGSGcqtYISATKVHIELLdiYYYPDVTVTCDQRDrtFNNFLR----YPGLIIEVLSPNTEAFDRGEKFAHYrQIKSLQE
YVLVSQNRQSVECFRR-
>C.watsonii-46120078
ASNNHVLIAVNVITLLRNHLRGKGcrvYASDTKVKIESVntYYYPDIAISCDERDrnLTQYIC----HPCLIIEVLSDSTEAFDRGDKFADYrRLESLKE
YVLISQNTKRVDTFSK-
>N.punctiforme-23129861
ASDAHVTVVGNVFILLRNHLRGSGcrvYMADMKAQIDVInrYFYPDVMVTCDTRDreSEYFKS----YPCLIIEVLSESTEGFDRGKKFASYrHLESLQE
YVLISPDRMSVECFRR-
>Nostoc-17229313
ATDAHVTVAGNLFALLRNHVRGSGcrvYIADMKARIESLnrYYYPDVMVTCDQRDqeTPNHKR----FPCLIVEVLSNSTEAFDRGDKFVDYqEIETLKE
YVLINTKRQRVECFKR-
>C.watsonii-45525696
ASDAHVTIAGNIFALLRSNVRGSNcrvYLSDMKARLEKFnrFYYPDVLVTCDTRDqeNNNYKC----YPKLIIEVLSDSTEAFDRGDKFIDYqSLESLEE
YVLINTKHQRIECFRR-
>T.elongatus-22299342
ASDAHVTLALNLATLLHPTVRQQGcrlYISDMKVRLEERncFYYPDLFVTCDPRDqeTRLYKS----FPCLVIEVLSPSTEAFDRGDKFIDYqSLESLEE
YVLVNTRRQRLESFRR-
>S.elongatus-46130509
ITDVHNTIVGNWVALIRSHVRGSSdrvYCSAMQVWLQQAncIYYPDLLVTCDPRDqeTVNYKR----FPKLIVEVLSPSTEAFDRGDKFADYqTLETLEE
YVLISTSRQRVDCFRR-
>A.variabilis-45508513
--------MADMKIRLKLANEPKN------------lFYYPDVTVTCDPQDqDRFYLN----SPCLIIEVLSPSTELTDRREKLINYrTLESLQEYILVS
QDEIKIEIYRK-
>Nostoc-17229110
GSKEHNLISGNIYSRLRSHLRGTScsvFMADIKIRLKLTneaknlFYYPDVTVTCDSQDkDRFYLN----YPCLIIEVLSPSTELTDRREKLVNYrTLES
LQEYILISQDEIKIEVYRK-
>N.punctiforme-23128818
ETYDHLYALLTTLEVLKQYLANRQatvLGNQFLYYAQGFpklRVAPDVMVIFDVAPggrdNYKIWEE-GQVPTVIFEMTSFGTKGQDEIFKKTLYeQL-G
VKEYWLFDPKgewvEQQLSGYRL-
>G.violaceus-37523721
ETFVHLYALLTILEVLKQYLEGQQatvLANQFLYFIEGNpraRVAPDVMVIIGVAPggrdNYKLWEEGGQVPAVIFEITSKGTQEKDKAFKKMLYeQL-G
VHEYWLFDPKgewiAGQLQGYRLV
>G.violaceus-37523032
ETYVHLYAILVTLEVLKQYLEGQQatvLANQFLYYSQGIptaRVAPDVMVIFGVEPggrdKYKVWEE-GQVPAVIFEMTSPSTRTKDKDFKKNLYvQL-G
VQEYWLFDPKgewiPEQLEGYRSL
>G.violaceus-37520951
ETFVHLYAILVTLEVLRQYLAGRQatvLANQFLYYAQGYpklRVAPDVMVIFDVAPggrdSFRIWEE-GQVPAVVFEITSKKTQDKDLETKRDLYeSL-G
VREYWLFDPQgewiEEKLLGYRLA
>G.violaceus-37521163
ETFDHLYAILVTLEVLRQYLSGQQatvLANQFLYYAQGFprlRVAPDVMVIFSVAPggrdNYKIWEE-GQVPAAIFEMTSAGTQQNDTVEKKHLYeRL-G
VREYWLFDPRgewvEGRLQGYRLQ
>G.violaceus-37522363
ETFLHVYAILITLEVLKQYLEGTRatvLANQFLYYAPDFptlRVAPDVMVIFGVEPggrdNYKTWEE-RQVPSIIFEITSKHTQSKDQGEKKTLYaGL-G
VQEYWLFDPKgewiAEQLQGYRLR
>N.punctiforme-23130147
EGDIQCSYLTYARNVLRIYFQNHPdvyVAGNLFIYYEKGypesVVAPDVFVVFGVENrdrrSYKTWEENNQTPDFVLEITSKATRSKDQGAKKGIYaFL-
GVREYFQYDPTgdylNPQLQGLHLV
>T.erythraeum-48895924
DNTVQFRWIAVLYHNLAWLFAENPqvfVAGDLLWYPVVGdnklRQAPDVMVAFGVPKgdrgSYQQWKENNIAPQVVFEILSPGNTLKEMSKKRLFYdNY-
GVEEYYLYDPQKNDLTGWLRS
>C.watsonii-46118505
DNTGQFRWISTIKANLDCLFAENDqvfVAGDLLWYPLEGdnkkRQAPDIMVVFGRPKgdrgSYQQWKEDNIAPQVVFEILSPGNTQAEMNRKLLFYeHH-
GVEEYYIYDPNKNDFSGLIKH
>C.watsonii-46119332
DNTKQFRLIVTIKENLALLFADNTdvfIAGDLLWYPLEGnnklRRAPDVMVVFGRPKgdrgSYKQWEENNLSPQVVFEILSPGNTLAEMIQKFEFYnRY-
GVEEYSVYDPDKVDLCGWSRV
>Nostoc-17228538
DNTKQFRWIVTIKENLEILFATQPdvfIAGDLFWYPVAGnpniKQAPDTLVAFGRPKgdrgSYKQWEEDNIPPQVVFEILSPGNKSKEMANKLLFYqRY-
GVEEYYIYDPDDNELTGFLRS
>Synechocystis-16330071
DNTEQFQWIVLLKENLECLFAQDDnvfVAGDLLWYPVEGhpeiRVAPDAMVALGRPKgkrgSYRQWEEDNIAPQVVFEILSPGNRAKEMIRKLQFYeRY-
GVNEYYVYDPDDNELTGLQRG
>Synechocystis-16329346
DNTLQFRWIVLIKENLECVFRDNPdvfVAGDLLWYPVERhpeiRVAPDVMVVFGRPKgergSYQQWQEENIGPQVVFEILSPGNRLKEMAKKLVFYdQY-
GVEEYYIYDPERVDFTGYERQ
>G.violaceus-37520579
DNTRQFRWIVTIKEGLDWLFADNPsvfVAGDLLWYPVEGdnktRQAPDAMVVFGRPKgdrgSYRQWEENGIAPQVVFEVLSPGNTVPEMSRKLLFYeRF-
GVQEYYLYDPDRYDLAGFVRR
>G.violaceus-37519886
DNTEQFRWIVYIKEGLEWLFAGEPdvfVAGDLLWYPIEGdnktRQAPDALVAFGRPKgkrgSYRQWLEAGIAPQVVFEVLSPGNSVREMTRKFAFYqRF-
GVEEYYLYDPEAGALDGYVRR
>G.violaceus-37523207
DNTRQFEWIVYIKKGLDVVFVADPtvfVAGDLLWYPVEGwpdlRAAPDAMVVFGRPKgdrgSYQQWKEDNKPPAVVFEVLSPGNTPSEMTRKFSFYeRH-
GVEEYYIYDPDRLTLTGFTRE
>C.aurantiacus-22971160
DNTRQFRAIVTIQGNLDAIFRERDdvfVAGDLLWYPVEGrpdiRRAPDVMVVFGRPKgdrgSYRQWEENGIAPQVVFEVLSPENTLTERAAKQEFYdIY-
GVDEYYLYDPEHGDMSGWQRI
>Synechocystis-16330091
DNTLQYHWIVRLVTNLKHLFQGKTvfVAGDLLWYPEQVasppapCQAPDAMVVLGRPDgerhSYKQWEEDHIAPQVVFEILSESNSAREMLHKQTFYrRY
-GVLEMFFYDPESYDFWGQARS
>G.violaceus-37519608
---DPQRWIATMSGGLTAALGDSAqilVASDLTWFPLADdpavRIVPDLFVVFGRPAgsrgAYYQWQEDHIAPQVVFELVSPVESLTQAAKEFAFYdRH-
GVEEYYLYDPLKEDICGWLRY
>Synechocystis-16329487
ESSVHYLQLLLLVTSLEWAWRQRDdffIGANLTIYFSRQqlkhrdFRGPDFFLVKNTTRhprnSWVVWEEDGRYPDLIIELLFESTAKVDRTTKLDLYaT
RFHTPEYFYFSPETLEFAGFRLN
>A.variabilis-45509757
ETSLHYMQLLLLVTCLEWLWRDRNdyfIGANLTIYFSRQqlrnrdFRGPDFFLVKDTEKrprnSWVVWEEDGRYPDLIIELLSDSTADVDRNLKKSLYeN
RFHTPEYFWFSPETLEFVGFELI
>T.erythraeum-48894085
ESSQHYMQLILLVICLEWLWRNSNdyfIGANLTIYYSRQqlknrdFRGPDFFLVKQTQKrprkSWVVWEENGQYPNLIIELLSGSTAKVDRNLKKGLYqD
NFRTPEYFWFDPETLEFMGFRLQ
>C.watsonii-46117998
------------------------------------rdFCVPDFFVVLNTEKrprkSWVVWGENGQYPYVIVEILSDSTAKVDRTKKKELYqNIFRTPDY
FWFDPVSLEFQGLRLF
>Nostoc-17232171
ESYLHLQQLILLLKCLEWWWQDRNdffAAGNLTIYYSPTqrkseyFRGPDFFVVLGTERrprkSWVVWQEEGRYPNVIVEILSDSTATTDRGLKKQIYqD
TFRTPEYFWFDPDTLEFAGFVLM
>C.watsonii-45525202
ETYLHLTQIILLLKSLQWLWQDRKdyfAAGNLTIYYSPNqkksenFRGPDFFVVLGTKWnqkrkSWVVWEEEGKYPNVIIEILSYSTAATDRGEKKQIYq
DTFRTPDYFCFDPYTLEFEGFTLI
>A.variabilis-45509122
ESDLHLRQIILLLQCLELWWQNRNdfyAAGNLTIYYSQRqlksedFRGPDFFVVRGCDKkprkSWVIWQEDGKYPNIIVELLSPSTKATDKDLKKQIYqD
IFRTPEYFWFDPNNLEFVGFHLV
>N.punctiforme-23126658
-------------------------------------MATDFFVVLGTQKkdrkSWVVWQENGKYPNVIVEILSSSKTAVDKGLKKQVYqDTFRTRDYFW
FDHVTMELQGFHLV
>G.violaceus-37519873
ESDWHRKQMQVLIDSLESHWHDRQdfyCSGNLTIYYSLTqrksedFRGPDFFVVLGCERrerrSWTVWQEGGRLPNVIAEILSDSTADIDRGLKKQIYqD
VLRVPEYFWFDPQRFELCGFHLL
>G.violaceus-37520295
ESDRHRKQMDLLIRSLESGWQSRQdfyATGNLTIYFSPHqsksedFRGPDFFVVLGTERrdrrSWIVWHEDGKYPNVIVELLSASTAAVDRGLKKQIYqD
TFRTPDYFWFDPEGTEFRGFHLV
>C.watsonii-45522834
ESNRHRVSINLLCDSLLEVYRDRTdffTGGNMFIYFSREqvknkdFKGPDFFAVLDVDGsytrqGWVVWDEGGRYPDVIIELMSPSTAKIDVTTKKDLYe
rTFKTADYFVYNPFDANSLRGWHLE
>Nostoc-17231976
PDEFHCIQADLLSETCQPPNYPPEeilLASDLNLYYDPRhtlwYKRPDWYMVLGVSNatqqqdlrlSYLIWQEGV-APFLVVELLSPGTEQDDLGqtlre
vnkppTKWEVYeRILRVPYYVVYDRYENNLRAFRLN
>A.variabilis-45507396
PDEFHFLQPLLLYLTFQPINWNPElvySAADLNLYYDLDhplwYKRPDWFGVVGVQKlykgedlrlSYVTWQEPA-NPFVVVELLSPGTEDEDLGitqnp
takppSKWEVYeRILRIPYYIVFSRYTNELRAFQLV
>G.violaceus-37520898
PDEFHDWQPQLLSQTFQPPAYPCDrvfTASDLNLYYDSLntglFKRPDWFAVVGVPRlvgsgrlSYVAWKEGR-SPIVVVELLSPSTQEADQGqtlrgqq
ppSKWEVYeNILRVPYYVLFNREANIFRIFQLE
>G.violaceus-37522876
PDEFHSWQPQLLSQTFVPATYPPErvfSASDLNLYYDPLhpryHKRPDWFAVVGVPRlvdegrlSYVFWQEGR-APVVIVELLSPSTQEEDQGetlrgre
ppSKWEVYeSILRVPYYVLFDRNGDVFRTFQLQ
>G.violaceus-37519919
PDQFHDWQPQLLSQTFRPLAVPPDqvlTAADLNVYYDPRnpryYKRPDWFAVVGVPRfieggrlSYVRWQEGR-SPVIVVELLSPNTIEEDQGltlrgrq
ppSKWEVYeQMLQVPYYVLFDRVGDTLQLFRLE
>G.violaceus-37522687
PDEFHILQPQLLSATFRPTACPQEeifTAGDLNFYYDLRhllwYKRPDWFAVIGVPSlyeerelrrSYVLWQEGI-APTVVIEFLSPSTEAEDLGrsscg
adeppTKWQVYeRILRVPYYIVFDGDVGRMRLFQLL
>G.violaceus-37521129
PDEYHLRQAQLLTETFRPTTHPAErifTACDVNLYYDPLhtgyYKRPDWYAVVDVPSlylgqdmrrSYVLWDEQV-RPLVIVELLSPGTEDEDLGlrprr
pgeppTKWEAYaQYVRVPYYVVFDGATCELRVFRPR
>N.punctiforme-23127719
DNINQPALAAALTESLQLAGKISVntlTTTNYGICATLNnkivIKAPDWAFIAKINVsreevtrSYTPELQGD-IPVIVMEFISD-TQETEYSikatypp
GKWFFYeRILKVPNYIIFEPDSGSIEMYRLH
>C.watsonii-45524207
DNIHQPALAAALTDSLEVAGQLSDtavTTTNYGICATVNgkivVKAPDWAYIPHIRVhkeeierSYTPQLQGE-PPIIVMEFLSD-TNGHEYSikptypp
GKWFFYeKILKVPHYIIFEPYSGLIEHYQLD
>N.punctiforme-23130245
ENIQQPAIAAALTDALGTAGRIQPqmlIGSNFGLVATVNkkivVKAPDWFYVPQVQSvgtnvvrrSYTPNLEGA-AVAVVMEFLSD-TEGGELSvrstpp
yGKLYYYeKILQVPTYVTYDPYEPSIELRCLQ
>N.punctiforme-23128090
DNFATSKQKRLLIGSLYSSLQNQTflAEANLGIYYTDLqpPIVPDVFLSLDVQVpqnwwekqnrCYMVWRFGK-PPEVVLEIVSN-KEGDELGKKLQIYE
HMRASYYIVYDPNqqltEKTLYVYELR
>G.violaceus-37520861
DNLPSEKQQRLLTEPLYSCWHPQFsflAAANVGLFYAVRqpPLVPDVFLSLHVEIaedwwrkqnrSYFFWEFGK-PPEVVIEIVSN-TVGNERGSKLAIY
AQMRVPFYAIYDPLqqlgGSVLEVFELS
>N.punctiforme-23124409
DNEDQNFIPNLLLFLLQYIWANRNdwfFSVDMGVYHTTGvsplvPIVPDGFLSLGVERrkegksrkSYVVWEENNIVPILALKIVSL-TPGGEYDKKLET
YAKLGVLYYIIYNPEywqrdrHQPFEVYRLV
>N.punctiforme-23128531
DNEDQNFLPNILLFLLNSIWANRLdwyFGIDMGLYHTTGvnprvPVVPDAFLSVGVERkkggksrkSYAVWEENGIVPIFTLEMVSH-TPGGEYDEKLDI
YRKLGVLYYVIYNPEfwrrdqHQPFEVYKLI
>T.erythraeum-48892770
DHEIQVIIPNLLKQILNLLWGDRQdwfFGVNMGIYHTTGsnpriAIVPDGFLSLGVTRlkndnlrpSYILWEENYIVPILVLEIVSK-TYGDEYEQKMID
YARMGVLYYVIYNPDyskrdkHKQFEVYHLR
>G.violaceus-37522912
DNELQDSVPAVLKAVLALLWQNRSdwfFGIDMGIYANTEaprtAIVPDGFLSLGVPRfrpeygkrgrpSYVLWEEEGIVPVFVLEVVSQ-TYRGEYTKKL
KEYQDLEVLYYAVYDPEgfqpeHERLEVHHLV
>G.violaceus-37520086
DNELQIPVAAVLRAILTLLWQHRQdwfFGVNMGIFADTErpriPIVPDGFLSLNVPRfrpqygergrpSYVLWEEDGIMPYLVLEVVSQ-TYGGEYDTKL
QDYQALEVLYYVVYDPEgfqpeHARLEVHRLV
>G.violaceus-37521476
DNELQNLVPNLLGAILAILWAQREdwfFGVDMGVYYDPEkpAVVPDGFLSLGVERfvaengrlSYVLWEEDNVLPILALEVVSK-TYRGEYGSKMKNYAR
LEILYYVVYNPSrpsrrrkHDTLEVYKLV
>Nostoc-17231210
DNELQNLIPNLLDAILALAWSQRTdwfFGVDMGIYYAPSnpPLVPDGFLSLGVERfigeegrlSYVLWEEDGIVPIFALEVVSK-TYGGEYEKKKTDYAK
LGILYYAIYVSSrryrrkREPLEVYRLE
>G.violaceus-37523499
DNELQDSVPTLLKIILAALWKHREdwfFGIDMAVYYAPDepPIVPDGFLCVGVSRfkgengrpSYVLWEEGEVVPILVLEVVSR-TYRGEYNRKLRDYAE
LGVRYYAIYNPNlrrkREPLEIYELN
>Nostoc-17229381
DNELQELIPGLLKAILLLLWAERMdwfFGVDMGVYFHPDqpPIVPDGFLSLGVERfydeelrpSYVLWDEQV-TPILVLEVVSQ-NYRKEYSDKLNDYAA
LGVLYYVIYSSRrrrKPHLEVHKLV
>G.violaceus-37522337
--------------------------------------------------------------MGRKGGPGA-DFGSGFAQAVQRAppEEAGLYRFGSALL
HiynalrqvKKSLEVYCLE
>G.violaceus-37522185
DNELQDLVPALLRSILVLLWAERNdwfFAIDMGIYFDPLqpPVVPDGFLSVGVERrveptgrlsYVLWEENGT-VPIFVLEVVSQ-TYRSEYDRKMELYR
QLGVLYYAIYNPKpgrrkpkPQPLEVYKLT
>G.violaceus-37521177
DNELQELIPVLLRSILDELWQERRdwlFAIDMGVYYDPElpAIVPDGFISLGVERvidenlrpsYVLWEENGI-VPCFVLEVVSQ-TYRGEYDKKLQQYA
RLGVPCYAVYDPSlsprrrrrHAPLEVYRLV
>G.violaceus-37522144
DNELQVEVASLLSAILSLAWAARTdwfFGANLGLYYAPDeePVVPDGFLSLGVQRhkgeygrpSYVVWEEGA-LPVLVLEIVSR-TYRGEYGSKLALYQQ
LEIPYYVIYNPMrrrqQSPFAAYRLV
>A.variabilis-46134541
DNELQDLIPGLLKALLAMAWPERMdwfFGVDMGIYYDPDspAIVPDGFLSLGVERfydanlrpSYVLWEEKK-LPVLVLEVVSQ-TYRGEYSTKKAEYAK
LGILYYVVYNPLrrrKPRLEVYKLV
>N.punctiforme-23125332
DNEVQNLIPGLLKTTLALVWCDRWdwfFGVDMGIYYHPDkpAIVPDGFLSLGVKRvidedlrlSYVLWEEKK-LPTLALEVVSQ-IYREEHSSKKELYaK
ELGILYYVVYSPLrrkKTPLEVYHLV
>A.variabilis-45507517
DNELQDLIPSLLKSTLALVWSDRWdwyFGVNMGIYYDPKksAIVPDGFLSIEVKRfidgdlrlSYVLWEEQK-PPVLVVEVASP-KHLGEYSSKKELYaK
ELGILYYVVYNPFrrkKSPLEVYRLE
>C.watsonii-45524234
DNQLQDLIPHLLLDILALIWSEREdwyFGVDMGIYYDPYepAIVPDGFLSVGVPRiidedlrlSYVLWEEQK-VPLLVLEVVSH-KRRKEYTKKKDFYAE
MGVLYYVIYNPLrkrKPRLEVYQLN
>G.violaceus-37523414
DNELHVLIPALLRSILALLWVERTdwfFGANMGVYYDPKqpPLVPDAFLSLGVDRnrrapqlrlSYVLWQENNIVPQWVLEIVSQ-TPGGEYDAKMAKYA
ELGVLYHLVYN--pnytrrdrHERFELYRLT
>G.violaceus-37522699
KNFQEHPQSILLTDALEPVLQAIHpdgqycIGQDCGIYWRVPtppeppergAEAPDWFYVPEVPPtlggqvrrSYVLWQEHI-PPLVVLEFASGDgseeR
DRTPRRGKFWIYeRVIRPAYYGIYE--vrKASVEVYELV
>A.variabilis-45506598
KNFQEHPQSILLTDSIKPVLQKRHsdgqycIGQDSGIYWRMTdppekdAEAPDWFYVPNVPPlldgqtrrSYVLWREFI-SPLIALEFVSGDgteeRDKT
PWKGKFWIYeQVIHPAFYGIYE--vnKASVEVYELI
>N.punctiforme-23127321
-------------------------------------------------------------------------------MGSEARqVTLFQAFYGIYQ--
mnKASVKMYHII
>N.punctiforme-23126666
ENLQEHPQSILITDSIRPVLEQLHpdgqycIGQDSGIYWRLTdppekgAEAPDWFYVPNVPPtlngkmrrSYVLWKEYV-APLIVIEFVSGDgseeRNNT
PPSqgeggnvGKFWVYeQAIRVPYYGIYE--vaKAQVEVYHLI
>T.erythraeum-48895159
KNFQEPPQGDLLTHSITPILQQIYpddkycVGRDSAIYWRITkatetpeksSVYPDCFYVPNVLQkldgklrrSSVL-----------------------
--------------------------------
>R.baltica-32477857
PFGRHQLALTELAGLLRNAIQDAGcdARAVVELDWIVSddtVVRPDVMVVCGDPP----ERHLEKAPAVAIEVLSESTRKNDLGYKRRLYHQHGIEAYLI
VDPQDKTVVLDRRQ
>S.coelicolor-21223230
PDGPHAVVLTDLILPFAAAGLHGSeskVVQGIGLWLPMDaedYAIPDLAVVDADVDdhLVENNCYDPVCFRLVLEVTSS-NWRNDLKAKVTAYAAAMVPV
YVIVDRKHQRLHVLTD-
>C.crescentus-16127144
TSSDHGDTSGEALFALKSAAVRAGvaadfRFLVHATLKIGEhsAPEPDLTVVRAFTG---RTYAEAADAVLVVEVSIS-TRDGDLKLKAPLYAKAGVPEF
WMIEPEQRRVTVFRAP
>S.coelicolor-21222745
QRDIHWQTILEILWALEDHFGRRQaRIFSDVRIDFPGyenGFCPDVAKIKSGAKKDDNGKWRYEDVEFVAEVISRGTARNDYEAKKTAYALAEVPVYLIA
DPYARRCRLFTG-
>T.thermophilus-46198733
PTYRHQKAVDRIRQSIRPKEGAS-cacVHVADVYVRFPDgsYKRPDIAIFCREPE--ELDEAITLLPEAVVEVVSRGYEAKDLEIGPRFYLSQGVKDVVV
FDPYTLLVLHLRR-
>K.radiotolerans-46363852
AHSSHGRLAYRLGIALAGRAADHELFPMGEFNLGTGdrdYRVPDMGWTSTPLE---EATLYVPSVEVVVEFESPG---DETWAKVPFYFERGVDEVWVIT
PQTRTVQVL---
>N.punctiforme-23130353
MTLKHSEIQGNIYFYWRSYINSNQqggkvyTEGPCRTYKQ--GRRPDVAYLTPELVtEFDDVPTLPQSFPLIAEIVSPTDLAEELFLKAQEYLQSGCEEI
WLVF--seSRLVFVM---
>C.watsonii-45526422
VKIKHSFYQGRIQRLLESLLDRGEVMPECAINTSDGVKVADVVWCSEERFdIIQDETSASIAPEICIEVKSVGNSLDELQFKKKLYLEAQALEVWLCD--
eEGQIKFY---
>C.aurantiacus-22973132
AGRFHYEPTVSAPKTLMLGSRTRPsapTDDPFRYGWRFVhr-PTPDDPHHLEQVP--LTLEDVLHPEVGDFIVHSIRheTDQRYLTDVLQARLERTGEAT
VMSD----IRIAW---
#
NULL   3706	5728	4211	4064	4839	3729	4763	4308	4069	3323	5509	4640	4464	4938	4285	4423	3815	3783	6325	4665	
AVER   4037	6401	3958	3774	4707	4199	5537	3961	4401	3321	6381	4824	4006	4572	4056	4055	4429	3667	5697	4393	
HMM    A	C	D	E	F	G	H	I	K	L	M	N	P	Q	R	S	T	V	W	Y	
       M->M	M->I	M->D	I->M	I->I	D->M	D->D	Neff	Neff_I	Neff_D
       0	*	*	0	*	0	*	99999	99999	99999	
P 1    3343	*	3161	2894	*	3806	6647	4832	4564	*	6102	5784	2133	4507	5154	4997	3319	4964	*	*	1
       0	*	*	*	*	*	*	11273	0	0	

D 2    5991	*	4052	7290	6450	2101	4893	6000	4863	3571	*	3189	7438	4677	6328	2590	2586	7462	*	*	2
       0	*	*	*	*	*	*	11648	0	0	

V 3    5149	*	4011	3567	3963	2276	6443	4254	5130	4549	7032	5273	2805	6212	3910	4775	3853	6294	5739	5279	3
       0	*	*	*	*	*	*	11648	0	0	

A 4    4117	*	3866	2613	4209	5868	6251	4344	3447	3361	7913	3785	4296	4416	3728	4668	5986	4226	7521	5394	4
       0	*	*	*	*	*	*	11688	0	0	

H 5    6785	6587	*	5584	*	*	470	7342	*	*	*	5016	6847	3602	*	4191	4412	*	*	6953	5
       0	*	*	*	*	*	*	11688	0	0	

N 6    3418	6822	4958	2374	4818	2717	6608	6815	7704	4905	7491	3219	6004	3726	6107	3043	5718	4636	7408	5462	6
       0	*	*	*	*	*	*	12135	0	0	

D 7    3863	*	4565	3649	6328	6569	5604	5516	3688	3489	5791	4024	5828	4160	2472	3884	3904	4804	5929	4126	7
       0	*	*	*	*	*	*	12135	0	0	

I 8    3814	5581	4248	*	7847	8117	*	1842	5865	3122	*	6271	4851	3534	4411	4877	5062	2828	5030	5632	8
       0	*	*	*	*	*	*	12135	0	0	

V 9    2729	5357	*	5405	*	4923	5045	3143	3746	4706	6434	3346	4319	3703	5770	3680	4329	2956	*	*	9
       0	*	*	*	*	*	*	12166	0	0	

E 10   3277	7583	4606	4324	5695	2707	5768	4636	5884	3143	5394	4226	*	4799	3536	3609	3955	3793	7775	5889	10
       0	*	*	*	*	*	*	12166	0	0	

A 11   4679	6881	5322	3653	3530	8240	6819	4826	4787	2414	6930	2481	*	6087	2982	5305	4539	5208	6074	4283	11
       0	*	*	*	*	*	*	12166	0	0	

V 12   5207	*	6733	*	4398	7365	*	2092	*	855	5869	*	*	*	*	7390	5124	4068	6470	*	12
       0	*	*	*	*	*	*	12130	0	0	

V 13   2653	5196	6051	4568	4109	3931	7204	3768	4631	3153	5949	4383	6730	6868	5247	3611	3274	3989	7678	4697	13
       0	*	*	*	*	*	*	12130	0	0	

D 14   3069	7899	3464	3934	4208	4200	5866	4606	3950	4327	5959	4697	7439	4220	2865	4245	3563	5759	6240	5717	14
       0	*	*	*	*	*	*	12130	0	0	

Q 15   3378	5608	5279	4523	4931	5993	7690	3632	4809	2415	6981	4466	6228	3665	4516	4266	3942	3826	5091	4292	15
       0	*	*	*	*	*	*	12130	0	0	

I 16   6767	5792	6733	*	2880	*	*	2616	*	845	6857	*	*	*	*	6913	*	3588	7068	*	16
       13	*	6827	*	*	*	*	12130	0	0	

P 17   3541	7370	4418	3090	5434	3801	4986	5721	3400	4631	4993	3572	5682	4560	3069	4406	4559	5372	6979	4469	17
       0	*	*	*	*	1016	985	12117	0	1753	

R 18   2941	7031	4201	4682	5810	5233	7343	3945	4898	3032	6806	3510	3912	3974	4481	3251	4995	3963	5915	6825	18
       0	*	*	*	*	0	*	12115	0	1000	

S 19   3287	7156	7194	4394	4634	6730	3595	4451	5900	2451	6600	6718	6864	5219	5507	5597	5315	3987	2669	3121	19
       0	*	*	*	*	*	*	12130	0	0	

R 20   2895	5084	*	6660	3615	4562	8041	3359	6719	2033	6628	4096	7363	7087	5348	4504	5406	3478	4022	5531	20
       0	*	*	*	*	*	*	12130	0	0	

W 21   3440	6170	3450	2858	5832	4003	5938	5601	3704	4590	6491	6134	4636	3626	2575	4888	6300	4756	6301	5739	21
       6	*	7981	*	*	*	*	13209	0	0	

R 22   4047	7002	2857	3159	6044	3146	5277	4426	4375	5873	*	4081	3630	3534	3417	4361	5690	5652	6898	*	22
       4	*	8657	*	*	1370	706	13213	0	1338	

R 23   5016	6168	5438	5562	5657	4943	5351	5094	3157	3066	5141	4395	5913	3302	2482	3489	3713	5713	*	5966	23
       109	*	3782	*	*	*	0	13213	0	1461	

L 24   5432	*	3473	3531	7307	2148	5765	*	3220	4915	6975	3358	3772	3585	4203	5090	5454	6422	5823	6431	24
       5224	42	8883	*	*	0	*	13098	1000	4053	

Q 25   3300	6487	5916	4503	3070	5724	5501	3813	4265	3324	*	5406	6192	5371	5331	5551	4368	2305	6900	3706	25
       0	*	*	*	*	*	0	13388	0	1841	

T 26   2908	4977	5134	6387	3053	3178	7018	3339	6014	4288	5076	5626	4209	6521	4252	3454	4060	4357	7183	5957	26
       18	*	6359	*	*	*	0	13457	0	1841	

Q 27   3585	5111	3797	5469	4190	3323	5900	4289	7114	4436	5637	4749	3114	4586	4480	3271	4440	3677	*	5055	27
       0	*	*	*	*	*	0	13396	0	2505	

D 28   3878	*	2061	3168	*	2818	*	6604	5404	6968	6317	3410	4242	3829	5670	3114	5409	6805	*	*	28
       4	*	8405	*	*	2712	239	12038	0	2505	

I 29   4415	5730	5052	5687	4032	5289	6401	5461	6303	2515	3668	4748	4619	4353	6486	2052	4464	4293	6145	7043	29
       0	*	*	*	*	2217	349	12035	0	2453	

A 30   3534	5460	5081	5575	5764	2965	*	6243	3523	3775	7289	5637	3402	7440	2915	5391	2506	4182	7303	*	30
       0	*	*	*	*	*	0	12076	0	1841	

I 31   5542	3972	7126	7723	5399	3520	*	2327	*	2673	*	*	7938	7830	6735	7039	2692	2415	4907	4837	31
       0	*	*	*	*	*	0	12076	0	1841	

L 32   5257	6093	6634	6366	2726	4994	6514	4204	6358	3605	5144	5512	8362	5148	3548	5813	3508	3584	4166	2449	32
       0	*	*	*	*	*	0	12076	0	1841	

E 33   4727	7097	5949	5265	3525	7252	6618	3357	2746	2567	7042	7024	4907	5070	3365	6299	5675	4093	4400	3644	33
       17	*	6456	*	*	*	0	12076	0	1841	

E 34   5061	8183	3466	4241	5188	4286	7513	5505	4655	2812	*	4929	2928	5221	3263	2994	3914	4683	*	6797	34
       8	*	7542	*	*	1598	578	12051	0	2619	

S 35   4831	*	3689	2828	5579	3515	*	6236	4086	4513	6044	4813	2003	4631	4060	4423	4788	4688	*	*	35
       0	*	*	*	*	*	0	12068	0	2118	

S 36   4123	*	2813	3578	5463	3349	5619	5840	5302	4790	*	3010	4786	4394	3362	4080	4114	4881	*	4630	36
       3952	96	*	1478	642	388	2085	12068	8842	2118	

E 37   3672	6733	5215	3089	3745	2202	7047	5494	5859	5173	*	6024	4737	7015	4478	3446	6072	3592	*	3238	37
       0	*	*	*	*	132	3512	9095	0	5243	

P 38   4174	7081	*	6892	3846	6997	5692	3167	3971	4563	6345	*	2764	6074	2514	*	4843	2957	*	3299	38
       0	*	*	*	*	*	0	9192	0	1268	

Q 39   3614	6311	*	2191	7466	5171	*	4419	6273	5239	*	7363	*	3539	4372	3207	5183	2976	*	2610	39
       0	*	*	*	*	431	1955	9192	0	1268	

P 40   5416	*	*	*	*	*	*	*	*	*	*	*	99	*	*	5776	5361	*	*	*	40
       0	*	*	*	*	*	0	9191	0	1000	

D 41   6077	*	103	6086	*	6237	*	*	*	*	*	6122	*	*	*	*	*	*	*	6427	41
       0	*	*	*	*	*	0	9191	0	1000	

L 42   3043	7227	4929	4566	5095	4833	*	2781	6873	2907	6059	6821	*	7380	7318	5054	6112	1730	4517	5684	42
       0	*	*	*	*	*	0	12182	0	1000	

V 43   2321	3289	*	*	3115	6309	*	4596	*	3778	3105	*	5811	*	*	2703	4473	3293	6895	6366	43
       0	*	*	*	*	*	0	12182	0	1000	

V 44   5257	6444	*	*	2750	7041	5811	3506	6812	3052	5801	*	*	*	*	*	6915	1661	3169	3095	44
       0	*	*	*	*	*	0	12182	0	1000	

I 45   4518	5290	*	*	4209	*	5093	2558	*	3230	5969	6899	*	*	5645	4064	4249	1880	*	2808	45
       0	*	*	*	*	*	0	12182	0	1000	

E 46   5090	3075	5117	4620	4501	6885	6907	2836	3592	3203	*	5077	4220	5713	3561	3249	4643	4330	*	6975	46
       0	*	*	*	*	*	0	12182	0	1000	

R 47   4535	*	2872	3249	6927	2355	5048	5933	4353	4492	7477	4344	4526	3682	3535	5269	6011	6775	4664	5716	47
       0	*	*	*	*	*	0	12182	0	1000	

G 48   4584	6965	3679	2220	7231	4639	5919	5272	4700	5896	*	2917	3797	4314	4352	4557	4165	3167	*	*	48
       0	*	*	*	*	*	0	12182	0	1000	

A 49   4050	7317	4330	3075	6523	4610	5790	7022	4699	4278	6918	4083	3189	3939	2175	4797	5305	4391	6245	6420	49
       0	*	*	*	*	*	0	12182	0	1000	

G 50   3927	7241	3523	4670	5492	4869	7034	4202	3398	2704	*	5028	3756	4820	3520	4371	5316	4939	3531	6076	50
       3008	391	3144	2108	381	*	0	12182	10715	1000	

P 51   4821	6760	4192	4203	5331	3939	6659	5056	2652	4438	*	4379	4373	5084	3670	2316	3891	5797	*	5602	51
       0	*	*	*	*	2175	361	11755	0	6301	

E 52   4666	*	4152	3362	6903	4606	*	4296	3566	4560	6441	5636	5038	4021	3542	4957	4257	5128	4634	2204	52
       54	*	4779	*	*	1100	907	11817	0	5375	

H 53   4355	6509	3414	3689	5139	5442	5623	4481	4651	3479	5528	4570	4992	3380	3017	4918	4791	3367	*	4578	53
       0	*	*	*	*	828	1196	12003	0	4207	

G 54   3949	7690	3648	3702	4403	4775	7597	2943	4471	3393	7159	5831	5094	4257	4298	4059	3533	3821	6732	5011	54
       0	*	*	*	*	4048	90	15759	0	2846	

R 55   3486	*	3171	3438	7267	4998	5176	3826	4747	4346	*	4415	3958	5058	4005	5174	4551	3923	2876	6789	55
       22	*	6060	*	*	4168	83	9969	0	2540	

L 56   4811	6049	5074	2850	7576	3794	3269	4861	3840	2968	7562	4125	6527	4333	4325	5248	4073	3851	5509	5813	56
       197	*	2970	*	*	*	0	9883	0	2997	

M 57   4323	7645	4243	2227	2944	3725	5266	6525	5996	5858	6512	4732	2779	5151	4609	4551	4537	5933	7472	4952	57
       38	*	5268	*	*	5968	23	7471	0	5483	

P 58   3519	4835	3764	4129	3628	3672	6799	3975	6047	3532	7861	3853	3939	3680	4969	7126	5018	4012	*	3947	58
       0	*	*	*	*	4043	90	7424	0	5740	

S 59   3796	7101	3241	3997	6102	3114	6289	5579	4604	4523	5753	3799	2217	4312	5806	4649	4571	5433	*	5312	59
       127	*	3566	*	*	2410	301	7471	0	5914	

E 60   4399	*	5005	3455	6895	2989	4515	2733	4906	3300	*	7018	3315	3596	4762	3663	6903	4268	*	*	60
       0	*	*	*	*	0	*	7360	0	6007	

V 61   2523	4186	3729	6131	5080	5760	5356	4916	8767	5642	7604	4185	2347	8459	5450	3531	5397	3432	7394	4004	61
       0	*	*	*	*	*	*	5545	0	0	

I 62   5572	8402	6362	6106	6861	*	*	3721	*	6376	*	*	364	*	*	*	7915	3797	*	*	62
       0	*	*	*	*	*	*	5545	0	0	

T 63   4469	3871	1594	3485	4830	7433	*	4933	5493	3470	5662	4812	4823	4548	5229	5773	5218	4183	*	5676	63
       0	*	*	*	*	*	*	5851	0	0	

M 64   5239	*	*	*	3249	4712	*	4334	7837	808	6227	6391	*	*	*	*	*	3288	3693	*	64
       0	*	*	*	*	*	*	5851	0	0	

L 65   2871	7727	6135	*	*	6206	*	2168	*	3917	7110	*	*	6391	5662	7193	4796	1119	*	*	65
       0	*	*	*	*	*	*	5851	0	0	

V 66   4123	*	*	*	3880	5897	*	1275	5662	3481	6303	*	*	*	*	*	7431	1681	*	7652	66
       0	*	*	*	*	*	*	5851	0	0	

E 67   6204	*	6388	110	*	5487	*	6132	8193	*	*	*	*	*	7015	*	*	*	*	*	67
       5	*	8152	*	*	*	*	4750	0	0	

V 68   *	8162	*	*	4989	5654	6383	1804	6199	3313	6308	*	*	*	*	8385	8267	973	*	7861	68
       0	*	*	*	*	*	0	4755	0	1000	

V 69   3072	6202	3582	6526	*	*	6131	4154	5348	1746	5999	6186	5658	*	3836	4861	4492	2459	*	*	69
       0	*	*	*	*	*	0	6198	0	1000	

S 70   4913	*	4011	7579	5865	5497	8472	4311	7911	5906	7926	5922	6387	8377	5785	582	7014	4394	*	6749	70
       0	*	*	*	*	*	0	6198	0	1000	

K 71   4201	*	4939	4550	8300	5867	7823	5665	4105	6974	8290	5851	1554	5414	5375	2715	2447	7704	*	6558	71
       410	*	2016	*	*	*	0	7910	0	1000	

T 72   5960	7064	3618	4482	*	2723	7005	*	8119	*	*	4092	6584	5693	4938	1088	3483	7282	*	*	72
       607	3092	2145	1781	496	17	6391	7185	4940	4754	

S 73   7274	*	2872	6682	*	6726	6812	6829	6110	*	*	2648	*	3261	5840	3364	1243	*	*	7695	73
       0	*	*	*	*	2626	255	7200	0	4438	

V 74   3431	*	4533	2794	5182	6239	8360	6823	4854	3017	6757	5195	6219	4585	3298	2823	4289	5181	3924	5063	74
       0	*	*	*	*	4194	81	7313	0	3811	

D 75   2750	*	3716	3784	6213	3407	5941	6044	3666	3134	7409	5619	5546	3810	3058	3769	5501	5907	*	5670	75
       0	*	*	*	*	3631	121	7365	0	3496	

R 76   5033	*	3442	3876	3950	3992	6635	4832	2879	5623	7088	4657	8405	6532	3116	4272	3241	5198	*	3064	76
       0	*	*	*	*	571	1613	7417	0	3402	

D 77   6273	*	862	2842	*	3611	*	*	4319	6377	7864	*	4688	6733	5259	4708	5748	8451	*	6056	77
       24	*	5936	*	*	*	0	7873	0	2365	

Y 78   5165	7083	6085	6219	5186	5913	6568	5128	4512	1885	4534	7207	6550	4533	2770	4134	4681	3716	6635	3234	78
       0	*	*	*	*	465	1860	9309	0	2722	

G 79   4219	*	4815	3389	6890	2750	5581	3405	4635	3824	7035	5158	8073	3483	3543	4410	3514	4311	7477	5217	79
       43	5075	*	3090	180	*	0	7738	2762	1500	

V 80   3681	*	2897	3370	6488	4055	5326	4851	3330	3633	5672	4754	7645	4297	4082	4677	2988	5149	*	6025	80
       0	*	*	*	*	2136	372	7572	0	1500	

K 81   5636	8322	6077	6449	*	5819	7609	6930	318	8051	*	4670	*	5683	5215	*	7372	5517	*	*	81
       0	*	*	*	*	*	0	6962	0	1000	

R 82   3959	*	*	*	2625	*	*	3539	3427	2087	3507	7831	5594	7196	3471	5322	7101	3773	5101	6108	82
       0	*	*	*	*	*	0	6962	0	1000	

S 83   3118	8396	4477	2835	6185	5100	6829	5957	3997	3382	7069	4516	4186	2901	3449	4154	4622	5578	5959	7581	83
       0	*	*	*	*	*	0	6962	0	1000	

I 84   3138	*	3307	2903	3747	*	4402	3168	4862	2628	6354	5750	*	6260	4419	6508	5904	3947	8589	4763	84
       0	*	*	*	*	*	0	6962	0	1000	

Y 85   5296	4496	*	*	6591	*	7831	*	*	*	*	*	*	*	5148	7239	*	*	6991	196	85
       497	1778	*	179	3100	0	*	6962	6468	1000	

A 86   2534	*	5547	3366	5649	5671	6061	5474	5519	2312	5361	6208	7383	3262	3076	3994	4227	5275	*	*	86
       0	*	*	*	*	*	*	7644	0	0	

A 87   3184	7638	4643	2892	5688	5010	6157	3034	3802	3916	6460	5043	5757	4050	3254	4728	4108	5190	7663	4956	87
       84	*	4142	*	*	*	*	7644	0	0	

A 88   2542	6462	5762	5319	4060	5286	4535	4498	5305	2162	5041	3531	3765	5154	4368	4553	7757	6397	*	5284	88
       0	*	*	*	*	0	*	7652	0	2764	

K 89   4443	7296	6561	5162	5316	842	5958	7586	4803	*	7154	5806	*	5147	3735	3889	3871	*	*	7668	89
       0	*	*	*	*	*	*	7644	0	0	

V 90   4116	5619	*	5546	5228	5780	*	2553	*	2650	*	*	6276	5674	*	5547	3534	1375	*	*	90
       0	*	*	*	*	*	*	7644	0	0	

P 91   4120	7664	5164	3519	8021	5575	7265	6556	2936	4058	*	7302	1873	2648	3601	5564	5769	6928	7744	5961	91
       0	*	*	*	*	*	*	7644	0	0	

A 92   4648	5771	4663	1000	4911	6912	6540	*	*	3146	5741	7140	*	6471	4735	6996	6422	3810	*	3801	92
       0	*	*	*	*	*	*	7644	0	0	

Y 93   5605	*	*	*	4442	2967	7379	5056	*	4058	6844	*	6106	*	*	5255	5780	2882	*	982	93
       0	*	*	*	*	*	*	7644	0	0	

L 94   5832	7113	*	*	4292	4280	*	3872	*	3274	7288	*	5546	*	*	7406	*	2919	970	5352	94
       0	*	*	*	*	*	*	7644	0	0	

I 95   *	6039	7352	*	4474	*	*	2003	5546	1449	4939	*	*	7370	4242	5032	6340	3048	5458	5769	95
       0	*	*	*	*	*	*	7644	0	0	

I 96   5014	6574	*	*	3457	*	6989	2249	*	3745	*	6213	*	7549	6106	5507	*	1922	3982	2380	96
       0	*	*	*	*	*	*	7644	0	0	

D 97   6174	*	911	3905	6597	7706	5839	*	5263	5389	5546	3495	6213	4341	5173	3682	6372	7582	*	6754	97
       723	*	1343	*	*	*	*	7644	0	0	

P 98   4818	*	7165	*	5830	6794	7324	5970	5628	5385	*	5357	1076	3405	4154	3648	5574	4443	6683	4083	98
       0	*	*	*	*	*	0	7405	0	6159	

V 99   4277	*	2812	2943	6416	4978	4543	6873	3375	3816	6341	4856	*	3191	4139	4925	4618	5004	5614	3728	99
       357	2190	*	2048	399	62	4578	7405	5805	6159	

M 100  4152	7641	4002	2883	7178	3985	4514	*	2956	4619	7349	3695	5464	3317	3518	3923	3715	5938	*	7572	100
       0	*	*	*	*	*	0	8058	0	1430	

G 101  4206	6197	5311	3889	6769	3270	5876	5348	3145	3648	6276	3742	3697	3202	2885	5822	6790	5267	*	5020	101
       0	*	*	*	*	253	2634	8058	0	1430	

Q 102  4658	7054	4650	3955	6202	5620	5436	4591	3733	4039	8211	5557	5244	2936	2614	2948	3169	5552	*	7182	102
       0	*	*	*	*	*	0	8169	0	1000	

C 103  5747	6697	*	*	3534	7662	*	2336	6630	1774	6403	*	*	*	5820	6076	*	1575	*	*	103
       22	*	6076	*	*	*	0	8169	0	1000	

V 104  4937	6289	4590	1799	4395	*	5614	4611	4756	3859	5389	5027	*	4397	4119	3750	3248	4960	5503	5835	104
       0	*	*	*	*	*	0	8091	0	1387	

L 105  4322	5025	6783	6488	5794	3123	4783	2439	5230	3399	5351	8014	*	6484	5906	6375	6158	1613	6064	*	105
       0	*	*	*	*	*	0	8091	0	1387	

L 106  *	5721	5125	*	1814	*	4598	7502	*	3765	7102	6159	*	6248	6851	7110	*	*	3761	1239	106
       2	*	9404	*	*	0	*	8091	0	1387	

T 107  4807	4657	6863	4954	5737	5768	3407	5098	4542	4852	*	5217	6427	3173	1714	4310	3914	4414	*	5167	107
       0	*	*	*	*	0	*	8106	0	1000	

E 108  5254	*	6305	5021	5630	5623	8129	5514	3261	1374	7966	6390	3257	4470	2773	5147	6254	8105	*	5861	108
       0	*	*	*	*	*	*	8105	0	0	

P 109  5234	*	3671	2422	7291	5505	5547	3789	5393	5616	7447	4447	3086	2852	4160	4347	6302	3198	*	7089	109
       0	*	*	0	*	*	*	7476	0	0	

//
