# Supplementary material for: The PD-(D/E)XK superfamily revisited: identification of new members among proteins involved in DNA metabolism and functional predictions for domains of (hitherto) unknown function
Source: BMC Bioinformatics. 2005 Jul 12;6:172. doi: 10.1186/1471-2105-6-172 (PMC1189080; doi:10.1186/1471-2105-6-172)
Supplement: Additional File 1 — An archive file in the zip format, which includes Hidden Markov Models of sequence & secondary structure profiles of PD-(D/E)XK nuclease families analyzed in this article (those known used as queries and newly identified ones). HMMs are in the format of the HHsearch program. The same data are available for download from the authors' FTP server: [file 1471-2105-6-172-S1.zip › hhsearch_pdexk_profiles/queries/pdexk_psiblast_-h_1e-2_-j_12/XISH-1613875.02.ss.90.hhm]

NAME  XISH-1613875 (ten da duza rodzine!) [ QUERY ] [ range 1 .. 137 ]
FAM   
FILE  XISH-1613875.02
COM   /home/marcin/bin/hhmake -i XISH-1613875.02.a3m -seq 500 -id 90 -o XISH-1613875.02.ss.90.hhm 
DATE  Thu Mar  3 22:26:02 2005
LENG  137 match states, 137 columns in multiple alignment
FILT  27 out of 34 sequences passed filter (max seq id>=90%, coverage>=0%, min seq id with query=0%, Ndiff=0%)
NEFF  3.5 
EVD   0.4645  2.3936 
SEQ
>ss_pred
CCHHHHHHHHHHHHHCCCEEEECCEEEEEEEEEEEEEEHHHHHHHHHHCCCEEEEEEEEECCCHHHHHHHHHHHHHHHHHHHHHHHCCCCCEEEEEEEHH
HHCCHHHHHHHHHHHHCCCCCEEEEECCCCEEEEEEC
>ss_conf
9022489999999851672994083599980156786113448776420864899985203882152388898887888877641004674578977603
3021110267888865557208998376536544209
>Consensus
xakdxxhxxvxxaLxkxgwxitxdplxxxxxxxxlxxdlxaexxixAekxxxkixvevksfixxSxixdfhxAlGqyixYRxaLexxEpeRxLyLAvxxx
xyxxFFxxxfxqxiixxxqixliixdxexExIxQWin
>XISH-1613875 (ten da duza rodzine!) [ QUERY ] [ range 1 .. 137 ]
MARDLFHNIVRTALEKDGWTITDDPLSIRCGGVDVQIDLGAERLIAAEKAGEKIAVEIKSFASASKISEFHTTLGQFINYRIVLRTEDPERILYLAVPLV
TYNDFFSLPFTQTVVQETKILLLIYNIETEEIVQWLN
>gi|45522866|ref|ZP_00174302.1| COG2931: RTX toxins and related C...
-------------------TLLNDELSAQFLGYELEVDIAAEEIILSE-GGTSIfesVGDVVSFVDPSGLSEFHDA------------------------
----------------------------------------
>gi|20094671|ref|NP_614518.1| Predicted endonuclease of the RecB ...
-------EIAASILRKEGFEVVARNY-----RVELEDELVAEIDIVAEKDGERYAVEVKA----------------------------------------
-------------------------------------
>gi|56421354|ref|YP_148672.1| hypothetical protein GK2819 [Geobac...
-------------------------------GTNNEAKIAAVRAVLSEKEYRIVSLEVPSGVSAQPLSDEETRLGAIGRAKRALEAAEAD----------
-------------------------------------
>gi|46113903|ref|ZP_00183999.2| COG0666: FOG: Ankyrin repeat [Exi...
-------------------------------------DLGESKLMAAIQKG--TLAEIEALIPKSDMEavdaDGDTAL-HYLGYRKSSEGLETVFKALLA
AgsDVDAVNEFGERPFITAVYSNNKELVELYLKQGEKINQ---
>gi|16263854|ref|NP_436646.1| putative transcriptional regulator ...
--------------------------FLRYQELRFYVE-GQAAALAAERRTEK---------QLAAILEAHEAFA-HEVGRGAF-LPESDRRFHLAICEG
TGNEFF-------------------------------
>gi|51241612|emb|CAD66658.1| polyprotein [Barley mild mosaic virus]
--------------------------------------------MIAYSGGEKINMDKKSVDELNEIVELQS--------KNSLTAEELARILHLTKPTS
TFFNLFAERGRQMLV----------------------
>gi|33862897|ref|NP_894457.1| Uncharacterised protein family UPF0...
-------ERVLRLLQKRGWQLVSQRWSCRYGELDL----------VVEKQQRVLVVEVKS----------------------------------------
-------------------------------------
>gi|56521362|emb|CAH78744.1| hypothetical protein PC001275.02.0 [...
------------------------------------------------------AVSVKSFITESAINLFYENFGKYISllYNNNIQNVFYRYPFFLIIN
FLLDYNFSCRYYIKKIISD--------------------
>gi|23124034|ref|ZP_00106051.1| hypothetical protein Npun02008343... [ score 219 E 1e-56 ] [ range 1 .. 137 ]
MARDLFHNIVRSALEKEGWVITDDPLNIRCGGVDVQIDLGAERLLAAEKAGEKIAVEIKNFVSASKISEFHMALGQFINYRTALRVEEPNRNLYLAVPLV
TYNDFFNLSFIQTVVNENKLKLIIYNVETEAIEQWIN
>gi|23125711|ref|ZP_00107633.1| hypothetical protein Npun02006528... [ score 216 E 1e-55 ] [ range 3 .. 139 ]
-AKDVFHQVVKIALEKDGWQITNDPLTISVGGVNLSIDLGAEKLIAAEREGEKIAVEVKSFLErSSAISEFHTALGQFINYRGALRRRQPERVLYLAVPL
TTYKTFFQLDFPKEMIAENQVKMLIYDVEQEVIFQWIN
>gi|45509727|ref|ZP_00162060.1| hypothetical protein Avar03001342... [ score 211 E 6e-54 ] [ range 3 .. 139 ]
-ARDVFHEVVKTALKKDGWQITDDPLTISVGGVNLSIDLAAQKLIAAERQGQKIAVEVKSFLkQSSAISEFHTALGQFINYRGALRKVEPDRVLYLAVPL
TTYKTFFQLDFPKEIIIENQVKMLVYDVEQEVIFQWIN
>gi|23127024|ref|ZP_00108902.1| hypothetical protein Npun02004477... [ score 202 E 1e-51 ] [ range 3 .. 137 ]
-AKDIYHDEVKNALIKDGWTITADPYFIKYEDAELYADLAAEKPIAAERQGQKIVVEIKSFLGKSLMYDFHSALGQYIVYRNLIQLTEPEYTLYLAIDDV
VYYKFFQRKSVQAVINQNQLLLIVVNTDKEEIQQWI-
>gi|45508755|ref|ZP_00161092.1| hypothetical protein Avar03002526... [ score 202 E 2e-51 ] [ range 3 .. 138 ]
-AKDIFHESVKKALQKEEWIITSDPLKFKFGEVNFQIDLGAEKIIAAEKGNKKIAIEIKSFLNPSPITDFYSALGQFLSYRLALAGYEAERVLYLAVPLD
TYKIFFQLEFTKTAIKQYQVLLIIYDPEKEAIVQWIN
>gi|23127444|ref|ZP_00109313.1| hypothetical protein Npun02003397... [ score 201 E 4e-51 ] [ range 12 .. 146 ]
-AKDKFHAVVRIALEKEQWKITDDPLRLEVGGTKFEIDLGAEQLLAAERGEQKIAVEIKTFLSDSPLTDYHAALGQFLNYRLALEISDPTRILYLAVPIG
VYEAFFKREFAQISVERYQIKQIIDDPIQEVIVQWI-
>gi|23130080|ref|ZP_00111899.1| hypothetical protein Npun02000575... [ score 201 E 5e-51 ] [ range 3 .. 131 ]
-AKDIFHDAVKRALENEGWLITNDPLFLRFGGLDMYIGLGAEKVLAAERNQEKIAVEVKSFVAPSTTTEFSTALGQYLKYQLALEEEQPERLLSLAVPLD
TYRSFFTLELPRLLIQRYQVGLIVFDPQEE-------
>gi|45507112|ref|ZP_00159459.1| hypothetical protein Avar03004511... [ score 192 E 2e-48 ] [ range 5 .. 138 ]
---DTIHNAVKNGLVKDGWAITHDPYVIQYRRTTLYADLGADRAIAAQRDKQKLVVEVKSFISASKIQDLKEALGQYDIYRYLLEETAPDRKLYISVSKV
AYHNFFTQDVIQLILKKHQLPIIVVDIEAEEITQWIN
>gi|45526975|ref|ZP_00178176.1| hypothetical protein Cwat03001664... [ score 191 E 5e-48 ] [ range 3 .. 138 ]
-AKDIYHDTVKNALIKDGWTITDDPLSLKVGKKDIFIDLAANKLLVAEKKDKKIAVEVKSFIGTSEIEDLKNALGQYILYEKVLRSKLSERTLYLAIRKD
IFDGLFSQEIGQILLSDDYLKIIIFDPETEMITQWIN
>gi|45526619|ref|ZP_00177822.1| hypothetical protein Cwat03002311... [ score 188 E 3e-47 ] [ range 3 .. 138 ]
-AKDIYHDAVKNALIKDGWKITDDPLILSIGKKDLFIDLGAEKLIAAEKDQQKIAVEIKSFLGNSQVNDLENALGQYILYYEVLLAKQDERVLYLAIKES
AYQEIFEEPIGKILLNRKIIKLLVFEPRKESILQWIS
>gi|17135061|dbj|BAB77607.1| alr0083 [Nostoc sp. PCC 7120] >gi|17... [ score 186 E 1e-46 ] [ range 4 .. 128 ]
--KDLYHDVVKNALIKDGWLIIADPFIIKYEDAELYADLAAEKPIAAERQGQKIVVEIKSFIGKSQMYDFHNALGQYIVYRNLIQVSEPEYNLYLAIDDI
VYFNFFQRRSIQLIARQNNLQLIVVDT----------
>gi|45524490|ref|ZP_00175771.1| hypothetical protein Cwat03005186... [ score 186 E 1e-46 ] [ range 3 .. 137 ]
-AKDIVHEIVREALEKDGWVITHDPLFLRVsENIGMFLDLAANKVIIANRETLKIAVEVKSFVGLSAVTDFHLAIGQFLNYRLALEELEADRILYLAIPD
DIYHNFFQDSFIQKVIDNYSIKLLIINTQQGEILLW--
>gi|45528271|ref|ZP_00179470.1| hypothetical protein Cwat03000404... [ score 184 E 5e-46 ] [ range 1 .. 116 ]
MAKDLFHQTVKQALIKEGWTITQDPLTIRIDRVRLEIDLGSEKVFAAEKDGQKIAVEIKSFINPSNVNDFHNALGQFLSYRLALQMTEPQRVLYLAVPID
IFNTFFQERFTKAAIR---------------------
>gi|45526842|ref|ZP_00178044.1| hypothetical protein Cwat03002142... [ score 120 E 1e-26 ] [ range 3 .. 76 ]
-AKDRFHTIVRIALEKEQWKITDDPLRLDVGGTKFEIDLGAEQLLGAERGKEKIAVEIKSFLSDSPLTDYHAALG-------------------------
-------------------------------------
>gi|23128790|ref|ZP_00110629.1| COG0085: DNA-directed RNA polymer... [ score 120 E 1e-26 ] [ range 1 .. 80 ]
MAKDVFHQQVKKALIKDGWIITHDPFTIRISEaIKLQIDLAAENAIAAERNTEKIAVEIKSFIADSDISEFHTALGQYLN--------------------
--------------------------------------
>gi|23127882|ref|ZP_00109741.1| hypothetical protein Npun02003811... [ score 95 E 5e-19 ] [ range 1 .. 71 ]
------------------------------------------------------------------MNDLQEAVGQYEVYRSVLKELQPKRQLYLAVPKR
VYEGIFSERFGQLILNSIGINLIVFDEQLERIIRWIS
>gi|45509731|ref|ZP_00162064.1| hypothetical protein Avar03001347... [ score 87 E 1e-16 ] [ range 3 .. 58 ]
-AKDIYHDAVKNALIKDGWTITADPYFLQYEDAELYADLFVEKALLAEQEGRKIVVE-------------------------------------------
-------------------------------------
>gi|53735515|ref|ZP_00349908.1| hypothetical protein Cwat03002141... [ score 80 E 2e-14 ] [ range 1 .. 52 ]
-----------------------------------------------------------------------------MNYRLALEISEPTRVLYLAVPIV
AYESFFRREFTQISLEKYQIKQIIYNPDS--------
#
NULL   3706	5728	4211	4064	4839	3729	4763	4308	4069	3323	5509	4640	4464	4938	4285	4423	3815	3783	6325	4665	
AVER   3601	8761	4095	3474	4363	4505	5992	3315	3830	3226	6142	4576	5450	4337	4474	4465	4805	3846	6128	4559	
HMM    A	C	D	E	F	G	H	I	K	L	M	N	P	Q	R	S	T	V	W	Y	
       M->M	M->I	M->D	I->M	I->I	D->M	D->D	Neff	Neff_I	Neff_D
       0	*	*	0	*	0	*	99999	99999	99999	
M 1    *	*	*	*	*	*	*	*	*	*	0	*	*	*	*	*	*	*	*	*	1
       0	*	*	*	*	*	*	1519	0	0	

A 2    0	*	*	*	*	*	*	*	*	*	*	*	*	*	*	*	*	*	*	*	2
       0	*	*	*	*	*	*	2198	0	0	

R 3    *	*	*	*	*	*	*	*	256	*	*	*	*	*	2619	*	*	*	*	*	3
       0	*	*	*	*	*	*	2241	0	0	

D 4    *	*	0	*	*	*	*	*	*	*	*	*	*	*	*	*	*	*	*	*	4
       0	*	*	*	*	*	*	2362	0	0	

L 5    *	*	*	*	*	*	*	1202	4154	2243	*	*	*	*	4099	*	3420	2774	*	*	5
       0	*	*	*	*	*	*	2362	0	0	

F 6    *	*	*	*	836	*	*	3420	*	*	*	*	*	*	*	*	*	3730	*	1883	6
       0	*	*	*	*	*	*	2362	0	0	

H 7    *	*	*	*	*	*	0	*	*	*	*	*	*	*	*	*	*	*	*	*	7
       0	*	*	*	*	*	*	2362	0	0	

N 8    4497	*	1930	1396	*	*	*	*	*	*	*	2874	*	2939	*	*	4429	*	*	*	8
       0	*	*	*	*	*	*	2811	0	0	

I 9    2271	*	*	4817	*	*	*	1760	*	*	*	*	*	4439	3356	3929	3359	2686	*	*	9
       0	*	*	*	*	*	*	2811	0	0	

V 10   3093	*	*	*	*	*	*	*	*	*	*	*	*	*	*	*	*	180	*	*	10
       0	*	*	*	*	*	*	2811	0	0	

R 11   3093	*	*	*	*	*	*	*	829	3356	*	*	*	*	2170	*	*	*	*	*	11
       0	*	*	*	*	*	*	2811	0	0	

T 12   *	*	*	4012	*	*	*	3037	3162	*	*	1849	*	4232	2743	2703	3823	*	*	*	12
       0	*	*	*	*	*	*	2811	0	0	

A 13   477	*	*	*	*	3903	*	3093	*	3356	*	*	*	*	*	*	*	*	*	*	13
       0	*	*	*	*	*	*	2811	0	0	

L 14   *	*	*	*	*	*	*	*	*	0	*	*	*	*	*	*	*	*	*	*	14
       0	*	*	*	*	*	*	2811	0	0	

E 15   *	*	*	1712	*	*	*	1689	4737	*	*	*	*	2615	3093	*	*	3903	*	*	15
       0	*	*	*	*	*	*	2811	0	0	

K 16   *	*	*	*	*	*	*	*	77	*	*	4272	*	*	*	*	*	*	*	*	16
       0	*	*	*	*	*	*	2811	0	0	

D 17   *	*	1037	1269	*	*	*	*	*	*	*	*	*	*	3356	*	*	*	*	*	17
       0	*	*	*	*	*	*	2811	0	0	

G 18   *	*	*	3929	*	245	*	*	*	*	*	*	*	3463	*	*	*	*	*	*	18
       0	*	*	*	*	*	*	2811	0	0	

W 19   *	*	*	*	3093	*	*	*	*	*	*	*	*	*	*	*	*	*	180	*	19
       0	*	*	*	*	*	*	2811	0	0	

T 20   3988	*	*	3431	*	*	*	3409	3247	3624	*	*	*	2884	*	*	1593	3370	*	*	20
       0	*	*	*	*	*	*	3120	0	0	

I 21   *	*	*	*	*	*	*	488	*	2366	*	*	*	*	*	*	*	3431	*	*	21
       0	*	*	*	*	*	*	3120	0	0	

T 22   *	*	*	*	*	*	*	4619	*	3086	*	*	*	*	*	*	572	2565	*	*	22
       0	*	*	*	*	*	*	3120	0	0	

D 23   2173	*	2037	*	*	*	2562	*	*	*	*	2434	*	4257	*	2967	*	*	*	*	23
       0	*	*	*	*	*	*	3120	0	0	

D 24   *	*	267	*	*	*	*	*	*	*	*	*	*	3712	3431	*	*	*	*	*	24
       0	*	*	*	*	*	*	3120	0	0	

P 25   *	*	*	3086	*	*	*	*	*	*	*	3431	488	*	3712	*	*	*	*	*	25
       0	*	*	*	*	*	*	3120	0	0	

L 26   *	*	*	*	3587	*	*	*	*	746	*	*	*	*	*	*	*	*	3712	2034	26
       140	*	3431	*	*	*	*	3120	0	0	

S 27   *	*	*	*	1864	*	*	3895	4156	*	*	4826	*	*	3606	1937	2691	3863	*	*	27
       0	*	*	*	*	*	0	3113	0	1000	

I 28   3056	4102	*	*	4156	*	*	1486	*	1292	*	*	*	*	*	*	*	*	*	*	28
       0	*	*	*	*	*	0	3113	0	1000	

R 29   *	*	4543	4672	*	*	*	*	2525	*	*	*	*	1984	1336	3393	*	*	*	*	29
       0	*	*	*	*	*	0	3113	0	1000	

C 30   *	3902	*	*	2196	*	*	2986	*	*	*	*	*	*	*	*	*	1905	*	1637	30
       108	3795	*	0	*	*	0	3113	1000	1000	

G 31   *	*	4254	2304	*	1147	*	*	*	3056	*	*	*	3961	3863	4625	*	*	*	*	31
       0	*	*	*	*	0	*	3113	0	1000	

G 32   *	*	3159	2559	*	1303	*	*	3759	*	*	3774	*	*	2588	*	*	*	*	*	32
       47	4970	*	0	*	*	*	3268	1000	0	

V 33   3159	*	*	*	*	*	*	3252	3759	2908	*	*	*	*	*	*	2126	1971	*	3446	33
       0	*	*	*	*	*	*	3268	0	0	

D 34   *	*	2292	1868	*	3774	*	*	3397	*	*	2291	*	*	3386	*	4214	*	*	*	34
       0	*	*	*	*	*	*	3268	0	0	

V 35   *	*	*	*	2668	*	*	4403	*	935	3192	3155	*	*	*	*	*	4305	*	*	35
       64	*	4526	*	*	*	*	3268	0	0	

Q 36   *	*	*	1332	2723	*	*	*	*	*	*	*	*	2970	*	4243	*	*	*	1885	36
       0	*	*	*	*	*	0	3222	0	1000	

I 37   1760	*	3755	*	*	*	*	1307	*	3764	*	*	*	*	*	*	*	2711	*	*	37
       0	*	*	*	*	*	0	3222	0	1000	

D 38   *	*	482	3016	*	4792	*	*	3006	*	*	*	*	*	*	*	*	*	*	*	38
       72	*	4356	*	*	*	0	3109	0	1000	

L 39   *	*	*	*	*	*	*	2096	*	385	*	*	*	*	*	*	*	*	*	*	39
       0	*	*	*	*	1131	880	3029	0	1285	

G 40   1245	*	*	*	4206	1155	*	*	*	*	*	*	*	*	*	*	*	3741	*	*	40
       0	*	*	*	*	*	0	3109	0	1000	

A 41   384	*	*	3444	*	*	*	*	*	*	*	*	*	4356	*	4684	*	4206	*	*	41
       0	*	*	*	*	*	0	3109	0	1000	

E 42   4356	*	4269	819	*	*	*	*	*	*	*	3468	*	5289	*	3444	*	3006	*	*	42
       0	*	*	*	*	*	0	3109	0	1000	

R 43   4356	*	*	3245	*	*	*	3741	1111	*	*	5128	*	4052	2191	*	*	*	*	*	43
       0	*	*	*	*	*	0	3109	0	1000	

L 44   1699	*	3741	*	*	*	*	2784	*	1755	*	*	4396	*	*	*	*	2964	*	*	44
       0	*	*	*	*	*	0	3109	0	1000	

I 45   *	*	*	*	4960	*	*	1181	*	2260	2381	*	*	*	*	*	*	2987	*	*	45
       0	*	*	*	*	0	*	3380	0	1000	

A 46   1259	*	*	*	*	4845	*	2685	*	2102	*	*	*	*	*	*	*	2654	*	*	46
       0	*	*	*	*	*	*	3524	0	0	

A 47   457	*	*	*	*	*	*	*	*	*	*	*	*	*	*	2324	*	3801	*	*	47
       0	*	*	*	*	*	*	3524	0	0	

E 48   *	*	*	484	*	*	*	3540	*	*	*	4292	*	4529	*	*	*	*	*	3259	48
       130	*	3533	*	*	*	*	3524	0	0	

K 49   *	*	*	*	*	*	*	*	1168	*	*	*	*	2986	1731	2973	*	*	*	*	49
       0	*	*	*	*	0	*	3402	0	1000	

A 50   4700	*	2806	2227	*	1771	*	*	3017	*	*	4556	*	3013	5505	*	*	*	*	*	50
       0	*	*	*	*	*	*	3524	0	0	

G 51   *	*	4733	5286	*	1009	*	*	3679	*	*	4580	*	3150	*	*	3413	*	*	3141	51
       130	*	3540	*	*	*	*	3524	0	0	

E 52   *	*	*	1567	*	*	*	*	3496	4166	*	*	*	2433	2042	*	3473	*	*	*	52
       0	*	*	*	*	*	0	3299	0	1000	

K 53   *	*	*	*	*	*	*	3013	606	*	*	*	*	*	4204	3473	*	3742	*	*	53
       33	*	5484	*	*	0	*	3299	0	1000	

I 54   *	*	*	*	*	*	*	659	*	3106	*	*	*	*	*	*	3526	3136	*	4316	54
       131	3528	*	1585	585	*	0	3502	1000	1000	

A 55   891	*	*	*	*	*	*	*	*	3770	*	3955	*	*	*	3811	*	1990	*	*	55
       0	*	*	*	*	*	0	2646	0	1000	

V 56   3770	*	*	*	*	4137	*	5071	*	3811	3955	*	*	*	*	*	*	506	*	*	56
       0	*	*	*	*	*	0	2646	0	1000	

E 57   *	*	3043	305	*	*	*	*	*	*	*	*	*	*	*	3852	*	*	*	*	57
       0	*	*	*	*	*	0	2646	0	1000	

I 58   *	*	*	*	*	*	*	1409	3913	*	*	*	*	*	*	*	*	844	*	*	58
       0	*	*	*	*	*	0	2400	0	1000	

K 59   *	*	*	3728	*	*	*	*	335	*	*	*	3769	*	*	*	*	4095	*	*	59
       0	*	*	*	*	*	0	2400	0	1000	

S 60   2676	*	*	*	*	*	*	*	*	*	*	5110	*	*	*	354	4964	*	*	*	60
       0	*	*	*	*	*	0	2400	0	1000	

F 61   *	*	*	*	575	3235	*	*	*	3284	*	*	*	*	*	*	*	3060	*	*	61
       0	*	*	*	*	*	0	3715	0	1000	

A 62   4589	*	3060	*	*	*	*	1583	*	2190	*	*	*	*	*	*	*	1808	*	*	62
       39	5243	*	0	*	0	*	3715	1000	1000	

S 63   3942	*	3917	2888	*	2711	*	*	*	*	*	4012	3319	3986	*	1851	3673	*	*	*	63
       33	5488	*	0	*	*	*	3777	1000	0	

A 64   2244	*	3494	3673	*	*	*	*	2654	2459	*	4904	2550	*	*	4488	4952	*	*	*	64
       0	*	*	*	*	*	*	3777	0	0	

S 65   4614	*	*	*	*	*	*	*	*	*	*	3148	*	3323	*	422	*	*	*	*	65
       0	*	*	*	*	*	*	3777	0	0	

K 66   2380	*	3027	2785	*	3917	*	*	3170	5014	*	5123	2326	4031	*	*	4556	*	*	*	66
       0	*	*	*	*	*	*	3777	0	0	

I 67   *	*	*	*	*	*	*	1109	*	2308	2397	*	*	*	*	*	4777	3210	*	*	67
       0	*	*	*	*	*	*	4011	0	0	

S 68   *	*	*	3123	*	*	*	*	*	4021	*	2373	*	4443	*	1826	2524	3850	*	4075	68
       119	3664	*	2000	415	*	*	4011	1000	0	

E 69   *	*	856	1423	*	*	*	*	*	3746	*	*	*	*	*	*	*	*	*	*	69
       0	*	*	*	*	*	*	4011	0	0	

F 70   4021	*	*	3706	1061	3664	*	*	*	2062	*	*	*	*	*	*	*	*	*	3961	70
       0	*	*	*	*	*	*	4011	0	0	

H 71   *	*	3664	3143	*	*	1114	*	3610	*	*	*	*	3047	*	4777	*	*	*	3231	71
       0	*	*	*	*	*	*	4011	0	0	

T 72   3961	*	4032	2097	*	*	*	*	*	4601	5047	2911	*	*	*	2938	1708	*	*	*	72
       104	*	3850	*	*	*	*	4011	0	0	

T 73   317	*	*	*	*	*	*	*	*	*	*	3643	*	*	3602	*	4844	*	*	*	73
       0	*	*	*	*	*	0	3893	0	1000	

L 74   *	*	*	*	2676	*	*	4399	*	441	*	*	*	*	*	*	*	4074	*	*	74
       137	*	3463	*	*	*	0	3253	0	1000	

G 75   3683	*	*	*	*	117	*	*	*	*	*	*	*	*	*	*	*	*	*	*	75
       122	*	3625	*	*	910	1096	3156	0	1721	

Q 76   2955	*	*	*	*	*	3711	*	3179	*	*	*	*	547	*	*	*	*	*	*	76
       0	*	*	*	*	1088	917	3297	0	1437	

F 77   *	*	*	*	1853	*	3168	3088	*	*	*	*	*	*	*	*	*	*	*	1017	77
       0	*	*	*	*	*	0	3554	0	1000	

I 78   *	*	4241	2941	*	3504	*	1436	*	1626	4828	*	*	*	*	*	*	*	*	*	78
       0	*	*	*	*	*	0	5429	0	1000	

N 79   *	*	*	*	*	3463	*	4241	4575	3584	*	1800	*	*	3504	2668	*	2333	*	*	79
       134	3495	*	1000	1000	*	0	5429	1000	1000	

Y 80   3452	*	*	*	*	3664	*	*	*	*	*	*	*	*	*	*	*	*	*	269	80
       0	*	*	*	*	0	*	4822	0	1000	

R 81   *	*	*	4030	*	*	*	*	2884	*	*	3507	*	4638	714	*	*	*	*	3933	81
       0	*	*	*	*	*	*	4941	0	0	

I 82   *	*	*	3933	*	2881	*	4766	2900	2340	*	2300	*	*	3597	4275	4911	*	*	4061	82
       0	*	*	*	*	*	*	4941	0	0	

V 83   1155	*	*	*	*	*	*	*	*	3033	*	3507	*	*	*	2993	*	2217	*	*	83
       0	*	*	*	*	*	*	4941	0	0	

L 84   *	*	*	*	3686	*	*	2735	*	516	*	*	*	*	*	3781	*	*	*	*	84
       117	*	3686	*	*	*	*	4941	0	0	

R 85   4592	*	*	1431	*	*	*	*	4051	3900	*	*	*	2319	2277	*	4222	*	*	*	85
       0	*	*	*	*	0	*	4734	0	1000	

T 86   2315	*	*	2526	*	3159	*	3999	5244	3200	4889	3507	*	*	4978	4030	4766	3958	*	*	86
       0	*	*	*	*	*	*	4941	0	0	

E 87   3597	*	*	2617	*	*	*	*	2981	2773	*	*	3686	*	4978	3416	3002	3129	*	4673	87
       0	*	*	*	*	*	*	4941	0	0	

D 88   4061	*	3936	898	3507	*	*	*	*	4030	*	*	*	2404	*	*	*	*	*	*	88
       0	*	*	*	*	*	*	4941	0	0	

P 89   2799	*	3933	*	*	*	*	*	*	4241	*	*	1190	*	*	2848	3781	*	*	3507	89
       0	*	*	*	*	*	*	4941	0	0	

E 90   4241	*	1897	1570	*	*	*	*	4275	*	*	4911	*	4889	3507	*	3999	3781	*	*	90
       0	*	*	*	*	*	*	4941	0	0	

R 91   *	*	*	*	3243	*	*	*	*	*	*	*	*	*	504	*	*	*	*	2401	91
       0	*	*	*	*	*	*	4111	0	0	

I 92   *	*	*	*	*	*	*	2657	2480	4502	*	3891	3137	4305	3664	*	3374	2245	*	*	92
       0	*	*	*	*	*	*	4111	0	0	

L 93   3243	*	*	*	2377	*	*	*	*	511	*	*	*	*	*	*	*	*	*	*	93
       0	*	*	*	*	*	*	4111	0	0	

Y 94   *	*	*	*	3137	*	2744	*	*	3243	*	*	*	*	*	4502	*	*	*	768	94
       0	*	*	*	*	*	*	4111	0	0	

L 95   *	*	*	*	*	*	*	3762	*	110	*	*	*	*	*	*	*	*	*	*	95
       0	*	*	*	*	*	*	4111	0	0	

A 96   430	*	*	*	*	*	*	3137	*	*	*	*	*	*	*	3762	3829	*	*	*	96
       0	*	*	*	*	*	*	4111	0	0	

V 97   3243	*	*	*	*	*	*	1276	3829	*	*	*	*	*	*	*	*	1283	*	*	97
       161	3243	*	1000	1000	*	*	4111	1000	0	

P 98   *	3664	2464	*	*	*	*	*	4077	*	*	3137	1203	*	4087	3762	*	*	*	*	98
       0	*	*	*	*	*	*	4111	0	0	

L 99   *	*	3289	2856	3137	*	*	3406	2449	2378	*	*	*	*	*	*	3829	3243	*	*	99
       0	*	*	*	*	*	*	4111	0	0	

V 100  *	*	1733	*	*	3179	*	4718	*	3137	*	*	*	*	4305	2947	4188	2307	*	*	100
       0	*	*	*	*	*	*	4111	0	0	

T 101  1889	*	*	*	*	*	*	3096	*	3137	*	*	*	*	*	*	1549	2664	*	*	101
       0	*	*	*	*	*	*	4111	0	0	

Y 102  *	*	3137	*	2638	3664	*	*	*	*	*	*	*	*	*	*	*	3243	*	886	102
       0	*	*	*	*	*	*	4111	0	0	

N 103  *	*	4087	3139	3206	*	3316	*	3491	*	*	1861	*	4077	4502	*	*	*	*	2725	103
       0	*	*	*	*	*	*	4111	0	0	

D 104  4987	*	4075	2036	*	3192	*	4876	4732	*	*	1633	*	*	*	3727	3534	*	*	*	104
       0	*	*	*	*	*	*	4111	0	0	

F 105  *	*	*	*	394	*	*	3186	*	2952	*	*	*	*	*	*	*	*	*	*	105
       0	*	*	*	*	*	*	4111	0	0	

F 106  *	*	*	*	357	3243	*	*	*	*	*	*	*	*	*	3137	*	*	*	*	106
       0	*	*	*	*	*	*	4111	0	0	

S 107  3701	3161	*	2595	*	*	*	*	4612	*	*	4838	*	1919	4793	2786	3005	*	*	*	107
       0	*	*	*	*	*	*	4141	0	0	

L 108  *	*	4843	2156	*	*	*	*	*	2156	*	*	*	2918	1380	*	*	*	*	*	108
       0	*	*	*	*	*	*	4141	0	0	

P 109  *	*	2846	2141	*	*	*	*	4423	*	*	*	2333	*	2268	3841	*	*	*	3161	109
       0	*	*	*	*	*	*	4141	0	0	

F 110  *	*	*	*	1075	3701	*	3042	*	4242	*	*	*	*	*	3462	*	3802	*	3161	110
       0	*	*	*	*	*	*	4141	0	0	

T 111  4612	*	*	*	*	2532	*	1314	*	*	*	*	3057	*	3701	*	2832	4423	*	*	111
       0	*	*	*	*	*	*	4141	0	0	

Q 112  *	*	*	*	*	*	*	*	1683	*	*	*	*	913	4242	*	3256	*	*	*	112
       0	*	*	*	*	*	*	4141	0	0	

T 113  2423	*	*	3892	*	*	*	2334	2770	2183	3701	*	*	*	*	*	3263	*	*	*	113
       0	*	*	*	*	*	*	4141	0	0	

V 114  3806	*	*	*	*	*	*	1689	*	1994	4785	*	*	*	*	3700	*	1977	*	*	114
       0	*	*	*	*	*	*	4141	0	0	

V 115  4502	*	*	*	*	*	*	1377	*	1833	*	*	*	*	*	*	*	2430	*	3256	115
       0	*	*	*	*	*	*	4141	0	0	

Q 116  4647	*	4667	3592	*	*	*	4838	3123	*	*	2264	*	3413	3510	1746	*	*	*	*	116
       0	*	*	*	*	*	*	3996	0	0	

E 117  *	*	2377	2686	*	*	*	*	3080	*	*	2693	*	2770	2524	4088	*	*	*	*	117
       0	*	*	*	*	*	*	4042	0	0	

T 118  *	*	3620	*	*	*	3568	3884	3686	*	*	1367	*	*	*	*	4497	*	*	1960	118
       0	*	*	*	*	*	*	3686	0	0	

K 119  *	*	*	*	*	3884	*	3686	2153	*	*	4026	*	1203	*	4246	*	*	*	3620	119
       0	*	*	*	*	*	*	3686	0	0	

I 120  *	*	*	2854	*	*	*	1565	*	1614	*	*	*	*	*	*	*	2344	*	*	120
       0	*	*	*	*	*	*	3686	0	0	

L 121  *	*	*	*	*	4001	*	*	1192	1804	*	3884	3568	4026	*	*	*	*	*	*	121
       0	*	*	*	*	*	*	3686	0	0	

L 122  *	*	*	*	*	*	*	2594	*	965	3502	*	*	3386	*	*	*	2854	*	*	122
       0	*	*	*	*	*	*	3686	0	0	

L 123  *	*	*	2854	*	*	*	740	*	1927	*	*	*	*	*	*	*	*	*	*	123
       0	*	*	*	*	*	*	3686	0	0	

I 124  *	*	*	*	*	*	*	1295	*	2854	*	*	*	*	*	*	*	1139	*	*	124
       0	*	*	*	*	*	*	3686	0	0	

Y 125  *	*	4280	*	1790	*	*	4246	*	*	*	*	*	*	*	*	*	2299	*	1310	125
       0	*	*	*	*	*	*	3686	0	0	

N 126  *	*	881	3686	*	*	*	*	*	2854	*	2054	*	*	*	*	*	*	*	*	126
       0	*	*	*	*	*	*	3686	0	0	

I 127  *	*	*	3884	*	*	*	2959	2854	*	*	*	1461	*	*	*	2543	2939	*	*	127
       0	*	*	*	*	*	*	3686	0	0	

E 128  *	*	3002	1318	*	*	*	4140	*	*	*	*	*	1576	3610	*	*	*	*	*	128
       0	*	*	*	*	*	*	3679	0	0	

T 129  3495	*	*	3926	*	2843	*	*	2281	3753	*	*	*	2295	*	4362	2525	*	*	*	129
       0	*	*	*	*	*	*	3679	0	0	

E 130  *	*	*	105	*	3836	*	*	*	*	*	*	*	*	*	*	*	*	*	*	130
       0	*	*	*	*	*	*	3373	0	0	

E 131  3157	*	*	1703	*	*	*	*	2838	*	3577	*	*	*	3465	3523	*	2478	*	*	131
       0	*	*	*	*	*	*	3298	0	0	

I 132  *	*	*	*	*	*	*	0	*	*	*	*	*	*	*	*	*	*	*	*	132
       0	*	*	*	*	*	*	3298	0	0	

V 133  *	*	*	4182	3277	*	*	3465	*	2606	*	2838	*	3653	*	*	2510	2381	*	*	133
       0	*	*	*	*	*	*	3298	0	0	

Q 134  *	*	*	*	*	*	*	*	*	3695	*	*	*	265	3465	*	*	*	*	*	134
       0	*	*	*	*	*	*	3298	0	0	

W 135  *	*	*	*	*	*	*	*	*	*	*	*	*	*	*	*	*	*	0	*	135
       0	*	*	*	*	*	*	2960	0	0	

L 136  *	*	*	*	*	*	*	122	*	3627	*	*	*	*	*	*	*	*	*	*	136
       0	*	*	*	*	*	*	2861	0	0	

N 137  *	*	*	*	*	*	*	*	*	*	*	468	*	*	*	1852	*	*	*	*	137
       0	*	*	0	*	*	*	2628	0	0	

//
