# Supplementary material for: The PD-(D/E)XK superfamily revisited: identification of new members among proteins involved in DNA metabolism and functional predictions for domains of (hitherto) unknown function
Source: BMC Bioinformatics. 2005 Jul 12;6:172. doi: 10.1186/1471-2105-6-172 (PMC1189080; doi:10.1186/1471-2105-6-172)
Supplement: Additional File 1 — An archive file in the zip format, which includes Hidden Markov Models of sequence & secondary structure profiles of PD-(D/E)XK nuclease families analyzed in this article (those known used as queries and newly identified ones). HMMs are in the format of the HHsearch program. The same data are available for download from the authors' FTP server: [file 1471-2105-6-172-S1.zip › hhsearch_pdexk_profiles/queries/pdexk_psiblast_-h_1e-2_-j_12/YCJD-1175688.02.ss.90.hhm]

NAME  YCJD-1175688 [ QUERY ] [ range 1 .. 117 ]
FAM   
FILE  YCJD-1175688.02
COM   /home/marcin/bin/hhmake -i YCJD-1175688.02.a3m -seq 500 -id 90 -o YCJD-1175688.02.ss.90.hhm 
DATE  Thu Mar  3 22:26:13 2005
LENG  117 match states, 117 columns in multiple alignment
FILT  200 out of 253 sequences passed filter (max seq id>=90%, coverage>=0%, min seq id with query=0%, Ndiff=0%)
NEFF  7.2 
EVD   0.4828  1.7882 
SEQ
>ss_pred
CHHHHHHHHHHHCCCCCHHHHHHHHHHHHHHCCCCCEEEECCCCCCEEEEEEECCEEEEEECCCCHHHHHHHHHHHHHHHHHCCCEEEEECHHHHHCCHH
HHHHHHHHHHHHCCCCC
>ss_conf
9789999998600789937999999999985599943321477870451888745189984082102367999999999997899899976378810899
99999999988338999
>Consensus
xlxxxxxxarxlrxxxsxxExxlxxxLrxxxxxgxxxxxqxxxxxxxxDxxxxxxxlxIexDGxxxxxxxxxDxxrxxxLxxxGwxvirxxxxdxxxxxx
xvixxIxxxlxxxxxxP
>YCJD-1175688 [ QUERY ] [ range 1 .. 117 ]
MIDKIKSNARDLRRNLTLQERKLWRYLRSRRFSDFKFRRQHPVGSYILDFACCSARVVVELDGGQHDLAVAYDSRRTSWLESQGWTVLRFWNNEIDCNEE
TVLENILQELNRRSPSP
>gi|56516375|emb|CAH87459.1| hypothetical protein PC302475.00.0 [...
---------------------EVSRILTKINVNHL---RNVYINNICADIMLPDSNIIIMCLGPYSYYvnsllTTSISDLKKNILEKKKYNVITLNYHDW
nkLNDYEEQINFLYSF--------
>gi|53758969|gb|AAU93260.1| DNA methyltransferase [Methylococcus ... [ score 133 E 1e-30 ] [ range 630 .. 745 ]
----LKRHARAMRKTATDAENLMWRLLRNRRLANAKFRRQHPIGEYIADFYCEEHGLVVELDGGQHAEQKTYDERRTAFLQSQGLTVLRFWNHQVLGETE
AVLQVIWEHVARndtLTPSP
>gi|59800517|ref|YP_207229.1| hypothetical protein NGO0050 [Neiss... [ score 130 E 8e-30 ] [ range 14 .. 127 ]
---ALRQRAKAMRQEMSEAEAKLWQHLRAGRLNGYKFRRQQPMGNYIVDFMCVTPKLIVEADGGQHAEQAVYDHARTVYLNSLGFTVLRFWNHEILQQTN
DVLAEILRVLQELEKQP
>gi|21674545|ref|NP_662610.1| DNA methylase, putative [Chlorobium... [ score 129 E 2e-29 ] [ range 715 .. 825 ]
------EFARQLRKEQTDAEQLLWFLLRDRRLAGLKFRRQHPVEPYVVDFYCHEARLAVELDGGQHNEPdeRARDAKREAFLEGKGIRILRFWNNDVLQN
TEGVLQAIYDALVSLTP--
>gi|21229914|ref|NP_635831.1| hypothetical protein XCC0437 [Xanth... [ score 126 E 1e-28 ] [ range 12 .. 121 ]
-----RTHARALRKELTDAERALWRCLRSNQLHDFKFRRQHPIPPYIADFCCIDAALIIELDGSQH--QASSDQARTRWLQSKGWTVLRFWNNDVLFSLD
AVVETIFKMVATPYPHP
>gi|54293512|ref|YP_125927.1| hypothetical protein lpl0562 [Legio... [ score 124 E 1e-27 ] [ range 1 .. 110 ]
-MDKstLRQRARNLRQNSTDAERHLWYHLRANRL-GFKFRRQVLIGSYIVDFVCIEKRLIIELDGGQHMDNQIYDTKRSDWLMTHGFKVLRFWNNDVFQQ
TPSVLEVITSAL-------
>gi|16273086|ref|NP_439320.1| CrcB [Haemophilus influenzae Rd KW2... [ score 123 E 1e-27 ] [ range 26 .. 139 ]
--KRLAQYATELRRNMTDAEYALWYHLRNKLFCGIRFNRQVIIGHYIVDFCSRKLKLVIELDGIQHVEQEQYDLERTKFLTAQGYKVIRFWNDEVLKNID
NVLEAIYVEIEHLSPP-
>gi|17934979|ref|NP_531769.1| hypothetical protein Atu1072 [Agrob... [ score 123 E 1e-27 ] [ range 36 .. 149 ]
---QHREHARQMRKALTDAELKFWNAVRAHRLDGLSFRRQLPVAGYIVDFACPSHKIIVELDGFQHAEdaAAAYDRQRTRTLEELGWTVLRFWNDDILKD
IDNVCLHIIRTAEENQP--
>gi|54293630|ref|YP_126045.1| hypothetical protein lpl0683 [Legio... [ score 123 E 2e-27 ] [ range 6 .. 115 ]
--AKLLKQAKSLRKRSTDAENCLWYYLRAHQLKGYKFKRQVPIGNYIVDFVCIQRKLIVELDGGQHLLNKEYDKDRSAYFSTLSYKVLRFWSDDVLLRTG
DVLESIVRCLEE-----
>gi|39933116|ref|NP_945392.1| hypothetical protein RPA0036 [Rhodo... [ score 122 E 2e-27 ] [ range 15 .. 129 ]
----LRRHARELRKKSTEAERLMWGELRDKRLNGFSFKRQVPIGPYIADFACHAKKLVVELDGGQHFsdDGERSDAARTAAIEARGFRVIRFSNHEVMTN
RAGVLQSIADVLAARVLTP
>gi|54297817|ref|YP_124186.1| hypothetical protein lpp1869 [Legio... [ score 120 E 9e-27 ] [ range 1 .. 110 ]
-MDKstLRQRARNLRKNSTDAERHLWYYLRAGRL-GFKFKRQVPMSAYIVDFVCLEKRLVIKLDGGQHMDNKMYDTKRTDWLMTNGFKVLRFWNHDVFQQ
TPSVREVIMSAL-------
>gi|21106539|gb|AAM35344.1| conserved hypothetical protein [Xanth... [ score 118 E 4e-26 ] [ range 1 .. 100 ]
---------------MTDAERAVWRCLRSKQLHGLKFRRQHPIPPYIADFCCIERRLIIELDGSQHD--ASSDQARSQWLQSQGWTVLRFWNNDVLLSLD
AVVETICKMVATPYPHP
>gi|53756412|gb|AAU90703.1| conserved domain protein [Methylococc... [ score 118 E 5e-26 ] [ range 5 .. 113 ]
------ERAKFLRANQTEADQQLWYHLRARRFMGLKFKRQKPIGSYIADFVCMEYGLVIEVDGGQHGG--ESDRRRDAWFREHGFTVLRFWNNEVLGETA
AVLERIRVEILALSPGP
>gi|39996471|ref|NP_952422.1| hypothetical protein GSU1369 [Geoba... [ score 115 E 2e-25 ] [ range 59 .. 173 ]
--KALIPRARDMRSNMTEPEKRMWY--QCLKHLPLRFRRQRPVGPYIVDFYCAELKLVIEIDGASHatDEGIVYDAGRTAFLEGLGLRVIRFGNHEVMNN
IEGVFESLQKEVRPPSIPP
>gi|21674691|ref|NP_662756.1| hypothetical protein CT1879 [Chloro... [ score 115 E 2e-25 ] [ range 15 .. 128 ]
---ALRDRAKALRKAGILHEALLWFELKSNKLNGLDFDRQKIIGNYIVDFYCAERSVVIEVDGSSHDSKQIEDRERDAYLNGLGLTVIRVLAKDVLRNLE
GVVEFLKDHPALTGTPP
>gi|45914510|ref|ZP_00196713.1| COG2852: Uncharacterized protein ... [ score 115 E 4e-25 ] [ range 11 .. 116 ]
-----RRNAKAMRNAMTDAELKLWNSLRAHRLAGLGFRRQMPIAGYIADFACPAEELIVEVDGSQHGEPntARRDELRTARLKADGWTILRFWNDEILRD
IDGVCRHIVAA--------
>gi|6457892|gb|AAF09807.1| conserved hypothetical protein [Deinoc... [ score 114 E 6e-25 ] [ range 57 .. 166 ]
-VRKGTLRARALRRTQTVEEKTLWLALRNRFLN-VKFRRQWPMGGYVVDFVCFEAKLIVELDGSQHAEeaARDYDAVRTEFLEAGGFTVLRFWNNEVRKN
LEGVLLEIQKRL-------
>gi|15966147|ref|NP_386500.1| hypothetical protein SMc02732 [Sino... [ score 113 E 1e-24 ] [ range 6 .. 118 ]
--ERKTERARGLRQSDNDAEALLWSELRDRRLNGFKFVRQVAVGPYFADFACRDERLVVEVDGSQHQIGSG-DARRDKFMVMNGWSVLRFWNTDIFNDRA
AVLETIVAVLEKRLVR-
>gi|54298885|ref|YP_125254.1| hypothetical protein lpp2952 [Legio... [ score 113 E 1e-24 ] [ range 1 .. 110 ]
-MDKplQRQRARDLPKNSTNTGRHLWYHLRAGRL-GFKFKRQVPIGAYIVDFVYLEKRLVIELDGSQHMDNKIYDTKRTDWLMTNGFKVLRFWNHDVFQQ
TPSVLEIITSAL-------
>gi|52426009|ref|YP_089146.1| hypothetical protein MS1954 [Mannhe... [ score 112 E 2e-24 ] [ range 6 .. 116 ]
--KSLKELSQKLRSDQTDAERKLWQRINREQLLGFRFNRQKPLLNYIVDFYCPKAKLIIELDGSQHYEPdyQGKDALRDAELNSLGFTVMRFSNDEVYYE
IEAVVDQIYLFLE------
>gi|32475658|ref|NP_868652.1| hypothetical protein RB8985 [Rhodop... [ score 111 E 5e-24 ] [ range 8 .. 116 ]
---QLTQNTRELRTNQTKPESLVWTLLRNRRLNGHKFRRQFPIPPFIADFACVEKRLIVELDGDYHEQQEQQDMSRTARLNRDGWIVLRFCNADVLENTE
AVGVAILRAMGE-----
>gi|39934121|ref|NP_946397.1| hypothetical protein RPA1046 [Rhodo... [ score 111 E 6e-24 ] [ range 8 .. 116 ]
--DFKRATANKLRGNSTAAEDILWRRLRRMNVEGSHFRRQVVIGPYIADFACLAKRLIIEVDGSQHgdEDGLKRDEVRTQWLQSEGYRVIRFWNNDVMSK
TDAVMDAIYNA--------
>gi|16124676|ref|NP_419240.1| hypothetical protein CC0421 [Caulob... [ score 109 E 3e-23 ] [ range 4 .. 112 ]
-----TANARRLRQSQTLAEKTLWTLVRAHRLGGFKFRRQTPIGGYFADFVCEQARLIVELDGAAHEGREDYDARRTEALERFGYAVLRFRNERVLADPG
GTADDILAALRDAR---
>gi|23124944|ref|ZP_00106901.1| COG2852: Uncharacterized protein ... [ score 108 E 5e-23 ] [ range 17 .. 128 ]
---KLVERAKELRKNMTPAEKKLWYE----YLRNFQFRvlRQRPINHFIVDFYCPTLKIVIEVDGDSHFtdESQEYDLERTNILEGYGLKIIRFTNSQVL
NHFDSVCEQIQRLIPPSTP--
>gi|51243864|ref|YP_063748.1| hypothetical protein DP0012 [Desulf... [ score 107 E 8e-23 ] [ range 10 .. 120 ]
-LKKHKTLRQKLRNNLTPSERGLWLYLRRKG-CGCKFRRQHSIGRYVVDFYCHELKLVIEVDGDSHFqsGAVEHDQQREDFLKSLGLTILHYTNVDVLNN
GLAVAENIATKVE------
>gi|27375939|ref|NP_767468.1| hypothetical protein bll0828 [Brady... [ score 107 E 9e-23 ] [ range 14 .. 121 ]
----LRQFARKMRHEPTDAERAMWRLLRDRRLSTFKFRRQEPFKNYILDFVCFEKRLVIEIDGSQHAESQG-DATRDAALSAAGFAIARYWNNEVLQQPA
AVLEDILAKLATR----
>gi|21109557|gb|AAM38065.1| conserved hypothetical protein [Xanth... [ score 107 E 1e-22 ] [ range 13 .. 124 ]
------EMSRKSWAYQTAAERLLWYRLRDRRLLGFKFRRQCPVGPYVADFACLERALIVELDGSQHLEAPS-DAVREAFLHRKGFQLLRFWNNEVLARTD
AVCDAIVQRLcvARFSPPP
>gi|52425394|ref|YP_088531.1| hypothetical protein MS1339 [Mannhe... [ score 106 E 2e-22 ] [ range 22 .. 130 ]
---ELKEFALKLRKNLTEEESILWYHLRKKQLAGFHFRKQAVIAPYVVDFICYKAKLIIEIDGEQHFlpSALVYDEKRTFYLKSKGFRVIRFTNYEIKRE
LDSVLDKIWYEL-------
>gi|45915800|ref|ZP_00194548.2| COG2852: Uncharacterized protein ... [ score 105 E 5e-22 ] [ range 9 .. 116 ]
----HRTYARTMRADATKAENLLWQALRNKKLEGLKFRRQVPLDGYILDFVCFEARLILEVDGGQHSGAI-RDAVRDRHFEARGFKTLRFWNDEVEKNLG
GICLTILHEAKGR----
>gi|53612161|ref|ZP_00091135.2| COG2852: Uncharacterized protein ... [ score 105 E 5e-22 ] [ range 1 .. 105 ]
---------------MTEAEQRLWYHLRAHRFLGLKFRRQAPLGRYIVDFVCMELRLIVELDGGQHAGQVAYDRRRDDWLRERDFTVLRFWNHQALQQTE
AVLERIRlgvEQARARSSPP
>gi|42631252|ref|ZP_00156790.1| COG2852: Uncharacterized protein ... [ score 104 E 9e-22 ] [ range 6 .. 117 ]
--KYLKLNSQKLRADQTDAERKLWQRINRDQLLGFRFNRQKPLLSYIVDFYCAKAKLIIELDGSQHYEPdyQEEDALRDVELNSLGFTVMRFSNDEVMRE
IEAVVEKIYLFLEN-----
>gi|16127046|ref|NP_421610.1| hypothetical protein CC2814 [Caulob... [ score 103 E 2e-21 ] [ range 3 .. 109 ]
----RTALARRLRQRQTFAEKALWTLVRNRRLGGFKFQRQAVIDRYIVDFVCESAKVIVELDGAAHDGREEHDANRARILEPCGYLVLRFRNEQVLVDPG
GTTDEILTVLR------
>gi|48733702|ref|ZP_00267445.1| COG2852: Uncharacterized protein ... [ score 102 E 2e-21 ] [ range 7 .. 117 ]
-LDQRR-FARHLRASQTDCEQLLWQKLRARQVAGLKFRRQVPVPPFVLDFYCVELKLAVELDGGQHFEeaGEIHDRRRTAYLQRLGIEVVRFSNLEVIQQ
MSDVLEQIVRVAE------
>gi|39933970|ref|NP_946246.1| hypothetical protein RPA0893 [Rhodo... [ score 100 E 1e-20 ] [ range 3 .. 116 ]
-----SATARGLRKRLTPQEARLWAGLRELKLRGYHFRRRAPIGCYVVDFVCLSAKLVIDADGEQQAMPAhfAADRQRGVVLRRQGFRVLHFWNSDIDRY
FEGVMQTVLDALPPPSVRP
>gi|56707659|ref|YP_169555.1| hypothetical protein FTT0524 [Franc... [ score 99 E 3e-20 ] [ range 10 .. 120 ]
---KLKDRAKELRKAGILSEILLWQELKSRKFLNLDFDRQKVIGNYIVDFYCDDLRLVIEIDGSSHDDKQEYDSIRDLYLLGLDLKVLHIQDIDVKKNLD
GMIRYLVDYCEKLG---
>gi|18121446|gb|AAK52342.1| unknown [Burkholderia sacchari] [ score 99 E 3e-20 ] [ range 1 .. 97 ]
---------------MTNAEQLLWRHLRAHRLCGEKFRRQHPIGPYIVDFMHFGARLIIEADGGQHNGSAT-DAVRDTWLRTRGFKVLRFWNDEILSNVD
VVLEVILGDIAER----
>gi|20092301|ref|NP_618376.1| hypothetical protein MA3490 [Methan... [ score 97 E 1e-19 ] [ range 1272 .. 1374 ]
---------------DSPFEEAVAEFLTE---NGCEVHSQIGCAGYRLDLAVPDPRhpgryvLGIECDGASYHSspvARDRDRLRQQILEGLGWKIYRVW
STDWYLHPKECREKLLETVKA-----
>gi|23127757|ref|ZP_00109620.1| COG2852: Uncharacterized protein ... [ score 97 E 2e-19 ] [ range 17 .. 127 ]
---KLVERAKELRKNMTPAEKKLW----CEYLSDFQFRvlRQRPINHFIVDFYCPTLQV-VKIDGDSHFtdEGQDYDIERTHILEGYGLKIIRFTNSQVL
NQFDSVCEQIQGLIPPKLP--
>gi|48837973|ref|ZP_00294925.1| COG1112: Superfamily I DNA and RN... [ score 96 E 2e-19 ] [ range 1258 .. 1362 ]
-------------KLDSPFEEAVYNFLAE---NGCEIHRQIGCAGYRLDLAVPDpahperYVLGIECDGESYYSlhvARDRDRLRQQVLEGLGWKIYRVW
STDWYLHPKESREKLLEAVRK-----
>gi|56478527|ref|YP_160116.1| conserved hypothetical protein, pro... [ score 95 E 5e-19 ] [ range 1283 .. 1381 ]
------------RTPDSPFELEVMSALQAR---GYRIEPQVGTAGYFIDMAVKDpelpgrYVLAIECDGAAYHSsrsARDRDRLRQGVLEGLGWIFHRIW
STDWFRDPGRELDR------------
>gi|27383200|ref|NP_774729.1| hypothetical protein bll8089 [Brady... [ score 93 E 2e-18 ] [ range 1623 .. 1728 ]
--------------PDSDFERWFLSRLKA---ANYQAHPQVGVAKYRIDIGVVHpdkpgsYILGVECDGATYHSsksARDRDRLRQDVLEGLNWRIYRIW
STDWYRDPEREFNRLIERIERLR---
>gi|48859985|ref|ZP_00313913.1| COG3727: DNA G:T-mismatch repair ... [ score 93 E 2e-18 ] [ range 7 .. 137 ]
--EKRREVMQAIRGKDTTIEMMLRKKLWEK---GYRYRKNYNKIVGKPDIVFPKYKIAIFCDSTFWHGynweekkkrigtnreywirkiegNIERDKRIN
QELIAGGWIVLRFWETDIKKNLDDCIAKIEEAIQQR----
>gi|39936894|ref|NP_949170.1| tRNA/rRNA methyltransferase [Rhodop... [ score 93 E 2e-18 ] [ range 296 .. 404 ]
----LRGLARMLRRNPTDAERLLWEHLRkDRRFAG-NFKRQTPVGRHIPDFVSFTRRVAIELVNPDESDAIVRDRAmRKAWLEARDYRVALVAATDVTSD
IAAVLARLEAVLAA-----
>gi|48765582|ref|ZP_00270132.1| COG1112: Superfamily I DNA and RN... [ score 93 E 2e-18 ] [ range 1418 .. 1522 ]
--------------CDSGFERDFGRCLLDL---GYRLKPQVPVGGYRIDFVVEgadDRRLAIELDGDKYHgpDRWAHDLRRQKALERLGWIFWRCWGSSW
ISDRQGCLDDLKATMTRLGIEP
>gi|48848184|ref|ZP_00302430.1| COG2852: Uncharacterized protein ... [ score 91 E 7e-18 ] [ range 2 .. 87 ]
--------------------------------NGVRFDRQFPVGQYICDFVSREKRLVIELDGGQHASAVEFDERRTRFLNERGYRVIRFWNNEVIENID
GVLQVIGQTLDNiPSPGP
>gi|21231542|ref|NP_637459.1| DNA helicase related protein [Xanth... [ score 90 E 1e-17 ] [ range 1863 .. 1965 ]
---------------DSPFEQAVAAALARR---GWHVQPQIGASSFRIDLGIVDpdapgrYLAGVECDGATYHRsatARDRDKLREQVLRGLGWDIVRVW
STDWWIDPAGTLDRLDARLQA-----
>gi|48832193|ref|ZP_00289234.1| COG1112: Superfamily I DNA and RN... [ score 90 E 2e-17 ] [ range 1621 .. 1723 ]
---------------DSPFEEAVSEALTRK---GWRVHSQIGVSAFRIDLGIVHPQreghyfVGVECDGATYHSsatARDRDKVREAILERLGWRLVRVW
SLDWWVNPKDTLEKLDQRIQA-----
>gi|13883697|gb|AAK48186.1| conserved hypothetical protein [Mycob... [ score 90 E 2e-17 ] [ range 211 .. 341 ]
LLAKRHAGARGVRRLrdvlplvdgGAASPKETWLRLLLIDAGLPVPTTQIPVvhrwrNVGVLDMGWEKYMVAAEYDGDQHRSDRGRyvkDQRRLRKLAEL
GWIVIRVIAED---NPDDVVNRVRAALLARGWRP
>gi|54030752|ref|ZP_00362888.1| COG1112: Superfamily I DNA and RN... [ score 89 E 3e-17 ] [ range 1863 .. 1972 ]
------------RDPDSDFEVSVANVVTA---MGYGVKPQLGVAGFFIDMAVRnpdrpgEFLAGIECDGATYHSGfsvRDRDRIRQEILESLGWRgrIHR
IWSTDWFYNPRREMERLRNFLEERR---
>gi|53764280|ref|ZP_00160025.2| COG2852: Uncharacterized protein ... [ score 89 E 3e-17 ] [ range 26 .. 131 ]
------QLAKEFRRQMTPAEKILWQHLRSNRLNGLHFRRQQIIDGFIADFYCHAARLVIEVDGKIHELQAEYDAERDRVLLARGLRLLRIRNEEVVQEID
RVLMLIAQVCDE-----
>gi|21674440|ref|NP_662505.1| DNA helicase, putative [Chlorobium ... [ score 88 E 5e-17 ] [ range 1377 .. 1484 ]
-----------IDRCESGFEREVYSALVER---GYRVIPQVRTGAYRIDMVVEgagDLRLAIECDGDAFHgpDRWPHDLARQRVLERAGWTFWRCFASTW
RLHKDEVLGELTERLSAMGIEP
>gi|48836476|ref|ZP_00293472.1| COG1112: Superfamily I DNA and RN... [ score 88 E 5e-17 ] [ range 1377 .. 1479 ]
---------------DSLFEQRVFLALRDR---GYRVYPQYQVGRYRIDLVVEGgsRRLAVECDGDAYHneENAAEDAARQRELERVGWTFVRIRGSRFF
RDPEAALQPLWQRLAELDIRP
>gi|41406646|ref|NP_959482.1| hypothetical protein MAP0548c [Myco... [ score 88 E 6e-17 ] [ range 171 .. 278 ]
-----------LVDAGAESPRETWLRLLLLRAGFPRPRTQLPVRQYgaliaCLDMGWEDIKLAVEYDGDQHRTDRRqftKDIRRAEVLAELGWTVVRVTA
EDT---PAGIIARVSTAWTRRT---
>gi|45528316|ref|ZP_00179515.1| COG2852: Uncharacterized protein ... [ score 88 E 6e-17 ] [ range 13 .. 110 ]
---KLIEKAREMRKNPTF-----------NRGGEMKVWRQKPIDNFIVDFYCPKLKLVIEVNGDSHFteDGTLYDAQRTLILEGYGLSVIRFTNDEVINC
FEGVCAKIEDLL-------
>gi|15077776|gb|AAK83337.1| unknown [Pseudomonas syringae pv. syr... [ score 87 E 8e-17 ] [ range 1611 .. 1714 ]
---------------DSPFEEAVAQGLRRL---GWQVIPQIGVSRFRIDLGVVhpdrpgDYLAGVECDGATYHSAataRDRDKVRGAILSGLGWNLVRLW
STEWWVDKEGALQRLNAALNDL----
>gi|27380857|ref|NP_772386.1| probable tRNA/rRNA methyltransferas... [ score 87 E 1e-16 ] [ range 290 .. 397 ]
-----RGLARLLRRNPTDAERLLWQALtRDRRFAG-QFKRQTPVGRHIPDFVSFPHRIAIELVNPGEGETIAADRAgRRTWLEARDYRVLEIRAADVERD
LESGLTVLQSMMSK-----
>gi|27497144|gb|AAO17335.1| putative very short patch repair endo... [ score 87 E 1e-16 ] [ range 7 .. 139 ]
--EQRKKCMQSNKSKGTKPELVLAKAMWAL---GLRYRKNSGSIFGKPDFSFKKYKVAVFVDGEFWHgkdweqrkaeikgnrefwiakieRNIRRDREVT
GRLKAEGWTVLRFWSNDVVKNTTCCAEKVKEIVQARRI--
>gi|41409990|ref|NP_962826.1| hypothetical protein MAP3892 [Mycob... [ score 87 E 1e-16 ] [ range 180 .. 299 ]
---RRLEAALGLVDPGAQSPRESYLRLLLIDAGLPRPQTQVPVPGAdgmpvaYLDMGWPEWMVAVEYDGDHHrtdRRQYVKDIRRLEMLEQLGWVIVRVV
AED---RPADIVRRVRAALAKSGVAP
>gi|16127070|ref|NP_421634.1| hypothetical protein CC2838 [Caulob... [ score 86 E 2e-16 ] [ range 61 .. 166 ]
-------FARRLRRDAPAMERVLWRLLRDRRLDGLKFRRQLPIGRYVVDFACLRHRLIVEADGPYHDEA--RDAQRDAWLAGQGFRVLRFKNDE-LNNPD
RVLGLILEACAAPPSP-
>gi|56542821|gb|AAV88975.1| DNA and RNA helicase [Zymomonas mobil... [ score 86 E 2e-16 ] [ range 1615 .. 1721 ]
---------------DSPFEEAVAAEL---MHRGWQVASQIGVSRFRIDLGVVhpdrpgDYLAGVECDGATYHSAataRDRDKVREAILSELGWKLVRVW
STDWWVDKEGAAEHLHNALVAILEE-
>gi|42561186|ref|NP_975637.1| hypothetical protein MSC_0658 [Myco... [ score 86 E 2e-16 ] [ range 395 .. 497 ]
----------------SAFEQEVYEQLVLK---GWKVKKQVGSSEFKIDLVVVDPRnqnkflLAIECDGSAFNlakSTRDRDRLYQQVLESRGWAFHRIW
STDWFKNPSLQIDLIEEKLNKL----
>gi|33862575|ref|NP_894135.1| hypothetical protein PMT0302 [Proch... [ score 85 E 4e-16 ] [ range 1127 .. 1236 ]
--------------PMNPFEQDIHDALVARGVGLV---PQYGVSGYRLDFAVqhPEEKgrfvMAIEADGASYHSsdtARDRDRIRQNHLERLGWQFHRIW
STEWFTNKESEVEIAIDAVnKAIRSRP
>gi|26990399|ref|NP_745824.1| DNA helicase-related protein [Pseud... [ score 85 E 5e-16 ] [ range 1856 .. 1962 ]
---------------DSPFEEAVAAALAKK---GWQVHTQIGVSSFRVDLGVVHpdapgrFLAGVECDGATYHRsatARDRDKLREFVLRGLGWEIVRIW
STDWWVDAVGTAEKVHQHLTELLSE-
>gi|6179651|emb|CAB59896.1| putative very short patch repair endo... [ score 84 E 9e-16 ] [ range 7 .. 138 ]
--EQRKKCMQSNKSKGTKPELALAKAMWAL---GLRYRKNSGSIFGKPDFSFKKYKVAVFVDGEFWHgkdweqrkaeikgnrefwiakieRNIRRDMEVT
GRLKVEGWAVLRFWSNDVVKNTTCCAEKVRQAVRDKQ---
>gi|15966902|ref|NP_387255.1| PROBABLE DNA MISMATCH ENDONUCLEASE,... [ score 84 E 2e-15 ] [ range 8 .. 142 ]
--AQRSERMSRIRSNSTKPEMALRRALHRL---GFRFRVQGTGLRGKPDIVLAKYTTVIFVHGCFWHrhpgckvattpksntqfwtekfsRNVKRDERVV
KQLEDEGWRVIVVWECEVnaLSKAASVAEGIAKVLRSGRP--
>gi|41406911|ref|NP_959747.1| hypothetical protein MAP0813c [Myco... [ score 83 E 2e-15 ] [ range 154 .. 285 ]
LLADRHRGARGLVQLrrvltlvdgGAESPYETKTRLLLAGSGLPRPQTQIEVRNewgavlARIDMGWEEWKVGVEFDGAQHWTdpaQRTRDIDRLAELEA
RGWTIVRVSADMLRYRPYDILSRTRNALRASG---
>gi|59801537|ref|YP_208249.1| putative DNA mismatch endonuclease,... [ score 83 E 2e-15 ] [ range 9 .. 138 ]
---KRSFVMSKIHSKETKPEVLVRKFL---FSQGFRYRKNDKRYAGKPDIVLPKYKTVVFIHGCFWHGhscnkghipksnmdfwlekitkNRERDIKNET
ELEKIGFKVIVVWECE-LKNKAICRERLNRLVEEIKD--
>gi|15149825|emb|CAC50878.1| very short patch repair protein [Geo... [ score 82 E 3e-15 ] [ range 8 .. 132 ]
--EQRRKNMQAIRSV-SKLEEKIAKELWKR---GIRFRRNVKDLLGKPDIAIKKYKVAVFIDSCFWHaceihgripntntvfwvekfrKNKKRDECVNNH
YLDLGWSILRIWEHEVKADFNGVVDGIADFI-------
>gi|41407345|ref|NP_960181.1| hypothetical protein MAP1247 [Mycob... [ score 82 E 4e-15 ] [ range 153 .. 283 ]
LMRAHRG-ARGVRQlrrvlplidAGAESPQETRTRLAIVGAGLPKPSTQITVHNdwgfvlARIDLGWEQWRVGVEYDGAQHWtdpRIRAKDIDRVAELER
RGWRIIRVSADLLRNRPDVLVGRIREALRAAG---
>gi|41407255|ref|NP_960091.1| hypothetical protein MAP1157c [Myco... [ score 82 E 4e-15 ] [ range 119 .. 231 ]
--------AIGLADAGAQSPKETWLRLLLIRAGLPRPQTQIPVSEefggvtYYLDMGWEDFMVAAEYDGEQHRRdrwQYTWDIRRRETLERLGWIVIQVV
AGD---RPADIVSRVSAALARRGV--
>gi|56413097|ref|YP_150172.1| patch repair protein [Salmonella en... [ score 82 E 4e-15 ] [ range 10 .. 137 ]
----RSKNMRAIATRDTAIEKRLAGLLSA---QGITFHTQDATLPGKPDFVVNDYDCVIFTHGCFWHhhhcylfkvpatrtafwlekigKNVERDERDIQ
RLQALGWRVLIVWECALRGRAKLSDAALAERLEEW----
>gi|41241|emb|CAA31707.1| unnamed protein product [Escherichia co... [ score 82 E 4e-15 ] [ range 10 .. 137 ]
----RSKNMRAIATRDTAIEKRLASLLT---GQGLAFRVQDASLPGRPDFVVDEYRCVIFTHGCFWHhhhcylfkvpatrtefwlekigKNVERDRRDIS
RLQELGWRVLIVWECALRGREKLTDEALTERLEEW----
>gi|53714968|ref|YP_100960.1| putative very-short-patch-repair en... [ score 81 E 7e-15 ] [ range 7 .. 145 ]
--KKRSAVMAKIKGKDTKPEWIVRRYL---FSRGYRYRKNVKGLPGTPDIVLRKYGIVIFIHGCFWHghevdgtmpktnrefwknkieGNKLRDERNKEE
LRKMGWSVIIVWECQlkpaVRQQTLLEIEYYINHtyLERFRPQP
>gi|41408893|ref|NP_961729.1| hypothetical protein MAP2795 [Mycob... [ score 81 E 8e-15 ] [ range 151 .. 280 ]
MLAERRPRARGLRKlraalplvdPGAASPKETWLRLLLIDAGIPVPATQIPVQQnwrliAVLDMGWEDYLVAAEYDGDHHRTNRRqyaRDQARLRTLQKL
GWIVVRVIAED---KPDDVVRRTRDALTRRGYR-
>gi|15610691|ref|NP_218072.1| hypothetical protein Rv3555c [Mycob... [ score 81 E 1e-14 ] [ range 175 .. 289 ]
-----------LIDGGAESPQETWTRLVLIDAGLPKPQTQIRVFDdygdfvARIDLGYEQLRVGVEYDGPQHWTdpaQRARDIERSTALLDLGWTIIRVT
SELLWYRRGTFVGRVDAAMRAAGWRP
>gi|37524352|ref|NP_927696.1| Very short patch repair protein (DN... [ score 81 E 1e-14 ] [ range 10 .. 137 ]
----RSKNMRAIRNCDTAIEKKLVKILHDL---GVTYRVQVRELPGKPDFVIDEYQAVLFVHGCFWHghnchlfktpatrtefwlDKIEKNIRRDQFvms
sLSDNSWKILVIWECTLRGRLKLTDNELSERIEEW----
>gi|34763262|ref|ZP_00144222.1| DNA helicase [Fusobacterium nucle... [ score 81 E 1e-14 ] [ range 1293 .. 1395 ]
----------------SDFENEIVKRLLEK---NYTVKQQWKVGSYNIDIVAIygDKKIAIECDGKSSNYTEAETIinlKEQEVLERCGWEFIRVRASQY
FRNPDKAIKELIIQLDDKGIYP
>gi|41410035|ref|NP_962871.1| hypothetical protein MAP3937 [Mycob... [ score 80 E 2e-14 ] [ range 130 .. 255 ]
-VADRHRGARGIRRLrasleladgGAESPQETRLRVLLVRAGLPKPQTQIelRELRVRVDMGWREWKVAVEYDGIQHWDdpyQRAWDIERIALLEAAGWA
VIRVSAAM-LSRPQVIVERVTAKLAERG---
>gi|23100796|ref|NP_694263.1| very-short-patch-repair endonucleas... [ score 79 E 3e-14 ] [ range 5 .. 132 ]
MTKQQRSNNMKAIKSVSKLESIVSKKLWAR---GFRFRRNTQNLFGKPDISIKKYKIVIFIDSCFWHqcplhanmpkshtdywekkleRNKERDQEVNNY
YSDKGWYLKRIWEHEIKNDIDKVIQDTAEFI-------
>gi|50841604|ref|YP_054831.1| hypothetical protein PPA0113 [Propi... [ score 79 E 4e-14 ] [ range 191 .. 297 ]
-------------NPWSIPELELARILRATGITGHKPNHQVWVGegnyRYVLDQAFQAEMLGVEMEGRSVHgtpEGYEAMMVRSAHLEQAGWRILHTTPT
MLRRDPKFVLDWIINHLHKR----
>gi|549436|sp|P36434|VSH2_HAEPA HpaII very-short-patch-repair end... [ score 79 E 5e-14 ] [ range 7 .. 141 ]
--EQRKKCMKASsKNKGTKPELLLAKYLWAL---GLRYRKNDRSIFGTPDLSFKRYKIAIFIDGEFWHGkdwdirkydiksnkdfwiskiehNMNRDKKV
NDYLISNGWVIFRFWGKDVLKNPEKFSLEIQKAIYERCVR-
>gi|46581247|ref|YP_012055.1| DNA mismatch endonuclease Vsr, puta... [ score 79 E 5e-14 ] [ range 10 .. 121 ]
----RSRMMSGIKGRNTKPERLVRSYLHA---AGFRFRLHRKDLPGCPDIVLPRYRAIIFVHGCFWHRhegcnlasfpatrvdfweskfaaNVERDRRNE
TALAEAGWRVIIIWECQIR---------------------
>gi|46142573|ref|ZP_00149287.2| COG3727: DNA G:T-mismatch repair ... [ score 78 E 6e-14 ] [ range 21 .. 147 ]
-----SRVMSANVGKDTKPELLLRKALRYIGIPGYRLH--WKKVPGRPDITYPGGKIAIFVNGCYWHRcpycnlplpkshtdfwaekfkrNKERDDENIR
LLKAEGWKIIVLWECEIKRDVMECAERVRNLVCK-----
>gi|54022197|ref|YP_116439.1| putative DNA mismatch endonuclease ... [ score 78 E 7e-14 ] [ range 9 .. 139 ]
-----SARMSRQRRTGTAPELALRRELHRRGLRYFVDRAPLRGQRRRADVVFPRRKLAVYVDGCFWHRcpqhatdpknngrwwadklagNVARDRATDEA
LRAAGWQVVRVWEHE---DPIAAADRVQAALsAEPAPGP
>gi|19704284|ref|NP_603846.1| DNA helicase [Fusobacterium nucleat... [ score 78 E 7e-14 ] [ range 1293 .. 1395 ]
----------------SDFENEITKHLLER---NYTVKQQWKVGSYDIDIVAIygDKKIAIECDGKnlnHSQEKIIANLAEQEVLERCGWEFVRVRASQY
FRNPDKAIKELILQLEDKGIYP
>gi|39933427|ref|NP_945703.1| putative patch repair protein [Rhod... [ score 78 E 8e-14 ] [ range 13 .. 137 ]
---ARSALMRRVRQTGTKAEDEVAAILR---QSGLRFRRNVKSLPGSPDFANKTNQWAIFVHGCFWHRhegcprtttptrnrdfwlakfaaNVNRDTIKA
RLLRAMGFKVLTIWECET-RNPSNVRRRLQRL--------
>gi|56479058|ref|YP_160647.1| very short patch repair protein (DN... [ score 76 E 2e-13 ] [ range 10 .. 123 ]
----RSKIMASIRGKNTKPELQVRRGLHQL---GVRFRLHRRDLPGSPDLVFPKYRAALFVHGCFWHRhdscrlaytpsdnghkwvekfkaNVERDRRQI
ALLQQAGWRVFVIWECALRAN-------------------
>gi|12044992|ref|NP_072802.1| hypothetical protein MG140 [Mycopla... [ score 76 E 2e-13 ] [ range 991 .. 1104 ]
---------QAVKRKETKAkyelavENDFFNQLQAIFGGEFEIKRNVNEGAYFFSFVFyfnnipylaIDFNIPIPTSRKQVMEGILY---REQFLKKRQW
NLINIWIDEWKLNPIGVISKIRSSLA------
>gi|23464647|ref|NP_695250.1| narrowly conserved hypothetical pro... [ score 76 E 3e-13 ] [ range 208 .. 310 ]
--RARCEAALKLVKP-SDSVQETRTRLALMLFGLPIPQTQYGItdsengYTYTVDMAYPQYKVAIEYDGDHHRRfrkQYVRDQQKRRRLRQLGWTVIEVF
ADDLWN--------------------
>gi|775104|gb|AAC43326.1| hypothetical NaeI very-short-patch-repa... [ score 76 E 3e-13 ] [ range 28 .. 157 ]
----RSRNMQANRRSGTKPEAALRSAL---FKLGYRYRKDFLLRLGdgvkvKPDIVFTARKVAVFIDGCFWHvcpdhgrqpttnewywspklrRNVERDR
TVNQSLTNAGWRVLRVWEHEELQDAVAAVVDTLHHLE------
>gi|29349751|ref|NP_813254.1| hypothetical protein BT4343 [Bacter... [ score 76 E 3e-13 ] [ range 2 .. 90 ]
------------------------------RSLGYTVHTDIGCSGYKIDIGIVDtqnpsnYQLGIICDGKNYRRTktvRDREIVQNNVLKALGWNICRIW
TMDWWEKPDEVIASIQTAI-------
>gi|52841467|ref|YP_095266.1| patch repair protein [Legionella pn... [ score 76 E 4e-13 ] [ range 12 .. 129 ]
--KQRSHIMSSIKGKNTKPEIIVRSFLHR---QGLRFRLHSKNLPGQPDLVFRKYNAVVFVNGCFWHghneplcknshipktnfeywwnkieRNKSRDKQ
NIEILKQLGWRVFMIWECELKNH-------------------
>gi|45526126|ref|ZP_00177337.1| COG2852: Uncharacterized protein ... [ score 75 E 7e-13 ] [ range 8 .. 98 ]
--KNLVSRAKELRKNLTLAEKKIWY----KYLINYQYRvyRQRPIDNFVVDFYCPKLKLVIEIDGDSHYRenAQEYDSQRTEILQGYG--LIGLWTKKV-
---------------------
>gi|50841639|ref|YP_054866.1| hypothetical protein PPA0150 [Propi... [ score 75 E 7e-13 ] [ range 216 .. 319 ]
--------------AWSIPELEMGRVLRAPGITGHKPNHKVRVGDryYYLDRAFEAEKVALEIDGRSVHGTIdgfEATMMRSAHLDRHGWKVLHVTPTMF
REDPRFVLDWLASHLHRR----
>gi|17430463|emb|CAD16936.1| PROBABLE PATCH REPAIR PROTEIN (DNA M... [ score 74 E 8e-13 ] [ range 8 .. 141 ]
---ARSALMARIRNKDSKPERALRSAMHR---TGLRFRLHRTDLPGTPDIVLPATKIAIFVHGCFWHqharcklassprsnteywlpklqRNVERDRRVA
KALRQLGWAVLTVWECQTRKEIslAVALKRIHTSVRKRKD--
>gi|2621557|gb|AAB84993.1| DNA helicase related protein [Methanot... [ score 74 E 8e-13 ] [ range 1047 .. 1151 ]
------------------FEDSVYDFLVD---AGFEVDRGVGCAGFRVDFAVKDpdepgrYIAGILTDGEMYSRAevaRDRDRLREEILRNLGWKIIHLW
SSDWYRNREETQRKVSDRLEEIVEEP
>gi|13880683|gb|AAK45359.1| conserved hypothetical protein [Mycob... [ score 74 E 8e-13 ] [ range 156 .. 285 ]
-LARKHPHTRGLRQldkaldlvdPGAQSPKETWLRLLLINAGFPRPSTQIPLLGvyghpkYFLDMGWEDIMLAVEYDGEQHrlsRDQFVKDVERLEYIRR
AGWTHIRVLAD---HKGPDVVRRVRQAWDTLTSR-
>gi|15610653|ref|NP_218034.1| hypothetical protein Rv3517 [Mycoba... [ score 74 E 9e-13 ] [ range 151 .. 279 ]
MLAERYRGSRGIRNarialdlvdPGAESPRETWLRLLLIRAGFPRPQTQIPVYDeygqlvAVIDMGWAGIKVGVDYEGDHHRTDRRtfnKDIKRAEALTE
LGWTDVRVTVEDTE---GGIIWRVSAAWQRRT---
>gi|1085898|pir||S46292 probable DNA mismatch endonuclease vsr - ... [ score 73 E 2e-12 ] [ range 8 .. 134 ]
--ERRRYLMQQVRSKNTRPEKAVRSLLHSIA---YRFRLHRKDLPGTPDIVFPSRRLVLFVHGCFWHGhgcrigqlpksrldywspkieaNRARDQRKEA
ALAAEGWRVAVVWQCE-LSDLGALEARLRNILD------
>gi|54020017|ref|YP_115581.1| hypothetical protein mhp067 [Mycopl... [ score 72 E 3e-12 ] [ range 1277 .. 1357 ]
---------------------------------------NVGYSNYKIDLVILNPEnedqflLGIECDGSIFAKlknARDRDILRKKVLESRGWKIFRIW
SIDWFQNPKLQIKKIKEQLK------
>gi|53770905|ref|ZP_00355367.1| COG3727: DNA G:T-mismatch repair ... [ score 72 E 4e-12 ] [ range 734 .. 858 ]
--------MRRTGRKDTRPELALRRELHRRGLRYLVDATPPGtNRRRRADLVFRGARVAVFVDGCFWHScpvhvhrpkanagwwrvklasITARDRDTDA
VLAAAGWCVVRVWEHE---RPVAAADRVHGLVHARR---
>gi|26554300|ref|NP_758234.1| predicted ATP/GTP-binding protein [... [ score 72 E 4e-12 ] [ range 1139 .. 1260 ]
LVDKATEYSKLLFN--SDFEKEVYEYIKnDIYKMNLKIATQYDVGNKKIHLVItkPDYNkviLGIELN---HWKNIPtkikkyEDVESQYFLEARGYKIF
RILDHEWNYNKELVIKSLFNEIHQNLI--
>gi|50843728|ref|YP_056955.1| hypothetical protein PPA2291 [Propi... [ score 72 E 5e-12 ] [ range 160 .. 270 ]
----RRVLRQLLDRPWSVAEREIHALFRRHRVSGWKANERLWIDGnaVFPDLWFKKENVVVEIDSYAFHGRpadYEATARRHALLVGAGLRVIRVTPNMI
RDNPELVLDTVRSAL-------
>gi|53758088|gb|AAU92379.1| DNA mismatch endonuclease, vsr [Methy... [ score 72 E 6e-12 ] [ range 1 .. 128 ]
--------MRAIQPHGTKPELVVRRALRQLGYPGYRLHP--KGYPGRPDIAFIGRKKAIFVHGCFWHrhdcrlgrrlpksnlsywlpkleRNMERDKEAL
ARLAAAGWDVLVIWECETK-DAEALARTLTGFLGTPRTP-
>gi|3483041|emb|CAA20552.1| conserved hypothetical protein [Strep... [ score 72 E 6e-12 ] [ range 67 .. 168 ]
----------------SPFEEDVLAVLRD---WGYDVQPQGGVAGFRIDMAVRHpgapgaYALGIECDGAMYHSSRAARDRDrlrEEILRGLGWNLHRIW
GTDWYRNRKDAQRRLREAVEE-----
>gi|23466284|ref|NP_696887.1| possible XorII very-short-patch-rep... [ score 71 E 6e-12 ] [ range 36 .. 148 ]
----RSYTMSHIRGKDTKIEVLVRSYLFRK---GLRFRKNDKRYPGHPDVVLPKYHAIVFVNGCFWHmhegcskhsmpksnvefwqakllRNHNRDIAQR
AELEAAGWRVITVWECELTK--------------------
>gi|53714852|ref|YP_100844.1| putative DNA helicase [Bacteroides ... [ score 71 E 7e-12 ] [ range 1630 .. 1726 ]
---------------------LIAAALREK---GHQVKTKIGCSGFKVDVGIIDpndtsrYMLGILCDGENYRaakTARDREIVQDSVLKMLGWNICKVW
TLDWWEDSQKVIDHIEAELKR-----
>gi|4049752|gb|AAC97712.1| ORF MSV229 leucine rich repeat gene fa... [ score 71 E 8e-12 ] [ range 98 .. 178 ]
-----------------------------HCFNHCRYQVNYKIYKYKIDLFFIDYKLAIECDIGDIDINYEIDKQQYIEQQIKGCKFIRFNPFVPDFNLC
KVVNTIMIFM-------
>gi|23492017|dbj|BAC16992.1| hypothetical protein [Corynebacteriu... [ score 71 E 1e-11 ] [ range 166 .. 282 ]
--AQLREFLRvCASGTDSGLEKSFVSALQS---AGFQTQQNFLVSGYRWDTAIKALRVVIDVDSRKYHGSDERnfivDRWKTNEAQAEGWLALRITDDCV
NYAMPEIIMLLKNIQAFRAQHP
>gi|56461627|ref|YP_156908.1| DNA mismatch endonuclease, patch re... [ score 71 E 1e-11 ] [ range 8 .. 117 ]
--EQRRKNMRAIKSRDTSIEIQVRRILW---HAGYRYRLNVKALPGKPDIYLPKYRAVIQINGCLWHghncpqfvlpktrtefwrnkikDNVRRDLKSVA
ALHDKGLRLLVIWEC------------------------
>gi|53711828|ref|YP_097820.1| hypothetical protein BF0537 [Bacter... [ score 71 E 1e-11 ] [ range 227 .. 353 ]
-------FPRRIWGCDSPIELFLVQALAqqnvfptiqaLIFNNGCVFDnyYQMVESNIFIkgdelvtaaDFYFPEKKLAIFCDSIKYHtrtSNRNKDKLI
DDKLNDLGIKSLRISGKDIVNNLKSCVDRIIVEL-------
>gi|56693162|ref|YP_164749.1| orf114 [Lactobacillus plantarum bac... [ score 70 E 1e-11 ] [ range 183 .. 310 ]
LLSAKSGCPRCAR---SFSENELQKILREHSIN---FEQQKKFSECKyknplpFDFYIEEYNLLIELDGEQHYkpidyfggeksfrSQVQRDHIKNSFCY
RNGINLVRVIVDSNRNKTVNKLNKLVTMIERNGV--
>gi|15896287|ref|NP_349636.1| Superfamily I DNA helicase [Clostri... [ score 70 E 1e-11 ] [ range 1248 .. 1346 ]
-----------------EFEKDVFNNIRKR---GYNVKPFDDLRKYKVDFIIEDAsnRIAIACDSGNYNdlENWEKQRERQMALERVGWKFYRLKGSEFY
RNPELTMDALCGKLENMGI--
>gi|1673646|gb|AAB95649.1| conserved hypothetical protein, MG140 ... [ score 70 E 2e-11 ] [ range 1005 .. 1103 ]
-----------------ELENQFFNELELIFGEQFTIKRNVNEGAYSFSFVFyfnENPYLAVDFNPALPHSRKEVSeniIYREQFLKKRKWNLVNIWLDE
WKLNPGGVLQKLRNCL-------
>gi|46201744|ref|ZP_00208231.1| COG3727: DNA G:T-mismatch repair ... [ score 70 E 2e-11 ] [ range 8 .. 132 ]
--EVRSRMMAGIRGKDTKPEMIVRRALTA---AGVRYRLHRKNLSGAPDLVMSGRRAVIFVHGCFWHrhegcrhaklpssnaefwrakldRNVERDRKAV
AELLAAGWRVLTVWECATRRGVGFDLQRLL----------
>gi|46134548|ref|ZP_00158072.2| COG2852: Uncharacterized protein ... [ score 70 E 2e-11 ] [ range 140 .. 244 ]
--------------ESSPLEQRLWAELLARGLDDYikpQIELYDNEGIYIVraDFASTWLKMAIFTDGITYHSspqAQARDAEHNLRIQEMGWVVKRYVT
EDIESKIEAVIEEIYQLVC------
>gi|48850235|ref|ZP_00304477.1| COG2852: Uncharacterized protein ... [ score 69 E 3e-11 ] [ range 33 .. 144 ]
-LDAIHDMAREMRREPDEAHAALAEELAKEDLGKYKFKRYAVIGSAIVDFACQPLKLVVALDRG---DAPEIERRRDASLAAVGLKVVRYDAAEVLGDPE
GAGRAVLAAMKARYEE-
>gi|48784381|ref|ZP_00280747.1| COG3727: DNA G:T-mismatch repair ... [ score 69 E 3e-11 ] [ range 10 .. 138 ]
----RSRMMSGIRGRNTKPEILIRSLLHR---QGFRFRLDARDLPGRPDIVLPRYRAVVLVHGCFWHghdcrlfkwpqtrpefwrdkigRNRSNDEKVRA
ALLASGWRVAVVWECALRganRDIEGVLDRLVEWLN------
>gi|28851795|gb|AAO54871.1| conserved hypothetical protein [Pseud... [ score 69 E 3e-11 ] [ range 1623 .. 1722 ]
---------------------ALAAALRKR---GHEVQEYVGRSQFRCDLAIaeadgEHFSLGILLDGDASATAnvRERYIFRPTVLRSFGWKIIDVLSH
DWLNDSEEVLNRIEALLQRGEDTP
>gi|15609385|ref|NP_216764.1| hypothetical protein Rv2248 [Mycoba... [ score 69 E 4e-11 ] [ range 162 .. 268 ]
-------------RAESAMESE--ARLVMIDHGLPLPELQYPIHGHggemwRVDFAWPDMRLAAEYESIEWHAGPAemlRDKTRWAKLQELGWTIVPIVV
DDVRREPGRLAARIARHLDRAR---
>gi|38234616|ref|NP_940383.1| hypothetical protein DIP2059 [Coryn... [ score 68 E 5e-11 ] [ range 136 .. 241 ]
---------RAVVGVDSPPEKLLITALRE---QGIDCHANVLVGDYRWDIQLDRHRVLIEVDGFEFHrfkpenqDAFVRDRWKTNDATLRGYLCLHYAAR
SVYRHTAVIVDQVQAAIR------
>gi|41406626|ref|NP_959462.1| hypothetical protein MAP0528 [Mycob... [ score 68 E 6e-11 ] [ range 164 .. 262 ]
----RAREAIALFDGGSQSPKESWLRVVLTQAGLPPPQTQIRVvddlgdPVAYLDMGWEDLKVAVEYDGDHHrsdRRQYGWDIRRSEMLQRLGWIVVRVV
AGD-----------------------
>gi|48477248|ref|YP_022954.1| DNA helicase [Picrophilus torridus ... [ score 68 E 6e-11 ] [ range 1176 .. 1272 ]
---------------------------RELRSRGFNMEKDIGFSKHNIPLAVLnntgdKYILGIETDGWTYYEMKtasERERIRKNALEDRGWHVYRVWS
LDFIKNMDGVIDDIIKTISNLNEN-
>gi|16801644|ref|NP_471912.1| hypothetical protein lin2582 [Liste... [ score 68 E 7e-11 ] [ range 79 .. 199 ]
-LDPYNTVAQFYRNDSSKFDSahEVMACIELLRSQ-IKVKTQQRIGRKRVDFILPDMKVVLEIDGGHHRFRIGKDSERDVFIlntlnkSEHGWEIIRIPT
RFIEQNIRRLVPSIKALYKERQE--
>gi|21323035|dbj|BAB97664.1| Hypothetical protein [Corynebacteriu... [ score 68 E 7e-11 ] [ range 159 .. 271 ]
-LKKHTQYA----NPFAESPQESRLRVRLHSLGYHGFIPQIHVEydgqSYFLDLADPLWQVALEYNGGWHYtsEQREKDSHRKNALKSAGWDVLEVTSK-
TLQNPnswNNLIQQINSSL-------
>gi|4049803|gb|AAC97763.1| ORF MSV196 ALI motif gene family prote... [ score 67 E 1e-10 ] [ range 112 .. 193 ]
------------------------------CFINHRYKTQYKVFEFYIDLYFTDLKIAIECDKYNYNGHYtSYDKYRQILIQnELNCKFIRFNPYDTDFN
IYNLINKIHVFI-------
>gi|30089729|gb|AAP20833.1| expressed protein [Oryza sativa (japo... [ score 67 E 1e-10 ] [ range 525 .. 628 ]
----KTGRSKRFNQKMTSsFQKEVGRLL---CSTGHEWNKEYTIDGYTVDAVLVDEKLAFEIDGPSHFSrnlgtPLGHTAFKRRYIAAAGWNLVSLSHQE
W-ENLEGEFEQL-----------
>gi|2738393|gb|AAB94420.1| 069L [Chilo iridescent virus] >gi|7461... [ score 66 E 2e-10 ] [ range 155 .. 226 ]
--------------------------------------TQYKVKNYKIDLYFLDYKVAVECDEFGHRDRNGESEREYNIIRELGCTFYRFNPDSKNFCIY
QIIGDLVRLL-------
>gi|54297038|ref|YP_123407.1| hypothetical protein lpp1080 [Legio... [ score 66 E 3e-10 ] [ range 9 .. 133 ]
----RSEIMKRVKSNNNSPEIAIRKFL---FNKGLRYRINDKDIFGTPDLFLKKYNAVIFYNGCFWHnhgcvlskiprtntsywinkleNNKERDKRNIE
QLKKIGFRILIIWRCSHVGKNKTSLDQILNQI-------
>gi|7476780|pir||E70710 hypothetical protein Rv1482c - Mycobacter... [ score 66 E 3e-10 ] [ range 221 .. 334 ]
-MKAARA-ALDLVDGGAQSPKETWLRLLLIRAGFPRPQTQIAVRNewgwaeAHLDMGWQDIKVAAEYDGDHHltsRYHYRKDILRHEKVQhRYGWIVVRV
VAED---HPADIIRRVGEA--------
>gi|2183264|gb|AAC46200.1| MAV346 [Mycobacterium avium] [ score 66 E 3e-10 ] [ range 235 .. 335 ]
--------ALALVDGGAQSPKESWLRVLLIDAGFPRPQTQIPVRNewgwaeAYLDMGWEEIKVAAEYDGDQHrasRYQYVKDIRRLEMLDGYGWIVVRVI
AED---RPDEII--------------
>gi|54295402|ref|YP_127817.1| hypothetical protein lpl2488 [Legio... [ score 66 E 4e-10 ] [ range 845 .. 918 ]
-----------------------------------------GLGGMEVDLLCLDARVAIEIDGVQHlssKEAYRTDRRKDLLLQEHGYIVLRFLAEDVSK
RLDMVLDAIMRVLSR-----
>gi|4049886|gb|AAC97846.1| ORF MSV026 ALI motif gene family prote... [ score 65 E 4e-10 ] [ range 91 .. 182 ]
------------------FEKKKYIDIIISCFRNHRYKENYIIDEFCIDLYFIDHNIAVEYCNDNHiNENKLYYNYRYHIINKyLNCIFIKFNPKSVDFN
IYYVINQIHN---------
>gi|54293107|ref|YP_125522.1| hypothetical protein lpl0146 [Legio... [ score 65 E 5e-10 ] [ range 10 .. 121 ]
----RSRNMAAIKNKNTRPELEVRSYL---FKNGFRYRLHRKDLPGKPDLTLTKYKTVIFINGCFWHRhtgcklaytpksnfefweqkfrkNVANDLKKL
KQLKMLGWKVIIVWECEIK---------------------
>gi|48852863|ref|ZP_00307045.1| COG1112: Superfamily I DNA and RN... [ score 65 E 5e-10 ] [ range 1173 .. 1262 ]
---------------------------------GFKVAKNVGYSRNNIPLAIIDpddqdhYILGIETDGKIYNSMKtasERERIRKKILTDRGWNLYRIW
SIDYMKNPEKVLHDLINSVGRLG---
>gi|23124674|ref|ZP_00106648.1| COG1205: Distinct helicase family... [ score 65 E 6e-10 ] [ range 1675 .. 1782 ]
--DQQYQKLLEQTDPNSDFERVVLQEIYQRGYKLPDAAQQfIPEANCKPDFVYEEEAIAVFCDGSVHDspdqrkqDKIERDNLRYNT----GYTVLTLRH
DEDWQTKLDILAGL-----------
>gi|23464682|ref|NP_695285.1| hypothetical protein BL0054 [Bifido... [ score 64 E 8e-10 ] [ range 187 .. 273 ]
-------------NTDSPPENTLFGMLKDSGLGCPTANYRVNIGNSYVilDMAYPDCRVAFEYQGAYHADpaQMRIDAAKRNALQLLGWIVILVTADDLR
---------------------
>gi|38232792|ref|NP_938559.1| hypothetical protein DIP0167 [Coryn... [ score 64 E 9e-10 ] [ range 131 .. 230 ]
-------------GADSPPERDLVRALRS---AGVECESNVRVGDYRWDIRICGSAVLIEVDGYAYHNAENRetfrlDRWKANDATLRGYLVLRYSAVCV
RESLDVIVDQVVQAVQ------
>gi|33600670|ref|NP_888230.1| phage-related hypothetical protein ... [ score 64 E 9e-10 ] [ range 1 .. 119 ]
----MTGTTRKRPRAPSPLEERFARDLRAVRVAVPEREYLFAAPRRwRFDFAWPHARVAVEIEGGVWTEGRHtrgagfvADTEKYNAAAIAGWRVLRFTE
KAVRDGTA--IATIEQLLGAPPYNP
>gi|23492163|dbj|BAC17137.1| hypothetical protein [Corynebacteriu... [ score 64 E 1e-09 ] [ range 165 .. 290 ]
--DPRTAGISALVNPLAESRPESIVRVRLHRAGFKEWKPQIRVrgreGFYFVDLGDPILKVGIEYQGAHHfdREARARDAQRANDLRWAGWSILEVTSTi
lnseaEWRKVLARVGEEVSLARQQRTSR-
>gi|31541143|gb|AAP56445.1| UvrD [Mycoplasma gallisepticum R] >gi... [ score 64 E 1e-09 ] [ range 1034 .. 1126 ]
--------------------------LEKAFGQYFTIKRNVDNGSYNFDFVIYHEEvpfLVIDLDIKPFKGMADFNesfIYRNIFLKNRGWKHFIIWSTE
WKLNKRKVLLAIKDILDKR----
>gi|53761281|ref|ZP_00350699.1| COG1112: Superfamily I DNA and RN... [ score 62 E 4e-09 ] [ range 1637 .. 1735 ]
---------------------ALAEALRAR---GHQVHVNVGRSQFRCDLAIAEpsgqgYALAILLDTPAeaVADTAERYVFRPGILRAFGWRVLDIPGK
DWLDDREAVLARIEAMLADGEDR-
>gi|23466177|ref|NP_696780.1| narrowly conserved hypothetical pro... [ score 62 E 5e-09 ] [ range 226 .. 345 ]
-------RALPLISPGADSPKESEERLSLVAHGIPRPVANYVVPdaafasgaPITLDLAWPEFKVAVEYDGDHHRtskTQWRRDQEKRGVLVGRRWLVFV
ATAASI-ANEDARAEFafnVARALASRG---
>gi|4049884|gb|AAC97844.1| ORF MSV028 hypothetical protein [Melan... [ score 62 E 5e-09 ] [ range 61 .. 141 ]
----------------------------EKYYKKFNIKRNYIISNYKIDLYFIDYNIGINCDDYESYDQY----KKHNYLKiALDDKYINFNHESEFFNL
DNLINDINLLIQK-----
>gi|13358136|ref|NP_078410.1| conserved hypothetical ATP/GTP-bind... [ score 61 E 6e-09 ] [ range 1246 .. 1344 ]
---------------DNDLVKEIYSELTKKLSNKYQIFPNWNIGTKKIDLVIIKKEtkeIVKTILLETWKENRSvqimfEDIDRQYFLEDRSYSTYRIKE
YEWYIDKHKIVSRI-----------
>gi|23487122|gb|EAA20965.1| hypothetical protein [Plasmodium yoel... [ score 61 E 7e-09 ] [ range 1064 .. 1185 ]
----KKQLARNQRKEekhhvSSSVHKKISTDL--KYLNVFHYNEYFILDSILVDAYIPHSMVAIEIDGPSHFIQRGESIvynpntlFKKRLLRALGFVVV
SISVTEHTFifsalNTINFVKRILSKIN------
>gi|53729083|ref|ZP_00134185.2| COG3727: DNA G:T-mismatch repair ... [ score 61 E 8e-09 ] [ range 1 .. 107 ]
--------------------------------MGFRYRKNDKRYAGVPDILLPKYKTAIFVHGCFWHGhtcakgglpssrtefwknkimkNKERDVKNIR
LLEDSGIHVIIIWECELKNKTlrEKRLARLVNEIKHYRD--
>gi|56460717|ref|YP_155998.1| Superfamily I DNA/RNA helicase [Idi... [ score 61 E 9e-09 ] [ range 781 .. 905 ]
--------AQELRQLLSDekyreftfhAEVALIQLvspnLEDLTQAELTFMRNLS----RCDFVFY-YRVgkqplaVIEVDGGHHNtpEQKRRDALKNSI
LEKAGLPLLRLNTDEahVSRNISSFLDTLRQACDKPND--
>gi|15643384|ref|NP_228428.1| hypothetical protein TM0618 [Thermo... [ score 61 E 1e-08 ] [ range 1197 .. 1289 ]
---------------------------RQLNNIGFLTDTNIGMGLCQVSVGIEDpedpgrYKIGIIHDGKNHAmiqDVIDREVLKFKVLESLGWKLKRLW
TIEWYRDPEKVLKNIIEHLK------
>gi|54029031|ref|ZP_00361175.1| COG2852: Uncharacterized protein ... [ score 60 E 1e-08 ] [ range 1 .. 61 ]
--------------------------------------------------------MVIELDGGQHAEgdATSYDQKRSSDMAALGFQTLRFWNNDVLSK
TEAVLEKVWQVADTLTP--
>gi|23613203|ref|NP_703525.1| hypothetical protein [Plasmodium fa... [ score 60 E 1e-08 ] [ range 1253 .. 1352 ]
----KKQLARNQRKEQkthisSSVHKKISNDLR--RLNIFHYNEYFILDSILVDIFIPHSKIVIEIDGPNHFFQKGEMIfyksntlFKKRLLRALGYTVI
SVPISD-----------------------
>gi|21323149|dbj|BAB97777.1| Hypothetical protein [Corynebacteriu... [ score 60 E 1e-08 ] [ range 149 .. 248 ]
-VKALKEVMR-LVNPMAESRPESMLRVRLRREGIWGFEPQIPVECdgvtRFVDLGNPKLRIALEYQGAVHFEDAEKrsqDSRRVNELRAAGWVVIEVTWP
DL----------------------
>gi|21322971|dbj|BAB97600.1| Hypothetical protein [Corynebacteriu... [ score 59 E 3e-08 ] [ range 166 .. 281 ]
--AQLREFLEeCIYGLDSGLEKVMVQELRD---AGFRTRQNVVVEGYRWDIQVVGVAL-IDVDSRKYHQANRRnfiiDRWKSNEAVVQGHVPLRFTDDCV
NYATGEIIKLVKQVAEFKRKHP
>gi|23464788|ref|NP_695391.1| hypothetical protein with similarit... [ score 59 E 3e-08 ] [ range 220 .. 303 ]
-------------RVDSPMESET--RITTTQYGLPRAVTNYTVPgatfsngaPITLDLAWPEFRVAIEYDGDHHRTdkaQWRRDNDKRELLRHHHWIVL-
----------------------------
>gi|48856737|ref|ZP_00310894.1| COG1112: Superfamily I DNA and RN... [ score 59 E 4e-08 ] [ range 1612 .. 1705 ]
---------------------------QALEKEGYEVAAYVGQSSFKCSLAVKakkedtEYTLGILLDDDLHYSNEnlmEQYFQRPAVLQSFGWRTITLF
AKDWFQHPDRVLQQLIKRIKE-----
>gi|51245514|ref|YP_065398.1| hypothetical protein DP1662 [Desulf... [ score 58 E 6e-08 ] [ range 28 .. 80 ]
----------------------------------------------------PEQKLVIELDGDSHWteEAQDYDRQRDSAMRAVGLRVLRLSNHDVMHN
IEGVL--------------
>gi|23008721|ref|ZP_00050047.1| COG2852: Uncharacterized protein ... [ score 58 E 8e-08 ] [ range 4 .. 90 ]
---------------------------------LPAPRPQVPVltsrGTYVVDLAWLDARLVIEFDGAVKYSGgeygdpaevRRAQDVREAALVAAGWTV
VRFTWED-LGDPVAVGCRLAE---------
>gi|6900935|emb|CAB71811.1| hypothetical protein SC8E4A.06 [Strep... [ score 57 E 1e-07 ] [ range 279 .. 385 ]
------------------AEQRLYRMVREYALPEPVWNVGLRLPGGPhlggVDAFWPEQAVALELDTRAHRQQeddaaRAEHARKREHLERLGITVVHLT
PRKLRDCPEHEAAVVRTALMAAGDR-
>gi|16127854|ref|NP_422418.1| patch repair protein [Caulobacter c... [ score 57 E 1e-07 ] [ range 8 .. 136 ]
--AKRSAVMARVRSQDTGPELRLRRLLT---GLGARYRLHRKDLPGSPDVVMPGRRLAFFVHGCFWHghdcargarvpkanrdywlakvaRNIARDEQAL
AALAQAGWRTQVVWECD-FKDEAALSARLQALLAA-----
>gi|4049887|gb|AAC97847.1| ORF MSV024 ALI motif gene family prote... [ score 57 E 1e-07 ] [ range 116 .. 188 ]
------------------------------CFKHHNYKINYKVSQYYIDLYFLDFNIAVDSD--------KKDKNSQLLIQQyLNCKFIRFNPNSKKNNI
YKIINKIHIAI-------
>gi|21324550|dbj|BAB99174.1| Hypothetical protein [Corynebacteriu... [ score 57 E 1e-07 ] [ range 326 .. 394 ]
------------------------------------------------DVLIPSKNLAIEFNGLYWHSelfikDKHYHANKSALAEQAGVQLIHVWEDDW
NLRRDIVIRMIAHKLHA-----
>gi|10957431|ref|NP_051665.1| RNA helicase, putative [Deinococcus... [ score 57 E 1e-07 ] [ range 1607 .. 1688 ]
--------------CGSELEREWLRFVRDEGRRLPsHAQLLVPDHYARPDFAYAEQAALIFIDGPHHDqpGQTGRDARLREELEFAGYTVVPFTHD----
--------------------
>gi|22136584|gb|AAM91078.1| At2g31890/F20M17.7 [Arabidopsis thali... [ score 57 E 2e-07 ] [ range 570 .. 667 ]
----------------SSFQKEVGRLLIS---TGLDWAKEHDVDGYTVDVALVEKKVALEIDGPTHFSRNSglplgHTMLKRRYVAAAGWKVVSLSLQEW
EEHEGshEQLEYLREIL-------
>gi|53795689|ref|ZP_00356744.1| COG1205: Distinct helicase family... [ score 57 E 2e-07 ] [ range 1581 .. 1681 ]
--DEHLEFLLSRIDPQSDLERRFLKMLKAHNARLPdNAQERIAELNCVADF-FYDPNICVFCDGSVHDEptQQTLDSQIRRDLRAHGYRVIVIRYD---R
DLEEQIR-------------
>gi|23509731|ref|NP_702398.1| hypothetical protein PF14_0509 [Pla... [ score 57 E 2e-07 ] [ range 1585 .. 1704 ]
LLLQKREFKRNMNKNDhiSDFHVQICQILDDLNIRYH--NEYITKDLLSVDIKlerkCCEQKLAIEIDGPSHHflvlnEMQKADPQRIKktyikcgttif
khwLLQKSGWSIINVTSFEWNK--------------------
>gi|23494375|dbj|BAC19342.1| hypothetical protein [Corynebacteriu... [ score 57 E 2e-07 ] [ range 157 .. 301 ]
LLDRLKAFPRyrgltNLRRaielsiPDSDSAQETRARIIVHEAQLPgitsvqpqvRFHRGTTGRFYMVDFLINGW-IIVEIDGRSKYttGNPEEleaalm
aERDREKFLTNHGYMVLRIDPKQLDAPPGAECEFIRILRRALEQEP
>gi|21323170|dbj|BAB97798.1| Hypothetical protein [Corynebacteriu... [ score 55 E 3e-07 ] [ range 164 .. 257 ]
-LRKHAEFTDEF--AESPPESRLRVRLHMQGYRNFmpQVRVELEGRRFYLDLADPVWGVALEYNGGWHYtaEQRSKDAFRKNALKNAGWDVFEVTSK---
---------------------
>gi|23493035|dbj|BAC18006.1| hypothetical protein [Corynebacteriu... [ score 55 E 5e-07 ] [ range 173 .. 313 ]
-LDQMRGFkgiasartAVRLATPWSESPRESVTKAAMFHAGLPAPLQQVGIYDsrgdllGRVDFLFEEISVAVEYDGMGKHEGEfgvsslaatKSEFKRH
SLLTQEGLLVFRLNAADFthRDGIERLVEQVRRASHHPRPFP
>gi|29654664|ref|NP_820356.1| hypothetical protein CBU1367 [Coxie... [ score 54 E 8e-07 ] [ range 230 .. 327 ]
--------------RSSDLHRHVASVLSAQINGEIPIENEFFIQNcFYVDICIPSKRLVIEVDGPYH--IPTKDEFKERLLRKWDYTVERVS----YRDE
DKIEERVNTIVDRYQLNP
>gi|23466105|ref|NP_696708.1| large hypothetical protein [Bifidob... [ score 54 E 8e-07 ] [ range 1106 .. 1203 ]
---------------------DIADRLRARGLNaavDYGFDKGVKI-PLVVGLKDKPFALAVQTDDANFMSvqsTRRRHRLSAQDLISLGWNVMTVWSVA
AFVNPDKEVDRIVSRIGEIY---
>gi|37522305|ref|NP_925682.1| hypothetical protein gll2736 [Gloeo... [ score 54 E 1e-06 ] [ range 1780 .. 1884 ]
-------------KVGSPLELKF---LRLFEEYGFHPRKQVPIAVHageppisLADFAVAEKKLAIYIDGASFHqgQNLRRDRFIRERLRDADpaWRIVE
LKAND-LARGGSLVMHLMQLLE------
>gi|56498935|emb|CAH96559.1| conserved hypothetical protein [Plas... [ score 54 E 1e-06 ] [ range 211 .. 286 ]
------------------------------------------------DFIFADNRpIAIEVDGPSHFYANSnryttYTKLKHRILTKLGYNVIHISYFD
WRklRNKSEREEFILKKLKEKNDE-
>gi|46134752|ref|ZP_00158611.2| hypothetical protein Avar03005467... [ score 54 E 2e-06 ] [ range 120 .. 216 ]
----------------SPAEAAIAEALQTKGVLFF-VNTGCRLHNHSkqyetreVDFlVFHQGKVrILEVDGITYHQNPLADYKRDRLFDREGIRTSRFS
AQECFENPNGVVEE------------
>gi|33148731|gb|AAP96250.1| hypothetical protein HD1445 [Haemophi... [ score 53 E 2e-06 ] [ range 79 .. 166 ]
----------------------------------FKYDQNkklfWKVNQKRVDFVICNQNfetlCIVELDGSSHKNKHHLDEERDTFFEKCGIETVRFSV
KELYKITEVEIRkRIIQRLKNR----
>gi|47569632|ref|ZP_00240308.1| hypothetical protein protein [Bac... [ score 52 E 3e-06 ] [ range 113 .. 177 ]
------------------------------------FEYQKPIGKYRVDFLFNN-NIVVEYDEEFHELQVESDKQREEEIKELLWNeIINIKKNEHLKLK
DK----------------
>gi|28851901|gb|AAO54976.1| conserved hypothetical protein [Pseud... [ score 52 E 3e-06 ] [ range 633 .. 747 ]
----REALAQEARQSiMFHREVLLIQLASAAGASFTEREREFMNNGSCCDFVLY-FKVgkrplgVIEVDGGHHNDlvQIERDTVKNSILEKCGIPLLRLR
TIE-----SHIEEKIAAFVDQWTPP-
>gi|50084521|ref|YP_046031.1| hypothetical protein ACIAD1341 [Aci... [ score 51 E 6e-06 ] [ range 82 .. 141 ]
----------------------------------YKVRQQFN--RKVTDFVILNEKLIviaiIELDDPSHLDKVEQDRLRDQMLNEAGYRVLRYTE----
---------------------
>gi|21325458|dbj|BAC00080.1| Hypothetical protein [Corynebacteriu... [ score 51 E 8e-06 ] [ range 182 .. 309 ]
-VKAYRQ-AIELSIPNSDSAQETRARLILREAKLPEIqsvKVQARFDQshnkyFLVDFLINEW-IIVEIDGRSKYDSPElnevlmAERDREKFFLNQGYA
VLRIDPKQLDLNQDGECEFIGILKNTLQKTP
>gi|48834344|ref|ZP_00291359.1| COG1205: Distinct helicase family... [ score 50 E 2e-05 ] [ range 1557 .. 1630 ]
-------------------ERAWVLYLRDHGYNLPDRAQPLLSDFHTqADFGYSGKQVLIYIDGPHHerDSQRKIDEQITQNLQDAGLTVVRF-------
--------------------
>gi|38232916|ref|NP_938683.1| hypothetical protein DIP0295 [Coryn... [ score 49 E 4e-05 ] [ range 180 .. 287 ]
-----RKFRRVLQVADSKSESvaESWAKAQLIEAK-ITFEQQVQINNRRADFLV--GRVVIEIDGDikFHDDesrAVLKERKRDRELQNAGYVVAHFDWE
SL--NSGTFIPSLLRLLE------
>gi|29609070|dbj|BAC73122.1| hypothetical protein [Streptomyces a... [ score 49 E 5e-05 ] [ range 128 .. 238 ]
------------------AEGRLYRMVREHGLPDPVWNVDLRLPGGPPlgglDAYWPEQAVAVELDTRAPRQGHRQDAedaswseyaRKRELLERLGITV
VHITPKKLRDAMEQQAAVIRTAMMASEDR-
>gi|55819508|ref|YP_142995.1| unknown [Acanthomoeba polyphaga mim... [ score 48 E 8e-05 ] [ range 117 .. 200 ]
----------------------------------YNMQYQCPELDFKIDtnLVIESGltgGLAIEVDECGHSTYKQADHEdRQKILEACGYYFVRIKPAD
FTN--EELIEFVKQKIDEYQ---
>gi|50843083|ref|YP_056310.1| DeaD/DeaH box helicase [Propionibac... [ score 48 E 8e-05 ] [ range 1756 .. 1831 ]
----------------------------SIGKAKYTLQPQLPMHGCKPDFVLRGgdrPDLAIFTDGETFHATPAHnrvrdDAKKRAALRSAGIEVLAVTL
TDVK---------------------
>gi|6855363|emb|CAB71254.1| hypothetical protein SC1A2.16c [Strep... [ score 47 E 1e-04 ] [ range 480 .. 558 ]
---------------WSAAERVFGRASsgQSVRHEAFTRRANW-----LVDITVEtagEQKLAIEYDGCYWHaDKADLDIEKSRDLLAAGYLVVRLREH-
-----------------------
>gi|17130025|dbj|BAB72637.1| alr0679 [Nostoc sp. PCC 7120] >gi|17... [ score 47 E 1e-04 ] [ range 248 .. 319 ]
---------------------------------------------YRVDFVafWNNHRYAILIDDISHYaikhgnqwiadeETYSKRLEEDRKLQVEGWN
IFRVSNWEVRQNKVSEI--------------
>gi|50954365|ref|YP_061653.1| hypothetical protein Lxx05870 [Leif... [ score 46 E 3e-04 ] [ range 1197 .. 1255 ]
----------------------------------------------------EGRAVVVETDDDVNRGSlRESLRLRPDVLRRLGWHYLRVHNFELFADP
DTVAGRIAKLI-------
>gi|23508950|ref|NP_701618.1| hypothetical protein PFL1280w [Plas... [ score 45 E 5e-04 ] [ range 1276 .. 1327 ]
---------------------------------------------------VLNKNIVIEVDGISHFYKESFSRtinsvIKDYILKKLGWNVIHIPYQEW
NQC-------------------
>gi|12514534|gb|AAG55757.1| orf; Unknown function [Escherichia co... [ score 44 E 0.001 ] [ range 607 .. 695 ]
------------RSMMFHSQIALNQLVLLERGDFTHREQLFMRNRASCDFVVY-YKVgktplgVIEVDGGYHLTsvQAERDELKNSILKKCGLPLLRLRT
ID-----------------------
>gi|4049797|gb|AAC97757.1| ORF MSV204 ALI motif gene family prote... [ score 40 E 0.020 ] [ range 146 .. 218 ]
-----------------------------KCFKNDKYKIEYHIGEYYIDLYFPVYKIAVEYKNNNYNKNRQIEIENQ-----LNCKFVIFDEKSNIFDII
NVIHDLM----------
>gi|34557480|ref|NP_907295.1| ATP-BINDING PROTEIN [Wolinella succ... [ score 40 E 0.023 ] [ range 739 .. 795 ]
-----------------------------------------------VDFllyskVSKRAALAIEVDGVSYHRNnpqqKKRDELKNRILEKYQIPLLRFC
TNDF----------------------
>gi|56498926|emb|CAH97349.1| conserved hypothetical protein [Plas... [ score 39 E 0.030 ] [ range 1560 .. 1623 ]
----------------------------------------------------CKEKIAIEIDGPSHHlldlsdlhentsinDNKKYlqcgtTYFKNFLLK
KNGWEVINIPSYEWNK--------------------
>gi|32262575|gb|AAP77622.1| conserved hypothetical protein [Helic... [ score 39 E 0.032 ] [ range 779 .. 835 ]
--------------------------------------------------------LAIEIDGFAYHkedsRQSKRDELKNAILQKCSITLLRLNTIE--
---SDEIVRVKAYLDKLQ---
>gi|56522399|emb|CAH78268.1| conserved hypothetical protein [Plas... [ score 39 E 0.042 ] [ range 369 .. 431 ]
-------------------------------------------------------KIIIEVNGEHHFYKNTKSytsfsKLKHKLLSDLGYIVINIPYFDW
ailntDLNKKSYIKKIIN---------
>gi|51894045|ref|YP_076736.1| hypothetical protein STH2909 [Symbi... [ score 38 E 0.075 ] [ range 178 .. 257 ]
-----------------------------------------------IDLYLPDYRLGLEYNGPQHYtptewfpdevqfrSQRARDLIKLGLCRERGIDL
FVVTLQDLW--PDQIWRRLARKAPVREIP-
>gi|56522669|emb|CAH80164.1| hypothetical protein PC000755.03.0 [... [ score 38 E 0.079 ] [ range 13 .. 74 ]
----------------------------------------IKCGPFIVDIYHPESNYIIELNAhFQYYINSEglttLSKWRHKFLSQMGYNIIyishRIW
SN------------------------
>gi|33865896|ref|NP_897455.1| hypothetical protein SYNW1362 [Syne... [ score 38 E 0.084 ] [ range 64 .. 117 ]
----------------------------------------------------------VEIDGARHNKTKRRDKDynRDRLLSRH-LRTLRFTHDAVLSD
PQAVARIIQIELE------
>gi|9948804|gb|AAG06116.1| hypothetical protein PA2728 [Pseudomon... [ score 38 E 0.086 ] [ range 796 .. 868 ]
-----------------------------------------------LDFAIENpatglYAIGIECDAPCHpllERARAREIWRPSVLRRAIPHLHRVSS
QGWYHDGDNERARLRAAIEK-----
>gi|28572832|ref|NP_789612.1| conserved large hypothetical protei... [ score 38 E 0.087 ] [ range 1073 .. 1170 ]
-------------NTDSSFETAgsmLDDLARRLELVGIKVRVNY---CAVLPLAagYANRAVAVDIDN-TFDDLHDALSLRPRTLEELGWIYMKVHSFEL
FTSPDEVAGRIKHAL-------
>gi|19704777|ref|NP_604339.1| DNA helicase [Fusobacterium nucleat... [ score 38 E 0.090 ] [ range 767 .. 848 ]
-------------------------------------EYQYMMNPAThVDFLIynrisKKPVLAIEVDGYKYHkkesKQASRDLLKNRILELYEIPLLRF
KT-----NGSGEKEKIIELLEKLR---
#
NULL   3706	5728	4211	4064	4839	3729	4763	4308	4069	3323	5509	4640	4464	4938	4285	4423	3815	3783	6325	4665	
AVER   3787	6265	3957	3813	4667	4312	5201	3978	4005	3299	5737	4576	4639	4668	3285	4612	4963	3955	5588	4883	
HMM    A	C	D	E	F	G	H	I	K	L	M	N	P	Q	R	S	T	V	W	Y	
       M->M	M->I	M->D	I->M	I->I	D->M	D->D	Neff	Neff_I	Neff_D
       0	*	*	0	*	0	*	99999	99999	99999	
M 1    *	*	*	*	*	*	*	*	*	671	1426	*	*	*	*	*	*	*	*	*	1
       0	*	*	*	*	*	*	4118	0	0	

I 2    *	*	*	*	*	*	*	4881	*	808	2900	*	*	*	*	*	3911	2362	*	*	2
       0	*	*	*	*	*	*	5332	0	0	

D 3    2330	*	1747	2798	*	*	*	*	2130	5065	*	*	*	*	3743	5239	*	*	*	*	3
       0	*	*	*	*	*	*	6285	0	0	

K 4    2401	*	5289	4000	6131	*	*	*	1915	*	*	6423	4563	1905	3531	6609	*	6217	*	6390	4
       44	5073	*	1000	1000	*	*	6305	1168	0	

I 5    4901	*	*	*	*	6743	3585	5218	3193	2001	4762	*	*	4679	1394	*	*	*	*	4993	5
       0	*	*	*	*	*	*	6636	0	0	

K 6    4850	6467	*	5628	*	*	4251	5824	2950	4886	*	5995	*	*	1655	2290	3087	5600	*	5361	6
       11	*	7010	*	*	*	*	6665	0	0	

S 7    2783	*	4805	2115	6866	3315	6831	*	3361	6152	*	*	5244	2978	3245	5274	4714	5759	*	5828	7
       48	*	4925	*	*	0	*	6637	0	1000	

N 8    5740	4777	*	6261	2514	4294	4839	5279	5513	2834	4435	3206	*	6787	2696	*	4492	3785	*	4382	8
       25	5871	*	3000	193	0	*	6620	1000	2049	

A 9    1076	*	*	*	*	*	*	6284	5943	4096	2045	6373	4639	*	4801	3978	4501	*	*	*	9
       16	*	6510	*	*	*	*	6627	0	0	

R 10   4557	*	6264	5960	*	*	*	5134	3083	3657	6510	7060	*	2830	1160	3784	6955	6033	*	*	10
       79	4587	6387	1145	868	*	0	6746	1980	1000	

D 11   2306	4549	5020	2850	5678	3220	5995	*	3343	4493	6326	3978	6103	5844	2975	4412	7122	6524	*	*	11
       0	*	*	*	*	982	1018	6731	0	1378	

L 12   4265	*	*	*	4870	*	*	2408	*	1269	3588	5163	*	4452	5161	6149	6561	3490	*	6384	12
       27	7206	6380	0	*	*	0	6726	1000	1000	

R 13   4729	*	5168	*	5426	6701	7215	4571	3528	*	*	5088	5550	5638	901	5399	6524	3447	5736	6088	13
       18	*	6333	*	*	1074	930	6739	0	1387	

R 14   5009	*	3811	*	*	3010	6918	6617	2512	*	*	2793	6702	3395	2421	3402	4586	6981	*	*	14
       75	4728	6243	3036	188	1201	824	6860	2423	1706	

N 15   3341	4559	4955	3900	*	5286	7020	*	2946	4448	6456	2927	2530	6107	3893	4471	3886	4859	*	7421	15
       82	4631	6087	2602	260	*	0	6927	2688	1683	

L 16   6000	*	1774	4293	6655	2636	*	*	*	4247	3356	4186	4285	3849	*	3653	*	6747	4171	*	16
       31	5558	*	1639	559	0	*	6960	1530	2735	

T 17   3314	*	6526	*	5644	*	*	6327	*	*	*	4685	7555	*	*	1172	1442	*	*	*	17
       0	*	*	*	*	*	*	7047	0	0	

L 18   3844	*	2200	2836	5572	4738	5774	5595	2811	5206	*	6251	2648	5015	5860	4005	7017	6080	*	*	18
       30	6072	7483	2270	335	*	*	7192	1651	0	

Q 19   2158	7870	*	6828	2421	*	7441	4477	*	3041	5635	*	2512	6406	6798	2587	7291	6077	*	*	19
       23	5991	*	2585	263	*	0	7268	1000	1000	

E 20   5928	*	6364	387	*	7529	4494	*	*	*	*	*	3392	5500	5943	*	*	5432	*	*	20
       0	*	*	*	*	*	0	7289	0	1000	

R 21   4464	*	5726	4424	*	6836	*	4787	2254	3267	5835	3636	5943	3293	2420	4244	5938	4575	7696	6409	21
       19	6284	*	1000	1000	*	0	7289	1612	1000	

K 22   2682	7569	3990	1778	6977	7808	5385	4854	3592	3112	7306	*	*	4670	3496	5726	5935	4666	7397	*	22
       33	6141	6897	1585	585	*	0	7426	1000	1000	

L 23   *	*	*	*	3521	*	*	3106	5991	1407	4648	*	*	*	*	4064	3605	2290	5833	*	23
       20	*	6165	*	*	*	0	7417	0	1616	

W 24   2827	6621	6127	6622	4191	4792	6075	4989	7507	4695	5809	7088	*	6703	2657	4871	7006	3878	1946	3638	24
       7	*	7640	*	*	1925	441	7331	0	2468	

R 25   3321	*	4730	4018	7004	5662	*	5929	3526	3509	*	3952	*	3350	2414	3306	4032	6041	*	4206	25
       15	*	6589	*	*	1734	516	7342	0	2407	

Y 26   2643	5751	4688	3143	4711	5985	4147	4087	4891	3095	4883	6610	*	5601	2428	7617	*	4959	*	4025	26
       16	7239	7921	2000	415	2284	331	7430	1000	2166	

L 27   4687	*	*	*	6648	*	*	3781	*	374	6145	*	*	*	*	6869	*	3575	*	*	27
       87	6022	4538	627	1504	2075	391	7326	1655	1702	

R 28   4401	*	6795	4626	7241	*	4051	4761	4554	3511	*	6797	*	3975	1259	4930	3928	4759	4751	7386	28
       88	5274	4895	1886	455	3754	111	7508	2280	3635	

S 29   2189	6415	2896	3276	*	*	*	5727	3705	2666	5205	5114	*	5072	3459	3882	5838	6859	*	7010	29
       164	*	3217	*	*	2353	314	7502	0	3944	

R 30   5291	*	7735	4870	5747	6088	3175	2776	2930	2773	6456	5360	6514	5670	2264	5444	5331	4790	*	6702	30
       240	*	2708	*	*	1734	516	7416	0	4665	

R 31   5336	3991	4576	4109	3287	2392	6398	6390	5100	5085	6850	4083	*	4494	1988	5622	6961	*	*	4485	31
       16	*	6536	*	*	3555	128	7392	0	4993	

F 32   2950	*	*	6057	3345	3654	4443	4296	4324	1880	*	4420	*	5851	6547	3775	*	4048	*	4293	32
       20	*	6203	*	*	1236	797	7432	0	5053	

S 33   3113	5924	5309	4593	*	2400	7036	5357	4088	4206	5300	2752	5071	3906	3493	4629	4645	6333	6810	7362	33
       59	6133	5284	1585	585	47	4953	7451	1000	4446	

D 34   7457	6867	4655	4590	4230	991	5121	5421	4795	3193	*	3801	7893	6165	*	*	7193	6014	*	4705	34
       19	*	6227	*	*	463	1866	7357	0	3163	

F 35   6556	5168	6581	7350	2050	*	3582	4183	7151	3016	7523	*	2582	*	*	7898	6362	4907	4877	2490	35
       101	4708	5092	1739	514	899	1109	7385	3169	1927	

K 36   5779	*	4568	3624	*	4871	4209	7827	2282	5748	*	4137	6167	3590	1945	7163	3684	4528	*	*	36
       0	*	*	*	*	1324	735	7348	0	3218	

F 37   4464	5767	6178	*	1760	*	*	3278	*	5573	5935	*	3158	*	5006	*	4943	2770	4988	2911	37
       8	7546	*	1585	585	1243	792	7341	1000	2288	

R 38   4143	*	4285	3397	6018	*	4100	5999	2543	6982	7827	3467	*	3197	1829	6803	7668	5609	7822	7934	38
       31	5944	7559	1000	1000	0	*	7333	1947	1816	

R 39   4907	*	*	4410	*	*	5701	5559	3412	3821	*	6753	3421	3607	1900	5956	2845	3958	*	4568	39
       8	*	7442	*	*	*	0	7338	0	1000	

Q 40   *	*	5142	4657	6867	4669	4743	*	6144	5604	*	1918	5671	1150	5069	*	*	*	*	4392	40
       16	6513	*	1162	854	1092	913	7289	1663	1371	

H 41   4844	5693	4321	7607	3976	6417	5163	2781	4839	4135	6583	*	7294	6165	4483	6396	5070	1921	4469	3014	41
       26	7975	6186	1000	1000	0	*	7355	1000	1000	

P 42   4733	*	4987	6667	6985	2834	5975	4605	2624	4900	5941	3850	2217	6280	3467	7292	4716	4492	5906	6565	42
       22	7546	6681	0	*	*	0	7266	1000	1749	

V 43   5970	5109	4387	3836	5243	4987	*	2033	5768	3879	4806	4804	*	6808	5062	4816	6257	1853	*	6289	43
       52	5509	6248	2305	326	*	0	7269	2284	2603	

G 44   4488	*	3730	5152	6424	1701	4979	5426	6585	3101	*	4294	4192	5887	4379	2969	*	7477	*	4419	44
       44	5057	*	2563	267	633	1493	7230	2399	2981	

S 45   4258	5435	4390	4478	4556	2812	6315	6749	4845	5172	*	2959	2587	4652	3295	3661	5530	5828	*	7040	45
       121	3637	*	2205	353	*	0	7302	3779	1666	

Y 46   3808	4782	*	*	2964	2683	4377	4683	4539	5624	6879	7032	*	*	5277	6367	*	6616	*	1345	46
       42	5123	*	2161	365	0	*	7062	3047	1666	

I 47   7471	5100	7107	6882	3898	*	6353	2748	2643	5419	7251	5044	6307	6096	2340	4323	4074	3292	*	3946	47
       54	4761	*	2015	410	*	*	7055	3006	0	

L 48   3536	5003	*	*	4249	*	*	2410	*	3042	*	*	2566	*	*	*	7286	1714	4627	*	48
       39	5231	*	2038	403	*	*	7001	2713	0	

D 49   *	*	139	*	*	6246	6702	*	*	*	*	*	5411	*	*	4451	*	*	*	*	49
       10	7145	*	1000	1000	*	*	7044	1000	0	

F 50   5551	*	*	*	1265	*	*	2722	*	1924	3804	*	*	6557	6884	*	6659	4409	*	*	50
       30	6264	7081	1415	678	*	*	7044	1572	0	

A 51   2049	5843	*	*	5215	3189	*	5605	5713	4246	5723	*	*	5599	7046	5908	6267	1741	7516	2936	51
       35	5387	*	1497	631	0	*	7037	2182	1000	

C 52   6397	2669	5200	*	2373	*	6202	2397	*	3415	6349	6276	*	*	*	4758	*	3271	3316	4406	52
       75	4396	8276	2142	371	*	*	7404	3172	0	

C 53   4332	5284	5532	2791	5149	*	5647	3313	3698	3859	7132	5063	2092	5537	4588	6551	5253	4018	*	5036	53
       75	4588	6807	2004	414	*	0	7376	3236	1000	

S 54   4512	*	1996	2355	*	3622	4463	7280	2963	7188	*	3922	5555	5320	4934	4400	5288	6114	6738	*	54
       120	3778	7196	2411	301	0	*	7386	3307	2076	

A 55   3600	7183	*	4057	4049	5475	4583	4984	3307	3560	6265	6511	4330	4772	3793	4941	7999	6431	4840	2040	55
       37	6062	6554	1301	751	0	*	7366	1636	1000	

R 56   3375	*	6643	4850	*	5522	7641	5832	1671	5820	4947	3026	*	4839	2066	5932	6426	6307	*	6237	56
       89	4063	*	1914	445	0	*	7106	3458	1336	

V 57   4107	6025	*	*	*	*	*	2191	7241	1345	5880	*	*	*	*	*	5863	1992	7340	5995	57
       46	5924	6055	2267	336	*	*	7112	2080	0	

V 58   1203	6919	*	*	*	2857	*	2982	*	4775	*	*	5963	*	*	*	*	2057	*	*	58
       5	8056	*	2000	415	0	*	7086	1000	1654	

V 59   5067	*	*	*	5693	*	*	823	5864	3975	*	*	*	*	*	*	*	1714	*	*	59
       0	*	*	*	*	*	*	7359	0	0	

E 60   6148	*	3724	670	2839	*	*	5898	6470	4803	6593	6540	6356	6202	*	*	5864	*	*	6142	60
       0	*	*	*	*	*	*	7359	0	0	

L 61   5476	2681	*	*	4944	*	6454	2415	*	2505	6854	*	*	*	*	7013	4081	2393	*	2754	61
       0	*	*	*	*	*	*	7359	0	0	

D 62   *	6547	433	5023	*	*	4136	*	6671	5183	*	3625	*	5985	*	6356	*	6086	*	*	62
       18	*	6295	*	*	*	*	7359	0	0	

G 63   5672	*	4502	5519	*	506	*	5315	6785	5832	*	4475	6327	*	5756	3916	5916	*	*	*	63
       23	7194	6793	0	*	*	0	7333	1000	1671	

G 64   3313	3058	3012	3578	5148	3164	*	4356	4083	6403	7070	6601	3162	*	4123	3902	7405	6536	7527	4782	64
       23	6730	7321	1318	740	1463	650	7308	1654	2322	

Q 65   4084	6286	5504	5197	2979	5097	3698	6541	4720	5308	6713	3735	6535	2466	7762	3066	3767	4886	6719	4192	65
       9	7401	*	1000	1000	1362	711	7329	1000	2316	

H 66   *	*	*	6083	4014	*	1173	6117	5387	*	*	6811	5788	6716	*	4783	*	4838	2531	2637	66
       119	3852	6667	1269	773	*	0	7334	3563	1793	

D 67   3926	*	3837	4793	4111	6145	1633	*	4642	5971	4768	3839	*	6322	3238	5451	7054	7736	5543	3380	67
       432	1965	8550	3337	150	1908	447	7322	5626	2712	

L 68   6319	*	2686	2333	6644	3207	*	5012	4530	5774	6705	5975	*	4577	3057	2795	4226	*	*	4728	68
       274	2560	8240	3026	189	829	1194	7328	5002	2315	

A 69   2707	*	5113	*	*	3565	6000	5932	4579	6791	5283	1982	5159	2588	4285	4718	3867	6415	*	6998	69
       96	4016	8501	1677	541	1940	436	7344	4056	2045	

V 70   3855	*	6858	4252	6234	*	5381	3326	3032	5908	6119	4999	4341	4347	2225	5876	5021	3753	4994	3599	70
       94	4364	6107	1920	443	516	1733	7344	3765	2063	

A 71   2991	*	3355	2045	*	4271	5286	5635	4247	4593	7139	5452	6637	4777	3231	3493	5132	4568	*	*	71
       135	3803	5838	2258	338	785	1252	7338	4280	2162	

Y 72   3334	*	*	4009	5821	*	4820	4221	3292	5579	*	6707	*	5478	1396	4836	7439	6336	6623	2904	72
       91	4364	6325	2174	361	454	1889	7329	3560	2560	

D 73   *	*	519	3562	*	*	5332	*	*	5721	6166	5519	*	6172	6327	4356	4848	*	*	5148	73
       40	5195	*	1803	487	*	0	7291	2150	1648	

S 74   2978	*	5275	3581	6188	*	5705	2675	3187	4258	4989	5484	7554	4764	2280	4772	5083	4981	*	6315	74
       34	5444	*	2691	243	1186	835	7291	2597	1648	

R 75   4140	7186	4131	3062	4470	8068	7540	4686	3313	2842	7204	5363	*	3537	2839	7287	6020	4280	4235	4538	75
       40	5187	*	264	2582	0	*	7319	2463	1000	

R 76   6160	*	6341	5411	*	*	7216	5225	2173	7276	*	4952	*	5039	871	5247	6682	4731	*	7571	76
       9	7408	*	1585	585	*	*	7359	1000	0	

T 77   4740	*	3016	3464	6454	6348	4557	4997	4286	4537	*	3543	4414	3239	3599	3994	3283	5667	6936	4571	77
       14	*	6671	*	*	*	*	7359	0	0	

S 78   2508	*	4543	3107	6625	5254	5974	4871	3669	5196	6976	2966	*	3710	2978	4165	5069	5538	*	5228	78
       8	7558	*	3807	107	*	0	7327	1000	1000	

W 79   3285	*	4719	3480	2946	*	4876	3072	4986	3024	6139	7441	*	6352	4647	6642	5522	3087	4255	4094	79
       11	7752	8292	2000	415	*	0	7327	1000	1000	

L 80   4243	6257	*	*	5033	*	*	3876	*	357	6099	*	*	6108	*	*	*	6357	*	6235	80
       7	7657	*	2585	263	*	0	7332	1000	1836	

E 81   4036	*	5704	1909	*	*	6633	5792	3116	4956	6051	4485	*	2884	2760	4494	4346	4879	*	7049	81
       39	5244	*	0	*	*	0	7332	2151	1836	

S 82   2423	*	3610	3347	7269	3951	6927	5490	3177	5229	5995	4798	7606	3984	2816	3596	5433	5539	7567	*	82
       29	5645	*	0	*	925	1079	7332	1366	1836	

Q 83   2588	4650	6651	4371	5701	6872	4417	6999	4354	1786	5654	4716	*	4626	2843	6190	*	5615	7053	4843	83
       7	*	7785	*	*	0	*	7363	0	1000	

G 84   *	*	4579	7267	*	306	7046	6343	5529	7174	*	4715	*	5595	7348	5093	*	*	*	*	84
       9	7838	8912	1000	1000	0	*	7112	1000	1000	

W 85   *	4115	6538	*	3561	*	6438	3714	*	3807	*	*	6289	*	*	*	*	6456	984	2665	85
       0	*	*	*	*	*	0	7362	0	1000	

T 86   5296	7430	5589	4815	*	*	5024	3522	2409	4504	7456	3227	5618	5204	2552	4400	2904	4772	*	6143	86
       14	6737	*	415	2000	0	*	7362	1680	1000	

V 87   6869	6925	7272	*	3232	*	5996	2738	*	2822	*	*	6438	*	*	7202	4120	1124	*	5129	87
       0	*	*	*	*	*	*	7359	0	0	

L 88   5522	6601	*	7054	4101	*	4978	1991	5353	1618	5454	*	*	7084	*	6942	*	2526	6788	4393	88
       10	7196	*	2000	415	*	*	7359	1000	0	

R 89   7389	*	6417	4888	*	7928	3674	4474	5284	6050	7803	4167	5971	7469	794	5572	4652	4028	*	*	89
       0	*	*	*	*	*	*	7164	0	0	

F 90   6574	6308	*	*	1794	*	*	1995	*	3302	*	*	*	*	*	*	6360	1805	*	4716	90
       0	*	*	*	*	*	*	7164	0	0	

W 91   5833	6353	5033	*	5922	7602	5766	5694	4197	5381	*	3646	5000	7533	4356	3423	2653	4881	1513	*	91
       10	*	7184	*	*	*	*	7295	0	0	

N 92   2687	*	5070	2695	*	4655	4940	5776	6802	5068	*	2685	3386	7769	7353	2924	3995	4938	6084	5186	92
       10	*	7202	*	*	*	0	7284	0	1000	

N 93   4366	3572	2725	3709	4468	6598	3662	4854	3483	5988	7288	3661	7325	4544	5643	4098	3382	5893	7102	4948	93
       29	7589	6090	2585	263	*	0	7426	1000	1615	

E 94   4666	5234	1452	1650	7065	6053	*	*	5880	6984	5093	*	*	4394	7006	3484	6205	6067	*	*	94
       129	7266	3656	1616	570	2356	314	7364	1709	3054	

I 95   6167	6642	7271	5924	4360	*	5429	3314	5959	2799	*	5652	5917	*	*	*	4564	1834	2032	5865	95
       90	5121	4988	1357	714	1394	691	7417	2832	4216	

D 96   *	*	3930	4461	3083	*	*	4904	3310	2477	5351	4052	*	*	2600	6264	5193	5304	4400	3406	96
       42	6738	5716	1307	747	1700	531	7451	1770	4058	

C 97   4268	7815	4643	3971	3748	4599	5316	5699	3141	3685	*	3249	*	3492	2686	4188	5859	5219	*	4631	97
       21	7363	6938	2322	322	560	1636	7568	1000	3573	

N 98   5178	5348	2020	4855	*	5650	4306	6946	4139	6553	*	1534	7090	4755	3590	5468	7073	6876	*	6714	98
       0	*	*	*	*	1844	471	7560	0	2892	

E 99   5565	*	*	4681	5166	4798	*	2924	3524	3127	5246	6817	1784	7290	4409	5859	3042	6139	*	6513	99
       21	6110	*	1283	763	0	*	7751	2186	2442	

E 100  3476	5938	2123	2195	*	3406	5999	4950	4000	5975	7568	5254	5142	5533	5184	4824	6839	4901	*	4690	100
       20	7157	7167	1000	1000	*	*	7764	1000	0	

T 101  2861	6834	3842	3307	5366	2636	6478	6094	3048	4513	7002	3789	*	5527	4175	3856	5025	4685	*	6476	101
       0	*	*	*	*	*	0	7761	0	1000	

V 102  4326	4688	7256	3421	5318	6976	*	2924	6801	3571	7256	*	*	4710	5707	5844	4573	1240	*	7176	102
       0	*	*	*	*	0	*	7719	0	1000	

L 103  3308	4667	5987	5612	6004	5195	*	1993	6966	1910	5438	*	*	6583	4906	6281	7330	2628	7074	*	103
       0	*	*	*	*	*	*	7722	0	0	

E 104  3172	7153	2695	2066	*	4488	6046	*	4144	5390	5695	3467	6122	3988	3484	4681	6787	5871	7155	*	104
       11	7072	*	0	*	*	*	7769	1000	0	

N 105  4018	*	3997	3907	4350	5751	5508	6276	3103	4967	6550	5791	7625	3707	1900	4647	4071	4542	5735	5748	105
       14	6698	*	1585	585	*	*	7835	1000	0	

I 106  7098	*	*	*	*	*	*	1057	*	1709	*	*	*	*	*	*	5550	2500	*	6968	106
       0	*	*	*	*	*	*	7668	0	0	

L 107  3328	6459	6380	4358	6598	5923	4548	3310	3714	3311	4450	4972	*	3855	2826	4759	5086	3781	5826	4780	107
       5	8163	*	1585	585	*	*	7687	1000	0	

Q 108  2729	*	3984	3032	*	5197	5037	4360	4277	4912	*	3184	*	3285	3451	3578	4168	5424	*	7452	108
       0	*	*	*	*	*	*	7719	0	0	

E 109  1955	5912	7567	4054	3796	*	3974	4545	3924	2881	4866	*	*	5100	3685	5025	5475	3926	7248	6248	109
       13	6850	*	1000	1000	*	*	7727	1000	0	

L 110  4649	5563	*	*	*	*	*	2358	6840	1002	4041	*	7649	6578	5803	6751	*	3254	5844	6593	110
       29	5675	*	381	2108	*	*	7631	2135	0	

N 111  2843	5885	3377	2276	*	4503	4054	*	3375	6527	5663	4478	4890	3754	3617	4790	5426	6916	*	7011	111
       0	*	*	*	*	*	*	7403	0	0	

R 112  2398	*	4528	2436	5161	7019	5254	*	2739	7050	*	4565	4927	4791	2654	5309	4182	6311	*	*	112
       18	6349	*	1018	982	*	*	7168	1431	0	

R 113  4334	*	*	*	5515	4942	*	4124	3898	2451	5274	4776	3281	*	1726	4706	6672	*	4710	4841	113
       0	*	*	*	*	*	*	6972	0	0	

S 114  5162	6193	6727	3621	*	2171	*	*	5449	4213	*	4828	5421	3457	2513	3685	3480	5637	*	4144	114
       0	*	*	*	*	*	*	6875	0	0	

P 115  *	*	2804	3522	*	*	*	2635	4288	5030	*	*	2216	4712	*	3523	4993	3398	5238	4885	115
       0	*	*	*	*	*	*	6749	0	0	

S 116  5946	*	*	2642	5221	4459	3630	*	*	*	*	3715	2590	4429	1947	5160	4182	*	*	4667	116
       0	*	*	*	*	*	*	6437	0	0	

P 117  *	*	*	*	*	*	*	*	*	*	*	*	0	*	*	*	*	*	*	*	117
       0	*	*	0	*	*	*	5758	0	0	

//
