# Supplementary material for: The PD-(D/E)XK superfamily revisited: identification of new members among proteins involved in DNA metabolism and functional predictions for domains of (hitherto) unknown function
Source: BMC Bioinformatics. 2005 Jul 12;6:172. doi: 10.1186/1471-2105-6-172 (PMC1189080; doi:10.1186/1471-2105-6-172)
Supplement: Additional File 1 — An archive file in the zip format, which includes Hidden Markov Models of sequence & secondary structure profiles of PD-(D/E)XK nuclease families analyzed in this article (those known used as queries and newly identified ones). HMMs are in the format of the HHsearch program. The same data are available for download from the authors' FTP server: [file 1471-2105-6-172-S1.zip › hhsearch_pdexk_profiles/queries/pdexk_psiblast_-h_1e-2_-j_12/MCRC-585466.02.ss.90.hhm]

NAME  MCRC-585466 (C-terminal domain) [ QUERY ] [ range 1 .. 171 ]
FAM   
FILE  MCRC-585466.02
COM   /home/marcin/bin/hhmake -i MCRC-585466.02.a3m -seq 500 -id 90 -o MCRC-585466.02.ss.90.hhm 
DATE  Thu Mar  3 22:25:10 2005
LENG  171 match states, 171 columns in multiple alignment
FILT  45 out of 53 sequences passed filter (max seq id>=90%, coverage>=0%, min seq id with query=0%, Ndiff=0%)
NEFF  5.7 
EVD   0.4888  1.1132 
SEQ
>ss_pred
CCCCCCCCCCCCCCCCHHHHHHHHHHHHHHHHHHHCCCCCEEEECEEEECCCCCCCCCCCCCEECCCEEEECCCCEEEEEECEECCCCCCCCCCCCCCHH
HHHHHHHHHHHHHHHCCCCCEEEEEECCCCCCCCEEEEEECCEEEEEEECCCCCHHHHHHHHHHHHHHHCC
>ss_conf
9877674112152324034888999999999998668997881342112011055632476157551899689947999421000004577665675854
79999999999888527984189998488888862761025478999812898858999988899888659
>Consensus
pxxxkgxxxxxxxxxdxxxMxxLfExfVxxxlrkxlxxxxxvxxQxxxxxxxxxxxxxxxlxxxxpDixxxxxxxxxxxxxxykxxxxxgkxxkxxIsxx
DlYQlxaYxxxxxxxxxxxxxglLiYPxxxxxxxxxxxixgxxixxxxxxlxxxxxxixxxlxxxxxxxxx
>MCRC-585466 (C-terminal domain) [ QUERY ] [ range 1 .. 171 ]
PGQNKGHYRFYDFERNEKEMSLLYQKFLYEFCRRELTSANTTRSYLKWDASSISDQSLNLLPRMETDITIRSSEKILIVDAKYYKSIFSRRMGTEKFHSQ
NLYQLMNYLWSLKPENGENIGGLLIYPHVDTAVKHRYKINGFDIGLCTVNLGQEWPCIHQELLDIFDEYLK
>gi|34869640|ref|XP_221315.2| similar to mKIAA0804 protein [Rattu...
------------------------QLLLFKFLRSLLDPRERVHiSQESLQIPpCVTEQFIELLCQFSPDQVI---ETLQVLDC-YHLEETIQITQK----
----YQLHEVTAYLLEKKGDVHGAFLL----------------------------------------------
>gi|46141474|ref|ZP_00146732.2| COG4268: McrBC 5-methylcytosine r...
-----------------------------------------------------------------------------VIDIKWKHL-----AHASAISAS
DAYQLSSYAQAYQAEQ-----VWLVYPVQDDQ---------------------------------------
>gi|34397035|gb|AAQ66099.1| conserved hypothetical protein [Porph...
-------------------MALLYEHYVLGLLKVAYGNKIMYQAHGY---------------TGYPDFICY--DPKIVMDTKYIPRFEKDGIDVYIVR--
---QLCGYSrdrRLFKTCPDKSIPCLIIYPKEGEPQN-------------------------------------
>gi|57085425|ref|XP_546133.1| PREDICTED: similar to DNA2-like hom...
--------------------------------------------------------------------------------TKYKIMPLELKTGKELNSIE
HRSQLVLYTLLSQERRADPEAGLLLYLKTGNMYPV------------------------------------
>gi|51893429|ref|YP_076120.1| hypothetical protein STH2291 [Symbi...
---------------------------------------------------------------LRPDFtLIGPAGVALVLDAKFRldapRPELDEPDRAE
aSPQAADLYKMHTY-----RDALGVRAAVALYP--------------------------------------------
>gi|2621573|gb|AAB85008.1| unknown [Methanothermobacter thermauto...
---------------------------------------------------------------FKPDysILVAVDEcTCFIhLDAKYRStvrpddLYESI
DMRdseeelERRFRDGDVYKMHSY----KDAILRSVGAYILYPGDED----------------------------------------
>gi|15922313|ref|NP_377982.1| hypothetical protein ST1997 [Sulfol...
-----------------------YERFLRAEFSRILNNL------GYYALSECSSISPTGLNIIKPDLVVYKNED--VSDYDYPLLVLEFKSN---YAPS
AMYQIQEYVKALLPYYYGVVYGI------GNQIKVEIFdMQGKQVVNEILSLGNP-----------------
>gi|5457542|emb|CAB49033.1| DNA replication helicase, dna2 homolo...
-----GDYVILDPAIDDIGMSRSYEVLeniddeeheIYEFLKNIYEGNINVNPKVKlWKKEHIEEFLSLLDH-------LNEDQRKFVLDIDHRIVTLQG
PPGTGKTS-------------------------------------------------------------------------
>gi|24379367|ref|NP_721322.1| putative ABC transporter, ATP-bindi...
--------------------------------------------------DSFSALDYKTDRILRNDLAKKTKEMTklivaqrisTIMDADHILVLDQGK
vvgqgTHKELLANNDIYQEIAYSQLSKEELEN-----------------------------------------------------
>gi|17538119|ref|NP_495586.1| putative cytoplasmic protein (2H850...
----------------------------------------------------------------------RKKDTFLIVE-KAKPNVTCADPFTFVIKSQ
DGYG-FAFGSVQSSELKYTAQVALQYPKNEQSQSVFFdgKIKTSKIEL-------------------------
>gi|42523335|ref|NP_968715.1| methylmalonyl-CoA mutase [Bdellovib...
--------------------------------RKIFDEKVEV-PVFLTQASQFNDGGVNKLFFRLADILESKQPGKWVVNAQYKNNILSAEEHVIIPadR
QNYLAEITSTIHKYKK---------------------------------------------------------
>gi|15896997|ref|NP_341602.1| hypothetical protein SSO0025 [Sulfo...
-------------------MGELFEVFIYNLL---LAKDYKVKRQ--FEIYPSLRKFTHTRWHNRPDFIVEDK---LVIEAK--------------IHKN
DYLQTLEYSKYFKY-------GMAVFPFTGEC----RVPKG---WICIFNTTKDQSRFYSLLEDLLS----
>gi|54307417|ref|YP_128437.1| hypothetical protein PBPRA0196 [Pho...
----------------------------------------------------------------KPDILLEvtfpdGKKCIWLFDAKYRIKTKNDRYEQD
DIDQQDfvpddaINQMHRY---------------------------------------------------------------
>gi|15606069|ref|NP_213446.1| hypothetical protein aq_645 [Aquife...
----------LDLAFSLKDMATLWEYYVLIEILREFKEKFGTykviidfeekvegktvyeEAQFKFENDLILYYQkslyAYSGLRFRPDFYVKFKDNRFI
FDAKFRIFENNEK--------------------------------------------------------------------------------
>gi|24374550|ref|NP_718593.1| hypothetical protein SO3025 [Shewan...
-----------------------------GFMAKYYPE----ETHQSVSHIGLYDGIRHLFKDFAIDIYSDSFSKQQVIDQ--YGVLSERFGHKVTPSQQ
YLEQLIQYSDRQQ----------------------------------------------------------
>gi|30250448|ref|NP_842518.1| possible mcrC protein [Nitrosomonas... [ score 176 E 2e-43 ] [ range 196 .. 370 ]
PTEASGANVLSLPDREATWVRRLFERAVGGFYEVVLsPQGWRVlcGGTMGWQIEQRTAGIDKILPTMRTDVVLDhpSTGQRIVIDTKFTSIVTSGWYREE
TLRSGYVYQIYAYLRSQvgcGDALADHASGLLLHPAIGQMVDETAVIQGHRIRFATVDLTASTSDIRLQLLRFFD----
>gi|56479206|ref|YP_160795.1| hypothetical protein ebA6590 [Azoar... [ score 169 E 3e-41 ] [ range 196 .. 368 ]
PTEASGANVLSLPDREATWVRRLFERAVGGFYDVVLSPrGWRVlcGGTMGWQIEQKTAGIEKILPTMRTDVVLDhpSSGRRIVIDTKFTSIVTTGWYREE
TLRSGYVYQIYAYLRSQvgrGEALADCASGLLLHPAIGQMVDETVVIQGHHIRFATVNLTASPADIRSQLLRL------
>gi|57158027|dbj|BAD84001.1| hypothetical protein [Corynebacteriu... [ score 164 E 7e-40 ] [ range 12 .. 161 ]
-------------------MSSLYERFLREYYRFHHPDLSPKGSVLSWHYDHGSAFGAEQLPVMRTDLTLRKAGRTLIIDAKYYSqSMQSGMSGKETVHS
AHLYQILAYAKNADVDQNGSVSGLLLYARTEavKQPDLDVVIQGNRIGARTLDLNCPWSEISAELESIV-----
>gi|28852099|gb|AAO55174.1| conserved hypothetical protein [Pseud... [ score 156 E 3e-37 ] [ range 277 .. 411 ]
------------------PMEKLFERYVAACLRDSLPPDATLHTQRSSEYLCTHEG--KKVFQLRPDLMITQGEKSWVLDTKWKRLDSELGSKNYGLSQA
DFYQLFAYGQKYLDGQGDLV---LIYPKRGafqKALPVFEFSEGLRLWVVPFDLAVST----------------
>gi|50591689|ref|ZP_00332993.1| COG4268: McrBC 5-methylcytosine r... [ score 154 E 1e-36 ] [ range 164 .. 333 ]
-TEREGNKKLMNFL-DERRESLLYEKFILGYYKKHYPQIQVTASQIPW---ALDDGFGEMLPIMQSDIYLKYKDTILIIDAKYYSSNTQIRFDKRTLHSN
NLYQIFTYVKNQayrLSDSNDTVAGMLLYAKTdiDIQPNQVYQMHGNQISVKNLDLNLQFASIAEQLDDIITSHF-
>gi|49482330|ref|YP_039554.1| putative restriction enzyme modulat... [ score 153 E 1e-36 ] [ range 173 .. 343 ]
-TESKGQNDLMVF-VDEQQISRLYEKFILEYYKKEFPELVVTSSNIQW--SLDNDDNVNMLPVMRSDIMLRYKDKCLIIDAKFYKNTLHNYYDTKKIHST
NLYQIFTYVKNQQlnlKKKAIQVSGMLLYAKTDENIvlNDKFHMSGSQIIIKTLDLNCNFTIIKKQLNGIVNDIF-
>gi|48731478|ref|ZP_00265223.1| COG4268: McrBC 5-methylcytosine r... [ score 149 E 2e-35 ] [ range 265 .. 427 ]
---GKHDAPSLLF-----PMEALFEAYVAKHLKAQVQQGFTLRTQTSKHHLVSHRQQD--WFRLKPDLLIEQGaEPHMVLDTKWKLLDSIKGNSREKylL
SQADFYQLHAYAHVYLKDAGNVV---LIYPWTDsfaEPLPVFHFSSSNDLKLWVLPFCIENRRLLLPEQSVLDKYL-
>gi|21232163|ref|NP_638080.1| hypothetical protein XCC2732 [Xanth... [ score 142 E 4e-33 ] [ range 284 .. 416 ]
------------------PMEKIFERYVEACLRTTLPTSATLKTQASSQYLCGHD--TQQWFQLKPDFLIKRGEQTWVLDTKWKLLDQSlgGSNDKYKLS
QSDFYQLFAYGHRYLPAAGEM---LLIYPSTvrfNRPLPAFAYSSLLQLMVVPFDL--------------------
>gi|10957488|ref|NP_051673.1| hypothetical protein DRB0144 [Deino... [ score 132 E 3e-30 ] [ range 285 .. 429 ]
----KTQAHALLFD-----MNVVYEAYVAQLLRRLYP-TWTVATQVTQRALGDADGLPA--FRLRPDLLLRTEEGQVIVaDTKWKRLEAD-KAPTYDVAN
ADAYQMLAYSEAFQHSAAYTHKALwLIYPRLPGLPPVSAPIrlgQGRTLSIVTIDLNQ------------------
>gi|20090961|ref|NP_617036.1| hypothetical protein MA2118 [Methan... [ score 131 E 8e-30 ] [ range 290 .. 449 ]
------------------PMEYIFEDFISGYIRKHFSNTFKVEPQKSDLYLHTSPNTFN----LQHDILLTNKKTeeQIIIDTKYKPRWNLEKCDsKKGI
AQTDMYQMISYAYRRGTDK-----VLLIYPNTsdkpaddsvfliyKGTKDETIKIKAVDVPFWSLDGHLSVEkKLKAELRSILSDEF-
>gi|48839271|ref|ZP_00296204.1| COG4268: McrBC 5-methylcytosine r... [ score 123 E 2e-27 ] [ range 294 .. 453 ]
------------------PMEYIFEDFIAGYVQKYFSGTFKVEPQKSDLYLHTNPNTFN----LQHDILLTNKKTgeQIIIDTKYKPRWNLEKSDsKKGI
AQSDMYQMISYAYR-----RGTNKVLLIYPNTsnelaedhtflinKGTKDETINIKAIDVPFWSITGHPYVEEkLKIKLRDVLFNEL-
>gi|45443525|ref|NP_995064.1| hypothetical protein YP3793 [Yersin... [ score 121 E 1e-26 ] [ range 272 .. 418 ]
----QGDANAISLLF---PMEAVFESFVTAWMRHRYNDNWHVKAQVDSHTLVRLNG--KGVFKLRPDIHLRprgeNGDQAMICDVKWK-MVESGKATLEQ
-SQADLYQMLAYGVNYQEGIGDM---LLIYPSHEGfsqplPYPYEFsHQKENPLRLWVVPF--------------------
>gi|48477099|ref|YP_022805.1| hypothetical protein PTO0027 [Picro... [ score 113 E 2e-24 ] [ range 35 .. 213 ]
-----NDKRTMMMLFD---MNMIFQNFFTIFIirnrRKIFQgKTVRIIPQYSRRNFIFSDSHA--LRITKPDLYIEvediNKKNIFILDMKYKLLqkadi
eeyINDHIEDVYSVSQLDLYQMFTYS-----DLYGTDGTILVFPGRVGAIsnPYMFKENGRILWICIIPLdftGDSWEErLVECVKGFFDKIIK
>gi|48894436|ref|ZP_00327545.1| COG4268: McrBC 5-methylcytosine r... [ score 112 E 3e-24 ] [ range 252 .. 398 ]
-SHQQGNYSMLPFLID---MAKLYEKFVAKWLKLHLSSNLRVKEQEKVEIVDDKIYC-------KIDLVIYEIKTCkvvYILDTKYKL-----DCR---P
STDDINQVVAYATYKK-----CHEAILIYPqRLTNYINQLVGES--QVRLRTLTFAID-SDLEKAGQSFLEELI-
>gi|46119721|ref|ZP_00177169.2| COG4268: McrBC 5-methylcytosine r... [ score 111 E 7e-24 ] [ range 146 .. 286 ]
PSHDKGNYNSLPFLVD---MNQLYEKFVAAWLIQHLPPHLGIKTQHRVEYDS---------FSFKIDLIIYNKETQenlYVLDTKYKT----------KI
KTSDIEQIIAYTFQQ-----NCNHAIIIEPTNNKPINAKI----NNMSIRSLNFSLD-KDIEVSGNKFLQQLI-
>gi|48850085|ref|ZP_00304327.1| COG4268: McrBC 5-methylcytosine r... [ score 111 E 7e-24 ] [ range 518 .. 633 ]
------------------PMNDLFEKYIAVLLRRALaGSGIEVIDQGGHRACLGSftGGHLETgeVFRTKPDIMLRRGREIVaIIDTKWKKLSLDPLDRK
HGVSQADVYQLMAYAR-----LYQTAELMLLYPARPGQV--------------------------------------
>gi|6967634|emb|CAB72624.1| hypothetical protein Cj0140 [Campylob... [ score 108 E 6e-23 ] [ range 287 .. 409 ]
PYHGKNEAFALLF-----PMEKIFEDYVAYMLKKVNStQDIKVQNNGKYLISKNDENC----FMLKPDLYIKNK---MILDTKWKIPNDSEDEKKQGIAQ
SDLYQMFAYACKFKIY-----DIKLVYPLCEKTQDLQRKI--------------------------------
>gi|57159053|dbj|BAD84983.1| putative 5-methylcytosine restrictio... [ score 105 E 3e-22 ] [ range 281 .. 413 ]
------------------RMDELFETLVYRTLKTVLDNEAEVRFQVQLPHVIKNAGEiearFGALFMMGnplPDIVVSTDEGTCVVEVKYRNLYVyhrgE
NRAHRKLVRKSDeLYQAYTYSRLVSEYLGaKRVPVLLVYPRLEGIYNHWIP---------------------------------
>gi|55231790|gb|AAV47209.1| unknown [Haloarcula marismortui ATCC ... [ score 101 E 6e-21 ] [ range 1 .. 138 ]
-------------------MNTVYERVIERAVKSVAESHDRWEATGQ---AHTTNLISGTPTVnMYPDFAVSNvetetddgDETVVVGDAKWK-------
--TGSVSNDDIYQLTSYV------LARKAPGIVFYPAQDGAAEREYQIK-NEWELKIVEL--PTEDYSASFESFVDTI--
>gi|32262993|gb|AAP78039.1| conserved hypothetical protein [Helic... [ score 101 E 8e-21 ] [ range 308 .. 456 ]
PYQKDSKAYALLFD-----MNKLFESFVASEMKKWLcdmklsyenkvfieqifresKKDSYLKTQEKSKYLIVEGD--KNRFLLNPDIVgyqKQTKETFF
IADTKWKIL--SKEQQNYGVSQSDMYQIFAYL-----AKYQCNQGFLIYPKIEDCNDELENLE-------------------------------
>gi|57240285|ref|ZP_00368234.1| conserved hypothetical protein [C... [ score 99 E 4e-20 ] [ range 281 .. 401 ]
-SKNKNDQKSYGFIVNIAE---LFEIYISKLLRNNFEEYM-----VDSPKLEIYKNSFYKRHII-PDIVLSKDDTYMVFDTKYKRMKMEGRSQNgmGDLD
RNDLFQIHTYMGYYQ-KIGKVLLGGLLYPMQE-----------------------------------------
>gi|15903172|ref|NP_358722.1| hypothetical protein spr1129 [Strep... [ score 98 E 6e-20 ] [ range 288 .. 398 ]
------DQKIYGILFDVAW---LWEEYVYTLLPKGF-----VHPRNKDKTDGISVFSVGKRKV-YPDFYDR--ERKIVLDAKYKKLELTEK----GINRE
DLFQLISYSYILKAEKAG-----LVFPSKDKVIDNEI----------------------------------
>gi|45358319|ref|NP_987876.1| hypothetical protein MMP0756 [Metha... [ score 95 E 7e-19 ] [ range 272 .. 412 ]
----KGDEIAYALLY---PMEKIFESYLTEEFKKSGKfETIVSQGNGYFLAKHKNEGI----FRLKPDIYAETSSKKYIMDAKWKIL-NSDKNKNYGISQ
NDMYQLLSYAVVY-----GCNELRLLYPKSKDfkrilefeynnSINYKEKISLKIIPI-------------------------
>gi|24379877|ref|NP_721832.1| hypothetical protein SMU.1484c [Str... [ score 94 E 1e-18 ] [ range 275 .. 386 ]
---NQSQQKIHGLLFDVAW---LWEEYLATLL----GEDFE-HPQNKVSKGGISVFQSGNGRKVYPDFYSRPLG--VVLDAKYKKLE-------KGIARE
DLFQLITYSYISKAQLAG-----LIFPSTGKEIDNDI----------------------------------
>gi|57159269|dbj|BAD85199.1| putative 5-methylcytosine restrictio... [ score 93 E 3e-18 ] [ range 278 .. 417 ]
------------------PMPDAFEFFVYKLLRAILGKDYRVryHPQNREFVLETPRKFIENPP--QPDIIIESSSGQplVVVDAKYKTLYcpKCGEKQR
YVKNSSDLYQIYSYTK-----LYNAHAGVLVYPMLKDYSQGSGYNQYNQW-------LCDISSISTCKNSIF-----
>gi|23126776|ref|ZP_00108662.1| COG4268: McrBC 5-methylcytosine r... [ score 70 E 2e-11 ] [ range 252 .. 325 ]
PSHERGNYKTLPFLVD---MAHLYELFVAEWLNKNIPQGYFIKQQHPIEISQN--------RHFSIDILLcdtDTGKTIAVLDTK---------------
--------------------------------------------------------------------------
>gi|53756381|gb|AAU90672.1| conserved domain protein [Methylococc... [ score 68 E 1e-10 ] [ range 437 .. 495 ]
---------------------------------------------------------------LRPDIILSDGDRLLILDAKY-RGEASGDTGIESPNPA
DIDKMHTY----REAIRNVWGAFVLYP--------------------------------------------
>gi|57240758|ref|ZP_00368706.1| probable endonuclease Cj0139 [Cam... [ score 54 E 1e-06 ] [ range 111 .. 162 ]
-----------------------------------------------------------------------------------------RDEKKYGISQS
DLYQMFAYA-----NKYEIKEIYLIYPLCERTFDLRGKLKTKDIKF-------------------------
>gi|53689650|ref|ZP_00062759.2| hypothetical protein Lmes02000266... [ score 39 E 0.035 ] [ range 25 .. 87 ]
-------------------------------------------------------NNFSKIGRIYPDFISKNSNKRIIADAKYKPIKN--------IANK
DYLQVLAYMFRFNAKM-----GFYIYPANNN----------------------------------------
#
NULL   3706	5728	4211	4064	4839	3729	4763	4308	4069	3323	5509	4640	4464	4938	4285	4423	3815	3783	6325	4665	
AVER   4292	6671	3931	3962	4352	4356	5471	3797	3608	3248	5670	4473	4567	4331	4536	4035	4486	4158	6303	4161	
HMM    A	C	D	E	F	G	H	I	K	L	M	N	P	Q	R	S	T	V	W	Y	
       M->M	M->I	M->D	I->M	I->I	D->M	D->D	Neff	Neff_I	Neff_D
       0	*	*	0	*	0	*	99999	99999	99999	
P 1    *	*	*	*	*	*	*	*	*	*	*	*	0	*	*	*	*	*	*	*	1
       0	*	*	*	*	*	*	3097	0	0	

G 2    *	*	*	*	*	3066	*	*	*	*	*	*	*	*	*	1554	1525	*	*	2377	2
       0	*	*	*	*	*	*	3889	0	0	

Q 3    *	*	*	1525	*	*	1680	*	3100	*	*	*	*	2160	*	*	*	*	*	*	3
       0	*	*	*	*	*	*	3889	0	0	

N 4    2779	*	4062	3998	*	2751	*	*	3618	*	*	1809	*	4011	3703	3686	*	*	*	*	4
       0	*	*	*	*	*	*	4331	0	0	

K 5    *	*	4010	3961	*	*	*	*	1010	*	*	*	*	2326	4228	3006	*	*	*	*	5
       0	*	*	*	*	*	*	4631	0	0	

G 6    *	*	*	*	*	723	4228	*	*	*	*	2531	*	*	*	3054	4398	*	*	*	6
       0	*	*	*	*	*	*	4957	0	0	

H 7    3246	*	1302	4599	*	*	3947	*	4343	*	*	2462	*	2717	*	*	*	*	*	*	7
       0	*	*	*	*	*	*	5016	0	0	

Y 8    2047	*	*	4176	*	*	*	*	3068	*	*	2642	*	2642	*	*	*	*	*	1926	8
       0	*	*	*	*	*	*	5016	0	0	

R 9    *	*	4190	*	4599	*	4505	4176	1954	*	*	3354	4313	*	2941	4540	*	2507	*	4343	9
       0	*	*	*	*	*	*	5016	0	0	

F 10   2018	*	*	*	3947	*	*	2536	*	2224	4540	*	*	*	*	2743	3192	*	*	*	10
       0	*	*	*	*	*	*	5016	0	0	

Y 11   *	*	*	*	*	*	4370	4184	*	1239	2626	*	*	*	*	3305	*	*	*	2253	11
       0	*	*	*	*	*	*	5088	0	0	

D 12   4290	*	2398	*	*	2756	*	*	*	1859	4072	4278	3077	*	*	4184	*	4294	*	*	12
       0	*	*	*	*	*	*	5088	0	0	

F 13   *	*	*	*	974	*	*	4472	*	2207	4072	*	2557	*	*	*	*	*	*	*	13
       213	*	2863	*	*	*	*	5088	0	0	

E 14   2794	*	2206	3854	*	*	*	4024	*	976	*	*	*	*	*	*	*	*	*	*	14
       272	*	2541	*	*	1460	652	4927	0	2128	

R 15   *	*	*	*	1541	*	*	2905	*	*	*	*	*	*	2310	*	*	1996	*	3827	15
       229	*	2771	*	*	2029	406	4770	0	2758	

N 16   *	*	692	2875	*	*	*	*	*	*	*	2661	*	*	*	3532	*	*	*	*	16
       449	*	1902	*	*	*	0	4506	0	2767	

E 17   2473	*	3074	1709	*	*	*	3257	*	2973	*	*	*	*	*	*	*	2615	*	*	17
       0	*	*	*	*	*	0	3947	0	3412	

K 18   1900	*	*	*	*	*	*	3074	2055	*	*	*	*	3368	3384	*	2473	*	*	*	18
       0	*	*	*	*	1442	662	3947	0	3412	

E 19   *	*	3988	3294	*	3915	*	*	*	*	*	*	1198	4295	3158	*	*	*	2557	*	19
       189	*	3026	*	*	0	*	5331	0	2685	

M 20   *	*	*	4908	*	*	*	4903	*	*	208	*	*	*	*	*	*	3886	*	*	20
       0	*	*	*	*	*	0	5711	0	1661	

S 21   2823	*	4394	2053	*	4633	*	*	*	*	*	2177	4679	*	3886	2306	*	*	*	*	21
       0	*	*	*	*	*	0	5711	0	1661	

L 22   3792	*	3789	3509	*	*	4895	*	2436	3253	4494	*	*	5266	2689	4626	3391	4941	*	4305	22
       0	*	*	*	*	0	*	5711	0	1661	

L 23   4843	*	*	*	*	*	*	2533	*	652	*	*	*	*	*	4403	*	3201	*	*	23
       0	*	*	*	*	*	*	5844	0	0	

Y 24   *	*	*	*	955	*	*	*	*	*	*	*	*	*	*	*	*	*	3373	1367	24
       0	*	*	*	*	*	*	6096	0	0	

Q 25   *	*	*	170	*	*	*	*	*	*	*	*	*	3166	*	*	*	*	*	*	25
       0	*	*	*	*	*	*	6261	0	0	

K 26   4166	*	3888	4171	5154	*	5269	5102	2581	3920	*	4707	*	*	2156	3406	4659	3764	*	4851	26
       0	*	*	*	*	*	*	6261	0	0	

F 27   4139	*	*	*	1149	*	*	*	*	3099	*	*	*	*	*	*	*	4606	*	1580	27
       57	4684	*	3170	170	*	*	6261	1000	0	

L 28   *	*	*	*	4707	*	*	1882	*	2267	*	*	*	*	*	*	*	1051	*	*	28
       0	*	*	*	*	*	*	6261	0	0	

Y 29   1764	*	*	3863	4708	4139	*	*	*	3131	*	*	*	*	3712	4337	3326	*	*	2305	29
       0	*	*	*	*	*	*	6261	0	0	

E 30   2760	*	*	2423	*	2468	*	3944	2815	*	*	4862	*	5260	3700	4902	4274	5005	*	5356	30
       0	*	*	*	*	*	*	6624	0	0	

F 31   4706	4312	*	2850	2170	*	5077	*	*	2174	5356	*	*	*	*	*	4695	*	3208	2965	31
       0	*	*	*	*	*	*	6624	0	0	

C 32   *	4949	*	*	3813	*	*	3571	*	970	3288	*	*	*	*	*	*	4043	*	2848	32
       139	5020	4033	2000	415	*	*	6624	1000	0	

R 33   4636	*	5256	5220	*	*	*	5494	1581	4785	*	5093	5223	5569	1340	4574	*	*	*	*	33
       0	*	*	*	*	*	0	6627	0	1441	

R 34   4032	*	5464	*	4942	*	4893	*	1510	5174	*	3897	*	5494	2595	3815	3896	3678	*	*	34
       0	*	*	*	*	*	0	6627	0	1441	

E 35   4138	*	*	3431	*	5223	2974	2380	*	4105	*	4123	*	5033	4893	4321	5147	2714	4937	4028	35
       0	*	*	*	*	732	1330	6627	0	1441	

L 36   4770	*	*	*	2115	5234	4962	5185	*	1283	*	5525	*	*	*	*	*	5114	*	2434	36
       176	3496	5259	2960	198	0	*	6702	2063	1000	

T 37   4944	*	3098	3286	*	3189	*	*	3439	*	*	3747	1887	4123	*	3138	5039	*	*	*	37
       155	3689	5351	0	*	*	0	6713	1912	1000	

S 38   *	*	3902	2096	*	4013	*	*	3017	*	*	3038	3258	2906	*	2984	5178	*	*	*	38
       97	5244	4695	0	*	966	1035	6711	1000	1524	

A 39   4993	*	2538	4800	*	2806	4051	5192	3168	3296	*	3304	*	*	4853	5180	3006	*	*	5118	39
       63	*	4558	*	*	*	0	6585	0	1607	

N 40   3490	*	4687	4800	2820	*	*	2681	*	4263	4974	4936	*	5159	*	3876	*	3176	3047	3404	40
       47	*	4974	*	*	*	0	6437	0	2213	

T 41   *	*	*	2660	5039	3984	4678	*	3258	*	5162	4372	4845	*	2143	*	2776	3539	*	4832	41
       50	*	4886	*	*	2336	318	6381	0	2632	

T 42   *	*	*	*	*	*	*	3516	4848	3070	*	*	*	*	*	5087	2942	913	4637	5165	42
       291	2947	4232	2664	248	1132	879	6364	2480	2667	

R 43   4163	*	*	2621	*	3461	2805	3930	2203	*	*	4404	*	3593	3224	5167	*	*	*	*	43
       49	4898	*	0	*	1407	683	6426	1000	2207	

S 44   2871	*	5017	5165	4736	3630	*	*	*	*	*	5428	2001	5131	4896	2724	2324	*	*	*	44
       0	*	*	*	*	*	0	6535	0	1592	

Y 45   *	*	*	*	*	*	3977	*	4470	*	*	3701	*	781	5270	*	3452	3575	*	4993	45
       49	*	4896	*	*	0	*	6535	0	1592	

L 46   5168	*	*	3444	3589	2457	4308	4269	4687	4013	4265	3636	*	4742	5494	*	5064	2639	*	5085	46
       0	*	*	*	*	*	0	6654	0	1000	

K 47   *	*	4061	*	*	3597	*	*	2093	4345	*	*	4185	3313	4289	2000	5357	*	*	3432	47
       150	4724	4037	0	*	0	*	6654	1000	1000	

W 48   *	*	3927	5093	3330	*	4967	5152	5037	3830	*	*	*	5331	5068	2778	4316	3096	2241	3929	48
       79	*	4233	*	*	*	0	6575	0	1427	

D 49   4513	*	4864	2466	5035	*	3276	*	3297	3302	*	*	3874	2522	3434	3853	*	*	*	*	49
       0	*	*	*	*	*	0	6507	0	2391	

A 50   2464	*	*	*	*	*	3183	2227	3341	4513	*	3854	*	*	*	*	3992	5035	*	2395	50
       0	*	*	*	*	956	1046	6507	0	2391	

S 51   4920	5027	2849	3521	5161	4934	*	4524	5493	2020	*	*	4819	*	*	2329	*	3983	*	4653	51
       52	4819	*	0	*	876	1136	6218	1000	1577	

S 52   5338	3666	5195	3365	*	3064	2748	3390	5853	3479	*	*	4682	2945	*	3685	*	4189	*	*	52
       22	*	6017	*	*	*	0	6228	0	1000	

I 53   *	4427	3689	*	2959	3678	*	2509	3586	3888	*	4759	*	*	4136	3941	3115	3868	*	*	53
       28	*	5706	*	*	*	0	6235	0	1449	

S 54   5395	*	4338	3910	*	*	3769	*	5292	3343	*	2604	5080	*	*	1888	2996	*	*	3770	54
       47	4952	*	1000	1000	*	0	6375	1000	1929	

D 55   2609	*	1960	2780	*	4015	*	5292	5081	*	*	4164	4574	*	3511	4497	*	4338	*	4750	55
       36	*	5359	*	*	*	0	6375	0	1929	

Q 56   *	*	4097	*	3099	1496	*	4516	4107	3815	*	3092	*	3388	*	5179	*	*	*	4132	56
       123	*	3612	*	*	*	0	6071	0	2126	

S 57   *	4533	4323	4587	2905	3384	3896	2654	*	3934	*	3868	*	3281	*	2959	4490	*	*	*	57
       228	3646	3914	2000	415	3129	175	6001	1813	2898	

L 58   3264	*	3896	5004	2646	5090	*	3709	*	3901	*	*	3705	*	4348	3328	4045	3006	*	4193	58
       100	*	3904	*	*	1738	514	5980	0	3233	

N 59   5286	*	*	2509	*	3076	3670	*	2280	4583	*	2550	*	5073	*	4931	4359	*	*	3795	59
       108	*	3794	*	*	*	0	5999	0	3295	

L 60   4538	*	*	*	*	3547	*	3961	2345	2508	3878	3350	*	3938	*	4414	2677	*	*	*	60
       63	4559	*	1000	1000	2224	347	5940	1000	3594	

L 61   *	*	3386	*	4339	3832	*	4746	*	1252	*	*	4078	*	3110	*	*	3386	4134	*	61
       0	*	*	*	*	851	1167	6001	0	3166	

P 62   *	4859	*	*	1522	4781	3991	*	3962	4813	*	4444	2485	*	2988	*	4976	*	4798	*	62
       90	*	4049	*	*	1923	442	5760	0	2040	

R 63   *	*	4493	*	3841	*	4050	2461	3990	4930	4172	*	*	3538	2329	5707	3713	3157	*	*	63
       85	4848	5489	0	*	1564	595	5673	1000	2655	

M 64   *	*	*	*	2613	5039	*	3406	*	1683	2299	5132	*	*	3561	*	4143	5190	*	*	64
       32	*	5511	*	*	496	1781	4887	0	2517	

E 65   4802	*	*	5468	*	4739	*	*	1915	3642	*	5003	*	3817	1788	4209	*	*	*	3146	65
       55	4739	*	1585	585	1144	869	4866	1000	1591	

T 66   3658	*	*	*	*	*	4845	3379	*	*	*	4508	692	*	*	4740	3483	*	*	*	66
       0	*	*	*	*	*	0	4864	0	1000	

D 67   *	*	0	*	*	*	*	*	*	*	*	*	*	*	*	*	*	*	*	*	67
       32	5505	*	1000	1000	*	0	4864	1000	1000	

I 68   *	*	*	*	2355	*	*	1033	*	2078	*	*	*	4948	*	*	*	4422	*	*	68
       39	5245	*	0	*	*	0	4864	1000	1000	

T 69   3835	*	*	*	*	*	5053	3097	*	1860	3936	*	*	*	*	*	4547	2114	*	2570	69
       45	5034	*	1585	585	0	*	4864	1000	1000	

I 70   5497	5520	5849	3679	*	*	*	2194	3830	1587	*	*	*	*	*	3694	*	2628	*	*	70
       77	5611	4999	1585	585	*	*	4931	1000	0	

R 71   5345	*	3416	2694	*	4991	*	*	3051	*	*	4334	*	5410	2562	2440	4419	*	*	3298	71
       268	2793	5312	1797	490	*	0	5643	2608	1000	

S 72   *	*	4653	3736	5448	4242	*	*	2357	*	*	2679	4299	4388	4463	3236	2691	5331	*	5134	72
       38	5257	*	3000	193	*	0	5657	1000	2044	

S 73   4374	*	2660	5689	4711	2619	*	5380	1834	5716	*	4287	*	3572	*	3443	5488	*	*	*	73
       81	5258	5149	0	*	0	*	5657	1000	2044	

E 74   *	*	2599	1589	*	3277	*	*	2773	*	*	5311	3591	4378	5129	3873	*	*	*	*	74
       64	5347	5749	0	*	*	0	5661	1000	1452	

K 75   *	4233	4336	5098	*	2644	*	*	2972	*	4825	4378	4677	3851	3165	*	2049	4806	*	*	75
       114	5243	4336	1000	1000	*	0	5650	1108	1818	

I 76   3858	3912	*	*	4269	*	5374	2651	2414	4503	*	*	*	3098	3457	5508	3098	5154	*	5445	76
       150	3340	*	2023	407	502	1767	5464	2148	2294	

L 77   5702	4837	*	*	2710	*	*	3107	*	2752	3569	*	*	4105	*	*	4624	3151	2505	4140	77
       43	5096	*	0	*	0	*	5474	1000	1000	

I 78   *	*	*	*	*	*	*	1135	*	5297	*	*	*	*	*	*	*	946	*	*	78
       27	5773	*	0	*	*	*	2638	1000	0	

V 79   4486	5523	*	*	3745	5107	*	2010	*	1599	3963	*	*	*	*	5112	*	2657	*	*	79
       29	5659	*	0	*	*	*	2638	1000	0	

D 80   *	*	173	3619	*	*	*	*	*	*	*	4982	*	*	*	*	*	*	*	*	80
       44	*	5059	*	*	*	*	2638	0	0	

A 81   1214	5373	*	*	*	*	*	4395	*	*	5083	*	*	5369	*	*	1430	4524	*	5107	81
       71	*	4371	*	*	0	*	2493	0	1000	

K 82   *	*	3635	*	*	*	*	*	173	*	*	*	*	4952	*	*	*	*	*	*	82
       46	*	5002	*	*	1002	998	2283	0	1596	

Y 83   4793	*	*	*	2895	*	3480	*	*	*	*	*	*	*	*	*	*	*	2381	868	83
       29	*	5665	*	*	1161	856	6434	0	1513	

Y 84   *	*	*	*	*	*	4265	3696	1146	*	*	*	4366	*	2595	*	4274	*	*	2706	84
       65	5471	5547	2000	415	1384	697	6631	1000	1302	

K 85   *	*	*	*	*	4532	5735	2665	3205	2185	*	3547	3054	*	3371	3052	5117	*	*	*	85
       89	4416	6235	1750	509	1889	454	6655	1646	1982	

S 86   *	*	*	4282	5352	5655	*	3981	5190	1642	4070	3063	4588	*	3803	3738	*	2991	*	*	86
       111	4974	4570	3000	193	*	0	6651	1000	2269	

I 87   *	*	3889	2680	4759	*	*	3195	4834	3537	5122	4503	5563	*	*	4996	3169	2674	4726	3676	87
       52	5137	7163	1000	1000	3155	172	6658	1000	2664	

F 88   4811	*	3989	3788	5275	*	*	*	4148	1882	5480	3066	*	4312	*	3490	2619	4988	*	*	88
       65	4988	6322	2000	415	2992	194	6645	1000	2653	

S 89   *	3954	3311	2396	*	*	4838	3770	4783	4691	*	4236	*	3171	*	1979	4520	*	*	*	89
       53	5558	6078	1000	1000	*	0	6640	1000	2554	

R 90   3751	*	3611	2741	4842	1912	4817	4168	4170	4268	*	4142	5616	5108	3489	*	*	*	*	*	90
       0	*	*	*	*	2104	382	9872	0	2767	

R 91   *	*	2740	3487	5179	3779	*	4031	1971	5692	5422	*	4194	*	2762	5667	*	*	4293	5104	91
       71	5293	5492	2322	322	2950	200	9731	1000	2411	

M 92   3367	4285	4541	3085	4929	5137	*	5189	5097	*	4114	3801	3866	5299	*	2948	3216	*	*	3153	92
       0	*	*	*	*	*	0	8548	0	2445	

G 93   *	*	2380	5061	4822	2764	2845	*	3517	*	*	4875	5423	3179	2771	5114	5287	*	*	*	93
       204	3867	3975	1362	711	2348	315	8548	1602	2445	

T 94   4412	*	*	3712	*	*	*	5476	1674	5244	*	3364	*	5018	3539	*	2336	3289	*	*	94
       85	5143	5098	1000	1000	3132	175	8338	1000	2791	

E 95   *	*	5010	1841	4772	3347	5599	4695	2943	*	*	*	*	5356	4150	5419	*	5086	*	2107	95
       35	5390	*	0	*	1941	435	8263	1000	2975	

K 96   5498	*	3659	*	*	2180	*	3979	2497	3621	*	*	*	5315	5566	3165	2887	3981	*	*	96
       79	5142	5315	1000	1000	293	2445	8248	1000	2670	

F 97   *	*	*	*	4278	*	*	1586	5260	2441	*	5132	2999	*	*	*	5074	2386	*	5039	97
       49	4910	*	1000	1000	1074	929	8291	1000	1634	

H 98   2491	*	4318	*	*	*	2857	*	4086	*	*	3967	*	5637	2803	1524	*	*	*	*	98
       36	*	5343	*	*	*	0	8396	0	1000	

S 99   4062	*	4836	*	*	*	*	4324	4314	*	*	3719	3739	1528	4398	2171	4729	*	*	*	99
       0	*	*	*	*	*	0	6065	0	1607	

Q 100  2422	*	4690	3720	*	3758	*	*	5623	5300	*	2575	*	2601	*	2259	4729	*	*	*	100
       0	*	*	*	*	*	0	6065	0	1607	

N 101  4555	*	568	*	*	*	3828	*	*	*	*	3760	*	*	*	*	*	*	*	2850	101
       96	3955	*	1889	454	*	0	6065	1704	1607	

L 102  4390	*	*	*	4268	3996	*	2783	*	1330	3309	*	*	*	4324	*	*	3333	*	4484	102
       0	*	*	*	*	976	1024	6065	0	1607	

Y 103  4040	*	4977	4345	4431	*	*	*	*	4528	*	4044	*	*	*	4344	*	*	*	602	103
       0	*	*	*	*	0	*	6103	0	1000	

Q 104  *	*	*	4135	*	4113	*	*	3378	*	*	*	*	342	*	*	*	*	*	*	104
       86	*	4113	*	*	*	*	6162	0	0	

L 105  5294	*	*	5620	*	*	*	1739	*	1600	1955	*	*	*	*	*	5414	4525	*	*	105
       0	*	*	*	*	0	*	5961	0	1000	

M 106  *	5308	*	*	2374	*	2337	3083	*	3110	4271	*	*	4637	*	5168	3787	3833	*	3511	106
       0	*	*	*	*	*	*	6162	0	0	

N 107  1532	*	*	3500	*	5308	*	*	*	4376	*	5179	*	4919	4771	2245	2441	*	*	*	107
       0	*	*	*	*	*	*	6162	0	0	

Y 108  *	*	*	*	4113	*	*	*	*	*	*	*	*	*	*	*	4135	5299	*	218	108
       152	*	3324	*	*	*	*	6162	0	0	

L 109  2194	*	*	*	*	3055	*	4054	*	3326	4087	*	*	*	*	2222	3032	3241	*	*	109
       132	5266	4024	1585	585	*	0	6158	1000	1861	

W 110  4710	5349	4687	5266	4487	4959	3261	*	2490	4566	*	*	*	3479	2754	4160	5156	4551	4846	3799	110
       77	*	4262	*	*	*	0	5917	0	3123	

S 111  3165	*	*	*	*	*	*	4766	3161	2690	*	3088	*	5593	2977	3378	*	3276	*	3056	111
       25	*	5887	*	*	*	0	5870	0	3288	

L 112  4966	*	*	*	2884	*	*	*	5100	2751	*	*	*	2057	5095	3354	*	4623	*	2018	112
       196	3523	4647	1585	585	2570	266	5886	1696	3316	

K 113  *	*	5023	*	*	3593	*	*	1698	2469	*	5169	*	2073	4790	3382	*	*	*	*	113
       148	4953	3942	1585	585	3545	129	6037	1000	3182	

P 114  3171	*	3582	1936	*	*	5061	5080	3003	*	*	*	3181	*	4887	3480	3840	4869	*	5508	114
       34	*	5411	*	*	1462	651	5936	0	3631	

E 115  2509	4604	2529	2398	*	4332	*	*	2833	*	*	5853	*	5501	4170	4983	*	*	*	3270	115
       36	*	5335	*	*	1452	656	6218	0	3325	

N 116  3187	*	*	*	*	*	*	2935	2794	1803	4599	4808	4632	3518	4227	5105	*	*	*	4585	116
       146	*	3376	*	*	2735	235	6252	0	2658	

G 117  2002	*	4485	4966	*	1987	*	*	3819	3811	*	3889	*	*	4083	*	*	*	*	2710	117
       56	4721	*	0	*	1971	425	6003	1000	2828	

E 118  *	*	2190	3707	*	2228	*	4976	3121	*	*	2817	*	4536	4173	*	*	*	*	3269	118
       68	*	4449	*	*	2435	295	6057	0	2528	

N 119  5226	2983	*	*	*	*	5287	5262	5063	5340	4499	4784	4213	4977	4656	3148	2275	2216	*	*	119
       65	*	4499	*	*	*	0	5992	0	2478	

I 120  2498	*	5125	4179	*	*	2949	3544	5175	4506	*	3326	*	*	4519	*	*	1896	4636	*	120
       81	*	4190	*	*	3232	162	5996	0	2887	

G 121  2646	*	4921	3151	*	2500	5079	*	3991	4453	*	*	3048	3404	*	3021	*	*	*	4602	121
       0	*	*	*	*	1204	821	6006	0	3003	

G 122  2191	4504	*	*	*	1195	*	4240	*	4381	*	*	*	*	*	*	5261	2530	*	*	122
       0	*	*	*	*	1598	578	6252	0	2529	

L 123  3961	*	*	*	3111	4727	*	2842	5158	1515	3302	*	*	*	5595	*	*	4087	5069	4205	123
       97	5128	4780	0	*	0	*	6268	1000	2069	

L 124  4135	*	*	*	*	*	*	3370	*	412	*	*	*	*	*	*	*	3958	*	5036	124
       0	*	*	*	*	*	0	6191	0	1000	

I 125  *	*	*	*	5184	*	*	1501	*	1388	*	*	*	3984	*	*	*	2523	*	*	125
       0	*	*	*	*	*	0	6191	0	1000	

Y 126  *	*	*	5036	3489	*	4274	*	*	*	*	*	*	*	*	*	*	*	*	271	126
       0	*	*	*	*	*	0	5765	0	1000	

P 127  3479	*	*	*	*	*	*	*	*	4159	*	*	227	*	*	*	*	*	*	*	127
       40	5187	*	0	*	*	0	5765	1000	1000	

H 128  2846	*	*	*	5027	3780	4754	*	1854	4346	3998	4727	*	*	3012	3606	4895	4998	5433	*	128
       0	*	*	*	*	*	0	5774	0	1000	

V 129  *	4346	4603	4652	*	*	5390	3786	5621	3058	*	2975	*	3382	3694	5598	1862	4754	*	*	129
       130	3539	*	2881	210	0	*	5774	2178	1000	

D 130  *	*	2392	1808	*	2035	*	*	3588	*	*	3604	4244	*	*	*	5022	5017	*	*	130
       112	3744	*	1414	679	*	*	5861	2029	0	

T 131  *	*	2822	3044	*	2269	*	5055	2729	*	*	2706	*	3126	4523	*	4733	*	*	*	131
       72	4357	*	2966	198	*	*	5824	1530	0	

A 132  2946	4127	*	5527	*	*	*	4913	*	4928	3147	4955	2718	2661	*	3479	3444	5421	*	3942	132
       53	*	4797	*	*	*	*	5715	0	0	

V 133  4654	*	*	*	5162	*	*	1959	4543	3767	*	5263	3242	2813	*	4910	*	2958	*	3024	133
       105	3837	*	1000	1000	*	0	5613	1680	1000	

K 134  *	*	1861	4540	*	*	*	*	3572	*	*	1960	2098	4788	*	3819	*	*	*	*	134
       0	*	*	*	*	*	0	5590	0	1000	

H 135  3891	*	4770	2856	*	4712	3482	*	*	3376	*	4262	*	3700	4463	*	*	1928	*	3371	135
       0	*	*	*	*	*	0	5534	0	1000	

R 136  *	*	3859	2758	2681	*	*	*	3141	3780	4639	*	*	4849	3608	3603	3127	4590	4439	*	136
       0	*	*	*	*	0	*	5495	0	1000	

Y 137  3340	*	*	3553	2495	3811	5049	2158	*	*	*	*	*	*	3873	*	*	3165	*	2906	137
       235	3229	4514	660	1446	*	*	5577	1593	0	

K 138  *	*	*	*	3244	4339	3735	*	1754	*	*	4119	3457	3466	*	*	*	2662	*	3714	138
       66	4482	*	0	*	*	0	5440	1000	1000	

I 139  *	*	*	3369	*	*	*	1091	*	3912	2920	4334	4335	4694	*	3358	*	*	*	*	139
       72	4361	*	1585	585	*	0	5352	1000	1000	

N 140  *	*	*	3844	*	*	4396	*	1652	*	*	3279	*	1921	*	2340	*	*	*	*	140
       162	*	3234	*	*	*	0	5298	0	1000	

G 141  3707	*	*	4449	*	824	*	*	*	3648	*	*	*	*	*	4587	2945	*	*	4023	141
       88	*	4075	*	*	532	1698	5061	0	1884	

F 142  *	*	*	*	4085	*	3636	4840	2872	3740	*	1525	*	*	3227	3023	*	4762	*	*	142
       0	*	*	*	*	1130	881	5188	0	1505	

D 143  *	*	2295	4295	*	*	4698	3535	3743	*	*	4320	4565	1839	3019	*	4306	*	*	*	143
       0	*	*	*	*	*	0	5293	0	1000	

I 144  *	*	*	*	*	*	*	1232	*	1985	4320	*	*	*	*	*	*	2570	3275	*	144
       78	*	4256	*	*	0	*	5293	0	1000	

G 145  *	*	*	2952	*	3284	*	4464	3562	*	4837	*	3239	*	2562	2771	*	4335	2924	*	145
       0	*	*	*	*	*	0	5273	0	1000	

L 146  4420	*	*	*	2385	*	*	1859	*	1662	*	4335	*	*	*	*	*	3052	*	*	146
       0	*	*	*	*	*	0	5273	0	1000	

C 147  3419	2448	*	3925	*	*	*	*	2556	*	*	*	*	*	2728	*	*	2785	2387	*	147
       0	*	*	*	*	*	0	4975	0	1000	

T 148  *	*	*	*	*	*	*	1994	*	*	*	4265	3453	*	*	2904	1451	3235	*	*	148
       0	*	*	*	*	*	0	4975	0	1000	

V 149  *	*	*	*	2746	*	*	2644	*	1274	*	*	*	*	*	*	*	1851	*	*	149
       0	*	*	*	*	*	0	4975	0	1000	

N 150  *	*	1357	3944	*	*	*	*	*	*	*	2205	2568	*	*	3925	3422	*	*	*	150
       0	*	*	*	*	*	0	4975	0	1000	

L 151  *	*	*	*	2291	3556	*	*	*	615	*	*	*	*	*	*	4113	*	*	*	151
       220	3848	3791	1585	585	0	*	4975	1000	1000	

G 152  3115	4010	*	*	*	2259	3416	*	*	3971	*	2091	*	*	*	4223	2574	*	*	*	152
       0	*	*	*	*	*	0	4828	0	1000	

Q 153  3248	2457	3869	*	*	*	*	3106	3996	2692	*	3792	4359	2961	*	*	*	4027	*	*	153
       0	*	*	*	*	0	*	4828	0	1000	

E 154  *	*	2133	2927	*	*	*	*	*	*	*	4090	2335	4142	*	1849	*	*	*	4341	154
       173	*	3146	*	*	*	*	4921	0	0	

W 155  *	*	*	*	2860	*	*	3657	*	*	*	3686	4029	3740	*	*	2195	3116	2087	*	155
       0	*	*	*	*	0	*	4529	0	1359	

P 156  3022	*	*	1924	*	*	*	*	4058	*	*	*	3690	*	3581	1620	3901	*	*	*	156
       76	4293	*	0	*	*	*	4685	1000	0	

C 157  *	3690	1675	2318	*	*	*	3901	4293	*	*	*	*	*	2704	2865	*	*	*	*	157
       209	2890	*	0	*	*	*	4685	1606	0	

I 158  *	*	*	*	3839	*	*	935	*	1602	*	*	*	*	*	*	*	*	*	3689	158
       0	*	*	*	*	*	*	4685	0	0	

H 159  3947	*	*	3060	*	*	3690	*	2518	3581	*	*	*	*	3110	2214	*	3675	*	3839	159
       0	*	*	*	*	*	*	4685	0	0	

Q 160  2365	*	*	2804	*	*	*	4142	2979	2825	*	*	*	3690	*	2964	3787	4058	*	*	160
       0	*	*	*	*	*	*	4685	0	0	

E 161  4063	2730	*	2365	*	*	*	*	4142	3839	*	*	3581	2014	*	2862	*	*	*	*	161
       0	*	*	*	*	*	*	4685	0	0	

L 162  *	*	*	3581	3689	3060	*	*	3787	815	*	*	*	*	*	*	*	3675	*	*	162
       0	*	*	*	*	*	*	4685	0	0	

L 163  *	*	3947	2231	*	*	*	*	3675	2371	*	2326	*	2802	3216	*	*	*	*	*	163
       0	*	*	*	*	*	*	4685	0	0	

D 164  *	*	1895	*	*	2783	*	*	4058	*	*	*	*	*	3110	1286	*	*	*	*	164
       0	*	*	*	*	*	*	4685	0	0	

I 165  *	*	*	*	1585	*	*	1328	*	2964	*	*	*	*	*	*	*	2834	*	*	165
       0	*	*	*	*	*	*	4685	0	0	

F 166  *	*	*	*	1636	*	*	3858	*	1356	*	*	*	*	*	*	*	2194	*	*	166
       0	*	*	*	*	*	*	4652	0	0	

D 167  *	*	1058	3804	3915	*	*	*	*	*	*	3596	*	3809	*	2804	3563	*	*	*	167
       0	*	*	*	*	*	*	4423	0	0	

E 168  *	*	2495	2268	*	*	*	*	2141	*	*	3658	*	3527	*	3231	3111	*	*	*	168
       0	*	*	*	*	*	*	3986	0	0	

Y 169  *	*	*	2697	*	*	3231	1610	*	2506	*	*	*	*	*	*	*	*	*	2086	169
       0	*	*	*	*	*	*	3986	0	0	

L 170  *	*	*	*	1636	*	*	1634	*	1489	*	*	*	*	*	*	*	*	*	*	170
       0	*	*	*	*	*	*	3683	0	0	

K 171  *	*	*	*	*	*	*	*	0	*	*	*	*	*	*	*	*	*	*	*	171
       0	*	*	0	*	*	*	1655	0	0	

//
