# Supplementary material for: The PD-(D/E)XK superfamily revisited: identification of new members among proteins involved in DNA metabolism and functional predictions for domains of (hitherto) unknown function
Source: BMC Bioinformatics. 2005 Jul 12;6:172. doi: 10.1186/1471-2105-6-172 (PMC1189080; doi:10.1186/1471-2105-6-172)
Supplement: Additional File 1 — An archive file in the zip format, which includes Hidden Markov Models of sequence & secondary structure profiles of PD-(D/E)XK nuclease families analyzed in this article (those known used as queries and newly identified ones). HMMs are in the format of the HHsearch program. The same data are available for download from the authors' FTP server: [file 1471-2105-6-172-S1.zip › hhsearch_pdexk_profiles/queries/pdexk_psiblast_-h_1e-2_-j_12/PAB0571-7450881.02.ss.90.hhm]

NAME  PAB0571-7450881 (C-terminal domain) [ QUERY ] [ range 1 .. 141 ]
FAM   
FILE  PAB0571-7450881.02
COM   /home/marcin/bin/hhmake -i PAB0571-7450881.02.a3m -seq 500 -id 90 -o PAB0571-7450881.02.ss.90.hhm 
DATE  Thu Mar  3 22:25:45 2005
LENG  141 match states, 141 columns in multiple alignment
FILT  84 out of 96 sequences passed filter (max seq id>=90%, coverage>=0%, min seq id with query=0%, Ndiff=0%)
NEFF  5.1 
EVD   0.4284  1.8376 
SEQ
>ss_pred
CCHHHHHHHHHHHHHHHHHHHHHHHHHHHHHCCCCCCCCCCCCCCCCCEEEEEECCCCCEEEEEEEEECCCCCCHHHHHHHHHHHHHHHCCCCCCCEEEE
EEECCCCCCCHHHHCCEEEECHHHHHHHCCCCCCCCCCCCC
>ss_conf
9617999999878777649999999999997598962000103688327689684888649999998657983114689999987776638888844799
99778688132323697996347886320234756678889
>Consensus
egxxxxexixxxxxxyxgxxfExxxrexLxxxxxxxxxxgxxwxxxxExdxvxlxxxxxxxxxxEvKwkxLxkkeaxxILxxLxxkxxlvglxgwekxYg
liAKsvxxkExLxxegxlxxDLxDxxxlxxxxxxxxxxxxx
>PAB0571-7450881 (C-terminal domain) [ QUERY ] [ range 1 .. 141 ]
EGTFSIEEIRGDYSQYLGWVFEKVARQFLLKLNINFTKIGRWWHKDKEIDIVALNERGKGVLFAEVKWKKLKEKEAEKILRELEKKGKLTGLDDWEKSYG
LIARNIEGKENLKGKGYLVWDLRDFNLVYRQPLREYHPRGL
>gi|32475723|ref|NP_868717.1| conserved hypothetical protein-puta...
------ERVRSWYEDYrfgsidenaqLGRRGEQAAAQLLRRKGLNV-IAESESDRAGEIDLIALRKRPRLIVFVEVKTlsttrpghpadrvdENKQARIT
RAALRYLKRKKLL----------------------------------------------------
>gi|15610035|ref|NP_217414.1| hypothetical protein Rv2898c [Mycob...
----------------LGAMGEALAVDYLTSMGLRI--LNRNWRcRYGELDVIACDAATRTVVFVEVKtrtgdgYGGLAHAVTERKVRRLRRLAGLWLAD
QEERW-------------------------------------------
>gi|54309012|ref|YP_130032.1| hypothetical protein PBPRA1826 [Pho...
-------------NTQKGSFFEQLCADILRRQSYSITGIEVR-KTGMEVDIQAIHNPSKKNIYVECKFYNDRKTIDTGIVDL------------------
-----------------------------------------
>gi|47223666|emb|CAF99275.1| unnamed protein product [Tetraodon n...
----------------------------------RDPRIGRLWTKYKETDLPVPKFKIDECYIGpvppkEVTFARLNDNIREGFLTDMCKKYGEIEevei
lYNPKNKKHLGIAKVVF--ENVKAAKVAVQSLHETSVMGNIIHVELDPKG-
>gi|41223062|emb|CAF19007.1| DNA or RNA helicase of superfamily I...
----------------QGLAFEKLMVNFIKSdptLSTEFDEVHRWvdWPYNggtmdTGIDLVAYNKDDDAYTAIQCKF----------------------
---------------------------------------------------
>gi|57157203|dbj|BAD83631.1| valyl tRNA synthetase [Glugea plecog...
--------------------------------------------------VQAINEKNEISY--ECDFKGLKRFEARKaVVEFLKEKNLFVSIEGYEQVL
PICSRSGDILEPLMKKQW------------------------
>gi|53723477|ref|YP_102931.1| ribose 5-phosphate isomerase [Burkh...
----------------------------------------------------------------------------------------------KDRYRG
AVSSSVATTERLKSHGIKVFDLNEIESL-------------
>gi|15922332|ref|NP_378001.1| hypothetical protein ST2013 [Sulfol...
-----------------------------------------YYSPKEDIDVVIV-KKKKPIWAFEVKMSEITKGEAKEAIKRMSKIAEKVGLVSLKEKPE
EIAdLSIGPKELLE----------------------------
>gi|15644608|ref|NP_229661.1| endonuclease V [Thermotoga maritima...
---------------------------------------------------------------------DLPPEEAIKVQNELRKKIKLTPYEGEPEYVA
GVDLSFPGKEE------------------------------
>gi|50904733|ref|XP_463855.1| hypothetical protein [Oryza sativa ...
----------------------------IWSRPIPA---GSWkdWHRECTVDV------TDIAVVDNVRYSELLPKICNDPEETLRR-------------
-------------------------------------------
>gi|51703454|gb|AAH81016.1| MGC81602 protein [Xenopus laevis]
----------------------------------RDPRIGRIWTKTKELDLPVPKLKIDEFYVGpvppkQVTFAKLNDNIRENFLGDMCKKYGEVEevei
lYNPKNKKHLGIAKVIF----------------------------------
>gi|15920256|ref|NP_375925.1| hypothetical fatty-acid--CoA ligase...
---------------------EEELRNFLLEMS-NQGKIQKWW-------------IPDKFIFIQSMPLTSTNKIDKKILRDLANKS-------------
-----------------------------------------
>gi|14590288|ref|NP_142354.1| hypothetical protein PH0379 [Pyroco...
-----LERVRERFlrarlPTYMEWFFEE-----LLEKHFgmQPVKIAK---PELEVDI-ALADFKKIKVVGEVKWKeNVGERDIRNTEEKLGK------F
RDDRRIMIVPEKDVLKREP---RGIEVWDWRDFIKV-------------
>gi|41406783|ref|NP_959619.1| hypothetical protein MAP0685 [Mycob...
-----------------GWQYEMYVKNATtIDYRIHSGHVGGRWVKGQEVNLVQLDDDSYKI-----SWTEPTGTcVAVNVLPSKRRIHGVIFFPQWIRQ
HG-----------------------------------------
>gi|55663281|emb|CAH70581.1| chromosome 9 open reading frame 55 [...
-------------------------------------------------DVVCIDLDTNMLYVSDEKknmnWKQLPKKPCKNLLSTLKK-----------
---------------------------------------------
>gi|4219043|gb|AAD12281.1| cos54_18 [Ranid herpesvirus 1]
-------------------------------------------HYSTEIDVVCLNKENGKVCLVELKctRNPMPSKEAMRVART----------------
-------------------------------------------
>gi|28897222|ref|NP_796827.1| hypothetical protein VP0448 [Vibrio...
----------------IGNQYETLAKQYLQRQGLRFLD-QNYLTKFGEIDLIF--QQDETIVFVEVKYRKND----------------------------
-----------------------------------------
>gi|18976807|ref|NP_578164.1| DEXX-box atpase [Pyrococcus furiosu... [ score 173 E 1e-42 ] [ range 313 .. 449 ]
EGTFSVEEIRDSYDHYLGLVFEKVARQFLVKLnkagnlPFKFTKIGRWWHKNEEIDLVALNEREKRALFVEVKWKSLSGREARGILWDLERKSELVGLEG
WEKHYGLVAKEIRNKNALKSEGWLVWDLGDFERLISP----------
>gi|57159803|dbj|BAD85733.1| archaeal ATPase, fused to C-terminal... [ score 172 E 3e-42 ] [ range 322 .. 457 ]
----AIEDFRKNFNTYLGTTFEKVAREFLImlsakgHLPSLYHRFGRWWHKGEEIDLVALNEREKKALFVEVKWKELKEREARGVLKDLERKAELTGLDG
WEKSYGLVAKSVEGKEELRDDGWLVWDLGDFERLISSKTQ-------
>gi|18977008|ref|NP_578365.1| DEXX-box atpase [Pyrococcus furiosu... [ score 166 E 2e-40 ] [ range 320 .. 456 ]
ESINFWEEFLEDYNNYLGEVFEDIACQFLVRLnkkrmfPFRFSKIGRWWHKNEEIDLVALDKREKRASFIEVKWKTLKEGEARSILRDLERKSKLVGLDY
WNKNYGLIAKHIEGKENLREEGFLAWDLRDFELVKKE----------
>gi|18977252|ref|NP_578609.1| DEXX-box atpase [Pyrococcus furiosu... [ score 164 E 4e-40 ] [ range 334 .. 464 ]
-GKEIWERSKEDFKEYMGGVFERLLRKpevFTKLTNFRFTKIGRWWHKGEEIDLVALNEREKKALFIEVKWKDLSEREARGILKDLKRKVKLVGLDEWGK
HYGLVAKNVKGKDKIKEEGWLAWDLEDFERLG------------
>gi|3257241|dbj|BAA29924.1| 319aa long hypothetical protein [Pyro... [ score 164 E 6e-40 ] [ range 186 .. 318 ]
-GFDVVEEIKKEFNNYLGPVFEEISRQFLIEMnkrkklPFRFTKIGRWWYKGEEIDLVALNEDEKKALFIEVKWKNLERKEAYKILKDLKRKAELTGLHD
WNKAYGIIAKSIMEKEELREEGFLAWDLRDFELI-------------
>gi|3257252|dbj|BAA29935.1| 323aa long hypothetical protein [Pyro... [ score 163 E 1e-39 ] [ range 186 .. 320 ]
-GTITLERVEKILQRIFSFRFEDVSREFLVEMnkagklPFRFTKIGRWWYKGEEIDLVALNEDEEKALFIEVKWKDLKEREVKGILKDLEKKAGLVGLDG
WDKNYGLIEKSIERKEKLREENYLVWDLKDFDALKI-----------
>gi|57158399|dbj|BAD84329.1| archaeal ATPase, fused to C-terminal... [ score 162 E 2e-39 ] [ range 320 .. 452 ]
-GTITLNDVGETLQRIFSFRFEDVSKEFLIELnkegklPFRFTKIGRWWHKNKEIDLVALNEHEKKALFVEVKWKELSEREARGILKDLERKAGLVELRG
WEKRYGLVAKKIKGKEELRGKSFLAWDLEDFEDI-------------
>gi|57160136|dbj|BAD86066.1| archaeal ATPase, fused to C-terminal... [ score 162 E 2e-39 ] [ range 325 .. 452 ]
----YIENFEEEYNRYLGFVFEKVSADFLREMnkagrlPFRFTKIGKWWRKGEEIDLVALNEREKKALFVEVKWKDLSEREVRGILKDLERKVELVSLEG
WEKHYGLIAKSVEGKEGLREDCWLVWDLGDFE---------------
>gi|5458720|emb|CAB50207.1| Hypothetical protein, containing DUF2... [ score 162 E 3e-39 ] [ range 324 .. 468 ]
QGDLLVKIVMEDFDQYLDGVFEDVTRQFLVRLNKEslltpsFIKIGRWWHKGEEIDLVALNEHKKSVLFVEVRWKELSENETRKTIRKLMKKAQLVGLEN
WKEYYGLVGKRIRGKEKLRSEGWLVWDLKDFELLDREFNKEANSK--
>gi|14590821|ref|NP_142893.1| hypothetical protein PH0976 [Pyroco... [ score 161 E 4e-39 ] [ range 339 .. 471 ]
-GKEIWERSKEDFKEYMGGVFERLLRKpevFTKLTDFRFSRVGRWWYKNEEIDLVALNEREKKVLFIEVKWKDLSKREARGILKDLERKAKLVELDNWEK
YYGLVTKSLEGKEKLREESYLVWDLKDFEDPKRS----------
>gi|18977006|ref|NP_578363.1| DEXX-box atpase [Pyrococcus furiosu... [ score 160 E 8e-39 ] [ range 323 .. 452 ]
-GLDVIEEIKREFNDYLGPVFEEISRQFLIEMnkrkklPFRFTKIGKWWYKREEIDLVALKEEEKKALFIEVKWKNLERKEAYRILKDLKRKAELTGLHD
WNKRYGIIAKSIIEKEKLREKGFLAWDLKDF----------------
>gi|14590822|ref|NP_142894.1| hypothetical protein PH0977 [Pyroco... [ score 160 E 1e-38 ] [ range 362 .. 494 ]
-GELLVDTVMDDIDHYTGEVFEGVAKEFLLRLnkserlPFRFSRVGRWWYKNEEIDLVALNEREKKVLFIEVKWKDLSKREARGILKDLKRKAKLVGLDE
WGKHYGLVAKSVRGKDEIKEEGWLAWDLEDIHRM-------------
>gi|5458804|emb|CAB50291.1| Hypothetical protein, containing DUF2... [ score 159 E 2e-38 ] [ range 321 .. 459 ]
-GIISYDDVKEDIQRIYGIRFEDVAREFLVELnrrgrlPFRFTRIGRWWYKGEEIDIVAVNERLKRILLAEVKWKELSKREAKGILKDLKRKFKLMNLEG
WDASFALVAKNVHGKSKLREYGFNVWDLEDLKLHFEKKFR-------
>gi|5458620|emb|CAB50108.1| Hypothetical protein, containing DUF2... [ score 156 E 2e-37 ] [ range 327 .. 460 ]
----AIRDFLRNFNTYLGKTFEKVAREFLIEvnkhggLPFKFMEIGKWWQRSEEIDLLALNRGEKKVLLVEVKWKELGEKEARGVLKDLERKGELVGLEN
WQKYYGLIAKGIKCKELLKSEGWLLWDLKDFENLNSNK---------
>gi|14591080|ref|NP_143155.1| hypothetical protein PH1263 [Pyroco... [ score 155 E 2e-37 ] [ range 178 .. 318 ]
EGIFNVDEIKGEYPRYLGWVFEKIARQFLIELnkinklPFKFEKIGRWWYKEEEIDIVALNEREKKGLLVEVKWKTLKEREAREILEVLNKKSKLLGLEG
WEKYYGLIAREIKRKEPLIEDGYLVWDLEDFEEIVKQKSRE------
>gi|5458590|emb|CAB50078.1| Hypothetical protein, containing DUF2... [ score 152 E 3e-36 ] [ range 323 .. 455 ]
-GFDVVEEIKGEFNDYLGKAFEGIARQFLVRLntlgrlPFRFTKIGRWWHRGEEVDIVAINESEKKAMLVNVEWKNLDGKDVRRILGDLRRKSELIGLEG
WEKHYAIVARDVQGKEDLEDNSHI-WDLRDFEELK------------
>gi|14590351|ref|NP_142417.1| hypothetical protein PH0436 [Pyroco... [ score 152 E 3e-36 ] [ range 327 .. 450 ]
----AIEDFRKNFNSYLGETFEKVSKEFLLAIG-DYPKIGKWWYKGEEIDLVALNEREKKALFVEVKWRGLKEREAKRILKRLEKKSMLINLDGWIKDYG
VIARRVEGKESLRDEGWLVWDLEDFNSLV------------
>gi|18977136|ref|NP_578493.1| DEXX-box atpase [Pyrococcus furiosu... [ score 147 E 7e-35 ] [ range 307 .. 428 ]
----AIEDFRKNFNAYLGRTFEKVSREFLTRV-IKPSKVGRWWHKGEEIDIVALKGEERKALLVEVKWKELSEKEARRILKDLEHKGELIGMEKWKRCYG
LIAKKIENKESIKGEGFFLWDLKDFKS--------------
>gi|57159724|dbj|BAD85654.1| archaeal ATPase, fused to C-terminal... [ score 145 E 4e-34 ] [ range 320 .. 453 ]
-GAISFEDFQSDFNRYLGEVFESVAGQFLIRMnrlgklPFRFTKLGRWWHKGEEIDLVALNSITGEAGFFEAKWKNLSEREARGILKDLERKAELTGIPG
N--YFGLIGKRIEGKESLREKGYLVFDLEDFNEVGEE----------
>gi|5458874|emb|CAB50361.1| Hypothetical protein [Pyrococcus abys... [ score 144 E 5e-34 ] [ range 28 .. 155 ]
---DVWERSKDDFNIYLGLIFEKLVRNpevFLRLTGFHFTKLGRWWRRGEEVNVLALNEREKKALLIEVKWKELSKREAKGILRDLGRKAELVGLDSWKR
FYGVVAKKIDDMEELREEGWLAWDLRDFEGL-------------
>gi|5458553|emb|CAB50041.1| Hypothetical protein, containing DUF2... [ score 144 E 8e-34 ] [ range 110 .. 238 ]
----ALEDFNAGFSQYLGGAFEEIVRQFLIELkemgklPFHFTKIGRWWHKGEEIDIVALNEREKKVLLVEVKWKELRDREARDILRDLERKAKFMNLNG
WEKSYRLVAKRVEGKRDLKREGWFIWDLEDFGE--------------
>gi|2621241|gb|AAB84702.1| conserved protein [Methanothermobacter... [ score 142 E 3e-33 ] [ range 327 .. 457 ]
---ELLELIIDDLPNYLGGIFENVAIEFLPlisnKLPFKPLKIGRWWHKNEEIDLVAFNEKEEKAILIEVKWKTLNKIEANKILKDLNRKSKILKMKEWE
QYHGIIAKRVKDKEKIK--GGLIWDLEDIENLKFSP---------
>gi|10954496|ref|NP_044131.1| putative ATPase [Methanocaldococcus... [ score 135 E 3e-31 ] [ range 311 .. 438 ]
EGIFDIEEIKADYNQYLGFVFEKVAKEFLIELnkmnklPFKFLKIGRWWHRGEEIDLIALNDNDKKALFVEVKWKDLKDRDVKKIYRDLYRKSKLVGLDD
YEKYYAIVGKKIESKEN---GDCLLFDLEDF----------------
>gi|18977004|ref|NP_578361.1| hypothetical protein PF0632 [Pyroco... [ score 130 E 8e-30 ] [ range 128 .. 253 ]
-GAMTIDDVKEILQRIFSFRFEQVSREFLIELnrkgnlPFRFTKIGRWWHKEEEIDIVALNEKEKKSLLIEIKWKELKEREIKGILNDLE-------LEG
WDKIYGVIAKKVQKKENLWERGFLIWDLEDLDVL-------------
>gi|5458921|emb|CAB50408.1| Hypothetical protein, containing ATP/... [ score 128 E 5e-29 ] [ range 341 .. 471 ]
EITKVLNDLRENFPAFVGKEYERIGREFIRRIDLGFSplRVGRWWHKGEEIDVIAYNE--EKVALFEVKWSDLSKARAKRLLRDLERKGELVPLRG-ERV
YGLISREVEGKEELRNCGYLVFDLNDI--VYIPPGK-------
>gi|14590707|ref|NP_142777.1| hypothetical protein PH0846 [Pyroco... [ score 122 E 2e-27 ] [ range 325 .. 446 ]
----------DSLYKVYSIRFEELAKEFLtLFRPIEFETLGRWWYRGEEIDIVAL--RKDKTTLIEVKWKDLSKRSALRVLRELEEKSEKLH---PIENI
GLIAKSVRGKEKLREEGYLVWDLEDIIAHGFKQNPQF-----
>gi|52548717|gb|AAU82566.1| DEXX-box atpase [uncultured archaeon ... [ score 122 E 3e-27 ] [ range 342 .. 468 ]
-------KIEKEYDQYLGFVFEELVRDLIRRRRFDIGflpdDCGAWWYRGDEIDIVATGADTDGAmqlFIGEVKWSNLSRHDVTRILDDLHRKSDLVRWH
NdaRREYYGIIAKQIEDKDTLRSGGVYAFDLEDI----------------
>gi|52548469|gb|AAU82318.1| DEXX-box ATPase [uncultured archaeon ... [ score 117 E 6e-26 ] [ range 335 .. 460 ]
------ENIRPFLDQYVSFSFEDVCKEFLVELnrqdglPFRFTRIGSWWHRDNEIDIVALNEDTKEILFAECKWQN--KKVGIKVYDELKEKSGLVKWNN
EERkeYFALFSKAGF-TSGFKNEEVLLYELKDINR--------------
>gi|18977007|ref|NP_578364.1| DEXX-box atpase [Pyrococcus furiosu... [ score 116 E 1e-25 ] [ range 325 .. 437 ]
----------DKLYRVYSIRFEELAKEFLtLFRPIEFKTLGRWWYRGEEIDIVAIDE--DIANLIEVKWMDLRKKEALRVLQELEEKAKKVNFSG-KINL
GIVARNVEKKEELRKEGYLVWDLEDI----------------
>gi|20088949|ref|NP_615024.1| hypothetical protein MA0050 [Methan... [ score 114 E 6e-25 ] [ range 331 .. 460 ]
------DKISPVLNNFAGFAYEEIVLEYLKSSPgFPDYIFGRWWDKEEEIDVVGLDSSQNRIIFGEVKWKALTEKEARQTLNQLVEKSVEVKWgenlksg
eiqEGPEKKYMLVGKKVGGKKRLLGDGYLVLELDDL----------------
>gi|20091199|ref|NP_617274.1| hypothetical protein MA2366 [Methan... [ score 114 E 8e-25 ] [ range 349 .. 471 ]
-----LGKVRKEWQSYTGKIFEDIVRELLVEkMISDYPDIGSWWNrKGDEIDILGVDHQGKKVLAIEVKNKELDESEAREILElTLDKTKLVRGISGQKL
KVGIVARKVKGRKHLEGDGFPVWELEEL----------------
>gi|21226264|ref|NP_632186.1| hypothetical protein MM0162 [Methan... [ score 113 E 2e-24 ] [ range 337 .. 459 ]
-----LEKVRKEWQSYTGKIFEDIVHELLVEkMISDYPELGSWWNrKGDEIDILGVDHRGRKSLVIEVKNKELAENEAREILElTLDKTKLVKGISGQKL
KVGIVAQKVKGRKNLEDDGFLVWELEEL----------------
>gi|48837920|ref|ZP_00294874.1| COG1672: Predicted ATPase (AAA+ s... [ score 111 E 5e-24 ] [ range 58 .. 180 ]
-----LEKVRKEWQSYTGKIFEDIVRELLVKkMISDYPDIGSWWNRKrDEIDILGVNRQGRKVLAIEVKNKELGESEAREILElTLDKTKLVKGISGQEL
KVGIVARKVKGRERLEGDGFLVWELEEL----------------
>gi|18976676|ref|NP_578033.1| DEXX-box atpase [Pyrococcus furiosu... [ score 110 E 9e-24 ] [ range 323 .. 441 ]
---EVWERISGEINAYYGKMFERLVREMLRLRILDFGQKGvsRWWHRGEEIDAIA--ELKDKLLFVEVKWKDLNRREARKILKDLKRKSERF---EGEKE
FLLIAKRIEDKE----EGML--DLEDLEKVIRN----------
>gi|15668601|ref|NP_247399.1| hypothetical protein MJ0425 [Methan... [ score 104 E 6e-22 ] [ range 19 .. 139 ]
---EVYNKILASLNEYYGKMFENLVFEMLKLKIIDFGQksVAKWWHKGEEIDVLAYN--NNKMIAFEVKWKDLSFKEAKGILRDLERKLDKVDFDGEKEC
Y-IIAKSIEGKEKLK-----ALDLMDLEKLII-----------
>gi|23464767|ref|NP_695370.1| narrowly conserved hypothetical pro... [ score 103 E 1e-21 ] [ range 337 .. 447 ]
EGVYE-RHIKPVLHDFAGKPFEGLCREWMWResaagrLPFRARAVGRWWDRQDEIDVMAVDNASDAAIVGECKFRNAP--VDRSVLNLLRDRAARTGI--
GQRTYLLFSLGGFDQS-------------------------------
>gi|57505523|ref|ZP_00371450.1| conserved hypothetical protein [C... [ score 97 E 9e-20 ] [ range 130 .. 250 ]
--DELLEKIREKFEFYQSFCFEQLAREFV-EKHFNLYCVQSYWDRNLELDLYYKDET--ISLIGEVKFKN--KKICKNVLNDLYKKAQELNLK--PNYYI
IFSKNGFSKelESLQNEHVLLFDLSHFKAL-------------
>gi|34762774|ref|ZP_00143762.1| ATPase [Fusobacterium nucleatum s... [ score 97 E 1e-19 ] [ range 330 .. 440 ]
--TYIKNKIENEFDLYVSKIYEDLARESIWEnIEFPLFKVGRWWDKNTEIDIVGLGED-NKIIFGECKYS--KKSIDLNVLKELKDKSKKVIWNNdkREE
YYILFSKSGFSEDLIE----------------------------
>gi|19703471|ref|NP_603033.1| ATPase [Fusobacterium nucleatum sub... [ score 97 E 1e-19 ] [ range 330 .. 440 ]
--AYVKNKIENEFDLYVSKIYEDLDRESIWKnMKFPLVKVGRWWDKDTEIDIVALGED-NKIVFGECKYS--KKQVGLNILNELKEKSKKVIWNNdkREE
YYILFSKSGFSQDLIE----------------------------
>gi|57158545|dbj|BAD84475.1| archaeal ATPase, fused to C-terminal... [ score 94 E 1e-18 ] [ range 250 .. 329 ]
----TFEMDWEAFNTYVGKAFEEISRQFLLELnktnglPFRFTKIGRWWHKKEEVDLVALNEREKKALFIEVKWKELGKGKRRE----------------
-----------------------------------------------
>gi|48846998|ref|ZP_00301256.1| COG1672: Predicted ATPase (AAA+ s... [ score 94 E 1e-18 ] [ range 331 .. 442 ]
-----LGKIQADLSTFMGWSFEELIRAMLLKRndgtvvPFGFTRIGGFWTKrgDVEIDIVALNEEDGAIFFGECKLSGSRFSVADA--RRLKEKAKAVPW
RTGD----------------RREHFVLFCMDDLES--------------
>gi|53685626|ref|ZP_00098830.2| COG1672: Predicted ATPase (AAA+ s... [ score 94 E 1e-18 ] [ range 83 .. 198 ]
QDDIVMQKIRQNFiDNHVAYVYEDVCLSKLWQMnsqgqwPFYFSKAGRWWNNQTEIDIVAYDMKGSDMIFGECKYHE--KPVDTDVFYTLAKKAEAVAWK
QNqrKNWYVLFSISGFTE--------------------------------
>gi|23465214|ref|NP_695817.1| hypothetical protein BL0631 [Bifido... [ score 92 E 3e-18 ] [ range 339 .. 446 ]
--------FGPAFDTYVGQQFETICLQWLIRnnamgnLPFVATQFGKWWgndpiaHEQTDIDVIAADSLDKTILFGECKWRN-SFNETEAIEKLHQRAGL
VRGYQAGNAWLMLFTKN------------------------------------
>gi|57241068|ref|ZP_00369015.1| Archaea bacterial proteins of unk... [ score 89 E 4e-17 ] [ range 161 .. 282 ]
---ELMEIIQENLEKYQSFTFELLCKEFLAKK-LKVEQVYSFWNYYCEIDLYY--KKENFCVLGEAKFKD--RKICKNVLNILKNKAKILNLK--PNLYV
LFSKNGFSKELVENKEYnvFLYTLDDFDFLIK-----------
>gi|48852236|ref|ZP_00306425.1| COG1672: Predicted ATPase (AAA+ s... [ score 88 E 5e-17 ] [ range 332 .. 439 ]
----VFKKINNNLNTFYGHTFERIALEMvsrgIIPIPIHNFQVNKFWHKDVEIDGVATNDKND-VVFIEIKF--VPDVDGIKIYNELKYKSLSVNIKRNK
EYYMIIAKSFKTKSN------------------------------
>gi|6968238|emb|CAB73057.1| hypothetical protein Cj0792 [Campylob... [ score 87 E 2e-16 ] [ range 170 .. 292 ]
---EVLECIKEKFELYQSFCFEQLSRE-LLEKKFNINGVQSYWDKNLELDLYYQDE--NLCFVGEVKFKN--KKICKNILNLLKSKAKSLNLA--PNYYI
IISKNGFSKEidKICEQNLLLLDLNDFKILLEE----------
>gi|57159832|dbj|BAD85762.1| archaeal ATPase, fused to C-terminal... [ score 85 E 4e-16 ] [ range 333 .. 443 ]
----VWEEVKKGLGDYMGKRFDFACRELVLleELPFRPATIGRHWgyyredgvKKVYEIDVVALDETGKRAIFGECKWRN-RAQNGKKLVEELRKNVELT
GWKG-EAHYLLIGKSFK----------------------------------
>gi|57167899|ref|ZP_00367039.1| conserved hypothetical protein [C... [ score 85 E 5e-16 ] [ range 124 .. 246 ]
---EVLGLIKEKFELYQSFCFEQLSRE-LLEKKFQVSGVQSYWDKNLELDLYYKDD--EISFIGEVKFKN--KKICRNILNLLESKAKSLKLE--PNNYI
IISKNGFSKEfyKICKQDLLLLDLNDFKILLEE----------
>gi|48851706|ref|ZP_00305905.1| COG1672: Predicted ATPase (AAA+ s... [ score 84 E 9e-16 ] [ range 85 .. 219 ]
-----LNIIKNDFDFYTSKIFEDISRNILFKFGKnltgdNITGIGTWWGKNklenngkneEEIDIIALTEDKN-IIVGEVKWRNKPLKI--EVLYSLQNK
SVFIK----PYKYILFSKSGFDENLTKlseiDKNIILVDLNKIGELF------------
>gi|26553978|ref|NP_757912.1| hypothetical protein MYPE5260 [Myco... [ score 84 E 1e-15 ] [ range 324 .. 455 ]
-DDFFEEMIRNELETYTiPKKFEKLSREAILHMNlnklnnINYKDIGKYWYDdpktktNMEFDVVC-KDKEDSYVFFEVKFSKNP--IGDNVVN--KKIY
QLNQLKINNYKLGFISKSGFDLS--HKKDYILFDLKDLYL--------------
>gi|18312420|ref|NP_559087.1| hypothetical protein PAE1120 [Pyrob... [ score 84 E 1e-15 ] [ range 318 .. 424 ]
-----------DIDRYMQGAYEEIVRRALPRLSERglvraAGICGRYWEGDVEIDLACLGDGEFAAF--EIKWADLTVDDAERALRTLKKKSGYR-----
EGNYYVVARRALGEKPKW-----LLDLGDI----------------
>gi|26554221|ref|NP_758155.1| hypothetical protein MYPE7650 [Myco... [ score 82 E 5e-15 ] [ range 335 .. 460 ]
--------IKEDLEkFFIPKKFEKIAKQALILMNFKdklpspFFNIGKYWYDdpnkivNAEFDVV-YKDIKDLYYFYEVKYTN--KPIDEKVVN--HMIS
QLDKLNEKDYKLGFVSKSGFDLKD--KKDYVLIDLNDLYSL-------------
>gi|26553875|ref|NP_757809.1| hypothetical protein MYPE4230 [Myco... [ score 81 E 8e-15 ] [ range 328 .. 459 ]
--DYYKRFIKEDLeNTFIPKKFEKIVKQYLIEKNLRselntpFKNIGKYWHNdskrkiNVEFDVVYLDYDG-VYNFIEVKYSK-NKIKYSTIKEEL---F
QIQQLDIKNFKMGFASKSGFDLED--ESSYLLIDLKDIYSL-------------
>gi|56476261|ref|YP_157850.1| conserved hypothetical protein, pre... [ score 75 E 5e-13 ] [ range 363 .. 479 ]
------------LEELAGRLYEETSRKGLSDFPLS-ERIKGYWDRaGIEIDLVAVSESTRRIRFGTCK------RNPDKLLPSLASlrsnvdafIRHHTQ
YENWTVEYCAIAPRISPalEDKLAAEGVIAQSLTDL----------------
>gi|14590705|ref|NP_142775.1| hypothetical protein PH0844 [Pyroco... [ score 74 E 2e-12 ] [ range 31 .. 102 ]
---EALELVKRDYNHYMGRVFEKASLDFLWKR-FAFERAGRWWSREEEIDVVGV--KRGMAYFFEVKWKDLSEREARR----------------------
-----------------------------------------
>gi|15898716|ref|NP_343321.1| hypothetical protein SSO1918 [Sulfo... [ score 72 E 5e-12 ] [ range 308 .. 415 ]
EGIYEIKE--DEYNVYLGRIFEKIAREYV--EDVYKVKVERLWFKDVEIDIYG------DGIAGECKWSE--GINGEKVLYELKRKVEDLGLDV--KKYI
IFAKSFSKTNEEAE----FIDLKKLE---------------
>gi|48851570|ref|ZP_00305779.1| COG1672: Predicted ATPase (AAA+ s... [ score 71 E 7e-12 ] [ range 9 .. 109 ]
-----------------------------------FTTVSRWWGKVgnntgkniEEIDIVAYSDTRDEILFCECKWTN--KKVSYKIIEELIRKSKwlLN
KYNNSKVSYAVFSKSGFDFNtDTLEKNIIAMDLKGIEN--------------
>gi|57158546|dbj|BAD84476.1| archaeal ATPase, fused to C-terminal... [ score 60 E 1e-08 ] [ range 2 .. 48 ]
------------------------------------------------------------------------------------RKSTLVGLDGWETDYG
LIARKVAGKEELRKEGYPTWDLGDFKNLRSQ----------
>gi|15643729|ref|NP_228777.1| hypothetical protein TM0969 [Thermo... [ score 60 E 2e-08 ] [ range 7 .. 92 ]
--------------------------------------CGSAMNKDVEIDIVGI--KGNTLYVGECKWSN--KKIDVRVLDRLRSKVpyllKDLQVDNLS
VVYYLFSRSGFD--GLKEtEEVKLVELKDL----------------
>gi|18311783|ref|NP_558450.1| hypothetical protein PAE0213 [Pyrob... [ score 59 E 4e-08 ] [ range 33 .. 90 ]
------------------------------------------------VDALALNEEKKFAVIAEAMWAEVNPGE---VLPKLKEAARHLIPPGWEVKYA
IFARHIKGE--------------------------------
>gi|53714116|ref|YP_100108.1| putative ATPase [Bacteroides fragil... [ score 59 E 4e-08 ] [ range 336 .. 413 ]
----VKMIIGRDYETFSGLMLERYFKRVLIERQV-YTRIGGWWDRkgENEIDIVAENELDDTATFFEVKRKaeniDMEKLEAK-----------------
-----------------------------------------------
>gi|54026755|ref|YP_120997.1| hypothetical protein nfa47810 [Noca... [ score 59 E 5e-08 ] [ range 340 .. 420 ]
-GDLTLARIREKWTSWRGRAIEPLIREAIARILPDdrlpaARAVGGYWTRsnDVEIDIVGADRapvAKELLFVGSIKWLENS------------------
---------------------------------------------------
>gi|53713006|ref|YP_098998.1| putative ATPase [Bacteroides fragil... [ score 57 E 1e-07 ] [ range 340 .. 409 ]
------KLIKADYPTYSGKILEQYFKQKYAE-SYEFRLIGSWWEpkgNQNEIDIVAIYLDNKSAIVAKVKRQKKNFK-----------------------
--------------------------------------------
>gi|18977250|ref|NP_578607.1| hypothetical protein PF0878 [Pyroco... [ score 56 E 3e-07 ] [ range 1 .. 50 ]
---------MDDIDYYTAEVFEDVAKEFLLtlnksgRLPFRFTRIGRWWYKNEEIDLVA-----------------------------------------
-----------------------------------------------
>gi|29348899|ref|NP_812402.1| conserved hypothetical protein, put... [ score 55 E 5e-07 ] [ range 337 .. 410 ]
--DDLRQLAKADYPTYSGRVLEKYFKQKLAETG-GFKEIGSWWEtkssigkqriNSYEIDIVALKSSGKKALIAEVK-----------------------
---------------------------------------------------
>gi|18312882|ref|NP_559549.1| hypothetical protein PAE1789 [Pyrob... [ score 38 E 0.055 ] [ range 332 .. 415 ]
----------EALSQYFGEMFEEFIR---RHSPSIFGvRLGKLIKGGVDIDLAG--EIRGCRIYGEVKWS--GDVDAEAVVRDLIRKAE-------GDVY
IVIARGFK----------------------------------
#
NULL   3706	5728	4211	4064	4839	3729	4763	4308	4069	3323	5509	4640	4464	4938	4285	4423	3815	3783	6325	4665	
AVER   4525	6989	3930	3169	4319	3885	6092	3833	3206	3203	6408	4549	5323	5366	4064	4584	5339	4063	5306	4744	
HMM    A	C	D	E	F	G	H	I	K	L	M	N	P	Q	R	S	T	V	W	Y	
       M->M	M->I	M->D	I->M	I->I	D->M	D->D	Neff	Neff_I	Neff_D
       0	*	*	0	*	0	*	99999	99999	99999	
E 1    *	*	*	403	*	*	*	*	*	*	*	*	*	2037	*	*	*	*	*	*	1
       0	*	*	*	*	*	*	3009	0	0	

G 2    *	*	2608	*	*	424	*	4191	*	*	*	*	*	*	*	4807	*	*	*	*	2
       0	*	*	*	*	*	*	3516	0	0	

T 3    3314	*	1404	5370	4219	*	*	2722	4257	5354	*	*	*	*	*	*	2650	4157	*	*	3
       0	*	*	*	*	*	*	3895	0	0	

F 4    *	*	2882	1822	3188	*	*	2970	5117	3182	5726	5608	*	*	*	*	*	*	*	2593	4
       0	*	*	*	*	*	*	4174	0	0	

S 5    3305	*	6245	3866	4391	*	*	4323	*	2788	*	6367	*	*	*	3951	3219	1522	*	4560	5
       57	*	4682	*	*	*	*	4258	0	0	

I 6    *	*	*	5068	3880	*	*	2829	3386	1607	3893	*	*	*	5173	*	*	3538	3055	4788	6
       0	*	*	*	*	0	*	4275	0	1000	

E 7    4622	*	3951	1008	*	4324	*	*	3294	*	5204	3303	*	4292	3916	*	*	*	*	*	7
       0	*	*	*	*	*	*	4469	0	0	

E 8    *	5712	2983	2892	5435	*	5120	3371	2165	3301	4672	5531	*	*	2513	*	6561	*	*	*	8
       33	*	5466	*	*	*	*	4475	0	0	

I 9    5747	*	6424	*	3043	*	*	840	*	5796	*	*	*	*	*	4442	*	2148	*	*	9
       0	*	*	*	*	*	0	4460	0	1000	

R 10   *	*	*	3887	*	3844	*	6041	1614	4675	4784	4739	*	4084	1766	4502	*	*	6536	*	10
       0	*	*	*	*	0	*	4511	0	1000	

G 11   3527	*	3159	1693	*	4596	*	*	2867	*	*	3321	3616	5255	4137	4356	*	*	*	*	11
       0	*	*	*	*	*	*	4628	0	0	

D 12   3812	*	1710	2498	6716	4568	*	6002	3354	*	*	2898	*	*	5558	4809	6722	4522	4750	*	12
       0	*	*	*	*	*	*	4623	0	0	

Y 13   *	*	*	*	1590	*	*	3854	*	1562	*	*	*	*	*	*	*	*	3846	2394	13
       86	4116	*	1279	766	*	*	4646	2159	0	

S 14   *	*	2489	2385	*	4873	5483	*	5372	*	*	1799	3553	4079	*	3991	4990	*	*	5405	14
       24	5924	*	0	*	*	*	4785	1000	0	

Q 15   4586	*	3256	3850	4191	*	5260	5302	4769	4136	*	3950	*	3460	3533	3770	2065	5503	*	6905	15
       0	*	*	*	*	*	*	4785	0	0	

Y 16   *	*	*	*	2790	*	5466	5258	*	5021	*	*	*	4734	*	*	*	5405	4990	550	16
       49	4892	*	3322	152	*	*	4785	1000	0	

L 17   3980	*	*	*	4398	*	*	3986	4907	2049	3003	*	*	3358	5267	4183	3668	3423	*	3720	17
       25	5838	*	0	*	*	*	4909	1000	0	

G 18   5274	*	6161	5817	*	455	*	*	*	*	*	*	4482	5315	*	2806	*	*	*	*	18
       0	*	*	*	*	*	*	4955	0	0	

W 19   5302	*	*	3894	3018	3772	5446	5565	1976	3816	*	4962	6371	5507	2908	5078	6410	*	3624	5674	19
       0	*	*	*	*	*	*	4955	0	0	

V 20   3158	4544	*	6335	4401	*	*	2848	4482	5274	3261	*	5657	3427	3375	5649	3612	2638	*	*	20
       0	*	*	*	*	*	*	4955	0	0	

F 21   *	*	*	*	561	4229	*	5409	*	4258	*	*	*	*	*	*	*	*	*	2374	21
       0	*	*	*	*	*	*	4955	0	0	

E 22   *	*	4794	53	*	*	*	*	*	*	*	*	*	*	*	*	*	*	*	*	22
       0	*	*	*	*	*	*	4932	0	0	

K 23   5455	*	2910	2425	4794	5028	*	*	2264	5539	4600	5351	5685	3003	3510	6700	4208	*	*	*	23
       20	*	6185	*	*	*	*	4932	0	0	

V 24   3684	*	*	6381	4889	*	*	2102	*	1379	*	*	*	*	*	*	5307	2818	*	3444	24
       0	*	*	*	*	*	0	4914	0	1000	

A 25   1851	2706	6274	*	4311	6534	*	3910	*	4992	4834	*	*	*	*	2660	6550	2369	*	*	25
       0	*	*	*	*	*	0	4914	0	1000	

R 26   3954	7092	*	*	5956	6695	6323	6549	2169	3457	*	*	*	*	977	*	*	4110	*	*	26
       50	*	4889	*	*	*	0	4914	0	1000	

Q 27   6161	*	3467	1200	*	*	*	*	4454	*	*	2981	*	2141	4508	5856	*	*	*	*	27
       98	4740	5141	1585	585	*	0	4840	1395	1519	

F 28   3040	*	*	*	1514	5247	*	4260	4269	3095	3790	*	*	*	*	5178	*	5858	4386	3109	28
       34	5418	*	2000	415	488	1802	4825	1000	2012	

L 29   *	*	*	*	*	*	*	2599	*	596	5588	*	*	*	*	*	3997	3857	*	5586	29
       171	3982	4371	0	*	0	*	5005	1764	1000	

L 30   3714	*	*	*	5569	*	*	2312	3660	2599	*	*	4998	4693	2531	5548	4928	3899	3427	*	30
       71	4371	*	1995	417	1251	786	4969	1898	1559	

K 31   6743	*	3881	1932	5875	*	3869	*	3255	3575	*	*	5227	6088	1976	3456	*	*	*	*	31
       254	2829	5586	1744	512	0	*	5009	2826	1000	

L 32   *	*	*	5260	4584	*	*	3708	2783	2117	2814	*	*	3782	3203	4330	4313	6657	*	4427	32
       232	3271	4467	2585	263	0	*	5057	2628	1000	

N 33   *	*	4467	6327	*	2651	4696	3964	4532	5668	*	3787	1523	6381	3993	3030	*	*	*	*	33
       96	4852	5080	1838	473	0	*	5041	1699	1897	

I 34   *	*	*	5345	1383	*	*	2660	5074	2488	*	*	5672	*	*	3652	4878	4722	*	4191	34
       74	4722	6391	1679	540	0	*	5084	1491	1756	

N 35   6052	*	3404	3855	*	5170	3351	4731	3640	6299	*	3088	4323	4901	1972	4266	*	5294	*	4986	35
       134	3827	5802	2477	286	0	*	4882	2722	1000	

F 36   3385	*	3918	*	1307	*	*	3275	5659	4873	*	5214	4393	7020	*	4392	*	3705	*	3836	36
       121	*	3636	*	*	0	*	4682	0	1000	

T 37   5497	*	4659	3841	4140	2522	6681	7241	4242	4043	6054	5829	3422	*	4534	4294	2260	4440	*	4929	37
       100	3905	*	1115	893	1687	536	4527	1910	2037	

K 38   5117	5685	3356	3719	*	3613	4391	3776	2407	6201	*	4935	*	3102	2502	*	4380	*	*	*	38
       77	6699	4568	1000	1000	996	1004	4629	1000	1554	

I 39   3926	3805	*	*	4499	*	*	1343	5211	3070	*	*	*	*	*	*	*	1846	*	*	39
       0	*	*	*	*	0	*	4013	0	1688	

G 40   5232	*	*	3479	*	604	4783	*	5821	*	*	4428	*	3548	*	6015	*	*	*	5352	40
       39	5234	*	1000	1000	*	*	4154	1000	0	

R 41   6004	*	*	*	*	3534	*	*	2348	*	*	4521	*	*	1320	2283	6093	4735	*	*	41
       25	*	5864	*	*	*	*	4154	0	0	

W 42   5163	*	*	4842	4302	*	5668	4922	*	3461	*	5505	*	*	3551	*	*	*	1272	2173	42
       151	3929	4899	1000	1000	*	0	4328	1542	1000	

W 43   *	*	*	*	*	*	*	4602	*	4716	5159	*	*	*	*	4831	*	*	308	4322	43
       67	4466	11445	2802	223	931	1072	4258	1634	1581	

H 44   *	*	3104	4380	6059	5726	2117	*	3736	*	*	3991	4657	6078	4120	4302	3175	4135	*	3277	44
       88	4078	*	1661	548	916	1090	4491	2372	1444	

K 45   *	*	4427	5212	*	4362	*	*	1264	*	*	4274	4364	*	1977	*	4850	*	*	3786	45
       143	3403	*	1700	531	*	0	4495	3072	1000	

D 46   6045	*	3334	3624	5169	1813	*	*	4190	*	*	2419	*	3864	6490	4524	5093	5402	*	3752	46
       104	3845	*	2635	253	*	0	4495	2235	1000	

K 47   5445	4227	4219	1892	*	4083	*	6481	3635	4178	4102	5265	*	4148	*	*	3281	3012	*	5208	47
       0	*	*	*	*	*	0	4495	0	1000	

E 48   *	*	3492	258	*	4657	*	*	*	*	*	*	*	*	*	*	4820	*	*	*	48
       0	*	*	*	*	*	0	4495	0	1000	

I 49   *	*	*	*	4638	*	*	455	*	3937	*	*	*	*	*	*	4656	2997	*	*	49
       0	*	*	*	*	*	0	2677	0	1000	

D 50   *	*	49	*	*	*	*	*	*	*	*	4898	*	*	*	*	*	*	*	*	50
       0	*	*	*	*	*	0	2729	0	1000	

I 51   5419	*	*	*	*	6288	*	1532	*	1441	*	*	*	*	*	*	*	2002	*	*	51
       54	*	4757	*	*	*	0	3665	0	1000	

V 52   4946	*	*	*	*	*	*	3129	*	3874	5846	*	4183	4643	*	*	*	707	*	4061	52
       18	*	6358	*	*	1522	618	3684	0	1982	

A 53   658	3858	*	*	5788	3087	*	5521	*	*	*	*	*	5312	*	*	*	4193	*	4064	53
       128	*	3557	*	*	1989	419	3670	0	1969	

L 54   4757	5945	*	6150	6649	*	*	2638	5162	1330	*	*	3999	5878	*	*	4803	3024	*	3349	54
       83	*	4160	*	*	3303	154	5480	0	3722	

N 55   5604	*	1736	*	*	4184	4802	*	3072	*	*	1439	*	*	5746	4466	6271	*	*	5395	55
       18	*	6329	*	*	1097	909	5441	0	3699	

E 56   5098	*	2676	1510	5144	6634	5447	*	3265	3379	5359	4344	*	5732	4493	4363	*	*	*	5933	56
       106	5360	4424	1585	585	839	1181	5573	1000	2847	

R 57   4073	*	2519	3902	5663	5080	5635	3680	2236	4761	*	6808	5068	4559	3226	3833	4496	*	*	*	57
       47	*	4968	*	*	1577	589	5577	0	2832	

G 58   *	*	3722	2430	*	3203	*	4103	2729	6549	*	3338	4721	6267	4257	3730	2912	*	*	*	58
       30	*	5582	*	*	539	1681	5629	0	2602	

K 59   *	*	1999	3282	5576	3704	*	*	1757	*	*	3039	*	*	3582	5505	*	*	*	5250	59
       47	*	4957	*	*	0	*	5620	0	1998	

G 60   4038	5441	5089	3413	4780	5464	*	3487	1655	3856	4466	*	5489	*	3967	4490	3925	5949	*	*	60
       0	*	*	*	*	0	*	5669	0	1662	

V 61   1887	4190	*	*	4326	6030	*	2403	5751	3692	5093	5089	*	*	5451	4093	6767	3028	*	4244	61
       58	6229	5258	1585	585	*	*	5675	1000	0	

L 62   6554	5534	*	*	3426	6099	*	2290	*	2217	5453	5446	*	*	5499	6867	4849	2646	5437	2770	62
       63	*	4558	*	*	*	0	5636	0	1000	

F 63   3710	*	*	*	1394	*	*	3354	*	2509	*	*	*	*	*	*	*	2245	*	4093	63
       0	*	*	*	*	*	0	4998	0	2361	

A 64   3733	5885	5628	*	3459	1588	*	2282	*	*	*	*	*	*	*	4848	*	2259	*	6085	64
       85	4121	*	2322	322	778	1263	4998	1102	2361	

E 65   *	*	4825	341	*	*	*	*	5459	*	*	4552	*	3946	*	5436	5499	*	*	*	65
       0	*	*	*	*	*	0	5636	0	1000	

V 66   4317	2302	*	4825	*	*	*	3792	*	5534	*	*	*	*	*	5432	*	749	*	*	66
       0	*	*	*	*	0	*	5636	0	1000	

K 67   *	*	5724	5548	*	*	*	*	313	*	4513	*	*	*	5073	5258	4182	*	*	*	67
       141	3810	5502	1994	417	*	*	5675	2262	0	

W 68   *	*	*	*	2234	*	*	*	*	6231	5191	4799	5169	*	4028	*	5622	*	1043	3107	68
       60	5603	5623	3807	107	*	0	5584	1000	1000	

K 69   3389	*	*	5272	*	5711	5671	*	1369	4235	6614	5087	*	4952	3753	2623	4087	*	*	4946	69
       98	4870	4999	1167	850	*	0	5800	1572	1657	

K 70   6386	*	2518	1931	*	4025	*	*	3274	*	*	2006	5620	5548	4610	7035	4403	*	*	*	70
       291	*	2454	*	*	2344	316	6445	0	2569	

L 71   5532	*	5237	*	*	*	*	5197	4142	659	4590	4004	4988	*	*	4631	*	4088	*	*	71
       0	*	*	*	*	1560	598	6688	0	4056	

K 72   4931	*	4613	5088	*	3907	*	*	2974	5534	*	2878	2967	5681	3715	2206	3250	*	*	*	72
       52	*	4832	*	*	225	2792	6665	0	3358	

E 73   4882	*	3256	2267	4075	4055	5625	*	1640	6194	*	5786	4230	*	3849	5587	*	5814	*	*	73
       0	*	*	*	*	1231	801	7009	0	2097	

K 74   4857	*	5847	5858	5694	4178	6430	4574	1801	6139	*	3270	4944	5378	2177	4573	4373	5064	*	*	74
       39	5231	*	0	*	0	*	6986	1000	1619	

E 75   *	*	3408	1305	*	*	*	2073	5391	*	*	4233	5569	*	6109	5802	*	2912	*	*	75
       41	*	5154	*	*	*	*	6840	0	0	

A 76   1140	3501	3130	*	*	3691	*	5147	*	*	*	*	5438	*	3926	5907	3731	4615	*	5930	76
       0	*	*	*	*	*	0	6760	0	1579	

E 77   *	*	4266	2466	*	*	*	4589	2299	4499	5600	5056	*	*	1804	5930	4203	4615	*	5085	77
       0	*	*	*	*	1094	912	6760	0	1579	

K 78   3903	*	4375	3587	*	2503	*	*	2044	*	*	2629	*	6364	2601	5168	5929	*	*	*	78
       53	5649	5937	0	*	0	*	6822	1000	1000	

I 79   3815	*	*	*	4443	*	*	1443	4994	3574	*	*	5030	*	*	*	4036	1697	*	*	79
       0	*	*	*	*	*	0	7021	0	1000	

L 80   4663	*	*	3945	5501	*	*	4290	4493	758	*	*	*	5518	*	*	*	2974	*	4744	80
       0	*	*	*	*	0	*	7021	0	1000	

R 81   *	*	4148	2441	*	4979	*	*	2973	*	*	2693	4162	6297	1993	5097	5205	*	5835	4264	81
       76	5279	5304	0	*	*	*	7083	1132	0	

E 82   *	*	1899	2371	5709	*	*	6325	4417	3902	*	*	*	5167	3501	3969	2542	6318	*	5106	82
       0	*	*	*	*	*	0	7058	0	1309	

L 83   *	*	*	*	*	*	5082	*	4617	243	3556	*	*	*	*	*	*	*	*	*	83
       56	*	4703	*	*	0	*	6232	0	1309	

E 84   3972	4167	5137	2711	*	5237	4894	5044	1950	*	5889	5272	*	4290	2486	5085	*	5095	*	5718	84
       10	*	7123	*	*	*	0	6104	0	1000	

K 85   *	*	5144	3117	*	*	6866	*	1589	*	6210	4360	*	*	1405	4033	*	*	*	6085	85
       71	5292	5479	3000	193	*	0	4773	1000	1510	

K 86   4801	*	*	*	*	*	*	3169	396	5460	*	5827	*	*	5600	*	4966	*	*	*	86
       0	*	*	*	*	1444	661	4399	0	1898	

G 87   1678	*	*	*	5049	3649	5082	5686	4281	6457	*	5522	*	*	5286	1860	*	3954	*	3673	87
       23	5954	*	2000	415	*	0	4452	1000	1420	

K 88   5597	*	5325	2053	*	2609	5257	*	1946	3197	7070	*	*	3565	5844	*	5935	5103	*	*	88
       55	5726	5751	1000	1000	*	0	5433	1000	1420	

L 89   4579	*	4836	3410	4395	*	4494	4398	3483	1234	*	*	*	*	4935	4654	*	3604	*	5619	89
       0	*	*	*	*	*	0	5487	0	1882	

T 90   *	*	5275	*	6017	*	*	3270	4721	2691	5461	4819	*	5330	3968	*	2812	1573	4758	*	90
       46	*	4984	*	*	*	0	7505	0	1882	

G 91   5760	*	5367	4514	5018	1545	5993	4191	3239	4729	*	3091	4514	3164	5465	5033	*	*	*	*	91
       90	5075	5032	2322	322	1357	714	7468	1102	2538	

L 92   4726	*	*	*	3503	*	*	2720	*	1459	4659	*	5015	*	*	*	*	5047	2966	2946	92
       86	5719	4676	3322	152	*	0	7480	1000	2588	

D 93   5952	*	2069	2382	*	*	4600	*	2958	*	*	2991	3774	4896	4188	3699	*	5686	*	*	93
       85	*	4121	*	*	3226	163	7240	0	2899	

D 94   4923	*	4199	3591	*	1511	*	4377	5261	*	*	2534	4994	3374	5084	4975	5738	6231	*	6552	94
       170	4300	4043	1000	1000	1836	474	7161	1589	3187	

W 95   *	*	5235	3719	*	3653	*	*	2833	4358	*	3786	4642	4754	4713	5517	*	*	1382	4804	95
       55	5242	6513	1000	1000	165	3214	8035	1000	3471	

E 96   *	*	3584	1652	*	4871	*	4106	2562	*	*	2821	3515	5064	4793	5963	5267	*	*	*	96
       26	*	5790	*	*	604	1548	8752	0	1498	

K 97   4379	*	5761	2739	5758	5656	*	6717	1783	4973	*	3732	*	4902	2587	*	5945	3679	*	4503	97
       17	6452	*	1000	1000	1546	605	8627	1000	1466	

S 98   7187	5610	5417	4757	6597	*	4099	4990	2107	5944	*	3677	*	5076	6119	3722	5621	3783	3986	2254	98
       0	*	*	*	*	*	0	8626	0	1000	

Y 99   *	*	*	*	4476	*	3215	5571	*	3646	4579	*	5253	*	5437	*	*	4259	*	729	99
       17	*	6418	*	*	*	0	7249	0	1000	

G 100  3309	5231	*	5236	*	1193	*	2904	*	3092	4353	*	5466	*	6754	*	*	4641	*	4765	100
       0	*	*	*	*	1360	712	7225	0	1456	

L 101  3660	*	*	4552	3957	3848	*	2145	*	1392	*	*	*	*	*	*	*	2866	*	*	101
       0	*	*	*	*	*	0	6213	0	1000	

I 102  4807	4754	*	*	2327	*	*	1361	*	*	*	*	4309	*	*	*	*	1795	*	*	102
       0	*	*	*	*	*	0	6213	0	1000	

A 103  1017	*	4898	3984	*	4233	*	*	*	*	*	*	*	*	*	1639	4846	*	*	*	103
       63	4552	*	0	*	*	0	6213	1000	1000	

R 104  *	*	*	*	*	*	*	5218	821	3310	*	*	4541	5362	2302	4789	*	*	*	*	104
       0	*	*	*	*	*	0	6213	0	1000	

N 105  5730	*	4044	5486	*	4243	5628	*	3022	*	*	3284	*	5764	2963	1262	*	4800	*	*	105
       0	*	*	*	*	*	0	6213	0	1000	

I 106  5057	*	*	*	3499	1940	*	1840	*	5110	*	*	*	*	*	*	*	1678	*	*	106
       0	*	*	*	*	*	0	6057	0	1000	

E 107  4357	*	4350	2500	1956	4183	5877	6345	2852	3716	6087	*	4778	5423	4473	4348	*	*	*	*	107
       51	*	4834	*	*	*	0	6057	0	1000	

G 108  *	5926	2241	5008	*	1550	*	4661	3530	*	*	5572	3701	*	5404	3753	3688	*	*	*	108
       87	4673	5690	1000	1000	2739	234	5851	1000	1882	

K 109  *	*	*	2942	5409	*	*	*	941	3273	5554	*	*	4604	3454	*	3875	*	*	*	109
       13	6779	*	1000	1000	790	1246	5859	1000	1956	

E 110  *	*	3255	733	*	*	*	*	3274	*	*	3889	*	*	5566	3302	*	*	*	*	110
       112	4497	5039	633	1493	1089	916	5607	1714	1419	

N 111  5898	*	3187	2786	*	4354	5756	*	2435	3068	*	3219	3073	*	3936	4482	5604	*	*	*	111
       168	*	3183	*	*	*	0	5663	0	2017	

L 112  *	*	*	4973	4958	*	*	3256	4625	551	*	*	*	*	*	*	4239	4181	*	*	112
       0	*	*	*	*	1734	516	5222	0	2878	

K 113  3802	5377	*	2572	*	*	5041	6053	1971	4214	4369	*	*	6043	1935	*	*	*	4143	*	113
       130	5701	3897	2000	415	1205	821	5290	1000	2488	

G 114  3529	*	3426	1473	*	3458	*	*	2909	*	*	3486	*	*	4975	3122	*	*	*	*	114
       80	5368	5073	0	*	998	1002	5195	1000	2597	

K 115  4642	6237	3142	1361	*	4581	4682	*	2313	*	*	5538	*	4803	4186	5120	*	*	*	5574	115
       0	*	*	*	*	2419	299	5322	0	2246	

G 116  *	6400	3765	3606	*	835	5234	*	4750	*	*	3577	*	4636	*	3568	*	*	*	*	116
       0	*	*	*	*	*	0	5308	0	1992	

Y 117  *	5862	*	*	2611	6011	5578	2941	*	4856	6033	*	*	*	*	*	*	2452	2487	2049	117
       37	5292	*	1000	1000	*	0	5308	1000	1992	

L 118  4316	*	*	4462	3959	*	*	2730	4060	1007	*	5593	4657	*	*	*	*	4383	*	5404	118
       46	*	4999	*	*	0	*	4679	0	1992	

V 119  2365	*	*	*	5004	*	*	4268	*	1618	*	*	*	*	*	*	5770	1401	*	*	119
       0	*	*	*	*	1063	939	4799	0	1433	

W 120  *	*	*	*	2552	*	*	3736	*	3472	4852	*	*	3419	*	*	*	4464	1201	4159	120
       0	*	*	*	*	0	*	4812	0	1000	

D 121  *	5162	456	3019	*	*	*	*	*	*	*	*	*	*	*	3470	5091	*	*	*	121
       0	*	*	*	*	*	*	4804	0	0	

L 122  *	*	*	*	*	*	*	*	*	106	5162	*	*	*	*	*	*	*	4546	*	122
       0	*	*	*	*	*	*	4804	0	0	

R 123  *	*	3685	1946	*	3714	4362	*	2082	*	6404	3100	*	*	3230	5319	4586	*	*	*	123
       0	*	*	*	*	*	*	4804	0	0	

D 124  *	*	413	2878	*	4858	5319	*	4227	*	*	*	*	*	*	*	*	*	*	*	124
       0	*	*	*	*	*	*	4804	0	0	

F 125  *	*	*	*	1314	*	*	1973	*	1765	*	*	*	*	*	*	4362	*	*	*	125
       24	*	5946	*	*	*	*	4804	0	0	

N 126  *	*	3822	1248	*	4159	5862	3720	2923	*	*	3650	*	*	*	3945	*	*	*	3598	126
       0	*	*	*	*	*	0	4469	0	1000	

L 127  3893	*	4727	3064	4665	5472	*	4579	3458	3189	*	3187	*	*	3275	2560	*	3503	*	*	127
       0	*	*	*	*	0	*	4515	0	1000	

V 128  *	*	*	*	*	*	4041	4059	*	745	3362	*	5127	*	*	*	*	2673	*	*	128
       0	*	*	*	*	*	*	4213	0	0	

Y 129  *	*	5166	*	2996	2247	*	2395	2574	3708	*	5037	*	*	4634	*	*	3946	*	3922	129
       0	*	*	*	*	*	*	3690	0	0	

R 130  *	*	*	2339	3341	*	*	2990	2721	*	*	3045	*	*	2729	2697	*	*	*	*	130
       0	*	*	*	*	*	*	3541	0	0	

Q 131  *	*	*	2003	*	*	*	2817	2926	*	*	3448	3338	2792	*	2815	*	*	*	*	131
       0	*	*	*	*	*	*	3373	0	0	

P 132  *	*	*	*	3435	*	*	2330	1558	*	*	*	1855	3435	*	*	*	*	*	*	132
       0	*	*	*	*	*	*	2738	0	0	

L 133  *	*	*	*	3111	3058	2137	*	*	3310	*	2107	*	*	*	3230	3363	*	*	*	133
       0	*	*	*	*	*	*	2637	0	0	

R 134  *	*	*	*	*	*	*	*	2079	*	*	*	3113	3363	1630	*	*	2137	*	*	134
       0	*	*	*	*	*	*	2637	0	0	

E 135  *	*	*	303	*	*	*	*	*	*	*	*	*	2400	*	*	*	*	*	*	135
       0	*	*	*	*	*	*	2355	0	0	

Y 136  2123	*	*	*	2098	*	*	*	*	1680	*	*	*	*	*	*	*	*	*	2154	136
       0	*	*	*	*	*	*	2264	0	0	

H 137  *	*	1407	*	*	*	1710	*	*	*	*	1655	*	*	*	*	*	*	*	*	137
       0	*	*	*	*	*	*	1998	0	0	

P 138  *	*	*	*	*	*	*	*	*	*	*	*	551	*	*	1655	*	*	*	*	138
       0	*	*	*	*	*	*	1998	0	0	

R 139  *	*	*	*	*	*	*	*	526	*	*	*	*	*	1710	*	*	*	*	*	139
       0	*	*	*	*	*	*	1998	0	0	

G 140  *	*	*	*	*	0	*	*	*	*	*	*	*	*	*	*	*	*	*	*	140
       0	*	*	*	*	*	*	1665	0	0	

L 141  *	*	*	*	*	*	*	*	*	0	*	*	*	*	*	*	*	*	*	*	141
       0	*	*	0	*	*	*	1000	0	0	

//
