# Supplementary material for: The PD-(D/E)XK superfamily revisited: identification of new members among proteins involved in DNA metabolism and functional predictions for domains of (hitherto) unknown function
Source: BMC Bioinformatics. 2005 Jul 12;6:172. doi: 10.1186/1471-2105-6-172 (PMC1189080; doi:10.1186/1471-2105-6-172)
Supplement: Additional File 1 — An archive file in the zip format, which includes Hidden Markov Models of sequence & secondary structure profiles of PD-(D/E)XK nuclease families analyzed in this article (those known used as queries and newly identified ones). HMMs are in the format of the HHsearch program. The same data are available for download from the authors' FTP server: [file 1471-2105-6-172-S1.zip › hhsearch_pdexk_profiles/queries/pdexk_psiblast_-h_1e-2_-j_12/Pfu-HJC0-5689160.02.ss.90.hhm]

NAME  Pfu-HJC0-5689160 [ QUERY ] [ range 1 .. 123 ]
FAM   
FILE  Pfu-HJC0-5689160.02
COM   /home/marcin/bin/hhmake -i Pfu-HJC0-5689160.02.a3m -seq 500 -id 90 -o Pfu-HJC0-5689160.02.ss.90.hhm 
DATE  Thu Mar  3 22:25:55 2005
LENG  123 match states, 123 columns in multiple alignment
FILT  94 out of 106 sequences passed filter (max seq id>=90%, coverage>=0%, min seq id with query=0%, Ndiff=0%)
NEFF  5.9 
EVD   0.4662  1.6755 
SEQ
>ss_pred
CCCCHHHHHHHHHHHHHHCCCEEEECCCCCCCCEEEECCCEEEEEEEECCCCCCCCCCHHHHHHHHHHHHHCCCEEEEEEEECCCCEEEEEECCCCCEEE
ECCCCCEEEEEECCEEEECCCCC
>ss_conf
9866799999999999968999998388864655884197589998644767812128999999999999739924999996876679999615632055
54888664652134012014679
>Consensus
xxxxGxxxErxxxxxLxexGfxvxrxxxxxxxxxIaxxxgxxixiEvKxxxxxxxxixxeqxekLxxxaxxfGgxpxlaxkxxxxxwxfxxxxxxxxxxx
xtxxxxxxlexxxxxxxxxxxxx
>Pfu-HJC0-5689160 [ QUERY ] [ range 1 .. 123 ]
MYRKGAQAERELIKLLEKHGFAVVRSAGSKKVDLVAGNGKKYLCIEVKVTKKDHLYVGKRDMGRLIEFSRRFGGIPVLAVKFLNVGWRFIEVSPKIEKFV
FTPSSGVSLEVLLGIQKTLEGKS
>gi|53771417|ref|ZP_00183442.2| COG1787: Predicted endonuclease d...
-RMEGREFEEWLVELFEKAGYRVELTPASrdFGADLLIEDAqGYRIAIQAK-------------------------------------------------
--------------------------
>gi|54020007|ref|YP_115571.1| hypothetical protein mhp057 [Mycopl...
-------------------------------VDYYGIYKGIFVAFEAKSTNENVLNLKQipeHQLSYLQKIREHFGCAFFIIFFKQLEKFYIVSIDK---
--------------------------
>gi|23015832|ref|ZP_00055598.1| COG0792: Predicted endonuclease d...
--RRGKAAERLAAFWLRLKGYVILaqglksgRGSGAGEVDLVARRGDLVAFVEVKSRA------------------------------------------
------------------------------
>gi|18478773|gb|AAL73322.1| unknown [Cyanophage P60] >gi|18640543...
--KRGASAELLACAALVDAGFEVFRNVTPDGPiDIVVWDGETFYPIDVKRASH---YVNKQGKATLKLPAKN-NEHALILCRTDKDEWVWIN--------
------------------------
>gi|20094671|ref|NP_614518.1| Predicted endonuclease of the RecB ...
MLRRGKSAEEIAASILRKEGFEVVARNYRveledelvAEIDIVAEKDGERYAVEVKA-------------------------------------------
-------------------------------
>gi|48855900|ref|ZP_00310058.1| COG0792: Predicted endonuclease d...
--QKGIAGEQKACAFLEQQGYKIIEKNlriGKGEIDLIAVHNNCMCFIEVKYRKHNRYGFPEE-------------------------------------
--------------------------
>gi|34763262|ref|ZP_00144222.1| DNA helicase [Fusobacterium nucle...
-----SDFENEIVKRLLEKNYTVKQqwKVGSYNIDIVAIYGDKKIAIECDGKSSNY--------------------------------------------
-------------------------
>gi|46191634|ref|ZP_00008093.2| hypothetical protein Rsph03004104...
----GQRLARGVCRHLRSHDFvsvvELVPAPG-LRVDVMAlGPKGEIWVVECKSSRAD--YQSDRKWQGYLDWCDRF-----------------------
----------------------------
>gi|47565322|ref|ZP_00236364.1| restriction endonuclease family [...
--MDGYQFEEFVAKLFVEMGYKAEVTNSSGdyGIDVIAKRKGLTIGIQAK-RYSDKV-------------------------------------------
-------------------------
>gi|32262646|gb|AAP77693.1| hypothetical protein HH1096 [Helicoba...
-KQKGDKYELQIVRHYKQQGYKVYPKGLKegrrdKGIDIIAYKGKEALLIQCKNWERSQVK---------------------------------------
----------------------------
>gi|15643694|ref|NP_228740.1| hypothetical protein TM0932 [Thermo...
------RFEEFAREYLKEHGFRsvrTTRKSKDFGADIVAKRRGSTVVFQVKRRNS---TVEKEVVKELVAAAYIYGAT----------------------
--------------------------
>gi|45914960|ref|ZP_00193464.2| hypothetical protein MBNC03003445...
--KKRDAAEPEVVSTLLRRGFSVERV--DKPVDLLVGFRGRMWPVEVKSGHSGYAKRLNENQQK---FADKWRGPAVVILR-------------------
-----------------------
>gi|51892613|ref|YP_075304.1| hypothetical protein STH1475 [Symbi...
-RRVGEAGEQAAAEFLTASGYRIIARNVrfrSGEIDLIAQDGGVLVFVEVKTRRGRRYGTPGEAV-----------------------------------
--------------------------
>gi|17549654|ref|NP_522994.1| PUTATIVE TRANSMEMBRANE PROTEIN [Ral...
---------------------ALLRAAGIGAFDVIAWCNGGRIAIELAALAKDRI-------GKLIFLSPTFRG--------------------------
-----------------------
>gi|42558840|gb|AAS20180.1| hypothetical protein [Arthrobacter au...
-----------IVEAITRAGWTAqTEVPGDWVADVMATRGDVRVVFEVQWSRQDVAEYRRRQHRYL----------------------------------
------------------------
>gi|48696466|ref|YP_024508.1| hypothetical protein KgORF78 [Staph...
-KKKGDTFERKIAKELTSwWGYQFNRSPQSGGAswgkdnnavgDIVVpQEANFPLVVECKHREEwtiDNVLLNNREPhtwwEQVINDSSKVNKTPCLIFT
RNRAQSYVALPYDEKVY-------------------------
>gi|56678380|gb|AAV95046.1| conserved hypothetical protein [Silic...
--QPGQRLARGVARHLRAHGFVSVEefVPARGLrVDVMGlGPKGEIWVIECKSSRADF------------------------------------------
---------------------------
>gi|10176163|dbj|BAB07258.1| penicillin-binding protein [Bacillus...
-------------------------------VDFIGVSHGRAIAFDAKSTRNRTRFplsnIEPHQMAFLKSW-KDQGAIAFFLVEFvKHQEVYFLPYR--
----------------------------
>gi|42560951|ref|NP_975402.1| Recombination protein U [Mycoplasma...
-----------------------------FNCDYIGVYNGLYFEFDAKETSKDEFnfnAIRKNQQQKLNLVSKN-KGLAFIILYFSKYdDFYIISYNKLI
EYIK-----------------------
>gi|3191995|emb|CAA19394.1| hypothetical protein [Streptomyces co...
----GRYGETLAARRLTGAGMTVLernwRCGRTGEIDIVARDGDVLVVCEVKTRRGGAFehpmaAVTPDKAERLRRLAERWiqthGGAPPGGVRIDLVG-
------------------------------------
>gi|21674440|ref|NP_662505.1| DNA helicase, putative [Chlorobium ...
-----SGFEREVYSALVERGYRVIPQvrTGAYRIDmVVEGAGDLRLAIEC--------------------------------------------------
--------------------------
>gi|52009159|ref|ZP_00336524.1| COG0459: Chaperonin GroEL (HSP60 ...
--QPGQRLARGVSRYLRSMGFAALEefVPQRGLrVDVMAlGPKGELWVIECKSSRADFQ--SDGKWQGYLEWCDRY------------------------
---------------------------
>gi|34762939|ref|ZP_00143919.1| ATPase [Fusobacterium nucleatum s...
---------------------------GTAEIDFIVLKKGKIIPIEVKSSNNTRsksldIYIKKYKPEYSIRIsAKNFGFEnniksvPLYAV--------
-----------------------------------
>gi|54112977|gb|AAV29122.1| NT02FT0641 [synthetic construct]
------------------HNFKALPY---GEIDIIALDKDTLIFIEVKYRSKTKFA----QAEEMLTYSKQQKLVNSASIYLQHNPQY------------
-----------------------
>gi|50084326|ref|YP_045836.1| hypothetical protein ACIAD1132 [Aci...
----GKWAENQALNILQANGFKlVIRNFHSrvGEIDLIVAKADELIFVEVKAR-----------------------------------------------
--------------------------
>gi|53711995|ref|YP_097987.1| hypothetical protein BF0706 [Bacter...
----GKAGEDAAVDYLERHDY-VIRhrnwRKGHFELDIVAAKNGELIIVEVKTRSDTDFALPQDAV----------------------------------
---------------------------
>gi|32034208|ref|ZP_00134430.1| COG0792: Predicted endonuclease d...
-RSQGANFEQKAREFLERNGLKFIAANQQFKCgelDLIMRQGDTFVFVEVRQRKSNRF------------------------------------------
--------------------------
>gi|53729001|ref|ZP_00134371.2| COG1373: Predicted ATPase (AAA+ s...
---KGALTEQYVLQQLIatqENPvFYWATEKGTAEVDFVVQRKQAIIPIEVKAeenlkAKSLKVYVEQFQPEQAVRFS----------------------
--------------------------------
>gi|40809640|emb|CAC83968.1| trypanothione synthetase [Leishmania...
-------AEYELTDELRKHGYAKKPIVGRVGSNVIITSGDGVVHAESggKYGKRNMIYQQLFELKKQDDYYAIIGG------------------------
-------------------------
>gi|32263303|gb|AAP78348.1| conserved hypothetical protein [Helic...
-RHKGTQAEDFACVFLRECGFEILERnffARYGEIDIIALKDNVVHFIEVKSGESfEPIYnITPSKIKKL------------------------------
----------------------------
>gi|48858576|ref|ZP_00312527.1| hypothetical protein Chte02002183...
--------------------------GTAGLPDIIACVNGRFIAFEVKTPSGKTTKLQEATIKKILN---------------------------------
-----------------------
>gi|13357857|ref|NP_078131.1| hypothetical protein UU297 [Ureapla...
--------------------------------DYYGFYKGDYFDFEAKQTNKNSFLIKQIQPHQLahLYLIHKNSGFSFLIICFINYNLYFiITFQQLIN
YYQKTKRKSIP---------------
>gi|48780624|ref|ZP_00277321.1| COG1028: Dehydrogenases with diff...
-------FGRELAVLLLEQGFRVVATArdASKLADLVASHKDRALALPLDVTDADAIVHAVKQAEA------RFG-------------------------
-------------------------
>gi|23491949|dbj|BAC16924.1| hypothetical protein [Corynebacteriu...
---------RLISDILRAEGFHVEESPEGpdGGIDIIAGRGllgleSPKILVQVKTPKVDRPVVQQ----------------------------------
------------------------------
>gi|34763382|ref|ZP_00144334.1| Endonuclease [Fusobacterium nucle...
-REIGNKYEDKSVETLMNEGYKILErnyQNKFGEIDIIAEKNKEVIFIEVKYRKTNKFgygyeAVDRRKIMKILKLAN----------------------
-------------------------------
>gi|57158133|dbj|BAD84102.1| hypothetical protein [Corynebacteriu...
-KKAGTAFERLIADHLKhELGIEEIdRMPKSGALDKgdisnVRDSHGRLIAIECKNTTK-----------------------------------------
------------------------------
>gi|57158798|dbj|BAD84728.1| predicted transcription regulator, c...
--------------ILRGAGYRVARLDLKGSCfDLVASR--LFLLLFIKATV-NIDTITEEQAEDLKRLAKFFKASPLI---------------------
------------------------
>gi|29337089|sp|Q8XJQ1|YH05_CLOPE Hypothetical UPF0102 protein CP...
-KSIGFYGEDLSVSFLEKEGYSILEKnfnCSSGEIDIIAIKDEIISFIEVKSRFSN--------------------------------------------
--------------------------
>gi|15899128|ref|NP_343733.1| hypothetical protein SSO2372 [Sulfo...
----GFAMEYRARRILQEMNFENIRSVDMPTHDIEAEKDGVKYYVEVKASKKSP----------------------------------------------
-----------------------
>gi|29606281|dbj|BAC70344.1| hypothetical protein [Streptomyces a...
----GRYGESLAARRLTESGMTVLernwRGGRTGEIDIVARDGDALVVCEVKTRRAGLFehpmaAITPAKAERLRGLAERWvqehGGAPPGGVRIDLVGI
------------------------------------
>gi|52011346|ref|ZP_00338703.1| COG1181: D-alanine-D-alanine liga...
MLMGGPSAEREvslstgreCARALRGQGYEVVEVDA--GPDLVAQLNDIK--------------------------------------------------
-------------------------------
>gi|46401865|ref|YP_006957.1| D14 protein [Bacteriophage T5] >gi|...
-REKGKRGEYQVRDILRERtGLEWERVPGSGafgqshglKGDIYLPPQSGHiskYCFEVKWYKDDNISsnlfnVGESTLEKWWQQCSREGeqmnSKPALI
FKKDRGQW------------------------------------
>gi|29347646|ref|NP_811149.1| hypothetical protein BT2236 [Bacter...
----GKAGENAAVAYLEEHGYLIRHRNwrkGHFELDIVAAKENELVIVEVK-TRSNTLFAQPEEA-----------------------------------
--------------------------
>gi|20089708|ref|NP_615783.1| hypothetical protein MA0824 [Methan...
---------------------------------------DLYLGIECKSISVDKganaLYFSQHftvdkkgihQIERISDYLNRSGRRGFLAVELRlgtg
REREAYMVPWEDLEKLYRTKNLKLTVEEIRSFpEIKRDGK-
>gi|2314231|gb|AAD08126.1| conserved hypothetical integral membra...
--MNGFEFEEYSKIFFTSKGFEVSITQKSGdyGADLIIEKDGIKWAVQVK--------------------------------------------------
-------------------------
>gi|24371902|ref|NP_715944.1| hypothetical endonuclease [Shewanel...
--------ERLLAEVFEGLGFSVRLTPGSkdGGKDIIltcqvATKNHTYY-VEVK---------------------------------------------
------------------------------
>gi|21229396|ref|NP_635318.1| hypothetical protein MM3294 [Methan...
--MEGYEFEGFLKSVFERLGYSVIHTPLSGdqGADLILSGNKGRIAVQAK--------------------------------------------------
-------------------------
>gi|51513392|gb|AAH80424.1| LOC446303 protein [Xenopus laevis]
-RTSGRMVEAFARKSLWEAGlnyghgtghgignfFSVHEWPVGFQSNNIALTKGMFTSIEPGYYHDGHFGIRIEDIVLIVE-AKtehMFGGEPYLAF---
----------------------------------------
>gi|18312145|ref|NP_558812.1| hypothetical protein PAE0739 [Pyrob...
----GARFERFVLDLLPAIGlipkatrFKVYREGVEvGEVDIVAVDeKGETYAIEVKAGRVDISGIRQAYTN-----AKILGARPMVIAR----------
--------------------------------
>gi|18314005|ref|NP_560672.1| hypothetical protein PAE3342 [Pyrob...
-------------------------------IDLFAYKDGVFYAVEVKTNSG---KLRDSQVEK------------------------------------
-----------------------
>gi|12045212|ref|NP_073023.1| hypothetical protein MG352 [Mycopla...
--------------------------------DYYGIYKGMYFDFEAKQTNKSNFPIAQiaeHQLNHLKRI-DQIGGVSFLLIYFQTKDQIFAFHTK---
DLLETIKNQES---------------
>gi|14591561|ref|NP_143643.1| hypothetical protein PH1808 [Pyroco...
---------NELVNfvegILKRIGFRTMKLEFRGGCfDLVATRQLLLLFIKALANID---KFSEEQAEDLKKLAKLFKASPLLvGLRSKNAELEDGVVYE
RFGIYAITPGTLYS---------------
>gi|55980341|ref|YP_143638.1| hypothetical protein TTHA0372 [Ther...
---RGRWAEEEALRFLLGKGyrllWRNRRTP-FGEVDLFMEKDGVYVVVEVKQRASARFgapleAITPGKVRRLLQSAR---------------------
--------------------------------
>gi|45547689|ref|ZP_00187732.1| COG0491: Zn-dependent hydrolases,...
--RRGLSRER-IAAELEERGNAELRAAGAGAEDL------------------------------------------------------------------
-----------------------
>gi|46309013|ref|ZP_00211205.1| COG0792: Predicted endonuclease d...
-----------------------------GEVDIIAFKNQTLVFIEVKTSIlRSEIPITYKQQQSIIRVAKHF---ITYYTKFEKYNIRF----------
------------------------
>gi|57159434|dbj|BAD85364.1| archaeal type Holliday junction reso... [ score 141 E 8e-33 ] [ range 3 .. 126 ]
-YRRGASAERELVKLLESKGFAVLRSAGSHKIDLVAGNGKEYLCIEVKSTRSRKLYLPIEDVEKLVEFAGRFGGRPVLAVKFVNVGWRFYGPnrlehgEK
SYKIDLETPF--MTLDGLLGKQRTLEG--
>gi|5458243|emb|CAB49732.1| Hjc holliday-junction resolvase [Pyro... [ score 138 E 4e-32 ] [ range 1 .. 118 ]
MYRKGASAERELIRKLENLGFAVVRSAGSKKVDIVAGNGSMYLCIEVKATRKTKLYLRKEDVERVVEFAKKFGGKPILAVKFIGVGWRFVVL-DNVSSLS
ISPDDGEPLEVILGVQKKL----
>gi|14591139|ref|NP_143215.1| hypothetical protein PH1328 [Pyroco... [ score 137 E 9e-32 ] [ range 1 .. 119 ]
MYRKGANAERELIKKLERLGFAVIRSAGSKKVDVVAGNGKIYLCIEVKTTKKGKLYIKGDDLKKLVEFANKFGGTPVLAVKFLGVGWRFFRPSGEGN-LV
ISPNDGETLEVVVGLQRKLE---
>gi|55232179|gb|AAV47598.1| holliday junction resolvase [Haloarcu... [ score 134 E 5e-31 ] [ range 7 .. 120 ]
---KGDRRERELVNALDEAGFAVMRAPASGSaterelPDVLSGDGETFYAIEAKSSAGDPIYLTGEEVEALLFFARNFGAKPRIGVRFDREDWYFFHP--
--ADLHTTDGGNYR----VKKEKAL----
>gi|49065246|emb|CAG38617.1| holliday junction resolvase [Halofer... [ score 134 E 9e-31 ] [ range 5 .. 121 ]
--RKGDRRERELVNALDEAGFAVMRAPASGSattrelPDVLAGNGEVFYAIEAKASSGRPIYLSGEEVEALVYFSRNFGAKARIAVRFDREDWYFFHP--
--GDLYVTDGGNYR----VKKETALAE--
>gi|15791068|ref|NP_280892.1| Hjr [Halobacterium salinarum NRC-1]... [ score 133 E 1e-30 ] [ range 7 .. 121 ]
---KGNRRERELVNALDETGFAVMRAPASGaatkrdLPDVLAGNGEEFYAIEAKSSAGDPIYLDGEEVESLVYFARNFGAKPRIGARFDREDWYFFHP--
--ADLHTTDAGSYR----VKKQTALA---
>gi|2622382|gb|AAB85757.1| conserved protein [Methanothermobacter... [ score 131 E 6e-30 ] [ range 1 .. 122 ]
MVKNGTRGERDLVKLLWEKGFAAMRAPASGGatkkplPDIIAGNGEIYLAIEVKTTARERIYIDSEKIGALLRFSDIFGARPYIGIKFRYRDWIFLSP--
--GDLELTPSSNYRLDLDIALERGRD---
>gi|14600729|ref|NP_147250.1| hypothetical protein APE0461 [Aerop... [ score 127 E 1e-28 ] [ range 3 .. 130 ]
MPRRGVGYERELAKILWERGWAVIRGPASGGgsrsrvqPDLVAVRGGVVLVFEIKKARGETVYLDPGQVLGLLEWARRAGGDAWIALRLVGKGWRFhrad
sLEHTRRGGFKISRPGGGLKLRDLLTLY-------
>gi|45357899|ref|NP_987456.1| Archaeal Holliday junction resolvas... [ score 119 E 3e-26 ] [ range 5 .. 108 ]
-YQKGSTFERELKKKLESHGFAVIRSAGSHGVDLVAGKKGKkPIVIECKSTSKDKYYIPNEDVEKLLEFSKTFDGIPFIALKINRKCL-FINP-----HL
LTSAGKNYALD-------------
>gi|15898029|ref|NP_342634.1| Holliday-junction resolvase [Sulfol... [ score 117 E 1e-25 ] [ range 3 .. 131 ]
-RDIGKNAERELVSILRGEGFNAVRIPTSNSspnplPDIFATKGNTLLSIECKSTWENKVKVKEHQVRKLLDFLSMFtmKGVPLIAIKFKQVHeWRVLVP
E-KAEDIIVTIDNSIPIEDLFKIlEKRIEEK-
>gi|15668674|ref|NP_247473.1| hypothetical protein MJ0497 [Methan... [ score 116 E 2e-25 ] [ range 5 .. 111 ]
-YRKGSSFERELKRLLEKEGFAVIRSAGSKGVDLIAGRKGEVLIFECKTSSKTKFYINKEDIEKLISFSEIFGGKPYLAIKFNGEML-FINP-----FLL
STNGKNYVIDERIK---------
>gi|11499547|ref|NP_070789.1| hypothetical protein AF1965 [Archae... [ score 115 E 3e-25 ] [ range 1 .. 113 ]
MKSKGTRFERDLLVELWKAGFAAIRVAGSGVspfpcPDIVAGNGRTYLAIEVKMRKELPLYLSADEVEQLVTFARGFGAEAYVALKLPRKKWRFFPVQ--
---MLERTEKNFKIDESV----------
>gi|15921735|ref|NP_377404.1| hypothetical protein ST1444 [Sulfol... [ score 107 E 1e-22 ] [ range 8 .. 144 ]
-KSRGSSVERYIVSRLRDKGFAVIRAPASGSkrkdhvPDIIALKSGVIILIEVKSRKnGQKIYIEKEQAEGIREFAKRSGGELFLGVKLPK-MLRFIKFD
mlrqtegGNYAIDLETVEKGMELEDLVryvesKISRTLD---
>gi|20093542|ref|NP_613389.1| Holliday junction resolvase, archae... [ score 106 E 2e-22 ] [ range 3 .. 88 ]
-YRRGADFERQLVRYLREHGGEAVRVAGSGGaVDVVGyAPAMGHVAVECKVRRDDRLYVEKEEIEGLTTFAERFRAEPLIAWKPPHV-------------
-------------------------
>gi|48852147|ref|ZP_00306337.1| COG1591: Holliday junction resolv... [ score 106 E 2e-22 ] [ range 1 .. 150 ]
--MNGSIYERELMNILIgtkntldritknldpvskdvvytmmDKPFYVARAAGSFGADLVALRDDYSLVIEVKSSSRSQLTFseasgtKQDQALKLHNRC
ILSGLFITYAYRLKNYKgdfWRFFSIESDYQY-----RGKMRglYELLPKQEITRTG--
>gi|15897494|ref|NP_342099.1| Holliday-junction resolvase [Sulfol... [ score 101 E 5e-21 ] [ range 5 .. 140 ]
-KRKGSAVERNIVSRLRDKGFAVVRAPASGSkrkdpiPDIIALKNGVIILIEMKSRKdiEGKIYVRREQAEGIIEFARKSGGSLFLGVKKPGV-LKFIPF
EKlrrteTGNYVADSEIEGLDLEDLVrlveaKISRTLD---
>gi|48477864|ref|YP_023570.1| hypothetical hjc gene [Picrophilus ... [ score 101 E 7e-21 ] [ range 1 .. 150 ]
--MNGSIYERELLNILsgdersiemisrsrdpyykyvlsslIERPFYVTRAAGSLGADLVAIRDDYSMVIEVKSSERDKLIFsensgtKQEQALRLHNKC
LKSGLFITYAYRLKKAsgdPWHFFTIKSDVEYK-----GNLSglYNILPKQEVTKNG--
>gi|14324239|dbj|BAB59167.1| TVG0025269 [Thermoplasma volcanium G... [ score 100 E 2e-20 ] [ range 4 .. 151 ]
-KMNGSVYEREIrdilsgraqavekyaqrvgengstVRSLITSPFFVTRAAGSLGADIIAIRHDISMVIEVKSSIRSYLAFseasgkKQDQAERLSEMVN
RAGIFLVYAFRLKNAsgdPWRLFTVPGN-------PTGRMKtlYELIPTLYKTKDG--
>gi|16081242|ref|NP_393548.1| hypothetical protein Ta0069 [Thermo... [ score 98 E 7e-20 ] [ range 31 .. 176 ]
---NGSTYEREIRDILggreqavkkyaskipeksdaimslIESPFYVTRSAGSFGADVIAIRHDFSMVIEVKSSVRPYLMFsegsgkKQEQANRINEMCT
KAGIFLTYAYRIKNVqgdPWKLFVVESKpIGRF------SMVYELIPKIAKTREG--
>gi|18313145|ref|NP_559812.1| Holliday Junction Resolvase [Pyroba... [ score 96 E 2e-19 ] [ range 3 .. 108 ]
VKRKGSAKERELANFFWERGCAVLRGCSSGGgvrkryvPDVVAICKGKVLVFEVKYRSKyTPIKIEREKLEKLAVFAKRAGGEAYLLVKYGRNPWKVLEI
RDKIDR-------------------------
>gi|41615209|ref|NP_963707.1| hypothetical protein NEQ424 [Nanoar... [ score 96 E 4e-19 ] [ range 1 .. 92 ]
MKKISSNVEREIQSLIWEKGFACLRIAGSGSsrypaADLIAKIKDLYI-IEVKYTHKDYVYIKDEQLEQIELLCKKFEAKPLIVIKFSRKGIY-------
----------------------------
>gi|13785157|emb|CAC37360.1| holliday junction resolvase [Sulfolo... [ score 93 E 2e-18 ] [ range 3 .. 100 ]
IRQSGKYYEYKTLEILEENGFKALRIPVSGtgkqaLPDIIATKDNTIYPIEVKSTSKDVITIKKFQIEKLFEFCEIFdfcNCQPLVAIHYKKYKTVIV--
-------------------------------
>gi|22122254|ref|NP_666615.1| hypothetical protein SIRV1gp27 [Sul... [ score 88 E 7e-17 ] [ range 3 .. 100 ]
IRQSGKYYEYKTLEILEKNGFKALRIPVSGtgkqaLPDLIATKNNTIYPIEVKSTSKDVVTVRNFQIEKLFKFCEIFNfceCHPLVTVYYKKYKIVIV--
-------------------------------
>gi|29376002|ref|NP_815156.1| recombination protein U, putative [... [ score 79 E 4e-14 ] [ range 32 .. 136 ]
------------------NGTKTIRVGGKPvviptnktGCDFIGHLKGRPIAFDCKSTEnktafpfyvGNKPMLKDHQKNFLKDF-KLSGGTAFLLIQFN
KSHQVFL----------------VDVDDYLNMQKNLERKS
>gi|49471704|gb|AAT66139.1| ExiS [Mycoplasma arthritidis bacterio... [ score 77 E 1e-13 ] [ range 70 .. 165 ]
------RREEELIKTLTTNGYEVKRSNikqdGIFKIDLIVFNNSNKYHVQIKNQISN---LKTEEELKFKSFSNKINFIPLLAFK-NKNQWKFISLISQE
EIKLFS---------------------
>gi|47459315|ref|YP_016177.1| penicillin-binding protein-related ... [ score 72 E 5e-12 ] [ range 68 .. 150 ]
-------------------------------VDYYGLVKGRFICFEAKSTNENFIYfqnIKNHQHQYLIE-AERFGGFSFYIFYFKN-HQKFYFLRANKL
DFLKS--NKISLEEVNKK--------
>gi|20808500|ref|NP_623671.1| Penicillin-binding protein-related ... [ score 71 E 1e-11 ] [ range 29 .. 126 ]
------------QNVLWvNHGGRVFPKKGAP-VDFLGVIKGIPIAIECKETASDRIqftesHFSEKEKAFLSDF-EKAGGRAFLIFAFwKHNSIYIIPYR
KFIQYDKKTITN------------------
>gi|58040867|ref|YP_192831.1| hypothetical protein GOX2444 [Gluco... [ score 67 E 2e-10 ] [ range 74 .. 123 ]
-VQKGAAFERECARALKAHGWDVRLKGKSGdrGCDIFATRNGMKIAVQCKN-------------------------------------------------
-------------------------
>gi|33861570|ref|NP_893131.1| hypothetical protein PMM1014 [Proch... [ score 59 E 3e-08 ] [ range 179 .. 231 ]
-YKKGIIFENHCMEILKENGWKVKETPITGdqGVDLIASIDNLRICIQCKNHKK----------------------------------------------
-------------------------
>gi|23007424|ref|ZP_00049300.1| COG1787: Predicted endonuclease d... [ score 58 E 7e-08 ] [ range 95 .. 140 ]
----GIAYERYCADLLEEAGWDARPTGASGdqGCDVIAEKAGLRLIVQCK--------------------------------------------------
-------------------------
>gi|41406483|ref|NP_959319.1| hypothetical protein MAP0385 [Mycob... [ score 57 E 2e-07 ] [ range 77 .. 125 ]
-RMSGAEFEDFVAAQLRVAGYVVTPTAGTGdyGVDLIAKKDGVRMAVQCK--------------------------------------------------
-------------------------
>gi|49354304|gb|AAT65034.1| ExiS [Bacteriophage phiMFV1] [ score 40 E 0.018 ] [ range 72 .. 151 ]
-------REEELLSILKAKGYQAKRTNlkmdGIYKIDIVATKGNEKIYIQVKLNKPKALELKD-----LHSFLRSKAFQGLIAWKESTE-WKF-------
---------------------------
>gi|52141805|ref|YP_085026.1| conserved hypothetical protein; pos... [ score 39 E 0.036 ] [ range 47 .. 107 ]
--MNGRQFEEYLSSLYQSLGYqtEVTKGSGDFGADLVLKNNGTKIVVQAK-RYKNKVGIQSVQE------------------------------------
-------------------------
>gi|26553698|ref|NP_757632.1| recombination protein U [Mycoplasma... [ score 39 E 0.051 ] [ range 63 .. 148 ]
-------------------------------VDYAGLINGRYISFEAKQTENDKFMlsqIKEHQLNHLNLISRL-NGISFLILHFYCEDKTFLIPYSQIE
NWItKQKIKSVDLNFLMK---------
>gi|53796400|ref|ZP_00357372.1| COG1787: Predicted endonuclease d... [ score 39 E 0.056 ] [ range 74 .. 119 ]
-----AEFEERVAQLLRDLGWQRVQVrGGSGdrGVDITAERNGQLYLIQCK-------------------------------------------------
--------------------------
>gi|53611400|ref|ZP_00089893.2| COG1787: Predicted endonuclease d... [ score 38 E 0.061 ] [ range 130 .. 183 ]
-------FERLVGEVFRRQGYAVEETGAAGpdgGVDLIVRKGRKRYLVQCKQWRALKVGVK---------------------------------------
--------------------------
>gi|50365019|ref|YP_053444.1| recombination protein U [Mesoplasma... [ score 38 E 0.080 ] [ range 55 .. 119 ]
----------------------------SLNCDYIGAYKGTYFEFEAKETYKDYFdfhLIRKNQNEKLKLVLNN-KGIAFIIVYFGNYEEFFLV------
--------------------------
>gi|48857717|ref|ZP_00311702.1| hypothetical protein Chte02003078... [ score 37 E 0.097 ] [ range 6 .. 89 ]
-REKGKRGEREWASICREEGYNVRRGqqyNGIEGADCVGLPG---IHQEVK--REQRLNI--EKALQQATRDAKDSEIPIVAHRKNGEKWKV--------
--------------------------
#
NULL   3706	5728	4211	4064	4839	3729	4763	4308	4069	3323	5509	4640	4464	4938	4285	4423	3815	3783	6325	4665	
AVER   3976	6939	4405	3604	4276	3724	6202	3736	3286	3511	5876	4786	5101	4990	3843	4155	4796	3981	6438	4568	
HMM    A	C	D	E	F	G	H	I	K	L	M	N	P	Q	R	S	T	V	W	Y	
       M->M	M->I	M->D	I->M	I->I	D->M	D->D	Neff	Neff_I	Neff_D
       0	*	*	0	*	0	*	99999	99999	99999	
M 1    *	*	*	*	*	*	*	2695	*	*	423	*	*	*	*	*	*	3325	*	*	1
       0	*	*	*	*	*	*	3215	0	0	

Y 2    *	*	*	*	*	*	*	*	1640	4109	*	*	5465	*	1355	*	*	4305	*	2673	2
       0	*	*	*	*	*	*	5139	0	0	

R 3    *	*	5682	3656	*	*	5402	*	2483	*	2254	*	*	2675	2257	3874	4186	*	*	*	3
       0	*	*	*	*	*	*	5393	0	0	

K 4    5082	*	5633	4732	*	5882	*	3564	1493	*	*	3080	4251	5474	2748	3426	*	5593	*	*	4
       0	*	*	*	*	*	*	5507	0	0	

G 5    *	*	*	*	*	87	*	*	*	*	*	*	*	*	5203	4996	*	*	*	*	5
       0	*	*	*	*	*	*	5728	0	0	

A 6    2593	*	3916	6281	3912	*	*	4635	2713	5699	*	5115	6321	4024	3040	2694	4144	6770	*	4965	6
       0	*	*	*	*	*	*	6106	0	0	

Q 7    2427	*	5001	3685	*	5287	*	4753	4799	4985	4335	4130	*	4245	2427	3450	4900	5987	5217	4014	7
       0	*	*	*	*	*	*	5997	0	0	

A 8    2493	*	*	*	1699	2849	*	*	5938	4230	4943	*	*	*	4069	*	5065	3777	*	3172	8
       0	*	*	*	*	*	*	5893	0	0	

E 9    4283	*	*	108	*	5593	*	*	*	*	*	*	*	*	*	*	*	*	*	*	9
       0	*	*	*	*	*	*	5842	0	0	

R 10   4741	*	3884	2977	*	6171	*	*	*	4702	*	3625	6129	3973	1196	6221	5986	*	*	3460	10
       24	*	5915	*	*	*	*	6272	0	0	

E 11   4724	*	5821	1535	3191	4720	6161	6421	3667	2872	*	6976	*	3888	4454	*	*	*	6378	3681	11
       16	6546	*	3000	193	0	*	6522	1000	1000	

L 12   2013	4545	*	*	*	*	*	2513	*	1932	*	*	*	*	*	4360	5829	2510	5043	*	12
       21	6103	*	4585	61	*	*	6239	1000	0	

I 13   1931	4041	*	*	*	6464	*	5020	4451	3251	5494	*	*	4914	3117	4695	5016	2143	*	5821	13
       0	*	*	*	*	*	*	6318	0	0	

K 14   3781	*	2929	3048	5814	*	*	5534	2907	*	*	3184	*	4671	2534	2744	*	5002	*	*	14
       30	5593	*	2000	415	*	*	6318	1000	0	

L 15   3435	*	*	3804	3353	*	3767	2184	5611	3074	*	*	*	4776	4149	4157	4766	4351	6082	4161	15
       0	*	*	*	*	*	*	6154	0	0	

L 16   *	5158	*	*	3542	*	*	4953	*	285	*	*	*	*	*	*	*	*	*	4927	16
       26	5801	*	4618	60	*	*	6154	1340	0	

E 17   *	*	5459	2546	*	*	*	3886	3286	4314	6060	*	5880	4038	2025	*	3393	4402	3259	*	17
       117	3683	*	2899	208	*	*	6154	2598	0	

K 18   3575	*	4280	1325	*	3874	*	*	3604	6082	*	4648	*	5257	3231	3469	5295	6403	*	*	18
       23	5984	*	0	*	*	*	6154	1000	0	

H 19   2771	6082	*	3513	*	*	2580	4776	3247	3568	4196	3257	*	4724	3434	4578	6714	*	5889	*	19
       23	6003	*	0	*	*	*	6267	1000	0	

G 20   *	*	4728	*	*	271	*	*	*	*	*	3907	3901	*	*	*	*	*	*	*	20
       146	3381	*	2947	200	*	*	6267	2607	0	

F 21   *	6147	*	*	1055	5433	*	5094	*	4916	5349	5584	*	*	*	*	5829	*	3780	1819	21
       71	5009	5882	1617	569	*	*	6267	1710	0	

A 22   2482	*	5637	2417	6499	*	5873	*	2894	5443	*	4615	*	4668	3117	3302	4202	5074	*	4406	22
       40	5202	*	1122	888	0	*	6907	1688	1000	

V 23   3179	6555	*	4603	5001	*	*	3729	4608	5160	*	4597	*	*	6090	6191	4399	986	4635	*	23
       23	5953	*	0	*	*	*	6886	1000	0	

V 24   4405	*	*	3837	4750	*	4149	2418	3529	2758	4466	6097	*	*	3532	5493	3861	3250	*	5309	24
       81	4189	*	1862	464	*	*	6886	2009	0	

R 25   4404	*	*	2521	*	*	5148	5493	4832	5005	*	*	3037	4930	1098	*	5235	6205	*	*	25
       90	4046	*	1358	713	*	*	6886	2808	0	

S 26   3126	6385	*	4609	*	3934	*	3639	3611	4718	5265	4684	*	5121	3955	3203	3000	3184	4149	6838	26
       154	3646	5555	1287	761	*	*	6886	2924	0	

A 27   2079	5471	5419	5578	6949	3122	*	*	4772	*	*	3103	1729	6377	*	5008	6395	3968	*	*	27
       113	3920	6766	1652	552	*	0	5105	2912	1724	

G 28   2721	*	6000	6675	5578	1083	6948	6703	4142	4904	*	*	*	4610	5061	4967	4409	3972	*	6857	28
       47	6696	5487	1585	585	679	1414	4853	1000	2161	

S 29   3936	*	4235	6328	5694	5040	5697	4069	4067	*	6022	*	5874	6351	3860	1002	4100	*	*	6673	29
       97	3940	*	1619	568	482	1815	4705	3043	2219	

K 30   5117	*	5950	5879	2949	990	5513	*	3456	4243	*	5811	4206	*	*	*	*	5739	6156	4856	30
       252	2766	6237	2141	371	0	*	4400	3654	1000	

K 31   4686	*	*	2504	*	1371	*	*	3281	3721	*	4912	5941	5660	5516	3546	6093	5162	*	*	31
       250	2653	*	2330	320	0	*	4358	3064	1000	

V 32   2553	3364	*	6585	6326	6164	6212	2471	7141	5067	*	*	2556	*	*	4815	*	1948	*	*	32
       105	3838	*	1714	525	*	*	3443	2993	0	

D 33   *	*	51	*	*	*	*	*	*	*	*	4860	*	*	*	*	*	*	*	*	33
       14	6651	*	0	*	*	*	2419	1000	0	

L 34   *	6037	*	*	3881	*	*	1589	6319	1738	*	5823	*	*	*	*	*	2664	*	3370	34
       18	6305	*	2322	322	*	*	2419	1000	0	

V 35   5772	*	*	6009	4772	*	*	1306	*	3699	5043	*	*	*	*	*	5627	1611	*	3832	35
       19	6270	*	2322	322	*	*	6729	1000	0	

A 36   929	*	*	5575	*	2620	*	4142	*	4313	5164	*	*	*	4799	5765	*	3292	*	*	36
       91	4038	*	0	*	*	*	6729	2082	0	

G 37   4190	6386	4799	3535	4679	2685	5979	3936	4523	2877	*	*	5289	4440	4485	4721	3262	4070	5697	5760	37
       0	*	*	*	*	*	*	6729	0	0	

N 38   5575	5786	3838	5850	5653	5974	5259	4529	2298	5368	*	3730	3552	6004	2675	3569	4415	5455	*	4207	38
       16	7209	7773	0	*	*	*	6729	1000	0	

G 39   3949	*	3379	6075	*	1977	3885	*	2145	*	*	2449	*	4523	4787	6184	*	*	*	*	39
       59	5381	5953	1666	546	*	0	6736	1699	1000	

K 40   *	*	2187	4022	*	1167	7171	*	4051	5819	6993	3418	*	5440	5696	4480	*	*	*	*	40
       0	*	*	*	*	1295	755	9113	0	1570	

K 41   5652	7002	5878	2997	5208	4090	*	3507	4124	3121	4357	6438	6932	6789	3043	6692	2971	3127	*	4901	41
       13	6760	*	0	*	*	0	9096	1000	1000	

Y 42   4715	*	*	*	3074	*	5554	3587	3511	2868	5485	*	4071	*	3582	4257	5152	3718	*	2379	42
       20	6196	*	1585	585	0	*	9096	1000	1000	

L 43   6979	7011	*	*	4299	*	6916	1728	*	2067	4430	*	*	*	*	7056	5833	3031	4297	2837	43
       26	*	5802	*	*	*	*	5991	0	0	

C 44   1980	3642	5012	5593	3191	4879	4505	5029	*	3910	*	*	3934	*	*	4217	*	2428	*	5312	44
       0	*	*	*	*	0	*	6011	0	1531	

I 45   5907	5909	*	*	2240	*	*	977	*	5281	*	*	*	6047	*	*	*	2277	*	*	45
       0	*	*	*	*	*	*	5991	0	0	

E 46   *	*	4000	393	6586	*	*	*	5843	*	*	*	6030	2914	*	*	*	*	*	*	46
       0	*	*	*	*	*	*	5991	0	0	

V 47   2440	2152	*	*	*	*	*	4794	*	5195	6403	*	5833	*	*	5907	*	1055	*	*	47
       24	5892	*	1000	1000	*	*	5991	1000	0	

K 48   6366	*	5341	*	*	5818	*	*	144	5829	*	*	*	6310	6580	*	*	*	*	*	48
       63	*	4551	*	*	*	*	5196	0	0	

V 49   2652	*	*	4789	*	5729	5973	*	6037	5893	6074	4087	*	3706	4990	2176	3355	3741	4725	3005	49
       18	6330	*	2322	322	686	1402	6340	1000	2383	

T 50   4522	*	*	*	*	3872	5996	6171	5399	5035	*	3892	5334	5187	2126	3026	2034	*	5032	4101	50
       0	*	*	*	*	0	*	6576	0	1000	

K 51   3781	*	4535	3864	5807	*	4111	3549	2299	*	*	4098	*	*	2591	2941	6507	4579	6355	4992	51
       104	4677	5038	2163	365	*	*	6798	2180	0	

K 52   3361	*	3035	3603	*	3622	4746	*	2466	*	*	5158	5570	5339	3307	2543	6377	4626	*	*	52
       179	4851	3607	896	1112	0	*	6919	2113	1000	

D 53   6396	*	1639	4597	*	3341	*	*	4709	4351	*	2020	5834	5323	4759	3893	4424	*	*	*	53
       50	*	4872	*	*	*	0	6703	0	2690	

H 54   3621	*	6381	5036	5283	*	4336	4548	2381	5905	4994	4463	3777	5042	2572	5816	4256	4394	*	3578	54
       35	5382	*	2079	390	*	0	6842	1515	3632	

L 55   4519	*	4848	*	2318	*	*	2022	*	2370	*	*	4862	6007	5758	5921	5945	2841	*	4623	55
       208	3466	4515	2129	374	269	2556	6842	3132	3632	

Y 56   3422	*	*	4145	5159	3125	6375	6234	3120	4450	4643	5216	5184	*	*	5654	3816	3855	*	1905	56
       122	3748	7206	1746	511	1500	630	7171	2670	2298	

V 57   6085	*	*	*	2902	*	4299	1635	*	2425	*	*	*	4651	5363	*	6121	2460	*	4947	57
       101	4265	6024	2585	263	1935	437	7275	1603	2033	

G 58   3920	*	4489	3683	*	5033	*	*	2211	5423	*	4706	4022	3468	2798	3249	3286	*	*	*	58
       0	*	*	*	*	*	0	7253	0	2104	

K 59   5712	*	3761	2755	*	4413	*	4495	3053	4946	*	3980	3319	2590	3876	5482	5238	4260	*	5970	59
       74	5289	5360	1585	585	1417	677	7370	1512	2104	

R 60   4272	*	3776	1443	4033	4580	3303	5757	3614	*	*	5169	*	5914	3539	4496	*	5860	*	6476	60
       25	5890	*	3170	170	1479	641	7315	1000	2049	

D 61   5091	*	3487	2667	*	5478	*	*	2880	*	*	5184	*	1135	*	*	4558	5795	*	5469	61
       0	*	*	*	*	*	0	7258	0	1647	

M 62   2111	*	*	4463	*	*	4545	2772	4325	3231	5055	5971	4060	4106	*	*	5469	2606	5231	*	62
       25	5849	*	2000	415	983	1017	7258	1000	1647	

G 63   4051	*	*	1336	*	4475	5565	*	3399	3568	5977	3658	*	3351	4138	6318	*	4798	*	*	63
       33	*	5460	*	*	*	0	7261	0	1000	

R 64   3765	*	4203	5046	4292	3635	5203	*	1663	4737	*	*	*	3449	3083	5174	5254	*	*	3910	64
       108	*	3790	*	*	923	1081	7215	0	1621	

L 65   5825	*	*	*	4951	*	*	2654	*	673	6483	*	*	4394	*	5993	*	5085	5324	4830	65
       32	5521	*	1000	1000	*	0	6846	1000	2175	

I 66   5095	*	4832	6462	5619	*	4295	2932	2395	2418	*	4497	*	6006	4597	4492	5812	2722	5067	*	66
       0	*	*	*	*	*	0	6924	0	2175	

E 67   5360	*	3111	2306	4783	5753	*	*	3744	3599	*	3887	*	4469	3003	3482	3975	6316	*	4555	67
       78	*	4241	*	*	1479	641	6924	0	2175	

F 68   5316	*	5604	*	1494	*	*	3887	5942	2522	4939	*	5233	4847	4843	5884	*	4230	3752	3875	68
       132	5940	3810	0	*	458	1879	6824	1000	2555	

S 69   1145	2768	5593	*	*	*	*	5287	*	3704	*	*	*	*	5633	2288	*	5943	*	4764	69
       0	*	*	*	*	316	2346	6895	0	2629	

R 70   4120	*	3497	3035	*	6388	5328	6006	1825	5842	*	3289	5245	*	2816	3910	5793	*	*	5348	70
       51	4835	*	1585	585	0	*	7046	1000	1000	

R 71   *	*	5527	*	5444	5709	4711	3000	2211	3894	4391	3327	*	5062	1993	5202	4869	*	*	*	71
       100	*	3904	*	*	*	*	7225	0	0	

F 72   3571	*	5444	4830	1210	*	*	3566	5156	5436	*	5094	*	4649	*	3448	*	5387	4047	4483	72
       130	4012	5383	1594	580	0	*	7093	2126	2280	

G 73   5031	*	6027	6117	*	762	*	*	3112	*	*	3175	*	*	3803	4269	*	*	*	*	73
       69	4427	*	1852	468	*	0	6988	1633	1000	

G 74   2161	4527	*	4304	3679	1192	*	4801	5276	4306	*	*	*	*	5730	4807	*	*	*	*	74
       0	*	*	*	*	*	0	6840	0	1000	

I 75   4092	*	5563	3109	3133	*	4635	2773	3185	5740	*	*	4836	4482	3513	3746	3660	4208	*	*	75
       25	5839	*	2585	263	0	*	6730	1000	1000	

P 76   2205	*	*	*	5452	4221	*	4106	*	3970	*	5295	1038	*	*	3789	*	*	*	*	76
       0	*	*	*	*	*	*	6624	0	0	

V 77   4760	5193	*	*	2012	*	*	4632	*	2072	5307	*	4640	*	4823	5295	3675	3478	5491	3422	77
       0	*	*	*	*	*	*	6624	0	0	

L 78   5295	*	*	*	5242	4640	*	1837	*	1440	*	*	*	*	*	*	*	2901	*	2991	78
       43	5078	*	0	*	*	*	6624	1000	0	

A 79   1246	*	*	*	*	2848	*	2011	*	3265	*	*	*	*	*	5167	5894	5839	*	5307	79
       0	*	*	*	*	*	*	6561	0	0	

V 80   4658	5121	*	*	2356	*	4997	2615	*	2710	*	*	*	*	*	*	5307	1994	4234	4070	80
       0	*	*	*	*	*	*	6561	0	0	

K 81   5804	5063	*	4337	5279	*	5070	*	1529	*	*	*	*	5742	1568	*	5076	*	*	3120	81
       50	*	4877	*	*	*	*	6456	0	0	

F 82   *	*	*	4598	1317	*	*	3540	3071	2546	*	*	5300	*	4897	4766	4894	*	*	4269	82
       75	4310	*	0	*	0	*	6319	1537	1000	

L 83   *	*	2661	5213	*	4853	*	4537	2097	5086	*	2759	3744	3714	4527	3761	*	4676	*	5699	83
       33	5448	*	2000	415	*	*	6391	1000	0	

N 84   *	5699	*	*	*	3140	3292	*	2336	3814	*	2404	*	5628	2256	*	4131	*	*	5612	84
       40	*	5187	*	*	*	*	6391	0	0	

V 85   3208	*	4911	2356	*	4641	*	*	3240	*	*	3355	*	5006	5591	5520	*	2363	*	2723	85
       220	3580	4116	1363	710	0	*	6422	2121	1604	

G 86   *	5548	2978	2998	*	2665	4048	*	2834	*	4960	4067	3167	3101	5210	5539	*	*	*	*	86
       63	4546	*	889	1121	0	*	6285	1609	1629	

W 87   *	*	*	4501	4403	*	*	3031	5575	2893	*	*	*	3509	*	4857	5830	4954	1125	*	87
       55	*	4732	*	*	*	*	6410	0	0	

R 88   5097	*	*	4610	5488	*	5422	4380	2363	*	*	*	*	*	2109	*	5359	3300	*	1816	88
       0	*	*	*	*	0	*	6184	0	1309	

F 89   *	*	4499	*	748	*	*	3049	*	4390	*	*	*	*	*	*	*	3046	4704	4940	89
       98	3922	*	1498	631	*	*	6038	1820	0	

I 90   3763	*	*	*	2338	4312	*	1837	*	2207	4732	*	*	*	*	*	*	3245	*	4695	90
       38	*	5250	*	*	*	*	5724	0	0	

E 91   *	*	*	3669	4195	5601	4162	5070	5465	4400	*	3439	3014	*	5726	2541	3461	2374	*	*	91
       0	*	*	*	*	*	0	5736	0	1000	

V 92   *	*	*	*	3444	*	3869	2896	*	3400	*	*	1596	*	*	*	*	2592	*	3132	92
       282	5560	2675	2585	263	*	0	5630	1000	1000	

S 93   *	*	3627	2612	*	*	*	4119	4897	*	*	4493	5081	3540	2673	4103	3553	*	4356	2687	93
       170	4963	3665	2807	222	3042	187	5599	1000	2550	

P 94   4912	*	2839	3053	*	3399	*	*	1908	*	*	*	4859	4251	4303	2267	*	*	*	*	94
       131	4806	4291	2322	322	2768	229	5447	1000	2801	

K 95   *	*	2951	3414	4297	*	*	*	2586	3170	*	2780	*	3174	3046	4847	4788	*	*	*	95
       104	4729	4964	0	*	*	0	5350	1000	2967	

I 96   4457	*	*	3991	3892	3001	*	1532	3235	4144	*	*	*	*	*	*	*	3698	*	3137	96
       0	*	*	*	*	1623	566	5344	0	3268	

E 97   3609	*	4555	1690	*	2247	*	*	5059	4735	*	3134	*	3607	*	4971	*	4071	*	*	97
       40	*	5204	*	*	1363	710	5445	0	2979	

K 98   *	*	2272	*	3945	*	5092	2539	3607	*	*	4707	*	*	3677	5067	*	*	*	1745	98
       60	*	4620	*	*	1425	672	5511	0	2394	

F 99   *	*	3233	*	3128	*	*	3511	2735	1673	4783	*	*	*	*	*	*	4799	4565	3144	99
       144	*	3392	*	*	*	0	5354	0	2001	

V 100  3232	*	*	4750	*	*	4271	2830	3298	1651	*	*	*	4119	*	4736	*	3952	*	3570	100
       75	4298	*	0	*	*	0	5124	1000	2222	

F 101  *	*	4580	2653	3291	*	*	2859	2195	4686	*	*	*	*	3991	3648	3500	3819	*	*	101
       0	*	*	*	*	*	0	5033	0	2222	

T 102  *	*	*	*	*	*	*	*	*	*	*	*	*	4164	3428	1969	747	*	*	*	102
       70	*	4402	*	*	2492	282	5033	0	2222	

P 103  4725	*	3597	4400	*	*	*	2612	2422	*	*	4960	1442	*	*	*	4562	4661	*	*	103
       0	*	*	*	*	2673	246	4987	0	2426	

S 104  5144	*	3485	3687	4967	2071	*	3262	4212	*	*	3502	*	*	3181	3708	3299	*	*	*	104
       47	*	4967	*	*	1194	829	5085	0	2359	

S 105  *	*	3800	4508	*	2032	*	*	1982	4166	*	2406	*	*	*	3733	3898	*	*	*	105
       0	*	*	*	*	1919	443	5173	0	2013	

G 106  *	*	*	*	*	2032	*	*	2854	3874	*	2070	*	4271	4795	2165	*	*	*	*	106
       0	*	*	*	*	0	*	5135	0	1486	

V 107  *	*	*	3134	4625	*	*	2873	*	2489	2555	*	*	*	*	*	*	3020	*	2074	107
       0	*	*	*	*	*	*	5191	0	0	

S 108  4910	*	2954	4841	*	*	*	*	3030	*	*	*	2880	*	2771	2184	3141	3950	*	*	108
       349	3000	3477	1000	1000	*	*	5191	1462	0	

L 109  *	*	*	*	*	*	*	2664	*	877	*	*	*	*	*	*	*	3057	*	2494	109
       0	*	*	*	*	*	0	4650	0	1162	

E 110  *	*	1819	887	*	*	*	*	*	*	*	3138	*	*	4006	*	*	*	*	*	110
       0	*	*	*	*	*	0	4650	0	1162	

V 111  *	*	1837	2102	3768	4603	*	4436	*	2371	*	*	*	*	*	*	*	2910	*	*	111
       0	*	*	*	*	*	0	4662	0	1162	

L 112  *	*	4108	*	*	*	*	2247	*	1073	*	*	*	*	4437	4073	*	3387	*	4188	112
       0	*	*	*	*	0	*	4662	0	1162	

L 113  *	*	*	*	4065	*	*	3529	*	2085	3865	4249	2544	*	3928	*	*	1946	*	*	113
       143	3407	*	2322	322	*	*	4734	1225	0	

G 114  4321	*	*	*	*	2581	*	*	862	*	*	4173	*	*	*	3864	3203	*	*	*	114
       0	*	*	*	*	*	*	4639	0	0	

I 115  *	*	*	*	3700	*	*	1847	2254	2184	3936	*	*	3362	*	*	*	4241	*	*	115
       250	2652	*	0	*	*	*	4451	1657	0	

Q 116  4221	*	*	1354	*	*	*	*	*	*	*	*	*	1681	*	3107	*	*	*	2975	116
       0	*	*	*	*	*	*	4325	0	0	

K 117  *	*	*	*	*	*	*	2851	1211	*	*	*	*	*	1787	*	3640	4070	*	*	117
       0	*	*	*	*	*	*	4161	0	0	

T 118  3083	*	*	*	*	3909	*	*	2364	*	*	3657	*	*	3552	*	1131	*	*	*	118
       0	*	*	*	*	*	*	4161	0	0	

L 119  *	*	*	*	*	*	*	3552	3095	898	*	*	*	*	1937	*	*	*	*	*	119
       0	*	*	*	*	*	*	4161	0	0	

E 120  3209	*	1487	1282	*	*	*	*	*	*	*	3937	*	*	*	*	4094	*	*	*	120
       0	*	*	*	*	*	*	4102	0	0	

G 121  *	*	*	2059	*	629	*	*	*	*	*	*	*	*	3137	*	*	*	*	*	121
       0	*	*	*	*	*	*	3582	0	0	

K 122  *	*	*	*	*	*	*	*	0	*	*	*	*	*	*	*	*	*	*	*	122
       0	*	*	*	*	*	*	2458	0	0	

S 123  *	*	*	*	*	*	*	*	*	*	*	*	*	*	*	0	*	*	*	*	123
       0	*	*	0	*	*	*	1543	0	0	

//
