# Supplementary material for: The PD-(D/E)XK superfamily revisited: identification of new members among proteins involved in DNA metabolism and functional predictions for domains of (hitherto) unknown function
Source: BMC Bioinformatics. 2005 Jul 12;6:172. doi: 10.1186/1471-2105-6-172 (PMC1189080; doi:10.1186/1471-2105-6-172)
Supplement: Additional File 1 — An archive file in the zip format, which includes Hidden Markov Models of sequence & secondary structure profiles of PD-(D/E)XK nuclease families analyzed in this article (those known used as queries and newly identified ones). HMMs are in the format of the HHsearch program. The same data are available for download from the authors' FTP server: [file 1471-2105-6-172-S1.zip › hhsearch_pdexk_profiles/queries/pdexk_psiblast_-h_1e-2_-j_12/Yor305wp-6324881.02.ss.90.hhm]

NAME  Yor305wp-6324881 [ QUERY ] [ range 1 .. 242 ]
FAM   
FILE  Yor305wp-6324881.02
COM   /home/marcin/bin/hhmake -i Yor305wp-6324881.02.a3m -seq 500 -id 90 -o Yor305wp-6324881.02.ss.90.hhm 
DATE  Thu Mar  3 22:26:20 2005
LENG  242 match states, 242 columns in multiple alignment
FILT  199 out of 227 sequences passed filter (max seq id>=90%, coverage>=0%, min seq id with query=0%, Ndiff=0%)
NEFF  7.6 
EVD   0.4622  0.3266 
SEQ
>ss_pred
CCCCCCHHHHHCCHHHHHHHHHCCCCCCCCEEEEECHHHHHHHHHHHHCCCCCHHHHHHHHHHHHHHHHHHHHHHHHHHHCCHHHHHHHHHHHHHHCCCE
EEECCCCCCCEEEEEECCCEEEEEEECCCCCCCCHHHHHHHHHHHHHHHCCCCCCCEEEEEEECCCCCHHHHHHHHHCCCEEECHHHHHHHHHHCCCCCC
EEEEEEEEEECCCCHHHHHCCCCHHHHHCCCCCCCCCCCCCC
>ss_conf
9410120032277638999986445686544863113898999988544764033232346666777520001388898439689999999999823980
6872677862688997473699999777899789799999999888741022116638999978989988999998589888748999999862388631
221013221047603667325463433225677885135479
>Consensus
xxxxxxxxxxxxxxxxxxxxxxnslxsxxtvxxxxxxexxvxxxlxxxxxxxxxxxxxxaxxxxidxxxxxxxxxxxlxxxxxxxFExlvxxllxxxGyx
xxxxxxxxdxgxxxxaxxxrvlvxxxxxxxxxVxxxxIxefxgxxxxxxaxxkxxatxgxxvtxxxxtxxaxxxaxxxxixlidxxxLxxxxxxxxxxxx
xxxxxlkxxxxnxxxxaxlxxxxxxxxxklxxxxxxxxxxxx
>Yor305wp-6324881 [ QUERY ] [ range 1 .. 242 ]
MIKNYLGRRWLNNPAIQAYVKQNAAVAHSTVFQGNLYEYTVMRELSEKLRMTKLRKTGGAHDGGVDIKGSWPVDDIYWKISSLMPNLEMASNIKRTNSQN
GFVLKPLKYRIIDHTFEPLKVLVQCKAFTKSKLSPREFRELVGTFTSLVSHSQRNKTVCIMCSPHMLTKDTLNLINNITLPLIYLRVEMLKEKTDGHFDL
INSGKLINYYENSYASTLMQDCKISEWLKLKLYKNSDFNSEK
>gi|9657766|gb|AAF96273.1| hypothetical protein [Vibrio cholerae ...
-----------------------------------IFGSLAAALgFSSLTFVAKRQRKEEIELEINDAKEKYQQVIKRTIAFESKVHKVLMAYF----GR
KNIEQETERDIGIDFIVKNNGVAklgVAIKDYRNQRVNSNQIHMLHSVSASLNLPI-------LLVTNSPLTEDAKQLVERLN-----------------
----------------------------------------------
>gi|24215382|ref|NP_712863.1| hypothetical protein LA2682 [Leptos...
------------------------------------------------------------------ARKKLPDYLKELffidDRLNGHLFEHYIGALLEF
IfCYRAISTRLTGDLGIDLILQPDfsllkrhgislnhestyQIFVQTKFYDpQKSTNLNKIDwiQFCGTVK-ESFKGDYAGNVGLFIYSKTLDRQRKEEL
mLAYGVPdcfLIDLNDLQ-----------------------------------------------------
>gi|15159455|gb|AAK89570.1| AGR_L_1997p [Agrobacterium tumefacien...
--------------------------------------YHAIRVIEGRLSSMP-----GVIDYSLGGIPRDFESAARLAAKDKYQFQWWANYLVGVQTMK
--EIKRGPDRGIDGqmyFMNGPRgwgrVLTSVK--GGQHVGSKDVREFKAVIDRERAEM------GLFLCLNEPTRDMATEAAAFG--------------
-------------------------------------------------
>gi|52548298|gb|AAU82147.1| conserved hypothetical protein [uncul...
-------------------------------------------------------------------------PIERIRLFSPDQWEDFVcewADSLRSR
YSNVERCGGAGDMGRDVIAFHrdapdlwDNY--QCKHYNTSITPTNVWIEF-GKLVYYAKKGEYSWpSSYFFVAPRG-----------------------
-----------------------------------------------------
>gi|15895678|ref|NP_349027.1| hypothetical protein CAC2412 [Clost...
--------KHISEDDMSSDLKK-SLKSSGSINMVFGCEAEIGRLLVSSGNVNEIIKKEKKLYNDV-----LECIKAIIYKMDKSKFDMVLKEILNAMNYK
VSSNFDNDDKNSYLIVSEDKL-----KFTKNIIrvcilKDQDVTSSKGILDIISNYKDQINNY-LIITDSPIDKGIMGEITKNyfviNMHGIDMVEALFS
NYDRLSDEVRNILSLKKMY--------------------------------
>gi|21233006|ref|NP_638923.1| hypothetical protein XCC3577 [Xanth...
-----------------------------------------------------------------------------------HRFEALASLACESMvrg
tgaEYhRGWLTRGTGDGGLDFVgridigegLWGTKLVVlgQAKC---EKIDAPT----GGVHIARTVARLRRGWLGAYVTTSFFSEAVQREVhdDQYPVL
LLNGAGLAaevtKLRLEGGFASTEQFLE-------------------------------------
>gi|18976379|ref|NP_577736.1| hypothetical protein PF0007 [Pyroco...
--------------------------------------------------------------------------------------EAMIRERMREIFDI
DFKPYRRGDVEFDGVAFRDGVYVlEIK-WRNRPATYKDVKDFIRKV-----KGEFGSATMFFFSRSGFTEKAKELCEKEGVKMLTPKDL-----------
-------------------------------------------
>gi|46198390|ref|YP_004057.1| leucine-, isoleucine-, valine-, thr...
----------------------------------------------------------------------------------------------------
-------------------------------------------ALLEHIARQKKGAKVALVVHPSPFGRapveDARKAARELGLQIVDVQEV-------G
SGNLDNTALLKRFEQAGVEYVVHQNVAgpVANILKdAKRLGLKMRH---
>gi|15605642|ref|NP_213017.1| hypothetical protein aq_041 [Aquife...
--------------------------------------------------------------------------------MKGREYEDLAARYLKSKGYQ
ILgRNLRSPYGEIDILAefEGRKVIVEVK-----------------------------------------------------------------------
---------------------------------------------
>gi|3322760|gb|AAC65460.1| T. pallidum predicted coding region TP...
----------------------------------------------------------------------------------------------------
---------------------------------------------------KERGIARGVVVTSSSFSRAALSFAENRPLELLGKNELERLL--------
------------------------------------------
>gi|22726403|gb|AAN05198.1| RC125 [Ruegeria sp. PR1b] >gi|2855885...
------------------------------------------------------------------------------RAFEIAVFEAAKASVVGAMGAe
qaaRVELTTPSADRGRDVVIRGytpdklfnlelgdegvpKQVFVECKLTNKKRLTLEHVA--ANVLQIEPVPN----SVFLLVTNGTLTPRAASVIER--
---------------------------------------------------------------
>gi|47571625|ref|ZP_00241675.1| COG4889: Predicted helicase [Rubr...
-----------------------------------------------------------------DVLSHFREAARTNRDL-GTSFERLFATYLVTDPqy
sdrlsdvwlWSEWPDRWSVDVGIDLVARergtGEYWAIQCKFLDpDTYLQKAEIDSFftaSGKKFSTKDGSRHFAHRLIVSTTDKWSKHAEDALAN----
-------------------------------------------------------------
>gi|27375186|ref|NP_766715.1| hypothetical protein bll0075 [Brady...
-----------------------------------------------------------------EIVASLQSDWSQAYSLSATRWEEIVAGAFDKAGFd
EVTLTPRSGDHGRDVIAVRR--------------------------------------------------------------------------------
-------------------------------------------
>gi|3323234|gb|AAC65872.1| conserved hypothetical protein [Trepon...
----------------------------------------------------------------------------------------------------
--------------------------FRSQGSVGELVLRDLHGRIRELKAG------KGICMTAGAFTDEARRFAEGRPMDLYDKNRLTRILNS------
------------------------------------------
>gi|54309012|ref|YP_130032.1| hypothetical protein PBPRA1826 [Pho...
---------------------------------------------------------------------------------KGSFFEQLCADILRRQSYS
ITGIEVRKTGmEVDIQAihnpSKKNIYVECKFYNDRK---------------------------------------------------------------
-----------------------------------------------
>gi|13488060|ref|NP_085633.1| DNA methyltransferase [Mesorhizobiu...
----------------------------------------------------------------------------------------------------
----RKGPDRGIDGqmyFMNGPRgwgrVLTSVK--GGQHIGTKDVREFKAVIDRERAEM------GLFICLREPTRDMRSEAASFG--------------
-------------------------------------------------
>gi|11139429|gb|AAG31695.1| beta-galactosidase [Bifidobacterium a...
---------------------------------------------SRTLIVGEVDRHVFAVVGGGERTASGKPDHRVVEAGVTRIGCDVHADAFQLFGRL
VIVVPRANLGGIDVYLLEHAVVVEERHWTG--IHGKAV---HAAVQLHRSPRTGRVEIAVaFRTPGD---------------------------------
-------------------------------------------
>gi|51246659|ref|YP_066543.1| hypothetical protein DP2807 [Desulf...
----------------------------------------------------------------------------IFRKKKGAEGEYLACRFLKKQGYV
IlQKNYRKKYGEIDIIAqeGGDLVFVEVKTRSNSDWGSPV------------------------------------------------------------
---------------------------------------------
>gi|48836428|ref|ZP_00293424.1| COG0792: Predicted endonuclease d...
----------------------------------------------------------------------------------GQRGEELAARYLTRHGMR
VlQRNWRCRDGEIDILARQDRtlVVVEVKTRAGRRFGTP-------------------------------------------------------------
---------------------------------------------
>gi|48840890|ref|ZP_00297816.1| hypothetical protein Meth02000405...
---------------------------------------------------------------------------------KGRELEELVAIL--EKGLS
GTDVKiTSPDFIEDIVIEDKRevdvslrfnmgshdflLVFEC-RDRKNTEDVTWIEQLATK------RDDICVNKLIAVSSNGFSNNARKKAHAKNIELR
TLKEIDP--KEIFGWFQVTEIDVINLRW-------------------------------
>gi|42526635|ref|NP_971733.1| TPR domain protein [Treponema denti...
-------------------------------------------------------------------------------------FDYPVQALKEtKMGC
TILAVEKGSEQWLNTRKKPQLLIF---SRDGHTITESFLRSVHEEMKKQAVVTSH------IITSGAFSPDAIKFAENRPFNLIDRQKLERIVEK-----
-------------------------------------------
>gi|41408251|ref|NP_961087.1| hypothetical protein MAP2153 [Mycob...
----------------------------------------------------------------------------------------------------
-----------------------EVKHWKK-PLNESHVEQLAAKL-----NDMPGVTHRAIVSTSGYYKPAIKKAAYHGVDLYVIKEWTTPLEEH-----
------------------------------------------
>gi|51893824|ref|YP_076515.1| branched-chain amino acid aminotran...
--------------------------AKVSVFDhGFLYGDGV--FEGIRAYGGRVFRLTEHLDRLYDsARAIWLEIPLSWREMEGVVLETLRRSNLRDAY
IRLVVSRGRGDLGLD-------------------------------------------------------------------------------------
--------------------------------------------
>gi|29349939|ref|NP_813442.1| hypothetical protein BT4531 [Bacter...
-------------------------------------------------------------------------PLQRLYSIDEDTYEELVCvwaySCLGN
KGYtEVYRVGQAGDKGRDVLAYYDRVkgafdLYQCKQYK-------------------------------------------------------------
----------------------------------------------------
>gi|53795031|ref|ZP_00356136.1| COG1321: Mn-dependent transcripti...
--------------------------AEMNLVQHTPYQGVILTPAGERIALEVIRHHRLLELYLVEALGySWDEVHEEAERLEHHISEKLEARIAERLGF
PDFDPHGDPIPGIDGVLPTTRAI------RLADLPLNQVARIVRVRDQAAERLRYLADLGLVpgarvtvvasapfdgpltvqIGTNEPTPLDRRLARTIE
VEV------------------------------------------------------------
>gi|50058563|ref|YP_044805.1| ExiS [Bacteriophage phiMFV1] >gi|49...
-----------------------------------------------------------------------------------YKREEELLSILKAKGYQ
AKRTNLKMDGIykIDIVAtkGNEKIYIQVKLNKPKALELKNLHSFLRSKAFQGLIAWKEST---------------------------------------
----------------------------------------------
>gi|21228119|ref|NP_634041.1| hypothetical protein MM2017 [Methan...
-----------------------------------------------------------------------------------QDLLELLIDIFKSSGYN
V------------IISSQYDILVE-KNGHKAYVmcalspDYEEIKSFS---------EKIKGCTGIYVITQKTSGELDDYAAELGIYIWDRDELA-----
------------------------------------------------
>gi|27383291|ref|NP_774820.1| hypothetical protein blr8180 [Brady...
--------------------------------------------------------------------------------------------LFDAARAG
VTHVIVENDEDVELVQPDRRIYLQVKTRASNLILSDidgALSRFAAIRQEHEEGRRSGSCQFVIVSNS---APGPEFAK-----LITGKE----------
---------------------------------------------
>gi|19703471|ref|NP_603033.1| ATPase [Fusobacterium nucleatum sub...
----------------------------------------------------------QSYLEIENLAYVKNKIENEFDLYVSKIYEDLDREsIWKNMKF
PLVKVGRwwDKDTEIDIVALGEdnKIVFgECK-YSKKQVGLNILNELKEKSKKVIWNNDKREEYYILFSKSGFSQDLIELAkKKNNIIL-----------
-------------------------------------------------
>gi|28899710|ref|NP_799315.1| glutamate racemase [Vibrio parahaem...
----------------------------------------------------------------------------------------------------
-------AEHHIDI------VVIACN--TASTIVLPSLRDnlsvpVVGVVPAIKPASLLATQgVGLIATPATVTRQythelIRDFAQGKPVELLGSTRLV
DMAEEKLRGESVPLDELKSIL--------------------------------
>gi|48840776|ref|ZP_00297702.1| hypothetical protein Meth02000270...
-----------------------------------------------------------------------------------QDLLEILVDIFKSSGYN
ATI---SSQYDIFVEKNKHKAYVRC----ALQSGREEIKAF---------TEKIGDCTGIYVMTQKGSEELIDYAAELGIYVWDRDELA-----------
------------------------------------------
>gi|15922641|ref|NP_378310.1| hypothetical protein ST2309 [Sulfol...
----------------------------------------------------------------------------KLNQLIGYVFEEYVFSVLSKY-YK
VERNKKIYDYIYgmkvhnkpDFIVEG-KIAIEAKVGDYN---NEQIREYEKKF-----------------------------------------------
--------------------------------------------------
>gi|12514411|gb|AAG55658.1| putative outer membrane transporter o...
----------------------------------------------------------------------------------------------------
------------DNFLGGQLISeVQ-KAIAGRCVGSAGVQKIAAALQDYYINAGYITTR-ISIPSQDISKGKLRFqvnAGKIEKTIVEGNDISEWMLPFQ
RNDILNIRDIEQGLENLQ----------------------------
>gi|20089783|ref|NP_615858.1| hypothetical protein MA0904 [Methan...
-----------------------------------------------------------------------------------QDLLEILADIFKSSGYN
VIISSQS---EILVEKNGHQAYVMC----AQKPDYEEMKSFS---------EKVEACTGIYVMTQKISKELNDYAAERGIYIWDRDELA-----------
------------------------------------------
>gi|21674440|ref|NP_662505.1| DNA helicase, putative [Chlorobium ...
------------------------------------------------------------------LIADKEEAEELIDRCE-SGFEREVYSALVERGYR
VIPQVRTGAYRIDMVvegAGDLRLAIEC------------------------------------------------------------------------
---------------------------------------------
>gi|48845857|ref|ZP_00300128.1| COG4974: Site-specific recombinas...
----LLIRRWLAL--LHRDHTKSSVGRKLAAVRAFFKHLIRTGRLvknPAELVSTPKKEKKVPYHLSIDEATALVETPKEPDILSLRD--RAILETLYSC
GVRVSELTGLNIGGIDLDDGTARVL---------------------------------------------------------------------------
---------------------------------------------
>gi|49657273|emb|CAG90050.1| unnamed protein product [Debaryomyce...
----------------------------------------------------------------------------------------------------
----------------------------------------------------------CLMVTNLLF---GLKEADNFNLPLIILQKLIISLI----VSL
MLIYPLFKAYEN------------------------------
>gi|13474670|ref|NP_106239.1| probable ATP dependent DNA helicase...
-----------------------AIVATSTLDLGIDWGDvdLVVHVGAPKGASRLAQRIGRANHR-MDEPSKAILIPAN-------RFEVLeCRAALDAN
YLGAQDTPPLVDGGLDVLAQH---VLGCACGAPFRADdlYDEVR----AAAPYTSLDRITFDRVIdFVATGGY--ALKNYERYARIRL------------
------------------------------------------------
>gi|45658043|ref|YP_002129.1| transketolase beta subunit [Leptosp...
----------------------------------------------------------------------------------------------------
----------------------------------------------------------GLFVTTGVMTQLALEAIQQlesegvscgvihmHTIKPLDGEI
LKKWIPK---VSAIVTVE-EHTRIGGLGSAILEYCNdlmPSESGKIRRIGLPDRFSEK
>gi|18312162|ref|NP_558829.1| hypothetical protein PAE0762 [Pyrob...
-----------------------------------------------------------------------------IRNLNWDEFEEFIRYVFSEFGFN
VAANVRLKcNGGAefDIIAWNKEVafVIEA----------------------------------------------------------------------
-----------------------------------------------
>gi|15668398|ref|NP_247194.1| hypothetical protein MJ0225 [Methan...
---------------------------------------------------------------------------------------------LIEEGFK
PISREYQIPTGIVDILGKDKenkwVILELKRRRA---DLQAVSQLKRYVEYFKNKYGEDKVRGILVSPS-LTTGAEKLLKEENLE---------------
----------------------------------------------
>gi|49526978|emb|CAG60605.1| unnamed protein product [Candida gla... [ score 186 E 4e-46 ] [ range 1 .. 248 ]
MIRhSCRALRFVRsfhdyNSDILKFVASNTLISDSAVYKGKLYELTVQRELYNKLRIGQLDVVGGAHDGGVDIKALWNLFPIFQCALDAGVIKEPSLPLK
GTRINDTLVKPLVNQYDIkNKIAPSIEVLVQCKAYV-SKISPKEIRELAGTYLSLTAKNKASlSTIPIMCSPQLPTSSSLKLLEKLNIPFLYLRINTLRH
GSLNDFELTNTGQLMGYLMNPILKGYLEGSGFEEWMKFELYNNAMNHSQ-
>gi|50310887|ref|XP_455466.1| unnamed protein product [Kluyveromy... [ score 179 E 5e-44 ] [ range 16 .. 229 ]
---------------LQKYIAANESIANSTVFQGTLYELTVVRELMNKLRLEDMQVVGGSYDGGIDIRGKWNVLPLTKAIEMQIQFDELPKRLkLPTTSI
KPWKHRVKPDKYLD-------CYIQCKAFNSDKVTGRQVRELIGSFSMQVPARKRNSSIMIMSSPTLFTKDGIRLFNEAAIPMVFTKVDMIQRLADGSFD
VKNSGKLQHYYENDYASKLLANCGIKEWLKLKGYES-------
>gi|44985134|gb|AAS53912.1| AFR541Wp [Ashbya gossypii ATCC 10895]... [ score 161 E 2e-38 ] [ range 27 .. 235 ]
---------------LQDYVRKNAAILDSTVFRGTLYELTVMRELHARLGVSRLRQRGAAYDGGIDITGKWDLADVPGVAPDPHE-----AAIPRSVRCG
ASRLKPLRRKILDGTARPLDVLVQCKALTTARVGGRLFRELFGAFGAFGARSKvhRNNTVLMLSSPNLLTRNGIAVMNQLELPIIYLRIGLPRIAADGSL
---RDGYLEHYYENAYAAALLDGCRVQRLIGL------------
>gi|46441163|gb|EAL00462.1| conserved hypothetical protein [Candi... [ score 160 E 2e-38 ] [ range 21 .. 271 ]
---SLRGLKFSAIQDCQqylSYCSKNSINTGSTVFRGTLYELHVKAFFEKYLNCENLIKNGGAYDNGVDIIGKWNLSPFYNEqereyEYDTKPIKLSSKS
ILKYSQESKFNIASNPISLINDIQ----VLIQCKNVKKKP-DAKIIRELSGILDFHKFNKK--STFMFIVTPYPCTPQAVVQLDttnhaiihfmispltN
NSVKITRNQDNDDNDNDYSGdsffnLDSWKGGDLKLVYMNRQARKLLSGLNMEQKLKLISF---------
>gi|49657478|emb|CAG90269.1| unnamed protein product [Debaryomyce... [ score 159 E 5e-38 ] [ range 21 .. 271 ]
----RLGVRTISNianiQSCQAYLnysRQNNININSTLFRGTLYELLAKQLMSSLLNCCSLTRIGGSFDQGIDILGKWNLGH-YWHALEPKpvninttkl
QFGSIRPLLKDSREYNDYHAIPQSERhkQANLSLENDiNVLVQCKNYDT-KIKPATIREISGLYHHHVNTKQaRSRTFMFLVSPRPLTYLALKIVDSLPI
PMIHCKLsILKFEKGDIySVSNWNGGELEALYMNAVARALLTGLNLElEFEKLKSIN--------
>gi|56419925|ref|YP_147243.1| hypothetical protein GK1390 [Geobac... [ score 142 E 6e-33 ] [ range 126 .. 322 ]
--------------DSLSDGAKNSLGSTLTVFRVDEWGDEIEQRLHSEPFSKPQHEEGETEEIVEDLVGKaLMMIQDKVDKLDPWQMQDLVAGLLRAMGY
NVQVSPKGPDGGVDVLAYKDAfgfekpiIKVQVKH-RKSAASAPEIQQLLGA--------NPIDANCLFVSTGGFTSQAEAVAKHNSVKLIDLEELVNLI
--------------VHWYENmpNDARALLPLQKM------------------
>gi|53760379|ref|ZP_00173613.2| COG4127: Uncharacterized conserve... [ score 141 E 1e-32 ] [ range 118 .. 323 ]
-----LARDDLSTPS------KNSLGSTMTVFEVPAA---VATEILGILQGsstgcgTPPDEIIDDPLADIDSQA-LERIKDMVNKLDWDDMQQLVAGIL
RAMGYKTQVAPPGSDRGKDIVASPDgfgfehpRIVVEVKHH-KGQIGSQDIRSFLG--------GRHKDDRGLYVSTGGFTKDAQYEADRASIPLamWTL
DHVVRALIEHydaTDAETKRIVPLKRLYWP------------------------------
>gi|53612126|ref|ZP_00342473.1| COG4127: Uncharacterized conserve... [ score 138 E 1e-31 ] [ range 67 .. 270 ]
--------------DSLGTSTKNSLGSTLTLFEVP---SSAAAEVLAALKGKPAPAVEDEAEEVIadplaDIESQaLERIKDRVNELDWDDMQQLVAGIL
RAMSYKTQVSPPGSDRGKDIVASPDgfgfehpRIVVEVKH-RKGQMGSQEIRSFLG--------GRHKDDRGLYVSTGGFTKDAQYEADRASIPLamWTL
DHVVRALIEHydaTDAETKRIVPLKRLYWP------------------------------
>gi|16423055|gb|AAL23308.1| putative Mrr restriction endonuclease... [ score 134 E 2e-30 ] [ range 121 .. 326 ]
--------------DSLSDATRNTLGSTLTVFQVPDFavnELVqgkkpVSDVVPEVPVSGEEDEVVSNPLRDMEMIA-FEGIKDRINRLDWDEMQNLVAG
VLRSMGYKTQVSPAGADREKDIIASPDgfgfenpRIIVEVKH-RREQMSSQQIRSFIG--------GRHKDDRGLYVSTGGFSKDARYEADRSTIPltLW
TLDDLVRALvenYEQVDIETKLLVPLKKTY--------------------------------
>gi|58583081|ref|YP_202097.1| hypothetical protein XOO3458 [Xanth... [ score 134 E 2e-30 ] [ range 150 .. 353 ]
--------------DHLGISTKNSLGSTLTLFEVPP---SAADEILAVLKGKPVQELEQALDEAVaDPLAgiesqALERIKDLVSELGWNDMQQLVAGIL
RAMGYKTQVSPPGSDRGKDIVASPDgfgfehpRIVVEVKH-RKGQMGSQDIRSFLG--------GRHKDDRGLYVSTGGFSKDAQYEADRASIPlaLWTL
DHVVRALIEHyaaTDAETKRIVPLKRLYWP------------------------------
>gi|53611400|ref|ZP_00089893.2| COG1787: Predicted endonuclease d... [ score 129 E 5e-29 ] [ range 88 .. 233 ]
-------------------------------------------LLPGLLGIGALLSGARRMKRGRLFRKALNNPEAISDGMDWQQFERLVGEVFRRQGYA
VEETGaAGPDGGVDLIvrKGRKRYLVQCKQWRALKVGVKVVRELYGVVAAQGVAG------GFVVTSGSFTEDARQFAATCDLALVDGETLQSWI-----
---------------------------------------------
>gi|53796400|ref|ZP_00357372.1| COG1787: Predicted endonuclease d... [ score 126 E 4e-28 ] [ range 5 .. 178 ]
--------------------------SRKRLVDGYVTQLIVVALvslwfyFSALTIWWQVTIVTGLVSLFILLFAWWNDHRQRslrrkqLLELSPAEFEE
RVAQLLRDLGWqRVQVRGGSGDRGVDITAErnGQLYLIQCKRYTK-PVRPNYVRDLVGALHIQRANQ------AILVTTSGFTRQCYLEAKNQPVQLWDG
RKLLRYI--------------------------------------------------
>gi|29606960|dbj|BAC71020.1| putative Mrr restriction system prot... [ score 121 E 2e-26 ] [ range 355 .. 498 ]
--------------------------------------------------LTPVRPSRRPQDVGNRVVAHGSDEEPDLYDMDPIAFENLVAELFRAMGMQ
AVTTQRSNDGGVDVDAldpapiRGGKIVVQVKRYR-NTVPPTAVRDLYGTVQDAGAN------KGVLVTTSGFGPGSHTFANGKPLELVSGSELVDLLHR
H-----------------------------------------------
>gi|28897174|ref|NP_796779.1| putative transmembrane protein [Vib... [ score 121 E 2e-26 ] [ range 90 .. 222 ]
------------------------------------------------------------------IRAHKNTTP--LNSLSWIEFESYIGEYFKQQGYD
VKQSFsKQADGGVDIWLtkDGELSLVQCKHWKARKVGVQVLREMYGVMIDNRA------SKMIIVTSGDFTSEAIAFAQEKRMWLVNGSELVHMIEDGRS
FMNKPVI--------------------------------------
>gi|17233148|ref|NP_490238.1| mrr restriction system protein [Nos... [ score 121 E 2e-26 ] [ range 135 .. 297 ]
---------------------------------------------------TPEEDVELAIQKLTKELA--SDLLQIIKNSSPAFFEKLVVDLLVKMGYG
GTRkdagktVGRSGDGGIDGIINEDRlgldvIYIQAKRW-ENSVGRPEIQKFAGALQGFRAK------KGVFITTSTFTNEAKDYVSRidSKIVLIDGEM
LTQLMIENNvGVTPFTVYEVKKV---------------------------------
>gi|6458285|gb|AAF10167.1| mrr restriction system protein [Deinoc... [ score 120 E 3e-26 ] [ range 155 .. 298 ]
-----------------------------------------------------------------------EELLAQVKELSPAQFERLVVEVLVAMGYG
GSVrdagqaLGRSGDNGIDGLikqdpLGLDRIYLQAKRW-KNTVHSPEIRTFSGSLTYHKA------TKGVFITTSGFSDGAKATAGQIGnIILLDGETL
AHLMIEYGvGVLTRETYQIRRL---------------------------------
>gi|56542498|gb|AAV88652.1| mrr restriction system protein [Zymom... [ score 120 E 3e-26 ] [ range 104 .. 306 ]
------------YPSFIEYCNRNSKSDTR--------EDVVQIVAQETVTGTPEERIDAAHEELQNELRT--DILNQISEKNPSFFEQLIVDLMVAMGYG
GNHEDAARRIGGtgdggvdgvinEDRLGIDCIYVQAKRYAAHvSVGRPEIQAFVGSLVGHRA------TKGVFVTTSSFSAPALEYVEHlpQRVILINGE
KLANLMIEHNvGVRTSRRIEIKRVdldFFNP-----------------------------
>gi|17430440|emb|CAD16913.1| PROBABLE TRANSMEMBRANE PROTEIN [Rals... [ score 120 E 4e-26 ] [ range 105 .. 220 ]
---------------------------------------------------------------------------DALRRMSWHELERLVGQVFRMHCYT
VTETGDGADGGADLQLhkGGELYLVQCKQWQAYKVSIDAVRELHGLMVAQGAAG------GFVVTSGVFTADARAFAKGKHIALVDGVTLTTLIKQA---
--------------------------------------------
>gi|47527616|ref|YP_018965.1| mrr restriction protein-related [Ba... [ score 120 E 4e-26 ] [ range 36 .. 154 ]
-----------------------------------------------------------------------QANREYLEKMDPRKFEYLIADLFYSLGYR
AQVTPGSNDGGKDIILWKDDEVkfVEVKRYTKESIGRPYIQKLHSAII------DGDAVGGYFVTLSNFNKNARQYAANKNIELIDGEALIHMMKS----
--------------------------------------------
>gi|34397031|gb|AAQ66095.1| Mrr restriction system protein [Porph... [ score 119 E 4e-26 ] [ range 133 .. 297 ]
---------------------------------------------------TPEEVLDKAYQRIRKSLA--SELLNKVIDLSPAFFERLVVELLVKMGYG
GSIkdagkaLGKSGDEGIDGTikedkLGLDIIYIQAKRWRpGNVVGRPELQKFVGALAGQGAK------KGIFITTSNFTKEALTYTPRNetKIVLIDGE
QLTQLMIDYNlGCTTQQTYELKKL---------------------------------
>gi|46134635|ref|ZP_00158281.2| COG1715: Restriction endonuclease... [ score 119 E 5e-26 ] [ range 114 .. 297 ]
--------------------------------------YTQQSEESASNGSGNEINTTRTPEEDVELaiqkltKELASDLLQIIKNSSPAFFEKLVVDLL
VKMGYGGTRkdagktVGRSGDGGIDGIINEDRlgldvIYIQAKRW-ENSVGRPEIQKFAGALQGFRAK------KGMFITTSTFTNEAKDYVSRidSKIV
LIDGEMLTQLMIENNvGVTPFTVYEAKKV---------------------------------
>gi|23466325|ref|NP_696928.1| mrr restriction endonuclease [Bifid... [ score 118 E 1e-25 ] [ range 158 .. 299 ]
------------------------------------------------------------------------DLLSEVLKLSPIAFERFVLDLMAKMGYG
AfdsasQMTPISGDEGIDGIimedkLGFDLIYVQAKRYAEDKsVGRPDIQAFVGAITGRGG-------KGLFVTTARFTEKAITYAKRQHIILIDGHKLA
QLMIEHGfGVSTRKIYEIKAV---------------------------------
>gi|56752407|ref|YP_173108.1| mrr restriction system protein [Syn... [ score 118 E 2e-25 ] [ range 148 .. 295 ]
--------------------------------------------------------------------ALRSDLLQTIKSCSPAFFECLVVELLVAMGYG
GSRLeagqaiGRNNDEGIDGIikedrLGLDIIYIQAKRW-ESVVGRPEVQKFAGALQGQQAR------KGIFITTSTFSKEAADYVRkiESKIILIDGQT
LAEYMIDNNvGVVVEATYELKRI---------------------------------
>gi|21233851|ref|NP_640149.1| DNA restriction [Proteus vulgaris] ... [ score 117 E 2e-25 ] [ range 175 .. 311 ]
----------------------------------------------------------------IKRIKNSADAKRVLEQMTWDQFEKILRKFFETKGYV
ATLTNTGADGGVDIALskNGRREMVQAKHWKVNRVGVAVVREIYGVVQAEGMH------KGFIVTSGLFSEDAREFADKVGgkIVLIDGNLLIEIIKGDS
NFEKQTS---------------------------------------
>gi|52141805|ref|YP_085026.1| conserved hypothetical protein; pos... [ score 116 E 5e-25 ] [ range 36 .. 166 ]
---------------------------------------------------------------------LRQSSINQIDQMNGRQFEEYLSSLYQSLGYQ
TEVTKGSGDFGADLVLknNGTKIVVQAKRY-KNKVGIQSVQEVVGAKRYYDAAHTW------VVTNNYFTEPARKLAHANDVLLIDRDLLIKLSAQVNRE
KTTTRAE-------------------------------------
>gi|23494824|dbj|BAC19787.1| putative restriction system protein ... [ score 116 E 5e-25 ] [ range 170 .. 309 ]
------------------------------------------------------------------------ELLAALREVDPEFFERVVIDVLLAMGYG
GAHGKGSAigrshDGGIDGIidedaLGLDKIYVQAKRYAKgNNVGQPEIQAFVGAMHGRAAH------KGVFFTTSAFTSSARSYAAGipTRVVLIDGPR
LVDLMMRYrVGVQAQRTY--------------------------------------
>gi|28273042|emb|CAD59899.1| putative Mrr restiction system prote... [ score 116 E 6e-25 ] [ range 164 .. 308 ]
------------------------------------------------------------------------ELLNCLINMNPYKFESLMVQLLAVMGYK
GDegqslVTQKSNDGGIDGIinqdpLGLQKVYIQVKRYApQNTVSRPEITSFSGAI------KLRHADRGVFITTSSFTSGAEEAARALNITLVNGDMLT
NLMLQYhvgvIVQQQYNTYKLDR----------------------------------
>gi|34103321|gb|AAQ59683.1| hypothetical protein CV2011 [Chromoba... [ score 115 E 9e-25 ] [ range 80 .. 210 ]
-------------------------------------------------------RRCPARARGGDAPSMKM-----LAEVSWQDFEALVGDMFRRKGYR
VVpRSGHGPDGGVDLelFLGEERYLVQCKRWNTQKVGVAVVRELYGVMQA------GRVSGGFVVCSGEFTADARAFAAGKGIVLLHGKAVLSSLLE---
---------------------------------------------
>gi|45656566|ref|YP_000652.1| Mrr [Leptospira interrogans serovar... [ score 115 E 1e-24 ] [ range 149 .. 299 ]
-----------------------------------------------------------------------EELLNKIKSCNPYFFESIVLDLLIKLGYG
GSdeknkkVTKKSNDEGIDGIikedkLGLDLIYVQAKKW-ENPVSGTEIQKFAGALQVQRAK------KGIFITTSMFTTNAHEYVSKmdSKIVLIDGAE
LTDLMIEYNvGVSTKQTYEIKKVdleYFN------------------------------
>gi|51245887|ref|YP_065771.1| related to Mrr restriction system p... [ score 114 E 2e-24 ] [ range 346 .. 525 ]
----------------------------------------------KAIHQERRKQRPSAEHPEAEEIENFpqpeNDLLTVLRSISPTGFEKVTRELLRE
SGFeKVEITGGSADEGIDGygvlalnPFVSFKVIFQCKRYQeGNNVGRVQVADLRNSMLG-------RAEKGIIITTSTFTQAALKEANRDGaatIELVD
GEKLVEMFQKvQLGLTQRVVYDIDQEYFAKYAE--------------------------
>gi|53763369|ref|ZP_00158345.2| hypothetical protein Avar03005808... [ score 114 E 2e-24 ] [ range 232 .. 407 ]
----------------------------------------------------WINDIAKLGDRSIELDEKKSNYQA------GTDFENITRQSLEFLGFK
VEDAYKGGAGGLDLFCSQPYpLLCECKAGRL--IPSHTVQELIKLGGMHLGSDKFLLSTKLVIGPGNPSADTLKAAQEWKVSIINamtLQKLVEFSAKYP
GA--INLIEIKKYLEPGQIdYKIGEYIdKVEQQIKLRS----------
>gi|47092591|ref|ZP_00230379.1| conserved hypothetical integral m... [ score 114 E 2e-24 ] [ range 3 .. 165 ]
---------------ILDWVRDNAF----------LFLLLVITVLCTRPVVRQIRK---ARWK----RKFLKSGIRDVDRMNGLQFEHFVGLLLAKLGYR
SKVTKSSGDFGADVVLEGkDRIVIQCKRYrRKEKVGIAAVQQIFAARAFYDAK------EAWVITNNVYSPSAKKLAFKCGVTLIDRIGLCQMILKLHPD
E-------------------------------------------
>gi|51245273|ref|YP_065157.1| hypothetical protein DP1421 [Desulf... [ score 113 E 4e-24 ] [ range 82 .. 215 ]
------------------------IGAIQSLFKKFLYKRATKTAFEK----------------------------ESVTELTWQDFEYFTGEYFKNQGYR
VKNNiKQSSDGGVDVWLKRDekKYIVQCKHWKVYRVGVTVIREIYGVMQAH------HLDGAFVVTSGTFTHEAIEFARLSGVVLIDGTTLQ--------
---------------------------------------------
>gi|53797805|ref|ZP_00020450.2| COG1715: Restriction endonuclease... [ score 113 E 5e-24 ] [ range 126 .. 288 ]
---------------------------------------------------TPEEVLEDAYQEIRNNLA--QELLKLVKQSPPAFFERLVVELLVNMGYG
GSRrdaaraVGQVGDEGIDGIidedrLGLDTIYIQAKRWD-NVVGRPEIQKFVGALMGKRAR------KGIFITTSTFSAEAINYVANidTKIVLIDGKR
LAELMIDYdVGVATVSTYQLKRV---------------------------------
>gi|37679956|ref|NP_934565.1| probable transmembrane protein [Vib... [ score 113 E 5e-24 ] [ range 108 .. 235 ]
---------------------------------------------------------------------------AALNNLSWLEFESYIGEFFKQQGYD
VKQAFsQKPDGGVDIWMRKDgqLTLVQCKHWKARKVGIQILREMYAVMIEH------NASKMIIVTSGDFTSEAIKYALDKRLWLINGGELVHMIEQVRN
RPTEQAVEV------------------------------------
>gi|17133434|dbj|BAB75997.1| all4298 [Nostoc sp. PCC 7120] >gi|17... [ score 113 E 6e-24 ] [ range 235 .. 409 ]
----------------------------------------------------WINDIAKLGDRSIELDEKKSNYQA------GTDFENITRQSLEFLGFK
VEYAYKGGAGGLDLFCSQPYPLVcECK--AGKSIPDRAVEELDRIGKRHLKENYLQAVK-LIIGPGQPTKNLKDSAEISKISIINvmtLQKLVELKVKYP
GA--INLIELRKYLKPGQIdYKINEYIdKVEQAIKLRS----------
>gi|15609665|ref|NP_217044.1| PROBABLE RESTRICTION SYSTEM PROTEIN... [ score 113 E 6e-24 ] [ range 155 .. 298 ]
------------------------------------------------------------------------EILKKALTLSPTGFEDLVIRLLEAMGYG
ragaVERTSASGDAGIDGIisqdpLGLDRIYVQAKRYAvDQTIGRPKIHEFAGALLG------KQGDRGVYITTSSFSRGAREEAERInaRIELIDGARL
AELLVRYrVGVQAVQTVELLRL---------------------------------
>gi|21227337|ref|NP_633259.1| 5-methylcytosine-specific restricti... [ score 112 E 8e-24 ] [ range 153 .. 295 ]
-----------------------------------------------------------------------SEIISTTKKCSPAFFESLVVDVLTKMGYG
GSRVdagkaiGKSHDGGIDGIikedrLGLDVIYIQAKRWEG-TVSKPEIQKFAGALIGKKAK------KGVFITTSSFSKEAIEYADFTGnIVLVDGEML
ARLMIEYNvGVSRVKSYEVKK----------------------------------
>gi|21229396|ref|NP_635318.1| hypothetical protein MM3294 [Methan... [ score 112 E 8e-24 ] [ range 21 .. 139 ]
----------------------------------------------------------------------INVILASIDGMEGYEFEGFLKSVFERLGYS
VIHTPLSGDQGADLILSGNkgRIAVQAKRYS-SKVSNKAVQEVVASKALYKC------TEGLVVTNNYFTNSAIELAEANGIGLIDREKLKKMIIK----
--------------------------------------------
>gi|20093325|ref|NP_619400.1| Mrr restriction system protein [Met... [ score 112 E 8e-24 ] [ range 150 .. 292 ]
-----------------------------------------------------------------------SEILSIIKKCSASFFESLVVDVLTKMGYG
GSRadagkaVGKSHDGGIDGIikedrLGLDVIYIQAKRWEG-TVTRPEIQKFAGALIG------RKAKKGVFITTSNFSKEAIEYADFTGnIVLIDGEML
ARLMIEYdVGVSKVKSYEVKK----------------------------------
>gi|27361910|gb|AAO10816.1| Probable endonuclease [Vibrio vulnifi... [ score 111 E 1e-23 ] [ range 75 .. 213 ]
-----------------------------------------------------------------ELVIALQAEPALLTDLEPRQFEEVTAEIFRDKGFE
VELTKRTRDGGKDVIAFhkdqlgiRSKYIIECKHYaDTNKVGVDIVRALYGVK-----NSRSGGNVGIIVTTSTFTSGAREFIEneattNLDLTLADKEQ
LLEWLKGYG----------------------------------------------
>gi|47565322|ref|ZP_00236364.1| restriction endonuclease family [... [ score 111 E 1e-23 ] [ range 785 .. 902 ]
-----------------------------------------------------------------------SITLESIDEMDGYQFEEFVAKLFVEMGYK
AEVTNSSGDYGIDVIAkrKGLTIGIQAKRYS-DKVPNKAVQEVIAGISYYK------LDQGLVITNNYFTRQAQNQAKGTNVLLWDRDMLQQKLHE----
--------------------------------------------
>gi|2314231|gb|AAD08126.1| conserved hypothetical integral membra... [ score 111 E 2e-23 ] [ range 68 .. 187 ]
---------------------------------------------------------------------QLKRILQKIDAMNGFEFEEYSKIFFTSKGFE
VSITQKSGDYGADLIIEkdGIKWAVQVKRYS-HKVSPKAIQEVVSSKAYYAC------EKACVITNSYFTQAAQKLAQANEVLLIDRDEWVRFLNE----
--------------------------------------------
>gi|57234102|ref|YP_181830.1| type II restriction endonuclease, p... [ score 111 E 2e-23 ] [ range 135 .. 325 ]
-----------------------EVGSAMSFFSVKNYADEFLSALDKDFKKSitsddSEDESVGATAEDIVESTKDFILKELSRQLKGYDLEAFVADLLR
AMGYRTTVSPQGGDSGIDITAYKDelppRILVQVKS-QDSDIKETTIQSLKGAM--------REGDYGLFVTLSNYTKNAQKYLDSTPIIrGINGTELVD
LIlkyYEDLSEKYRKMIPLKMVY--------------------------------
>gi|7160131|emb|CAB76317.1| putative membrane protein [Streptomyc... [ score 111 E 2e-23 ] [ range 125 .. 251 ]
------------------------------------------------------------------------------EELSPDEFEEAIADLCRRDGCt
EVEVVGGAGDLGADVLAtapDGRRVVIQCKRYgDDNKVGSQDLQRFGGT-----CFTVHGADVAVLVTSSDFTAPAVEYAAWCGIVCVNEERLRDWCEGG
GPAPWERLLP-------------------------------------
>gi|46199301|ref|YP_004968.1| hypothetical protein TTC0999 [Therm... [ score 110 E 4e-23 ] [ range 132 .. 326 ]
-----------------------SLGASMTVCRIqrnNAEERIVRIIEGKSSEKIKNKDEGEGYPADLEEYALDLIRQHIARKFKGHRLAYLVEAILQAE
GYFTYRSPEGPDGGVDILAGRgplgfdePRLAVQVKSGDA-PVGGPELNQLRGAM------GKLNARVGLFVSWGGFKGAAEKEKAQSffEIRLWDANDL
IQALlanYERLPDDIQAEIPLKRIW--------------------------------
>gi|6458199|gb|AAF10088.1| mrr restriction system protein [Deinoc... [ score 110 E 4e-23 ] [ range 166 .. 330 ]
----------------------------------------------------------GAVDKLNDDLA--IELLRRLREGSPAFFERAVIRVLRAMGYG
GnderelrtllieSHTGRSGDGGIDGIikldpLGVQNIYIQAKRYgAGNPVGRPEVQGFVGALYGKRA------TRGVFMTTSRYTPDARAYAEgeaQDR
LVLVDGVQLTTLMLNYGvGVQPKQTLTLLEI---------------------------------
>gi|17342671|gb|AAL13428.1| hypothetical protein [IncN plasmid R4... [ score 109 E 5e-23 ] [ range 20 .. 180 ]
--------------------------------------LLAVVFFRRSVRHRRHKRKQQSARRVLERIKTLPGFPQkinYLRKIDPFVFEELLLEGFEAH
GFRTIRNKRyTGDGGIDgqVIIGKYRYLIQAKRYRGH-IALQHVQEFEKLLKRHNC-------RGLFCHTGKTGAGSKSvSIASERMEIISGQRLIDLLT
PGSSFTI------------------------------------------
>gi|48871204|ref|ZP_00323920.1| COG1715: Restriction endonuclease... [ score 109 E 7e-23 ] [ range 120 .. 296 ]
-----------------------------------------KQLVEEKENKISVIEEVESEQVEPDAReeSWREQLLNALIKMNPKKFELFCRGLLKKMD
IDVDDVIGVkfvADGGLDGFGyvrsddyRTTRVALQVKRWQ-SKVSAPEIDKFRGAMD------KFNAEFGIFITNSDFTREAVETARQgtRIITLINGD
QICDLVAKYNyYVEPVTTYRLKEFY--------------------------------
>gi|53771417|ref|ZP_00183442.2| COG1787: Predicted endonuclease d... [ score 109 E 8e-23 ] [ range 44 .. 165 ]
-----------------------------------------------------------------------PSLANRLDRMEGREFEEWLVELFEKAGYR
VELTPASRDFGADLLiedAQGYRIAIQAKRY-GSVVGLEAVQQVAAAVPFYGM------DEGWVVTNSTYTEAAYRLAEPNQVRLIDRNELLEFAHEIGF
---------------------------------------------
>gi|48840698|ref|ZP_00297624.1| COG1715: Restriction endonuclease... [ score 109 E 8e-23 ] [ range 144 .. 287 ]
-----------------------------------------------------------------------SEVLSIIKKCSASFFESLVVDILIKIGYG
GSRadagkaVGRSHDGGIDGIikedrLGLDVIYIQAKRWEG-TVPRPEIQKFAGALIGKKAK------KGVFITTSTFSREAIEYANFTGnIVLIDGETL
ARLMIEYdVGVSKVKSYDVKKI---------------------------------
>gi|28378515|ref|NP_785407.1| mrr restriction system protein [Lac... [ score 108 E 1e-22 ] [ range 66 .. 307 ]
-NFGLKNLLTVGYISSMEWGKEISLTSTgrtaelsnyptseQTQLVTNYWNQKTRERVHRKLTAMQESD-DKLADRDEDLVviddpesrqdadesQWKSD
LIECLKKFNSGKFENFSRALISKMGVTIDKNRgvvRSADHGIDGFgyfksdeFRTSRVAIQCKRYTQDQVSEPEIDKFKGVMDSF------NAEYGIFVT
TSHFTNRAKAKAmqGNNTVTLIDGQELADLVEKYeLQITPIKTYTLNAYY--------------------------------
>gi|48840433|ref|ZP_00297360.1| COG1787: Predicted endonuclease d... [ score 108 E 2e-22 ] [ range 1 .. 113 ]
--------------------------------------------------------------------------------MDGYKFEEFMKYVYEQLGYS
VYHTPFSGDQGADLILtskRKTKIAVQVKRYSG-KVSNSAVQEVVAAKGFYKC------TEGIVVTNSYFTDSAKQLAEANLIDLVDRNGLEKLINTIPS
---------------------------------------------
>gi|30250371|ref|NP_842441.1| putative Mrr restriction system pro... [ score 108 E 2e-22 ] [ range 144 .. 292 ]
-----------------------------------------------------------------------QEIIDTILSKKPHAFESLVVLLLQKMGYG
GEikqsglVTPYSNDGGIDGIikedvLGFGRIHIQAKRYAlENSVQRQEIQSFVGALA------VAQSNKGVFITTSSFSRGAIQYAVGLNgsttLILID
GQKLAEYIYEYGvGLQVEHTVEIKKL---------------------------------
>gi|54295213|ref|YP_127628.1| hypothetical protein lpl2295 [Legio... [ score 108 E 2e-22 ] [ range 153 .. 296 ]
-------------------------------------------------------------------------IREFICNKNPYEFQDLVAALLDTMGYH
ISHiTERGPDGGIDIVAYTDplgtkqpRIIVQVKHRPLDSVASDAIQKLSGTL-------KRNTDVGIFVTSGQFSKPAIKEAINSRehIELIDFDRLIE
LWIEYypkMRDDQKNLLPLHPIYF-------------------------------
>gi|6013100|emb|CAB57333.1| SPAC824.03c [Schizosaccharomyces pomb... [ score 108 E 2e-22 ] [ range 17 .. 197 ]
MNRGLLGLRNLSvtHNNLVSYLEHLSVQKPSTsntVAQGTL-------------------------------------------------FEYLVQYVLK
QHSFQLERCGGKGDGGVDLVgqfsiknvlFEPTKVVVSCKS-NKGSIGPRFVRELEGSLSSYP-----TDTLGILACLGSFTSSSLKTLSISNRPLALCR
IYVDGFHSYMF----------QFVWNHQALAIFPDLSVRQIYKLPS----------
>gi|38110413|gb|EAA56134.1| hypothetical protein MG01785.4 [Magna... [ score 107 E 2e-22 ] [ range 59 .. 235 ]
-----------SLPSFLEYAERSGLNPKSTVYVGTHY-------------------------------------------------EYLVAERLASYGFS
LFRVGGASDYGIDLLGtwtvpsapNPIKVIIQCKAIA-SKLGPSHVRELEGAFVGAPAGWRGSCVLGLLVGQQPATKGVRDSLGRSRWPM----------
-GYISFST-ADGQVSQIQWNRLAvNRGLDGMGVAVKYtedGLPRLTLTMN----
>gi|23491949|dbj|BAC16924.1| hypothetical protein [Corynebacteriu... [ score 107 E 3e-22 ] [ range 133 .. 350 ]
-----------------------SLGATLTVFSPSRnqAEYRLKTLLETgtdpgiqqeslgkaamaatVATAENEDPNVPTVQQDIEEMALDQISELISQ
EFTGHGLTRLISDILRAEGFHVEESPEGPDGGIDIIAGrgllgleSPKILVQVK---TPKVDRPVVQQLTGLVSSHEA------DYGLIVAWGGLTSAAR
QEVmgKRFRLKVWDAQDIIQAVlnnYDKLSSTTVQALPLKQI-WVPVDTAL------------------------
>gi|37682001|gb|AAQ97888.1| ORF14 [Erwinia amylovora] >gi|3863810... [ score 107 E 3e-22 ] [ range 32 .. 182 ]
-----------------------------------------------------HERKQASAVRVIDKINTFPhfgQKIAYLRKIDPFVFEELLLEGFERR
GFEVIRNRRyTGDGGIDgrVKIDGQTWLIQAKRYT-SYIAVGHVRDFSDLLNATGA-------RGFFCHTGKTREGTKSLIRGdSRMILVSGQKLLDLIA
TDAPFIPYPGYR-------------------------------------
>gi|56475472|ref|YP_157061.1| hypothetical protein ebA67 [Azoarcu... [ score 106 E 4e-22 ] [ range 95 .. 221 ]
-------------------------------------------------------VRGVAGDRSGDA----------LRNMSWRDFELLVGEAFRMRGFA
VAETGGGGADGgVDLKLqkGSEAFLVQCKQWRAYKVSVNVVRELFGVMAAEGAVG------GFVVTSGVFTRDAQAFANGRNIELIDGPALAAMIEKA--
---------------------------------------------
>gi|55981333|ref|YP_144630.1| hypothetical protein TTHA1364 [Ther... [ score 106 E 4e-22 ] [ range 132 .. 328 ]
-----------------------SLGAFMTVCRIQRnnAEERVVRLLEGKspeKIKNEEKKEGEGYPADLEEYALDLIRQHIARKFKGHRLAYLVEAILQ
AEGYFTYRSPEGPDGGVDILAGRgplgfdePRLAVQVKSGDA-PVGGPELNQLRGAM------GKLNARVGLFVSWGGFKGAAEKEKAQSffEIRLWDAN
DLIQALlanYERLPDDIQAEIPLKRIW--------------------------------
>gi|55246501|gb|EAA03483.2| ENSANGP00000002229 [Anopheles gambiae... [ score 106 E 5e-22 ] [ range 26 .. 172 ]
----------------------------------------VRRSRGRKGRHEARIEQSGSVLAKIRGIPTWQAQIAYLRKIDPYTFEELILSALELQGLT
IIRNKSySRDGGIDGkaVIGGKLVLIQAKRYKKF-ISTDHVRAFTEQCRQQEC-------KGLFIHTGRTPKSAWHAIKGSPVTIISGPQLVEFL-----
---------------------------------------------
>gi|39996467|ref|NP_952418.1| Mrr restriction system protein, put... [ score 106 E 5e-22 ] [ range 162 .. 289 ]
----------------------------------------------------------------------------VIQMMEWKRFEIVTREFLKMTGYD
AHETKVGADGGVDIRVTKPsndtfQGIVQCKAWNSYRVGVKPVRELYGVMAAEKA------TAGMVITSGTFTAEAEEFAKG-KVKLISGVNFLELIRKL
PPEKQQRLLDI------------------------------------
>gi|39934375|ref|NP_946651.1| possible restriction system protein... [ score 105 E 1e-21 ] [ range 193 .. 316 ]
-------------------------------------------------------------------------IHAALLKMDPFQFERHVMSFFESAGCK
SWVTQRSNDLGVDGFALHPKGLIvtQCKRnSQDNRVGRPVVQQFKGVIEEQNAFH------GFIVTTSSFSEEARRSAVLSGrITLVDSGELVSWHLAAP
RFD-------------------------------------------
>gi|48853859|ref|ZP_00308025.1| COG1715: Restriction endonuclease... [ score 104 E 1e-21 ] [ range 181 .. 326 ]
----------------------------------------------------------------------KEHPREIFLNLLPKEFEQLVAGLYSEMKYL
TRLTKTTRDGGVDIFASKDepgkkeKLVIQCKRYT-PKITLDEVKVLHSTTLS------TKSTKGVFVTSSEYTRDAKKFSEDNPsVELIDYKQLIKLLn
KHYGP------------YWTSKISRILNNQKIRIK---------------
>gi|16330594|ref|NP_441322.1| hypothetical protein sll1429 [Synec... [ score 104 E 1e-21 ] [ range 187 .. 300 ]
---------------------------------------------------------------------------DSIDKMDGVDFEKVLLTHFTRMGYR
GSLTQQTQDFGADLILmkDRKKYVIQAKR-SASAVSVKAIQEILGAKGYYDA------DIAIVVTNNSYTENAKELAYRNKVELWDRDKLIEFILE----
--------------------------------------------
>gi|56479071|ref|YP_160660.1| putative endonuclease [Azoarcus sp.... [ score 104 E 1e-21 ] [ range 151 .. 281 ]
--------------------------------------------------------------------------LDVLDRVEWKRFEDLCCAFYREKGIR
AETTRLGADGGIDIHLFQDDTdptrataIVQCKAWNK-PVGVKEVRELRGVMAHEK------VDKAFFMAPNGYTDDARAFATENHITLLDGKLFLAMLQ
RLPEDASRRLLE-------------------------------------
>gi|24371902|ref|NP_715944.1| hypothetical endonuclease [Shewanel... [ score 104 E 2e-21 ] [ range 7 .. 175 ] [ duplicate a ]
--------------------------------------------------------------------EKLKNLIRSLEKSaSPQEAEYLMGEilvpLLA
EDGYSIQAVGDQRDFGVDFIARKDKheeqfpeeIAIEYKHYRKAAVGLDVVHRVLG------AAMSMGLSRAMVITNSRFTYAAREAIRRSspvGVELLD
IDALRSWI---GRIEEVPSIDVVQV---NIIRREFSRRLIELILKNPRY---------
>gi|24371902|ref|NP_715944.1| hypothetical endonuclease [Shewanel... [ score 104 E 2e-21 ] [ range 164 .. 297 ] [ duplicate b ]
--------------------------------------------------------------RLIELILK---NPRYLDEIEWREMERLLAEVFEGLGFS
VRLTPGSKDGGKDIILTcqvatkNHTYYVEVKHWRsGQRVGSGAITEFLNVII------NEQIDGGLYLSTYGYCSNSIEsltEIQRKSLRFGTENKVVT
LCQSY-----------------------------------------------
>gi|51894358|ref|YP_077049.1| hypothetical protein STH3223 [Symbi... [ score 104 E 2e-21 ] [ range 26 .. 161 ]
---------------------------------------------IRYWIGEWRREKAEARFRGADL--------AAVDQMSGQEFLQYLAYLFRSAGFT
VQFTPPVGNYGVDLVLTHPtteqRIAVRA-HRADDPVDPIPV------MTVESSRLLYGCERAMVVTSGEFTEEAREQGEAANVILVDRTRLQEMM----
----------------------------------------------
>gi|54024732|ref|YP_118974.1| putative 5-methyladenine/5-methylcy... [ score 104 E 2e-21 ] [ range 158 .. 302 ]
------------------------------------------------------------------------DLLARLRGQDPAFLEQSVLDVLVAMGYG
GTEGRAARiggsgdggvDGVIDqDPLGLERIYVQAKRYgADNTVGRPEIQAFVGALHGVGAA------RGVFITTSAFTSGAREYAKNIGtrIILIDGGR
LAELMIRYGVaVQTRQTFTVVEV---------------------------------
>gi|23475333|ref|ZP_00130621.1| COG1715: Restriction endonuclease... [ score 103 E 6e-21 ] [ range 196 .. 349 ]
----------------------------------------------------------------------RKVLRERLLAMKPGEFEELISQLLAEMGFE
mVEVTKLSGDGGIDVRGTlvvgdvvRIKMAVQVKKWKlKNNIQAPVVQQVRGSLGAH--------EQGLIITTSDFSAGAIKEAAQSdktPIALMNGEQL
VMLLMEHGIGVHRSTPDLFEIDEECAVRAETE----------------------
>gi|18254358|gb|AAL66728.1| putative helicase [Vibrio cholerae] [ score 103 E 7e-21 ] [ range 323 .. 494 ]
-------------------------------FDVNLHRLLTQKTLLKDAVVTPEDVIPQpAGVGGVvsgDLIDKR-ITAAELDKLSWQQFEALCVELLAK
itDSESAWLTNNGADHGADGVLlnNSGNILLQAKFTQRQYDGYKGIQEIHSAKPIYESAMRSSFGRLIFVTNSPlLAKRTHEIAATCGIEVLGRTQLLTY
LEEY-----------------------------------------------
>gi|42020|emb|CAA38117.1| Mrr protein [Escherichia coli] >gi|1790... [ score 102 E 8e-21 ] [ range 133 .. 283 ]
---------------------------------------------EELAKSSPDDRLDQALKELRDAVA--DEVLENLLQVSPSRFEVIVLDVLHRLGYG
GhrddlqRVGGTGDGGIDGVIsldkLGLEKVYVQAKRWQ-NTVGRPELQAFYGALAGQKAK------RGVFITTSGFTSQARDFAQSvEGMVLVDGERLV
HLMIE------------------------------------------------
>gi|55376537|ref|YP_134389.1| Mrr restriction system protein-like... [ score 101 E 2e-20 ] [ range 2 .. 138 ]
---------------------------------------------------------------------------AVLDDLSGFEFEDLMEDVFRNLGYE
nVRQAERTADEGRDVIMEeivdgtRRAIIVECKH--TGTVGRPVVQKLHSAIATFDFD---GPKRGMVATTGRFTNPAEEYADRLqrnddpyPIELIDGE
DLRE-IADEIGLDLYNGR--------------------------------------
>gi|29604700|dbj|BAC68769.1| putative membrane protein [Streptomy... [ score 101 E 2e-20 ] [ range 168 .. 280 ]
------------------------------------------------------------------------------------EFEQAVAALCERDGCs
DVEVVGGAGDLGADVVAtapDGRRVVIQCKRYcDTNKVGSQDLQRFGGT-----CFTVHQAQVAVVITTSDFTTPATEYADQCGILCFDRQALLAWSDGT
GP---------------------------------------------
>gi|49647102|emb|CAG83489.1| unnamed protein product [Yarrowia li... [ score 101 E 2e-20 ] [ range 11 .. 190 ]
---SQFAKRNVSfNQGCRTWLRQNELQNKSPLVMpllGTFYEHTVATVLHHDLNVVDLVLSGGAGDRGVDMYGVWSRPD---------------------
-------------------APALNVIVQC-RTKAKRMPGKDFLELAGVWLAHNDPN----TLAIMASNKNLTRQGLAEMYGLNVPILFVKVAMPEMIDpl
LSQYDPDN-------YAVPAIEGMLYNTKAEEMLG-------------
>gi|41406483|ref|NP_959319.1| hypothetical protein MAP0385 [Mycob... [ score 99 E 8e-20 ] [ range 47 .. 183 ]
------------------------------------WLSLQRDRLRADAHRRRDLKHARAGLRAID-------------RMSGAEFEDFVAAQLRVAGYV
VTPTAGTGDYGVDLIAKKDgvRMAVQCKRLAK-------AVGVAAVQQVVAGARQHGCDRTVVVTNQTFTKAARRLAITHRCRLVGRTQLRSW-------
--------------------------------------------
>gi|17233218|ref|NP_490308.1| hypothetical protein alr7202 [Nosto... [ score 99 E 8e-20 ] [ range 30 .. 181 ]
------------------------------------------RYLPKNIRHQRRITKGEAVLERINKIiaehqESLPAVLAYLRKIDPLVFEELLLSSFQ
RQGYKIKRNQRyTGDGGIDghVWLHGQMYLVQAKRY-KDSIKAEHLEEFAQVIVRHKA------SGGFFVHTGTTLAKSKSVLQQHPeIKLLSGQRLVDF
L--------------------------------------------------
>gi|11061555|emb|CAC14491.1| putative membrane protein [Streptomy... [ score 99 E 1e-19 ] [ range 65 .. 209 ]
------------------------------------------------GAGWLYNRQQRVQWEAVRAQGLRYGLPQ-LDALHHTRFEDAIRELMRRDGCR
dAQRVGGRGDLGADVKAtdpYGRRWVIQCKHRRagarGSAVGTPDLQVLNGT-----ARQVHGADVAVIVTNGRVTGPAVTFAKQQRLHVVDRQTLAVW-
--------------------------------------------------
>gi|50258108|gb|EAL20802.1| hypothetical protein CNBE1640 [Crypto... [ score 99 E 1e-19 ] [ range 9 .. 198 ]
-------------------------IRRTTLEVGTAFEKHALSFLNKSM-SMSLRHVGGARDGGIDLRGWWWVPRI---AMPATEF--------------
---AAGENCGGV----RRLRVLAQCKA-EKKSVGPRAVRELEGVMSQLEFRREQQSTaeaaIAILISQSGFTKNAMLHATQSRIPLMllhlpggqpTGLT
LISSSPERdsgTFADQER-IKVESAWWNrPLSHGILGG-KMEL----------------
>gi|46096199|gb|EAK81432.1| hypothetical protein UM00047.1 [Ustil... [ score 98 E 1e-19 ] [ range 60 .. 269 ]
--------------------------TESSVARGTRYEHLCRALMSQM-FGMELERTGGAGDRGIDLRGWWQLPPAPTSALA-----------------L
TSVTQPHLRRQ-----RRIRIVAQCKCQDegGKKMGPALVREMEGVMfressavsvsKAHREVTQATGSVavdeddvplaGIMLSSSGFSKQALLQVRSS
NVPLAAMHILAQHHASCAGAERDNSEALVQrcvsIVWNDRfgspTHGLLEG-GMEvRWIR-------------
>gi|46118885|ref|ZP_00175768.2| COG1715: Restriction endonuclease... [ score 98 E 2e-19 ] [ range 116 .. 275 ]
----------------------------------------------------PVNDIQTLEILEEEEASWHQQIHKKLLSLEPSAFECLTQRLLRESGFi
QVQVTGKSGDGGidgvgiarINGFL-SFHVLFQCKRYQ-SSVSASQIRDFRGAMQG-------RTDKGLFVTTGTFTRDAMKEATRDGappIDLIDGEEL
VQRLKELGLGVKITMIESVEV---------------------------------
>gi|50119507|ref|YP_048674.1| putative membrane protein [Erwinia ... [ score 98 E 2e-19 ] [ range 16 .. 205 ]
----------------------------LSVVPILFFILTVA--VISMLFRWRgkaserrHRRYRKTAERLLKRLPTLAGDAQrfsYLRRVNPYVFEELL
LLAMERQGLKVIRNASySGDGGLDgqVFIKGLRWLIQAKRYSR-AIDPAHVEEFSALLIQHRCC-------GLFIHTGRTGAKSKQHAssshnNTFPLYI
ISGQQLLALLAGNPNWINLKGSEYESIY--------------------------------
>gi|38637834|ref|NP_942808.1| putative endonuclease [Cupriavidus ... [ score 98 E 2e-19 ] [ range 133 .. 275 ]
------------------------------------------------------------------EINSW--TLDALKLLEWKRFELLCVGYYEAMGFV
VKTVPHGPDGGIDATLYKagldvPVAVVQCKAWSK-PVKVEQVRALAGVMHEHKVR------RGVFWSLSGYvGRPVKESAERAGIQLLDGAGILERICA
LDQYKQATL--LKQAFRGDY----------------------------
>gi|53712523|ref|YP_098515.1| hypothetical protein BF1231 [Bacter... [ score 97 E 3e-19 ] [ range 135 .. 312 ]
-------------------------------------ELSFKGLSEVYIYIKQLSRK------LIELVAKR---PDSLKEMEWRDLERVVSELFEGLGFK
TTLTPSSKDGGKDVILEctiddiQKSFVIEIKHWRsGQRVGQKTVKEFTKIII------NEKRDKGLFLSTYGFSNNFYESLSETEKTIV----------
--RFGEQEKIVELCRTYekisngiWNPIST--LEDILFENTIKL------------
>gi|28797268|gb|AAO50115.1| putative membrane protein [Streptomyc... [ score 96 E 5e-19 ] [ range 158 .. 298 ]
-------------------------------------------EMHRLALLEQRLARFLTSDDSIAL--------DDVHAMTPAAFEQAVASLARRDGCQ
LlREGGGARDLGADVIAvtqDGRRVVFQCKHRQAGlgKVGSPDIQTLNGT-----ARPEHHADIVVAVTNGTFTKPAADFARTHDIHLLCRAGLQRW---
------------------------------------------------
>gi|9857170|emb|CAC04049.1| hypothetical protein [Streptomyces co... [ score 96 E 1e-18 ] [ range 396 .. 534 ]
---------------------------------------------------------------SMDVVAGLDSRP-VLVKLTPTEFEHLIRQLFEAIGME
AWNTQASKDEGVDAVAVSKDpvfngeCIIQAKRYSKL-VGVESVQALAGVVEHKRAA------KGVLITTSWFGRASHDFARQHGrLQLIEGPELKYLIK
EHLGKDVIPG---------------------------------------
>gi|2182329|gb|AAB91635.1| Y4cE [Rhizobium sp. NGR234] >gi|746560... [ score 95 E 1e-18 ] [ range 38 .. 229 ] [ duplicate a ]
--------------------------------QVRLYGYHQIRLVIRYGNIGRSTRLGRLLgklsAAECDALDLELNKLRANESLDPQESELVLGRVLEP
LfgieGYEVEHTGGLNDQGIDFRASRtadetssapaETIGVQAKFYRKtvSRVGMADLQKLIGAALLQ------DLTRVVLVSNGEFPREAHAAVEKSlp
lRIELLDIGGMRAWISRLREEKVDVEAEVR-----------------------------------
>gi|2182329|gb|AAB91635.1| Y4cE [Rhizobium sp. NGR234] >gi|746560... [ score 95 E 1e-18 ] [ range 210 .. 371 ] [ duplicate b ]
-----------------------------------------MRAWISRLREEKVDVEAEVRIMLRDLSSGLARLiaksPDALDHLEWRMVEQVVAEVFEG
LGFAVTLTPGSKDGGKDVILtctvRGKLaeYYVEIKHWRSStKVGSAAVEKLLKIIVEEKK------DGGLFLSTYGFTSNAfeqLTTIAKHKLKFGDQE
KIVTFCQTY-----------------------------------------------
>gi|53688050|ref|ZP_00110456.2| COG1715: Restriction endonuclease... [ score 95 E 1e-18 ] [ range 15 .. 156 ]
--------------------------------------------------------------RSRTQLAKLPVVIATLRRISPYVFEELVLTCCKKQGWQ
IQRNFRyTGDGGIDgrVLILGKLYVIQVKRYA-DYISPKHIKDFVCCIEGEGANG------GFFVHTGITGQLSKQLIRRSdKIILVSGQKLVNFVLGKQ
FKIVGITIPIK-----------------------------------
>gi|2622320|gb|AAB85699.1| mrr restriction system related protein... [ score 95 E 1e-18 ] [ range 160 .. 332 ]
--------------------------------------LTDKEFSETLEKLTPEESLQYGYQTLRDELA--MELLENIRSCSTGFFKKMIVDLLLKMGYG
GSR--KDADEAIekggdggiegiikEDKLGLDTIYIQAKR---GSISRPEIQKFASALEGQ-------AKKGVFITTSSFSRAAQEYASSidNRIVLIDG
DELAQLMIDHdVGVSKVTSYDIKKI---------------------------------
>gi|53732777|ref|ZP_00155057.2| hypothetical protein Hflu10300086... [ score 95 E 2e-18 ] [ range 155 .. 317 ]
-------------------------------YRGTICGVEMKDYLIRRINGEVIEEITEAKEAYETLI---KSVEKLIKGLWWSDFELLTDLVFSKLGWQ
RYSVLGKTEKGIDLDLYSPstqkRVFVQIK----SDMDIKQLDEYVSNFESE--YKNYGYSEMYYVYHSGLENIDEKQYQAKGIKLVNGRKMAELVISAG
LVE-------------------------------------------
>gi|48787593|ref|ZP_00283572.1| COG1715: Restriction endonuclease... [ score 94 E 3e-18 ] [ range 131 .. 279 ]
-------------------------------------------------------------------IAQIKGNLLSITSLEPHArgyaFEKFLRDLFDA
YGLAPQDPFRLRGEQIDGSfqFGNETYLVEAK-WHGKPIGVGELHVFHGKIEQKAA-----WTRSLFVSNSGFTEEGLaAFGRGKRVICMDGYDLYEMLN
REISLDEVLTRKVRGAAETGAP---------------------------
>gi|6459659|gb|AAF11431.1| conserved hypothetical protein [Deinoc... [ score 93 E 5e-18 ] [ range 107 .. 216 ]
-------------------------------------------------------------------------------DLSPREFELKVAALLSALpGW
YAQATRGSADQGADVLASGPggvRVAVQVKRYRA-AVGNGAVQEIVASKALYGCAH------AVVVTSGpGYTRAARQLAQANGVRLWQARELSEL----
-----------------------------------------------
>gi|48865697|ref|ZP_00319556.1| COG1715: Restriction endonuclease... [ score 93 E 5e-18 ] [ range 79 .. 211 ]
--------------------------------------------------------------------DWKTELIDQLKKFSPGKFESFSRLLISKMGVR
IDNQRgiiRSGDHSIDGFgyfqsdeFRTSRVAIQAKRFTNGSVGEPEIDKFKGVMDSF------NAEYGIFITTSYFTDQAKEKAvvGNNSVTLIDGIKL
ASLVQKY-----------------------------------------------
>gi|21231037|ref|NP_636954.1| hypothetical protein XCC1583 [Xanth... [ score 93 E 6e-18 ] [ range 8 .. 162 ]
---------------------------------------LVAALLPwlaVSGYLWLVRRRANELTEGVRALA----------AMHWRDFSAVVLRVLQdQ
RGWQPTQLPQDGLPTADFmmqTEHGTR-LVACKHGRGYRIGVAAVNEL-GAMARLAGAN-----GGVMVTEGRMEREGMAAADKQSIEVLDGARLWPLLK
PYLPGDIETGV--------------------------------------
>gi|48857008|ref|ZP_00311165.1| COG1715: Restriction endonuclease... [ score 93 E 6e-18 ] [ range 147 .. 286 ]
----------------------------------------------------------------------KPSLIEVLQSISAVGFEHLCGRLLKEYNFE
nVEITQRSNDGGIDGYATlkinpfvSLSVFFQCKRYQG-TVPTEKVQAFIGVME----TNKRSVEKGLIITTGSFSKNAIE-IEKSNIklELIDGDKLVE
MFENvELGVTPKTIFE-------------------------------------
>gi|21110345|gb|AAM38777.1| hypothetical protein [Xanthomonas axo... [ score 93 E 8e-18 ] [ range 129 .. 269 ]
--------------------------------------------------------EADTADVSGDIYRHFAEHPEDLYRLPHRDFEVLISSVFTARGWK
TQIGPGTADEGVDVrmwlqsPLGDALTLVQARRYAKHRlIGLEAV-------AALEAHSLREEASGLFVTTSRYRQVAQRFASRNkKLLLADSSDVATWC
HEAS----------------------------------------------
>gi|16124875|ref|NP_419439.1| hypothetical protein CC0622 [Caulob... [ score 92 E 2e-17 ] [ range 130 .. 343 ]
---------------------RHSFGAFLTICEVKRNEALARveavlktgkdpgPLLGKQGVVTVkapvEDAEAEDVELDVEDIARQQIIALIKSAFAGH
DLAYLVAEILRIEGYVTKVSPPGPDGGVDILAAGgrlglgeDRICVQVKSGDA-PANQEVVLKLMGSVQAAKART------GLLVSIAGVNGPAQKLIds
EFFSVRLWQMPELLTaLFASYGQLsdETRAKIPLKQI-WAPVA---------------------------
>gi|23124248|ref|ZP_00106249.1| COG1715: Restriction endonuclease... [ score 91 E 2e-17 ] [ range 221 .. 338 ]
--------------------------------------------------------------------------------LDPHQFEDFISAIFVEEGWT
VERMKKTRDGGKDIIARQEidgvptVAYVQVKR-QLNPVGEPKVKEFVATLAGDK------IDKGFFVTTSYFTEPAKRWLKDKGaslatIETIDRQSLE
TKMQR------------------------------------------------
>gi|29144811|ref|NP_808153.1| mrr restriction system protein [Sal... [ score 91 E 3e-17 ] [ range 134 .. 291 ]
----------------------------------------------ELARSSPDDRLEQALNEIRESVA--EELLENLLQVSPARFEVIVLDVLHRLGYG
GHRGDLQRVGGTGdggidgiislDKLGLEKVYVQAKRW-KGTVGSAEVRGFYGALPEQK------VKRGVFITTSGFTAHARDYANKvEGLVLVDGDRLV
HLMIDnDIGVSSR-----------------------------------------
>gi|23007424|ref|ZP_00049300.1| COG1787: Predicted endonuclease d... [ score 91 E 3e-17 ] [ range 44 .. 187 ]
--------------------------------RDYFVERTVLPLIEERGYSDYAEPRFEEMVEIVERVAHAQVLPDEREtPEDGIAYERYCADLLEEAGW
DARPTGASGDQGCDVIAEkaGLRLIVQCKRY-GRPVGNAAVQEVAAAALH------WSGDMAAVVSNAGFTPAARKLAGTTGV-----------------
---------------------------------------------
>gi|58040867|ref|YP_192831.1| hypothetical protein GOX2444 [Gluco... [ score 90 E 4e-17 ] [ range 76 .. 171 ]
---------------------------------------------------------------------------------KGAAFERECARALKAHGWD
VRLKGKSGDRGCDIFAtrNGMKIAVQCKNLA-SPAGSRAVQEVHTACVYYEAH------KAVVICPLGFTRQARELASRVNVIL----------------
--------------------------------------------
>gi|51891927|ref|YP_074618.1| hypothetical protein STH789 [Symbio... [ score 90 E 5e-17 ] [ range 2 .. 89 ]
----------------------------------------------------------------------------------------------------
---TPPSGDYGVDLILtrpgSPERIAVQAKRYhRKHTVGVRAIQEVYAAKDYY------GCSRAIVVTTSYFTENAKQSARKLGVFIIDRDQLAEEL---
-----------------------------------------------
>gi|42554807|gb|EAA77650.1| hypothetical protein FG09788.1 [Gibbe... [ score 90 E 7e-17 ] [ range 60 .. 219 ]
---------------FLSYVERTSLNKNSTVYRGTHY-------------------------------------------------EYTVADTLSQYGFL
LKRVGGHSDRGLDLLGiwtlpstsQTSKVIIQCKAGARS-LSPMYIRELKGALAVAPPGWRGADVLGLLVGEKPATRGVQKEIHSADVAL----------
---GYVCCTREGEVAQLLWNLKAQEMgLEGLSVGVKYG-------------
>gi|33861570|ref|NP_893131.1| hypothetical protein PMM1014 [Proch... [ score 89 E 1e-16 ] [ range 181 .. 285 ]
---------------------------------------------------------------------------------KGIIFENHCMEILKENGWK
VKETPITGDQGVDLIAsiDNLRICIQCKNHKK-AVGNNAVQEISA------GKLYWKGTHAVLVSKSGFTKSAQKLARANKVKLINDFELKDL-------
--------------------------------------------
>gi|56964655|ref|YP_176386.1| hypothetical protein ABC2891 [Bacil... [ score 88 E 3e-16 ] [ range 37 .. 167 ]
-----------------------------------------------------------------------KITIKDIDRMEGGEFEDYLAVVFAALGYE
TYQTAKARDFGADLVvvdEEGHKWVIQAKRYSAN-LGLACVQEVYGAQVFY------NADKSLVITSAEkVTEACWRLAAATNTYFLLREDLKEL-----
-ASLIRKGKLEEASW-------------------------------
>gi|38257053|ref|NP_940707.1| Orf22 [Pseudomonas syringae pv. syr... [ score 87 E 5e-16 ] [ range 5 .. 166 ]
-------------------------------------ELVMDRVTCRAGRQQPPIRRRGSIFRefSMKLEAALINSKDSSPKLTPTEFEQHVRAMLDAMG
helldYRSEHQeliqGVDGEYEIDVSARfsafgmNFLVLVECKQH-KSAIKRETLQILHDRMRSIGAQ------KGALFTTSSFQSGALKYAQRHNIatv
KIVDGT--------------------------------------------------------
>gi|26990402|ref|NP_745827.1| hypothetical protein PP3694 [Pseudo... [ score 86 E 5e-16 ] [ range 164 .. 316 ]
------------------------------------------------------------------LRKRLYEIRDLAPQKRGYEFEAFLKELFDSSGLK
ARSPFSIVGEQIDGSFqhGNQTYLLEAK-WVLHPIGAAELNAFHGKVDQKAA-----WARGVFISYKGFTSvGLQAFGRGRKVICMSGDDIYKALGRGIP
MDEVVERKVRAAAETGAAYVELDEL--------------------
>gi|29144515|ref|NP_807857.1| putative membrane protein [Salmonel... [ score 86 E 7e-16 ] [ range 54 .. 170 ]
--------------------------------------------------------------------------LKYLRKINPYVFEELLLLAFERQGLL
VVRNQtYSSDGGLDgqVFIDGKRWLIQAKRYRR-TISPQHIREFGELITREQCC-------GFFIHTGRTGSKSVNYLQcWRTIQLISGQRLLDLLAGR-
----------------------------------------------
>gi|38234328|ref|NP_940095.1| Putative Mrr restriction system pro... [ score 82 E 1e-14 ] [ range 155 .. 261 ]
--------------------------------------------------------------------DWKSLLLNRLHQMSPTAFEKYVIFLLKQYGLE
LSHVAGPGDEGVDAIGTaplspvlSSRVAVQIKRYD--PVNNIVSRE--AIALFQNDARVKGAERAIFVTLSSFTAPAK---------------------
-------------------------------------------------
>gi|27807687|dbj|BAC55309.1| hypothetical protein [Bacteriophage ... [ score 82 E 1e-14 ] [ range 1 .. 135 ]
----------------------------------------------------------------------------------------MVQALFARLpGW
KASRPSRTNapDNGLDVEAispQGKRYLIQCKNLSA-PADANLVRLTHAAKDLHRAH------KSILICPSGFTKPALENAEALGVMTWGPEEL-RLLYQ
AASSEA-AMRKL-GLWEAPKPPGFWDGLAIHLK---------------
>gi|29374778|ref|NP_813930.1| hypothetical protein EF0127 [Entero... [ score 81 E 2e-14 ] [ range 21 .. 149 ]
--------------------------------------------------------------------------IRNLDNISYKEFPKFIGELYNLMGYK
VELNERMNNIDLYASKFSEKLAIQAKAYSLNYNKSKAINKRR--VESFALQAREKRKKPIYITTGVYTNPAYIEAKKIGVTLFDRKNIFDLIsKADPSLL
VEVSY--------------------------------------
>gi|10173112|dbj|BAB04218.1| BH0499 [Bacillus halodurans C-125] >... [ score 81 E 3e-14 ] [ range 42 .. 161 ]
-----------------------------------------------------------------------KITIRDIDRMDGHEFEDYLFVLLAGLGYn
ETYQTKKSRDFGADLLFNdssGARTVVQAKCLS-DALGVKAIQEVFTAKVYY------QAEKAIVITsTETISDPCRRLASAAEVKLIEREALQEIIA--
-----------------------------------------------
>gi|23954291|emb|CAD42090.1| hypothetical protein [Escherichia coli] [ score 81 E 3e-14 ] [ range 125 .. 280 ]
----------------------------------------------------------------------WHSLIAEMNEMKslpphprGFRFEAWLAEL
FSIFKLAPRSSFRNTGEQIDGSFRLNDefYLMEAK-WHQKRTSAADLHVFEGKLS-----TKATWTRGVFISWMGFTPEGLtAFGKGKRVICVSGYDLYH
SLNHRIPLPDLLDAKTRHAAETGEPYAEFGRL--------------------
>gi|53729661|ref|ZP_00348499.1| hypothetical protein Daro03003326... [ score 80 E 4e-14 ] [ range 5 .. 129 ]
-------------------------------------------------------------------------------KFGWQEFEMLCARLLQACGYA
LQRQGaRSQDIGVDFTFtdpSGETWVAEVKHFTRPRTGTTVLRE--AAVQLNSAKQLTGATNGLLIVSMLLPQNLKDDIEvREGITVWDSRRLNDLLATR
PEVEQD-----------------------------------------
>gi|23126210|ref|ZP_00108114.1| hypothetical protein Npun02005883... [ score 80 E 6e-14 ] [ range 250 .. 379 ]
-------------------------------------------------------------------LPWIQNIAKVGNSSDGHTFEKLVRRGLLKLGFT
GSGLNPdatGGAGGMDFYAEQPYPIVgECKATKTEKVTDGTPAQLLKIGMNHLGKFQYDNSIKLIVAAGELNFYALRTATENQMNIVSPETLQKLVE---
----------------------------------------------
>gi|20803914|emb|CAD31492.1| HYPOTHETICAL PROTEIN [Mesorhizobium ... [ score 79 E 1e-13 ] [ range 162 .. 294 ]
----------------------------------------------------------------------------------GYHFERLLTALFNAWDMD
AREGSRLAGEQIDGSFqhGAITYLLEAK-WHRAKTGAENLHAFQGKLSE-----RLEGTRGLFVSFEGFTDGALEAFTARRIILADGMDIFDALKRRISF
pdIIVAKARYASEYRNPFARV-------------------------
>gi|33597680|ref|NP_885323.1| putative membrane protein [Bordetel... [ score 78 E 2e-13 ] [ range 80 .. 190 ]
------------------------------------------------------------------------------RAMPWETFSKVLQEGLRQDGCE
VTVLQGGPADYV-LRRKNRLAVVGAKRWKASRVGVQALQELNAVRETHGAHD------AIYVTIGEISAPALAYAKANQIQFMAEAELTRLLPQLS----
------------------------------------------
>gi|34762960|ref|ZP_00143939.1| 5-methylcytosine-specific restric... [ score 77 E 5e-13 ] [ range 11 .. 145 ]
-----------------------------------------------------------------EIEGLLKNFYQYFE--TGYIFEDFLKEYLLKIGLd
EVEVTQRSRDGGIDLKAirkgvgnfseiDTIHYYIQAKKYApNNSIGVKTIRELKGTIPF--------GYKGMLITTAHFTDDAYKESLNdpsKPAVLID
GKLLITSCID------------------------------------------------
>gi|53713270|ref|YP_099262.1| helicase domain protein [Bacteroide... [ score 76 E 9e-13 ] [ range 2 .. 186 ]
---------------------------------------------------------------------TFKNILDKFRKYafserdKGDKFEKLMQAYL
QTDpKYATFFSKvwlwnefpfrkdfGGKDTGVDLVAythNGDYWAIQCKCYAENaTIDKPAVDSFLSTssrsFTDESGNTSTFAHRLWISTTNNWGINAE
EAIRNqqpavSRIGLFHLESApVDWCKLEEGLSGEASRLVKKELFPHQKTALTE----------------------
>gi|2622546|gb|AAB85909.1| unknown [Methanothermobacter thermauto... [ score 75 E 2e-12 ] [ range 2 .. 118 ]
------------------------------------------------------------------------------EELKKQKLVDFIAKVMEDSGFK
VYKDFRTSQHIVDIYgilptaLGDIGVVVACKNYDENwKVGMDVLKEM------EMAAKTLKASKVVIVTTSDFSSQARNYAVKRNMKLIDRKGLIRIAE
D------------------------------------------------
>gi|38016682|gb|AAR07703.1| hypothetical protein LV097 [Klebsiell... [ score 74 E 4e-12 ] [ range 61 .. 225 ]
---------------------------------------------------ERESELAAENVRLKRQLAEQAEELAILQKAATYFAKRLNFSIFK---LS
PRSSFRNPGEQIDGSFRLNDdfYLLEAK-WHQNRTPAADLHVFEGKLS-----TKAKWARGVFIRWMGFTDEGLtAFGKGKRVICVSGYDLYHSLSHGIA
LPDLLDAKLRHAAETGEPYAQFDRL--------------------
>gi|15789489|ref|NP_279313.1| hypothetical protein VNG0178H [Halo... [ score 73 E 8e-12 ] [ range 3 .. 124 ]
------------------------------------------------------------------------------DEMQASAFPEFLAAFWAEKGWE
TSVTE--NDDGTYLVAGdkdsGTRGLMGVRPDDGTEVDASEVEDFLA------FCDKQGVDVRVMATLGRFTTGARTAADSEDIHLLDPNELANSVREEG
VEEMVTEY--------------------------------------
>gi|14669432|gb|AAK71920.1| endonuclease and methylase LlaGI [Lac... [ score 70 E 5e-11 ] [ range 17 .. 162 ]
-----------------------------------------------------------------DLINQINTVSKDVQRERGTLFEKLTLAYLKnEPTY
KAlyqnvwllsevpeSYGIPKKDTGVDLVAEqknGDLVAIQAKFYT-NKVGKSEINSFVAEL------GKSYYQRGLIVSTMdDWNSNARETIDQNekGI
EIIGLSDLRNSQIDWSQF--------------------------------------------
>gi|10803657|ref|NP_046055.1| hypothetical protein VNG7110 [Halob... [ score 69 E 1e-10 ] [ range 162 .. 297 ]
-------------------------------------------------------------------------------ESDGRWLEYQLQRALGRWGYR
AARRQHLFSLEVDVVAtrrdkrqEPSDWIVgQCKDWTDDPITPAAL--FRLCTVAFACRAMP-----VLCHTTELTPRAEKLAREFEVRVLSLTDLERAE
LPAPQV-AKPTLELDE--WRPQYRA-------------------------
>gi|15611679|ref|NP_223330.1| hypothetical protein jhp0612 [Helic... [ score 69 E 1e-10 ] [ range 3 .. 155 ]
------------------------------------------------------------------EISAYELIKEKLHAIpnqrhKGSLFEKISKQFLQ
EHDsaneyesidlwYDWKLRGNERDKGIDIVIttsNKEYIAVQCKFHQ-NSISYNDISPFLT--QLLSGVGGVKFKKGIIISTSNLTSEALKAIEQIRST
gmGIDIDEITEedFIYSRIDWE-------------------------------------------
>gi|54302988|ref|YP_132981.1| hypothetical protein PBPRB1310 [Pho... [ score 68 E 2e-10 ] [ range 3 .. 131 ]
----------------------------------------------------------------IKQIPDWKQYEWLITKILHDERSEPNVTVLADSRIK
GEYSERSRQIDVLIEQNSITTIVECKHYDK-PVDVKAAESFMSMM------NDVGAKFGVLISSSGFTSSVPKRIREFGDRITLEHLDWHEAYSTSFVEI
------------------------------------------
>gi|32262646|gb|AAP77693.1| hypothetical protein HH1096 [Helicoba... [ score 67 E 4e-10 ] [ range 23 .. 146 ]
-------------------------------------------------------------------RENKDSNNARHNKQKGDKYELQIVRHYKQQGYK
VYPKGlkeGRRDKGIDIIAykGKEALLIQCKNWERSQVKQEHLRIFLGDCTAYLEQNQkifaKRSVRRVFVTScENVDYGVKKFLEENDME---------
----------------------------------------------------
>gi|48839996|ref|ZP_00296924.1| hypothetical protein Meth02001461... [ score 66 E 1e-09 ] [ range 1 .. 124 ]
-------------------------------------------------------------------MSKWEENEQELEDYIVSVFERMLKNDNLKNfki
eknhieiGQGGFKHKFDIFYEVDVAGVSIKAAIECKYYNK-RITEKMVTEFKSKL------NECNNITGFILATKSYNAGAKKFADFNGIQLITDDQL--
----------------------------------------------------
>gi|42527317|ref|NP_972415.1| hypothetical protein TDE1811 [Trepo... [ score 63 E 8e-09 ] [ range 51 .. 126 ]
----------------------------------------------------------------------------------------------------
------------DLLNEKRLMLIECKNFSKRKV------EKSDIMILHSKVNDINSSFGIIVTTKGFQTGAKEYADYFGITTLVISELSIIIKS------
------------------------------------------
>gi|45357899|ref|NP_987456.1| Archaeal Holliday junction resolvas... [ score 62 E 1e-08 ] [ range 7 .. 106 ]
---------------------------------------------------------------------------------KGSTFERELKKKLESHGFA
VIRSAGS--HGVDLVAGKKgkkPIVIECKSTSKDKyyIPNEDVEkllEFSKTFDGIPFIALKINRKCLFINPHLLTSAGKNYA-----------------
--------------------------------------------------
>gi|39997685|ref|NP_953636.1| hypothetical protein GSU2590 [Geoba... [ score 62 E 1e-08 ] [ range 3 .. 152 ]
------------------------------------------------------------------------------DDKKWKLVERVVAAAFDEPNVT
VQKNvrlrslrRKGGAGGlreIDVLITGELVgqkvhfAIECKDY-KRKVDSHHIDAFIGKLQDVGLATQTS----IFVTTRGYTTQAVERAHEVGMKTLV
LKhneeiniktEVLNALQSHVFiFCAITEIEVK-----------------------------------
>gi|57159406|dbj|BAD85336.1| predicted type II restriction endonu... [ score 61 E 2e-08 ] [ range 5 .. 129 ]
--------------------------------------------------------------------------QDIVRMLSREDIIEYLAEVLDKMGFR
NhEKVADRSRWGVDIVAvrddplaGTEKLLI--KVHTGSLASSKEVSVFGDLIDRYKA------DRGILISPLGFTKDARTVVAkeyRARIILWDAEKLA
KTFSNYG----------------------------------------------
>gi|50084085|ref|YP_045595.1| conserved hypothetical protein ; pu... [ score 60 E 4e-08 ] [ range 6 .. 132 ]
---------------------------------------------------------------------------------KGSIFEEIVFNYFNyliKN
GYFGftkdqclltqQKAYYSKDREKEIVFDLSLelffpqqdipfliILIECKNYDK-KVPIDDIEEFSSKVSQISTHK----TKALCITTKGFQEGALTF
SKNKGISLWRITQ-------------------------------------------------------
>gi|15643694|ref|NP_228740.1| hypothetical protein TM0932 [Thermo... [ score 60 E 6e-08 ] [ range 25 .. 132 ]
---------------------------------------------------------------------RKQDLRNLLEAglKNPYRFEEFAREYLKEHG
FRsVRTTRKSKDFGADIVAkrRGSTVVFQVKRRN-STVEKEVVKELVAAAYIYGAT-----EVGIF-TNGELSTGLKKELEELK----------------
-----------------------------------------------
>gi|48839995|ref|ZP_00296923.1| hypothetical protein Meth02001460... [ score 53 E 5e-06 ] [ range 55 .. 124 ]
----------------------------------------------------------------------------------------------------
-----------IEIAGVTHKVAIECKNYNKN-VEQEKLQAFSKKLDG------CNIKTGFMIAANGYQKGAKLEAKFYGIELITTEDL------------
------------------------------------------
>gi|18977508|ref|NP_578865.1| hypothetical protein PF1136 [Pyroco... [ score 53 E 8e-06 ] [ range 1 .. 128 ]
-------------------------------------------------------------------MGKWSDdilINASKESLIPLILELLKRTGFRES
EKVSEEWGFDIVGIRDDPLSGtEKVLL--KIHTSGMLSSKDVNVFADVLRTHKA------DKGIIVVPYGVTRDARILISRDykgLIVTWDRKKLISLFE
RYG----------------------------------------------
>gi|54027831|ref|YP_122071.1| hypothetical protein pnf2220 [Nocar... [ score 49 E 9e-05 ] [ range 2 .. 176 ]
----------------------------------------------------------GSVHEVIEAFR-----LAPSNSERGTKFEQLMVRYFEldpml
AQQYdKVWRWtdwpdrAGKPDTGIDLVARerdtGALTAIQCKFYEpTHVLAKGDIDSFFTA-----SGKKPFTNRVIISTTDRWGRNAEDALQDQTIP-V
QRIGLAEIAESPIDWDIaWPAGELqvslseakRHEPRPHQAQAI------------------------
>gi|46580580|ref|YP_011388.1| adenine specific DNA methyltransfer... [ score 46 E 6e-04 ] [ range 4 .. 160 ]
------------------------------------------QILQKYREQEYQRDKGDAFERLIRAYLKtdpqyQALFSDVWLWKDWPEREAL------
--GYK------RPDTGIDLVArfrdGESYCAIQCKFY-ENAISQGDLGTF------FTLSGKGGFSQRLIVATAPLSKNAADAIEHQTIPvaLLTLEDLA
SAPIDWTQCTIAAPDTLKPI---------------------------------
>gi|53691675|ref|ZP_00346915.1| hypothetical protein Ddes02001032... [ score 46 E 0.001 ] [ range 1 .. 49 ]
----------------------------------------------------------------------------------------------------
--------------------------------MGVAAVRELVGI-----ANQWPEATKFMLVALNGFTRPATEFAKNNNVDLFSIR--------------
------------------------------------------
>gi|53795314|ref|ZP_00356401.1| hypothetical protein Chlo02004164... [ score 45 E 0.002 ] [ range 153 .. 298 ]
------------------------------------------TVMSGRAEERNRQLQREIAERGGRLeRPGVVRTLEDLQGLSLPQFGSYVLNLFRKKGF
EFKdYRFIDKDKHLDLELtyEGVTYLL---RLSvADKVRPGTLESLLQDM------KRAGIPKGLVITSTEFTPDTIKAASgRRNVLIIDGKTLFAM---
------------------------------------------------
>gi|30024205|emb|CAD54909.1| hypothetical protein; putitive lysog... [ score 44 E 0.004 ] [ range 10 .. 164 ]
---------------------------------------------------------------------------------DGEVWESFARDFLEELGFY
IESAPdRGADGGKDLLIteqlkgqlnkYKFRWLVSCKHYAKSNRSVSEKDEIN--IQERIDGFNADGFIGFYSTlpSSGLNSRLTQLKENGKIKdfrFFD
GKLIENYLIRIGYSklllrylpESYKKIKPKHFIFNEY----------------------------
>gi|50084651|ref|YP_046161.1| hypothetical protein ACIAD1480 [Aci... [ score 43 E 0.007 ] [ range 195 .. 315 ]
-------------------------------------------------------------------------------------LEKLIKELLIIEGYT
AniqSKRQTSNISDIDILARRTDrfsesnLMIQVKHHSN-------ISSSHGLTQLIAFNDFEDIDYqKWFITTANVSEETLERALQNNIKVMIGSEFVD
WLYQHIDDLSKVT---------------------------------------
>gi|31793206|ref|NP_855699.1| hypothetical protein Mb2049c [Mycob... [ score 43 E 0.010 ] [ range 2 .. 176 ]
----------------------------------------------------------GSVHDVIEAFRKAPSNAER-----GTKFEQLMVRYFEldptm
AQQYDAvwrwidwpERRGRT-DTGIDLVARerdtGNYTAIQCKFYEpTHTLAKGDIDSF------FTASGKTGFTNRVIIsTTDRWGRNAEDALADQLVP
-VQRIGMAEIAESPIDWDIaWPAGDLqvnltpakRHELRPHQQQAI------------------------
>gi|11499143|ref|NP_070377.1| hypothetical protein AF1548 [Archae... [ score 43 E 0.010 ] [ range 1 .. 97 ]
-----------------------------------------------------------------------------------------MARLLEEHGFE
tktnVIVQGNCVEQEIDVVAErdGERYMIECKFHN---IPVyTGLKEAMYTYARFLDVEKHGFTQPWIFTNTKFSEEAKKYAGCVGIKL-----------
-------------------------------------------------
>gi|23347537|gb|AAN29662.1| hypothetical protein BR0733 [Brucella... [ score 42 E 0.012 ] [ range 69 .. 152 ]
----------------------------------------------------------------------------------------------------
---------------APHLYVIFECKNHDAS-ISEIYVNDFSSKI----GRIFSHAVKGIIVVTSRLQSGAEKVARNARMGIVkyDEHGL-EIIADRRGA
CIEHG---------------------------------------
>gi|46118053|ref|ZP_00201172.1| hypothetical protein Cwat03006709... [ score 42 E 0.013 ] [ range 23 .. 90 ]
------------------------------------------------------------------------------NKQKGDFWEKVVADLFRQQGWK
VRENISITGMQIDVLIKNDVeeiGLVECKFHQE-KIDADVIDKLIGK-----------------------------------------------------
---------------------------------------------
>gi|7190641|gb|AAF39434.1| helicase, putative [Chlamydia muridaru... [ score 42 E 0.016 ] [ range 15 .. 135 ]
----------------------------------------------------------------------------------GKEFEKYCKWLLEcDPEY
KLELKevwlqadcpmeikrklslqQDTKDRGVDLIAEtytGEFWAIQCKCYDpQSRIERRDIDSFLSFSAKVDESLRARFSLRLLLHTAPLSVSCKFEIN
NQG---------------------------------------------------------------
>gi|15643025|ref|NP_228067.1| hypothetical protein TM0253 [Thermo... [ score 41 E 0.020 ] [ range 2 .. 85 ]
--------------------------------------------------------------------------------MDWKEAEELACKFLKKKGYK
IlERNYRTKYGEIDIVARDGReiVFVEVKSGSGKvdpleRIDLKKVRNLEQTARFYMIQNKLKG------------------------------------
--------------------------------------------------
>gi|55376371|ref|YP_134224.1| hypothetical protein pNG5104 [Haloa... [ score 41 E 0.028 ] [ range 4 .. 156 ]
------------------------------------------------------------------------DTEIALLRIQPDTLEQLASDVLSAYGYD
VNPSGtQGTDAGRDayVTIGGQAGIA---HYSKQKTWRQKLRKDASKAGDHE----REYEIFVFVTNQEVTgqqemdmrEEVREEYD-WELDLWHLERLR
NKLETDLPEIAQRHLGVDPQGRPDSIEAI-EDLK-------------------
>gi|39935356|ref|NP_947632.1| hypothetical protein RPA2287 [Rhodo... [ score 41 E 0.034 ] [ range 15 .. 121 ]
----------------------------------------------------------------------------------------LVAELFMRMGYR
VRREVRVSGLSVDMIVERDglKSPVEIKMRTT-ALSLREISEI--IVRLSVLGHDGGYVAPIICVIGSVSPAARDYAKEHaGIRVWDFDELRDRARPY--
---------------------------------------------
>gi|49475560|ref|YP_033601.1| Putative helicase fragment [Bartone... [ score 39 E 0.080 ] [ range 72 .. 167 ]
----------------------------------------------------------------------------------------------------
-------NDIGIDLVAKLRhqesYVAIQCKFYKAdHQISKKDIDSFIA----ESGKKIFKYRLLVDSTEVELSDNVNAMIKGQAIP-IYRIDLRHMENSR
IDWQTYAT---------------------------------------
>gi|54294007|ref|YP_126422.1| hypothetical protein lpl1068 [Legio... [ score 39 E 0.082 ] [ range 990 .. 1082 ]
----------------------------------------------------------------------KISINESYYGFDGNSYEEFILEKLQNKapl
fGFHAKATKKSWDKGADIIIESDNgnivAIVQCKHVSCSTKTPPDIPEdLDKAVKHYVSQNNP-------------------------------------
---------------------------------------------------
>gi|53718187|ref|YP_107173.1| hypothetical protein BPSL0548 [Burk... [ score 39 E 0.084 ] [ range 16 .. 120 ]
--------------------------------------------------------------------------LEIVKPKHAEDFEDYCAEIYSvvFED
PTPKRNGRTGQsqGGVDIFVEprvGKRKGIQCKRYYETKVTEKVI------ADEVVAADKAGWSIGelIVATTAASDSKLVKYAQ---------------
---------------------------------------------------
>gi|45658157|ref|YP_002243.1| hypothetical protein LIC12309 [Lept... [ score 39 E 0.099 ] [ range 395 .. 517 ]
------------------------------------------------------------------------------RQLKGVDFKNLCVRIVMALNYT
VsrEVPNKEGDGlnlaGLNKADKETRSLFKFRKWKDAKISDIFLRDTIAQLS------ELSLDKAFIVGDAEFTEGAKRFLSENSSLLnvISGKDLEELL
KKALRQE-------------------------------------------
#
NULL   3706	5728	4211	4064	4839	3729	4763	4308	4069	3323	5509	4640	4464	4938	4285	4423	3815	3783	6325	4665	
AVER   3861	6506	4260	3816	4751	3855	5670	3936	3780	3235	5472	4480	5121	4691	3842	3889	4495	4008	6197	4851	
HMM    A	C	D	E	F	G	H	I	K	L	M	N	P	Q	R	S	T	V	W	Y	
       M->M	M->I	M->D	I->M	I->I	D->M	D->D	Neff	Neff_I	Neff_D
       0	*	*	0	*	0	*	99999	99999	99999	
M 1    *	*	*	*	*	*	*	*	*	*	0	*	*	*	*	*	*	*	*	*	1
       0	*	*	*	*	*	*	1916	0	0	

I 2    *	*	*	*	*	*	*	931	*	*	*	1072	*	*	*	*	*	*	*	*	2
       0	*	*	*	*	*	*	2528	0	0	

K 3    *	*	*	*	1724	*	*	*	1939	*	*	*	*	*	1196	*	*	*	*	*	3
       441	1924	*	0	*	*	*	2528	1000	0	

N 4    *	*	*	*	*	1548	*	*	*	*	*	2519	*	*	*	1048	*	*	*	*	4
       0	*	*	*	*	*	*	3181	0	0	

Y 5    *	2954	*	*	*	*	*	*	*	894	*	*	*	3566	2952	*	*	*	*	3068	5
       0	*	*	*	*	*	*	3988	0	0	

L 6    *	*	*	*	3756	*	*	*	2664	880	*	*	*	*	2153	*	*	*	*	*	6
       0	*	*	*	*	*	*	4280	0	0	

G 7    1699	*	*	*	*	1341	*	2840	*	*	*	2664	*	*	*	*	*	*	*	*	7
       0	*	*	*	*	*	*	4280	0	0	

R 8    *	*	*	*	*	*	*	*	3756	1157	*	*	*	*	1457	*	*	3144	*	*	8
       0	*	*	*	*	*	*	4280	0	0	

R 9    *	*	3309	*	*	*	*	*	2223	2839	*	*	*	*	875	*	*	*	*	*	9
       0	*	*	*	*	*	*	4654	0	0	

W 10   *	*	3309	*	2317	*	3090	*	*	*	*	3026	*	*	*	*	2062	*	2193	*	10
       0	*	*	*	*	*	*	4654	0	0	

L 11   *	*	*	*	*	*	*	2203	*	1399	*	*	*	*	*	3370	*	1704	*	*	11
       0	*	*	*	*	*	*	4654	0	0	

N 12   2251	*	*	*	*	2891	*	*	*	*	*	3416	*	*	3328	1114	*	*	*	*	12
       342	2245	*	1494	633	*	*	4721	1893	0	

N 13   *	*	*	3266	*	*	4384	3606	*	2776	*	1665	*	*	*	*	3569	*	*	2181	13
       309	3549	3224	2000	415	*	*	5053	1000	0	

P 14   *	*	3116	*	*	*	*	3138	*	*	*	3954	1477	1967	*	3449	*	*	*	*	14
       0	*	*	*	*	*	0	4623	0	1000	

A 15   3622	*	1158	*	*	3993	*	*	*	*	*	4154	*	*	*	1507	*	*	*	*	15
       59	*	4644	*	*	0	*	4832	0	1000	

I 16   *	2674	*	*	3078	*	4502	2561	*	2267	3756	*	*	*	*	2123	*	*	*	*	16
       0	*	*	*	*	*	0	5614	0	1000	

Q 17   *	*	*	*	*	*	3732	3810	*	1497	3637	*	*	1846	4757	3756	*	5087	*	*	17
       89	4058	*	1585	585	*	0	5614	1000	1000	

A 18   3118	*	3295	2512	*	3530	*	*	3120	*	*	*	*	*	3732	1768	4757	*	*	*	18
       0	*	*	*	*	*	0	5614	0	1000	

Y 19   *	*	1966	*	4034	*	*	4502	*	*	*	*	*	*	*	*	4559	*	2554	1231	19
       0	*	*	*	*	*	0	5614	0	1000	

V 20   3731	2929	*	*	*	2883	3732	4212	*	2321	*	*	*	*	*	3530	*	2047	*	*	20
       89	4066	*	1585	585	*	0	5614	1000	1000	

K 21   2555	*	*	3707	*	*	*	*	2252	*	*	3810	*	*	2332	4058	2228	*	*	*	21
       0	*	*	*	*	0	*	5614	0	1000	

Q 22   4315	*	4380	3733	*	*	5247	*	1358	*	*	*	*	2813	2247	4131	*	*	*	*	22
       99	*	3919	*	*	*	*	5747	0	0	

N 23   *	*	*	*	*	*	3943	3641	*	5168	*	499	*	*	*	3364	5471	*	*	*	23
       0	*	*	*	*	0	*	5533	0	1000	

A 24   2576	*	*	3131	*	5788	*	*	*	*	*	4371	*	*	*	809	3631	*	*	*	24
       0	*	*	*	*	*	*	6231	0	0	

A 25   3599	*	*	*	3756	*	*	2568	4125	1118	*	*	*	*	*	4596	*	3116	*	*	25
       54	*	4759	*	*	*	*	6338	0	0	

V 26   *	*	*	*	*	1252	*	2672	4228	*	*	3016	*	4491	*	4131	4125	3517	*	*	26
       0	*	*	*	*	*	0	6333	0	1000	

A 27   1530	*	4416	*	*	*	*	4727	5377	4976	*	5696	6466	*	3763	1531	3992	*	*	*	27
       0	*	*	*	*	*	0	6896	0	1000	

H 28   4725	*	3808	3764	4149	4673	4767	5197	3129	*	*	3586	6208	*	3845	3697	1738	*	*	*	28
       73	4344	*	3700	115	*	0	6896	1000	1000	

S 29   *	*	*	*	*	4433	*	*	4635	1987	2641	*	*	3756	4520	1639	5269	4780	*	*	29
       64	*	4520	*	*	*	0	6993	0	1000	

T 30   3517	*	*	*	*	*	*	*	*	*	*	4327	5799	*	4580	2205	770	*	*	*	30
       18	6315	*	1585	585	*	0	6842	1000	1645	

V 31   4425	*	*	*	4738	*	*	3658	*	1796	*	*	*	4295	*	*	*	1007	*	*	31
       0	*	*	*	*	*	0	6842	0	1645	

F 32   4936	3614	4768	5344	1121	*	*	*	*	4501	*	4516	*	*	*	*	*	2485	*	3353	32
       0	*	*	*	*	*	0	7163	0	1645	

Q 33   *	*	3358	3492	*	*	*	*	4124	4955	4192	*	4740	2485	1650	3998	*	3796	*	*	33
       69	4421	*	1199	825	*	0	7417	1337	1645	

G 34   4690	*	4668	*	*	1256	4598	3508	5592	*	*	*	4962	*	*	*	4614	1835	*	*	34
       40	5196	*	1585	585	*	0	7417	1000	1645	

N 35   *	*	5189	*	2922	*	*	4955	3439	4740	*	2893	3490	5431	4787	4962	1782	*	*	3779	35
       32	*	5521	*	*	1274	770	7417	0	1645	

L 36   3825	*	4194	5222	3039	4670	5956	3786	*	1539	*	5073	4037	*	3398	*	*	4971	*	4761	36
       123	4307	5014	1000	1000	*	0	7614	1422	1586	

Y 37   3696	3736	*	5228	2790	*	4997	*	4737	*	*	5346	*	*	*	*	5005	4738	3117	1325	37
       102	5253	4582	1585	585	2046	400	7634	1000	2072	

E 38   5178	*	*	907	*	2447	4862	5110	5811	4392	*	4902	*	3949	5129	*	*	*	*	*	38
       0	*	*	*	*	3493	134	7838	0	2064	

Y 39   4200	*	2968	5697	*	4963	5011	*	5771	1366	*	*	*	5137	3858	3793	*	5002	*	2961	39
       35	5402	*	1000	1000	3253	160	8094	1000	1974	

T 40   6146	*	*	3278	*	5211	3318	3720	5190	2129	*	*	*	*	4594	4288	2166	3209	*	*	40
       29	5662	*	2322	322	2677	245	8147	1000	1748	

V 41   2546	5898	5141	*	4790	*	*	3638	*	5479	4214	*	*	4032	5117	*	4068	1180	*	*	41
       37	*	5299	*	*	*	0	8176	0	1671	

M 42   2909	*	5300	5603	*	5063	*	3824	2472	3480	3762	*	*	3304	3056	5867	5134	3189	*	*	42
       58	5670	5639	3585	126	*	0	8059	1000	1367	

R 43   2958	*	3767	4353	*	4574	5496	4400	5603	*	*	*	4480	3535	1819	4323	2925	5605	*	*	43
       0	*	*	*	*	2570	266	8180	0	1950	

E 44   4380	*	*	2463	3232	*	*	4750	*	1839	*	*	5308	*	3699	5554	5761	2617	*	4552	44
       70	4404	*	1871	461	2954	199	8401	1735	1733	

L 45   4289	*	*	4179	3312	5709	*	3690	*	1282	3608	*	*	*	5630	4852	5544	3217	5687	*	45
       34	5404	*	1585	585	*	0	8410	1000	1671	

S 46   5855	4779	5964	2433	*	3459	3544	3474	*	4115	5296	6168	3461	4572	5106	2602	*	5214	*	5173	46
       28	5700	*	1585	585	*	0	8549	1000	1671	

E 47   3133	*	*	2711	*	3438	6655	5578	2634	*	*	4295	5966	6268	2571	3082	4213	5114	*	*	47
       39	5829	6761	4248	78	*	0	8548	1000	1671	

K 48   4303	*	4244	4716	*	*	*	6093	2650	2705	5124	5868	*	6026	2409	3264	4392	4527	*	3527	48
       40	6098	6266	1585	585	*	0	8541	1000	1841	

L 49   2836	*	*	4707	6045	2566	*	3499	6094	1587	6254	6103	4511	*	5844	5981	4488	4720	6116	*	49
       19	*	6254	*	*	2532	274	8535	0	1970	

R 50   4223	*	*	4130	3915	4265	5048	3735	3704	5854	*	2798	*	6231	2490	5375	4042	3610	*	3839	50
       0	*	*	*	*	2798	224	8526	0	1947	

M 51   4733	4362	*	4631	*	2814	4389	3818	4068	3093	5457	*	*	4232	5286	2587	*	2752	5705	*	51
       18	6351	*	2585	263	*	0	8515	1000	1841	

T 52   5473	5567	5635	2184	*	2994	*	5047	4468	*	3979	4694	*	4915	3723	3932	2591	6962	3948	*	52
       19	6237	*	2322	322	*	0	8506	1000	1841	

K 53   5014	*	5000	3590	*	*	*	*	3826	4476	*	3788	2009	3355	2818	4116	*	4231	4878	4883	53
       71	5271	5516	2437	295	*	0	8520	1802	1841	

L 54   4524	*	4581	2345	*	*	4756	3268	5569	2597	5338	6216	5090	5187	3132	5910	*	2742	*	6005	54
       0	*	*	*	*	*	0	8407	0	2033	

R 55   *	*	2483	2961	5718	*	6307	3018	3761	4602	*	4237	6371	3447	2640	4435	4244	7301	*	*	55
       0	*	*	*	*	*	0	8407	0	2033	

K 56   4650	*	3483	2622	*	*	5038	5928	3162	5258	*	6708	4294	4816	1871	4996	6301	3183	*	*	56
       47	*	4978	*	*	*	0	8356	0	2033	

T 57   *	*	*	3413	*	6129	4210	2829	2825	2903	*	4566	*	4235	2989	4818	4581	3177	*	6245	57
       11	*	7079	*	*	2250	340	8304	0	2853	

G 58   2869	6276	4038	3223	4900	1902	*	6474	5668	*	*	*	5081	3808	3509	5937	3953	3631	*	*	58
       0	*	*	*	*	3282	156	8346	0	2854	

G 59   3841	*	4222	2372	5506	2024	*	*	3648	4683	*	5940	5308	3480	3589	5375	6077	5188	*	5943	59
       21	6135	*	0	*	3268	158	8477	1000	2389	

A 60   1412	*	5537	4004	*	4644	5849	4666	5305	3400	*	6506	4948	*	6399	2734	3902	4290	*	*	60
       0	*	*	*	*	*	0	8503	0	2043	

H 61   3492	*	*	3506	4972	3964	3914	4429	5617	3129	5166	4972	5154	5162	4036	6258	6374	3115	*	2621	61
       21	6094	*	2000	415	*	0	8503	1000	2043	

D 62   4734	*	1744	3050	5234	*	3968	5054	5274	3151	*	5944	5393	3852	6537	6254	5953	3599	5210	5305	62
       0	*	*	*	*	*	0	8503	0	2043	

G 63   3662	*	5512	2298	*	2861	*	6585	5040	4201	6159	4365	6313	4912	1947	*	6031	4644	*	4649	63
       59	6033	5335	1000	1000	2983	195	8372	1000	2043	

G 64   4987	*	3008	4218	6369	1849	*	3416	6189	2578	*	*	*	*	6481	2896	*	4052	*	5648	64
       0	*	*	*	*	2683	244	8330	0	2451	

V 65   5584	6138	*	3644	*	3808	*	1728	5720	3977	4408	4686	6242	5764	3427	*	7123	2358	*	5923	65
       81	4999	5418	1562	597	*	0	8513	1742	2033	

D 66   6515	*	1164	2078	*	5472	*	*	3769	5692	*	4127	*	*	3419	*	5097	6520	*	*	66
       32	6064	7172	0	*	*	0	8560	1000	2571	

I 67   2679	*	5789	2817	6967	5017	*	2489	5930	2047	6534	7016	6689	4325	4011	5098	*	4670	*	*	67
       75	5412	5219	1604	575	3549	129	8720	1618	2887	

K 68   4390	*	6012	5189	5428	*	*	2219	3922	2506	4419	*	5908	5833	2801	5685	4787	3215	*	4587	68
       67	5031	6068	3357	148	*	0	8945	1795	3298	

G 69   1650	*	4522	3753	*	2536	*	6947	4162	6050	*	5161	3528	6334	4645	3292	5427	*	*	5656	69
       177	5438	3440	1378	701	*	0	8895	1676	3685	

S 70   3956	*	4624	5991	6720	4747	3993	6083	2035	3173	6820	4844	*	4598	4327	3522	4042	5612	3364	*	70
       79	5257	5200	1220	809	2315	324	8914	1895	4854	

W 71   4829	*	4191	6545	4149	5013	6691	4586	2769	2285	*	*	*	5043	4204	6604	*	5944	1887	5193	71
       41	7264	5524	2000	415	1929	440	8917	1000	4532	

P 72   4297	*	3971	2957	5444	*	6414	4820	3121	4705	5255	2834	3848	3055	5807	3413	6537	5194	7086	5659	72
       18	7572	7174	1585	585	2813	222	8857	1000	4384	

V 73   5466	5589	3162	2124	*	4995	6902	3997	5962	3106	7151	3865	5738	4234	4340	3444	5872	3734	*	*	73
       24	5921	*	1585	585	3536	130	8773	1000	3997	

D 74   4332	*	4308	5440	4654	5604	6290	2221	6333	2293	*	4292	4418	7245	5471	4084	3866	3687	*	4625	74
       14	6735	*	2000	415	2901	207	8709	1000	3744	

D 75   3915	*	4882	3310	*	*	4108	3064	3900	2035	*	4670	2705	4504	4519	5939	*	*	7005	7388	75
       37	*	5314	*	*	2258	338	8739	0	3188	

I 76   2428	*	2868	2584	5610	*	6161	4239	3515	4271	*	3948	7242	3934	3586	5352	7623	6055	5714	*	76
       43	6953	5573	1585	585	2589	262	8659	1410	3671	

Y 77   3914	6260	4250	3386	5251	*	*	3227	4168	3766	7485	4266	5189	4841	3319	3604	4238	3846	*	3551	77
       21	7555	6769	2585	263	2941	201	8675	1000	3851	

W 78   4397	*	*	*	4721	5487	6553	2485	4660	1498	6720	4561	6285	5619	6704	5080	5493	3266	4394	6442	78
       9	7302	*	2000	415	*	0	8566	1000	3665	

K 79   4843	5441	2708	2960	*	*	4760	5393	3444	3754	*	3893	6026	4332	2508	5019	5025	5858	*	4409	79
       44	5221	8155	1909	447	2461	289	8620	1612	3665	

I 80   2740	*	4032	2905	*	4389	7029	4570	2426	5232	5638	4492	5885	3771	3426	3546	7214	*	7533	*	80
       6	7970	*	1000	1000	*	0	8621	1000	3315	

S 81   6700	4759	*	4750	3594	5842	*	3540	3917	1740	2391	*	6505	5600	*	4325	*	4710	*	4210	81
       51	5659	6041	1845	471	4538	63	8556	2089	3315	

S 82   5728	*	2285	3081	*	6477	5469	4706	2977	5512	5922	3876	5698	5945	5607	2140	4861	5405	6477	*	82
       34	7084	5992	2807	222	1920	443	8510	1000	3353	

L 83   4261	*	*	7087	*	1735	4716	6671	4853	4819	*	*	1913	6084	6378	5284	4442	5888	2957	6336	83
       0	*	*	*	*	4159	83	8511	0	2506	

M 84   3845	*	3757	4971	5259	4480	3610	4842	3308	5481	6202	6329	6158	3843	3473	3121	3745	5144	7824	3450	84
       19	6278	*	3170	170	2994	194	8538	1000	2432	

P 85   4317	*	3076	2457	3761	5288	6692	4005	3686	5271	7409	*	5010	3390	3636	5372	4928	3452	6267	*	85
       33	7752	5806	2000	415	2035	404	8391	1000	2185	

N 86   5953	*	*	*	630	5301	6735	4478	*	3119	5715	6453	*	*	5491	5659	*	6644	5461	4733	86
       5	*	8070	*	*	1705	528	8253	0	2527	

L 87   6142	6452	4754	477	*	5402	*	6638	4025	4976	*	*	5683	5111	*	5118	7334	6889	*	*	87
       0	*	*	*	*	1774	499	8570	0	2472	

E 88   3962	7116	3476	2327	*	7755	5957	7084	3231	3865	5694	4857	*	3725	3044	4067	6667	4755	6431	3892	88
       0	*	*	*	*	*	0	8589	0	2183	

M 89   4840	*	*	5330	3093	*	5899	3555	7345	1384	4198	*	4684	5799	7668	5378	6790	3712	5620	3543	89
       9	7643	9865	0	*	*	0	8813	1000	2183	

A 90   4172	3726	6668	6242	5911	*	6753	2952	5517	2541	4549	5780	6231	*	5575	4069	4545	1740	*	*	90
       12	6894	*	1585	585	2470	287	8862	1000	2559	

S 91   1912	5785	6579	6274	5187	4171	*	5773	3246	2989	6810	6752	6362	4519	2936	4715	6858	3323	*	6796	91
       7	7619	*	2000	415	*	0	8898	1000	2284	

N 92   3148	*	2602	2351	6969	5148	*	6466	5601	4385	*	4539	5987	4859	3033	3430	4301	6821	7099	4815	92
       20	6195	*	1419	676	*	0	8898	1678	2284	

I 93   3963	6726	5771	*	4110	4966	6568	2626	6394	1638	6626	6954	*	7282	5369	5586	5950	2692	*	3794	93
       36	6425	6277	0	*	*	0	8784	1000	2284	

K 94   5808	6106	*	*	2028	*	*	6124	4555	986	4272	6005	6337	*	*	*	*	5493	5886	4577	94
       0	*	*	*	*	*	0	8888	0	2934	

R 95   4129	*	4051	2875	*	4473	5270	5148	2981	4771	5974	4636	6367	4033	2476	3704	5465	3955	*	6532	95
       90	4156	7890	1204	821	3131	175	8888	3898	2934	

T 96   2537	*	4989	2765	5565	6401	*	5768	2650	5418	5969	5158	7653	4215	3083	3366	3980	6099	*	5683	96
       9	7337	*	1000	1000	*	0	8901	1000	3035	

N 97   4772	6231	4226	4299	5421	*	4519	4851	3900	2989	2320	4681	5908	3871	4023	3721	5790	6346	5684	4645	97
       90	4292	6717	1859	465	2080	389	8901	4095	3035	

S 98   *	6557	5100	4997	5691	543	*	6060	5248	*	*	5013	5967	5158	5034	4539	6176	*	*	5661	98
       42	5110	*	3157	172	1999	415	8895	2278	2440	

Q 99   6030	4390	5709	5298	2584	*	*	4799	6337	4228	5104	6064	6958	5415	6174	6778	*	5225	3553	1274	99
       63	4553	*	315	2350	1844	471	8903	3737	1879	

N 100  4798	*	3830	3630	6070	2916	6203	5710	2506	5208	*	4282	5637	4259	3063	3691	3830	5027	*	6970	100
       48	5376	6848	905	1101	*	0	8933	3142	1464	

G 101  2812	*	4625	5977	6503	2749	*	3904	5663	4372	*	6100	3999	*	6827	5416	3614	1702	6909	*	101
       123	3629	9819	2209	352	*	0	8920	4541	2279	

F 102  5253	*	5433	2651	3584	*	5719	3828	3830	5030	*	5688	*	3513	3659	3026	3577	5387	4293	4317	102
       40	5179	*	1483	639	2652	250	8921	2793	2618	

V 103  4997	*	4734	3575	6545	5855	4049	5083	3357	3773	7428	4856	4573	5221	2346	3934	6168	2811	*	5022	103
       55	5616	5880	2363	312	2204	353	8937	1962	2115	

L 104  4404	6392	5576	4930	*	3900	5314	4924	5396	4059	7066	3021	4313	4491	3757	3662	2551	3174	5768	*	104
       38	5261	*	2804	223	*	0	9175	3465	2474	

K 105  4134	*	6258	4390	4101	2278	6824	5107	3004	6553	*	5063	2532	3957	3620	5445	5422	6185	7926	4962	105
       112	3856	7390	1448	659	3090	180	6655	4224	2474	

P 106  4721	*	4857	5783	6168	2274	6099	6325	3364	4405	*	5992	3155	4425	2265	4297	5030	5018	7279	5960	106
       63	4557	*	521	1722	1724	520	6648	3225	2524	

L 107  4023	6749	4386	5077	*	2541	5645	6187	4089	3549	7516	4531	7916	4906	4638	2040	3407	4707	*	*	107
       28	7868	6078	1585	585	2257	339	6671	1000	1838	

K 108  3400	*	5859	*	7355	2023	7413	5820	3476	6645	7651	3082	2937	7201	3331	3475	5362	5204	7334	7646	108
       24	5937	*	1797	489	2981	195	5149	2439	2503	

Y 109  4827	6967	591	4554	7334	4622	*	4459	*	6230	*	6291	7310	4566	4923	7362	8067	6799	*	4971	109
       7	7604	*	1000	1000	2922	204	5139	1000	2038	

R 110  6723	*	6293	3815	4728	1582	4520	4745	3847	4476	6872	6588	6158	4922	3153	5287	4704	6324	7734	3641	110
       32	5507	*	1259	780	2270	335	5136	2274	1542	

I 111  7791	*	4403	3892	*	545	6349	4077	*	6206	*	6187	*	4230	7749	6856	7548	8441	7559	5914	111
       37	5988	6666	1920	443	*	0	5158	2581	1337	

I 112  3553	6784	8252	7314	7335	6808	*	1224	4082	3141	7374	*	*	*	4886	6178	6691	2236	*	7658	112
       81	4553	6362	2395	304	*	0	3334	2838	1665	

D 113  *	*	225	5285	7532	7133	*	*	*	6338	*	3995	*	*	*	*	*	7317	*	5322	113
       79	4622	6311	1429	670	2370	310	1902	2887	2470	

H 114  5776	*	4449	*	4458	2659	5498	2296	5183	1998	6590	6800	*	*	*	*	7532	2294	*	*	114
       62	4812	7283	1889	454	*	0	7610	2917	2232	

T 115  5652	*	5017	4955	3422	*	8200	1993	5394	3115	*	*	5804	7294	4850	4253	3801	2266	5814	5571	115
       158	3265	*	2513	278	1620	568	7616	3985	2865	

F 116  1402	6179	5342	6708	3287	4359	*	3681	5256	2163	5847	7739	*	5334	7902	7854	*	4657	*	*	116
       317	2480	5785	2083	388	1038	963	10427	4681	2610	

E 117  7190	*	4842	2689	5443	2309	6609	*	4284	5526	*	3675	4161	4843	2955	3511	5159	5469	6602	4364	117
       154	3306	*	2147	369	3020	190	10333	5252	2582	

P 118  5392	*	5178	4488	7561	1985	5225	6819	3394	4001	*	4177	3262	4593	3668	3498	3713	8281	*	7559	118
       95	4345	6084	2730	236	*	0	10345	3548	2269	

L 119  5025	*	2145	3371	5497	5900	5026	3605	3823	3515	8410	5232	3723	4352	4389	4176	4017	7369	*	6431	119
       185	3056	*	2184	359	3257	159	10309	4879	2780	

K 120  4909	6800	4400	5360	7609	5906	6869	7565	2183	3475	7664	4189	7877	5755	1664	6680	4100	5879	*	4128	120
       162	3306	7530	2355	314	384	2096	9028	4904	2745	

V 121  4526	5471	*	7383	6733	5470	*	2123	7639	3608	5918	*	6286	*	*	6092	5097	1545	4118	3240	121
       50	6043	5729	2336	319	0	*	9046	2655	1558	

L 122  2645	6601	*	*	5230	6259	8518	2817	6973	1650	6280	*	7511	*	*	6842	*	2533	*	3069	122
       39	5791	6854	902	1106	*	0	9050	2131	1655	

V 123  5526	5831	*	*	3618	*	*	1812	*	3910	5515	*	*	*	*	*	5386	1109	*	5750	123
       94	4690	5363	263	2587	2356	314	7833	3969	2368	

Q 124  5460	*	*	2007	*	5609	*	*	7297	*	7399	*	*	621	6671	4810	*	*	*	*	124
       20	*	6204	*	*	*	0	3138	0	4076	

C 125  2249	887	*	6926	7277	*	*	4500	*	7256	*	*	*	*	*	*	7717	2548	*	6990	125
       61	*	4598	*	*	1470	646	3144	0	4580	

K 126  6561	*	*	*	*	*	*	*	64	*	*	7205	*	*	5267	*	*	*	*	*	126
       129	*	3551	*	*	410	2014	2270	0	4704	

A 127  2754	4594	5828	*	3731	*	2570	7493	4835	6643	7364	3732	7299	5490	1751	4035	6233	6572	*	7216	127
       128	8094	3621	0	*	1288	760	8626	1000	5034	

F 128  *	*	6190	*	3871	3804	4222	5230	*	4420	*	7486	*	6480	4021	8040	4526	5483	2393	1392	128
       139	5253	3932	0	*	479	1824	8672	2581	5057	

T 129  2879	*	3117	5067	*	6379	5077	*	3201	*	*	3700	7875	4054	2765	3234	2843	5118	*	7492	129
       324	3483	3163	357	2188	282	2492	8930	4674	4933	

K 130  2817	7183	4293	4439	*	2802	*	*	1751	4733	*	5008	5911	4275	4293	4836	3746	6559	*	7495	130
       275	6063	2655	508	1752	117	3688	9649	2053	5112	

S 131  4348	*	3614	5109	5792	3719	4154	*	3263	5985	*	2524	5679	4028	4298	2179	5643	*	*	5392	131
       129	4698	4405	712	1360	401	2041	9533	3432	5210	

K 132  3960	6721	5078	7325	*	*	6399	5602	1917	6646	7519	5523	3029	3923	2836	3355	3638	5902	*	4933	132
       39	6381	6095	463	1865	477	1828	9455	2057	5057	

L 133  4392	*	7309	7280	7924	*	*	1834	7312	3244	4137	7498	7404	*	7174	7495	4585	1262	8107	*	133
       34	5750	7699	2389	306	831	1191	8678	1435	2922	

S 134  5526	*	3146	5935	*	1416	6568	*	4089	7740	*	5172	3690	6030	6214	2421	3919	7289	7163	*	134
       14	6645	*	1000	1000	2029	405	8676	1000	2312	

P 135  3508	*	4913	4030	*	4034	*	5209	4806	3644	6707	4933	2603	5015	3380	3133	5012	3344	*	4776	135
       8	7591	*	0	*	*	0	8687	1000	2295	

R 136  3117	*	4216	3611	*	4583	6581	5751	2479	7716	6662	4137	2603	3624	3449	4337	4817	7588	*	*	136
       7	7741	*	1585	585	*	0	8687	1000	2295	

E 137  2874	7879	2735	2120	5129	5620	3939	5277	5157	5197	7329	6468	6962	4037	*	6236	4069	3409	7304	5372	137
       7	*	7795	*	*	531	1699	9134	0	2295	

F 138  5296	*	*	*	5577	*	*	1756	5783	2019	5837	*	6080	*	*	6319	*	1597	5849	*	138
       33	*	5453	*	*	*	0	9004	0	1667	

R 139  4643	*	3520	3747	*	6687	4384	5848	3435	5832	*	4295	5898	2398	1888	4426	5236	6303	*	*	139
       33	6217	6744	1311	744	2968	197	8962	1699	3646	

E 140  3968	*	3426	1442	*	5698	*	5816	3449	6183	6659	6533	6580	3598	5077	2913	5425	4912	*	*	140
       63	5251	5914	1600	578	2931	203	8974	1603	3940	

L 141  5703	*	5944	*	1321	*	*	3902	6770	1708	5562	*	*	*	5952	6104	5214	3569	*	5691	141
       85	7679	4250	1585	585	1553	601	8983	1000	4078	

V 142  2983	6563	5275	4338	5250	5496	3317	3950	4027	3343	4522	4872	*	6513	4070	3422	5741	3243	*	4365	142
       92	*	4017	*	*	1836	474	8867	0	4989	

G 143  2673	6388	4738	5141	*	1307	*	*	3753	6460	*	5390	*	5212	4597	3094	4430	*	*	5632	143
       56	*	4726	*	*	2218	349	8682	0	4883	

T 144  1814	6438	6462	6571	7494	8512	*	3615	3189	4081	7117	6843	*	6279	6491	3679	3153	2425	*	7191	144
       71	7306	4584	2000	415	2324	321	8513	1000	4869	

F 145  4344	6115	*	*	3465	5497	7655	3427	4220	1905	2622	*	*	6447	5240	5676	5769	3260	5664	4552	145
       130	6493	3739	3322	152	3882	101	9296	1000	4836	

T 146  2740	*	3651	3760	6100	4898	5107	4269	3737	4278	5522	6717	5127	2909	3979	4054	4142	4134	*	6491	146
       61	*	4606	*	*	*	0	13052	0	5697	

S 147  3028	*	4377	3880	3890	3479	4845	4541	4250	3573	5165	5869	5745	4155	3959	3500	5644	4921	*	3955	147
       46	*	5009	*	*	3182	168	13085	0	6147	

L 148  4684	*	7027	3206	3390	*	2591	3905	5223	3863	*	6046	*	3233	4867	6110	5350	3997	*	2608	148
       52	*	4814	*	*	*	0	13081	0	6206	

V 149  3159	*	4336	3990	*	3211	*	4707	3048	3715	5615	4250	4574	6206	3777	3369	4238	3918	*	6071	149
       46	*	5007	*	*	2788	226	13022	0	6437	

S 150  1782	3772	3992	4099	4033	3328	*	5190	4801	4102	6386	4375	4958	*	*	3902	6396	4485	5890	*	150
       147	*	3369	*	*	3031	188	13128	0	5938	

H 151  2787	5499	6422	5202	5691	3491	4038	5379	2982	5892	*	3408	4733	4150	3232	4506	4951	4072	*	5202	151
       218	*	2837	*	*	2057	397	13121	0	5971	

S 152  4497	*	3791	5008	5702	2960	5529	5977	3124	4955	4748	2791	6936	4055	3806	3710	3721	*	4762	6728	152
       202	*	2933	*	*	2990	194	12643	0	6267	

Q 153  *	*	3634	3968	6184	5023	*	6839	1832	4349	5753	3986	*	3283	2503	5061	5398	5179	6242	5868	153
       94	4593	5515	905	1102	3377	146	12735	2210	6406	

R 154  3216	6031	*	4612	4837	3670	3364	4402	3791	3847	6422	*	4261	4552	2805	4888	4729	5304	5667	3826	154
       33	*	5480	*	*	2346	316	12928	0	6129	

N 155  5077	6800	4457	4162	5386	2325	5270	4323	3195	5505	*	2744	*	4555	4091	3163	4034	*	*	7342	155
       52	5058	7596	0	*	2821	220	12537	1000	6236	

K 156  2226	4776	3523	6158	4152	3474	*	4986	4718	4415	*	4227	7926	*	4926	3063	4707	4247	4498	4614	156
       11	7080	*	0	*	1518	620	12451	1000	5940	

T 157  4633	5367	2365	3473	6943	7078	6107	7074	3956	*	*	4580	7114	5916	5310	3014	1949	3929	7545	7724	157
       25	5854	*	1417	677	910	1096	11923	1744	5611	

V 158  5559	*	*	5085	5212	4886	5457	3646	2256	3645	6606	5452	*	5215	2194	5717	3881	3490	*	4567	158
       75	5968	4858	2847	216	505	1760	9450	1539	4614	

C 159  2789	4660	*	*	5691	874	*	*	5835	4653	4068	*	4732	*	4941	5973	7346	5062	*	6433	159
       7	7591	*	1000	1000	240	2704	6273	1000	4172	

I 160  5583	8456	*	*	3246	*	*	1726	*	1656	4719	*	*	*	*	*	*	2479	5397	6598	160
       25	5860	*	0	*	0	*	6338	1671	1713	

M 161  6474	6924	7581	*	1647	*	*	2580	*	2573	3341	*	*	*	*	6878	*	2816	*	3805	161
       15	6916	8730	4322	74	*	*	6340	1000	0	

C 162  4244	4050	*	*	5373	*	*	1926	*	4574	6522	*	*	*	7041	4356	*	1042	7794	*	162
       6	7806	*	0	*	0	*	6347	1000	1000	

S 163  4351	4627	*	*	*	4292	4026	7909	*	*	6543	7946	6878	*	7234	1924	1089	5761	*	6376	163
       13	6757	*	767	1278	*	*	6340	1580	0	

P 164  6167	*	5704	5656	7374	*	7027	5969	6762	4217	*	3045	2542	5523	7394	3094	1389	*	5083	7558	164
       6	7887	*	0	*	*	*	6340	1000	0	

H 165  4176	*	6061	6264	*	1884	5320	*	4315	6379	5579	4033	*	3834	5364	1664	5132	7581	*	4927	165
       25	7255	6576	0	*	*	*	6340	1535	0	

M 166  5662	*	4432	3577	7855	1986	5682	7832	4871	4107	5425	4148	3241	6553	4002	3748	3810	4371	8067	5580	166
       15	6616	*	0	*	798	1235	6355	1597	1704	

L 167  5896	6627	*	*	1285	6448	*	4291	*	2476	5911	*	4518	*	*	6388	4028	4151	4730	3427	167
       30	6490	6759	0	*	*	0	7559	1000	1000	

T 168  6610	6682	4586	4861	*	3792	*	*	6430	6773	*	4476	5654	5239	5850	2120	1112	*	*	6688	168
       7	7600	*	3000	193	2067	393	7550	1000	2044	

K 169  3968	*	3814	3233	6014	4815	7271	6462	2441	*	*	4021	3960	4138	2753	3083	5226	6542	*	5703	169
       15	6617	*	1750	509	580	1595	7566	1490	1730	

D 170  3307	*	3152	2877	*	2763	6328	5390	4577	5074	*	2971	3434	3955	4968	4218	*	6716	*	6024	170
       10	7207	*	2322	322	0	*	7565	1000	1000	

T 171  945	5124	4994	*	6644	3863	*	5915	5552	3447	5941	*	*	*	6388	3942	4460	3769	*	*	171
       5	8182	*	1585	585	*	*	7575	1000	0	

L 172  5197	*	6124	3430	*	*	5043	3403	2495	2637	5182	5112	6588	3846	2595	*	5878	4638	6089	5113	172
       26	5822	*	0	*	*	*	7575	1470	0	

N 173  3198	*	3128	2306	6285	6373	6703	6375	2286	5515	*	4582	*	4491	3232	4632	4498	6270	*	6524	173
       23	6170	9124	914	1092	*	*	7566	1569	0	

L 174  3360	*	6655	2684	2653	*	6319	5770	5453	2680	5626	7103	*	4384	5875	4542	4943	4873	7457	2639	174
       26	5797	*	1585	585	0	*	7570	1000	1000	

I 175  963	6369	*	6943	5911	5098	*	2558	5612	3165	6048	*	*	*	*	5874	7290	4274	*	5107	175
       74	4323	*	1102	905	*	*	7566	3416	0	

N 176  2951	*	3453	2938	7074	4410	5471	6306	2960	5158	*	4078	6746	3356	3230	4114	4337	6586	*	6351	176
       81	4523	6500	2705	240	*	*	7696	3669	0	

N 177  3206	6776	5301	3076	5458	3238	6305	6245	3239	6471	*	3040	7240	3517	2941	4467	4523	*	6561	5525	177
       91	4095	8526	2667	247	740	1317	7823	3111	1616	

I 178  4048	5142	5849	4596	4331	6714	4102	4340	3366	3672	*	2653	*	3750	4093	3087	4659	5516	6092	5348	178
       122	3628	*	1426	672	1146	867	8046	4573	1633	

T 179  5165	*	4829	3677	*	1830	6186	7348	3571	5811	*	3046	3580	5308	2987	4175	4494	*	*	*	179
       86	4117	*	983	1017	*	0	8041	3554	1000	

L 180  6690	6515	6652	*	7354	*	*	1139	5164	3241	3784	*	*	*	6640	6503	6617	1938	6528	*	180
       10	7184	*	1411	681	*	0	7792	1548	1000	

P 181  5756	*	4720	3147	7663	5820	5125	3537	3093	4491	6850	5608	2793	4689	3751	5553	3416	3679	6856	4530	181
       107	4674	4961	1066	937	0	*	7964	3095	1000	

L 182  *	4853	*	*	4411	5408	*	2648	*	801	4537	*	6623	*	*	*	4793	3796	*	*	182
       50	6235	5589	1000	1000	0	*	7626	1674	1625	

I 183  4664	*	*	*	4815	5829	*	1566	*	2649	4633	*	*	*	6785	*	5285	2410	2974	5661	183
       34	6097	6806	2728	236	*	0	7771	1594	1334	

Y 184  6094	6827	1212	5059	5632	4507	5009	6116	*	4916	*	3643	*	5323	5468	3265	3755	5336	*	4587	184
       22	6024	*	1585	585	*	0	7759	1194	1638	

L 185  5363	5534	6227	4690	6394	1459	*	4457	5919	3009	5235	6071	4657	6894	2422	5180	5831	6213	*	7544	185
       0	*	*	*	*	*	0	7759	0	1638	

R 186  4449	*	3173	2687	7040	5846	5163	4596	2873	6793	6693	3612	5169	3126	3695	4837	4084	5361	*	5710	186
       11	6985	*	3170	170	*	0	7759	1000	1638	

V 187  5112	*	2521	2296	*	3933	6428	4480	3107	4258	5825	6454	*	3632	3431	5880	4253	5002	*	*	187
       15	6597	*	0	*	*	0	7825	1000	1638	

E 188  4867	*	5288	6310	5635	6535	*	3312	*	603	4998	5291	*	*	*	*	*	4434	5614	6158	188
       46	6465	5656	0	*	*	0	7684	1000	1638	

M 189  2718	6197	5215	4511	5473	*	*	3573	4692	3037	4662	6578	*	4155	3914	5066	3764	2553	5473	5173	189
       12	6912	*	2000	415	2422	298	7779	1000	2915	

L 190  4877	*	2627	2417	6014	*	3863	5030	3785	5391	7623	4155	4574	4034	3426	4189	3657	7276	*	7010	190
       37	6358	6252	453	1891	*	0	7959	1625	2412	

K 191  3791	*	*	4957	3798	6038	6742	4036	4836	1695	3670	5687	6175	5950	4615	3809	7320	*	3106	4978	191
       16	*	6504	*	*	4331	74	7962	0	2913	

E 192  4116	4233	5572	4361	4540	*	5189	2596	6728	1802	3072	5837	6900	7152	5217	5102	*	3785	7130	*	192
       77	4566	6693	1300	752	3314	153	7965	2935	2973	

K 193  3276	6674	6958	3097	*	5591	4593	2660	2963	3455	6161	3779	5129	4339	5484	5360	6874	6190	*	3498	193
       10	*	7115	*	*	2289	330	8095	0	3145	

T 194  4213	*	3006	2264	*	3856	5417	*	3563	6294	*	5824	4248	4371	3538	2643	4089	*	*	*	194
       56	5202	6529	677	1417	*	0	8106	2067	3274	

D 195  3540	6326	3323	4469	5774	4367	3662	4470	5002	3760	*	5732	5809	6346	3208	*	5429	6089	5725	2019	195
       109	3785	*	1039	962	1082	923	8083	3087	3138	

G 196  4899	*	6632	5894	6159	2119	6610	2800	*	3157	5478	4032	3274	5097	4586	3416	4795	4576	*	*	196
       115	3703	*	0	*	*	0	8863	2967	1878	

H 197  6535	*	3444	4965	3348	2181	5765	6995	*	5304	*	5439	3204	3752	3689	2662	*	5684	*	4866	197
       88	4853	5351	1890	454	254	2629	8860	1922	1878	

F 198  3186	5702	3678	4144	2900	4312	*	5551	5562	3089	6430	5553	*	6035	6750	4764	*	2334	3798	5191	198
       123	4675	4549	2014	411	*	0	8252	2343	1949	

D 199  5874	4935	2241	1986	5961	*	*	4047	4333	5036	6903	6946	4603	4186	7329	3051	3870	5521	*	*	199
       0	*	*	*	*	3310	153	8202	0	3353	

L 200  3670	6624	5428	5047	*	5692	6559	2840	5193	3772	6357	4793	3845	3310	5611	3620	2743	3359	6411	6872	200
       77	5325	5206	0	*	1964	427	8223	1153	3017	

I 201  5173	*	3850	2956	6460	6242	*	3176	3200	4040	6656	*	*	3934	3408	7021	4726	2933	3989	4049	201
       0	*	*	*	*	977	1023	8244	0	3037	

N 202  3041	*	*	7130	*	*	5590	6107	3330	4357	*	2411	3478	3915	2908	5863	3014	3846	*	*	202
       38	*	5258	*	*	*	0	8344	0	1949	

S 203  4494	*	4275	3390	6124	3218	6075	3401	4109	3350	4977	*	6135	*	5709	3048	2275	5129	*	*	203
       23	*	5977	*	*	2827	219	8293	0	2520	

G 204  3695	*	5118	5774	6237	2491	*	2497	*	2960	*	*	6253	*	3478	5986	*	3472	*	2555	204
       0	*	*	*	*	*	0	8206	0	2499	

K 205  5619	*	2874	1656	*	5843	*	*	2614	4835	*	*	2891	4408	4560	5410	4520	*	*	5743	205
       23	*	5983	*	*	3507	133	8174	0	2499	

L 206  6661	*	*	*	*	*	*	2926	*	857	*	*	5508	*	*	6422	6089	2169	*	4800	206
       72	5025	5822	3000	193	991	1009	7963	1153	2697	

I 207  4965	6105	4208	2967	5194	*	6195	4687	1286	5608	5641	6491	*	5401	2937	6191	*	4008	*	*	207
       0	*	*	*	*	969	1032	7895	0	2380	

N 208  4201	*	*	3383	*	4381	2719	*	2603	5228	6308	4646	4323	2614	3007	3870	*	*	*	*	208
       52	5601	6075	2000	415	*	0	7900	1000	1338	

Y 209  3031	*	*	3524	3809	5168	*	2304	*	2905	5184	*	*	5476	*	*	4626	2883	6933	3042	209
       111	5394	4317	1585	585	329	2293	7949	1288	1887	

Y 210  3817	*	5502	5925	4700	5175	*	4995	*	2566	*	*	5695	5876	4596	5525	*	4398	3892	1286	210
       31	5537	*	2807	222	475	1833	8037	1000	2555	

E 211  5447	*	*	1855	2841	*	*	5422	5762	*	3682	*	*	5646	2976	*	*	*	1764	*	211
       0	*	*	*	*	*	0	7876	0	1000	

N 212  3405	*	*	5091	*	4212	*	*	*	*	*	1111	2399	*	5418	*	3381	4316	*	*	212
       55	4736	*	589	1577	0	*	7719	1542	1000	

S 213  4411	4939	3050	4708	*	2517	3220	*	5304	4073	*	4814	1951	*	4183	4459	*	*	*	*	213
       0	*	*	*	*	*	*	7814	0	0	

Y 214  3338	*	5998	4473	5148	*	*	3704	3907	3740	*	*	*	2006	5066	4765	*	3264	*	2520	214
       49	4904	*	2000	415	*	*	7825	1000	0	

A 215  1362	*	4947	5180	*	5002	*	2615	4803	4933	*	*	3356	5159	*	4035	4902	4720	*	5062	215
       115	3711	*	0	*	*	*	7495	1686	0	

S 216  5250	*	*	3277	*	*	3929	*	4852	4922	*	5299	4886	3604	2229	3111	3247	*	*	2632	216
       50	*	4875	*	*	*	*	7516	0	0	

T 217  1133	*	*	5063	*	2516	*	*	2929	*	*	*	*	*	3671	*	4843	3402	*	*	217
       0	*	*	*	*	*	0	7337	0	1000	

L 218  *	*	*	2852	4620	5053	*	1735	*	1661	3921	*	*	4925	*	*	*	4805	*	4669	218
       134	4799	4237	0	*	0	*	7214	1000	1000	

M 219  *	*	*	*	2755	4788	4562	*	*	863	4558	4923	*	*	*	*	3326	*	4370	*	219
       0	*	*	*	*	0	*	6740	0	1000	

Q 220  4638	*	2502	1324	*	3865	*	*	*	*	*	5243	4095	3646	*	3661	4879	*	*	4741	220
       0	*	*	*	*	*	*	6968	0	0	

D 221  *	*	2499	4639	*	1458	*	*	*	5255	*	2617	*	*	3140	*	*	*	*	3102	221
       126	*	3581	*	*	*	*	6633	0	0	

C 222  *	2546	*	*	*	*	*	2964	*	1285	4673	*	*	4025	4479	4361	4455	4307	*	*	222
       142	3417	*	0	*	0	*	6476	1194	1509	

K 223  3185	*	*	*	*	2470	*	*	1507	3429	*	2829	*	*	4695	3549	*	*	*	*	223
       165	3212	*	1387	695	*	*	6299	1635	0	

I 224  4279	*	*	*	3389	*	*	1992	*	4451	2414	*	4276	*	*	*	*	1659	*	*	224
       0	*	*	*	*	*	*	6044	0	0	

S 225  3301	*	*	1004	*	4408	4015	*	4329	*	*	*	*	4491	3419	3278	*	*	*	*	225
       147	3369	*	0	*	*	*	6013	1533	0	

E 226  *	*	*	1734	*	*	*	4425	*	2564	*	3249	*	2374	3390	*	*	3470	*	*	226
       0	*	*	*	*	*	*	6013	0	0	

W 227  4439	*	*	*	4359	*	*	2579	1897	4397	4196	*	*	4351	*	4114	4265	*	2262	*	227
       0	*	*	*	*	*	*	5938	0	0	

L 228  *	*	*	4144	*	3893	*	1831	*	1423	4079	*	*	*	*	*	*	*	*	2618	228
       78	4245	*	1585	585	*	*	5520	1000	0	

K 229  *	*	*	*	*	2183	*	*	489	*	*	*	*	*	3899	*	*	*	*	*	229
       124	3597	*	0	*	*	*	5520	1000	0	

L 230  3609	*	*	*	3682	*	*	3672	*	559	*	3594	*	*	*	*	*	*	*	*	230
       0	*	*	*	*	*	*	5045	0	0	

K 231  *	*	*	3453	*	*	*	3469	1587	*	*	*	1977	*	2110	*	*	*	*	*	231
       0	*	*	*	*	*	*	4765	0	0	

L 232  *	*	*	*	*	3533	*	*	*	2581	*	*	*	*	1476	1369	*	*	*	*	232
       0	*	*	*	*	*	*	4765	0	0	

Y 233  *	*	*	*	3037	*	*	2203	*	2155	*	*	*	*	*	*	*	*	*	1196	233
       0	*	*	*	*	*	*	4274	0	0	

K 234  *	*	*	2926	*	1676	*	*	2986	*	*	1811	*	*	*	*	2795	*	*	*	234
       0	*	*	*	*	*	*	3655	0	0	

N 235  *	*	*	*	*	*	*	*	*	934	*	1642	*	*	*	2680	*	*	*	*	235
       0	*	*	*	*	*	*	3435	0	0	

S 236  2302	*	*	*	*	*	*	*	2335	*	*	*	2242	*	*	2288	2451	*	*	*	236
       0	*	*	*	*	*	*	3195	0	0	

D 237  *	*	1265	*	*	*	*	*	*	*	776	*	*	*	*	*	*	*	*	*	237
       0	*	*	*	*	*	*	3195	0	0	

F 238  *	*	*	*	2288	*	*	*	*	*	*	1374	*	*	1288	*	*	*	*	*	238
       0	*	*	*	*	*	*	3195	0	0	

N 239  *	*	*	*	1971	*	1006	*	*	*	*	2018	*	*	*	*	*	*	*	*	239
       0	*	*	*	*	*	*	2793	0	0	

S 240  *	*	*	*	*	*	*	*	*	*	*	*	*	*	*	0	*	*	*	*	240
       0	*	*	*	*	*	*	2250	0	0	

E 241  *	*	*	578	*	*	*	*	*	*	*	*	*	1598	*	*	*	*	*	*	241
       0	*	*	*	*	*	*	2250	0	0	

K 242  *	*	*	*	*	*	*	*	0	*	*	*	*	*	*	*	*	*	*	*	242
       0	*	*	0	*	*	*	1722	0	0	

//
