# Supplementary material for: The PD-(D/E)XK superfamily revisited: identification of new members among proteins involved in DNA metabolism and functional predictions for domains of (hitherto) unknown function
Source: BMC Bioinformatics. 2005 Jul 12;6:172. doi: 10.1186/1471-2105-6-172 (PMC1189080; doi:10.1186/1471-2105-6-172)
Supplement: Additional File 1 — An archive file in the zip format, which includes Hidden Markov Models of sequence & secondary structure profiles of PD-(D/E)XK nuclease families analyzed in this article (those known used as queries and newly identified ones). HMMs are in the format of the HHsearch program. The same data are available for download from the authors' FTP server: [file 1471-2105-6-172-S1.zip › hhsearch_pdexk_profiles/queries/pdexk_psiblast_-h_1e-2_-j_12/MycobacteriumAAA-15609145.02.ss.90.hhm]

NAME  MycobacteriumAAA-15609145 (C-terminal domain) [ QUERY ] [ range 1 .. 127 ]
FAM   
FILE  MycobacteriumAAA-15609145.02
COM   /home/marcin/bin/hhmake -i MycobacteriumAAA-15609145.02.a3m -seq 500 -id 90 -o MycobacteriumAAA-15609145.02.ss.90.hhm 
DATE  Thu Mar  3 22:25:35 2005
LENG  127 match states, 127 columns in multiple alignment
FILT  215 out of 250 sequences passed filter (max seq id>=90%, coverage>=0%, min seq id with query=0%, Ndiff=0%)
NEFF  8.3 
EVD   0.4721  0.8354 
SEQ
>ss_pred
CCCCCCCHHHHHCCCHHHHHHHHHHHHHHHHHHCCCEEEEEEECCCCCEEEEEEEECCEEEEEEEECCCCCHHHHHHHHHHHHCCCCEEEEECCCHHHEE
ECCCEEEEEHHHHHHHHCHHHHHHHCC
>ss_conf
9334886567523664578999999999998723730314787079976899998488389999961578333588999999669810388604722401
168779954788774116306777339
>Consensus
haxxglxxxxxxxxxxxxGxxxEnxVxxeLxrxgxxvxxxxxrxxxxxExxxixxxxxxxxxievkxxxxxrexkxLxxxxxxxxxxxxxvixxxxxxxx
xxxgIxxiPlxxxllxxxxxxxxxxxx
>MycobacteriumAAA-15609145 (C-terminal domain) [ QUERY ] [ range 1 .. 127 ]
HRLLGIDDRLALERNPKLGASWEGFVLEQLAALLAPNPLYYWRTQQDAELDLYVELSGRPYGFEIKRTSTPSISRSMRSALVDLQLARLAIVYPGEHRFP
LSDTVVAVPADQILTTGSVDELLALLK
>gi|42560782|ref|NP_975233.1| hypothetical protein MSC_0233 [Myco...
-TDIGLRNAKPSFRQYEENHIMENIIYNELYRRDFNIDIG------------------------------------------------------------
---------------------------
>gi|34558028|ref|NP_907843.1| conserved hypothetical protein-Unch...
--------ANALSYERNFGALIENMVFLELLKQTEEIA---YTDK----VDLLLPSHELGVLV-VPFATPENVETRLAKIREEREFLESFLIismGLNHE
GESLGTPYTVLPFWEFALGEKE--------
>gi|56677052|gb|AAV93718.1| conserved hypothetical protein [Silic...
------------------GEAAENSVLRDYERRGYHLVRRRWRGRCG-EIDLIARSGDEVVFVEVK----------------------------------
---------------------------
>gi|29654586|ref|NP_820278.1| hypothetical protein CBU1286 [Coxie...
-------------DSIISSSLVEAIVSNQYRRYYPT---YYIKCEG--EIDVAYVHKNAVWPIEIKWRNqlRPHDLKQIKKYKRARIFSKTNVLT-----
-----RIDSIPIEPLPLALLKD-------
>gi|53761592|ref|ZP_00167149.2| COG0792: Predicted endonuclease d...
--------------TQARGALAEDRALAHLQRHGLQPVVRNYRCKGG-EIDLVMRApDGTLVFIEV----------------------------------
----------------------------
>gi|48836428|ref|ZP_00293424.1| COG0792: Predicted endonuclease d...
-----------------MGQRGEELAARYLTRHGMRVLQRNWRCRDG-EIDILARQDRTLVVVEVKTRAGRRFGTPL-EAVDETKRARLRALGYrwardh
gcSARIRVDVVGILVLPGNQWFLR-----------
>gi|15896287|ref|NP_349636.1| Superfamily I DNA helicase [Clostri...
-----LNKNKINKEKMVLADEFEKDVFNNIRKRGYNVKPF--DDLRKYKVDFIIEDASNRIAIACDSGN-------------------------------
---------------------------
>gi|18376006|emb|CAB91740.2| probable ATP citrate lyase subunit 1...
----------------NTGGMMDNIVASKLYRKG---SVGYVSKSGGmsNELNNIIsqTTDGvyEGVAIGGDRYPGTTFIDHLLRYQAD--PDCKILVLL
GEvggvEEYKVIDavkqGIITKPIVAW--------------
>gi|29347646|ref|NP_811149.1| hypothetical protein BT2236 [Bacter...
-----------MAEHNELGKAGENAAVAYLEEHGYLIRHRNWR-KGHFELDIVAAKENELVIVEVKTRSN------------------------------
---------------------------
>gi|33356686|ref|NP_877612.1| hypothetical protein PAB2078.2n [Py...
-ADTGFPT---VFEVRDIGYRMENLVAIELLRRKYYrepmPNVNYW------------------------------------------------------
-------------------------------
>gi|51891927|ref|YP_074618.1| hypothetical protein STH789 [Symbio...
---------------------------------------------GDYGVDLILTRPGspERIAVQAKRYHRKhtvgvRAIQEVYAAKDYYGCSRAIVVT
TSYF------------------------------
>gi|49475560|ref|YP_033601.1| Putative helicase fragment [Bartone...
-----------------WGKIFEDFVTKYLMHdplhygRYEKVESYYEWAKERKdwnkndiGIDLVakLRHQESYVAIQCKFYKadhqiSKKDIDSFIAE
SGKKIFKYRLLV--DSTEVELSDNVnamikgQAIPIYRI--------------
>gi|37679956|ref|NP_934565.1| probable transmembrane protein [Vib...
---------------------FESYIGEFFKQQGYDVKQAF-SQKPDGGVDIWMRKDGQLTLVQCKhWKARKvgiQILREMYAVMIEHNASKMIIVTSGD
FTseaikYALDKRLWLI-------------------
>gi|17988052|ref|NP_540686.1| ENDONUCLEASE [Brucella melitensis 1...
----------------FRGHSAERLAAFALMLKGFRIVARRYRTRLG-EIDLIARRGDLVLIVEVKARA-------------------------------
---------------------------
>gi|28378003|ref|NP_784895.1| hypothetical protein lp_1234 [Lacto...
-----------------------------ILKRGTAHYAYYYFKVDKLDQRVIFYDDIERSGISIKTQITRTFMRALVKAIDWHPVGNSIII----EIYP
VD-------------------------
>gi|15668601|ref|NP_247399.1| hypothetical protein MJ0425 [Methan...
-------NKILASLNEYYGKMFENLVFEMLKLkiidFGQKSVAKWWHK--GEEIDVLAYNNNKMIAFEVKWKDLSfKEAKGILRDLER------------
--------------------------------
>gi|15898257|ref|NP_342862.1| hypothetical protein SSO1418 [Sulfo...
--------------------IVEGIVASHLSRIY---SIGYT-EVGKEEIDVVTL--PEVIGYEVKYRERTKQVKVIAGKMKK-------VITLSKHGEN
DT-----FPVHLFLAELNI--------
>gi|15898381|ref|NP_342986.1| hypothetical protein SSO1563 [Sulfo...
--------------------IIEGIVGEHLAREYKE--VGYLHFKSGKEVDFSV----GNVKVEVKWREKER---------KRYN-NVNYVLTIDE--FK
KSDEQLTLPVSIFL-------------
>gi|29606281|dbj|BAC70344.1| hypothetical protein [Streptomyces a...
-----------------LGRYGESLAARRLTESGMTVLERNWRGGRTGEIDIVARDGDALVVCEVKTR--------------------------------
---------------------------
>gi|22959690|ref|ZP_00007338.1| COG0792: Predicted endonuclease d...
------------------GQTAEEAVARIYDRSGRPVAARRWRGVSG-EIDLIAREGAEVIFIEVKKST-------------------------------
---------------------------
>gi|47565322|ref|ZP_00236364.1| restriction endonuclease family [...
------------------GYQFEEFVAKLFVEMGYKAEV--TNSSGDYGIDVIAKRKGLTIGIQAKRYSDKvpnKAVQEVIAGISYYKLDQGLVITNNYF
TRQAQNQAKGTNVLLWDRDMLQQKL-----
>gi|48844423|ref|ZP_00298735.1| COG0792: Predicted endonuclease d...
--------------NKSLGSKGESLAVTYLERHRYKILERNFRCRGG-EIDIVARDGKTIVFVEVKTRT-------------------------------
---------------------------
>gi|18312858|ref|NP_559525.1| hypothetical protein PAE1763 [Pyrob...
-------------------------------------------------VDIVMRKGNEYIPVEIKTGLASREAhrRQLQIYIHMLKARYGYLVYRNRVE
KVERDSKAVEMLYKIKSVLQMDK------
>gi|51246659|ref|YP_066543.1| hypothetical protein DP2807 [Desulf...
-------------FRKKKGAEGEYLACRFLKKQGYVILQKNYRKKYG-EIDIIAQEGGDLVFVEVKTRSN------------------------------
---------------------------
>gi|37523323|ref|NP_926700.1| hypothetical protein gll3754 [Gloeo...
-------------------------VADHLAAQGGLVLARRWRCRGG-EIDLVVRLGGVLCFVEVKAR--------------------------------
---------------------------
>gi|56417204|ref|YP_154278.1| hypothetical protein AM1200 [Anapla...
------------------------LVVLLLRKARLHKVLHHRYRSPLGEIDLIVQNGRELHFIEVKTSMTSR----------------------------
---------------------------
>gi|23475090|ref|ZP_00130380.1| COG0792: Predicted endonuclease d...
--------------HIAAGRLGEEAACAYLAASGMRILARNWR-AGHLELDIIAQDNGTIVFAEVKT----RAARGLESPHEALTPAKR-----------
---------------------------
>gi|53711995|ref|YP_097987.1| hypothetical protein BF0706 [Bacter...
-----------MAEHNLLGKAGEDAAVDYLERHDYVIRHRNWR-KGHFELDIVAAKNGELIIVEVKTRSD------------------------------
---------------------------
>gi|53798331|ref|ZP_00358852.1| COG0792: Predicted endonuclease d...
-----------------LGEVGEQAAAAYLERCGYTIIARNWRCRDG-EIDLVAREGDQIVFVEV-----------------------------------
---------------------------
>gi|45357899|ref|NP_987456.1| Archaeal Holliday junction resolvas...
-----------------KGSTFE----RELKKKLESHGFAVIRSAGSHGVDLVAgKKGKKPIVIECKSTSKDKyyipneDVEKLLEFSKTF---------
----------------------------------
>gi|24372321|ref|NP_716363.1| hypothetical protein SO0730 [Shewan...
-------------------------------------------DSDGGECDFIIETEDRIIFIEEKSKELDIESKS------------------------
---------------------------
>gi|15643025|ref|NP_228067.1| hypothetical protein TM0253 [Thermo...
----------------------EELACKFLKKKGYKILERNYRTKYG-EIDIVARDGREIVFVEVKSGSGKVDPLEridLKKVRNLEQTARFYMIQNKLK
GPARVDFVRVTP------------------
>gi|17059607|emb|CAD12215.1| hypothetical protein [Corynebacteriu...
---------------------LESVVYpgkvQGHKRVSGKPEAGSHRGAVTREVDAMVFYRGKTIVVEAKYSKNKEELD---------------------
-------------------------------
>gi|23015832|ref|ZP_00055598.1| COG0792: Predicted endonuclease d...
-----------------RGKAAERLAAFWLRLKGYvilAQGLKSGRGSGAGEVDLVARRGDLVAFVEVKSRaTMDQAIESLSPFQRQ-------------
-------------------------------
>gi|15281346|dbj|BAB63436.1| restriction endonuclease R.Ssu4109IA...
-----------------MGKIMEDLVERELQNAGLEEKTDYYKQIRTGEIeslfhidlssitnngknhkkfDFVIQINDQLYLVEVNFYSK---------
------------------------------------------------
>gi|34103321|gb|AAQ59683.1| hypothetical protein CV2011 [Chromoba...
---------------------FEALVGDMFRRKGYRVVPRSGHGPDGG-VDLELFLGEERYLVQCKRWNTQKvgvaVVRELYGVMQAGRVSGGFVVCSGE
FtadarAFAAGKGIVLLHGKAVLSSLLE--------
>gi|16124398|ref|NP_418962.1| hypothetical protein CC0143 [Caulob...
------------------GRRAEVIAALWLMAKGYRI-LGFRLATPLGEIDLLAQRGKVLAVVEVKQRTTIEDA--------------------------
---------------------------
>gi|51597786|ref|YP_071977.1| hypothetical protein YPTB3494 [Yers...
--------------QRDTGAHYENLARRHLERAGLVFQAANVAFRGG-EIDLIMRDGDAWVFVEVRFRRND-----------------------------
---------------------------
>gi|2314231|gb|AAD08126.1| conserved hypothetical integral membra...
-------------------------------------EVSITQKSGDYGADLIIEKDGIKWAVQVKRYSHKvspKAIQEVVSSKAYYACEKACVITNSYF
TQ----------------------------
>gi|16330656|ref|NP_441384.1| hypothetical protein slr2127 [Synec...
-------------------------------------DLSVQKNGQGLEIDLLVVNGNEAIAIEVKSKLDKEDVDEHLERMSKFK---------------
---------------------------
>gi|46156187|ref|ZP_00133260.2| COG0152: Phosphoribosylaminoimida...
---------------------------------------------GDHDINISYEECEQLIGVELAKQVREKAI-SLYKEAAEYALTKGIIICDTKFEFG
LDEN-----------------------
>gi|16330300|ref|NP_441028.1| hypothetical protein sll2015 [Synec...
----------------------------------FHPGVSVQREDGGLEIDLLVVNETQAILIEVKSKLTEKDVDehlerlgKFKQFMPRYRDVKALgav
aamVLSQEVVSYAYGKGLFVL-------------------
>gi|19704705|ref|NP_604267.1| Endonuclease [Fusobacterium nucleat...
-------------NTREIGNEYEDKSVEILVKEDYKILERNYQNKFG-EIDIIAEKNKEIIFIEVKYRKTNKfgygyEAVDRRKIMKILKLANYYIQSKK
YQDYKI--------------------------
>gi|27375780|ref|NP_767309.1| hypothetical protein bll0669 [Brady...
------------------GISAESRAAAYLMAKGYRILAKRYRTPHG-EIDIVARRRNLIAFVEVKARASLDDA--------------------------
---------------------------
>gi|28897222|ref|NP_796827.1| hypothetical protein VP0448 [Vibrio...
-----------LFSKRQIGNQYETLAKQYLQRQGLRFLDQNYLTKFG-EIDLIFQQDETIVFVEVKYRKNDH----------------------------
---------------------------
>gi|18313386|ref|NP_560053.1| paREP7 [Pyrobaculum aerophilum str....
-------------------------------------------DFDGVEVDLLIETEGRIYVVEVKVRPRIDDVGALLAKAEVVGRKLGKLvvsvlagsy
IGREVEAYARGKGVLV--------------------
>gi|34397062|gb|AAQ66126.1| prolyl oligopeptidase family protein ...
-----LTNLDSDKTRIVLYDLKQNKIIREIFANEdYDVSGLHLSRKRNYEIDLMAYEGEKSVVVPVSAT-----YKELHKLMEKeFKGKEFSVVDYDDDE
TIL--------------------------
>gi|50058563|ref|YP_044805.1| ExiS [Bacteriophage phiMFV1] >gi|49...
-----------------------------LKAKGYQAKRTNLKMDGIYKIDIVATKGNEKIYIQVKLNKPKAlELKNLHSFLRSKAFQGLI---------
----------------------------
>gi|21675070|ref|NP_663135.1| hypothetical protein CT2262 [Chloro...
-----------MNAPQWLGAEGEKIAARHLAAKGYRIVARNYRFH-RNEIDIIAFDGEALCFIEVKTRA-------------------------------
---------------------------
>gi|3323225|gb|AAC65864.1| conserved hypothetical protein [Trepon...
--------------NKLLGAFGEAYAARWLATRGYIIITRNWRRATG-EIDIIAQQDDTIVFVEVK----------------------------------
---------------------------
>gi|21228780|ref|NP_634702.1| hypothetical protein MM2678 [Methan...
----------------------------------------------------------------------------------------KYIITSDffNEE
VVDGKRIRYVPLWYWLLEENGDR------
>gi|59802295|ref|YP_209007.1| hypothetical protein NGO1987 [Neiss...
----------------------EDAALAFLQSQGCTLLARNWHCAYG-EIDLIVKNGGMILFVEVKYRKNQR----------------------------
---------------------------
>gi|58416393|emb|CAI27506.1| Hypothetical protein [Ehrlichia rumi...
---------------NTLGYLGEVLIILFLKCKLYHIIKHRYRCPLG-EIDIIAHKNKQLVFIEVKtslfnknipitYKQQKSILKSAKYFIAFHRKFAN
YSIRFDLYFFSLSTGLTHIP------------------
>gi|57168679|ref|ZP_00367811.1| Endonuclease [Campylobacter coli ...
-----------------------------LKKQKFEILKRNFRSKFG-EIDIIAKKDGILHFIEVKFtqnnyevseRLNVKKYEKILKTIEFYELKHGIL
DDFQMDLICISDDMI---------------------
>gi|48863993|ref|ZP_00317886.1| COG1489: DNA-binding protein, sti...
-AVAGINSASANGLVI---AAIENGVISELQGYDELAREQRYGDEKSR-IDILLSKPEEQCYIEVKSVTLE-----------------------------
---------------------------
>gi|3191995|emb|CAA19394.1| hypothetical protein [Streptomyces co...
-----------MNARGAMGRYGETLAARRLTGAGMTVLERNWRCGRTGEIDIVARDGDVLVVCEVKTR--------------------------------
---------------------------
>gi|38258942|sp|Q8FP66|YJ20_COREF Hypothetical UPF0102 protein CE...
------------TEKQKLGAVGENLVATHYVRRGYGIVERNVR-YPFGELDLIVEDsDGTTVFVEVKTR-------------------------------
----------------------------
>gi|39933400|ref|NP_945676.1| Protein of unknown function UPF0102...
------------------GLSAEASAADYLERQGYRILARRFKTRCG-EIDLVAQRDALVAFVEVKARGNVDDA--------------------------
---------------------------
>gi|54298998|ref|YP_125367.1| hypothetical protein lpp3065 [Legio...
--------------TQEKGKFAEQLALNYLKENGLALVMQNYHCRLG-EIDLIMREGSYLVFIEVrsrsnmnfggglasiTYEKKQKIIKATSHYMIKYR
IQDKFPIRFD--------------------------------
>gi|15922236|ref|NP_377905.1| hypothetical protein ST1920 [Sulfol...
----------------DLGVLTESFFvsnFLDSIKEGGEKVVSVYRHYETsiGEVDALVETDKAVYVIEVKFRAEIKEVDDLLTKVKE------------
--------------------------------
>gi|9950657|gb|AAG07812.1| conserved hypothetical protein [Pseudo...
--------------SRDKGRQAEELACAHLRRQGLATLGKNWTCRRG-ELDLVMLDGDTVVFVEVRSR--------------------------------
---------------------------
>gi|16415805|emb|CAC42019.1| pli0021 [Listeria innocua] >gi|18450...
-----------LKNEPTYKALYQNVWLL------SEVPESYGIPKKDTGVDLVAEqKNGDLVAIQAKFYTNkvgKSEINSFVAELGKSYYQRGLIVSTMD
DWNSnaretidqNEKGIEIIGLSDL--------------
>gi|29249429|gb|EAA40941.1| GLP_186_64698_63613 [Giardia lamblia ...
-------------------KSAEDFVFLEIPAGAPNGHQLVFEGMGDQGLDF-RYLPGDLIYV-------IRERKHPKFTREGNNLKYKLVINLYEAFFG
FSKRIIHL-------------------
>gi|51892613|ref|YP_075304.1| hypothetical protein STH1475 [Symbi...
----------------------EQAAAEFLTASGYRIIARNVRFRSG-EIDLIAQDGGVLVFVEVKTRRGRR----------------------------
---------------------------
>gi|16330345|ref|NP_441073.1| hypothetical protein slr1818 [Synec...
---------ELGNLGQSWGRFVENMVApaCETLFLDRGIPVHQVSQRvkkrlnsDTLEIDILVLNQDHALVVEVKSKLSVQDVKdfltNLAEFRRFFPEY
EQKQVYGAVAAMDIEEG-----------------------
>gi|18312007|ref|NP_558674.1| paREP7 [Pyrobaculum aerophilum str....
---------------------------AELAARGEGVLRRLRNARvDGFDVDLLVEGESRVYVVEIKVKPRRRDIDALVKKAEAIAKAyakpatailAGV
RIGDDVEKYAKGRGVEV--------------------
>gi|15668674|ref|NP_247473.1| hypothetical protein MJ0497 [Methan...
-----------------KGSSFE----RELKRLLEKEGFAVIRSAGSKGVDLIAGRKGEVLIFECktssktKFYINKEDIEKLISFSEIFGGKpylaikf
ngemlfiNPFLLSTNGKNYVIDERIKAIAI-----------------
>gi|15922063|ref|NP_377732.1| hypothetical repeat motif-containin...
----------------DLGLIAEevyikNFV-DYLDKAGEKViSVYRHYEVGEGEVDALVETQAKVYVVEVKMKAEFKDVDSLLvkvkviseeyKGKDIV
PVLTGSRISKTVRGYAKGHNVMVV-------------------
>gi|56961894|ref|YP_173616.1| 4-amino-4-deoxychorismate lyase [Ba...
-----------------LGGVTRSFVIKQLQRAGHEVRVGLFKAEALHEADalFLTNSIQGVVPIT-KLDGRELEIGSLV--------------------
-----------------------------
>gi|53796940|ref|ZP_00357836.1| COG0192: S-adenosylmethionine syn...
---------------------FEQQIHQTLRTIPGLEILASVRPQNQpaLEVDFLIRLDNQIGVIEAKKKGAKSGIDQLQAVAEQrylgtYVFKFLVSad
kVDDNNKNLAAAYGIEVIELTSFkLTNGSLSK------
>gi|42453873|ref|ZP_00153780.1| hypothetical protein Rick02000939...
----------------DAGKSFEHYVFLELIAYKYLNnkrdELFYWCTKDPMEVE---------------------------------------------
-------------------------------
>gi|17934219|ref|NP_531009.1| hypothetical protein Atu0303 [Agrob...
---------------ERRGHAAEYWAALYLLLKGYRILAIRYRTRLG-EIDLIARKKDLIAIIEVKARA-------------------------------
---------------------------
>gi|20091971|ref|NP_618046.1| hypothetical protein MA3153 [Methan... [ score 98 E 5e-20 ] [ range 315 .. 434 ]
--DTGMINAVSFKLSSDTGRLYENLVFIQLLRSG--NEIYYWQDRKGLEVDFVTKKGlepSRLMQVCSDFsdpKTKEREVNGLLAGMKNFKMKEGTIITS
DlfDEEVVDGKKIRYVPLWYWLLE-----------
>gi|55978207|ref|YP_145263.1| hypothetical protein TTHB025 [Therm... [ score 96 E 2e-19 ] [ range 315 .. 434 ]
HALLGIRTLEDLLAHPVVGRSYEGFVVENLLRVLPEGgEAYFYRTRAGAEVDLVLLLpGGRFWAVEVKRSLDPRPSRGFHEALKDLKPQEAFVIYPGGET
FPVGEGVFAAPLGAVMERLW---------
>gi|13488304|ref|NP_085874.1| hypothetical protein mlr9349 [Mesor... [ score 92 E 5e-18 ] [ range 313 .. 427 ]
HTLLGLATQEDVLGHPVAGASWEGFVIETLTAAAPAGTLsHFYRTAAGAEIDLLLTLPGqRLWAIEVKRSLTPKVEKGFHQACEDLAPERRIVVFPGAER
FPLKHGIEAMPLRDL--------------
>gi|54032598|ref|ZP_00364729.1| COG1373: Predicted ATPase (AAA+ s... [ score 91 E 9e-18 ] [ range 262 .. 383 ]
HALLDLETWNDVLGHPVAGPSYEGFVIENLIQcAGPRWRPYFYRTHDGAEIDLLLERGGQPeIAIEVKKSSAPTLDKGFGMACDDLKVLQRYVVYPGEET
YPVRHGTQAIGLAALARQMQDA-------
>gi|53732353|ref|ZP_00154142.2| COG1373: Predicted ATPase (AAA+ s... [ score 91 E 1e-17 ] [ range 260 .. 377 ]
HALLGLNNYEALSTHPKIGASWEGFALEQIVRYYKAEpeECYFWSSHNGAEIDLLIFKNGKRLGFEIKYTNTPSITKSMQISLEDLKLDQINVIFPGEIS
FKLSEKIQAIGLSSLIQN-----------
>gi|56476325|ref|YP_157914.1| predicted ATPase (AAA+ superfamily)... [ score 91 E 1e-17 ] [ range 374 .. 495 ]
-TLADVTPALAQQDRGRFGNVLETFVFGELLKHTTTAEgdyqLLYYRDHDQFEVDFVIENaAGQLIGVEVKAAATVREsdLRGLKRLasIAGAQVKLGVI
LYDGMETLPLGDGLWAAPLASLW-------------
>gi|54024733|ref|YP_118975.1| hypothetical protein nfa27640 [Noca... [ score 89 E 2e-17 ] [ range 315 .. 438 ]
HLLAGITND------ATTGGLLETFVIGELTRQLTWshslAQLHHYRDRDGHEVDALLENNaGQVVAIEVKAAETVRseDFRGLRHLQRRLGdrFHAGFV
LYCGDQQLPFGDQLAALPISALWTAENPHR------
>gi|56459638|ref|YP_154919.1| Predicted ATPase, AAA+ superfamily ... [ score 89 E 3e-17 ] [ range 294 .. 413 ]
-SLLGVNADELWKDKELLGQLLETFIYQELRKHASWHDedlkFYHFRNKDKVEVDIIIEKGRLKAGIEVKAAATVKqsDFKGLIRLKDACKgdFAGGIVF
YDGEQVLPFGDKLYAVPISHL--------------
>gi|15921231|ref|NP_376900.1| hypothetical protein ST0987 [Sulfol... [ score 89 E 4e-17 ] [ range 313 .. 426 ]
--DQGLANIIGYRLNSNLGSLLENLVFVELVRRYGEENVFYYRGKRG-EVDFVIkEKDSVKEAYQVTYYLNEREYKGVEELLKWNIPVKFLTFDEEREIN
IKGKNINVLKVWKWLLN-----------
>gi|15607737|ref|NP_215111.1| hypothetical protein Rv0597c [Mycob... [ score 88 E 5e-17 ] [ range 289 .. 409 ]
--LLGVTGATLDRPGRPLGPLLETFVANEIRKQLTWsterPSLWHFRDRGGAEVDLVLEHpDGRVCGIEVKATSTPRaeDLRGLRYLAERLddRFQFGVL
LTAAPEATPFGPTLAALPVSTLW-------------
>gi|15610315|ref|NP_217695.1| hypothetical protein Rv3179 [Mycoba... [ score 88 E 6e-17 ] [ range 317 .. 429 ]
------------------GPIMETFVINELMKLRAatelEVDLYHFRDRDGREIDCILQTpDSRVVGVEVKASAtvNVHDFRHLSFARDRLGDEFitGVL
FYTGARALPFGDRLMALPINLLWNGQSVSSL-----
>gi|52843107|ref|YP_096906.1| hypothetical protein lpg2913 [Legio... [ score 88 E 7e-17 ] [ range 346 .. 474 ]
-----LKDKSILDDPESLGIATETAVFKHLFARYYsqNVRFSYWRGTKDHEVDVVAQIGDQIIPFEVKYRsqhTNAKALKGLLELCKKKSIAHGYVVTKS
LDDFGIMKalpeiktNIMQIPAPLLCYWMGESEL-----
>gi|52426168|ref|YP_089305.1| hypothetical protein MS2113 [Mannhe... [ score 88 E 8e-17 ] [ range 287 .. 403 ]
--DLGLRNALIGYRVQDRGKLLENTIFNHLQIAGYDVKIG---GLGTQEIDFVAEKDGERIYVQATLTINeektlEREFGNLLKIQDNYP---KYVVTMD
EFDGNTFEGVECLSLREFLMLLMDS-------
>gi|53690305|ref|ZP_00121874.2| COG1373: Predicted ATPase (AAA+ s... [ score 87 E 1e-16 ] [ range 41 .. 154 ]
--DLGMRRILCSNNVRDIGRLLENVVFLELMRREGDV---YVGQSSGGEIDFVTNGPGGRRYYQVsesvhDSATLDRELFSLRAVRDNYP---KTLITLD
DERPYSHEGIRQVYALDWLLNE----------
>gi|42560792|ref|NP_975243.1| hypothetical protein MSC_0243 [Myco... [ score 87 E 1e-16 ] [ range 160 .. 289 ]
-TDIGLRNACINYRQIESNHIIENIIYNELVKRNYSVYVGSVeyqtnsenkRTTKQLEVDFVIQKASKKYYIQfamnvYTKQKKEQEINSLLRIKDNFK-
-KILIVYDDIEPRYDENGILYIGLKQFLLDENI--------
>gi|23113490|ref|ZP_00098861.1| COG1373: Predicted ATPase (AAA+ s... [ score 87 E 2e-16 ] [ range 339 .. 435 ]
------------LFVEFKGALSENYVLQALRNQLEAMPRYWTMDNPRHEVDFLIQRENEIIPVEVKSETNV-ESRSLKKFKEKYGDKVKLRVRFSLNNLR
LDGDLLNIPL-----------------
>gi|19704007|ref|NP_603569.1| ATPase [Fusobacterium nucleatum sub... [ score 87 E 2e-16 ] [ range 322 .. 437 ]
--DIGLRNYLLGFRNRDIGDIIENIVYFELLRRGYDVAIG---KIGENEIDFIATNINTKIYIQVTenmtnSTIRERELAPFYKIQDNF---EKIVITND
ESYLGIQDGIKIIRLVDFLLDENI--------
>gi|57117085|ref|YP_177954.1| hypothetical protein Rv3294c [Mycob... [ score 86 E 2e-16 ] [ range 156 .. 266 ]
-------------NPNAAGAIIETFVIAELRRQLGWsqqaPRLFHYRDRDGAEVDLILETADGLIaAIEIKSaaTLRGRDTRSISRLRDKVGarFAGGVI
LHTGPQAQPFGDRLAAVPIDILWS------------
>gi|53684991|ref|ZP_00097756.2| COG1373: Predicted ATPase (AAA+ s... [ score 86 E 2e-16 ] [ range 278 .. 388 ]
-ADTSLKYCIMGFNPKSIAAMLENMVYFELQRRGYKVYIG---KNATKEVDFVAVRRDERIYIQVCRRLPEesdRELANLLEIKDHYP---KYVVTLDEF
AAGNINGVKFVHLADFLL------------
>gi|57160479|dbj|BAD86409.1| archaeal ATPase [Thermococcus kodaka... [ score 86 E 3e-16 ] [ range 321 .. 437 ]
--DTGLANVMITRFTENIGRLAENAVARHLVQRHGRENVFYYR--NGHEVDFVVRENlkiSRLVQVSWDVDESwEREVEGLVEAAKHFGLSEGILVTgwK
SCEERVKGINVRCLPLWRFLL------------
>gi|19704717|ref|NP_604279.1| ATPase [Fusobacterium nucleatum sub... [ score 86 E 3e-16 ] [ range 290 .. 402 ]
-ADHGIREAILESNQRDINQIFENIIYLELLRKGYNIRVG---KVDNLEVDFVCTKRNEKIYIQVAYllaspETMEREFSSLEKINDNYP---KYVISMD
EFDMSR-NGIRHINIIAFLLN-----------
>gi|46255211|ref|YP_006123.1| hypothetical protein TTP0140 [Therm... [ score 86 E 4e-16 ] [ range 323 .. 444 ]
HA-AGLDGARLEGDPILLGKYLEAFVAMEVVKQagyaGVAVEVFHYRSHSGEEVDLVLEGpGGKVVGVEVKARGSLRpeDLRGLKSLAQALGPrfHRGVV
LYLGRETVPFAKDLYALPLEALW-------------
>gi|57160081|dbj|BAD86011.1| predicted ATPase, AAA superfamily [T... [ score 85 E 5e-16 ] [ range 317 .. 422 ]
---------LSVKFSENFGRLMENTVFLELRRKGEEIN---YLLNENWEIDFALPEKETLIQVSYDLSDPEtlgRELKAVKAARRETGWKKAYVINWDIE
--KEVDGIKLIPLWRFLLEE----------
>gi|29654799|ref|NP_820491.1| hypothetical protein CBU1508 [Coxie... [ score 84 E 9e-16 ] [ range 408 .. 536 ]
-----LKGDSLLDDSEVLGRATEAAVFKHLFTRYYPQNIHfsYWHGKEKHEVDLVGEVNNEVIPFEVKYRstsTNIRQLKGLLELCQKKSISRAYVISKS
LDDFGLLNstklshvRIMRIPAPLFCYWMGEMEL-----
>gi|36958582|gb|AAQ87050.1| ATPase [Rhizobium sp. NGR234] [ score 84 E 1e-15 ] [ range 312 .. 422 ]
-------------NPTALGGLFENFVFNEMWKslphQMRQWRLHHWRQR-GREIDILAESDRTIIGFEMKTSTTVetKDFQHLRWFRDEGPgmnrPFVGI
VIYMGERVLSFGENIFALPLSIFWS------------
>gi|19705036|ref|NP_602531.1| ATPase [Fusobacterium nucleatum sub... [ score 84 E 1e-15 ] [ range 298 .. 429 ]
-ADTGLRNARLNFRQVEETHIMENIIYNDLIRRGYNVDVGVVeynqtddnkKKRIQLEVDFVVNRGNIRYYIQSALALNseekkEQEINSLKRIDDSFK-
-KIVVVKDDIIPRYDEQGIYYIGIKDFLLTDSVFE------
>gi|15898011|ref|NP_342616.1| hypothetical protein SSO1155 [Sulfo... [ score 83 E 2e-15 ] [ range 315 .. 432 ]
--DNGISNVLGYRLNQNIGSLFENLIFLELLRRYGINNVFYYRGRRG-EVDFVVKVKDeirEIYQVTYQLSDVERELKGIEEFLKIRKTKAYIITFDDEG
EIKVGDDlVKVVKGWKWLLLE----------
>gi|34397506|gb|AAQ66568.1| conserved hypothetical protein [Porph... [ score 82 E 4e-15 ] [ range 308 .. 440 ]
--DLGLRNARLNFRQQERSHLMENMIYNDLIRRGYSVDVGIVeltrvidgkRKLSQYEIDFVVNAGNNKVYIQSALNvdTPEKKAQETFSLRNTGDFFRK
IVVLDGSRKLwSDEDGVMYVGVIPFLLEDVVAEVI----
>gi|26553974|ref|NP_757908.1| hypothetical protein MYPE5220 [Myco... [ score 81 E 6e-15 ] [ range 309 .. 440 ]
--DTGLRNACLDFRQLDRGFLMETIIYNELTRRGYSVDIGYLPiweknkdnknIKKNLEVDFVANLASKRYYIQSTYNmnnyeKEVSESKGLLKIKDTFT
--KIIIEYESITNYYDENGVLHIGLLDFLLEPNILE------
>gi|50841912|ref|YP_055139.1| ATPase of the AAA superfamily [Prop... [ score 81 E 8e-15 ] [ range 278 .. 408 ]
-TDTGLNAALSnmdaahlssMQGADHLGPLLEQFVVCELLRQQGWsatpFKLFHYRDRQGAEVDIIVETPTGIIAVEVKSavAATARHFQHLKALRDRLG
DEFlaGIVLTTS-TGQKAGDRLESLPVSSLWSR-----------
>gi|15892954|ref|NP_360668.1| hypothetical protein RC1031 [Ricket... [ score 81 E 8e-15 ] [ range 262 .. 379 ]
HALLGIHEHD-WYVHPKRGLSFEGFVIEELIRKFKtDAEYFFWRTQTGAELDLLIIKNGKKYGFEVKNADAPSITKSMHTVLADLQLEHLYIVTAGNNTY
KKTEKISVVGIANLSNLQL---------
>gi|54031306|ref|ZP_00363440.1| COG1373: Predicted ATPase (AAA+ s... [ score 81 E 9e-15 ] [ range 239 .. 359 ]
HALLNIAVRDALLGHPVVGASWEGFVIENLINAAPAFTVpGFYRTSGGAEIDLLLELPGGElWAIEVKRSRAAKPARGFYEACEDLKPAKRFVVHGGLER
YPISADVEAIGMRELAETLSQ--------
>gi|54297855|ref|YP_124224.1| hypothetical protein lpp1910 [Legio... [ score 81 E 1e-14 ] [ range 292 .. 415 ]
-SLLGIKNEGQLLNSPHYGGLLENLIYMELLKQNSWseekVELLHFRDKYQNEVDIVMERDNhQIIGVEIKASATVnmHDFKGLIKLAEFNPSKFqyGVI
FYSGKEILPFSKNeikLFALPISLF--------------
>gi|21226121|ref|NP_632043.1| hypothetical protein MM0019 [Methan... [ score 80 E 2e-14 ] [ range 314 .. 431 ]
--DNGLRNSAAFTFSADEGRLAENLAFVELKRR--KVEFFYW--KEKREVDFVIKGiDGALTGINCTCTDHIRqgEINALLELKEQFGEKVSRLILLTKN
LEKKENDISYIPLWKWVLGTRLSK------
>gi|23465818|ref|NP_696421.1| hypothetical protein with similarit... [ score 80 E 2e-14 ] [ range 304 .. 434 ]
-AVLGAAPNTLMRDTQTLGDLFETLCIRDLNVYlsampGAGNRIAYYRDDKGLEVDVIIElSDGRWGAIEIKLSDlkvNDDNADKLKSFRNKIcgnpmaq
vrdPEFMMFLTGRGGKAYRRNDGILVVPIATF--------------
>gi|29653900|ref|NP_819592.1| hypothetical protein CBU0562 [Coxie... [ score 80 E 2e-14 ] [ range 306 .. 425 ]
HALAKI---LGFYFSDDYGRVLENIAFIELKRRYKA--IYYHKAE--KECDFLVQEGIKIIkAIQVCqtlfdPNTKKREIDGLLEALESYNLKEGYILTE
SEEGNEttikgnKKYQIHILPLWKWLL------------
>gi|53684888|ref|ZP_00344550.1| COG1373: Predicted ATPase (AAA+ s... [ score 80 E 2e-14 ] [ range 237 .. 351 ]
-ADMGLRYNALGTKKADAGHILENIVYLELLRRGYEVHIG---KVGAAEIDFIAIGPEGEEYYQVAYtvmdadgKTLQRELAPLDAISDHNP---KFLLT
MDHGPLVSHNGIKQLNALDWLL------------
>gi|15922318|ref|NP_377987.1| hypothetical protein ST2001 [Sulfol... [ score 80 E 2e-14 ] [ range 303 .. 415 ]
--DTGYPTALGYEFS--ISRAMENAVYIELLRRGFK-EVFYW--KGKKEVDFVVSEKfepKSLIQVTYASDRvEEREVEGLMEARSALKVDDALILTWDY
EG--EVKGFKALPLWKWLLNLS---------
>gi|15898132|ref|NP_342737.1| hypothetical protein SSO1289 [Sulfo... [ score 79 E 2e-14 ] [ range 330 .. 438 ]
--DTGLFNT---YKRLQMGKMIENLVFLELYKR-YGQEVYYY-SNGNAEVDFIIKDK---FAIQVTYDEggiDDREYKGLVRFSERFKDYKLIIITWDRE
gkEIRNGKEITLIPLWKFL-------------
>gi|53729001|ref|ZP_00134371.2| COG1373: Predicted ATPase (AAA+ s... [ score 79 E 2e-14 ] [ range 330 .. 426 ]
-------------FTEFKGALTEQYVLQQLIAT-QENPVFYWATEKGtAEVDFVVQRKQAIIPIEVKAEENLK-AKSLKVYVEQFQPEQA--VRFSMADY
REQDWMVNVPLYDC--------------
>gi|48867005|ref|ZP_00320652.1| COG1373: Predicted ATPase (AAA+ s... [ score 79 E 2e-14 ] [ range 252 .. 361 ]
--DNGLRRHAIGKKGANYANRLENIVFIELLRRGYTVDVG---KLDSKEIDFIARKADEILYVQVAFEIPEntHETDNLLHIKDNYK---KILITGKYYE
QTEIDGIEVIYVVDWLLQ-----------
>gi|8515819|gb|AAF76191.1| putative ATP/GTP binding protein [Myco... [ score 79 E 3e-14 ] [ range 316 .. 428 ]
------------------GPIMASLVISELMKLragtALEVDLYTFRARDRREIDCILQTpDSRVVGVEVKASAtvNVHDFRHLSFARDRLGDDFitGVL
FYTGARALPFGDRLMALPINLLWNRQSVSSL-----
>gi|57159573|dbj|BAD85503.1| predicted ATPase, AAA superfamily [T... [ score 79 E 3e-14 ] [ range 309 .. 431 ]
-ADIGFAEAL---GVEDFGFRLENIVAVELLRRKHYsdplIEVHYWEGREG-EVDFVVSRGpkvSELIQVSWSVDDPEtmrREVKALISASRHLRCGNLK
AITWDYEaaETVDGKNIEFIPLWKWLLG-----------
>gi|45682498|ref|ZP_00193933.1| COG1373: Predicted ATPase (AAA+ s... [ score 78 E 6e-14 ] [ range 284 .. 405 ]
-AARGLTFDRIKADRGAFGALLESFVFSEVLKLMTASDLrltpHHFRDRDMREVDIVLERDDGMIaAIEVKASATVKasDFSGLRALAEACGdrFAFGVV
LYDSTDVVPFGDSLAAAPLSCLW-------------
>gi|23465085|ref|NP_695688.1| narrowly conserved hypothetical pro... [ score 78 E 7e-14 ] [ range 303 .. 425 ]
-AVLHATPEKLLNDFETFGLLFESMCIRDLRVYADALggDVFHYRDKTGLESDAVIgLHDGRWALIEVKLGEKQVDIaaAHLKKLADRIdqdhegRPSFL
MVLTATAAAYRRDDGVLVVPLATL--------------
>gi|29348957|ref|NP_812460.1| ATPase [Bacteroides thetaiotaomicro... [ score 78 E 7e-14 ] [ range 289 .. 404 ]
-SDLSLIYSVMGYRDRLIGGMLENLVCMELKRRGYEV---YVGKQDEKEVDFVAIRREEKIYVQVTYQlglqaTIDREFAPLLAIDDHYP---KYVVSMD
DLWQDNIEGVKHRHIADFLLDEW---------
>gi|15922234|ref|NP_377903.1| hypothetical protein ST1919 [Sulfol... [ score 78 E 8e-14 ] [ range 299 .. 411 ]
--DAGIVNYLTSF---SYGGLMENVVAIQLLRKNQLEGIYYLRGED-YEVDFVDEKNGELIQVSYVSSQDEinrNEIRSLVKGSQITEFNKLTIVSWDle
DEIIVEGKKIRIVPLWKYL-------------
>gi|16799231|ref|NP_469499.1| hypothetical protein lin0154 [Liste... [ score 77 E 8e-14 ] [ range 287 .. 397 ]
--DTGLRRNAVGRKDGNYSNRLENIVYIELLRRGYTVDVG---KLDSKEIDFVARKLDETLYIQVAYEfpNNRHETDNLLNIKDNYK---KIVVTGRYYE
TTQIDGIPIIYIVDWLLSE----------
>gi|14590570|ref|NP_142638.1| hypothetical protein PH0691 [Pyroco... [ score 77 E 1e-13 ] [ range 317 .. 439 ]
-ADVGFPT---VLGVKDIGHRIENIVALELLRRKYYQeprlEIRYWMDSKG-EVDFVVLTGfkvKELIQVSYsieDIETKQREVEALLRASRLLKCNNLT
VVTWDYEgtEVYKGKRVRFVPLWKWLLG-----------
>gi|29654749|ref|NP_820441.1| hypothetical protein CBU1458 [Coxie... [ score 77 E 1e-13 ] [ range 257 .. 384 ]
--DLGVKNIIARIDHLDpqsdlFGQAFEHFIALELRAyisyRRKHLNLSYWQAVNGQEVDFVIEDH---TAIEVKTTSRVQDkhLKGLRALIEEKICHQY
YLISQDPLRRKI-DNINIIFWRDFLNALWDDKIL----
>gi|19704436|ref|NP_603998.1| ATPase [Fusobacterium nucleatum sub... [ score 77 E 1e-13 ] [ range 353 .. 447 ]
------------LFTEFKGALTENYILQGLISQ-FEVPPRYW-AENNYEVDFIIQNENNIIPIEVKAETNIK-SKSLQKFKEKFKDDIKLRVRFSFENLK
LDNDLLNIPL-----------------
>gi|29654537|ref|NP_820229.1| hypothetical protein CBU1234 [Coxie... [ score 77 E 1e-13 ] [ range 279 .. 399 ]
--DTGLGNAVSFRFSEDKGRLLETIVYQALKQR--KKEIYFHRSH--KECDFLIKEDlDIRFAIQVTYsledfETKEREIAGLIDAMKTYNLNEGIILTY
NETDRFEIERgnshfqISVQPLWEWLL------------
>gi|15898300|ref|NP_342905.1| hypothetical protein SSO1468 [Sulfo... [ score 77 E 1e-13 ] [ range 296 .. 410 ]
--DVGIVSNLAIKG-KDKGRIIENLVAIKLLRELQGEEKLYYM-RNNYEVDFYDEKNSRLIQVTYTSDKIEnREIRGLIEGYRLTKAKKLLIITWDLEEk
iQVEGVNIEVLPLYRFLLE-----------
>gi|48838263|ref|ZP_00295209.1| COG1373: Predicted ATPase (AAA+ s... [ score 77 E 1e-13 ] [ range 297 .. 420 ]
--DTGLFKAVYPGYPDSLGLRFENLVFLELLRR--EKQVFYFR--NKRECDFIIKEKGSqkvsaAIQISVCFGNpavKEREILGLMEALDEYGLEEGLIL
TMDEEETIIVDSkggkkiIMVKSVWKWMLE-----------
>gi|23112263|ref|ZP_00097769.1| COG1373: Predicted ATPase (AAA+ s... [ score 77 E 1e-13 ] [ range 311 .. 414 ]
----GLPQQSVLTGEANLfmGSVAENYVAQALAANG--HSLYYWTSEHTAELDFVLQKGRDIIGIEVKKGTKVK-SKSINVFSQRY--HSAYCIRFSEKN
FGKTDNLWSVPLY----------------
>gi|53684563|ref|ZP_00103796.2| COG1373: Predicted ATPase (AAA+ s... [ score 76 E 2e-13 ] [ range 321 .. 416 ]
------------LFKEFKGALTEQYVLQQL-RTLKELEAYYWtNDRGSAEIDFVVDDGHKVIPIEVKAETNLK-AKSLKMYQEKFRPE--LSIRASMADY
RRENRLLNLPLY----------------
>gi|48837872|ref|ZP_00294828.1| COG1373: Predicted ATPase (AAA+ s... [ score 76 E 2e-13 ] [ range 320 .. 429 ]
----------AFNFSENKGQRLENLVFVELLRR--EKELYYH--SEKKECDFVLREGMRIkeaIQVSVDLNspeTRKREIEGLIEAMTTYKLDSGLILTF
EEDDILDAGGKKIIlkPVWKWLLE-----------
>gi|5458865|emb|CAB50352.1| Hypothetical protein, containing ATP/... [ score 76 E 3e-13 ] [ range 325 .. 441 ]
----------SMFGEKDLSRDVENVVFLELVRRNPWAELYYWKS-PNHEVDFVVVERGkvkELIQVSIDLseeKTRKREFLALLNASKRLACRDLKVITL
NEEGeekvemYGMKGVIKIVPLIKWLLN-----------
>gi|2950338|emb|CAA75851.1| hypothetical protein [Coxiella burnetii] [ score 76 E 3e-13 ] [ range 304 .. 408 ]
-----IHFNEAKKNRNYWGRLVESAVGAHLVNQCC--NVYYWRERNK-EVDFILSRHKQIMAIEVKSGLKKTTLLGMDEFSKKYDLHTALLV--GADGIP
LERFFKA-PLEDWFTN-----------
>gi|48852612|ref|ZP_00306797.1| COG1373: Predicted ATPase (AAA+ s... [ score 76 E 3e-13 ] [ range 236 .. 356 ]
----------ALKNEMSITRLMKNIVFLELNHRCIENnlDVSYWKeygKANGKEVDFVVSDSlkiVELIQVTYASDASEidkREISALLSAAKYFEAHKL
SIITWDFKGVIIENNekIIFVPLWEWLLNLN---------
>gi|53686255|ref|ZP_00344921.1| COG1373: Predicted ATPase (AAA+ s... [ score 76 E 3e-13 ] [ range 289 .. 402 ]
-ADLGMRQLLLsNKRRPDLEHLLENVVYLELLRRGCQI---YMGQMPGGEVDFVAQYGASVTYYQAAAsvmdeRTLERELAPLQKIRDNYP---KVLLTL
DDIIVNRDyDGIRHVNVLDWL-------------
>gi|46156315|ref|ZP_00132995.2| COG1373: Predicted ATPase (AAA+ s... [ score 76 E 3e-13 ] [ range 329 .. 424 ]
------------LFTEFKGALTEQYVLQQLIAS-QENPVFYWATeRGTAEVDFVLQYKQAVIPIEVKAEENLK-AKSLKVYVEQFQSEKA--IRFSMADY
REQDWMVNVPLY----------------
>gi|53715551|ref|YP_101543.1| hypothetical protein BF4268 [Bacter... [ score 75 E 5e-13 ] [ range 313 .. 437 ]
-AALGLGPNDLVNDLNTFGLFFETMCIRDLRVYADALDgsVYHYRDKNGLECDAVVHlRNGAYGLIEIKLGGEKliedgaKTLTALTNIIDtsrmKAPAF
CMVLTGVGDFAYRRTDGVYVVPIGCL--------------
>gi|29345631|ref|NP_809134.1| hypothetical protein BT0221 [Bacter... [ score 75 E 5e-13 ] [ range 285 .. 417 ]
-ADIGIRAAILNYRQQEETHIMENIIYNELRSRGYNVDVGLVelggKDENGKfvrkqlEVDFVVNRPPYRMYIQSAFhmptpEKEQQERRPLLSINDHFR
--KIVIVGDDIHRKEDEYGVLTVGLLDFLTDKNLLE------
>gi|57160461|dbj|BAD86391.1| predicted ATPase, AAA superfamily [T... [ score 75 E 6e-13 ] [ range 316 .. 436 ]
----------LFFKGEDAGRKIENMVFLELLReksyFNPMIDLSYYSD-GESEVDFVVREGNvvkKLIQVtyELNASNYEREVLSLVKAGKKLKCDDLIL
VTMDTEDRIEERGkeVKVVPLYKFLLEKRQKK------
>gi|57158757|dbj|BAD84687.1| predicted ATPase, AAA superfamily [T... [ score 75 E 6e-13 ] [ range 295 .. 421 ]
--LLGFKPYfvdnglLAVLGVRDWSRLLENLVFTELLKRGLEPnrDLFYYVTQEGREVDFILP-GEELIQVSWELhpGNEKRELSPLVNAANETGIEKMT
LVTWErypAEGIKIGEKsIRVVPLEEWALW-----------
>gi|29654331|ref|NP_820023.1| hypothetical protein CBU1017 [Coxie... [ score 74 E 1e-12 ] [ range 258 .. 377 ]
-----VRPRGLLDSPEEIdGAALETIFLQHIRAINDYYSLGYqinyWRTSDAKEVDFVLYGEKGFFAFEIKraAKINRSDLSGLKAFKTDYPEAKCYVVY
-GIHEQEYKDGITFLPLADCLQGLLD--------
>gi|26553678|ref|NP_757612.1| hypothetical protein MYPE2250 [Myco... [ score 74 E 1e-12 ] [ range 305 .. 424 ]
--LLKITNPKSLQTNKHKGKIIETYIFNEIKKSYlnsdERVDFYYYRDGNKNEIDLIVHniSKGFINLIECKSNKNysLSDVKSFKLIKnEDHPITGKLI
ICFTDEIYRLNGEVLVLPVTAI--------------
>gi|55981024|ref|YP_144321.1| hypothetical protein TTHA1055 [Ther... [ score 74 E 1e-12 ] [ range 290 .. 395 ]
-AVLGLSPEEVWEDAALMGRLVETAVGAHLLAHAHQGgfEVYYWRERDQ-EVDFVLQKGKRLLALEVKSAPSKR-TQGLEAFTRTFGAKGLLV---GPEG
VPLEAFLRDNPL-----------------
>gi|6537222|gb|AAF15566.1| OrfE1 [Mycoplasma fermentans] [ score 73 E 2e-12 ] [ range 248 .. 371 ]
-ALLNVNNESLQNDLNTLGFLFENLVLRDLKVYAQsnEWNIYHYQDYNDNELDAVIElKNGEWVAIEIKlgWEQVDKASEKLVRFSNKLekqkatKPKKL
IVITgTGKSAYLREDNVYVVPIGLL--------------
>gi|29654987|ref|NP_820679.1| hypothetical protein CBU1698 [Coxie... [ score 73 E 2e-12 ] [ range 322 .. 419 ]
-----------------------TLLINEIYAQYEyagklKPQLYYYRARGGAAIDLVLQTNQTLIGIEGTTSIEITPYKqrGMKSFLSKYKQAKGYFIA
PVQESYKLDNNLFVIP-WDWIS------------
>gi|42526910|ref|NP_972008.1| hypothetical protein TDE1402 [Trepo... [ score 73 E 2e-12 ] [ range 300 .. 423 ]
-ALLGAGEKTLLSDLSTLGFLFEALCERDLKVYAdtFDASVYHYQDYKNREIDAVIEmKDGSWAAFEIKLGANqideaaanlIKIRDSLKAEGAGYPKFM
GVICGLANAAYCRKDGVFVIPITSL--------------
>gi|20091258|ref|NP_617333.1| hypothetical protein MA2427 [Methan... [ score 73 E 2e-12 ] [ range 327 .. 439 ]
--------------PDSLGLRFENLVFLELLRQG--NQVSYFRDK--RECDFLLTEEGNpavKAAVQVSVYfgnpaTREREVLGLLEAMEVYGLNEGLIL
TMDDEgviEIPDEDGekkrIVINSVWKWMLE-----------
>gi|34764274|ref|ZP_00145118.1| ATPase [Fusobacterium nucleatum s... [ score 72 E 3e-12 ] [ range 287 .. 399 ]
-TDHGFRQAIGFSNTKDIERTLENIVCIELISRGYEVKIGKVKDK---EIDFIAKKGKELSYYQISYimgdeKTREREFGVYKLVTDNFP---KYVLSMD
HFDFS-QDGIIHKNIIDFLLE-----------
>gi|34762939|ref|ZP_00143919.1| ATPase [Fusobacterium nucleatum s... [ score 72 E 3e-12 ] [ range 336 .. 428 ]
---------------DFKGGMTENYVNIHLNINSYTQ--YFWKnDKGTAEIDFIVLKKGKIIPIEVKSSNNTR-SKSLDIYIKKYKPE--YSIRISAKNF
GFENNIKSVPLYA---------------
>gi|29348492|ref|NP_811995.1| putative ATPase [Bacteroides thetai... [ score 72 E 4e-12 ] [ range 335 .. 426 ]
--------------TEYKGALAENYVLQSLTAQLQA-SFRYWTSGNKAEVDFLLQHGNHIYPVEVKADQNITG-KSLIQYEKLYQPACR--IRYSMLNLK
QDGNLINIPL-----------------
>gi|23113084|ref|ZP_00098492.1| COG1373: Predicted ATPase (AAA+ s... [ score 72 E 4e-12 ] [ range 300 .. 407 ]
----------TLMNGAMSGAILENFVVSEIIKsyqnYGREAFIYYYRDKDTKEIDILLEDSGKLYPMEIKKTaTPQKQLTRVFNVIDKATLERGTgaVLC
TTDRLSAFDSENLIIPIW----------------
>gi|15922904|ref|NP_378573.1| hypothetical protein ST2571 [Sulfol... [ score 72 E 4e-12 ] [ range 310 .. 405 ]
---------------NSKGRIMENLVALQLSRMGEKL---FYVKGNNYEIDFLVRDK----AIQVTYASGKDEIpKREIEGLNKIKARKKIVITWDYED-
-EMQEIKFVPIWKFLLNTQE--------
>gi|53691803|ref|ZP_00129416.2| COG1373: Predicted ATPase (AAA+ s... [ score 71 E 7e-12 ] [ range 346 .. 453 ]
--------------------LLENLVFTALRR--VTPEIFYHKTKTGREVDLVALLPSapgqeqAILLIQVCASLadprvKQSELHSLSEAMVELAVAEG
TIVTWrTDETIPVGfGTIRVVPIWQFLLEM----------
>gi|29655162|ref|NP_820854.1| hypothetical protein CBU1877 [Coxie... [ score 70 E 2e-11 ] [ range 291 .. 396 ]
--DNGFRNQSLrnlstsLNGRQDIGLLIQSAVFQELLKfkeqYFYDFVIQFWRTQNGAEVDFVLYKNENcIIPVEVKFKTMKKPIisRSFRSFTEAYKPK
VGFFITKN--------------------------------
>gi|21229074|ref|NP_634996.1| hypothetical protein MM2972 [Methan... [ score 70 E 2e-11 ] [ range 346 .. 458 ]
--------------PDSLGLRFENLVFLELLRKGK--QVYYF--HNTRECDFLIAEKESqkvTAAVQVCLcfggtAVREREVLGLMEAMEEFGLNEGLIL
TMDDEEVMEIEGkdgenkrIIINSVWKWMLE-----------
>gi|53729173|ref|ZP_00134012.2| COG1373: Predicted ATPase (AAA+ s... [ score 70 E 2e-11 ] [ range 279 .. 405 ]
--DTGLMAWLTKWLTPEtiskgakNGQFFETFVVSEIIKSFYnkgiEPPIYFYRDTNQKEIDLLIEYDRTLYPVEIKtsASPDKKMVKSFGILKDNLPES
EikigtGVIINQYPQRLWLAEDLIALPVW----------------
>gi|28974211|gb|AAO64212.1| hypothetical protein Cf0005 [Campylob... [ score 69 E 2e-11 ] [ range 313 .. 399 ]
---------LAFSFSDNKGRALENLVFCELKKLGFELFFY---KTNDSECDFIARKNDKSIALQVCYELNEKNIKREIAGLNKLPFgvNEKYLITFDDR-
-----------------------------
>gi|18312512|ref|NP_559179.1| hypothetical protein PAE1267 [Pyrob... [ score 69 E 3e-11 ] [ range 307 .. 402 ]
-----------------WGRKMETAVAVELARRGISPK--YYRGKG--EVDFITE--DEAIQVTYASSPDEidrRELTSLEEAVKATG-KRPLIITWDYE
GEIVTRGIraKAVPLWKWLL------------
>gi|42560653|ref|NP_975104.1| hypothetical protein MSC_0094 [Myco... [ score 69 E 3e-11 ] [ range 53 .. 182 ]
-SDIGLRNARINFRQNEQNHIQENIIYNELKKRGYSVDVGVVvyddktlnkRKEVRLEVDFVVNQADQRYYIQSAlnidsYEKRDQEITPLKKINDSFK-
-KIVIIGDDIFSKYDDNGILYISIKEFLLDENI--------
>gi|34397788|gb|AAQ66849.1| conserved hypothetical protein [Porph... [ score 69 E 4e-11 ] [ range 289 .. 378 ]
-----FTFEQAMLDRKSWGRIFESGIGAYLVSQAFVHrfEVFYWRERDD-EVDFVLRKKGSVVAIEVKSNAEKR-TDGLDKFSHSFKPQSAFILGDG---
-----------------------------
>gi|46255280|ref|YP_006192.1| ATPase [Thermus thermophilus HB27] ... [ score 69 E 4e-11 ] [ range 328 .. 404 ]
--------------------------------------LYYWRTASGQEVDFVLEVGEKLLPVEVKatSRPTPKDAQGLLAFLAEYPeVPGGLLLHGGEE
VFPLVDRVVAAPWWA---------------
>gi|38234780|ref|NP_940547.1| hypothetical protein DIP2244 [Coryn... [ score 69 E 4e-11 ] [ range 293 .. 413 ]
--LLGVPANRLVTERYrhFLGPLFESLATLSVRVAAESQfgSVRHLRTRrGDHEVDLIAsNQDGDLVAIEVKLTADVKndDVAHLHWLKEQLPDDVvdMV
VLTTGNRAYRRSDGVAVVPLALF--------------
>gi|52548473|gb|AAU82322.1| conserved hypothetical protein [uncul... [ score 69 E 5e-11 ] [ range 302 .. 417 ]
------KNRKAYPLHPALSLSKDEDMNLECLVRSETNAEYYWR-KQNHEVDFVL-KNEKIIPVEVKNKERidKRDLKGLLKFCSIAEINKGFVVSRGGDE
RSIEADgvrIEIVPVSRFLSVQKI--------
>gi|15900232|ref|NP_344836.1| hypothetical protein SP0298 [Strept... [ score 68 E 5e-11 ] [ range 287 .. 401 ]
--DLGLRHLLLPDQKEDIRHILENMVYLELRRRYSQV---YVGNLDKYEVDFVVVTDlGHYAYYQVsettlAPETLERELRPLEAIKDQFP---KYLLTM
DtIQPTANYNGIEKKSIIDWLLE-----------
>gi|23465206|ref|NP_695809.1| hypothetical protein BL0622 [Bifido... [ score 68 E 6e-11 ] [ range 252 .. 328 ]
--DMGLRNARLGFCQIEQTHIMENIVYNELRTRGYNVDVGVVDRRGtsegvpyrkRLEVDFVANLGNRRCYIQSAYQLP---------------------
------------------------------------
>gi|23465203|ref|NP_695806.1| hypothetical protein BL0619 [Bifido... [ score 68 E 6e-11 ] [ range 336 .. 429 ]
----------------NYGSIYENAVAQELRAHGF--DLYYYNSKKLGELDFLIQdRNDHVLPIEVKSGKSYKRHRAMDNVLAHpeYHLNTGYVL--GPC
NVSVEGNVTYLPVY----------------
>gi|26553874|ref|NP_757808.1| hypothetical protein MYPE4220 [Myco... [ score 68 E 8e-11 ] [ range 299 .. 418 ]
--LLDLKNTKDKKFLDNKEKLFETFVFNEINKTYINKnqviNFYYYRDLRKNEIDLVVLDGykNALNLIECKSGKKydLSDVKFLNEFKsNNYEIASKLV
ICLTKDFYSINSNIHIFPITCI--------------
>gi|26554238|ref|NP_758172.1| hypothetical protein MYPE7830 [Myco... [ score 67 E 9e-11 ] [ range 299 .. 417 ]
--LLNISSQRNITN-KNKGKLVETYIFNEIKKSYLNNgvvyDFSYYRDSNQNEIDLIIFnyDKGSLNLIECKSGTNygLKDIKGFKQLQtTNYEISGQTI
ICLTDEPYRLNGTTIVLPITAI--------------
>gi|29347422|ref|NP_810925.1| conserved hypothetical protein, put... [ score 67 E 1e-10 ] [ range 313 .. 424 ]
-AMSGLPPQALLegnvLFSDYKGAITEQYVLQQL-KSVKGLSIYYWSsDTSRGELDFLLQKDVSVIPVEVKAEENLQ-SKSLRFFVEKNAGLHG--VRFS
MSDYRKQEWMINYPLYS---------------
>gi|29654100|ref|NP_819792.1| hypothetical protein CBU0770 [Coxie... [ score 67 E 1e-10 ] [ range 267 .. 376 ]
-------DYKTLEAGAMSGAILETFVVMEILKSYWHNglqaPLYFYRDKDKKEIDLLIVKNQKIYPIEIKKTASPkreilKDFKVLDSFKEN--VSHGAV
VCLVDTLIPLDRYVDAVPI-----------------
>gi|18152901|gb|AAL61892.1| unknown [Bacteroides fragilis] [ score 67 E 2e-10 ] [ range 328 .. 419 ]
---------------------FENQVYLELRRAGYTVFVGVLR--GGKLVDFVGRKKDRIVYLQCAPLLNddfqvEQMYNTLEMIQDNY---EKWVVSMD
DTTLPSKEGIRHIQVWQL--------------
>gi|15898759|ref|NP_343364.1| hypothetical protein SSO1963 [Sulfo... [ score 66 E 2e-10 ] [ range 27 .. 140 ]
--DQGIISRVALRA-KDRGRVMENLVALKLLRDNQLKGLYYVKGKD-FEIDFYDEVNSRLLQVTYASDKiEEREIRSLLKAEEMLRTKELIMITYDIegE
EEREGKKIKLVPLYKFLL------------
>gi|26554419|ref|NP_758353.1| hypothetical protein MYPE9710 [Myco... [ score 66 E 2e-10 ] [ range 283 .. 410 ]
-ADHSLKYALLtnsqketnfFQSQQDYGNLLENIIAIELLRRGYKTHVG---KLYQKEIDFVASDyLGNRFYIQVGANIDnnetfKREITPLLQIKDNYP
---KIILSRTKFQQEIVDGVKVIDIAQWLNYEIDF-------
>gi|20092381|ref|NP_618456.1| hypothetical protein MA3577 [Methan... [ score 66 E 3e-10 ] [ range 316 .. 417 ]
-----------LWEEPEFGRVVENLVVS------SSGAKFFWRS-GKDEVDCILVRDGEILPIECKYRssIRKRDLKGLLKFLTAFELSHGYVisEDIES
EEIIEGKKISIIPLWRWLLN-----------
>gi|15669739|ref|NP_248552.1| hypothetical protein MJ1544 [Methan... [ score 66 E 4e-10 ] [ range 323 .. 439 ]
----------SLSFSKNKGRILENLVFLELRRRGFvENENLFYVKRKNYEVDFLIFgENKELIQVCYELNetNKEREIKAYEKAIKDLKLDnvNLKIITY
NDEGFEkitvddKEHLIEIVPFWKWSL------------
>gi|30248489|ref|NP_840559.1| hypothetical protein NE0474 [Nitros... [ score 66 E 4e-10 ] [ range 280 .. 370 ]
----MVAGVDVMRSTEQRGRAFELVVGAELMQL--PGQVFYWRERND-EVDFVYQYRERLYAIEVKSG-RKKSARGLDAFCAQEPKALRVIVTPENFAQ-
---------------------------
>gi|18977693|ref|NP_579050.1| DEXX-box atpase [Pyrococcus furiosu... [ score 65 E 4e-10 ] [ range 368 .. 468 ]
------------RDSKTLGMLLEDAVALYLHLLAKEKKLGLHYDAQKGGADFILKGQSRGIVIEVGWG--KKGLRQVIKTMKKTGLNCGVVIYNGP--LK
KKGEVWFVPRELFLLML----------
>gi|29655303|ref|NP_820995.1| hypothetical protein CBU2021 [Coxie... [ score 65 E 5e-10 ] [ range 315 .. 408 ]
--DNGLINAVSISLNNNHGRLLENLIYLDFRRQNK--SIYFYHTQDGYEIDFVTVDKtgyRELIQVTWDtleAKTLEREKRALREAQNELGIKGRIIT--
---------------------------------
>gi|23465138|ref|NP_695741.1| hypothetical protein BL0553 [Bifido... [ score 64 E 7e-10 ] [ range 143 .. 255 ]
--LLGIRTVEALVAHPKFGDIFENLIIAETMKQhlnaNQEPQLFFYRDASKVEVDLLDFTDpNNRMLIEIKSGQTyhDRFARHLTLIGNVLgiPCEQQYV
TSRVEHSY-VSQGIRV--------------------
>gi|26554187|ref|NP_758121.1| hypothetical protein MYPE7310 [Myco... [ score 64 E 7e-10 ] [ range 311 .. 440 ]
---LNLSPQKLEERPIDYGIFFENLCIRDLRIYSSKQNgkVYYYKDRYGLEADAVLTlKDGRYALIEIKLGFNsalnacEQLLKLKNKIIEHNKnvkdks
hlmdlPSALIVLHSGQDALTYKENIHIVPIGCL--------------
>gi|53731383|ref|ZP_00349140.1| COG1373: Predicted ATPase (AAA+ s... [ score 64 E 1e-09 ] [ range 381 .. 488 ]
-----------LSSPENKSKLVESVVQSHFVRFMYntfpsdifspEEHLFYWRGKGGKEVDYVLKsKDNELLSIELKYQNKlqKSDYKGLSSFS------
KGIMLSKNDFE---SGNYLTIPVSLFLL------------
>gi|52549609|gb|AAU83458.1| conserved hypothetical protein [uncul... [ score 64 E 1e-09 ] [ range 1 .. 84 ]
------------------------MVVNQLKAE------FFWRDPYKNEVD-VVMTNGEPVPIEVKYGKI--DTKGLLAFMNRFKVEQGYVISRDKEETQ
KIGGkrISVVPAFKFFL------------
>gi|29655074|ref|NP_820766.1| hypothetical protein CBU1786 [Coxie... [ score 64 E 2e-09 ] [ range 258 .. 376 ]
-----------VYAENDHGAKLENLVANALFKelhylrdtRGIKTSLHFLRTKDGKEVDFLTCLDDKPsHLIEVKS-ADETPAHHLKYFSKWFPTAKKIQ
LVKTLRRESTSlDGIEIRKLIPWLANLDLSR------
>gi|42560597|ref|NP_975048.1| hypothetical protein MSC_0037 [Myco... [ score 63 E 2e-09 ] [ range 1 .. 115 ]
-----------MSDLNLYGLLFEGLVIRDLKVYAQANEakVYHYQDYLDNELDAVIEfKNGEWCAIEIKLGLNqvEQAAKQLNKAIDaitrsknKPPINK
CIIVGFGNLVYKRkEDGIIVIPINAL--------------
>gi|23111282|ref|ZP_00096971.1| COG1373: Predicted ATPase (AAA+ s... [ score 63 E 2e-09 ] [ range 308 .. 416 ]
-------TPETLMNGAASGHYFENHVVAEMLKSYaysaSKAVITYFRDSNAKEIDIIVEANNQLHPLEIKksASPNSREINK-YTILDKSSIKRGHggIL
CLCEEVVPIDEQNCFIP------------------
>gi|54293141|ref|YP_125556.1| hypothetical protein lpl0180 [Legio... [ score 63 E 3e-09 ] [ range 325 .. 454 ]
------TNEILLINN---GGIAEQVVGQLLRTIeppYIEPVLYYWHREEagsSAEIDYVIQHGNKIIPIEVKAGATGS-LKSLHVFMglKKLPLAMRInS
DYPSKTNVDVKDNLgksvnytfISIP---FYLVGQIHRLLSLL-
>gi|16081801|ref|NP_394191.1| hypothetical protein Ta0724 [Thermo... [ score 62 E 4e-09 ] [ range 320 .. 418 ]
--LAMLAPQDAY----DAGKLMENAMAAIL-------SPGYYFRAGNTEIDFVLDHGGVRIPIEVKSGNY--DISDFSRALKKMRSDSGILVDQGSMAVK
KIDDttIFQYPMYR---------------
>gi|37678445|ref|NP_933054.1| hypothetical protein VV0261 [Vibrio... [ score 62 E 5e-09 ] [ range 337 .. 430 ]
---------------EYKGYVAENFVQQELTAIGVDPS-YSWNDA-RAEIEFILATDeGDIIPVEVKSGKRTR-AKSLASYVEKCTPNKTFKLTGTQGSS
ALEQTNIVMPLY----------------
>gi|14590466|ref|NP_142534.1| hypothetical protein PH0567 [Pyroco... [ score 62 E 6e-09 ] [ range 350 .. 453 ]
---------LLEVNEKILGNLLEDVVALYLYIIARELSGSVTYDAEKGGADFILTTPIGRIVLEVGWGKKGKE--QVKRTMKKIGAERGIIIHGGD--FR
EKNGVIWLPKEWFLLML----------
>gi|20094671|ref|NP_614518.1| Predicted endonuclease of the RecB ... [ score 60 E 2e-08 ] [ range 4 .. 132 ]
-----------------RGKSAEEIAASILRKEGFEVVARNYRveleDELVAEIDIVAEKDGERYAVEVKAGTvgvdavrqayvaaKLTGYRPLVMGRRV
HPSAEALADHLGVEVREFSEFVEVEPVDELAavvSDLLQDKMLVLL-
>gi|20090439|ref|NP_616514.1| hypothetical protein MA1581 [Methan... [ score 59 E 4e-08 ] [ range 320 .. 428 ]
----------AFNFSENEGQRLENLVLVELLRR--KKELYYH--SEKKECDFVLREGlrvSEAIQVSVNLNNPEtkkREIEGLKEAMEAYKLDRGLLLTF
EEDDILDTGGreIVVKPVWRWLL------------
>gi|54295212|ref|YP_127627.1| hypothetical protein lpl2294 [Legio... [ score 59 E 4e-08 ] [ range 332 .. 452 ]
----------------NNGGIAEQIVGQLLRTIdppYIEPNLYCWHREEvgsSAEIDYVIQYGNKVIPIEVKAGSTGS-LKSLHFFMglKKYPFALRIns
dypnitnVDVKDNLGNPVKYNLISIP---FYLVRQIHRLLT---
>gi|53711426|ref|YP_097418.1| hypothetical protein BF0135 [Bacter... [ score 58 E 7e-08 ] [ range 271 .. 367 ]
--DNGIRNAIIGAFSPlairqDVGALWENYIIGERRKANFNEglhrEFYFWRTYDKQEIDLIEESADSLTALEFKWGN--KMPAAPKAFQEAYPYAEFHV
V-----------------------------------
>gi|42454125|ref|ZP_00154032.1| COG1373: Predicted ATPase (AAA+ s... [ score 57 E 1e-07 ] [ range 78 .. 197 ]
---------CLILDEIHKYKDWKNLVASHLLKAvYFWNEtglgdfgLYYLRDKQKRTVDLVITKDNQpWILVEAKVSDS-TVSSSLKYFHALLNPEFSFQ
VIQNKQAISDScfdtPGLWIVPAITFLSQL----------
>gi|15643382|ref|NP_228426.1| hypothetical protein TM0616 [Thermo... [ score 56 E 3e-07 ] [ range 387 .. 455 ]
---------------------------------------FFWYSDRGNEVDFVFEHGDSLIPVEINFQNNIhrSDYAGMKKV-----FKKGIVITQD--A
IFRDENIVAVPAWLF--------------
>gi|5458367|emb|CAB49855.1| Putative ATPase of the AAA superfamil... [ score 53 E 2e-06 ] [ range 342 .. 433 ]
------------FESVDEAALLEDAVAFYLHSVG---RLEYEPGKGGA--DFLLIRNGKRYVVEVGLGKD--DSSQVKRSIKRLKAEKGIVIG---KEFD
VRDDILMIPWWGFL-------------
>gi|14590776|ref|NP_142846.1| hypothetical protein PH0922 [Pyroco... [ score 53 E 3e-06 ] [ range 338 .. 433 ]
--LYHLVSRWTLTEEPSEDKIVESVVATHVARRY---EVGYWRD--GREIDVVTREG---VGIEVKWSDNVKVSPVKVGKIRK-------VITLSKSKFS
RDP--LVIPVSVFLS------------
>gi|20090790|ref|NP_616865.1| hypothetical protein MA1941 [Methan... [ score 51 E 9e-06 ] [ range 382 .. 493 ]
-----------LSSPETRSKLVESVFHSHLLRFIYEKypsdvfsphdRVFYLKTGGGKkEVDFVLKEKGSvLLGIELKYQNRInsSDYRGLTVF------
ERGILISKD--RFDLSGKYATLPASIFLLLL----------
>gi|18976810|ref|NP_578167.1| hypothetical protein PF0438 [Pyroco... [ score 51 E 1e-05 ] [ range 18 .. 108 ]
---------LSVKFSKNMERLMENTVFIELLRRGKGVN---YALGKNWGIDFVL-----LIKVSYDVSDEGTlrcEVNALRKVSREFDFKNALLITWNSK
RRIEREEL----------------------
>gi|5458944|emb|CAB50431.1| Hypothetical protein, contains ATP/GT... [ score 51 E 1e-05 ] [ range 338 .. 436 ]
--LYELFSRWCLVEKPSEDKIVESVVASHLARKY---EVGYWR--NGKEVDVVTKSG---IGFEVKWKGKVTPSRLRVGKIKE-------VITLSKDDIS
TDPLMIPVPIFLACLE-----------
>gi|41406483|ref|NP_959319.1| hypothetical protein MAP0385 [Mycob... [ score 51 E 1e-05 ] [ range 67 .. 129 ]
HARAGLRAIDRMS-----GAEFEDFVAAQLRVAGYVVTP--TAGTGDYGVDLIAKKDGVRMAVQCKRLAK------------------------------
---------------------------
>gi|23335697|ref|ZP_00120930.1| COG1373: Predicted ATPase (AAA+ s... [ score 49 E 3e-05 ] [ range 334 .. 448 ]
------RDILFDKLSLNEGMLVENAVAQQFRANGRKLYFFSRLDRADAsktmEIDFLIVReydnaamKPRISPIEVKSTKRY-GVSSLDKFRKRYaqRLG
KEYVLHPRQLEV-DGERIK-LPLY----------------
>gi|15669833|ref|NP_248647.1| hypothetical protein MJ1637 [Methan... [ score 48 E 6e-05 ] [ range 378 .. 471 ]
-----------------YGSLLEDVVAFYLYLFCKKKgySLSYEPKKGGA--DFILISPyMEKIVIEVGLG--KKSSKQVLKSMERVKASKGIIIG---D
ELKVEGNILYIPWKGFLL------------
>gi|29655242|ref|NP_820934.1| hypothetical protein CBU1959 [Coxie... [ score 48 E 7e-05 ] [ range 45 .. 93 ]
-ADTGLMEIMGFRFSNNSGKYLENIVYLELRRRDHNrYSIYYYKTQNNLE--------------------------------------------------
----------------------------
>gi|23464856|ref|NP_695459.1| hypothetical protein BL0253 [Bifido... [ score 47 E 1e-04 ] [ range 339 .. 390 ]
----------------YKGAMYESIVSEALRKSGY--DLYYYKKEDStLEQDFFVRTREWLVPVEVKSKK------------------------------
----------------------------
>gi|33356685|ref|NP_877611.1| hypothetical protein PAB2078.1n [Py... [ score 44 E 0.001 ] [ range 9 .. 59 ]
-------------------------------------------------------------------ETKRREVDALLRASKALKCNNLTVITWDYEGVE
THGDrrIKFIPLWRWLLG-----------
>gi|15921097|ref|NP_376766.1| hypothetical protein ST0863 [Sulfol... [ score 42 E 0.004 ] [ range 339 .. 432 ]
---------WTMTKPPDESKLVEAIIVSHLSRLY---DVFYIKTNE--EVDVIVNLSGEYWGIEVKYG-RVRGGRSKVLG----KVKKFMYVSKDE----
LGDNV--IPAPLFLAMLKV--------
>gi|34397799|gb|AAQ66860.1| conserved hypothetical protein [Porph... [ score 41 E 0.010 ] [ range 1 .. 58 ]
-----------MADHNDRGRQGEEIALKHLRQQGYQIEALNWQS-GRRELDIVASTSRELVVVEVKTRTE------------------------------
---------------------------
>gi|29654584|ref|NP_820276.1| hypothetical protein CBU1284 [Coxie... [ score 40 E 0.017 ] [ range 346 .. 431 ]
--------------------LAEACVANHCHRLAKT---FYF--KGKGEVDIIWLTKRIVQAIEIKWATKIlpHDLKTLKQFKNR------IILTKTPHT
-GKIDNTQTMPVFQFLYE-----------
>gi|15921603|ref|NP_377272.1| hypothetical protein ST1323 [Sulfol... [ score 40 E 0.021 ] [ range 272 .. 395 ]
------KSVEMLKDENFKGLLVESTVASHLLNSqflfehisdvKFENVLMYTRNEKG-ETDFILCVNKSnvnyRFLIECKYRNKPEINK--KSLKD---V
STLIVLTkdkLGQEDFKDEKGntinIVYIPVPEFLL------------
>gi|48836476|ref|ZP_00293472.1| COG1112: Superfamily I DNA and RN... [ score 40 E 0.023 ] [ range 1359 .. 1422 ]
HDGTGIGDVSPDVRQEPFDSLFEQRVFLALRDRGYRVYPQY--QVGRYRIDLVVEGGSRRLAVECD----------------------------------
---------------------------
>gi|50084326|ref|YP_045836.1| hypothetical protein ACIAD1132 [Aci... [ score 38 E 0.056 ] [ range 14 .. 65 ]
----------------HLGKWAENQALNILQANGFKLVIRNFHSRVG-EIDLIVAKADELIFVEVKART-------------------------------
---------------------------
>gi|53796400|ref|ZP_00357372.1| COG1787: Predicted endonuclease d... [ score 38 E 0.056 ] [ range 58 .. 170 ]
HRQRSLRRKQLLELSPAE---FEERVAQ-LLRDLGWQRVQVRGGSGDRGVDITAERNGQLYLIQCKrYTKPVRPnyVRDLVGALHIQRANQAILVTTSGF
TRqcYLEAKNQPVQLWD---------------
>gi|53611400|ref|ZP_00089893.2| COG1787: Predicted endonuclease d... [ score 38 E 0.066 ] [ range 115 .. 208 ]
-----LNNPEAISDGMDWQQ-FERLVGEVFRRQGYAVEETGAAGPDGG-VDLIVRKGRKRYLVQCKqwraLKVGVKVVRELYGVVAAQGVAGGFVVTSGS
F------------------------------
>gi|58040867|ref|YP_192831.1| hypothetical protein GOX2444 [Gluco... [ score 38 E 0.092 ] [ range 76 .. 153 ]
-----------------KGAAFERECARALKAHGWDVRLK--GKSGDRGCDIFATRNGMKIAVQCKNLASPagsRAVQEVHTACVYYEAHKAVVICP---
------------------------------
>gi|28897174|ref|NP_796779.1| putative transmembrane protein [Vib... [ score 38 E 0.094 ] [ range 107 .. 185 ]
---------------------FESYIGEYFKQQGYDVKQSFSKQADGG-VDIWLTKDGELSLVQCKhWKARKVGVQVLREmygVMIDNRASKMIIVTSGD
F------------------------------
#
NULL   3706	5728	4211	4064	4839	3729	4763	4308	4069	3323	5509	4640	4464	4938	4285	4423	3815	3783	6325	4665	
AVER   3965	6912	4081	3708	4670	3991	5373	3869	3700	2884	5914	4559	5290	5049	4146	4366	4711	3793	6102	4635	
HMM    A	C	D	E	F	G	H	I	K	L	M	N	P	Q	R	S	T	V	W	Y	
       M->M	M->I	M->D	I->M	I->I	D->M	D->D	Neff	Neff_I	Neff_D
       0	*	*	0	*	0	*	99999	99999	99999	
H 1    *	*	*	*	*	*	0	*	*	*	*	*	*	*	*	*	*	*	*	*	1
       0	*	*	*	*	*	*	3883	0	0	

R 2    602	*	4532	*	*	*	*	*	*	5537	*	*	*	*	4089	3587	2896	*	*	*	2
       37	*	5307	*	*	*	*	6438	0	0	

L 3    4952	*	1060	*	*	5593	*	*	*	1545	5613	*	*	5692	5756	*	*	3910	*	*	3
       0	*	*	*	*	0	*	7099	0	1000	

L 4    3215	*	*	*	*	*	4919	4232	*	1303	5692	3666	*	5579	4892	5849	2525	5404	*	4914	4
       0	*	*	*	*	*	*	7247	0	0	

G 5    *	*	4391	6024	*	418	5108	*	5512	*	4904	4205	*	*	*	4326	*	*	*	*	5
       0	*	*	*	*	*	*	7352	0	0	

I 6    4677	*	*	*	3720	*	*	2188	*	943	5270	*	*	*	*	*	*	3194	*	6622	6
       9	*	7310	*	*	*	*	7867	0	0	

D 7    3609	*	5411	6083	5003	4523	5295	4795	2937	*	5305	3496	4049	*	1985	4631	3134	4975	*	*	7
       0	*	*	*	*	*	0	8280	0	1000	

D 8    3890	*	4058	4416	4830	4456	6327	*	5318	*	*	1578	3255	5146	4895	3733	3556	6503	*	4857	8
       23	*	6012	*	*	*	0	8329	0	1000	

R 9    2190	6566	4734	4014	*	*	5581	3996	4288	4239	*	3492	4536	3757	3364	5859	5533	3833	5313	4446	9
       36	7073	5875	2585	263	1560	597	8295	1000	1645	

L 10   4771	4931	3628	2962	*	5370	*	3427	3288	2459	5743	5711	*	5602	3672	3769	4829	4384	5220	*	10
       29	*	5670	*	*	*	0	8230	0	2151	

A 11   2185	6069	4509	*	6314	4648	*	3572	*	1696	5122	6859	5463	7021	6668	3629	3857	4655	*	6785	11
       52	4832	*	2700	241	971	1030	8064	2490	2687	

L 12   5997	*	4178	4872	4046	3833	*	4392	4854	1828	3080	4191	5952	5829	6264	5730	6816	3720	5318	4269	12
       24	6818	7038	2000	415	2013	411	8399	1000	2077	

E 13   4373	*	4913	4546	3312	5471	*	5575	3036	3255	5547	3731	4984	5015	3689	3165	4165	4820	6058	4307	13
       16	*	6508	*	*	2188	358	8373	0	2127	

R 14   4027	7004	2566	3541	3042	3741	*	*	4881	3285	*	2911	6589	6867	3575	4115	5077	6654	*	6592	14
       29	*	5636	*	*	*	0	8320	0	2420	

N 15   6018	*	6601	3477	6962	3819	3042	*	4265	4976	*	3896	3386	3755	3372	3003	3465	4276	*	*	15
       16	*	6516	*	*	938	1065	8333	0	3250	

P 16   4290	*	4510	2563	*	5147	*	3755	3284	5314	4717	3361	2717	3737	3594	5911	6394	6002	*	5936	16
       40	5654	7063	1961	428	1612	572	8307	1632	2727	

K 17   3672	*	2248	3658	4081	*	4753	6025	4556	4606	6218	3284	5847	5366	5733	3711	3623	4100	7039	4768	17
       18	6352	*	2524	276	2776	228	8206	1666	2701	

L 18   4576	*	*	4310	4100	*	6612	3263	2705	2003	4876	6173	*	6313	3728	4780	5218	5482	4312	4056	18
       24	6480	7572	522	1721	395	2060	8106	1655	2280	

G 19   5357	*	5839	5815	*	353	*	*	6089	*	*	5767	*	6396	7289	4000	5648	*	*	5414	19
       0	*	*	*	*	1203	822	8036	0	1659	

A 20   2374	*	4858	5963	5805	4043	4112	5962	2779	3837	6411	4568	4576	4598	2623	4482	*	6276	*	5000	20
       12	*	6954	*	*	*	0	8572	0	1000	

S 21   3493	*	6305	4750	4606	*	6532	2874	5615	1553	4807	*	*	5118	4772	3331	5899	4294	6745	4861	21
       0	*	*	*	*	0	*	8459	0	1634	

W 22   3003	*	*	*	2246	3633	*	4319	5025	2645	3465	*	*	7395	*	6447	4060	3750	4618	4053	22
       0	*	*	*	*	*	*	8547	0	0	

E 23   6415	*	5333	145	*	*	*	*	5905	*	*	*	*	5067	6323	*	*	*	*	*	23
       16	7974	7173	2322	322	*	*	8499	1000	0	

G 24   4240	*	3531	4113	*	4302	6498	*	6446	6901	*	1504	*	3796	5090	3046	3148	5987	*	5826	24
       0	*	*	*	*	*	0	9477	0	1336	

F 25   3379	6767	5747	6791	2487	6104	6539	3272	5577	1980	4538	*	*	5538	5532	6315	5852	3700	6696	3594	25
       0	*	*	*	*	*	0	9584	0	1336	

V 26   2579	4813	*	*	5005	*	*	3018	*	6533	5778	*	*	*	*	6441	*	756	6707	*	26
       23	6433	7854	1585	585	*	0	9557	1000	1336	

L 27   1957	5366	*	5843	2580	4180	5452	3051	6469	3281	*	5670	*	6257	6760	6750	5742	3680	*	3782	27
       35	5387	*	1575	590	0	*	9569	1759	1882	

E 28   3607	5197	5362	3529	4923	5371	*	4568	4762	2518	5776	3331	*	3081	3006	3824	5611	5819	*	*	28
       18	*	6344	*	*	*	*	10325	0	0	

Q 29   4461	*	4178	1398	4902	5718	3076	5464	5670	5506	6115	5499	*	4035	6089	6351	5743	6771	5793	3130	29
       0	*	*	*	*	1360	712	10306	0	2136	

L 30   *	5893	*	*	4666	*	6260	3455	*	468	5356	*	*	*	6467	6415	5533	5400	*	5389	30
       18	*	6360	*	*	*	0	10418	0	1683	

A 31   4631	*	6221	4652	5401	*	5422	3950	3112	2295	4543	5156	5934	4313	2468	6389	4643	3977	6009	5258	31
       0	*	*	*	*	1586	584	10410	0	2852	

A 32   2977	6498	6747	5148	6147	6097	5839	5455	2252	4838	*	4562	*	4835	1628	5110	4856	4436	*	*	32
       104	3911	8294	2091	386	*	0	10416	3920	2163	

L 33   3543	6940	6333	5178	4794	5935	4404	4554	3764	3917	6391	4779	*	2738	2267	3838	6119	5159	*	3925	33
       107	4561	5099	1967	426	*	0	10419	3413	2555	

L 34   3417	5596	4545	6273	5660	1347	6860	6995	4858	3636	4994	4045	6584	6923	5741	4858	6484	7056	*	3277	34
       83	5360	4992	1384	697	1162	855	10450	2873	4331	

A 35   5088	6286	5884	3806	3501	4124	5577	4585	3863	4379	5715	*	4366	4526	4944	4686	5004	6128	6578	1708	35
       105	4409	5438	1810	485	1698	532	11421	4147	4514	

P 36   3587	*	4045	2269	*	4711	4902	6834	3024	4710	7426	3912	4816	4918	3711	4651	4013	5410	4422	5788	36
       103	4765	4956	1858	465	2880	211	11440	2998	4207	

N 37   3978	*	*	4194	5241	4935	5284	2976	4327	3909	7788	3392	3572	4636	*	6439	5891	1869	5884	6580	37
       189	3505	4850	1632	562	448	1907	11457	4552	4536	

P 38   5293	*	3001	2592	6008	5245	5507	5440	4305	3822	*	3831	4138	4655	3791	3380	5833	3482	*	4901	38
       80	5115	5328	1897	451	2080	389	10433	3073	3932	

L 39   3462	7552	7597	4226	4119	5895	7116	3085	5642	2038	7594	7747	4347	5403	5741	7604	6805	1941	*	7262	39
       46	5970	6025	983	1017	1400	687	9044	1902	4642	

Y 40   5113	*	7615	7645	2911	2605	4194	7726	5306	4872	7580	7751	*	4684	2987	3753	5731	*	7832	1875	40
       90	7265	4211	1000	1000	1065	938	9017	1000	3641	

Y 41   *	6736	*	*	3150	7286	3511	5950	7628	5487	*	3049	*	7323	4580	4667	7210	3897	6601	1159	41
       31	7479	5998	2000	415	1463	650	7581	1000	3949	

W 42   7308	*	*	6109	3615	5742	4906	5591	*	4139	7772	*	*	6509	5260	7769	4591	3427	1779	1757	42
       109	4911	4670	2883	210	2048	399	7583	2293	3330	

R 43   4544	5806	5734	6046	5600	4580	4319	6003	2991	5092	5802	5086	5229	4807	1329	4597	6005	6201	6519	4920	43
       114	5219	4352	1994	417	491	1793	9122	2940	3704	

T 44   4301	4453	2062	4871	5822	3197	7470	7557	3038	6877	7268	5163	6051	4434	4375	3833	2756	*	*	*	44
       47	8307	5117	0	*	506	1756	7987	1000	4015	

Q 45   3838	*	5683	3398	7833	4841	4981	6744	2324	4361	6458	5555	5293	4248	2486	3561	4867	4320	*	5118	45
       76	6170	4733	1844	471	374	2130	7979	2324	3480	

Q 46   5265	7187	2477	3801	5912	2053	7102	7574	3895	4818	*	3136	5122	4462	4365	4481	5736	6191	*	5085	46
       73	5310	5367	2020	408	894	1115	6754	1516	3937	

D 47   5661	*	3133	5679	8091	1439	6371	7323	3043	5589	7643	3846	6813	4233	4219	4294	4087	6202	*	*	47
       253	5153	2913	768	1276	1255	783	6764	3002	3946	

A 48   2499	*	7726	5885	5517	3114	3936	*	2892	3193	6639	4234	*	4890	3312	6579	5983	6130	6759	3219	48
       85	5539	4812	2216	350	64	4528	6870	2757	4631	

E 49   7251	*	5630	225	*	3620	*	*	6245	7421	*	*	*	*	6532	*	7297	*	*	*	49
       0	*	*	*	*	384	2098	6805	0	3303	

L 50   5226	4575	*	*	*	*	*	1296	*	3649	*	*	*	6243	*	7530	7672	1248	*	*	50
       7	7708	*	4392	70	0	*	2088	1000	1310	

D 51   *	*	54	6132	*	*	*	*	*	*	*	6135	*	*	6878	*	*	*	*	*	51
       15	7160	8170	1000	1000	*	*	2087	1000	0	

L 52   4299	6197	*	*	1229	*	*	2545	*	2181	*	5146	*	*	*	*	*	3865	*	5628	52
       11	*	7059	*	*	0	*	6422	0	1000	

Y 53   6067	*	*	6891	5684	*	*	1601	*	2672	5533	*	*	*	*	5063	6991	1394	6397	5715	53
       6	7941	*	1000	1000	0	*	6410	1000	1000	

V 54   2249	7203	5619	6179	4879	6583	*	2534	*	2154	5336	*	*	*	7065	*	4413	2434	6496	4982	54
       99	4316	5936	382	2105	*	*	6418	2938	0	

E 55   4940	5758	6494	2231	4758	7172	5882	5504	3715	4284	7533	4354	5847	3248	3059	4889	3666	4552	*	4000	55
       111	4033	6269	202	2934	1417	677	6404	4057	2126	

L 56   6221	*	2992	3192	*	4421	4598	6816	2486	4034	*	4711	*	5904	3282	4058	2867	4981	*	5125	56
       70	4407	*	650	1463	2589	262	6402	3553	2672	

S 57   4521	5484	2058	4724	*	2239	6198	6267	3316	6655	*	2767	3904	5649	4568	4986	*	*	*	*	57
       140	3656	6232	994	1006	1122	888	6400	4427	2328	

G 58   5935	*	2981	3069	*	1619	7100	4756	4046	*	6665	3160	5951	5489	4403	3641	6707	6610	*	*	58
       73	4338	*	1324	735	2830	219	6415	3905	2995	

R 59   4272	*	4794	2057	6978	3945	6018	5256	3207	5135	6491	4915	*	3579	3108	3848	4071	5309	6364	6571	59
       50	4886	*	1313	743	2922	204	6435	2972	2829	

P 60   5408	*	*	6340	6537	4608	*	2663	4162	1758	6744	6594	5478	7244	2903	5717	5389	3081	4946	5211	60
       25	5866	*	365	2160	233	2748	6433	2401	2542	

Y 61   4358	5522	*	6283	5029	6144	5898	1590	*	3880	5307	6044	*	6494	6995	4635	4689	2337	5139	3467	61
       14	6702	*	0	*	0	*	6420	2093	1000	

G 62   2363	*	*	*	3542	2957	*	5615	6078	3163	*	*	2764	3485	*	6510	*	3531	*	3182	62
       0	*	*	*	*	*	*	6418	0	0	

F 63   6631	6399	*	*	4135	*	*	1148	*	4677	6572	*	*	*	*	*	*	1393	*	4658	63
       24	8413	6214	1000	1000	*	*	6418	1000	0	

E 64   6698	6253	*	686	*	5115	*	*	*	*	*	6640	6170	2405	*	3797	4565	*	*	*	64
       16	8420	6957	2322	322	988	1012	6400	1000	1630	

I 65   4964	3119	*	6987	6138	4894	*	2873	*	4763	6900	*	*	*	*	4933	*	974	5908	4135	65
       39	5241	*	2807	222	953	1049	6380	2976	1711	

K 66   3346	5296	3555	6124	*	5156	*	*	711	*	*	5826	6616	6943	6567	5140	4173	7006	*	*	66
       93	4007	*	1750	509	*	0	6259	4913	1000	

R 67   3009	6336	*	*	3916	*	*	7298	4433	3181	7082	5990	5801	7477	3790	2491	3474	5138	3688	2823	67
       116	3973	6201	2208	352	*	0	6623	4395	1000	

T 68   4047	*	4680	3774	*	2580	*	*	3171	5812	*	4323	*	4607	2664	2980	3471	7426	7328	4220	68
       134	4020	5220	1446	660	1583	586	10714	3952	2284	

S 69   2992	*	4235	4146	7561	4844	8114	4303	3071	3551	7793	3533	4692	5410	5752	3480	2417	5839	*	*	69
       107	3952	7171	2306	326	1864	463	11438	4098	3736	

T 70   4749	*	4000	4103	*	4959	6383	6176	2967	4535	6350	2413	3985	7277	2963	4165	2857	6802	*	6315	70
       165	3562	5419	1885	456	1123	887	11598	4835	3500	

P 71   5868	*	4064	2193	7581	4752	*	3773	2525	4168	*	7063	3579	4453	4761	5168	5348	3029	*	6518	71
       183	3195	6613	1509	624	1142	871	11327	5404	3791	

S 72   7171	*	5523	5168	*	*	4442	7297	2000	6949	*	6273	*	3905	1578	3090	3570	5898	*	*	72
       224	3868	3735	1440	663	368	2151	10159	4189	3279	

I 73   4051	*	2089	1521	5043	4273	7551	3931	5793	6138	5624	6647	4326	5632	7427	6500	6464	4555	*	*	73
       51	5416	6504	1000	1000	109	3775	9801	2221	3599	

S 74   3224	*	7039	6299	3745	6503	7524	2435	7870	2375	6657	7463	6290	*	5697	3378	4711	2704	*	3962	74
       50	5297	6909	858	1157	2001	415	9780	2725	2130	

R 75   4295	*	3485	4541	7460	5348	6597	*	1683	4920	*	4374	7290	4044	2189	4320	4660	7038	*	*	75
       38	5647	7431	2039	402	497	1779	9604	2316	2177	

S 76   3481	*	5092	3752	7459	2115	4021	*	4796	6167	*	4873	3872	4280	5449	2053	6230	5174	*	*	76
       18	7451	7180	1585	585	*	0	9582	1000	1446	

M 77   5978	*	*	5619	3707	*	6200	4541	4765	755	4136	*	5876	*	5070	*	5681	3971	*	6125	77
       12	*	6871	*	*	565	1627	9902	0	2084	

R 78   5033	*	4276	4458	5513	5514	4322	3977	2527	2717	5836	4831	*	5278	3690	4514	5588	3152	*	4148	78
       12	6932	*	3322	152	1116	893	9909	1000	1538	

S 79   2916	*	7363	2693	5362	4317	5781	5248	2413	5209	5015	4622	6859	4830	3888	3296	5257	5558	6656	5013	79
       10	7110	*	1585	585	*	0	10152	1000	1000	

A 80   2404	*	6772	5287	2288	4056	*	2807	4481	3299	*	*	6930	*	6119	5389	5389	3388	*	4153	80
       27	8027	6086	1000	1000	*	0	10152	1000	1000	

L 81   4155	4288	6352	6261	*	5527	6044	3045	3112	3007	2899	5961	*	4040	3231	3584	5689	4615	*	6905	81
       41	5361	8073	680	1412	1761	504	10137	2117	2151	

V 82   3526	*	2162	2303	*	6265	5618	5533	2706	*	*	3548	6966	4994	3647	4790	5922	5532	*	*	82
       29	6434	6964	2390	305	*	0	10140	1441	2024	

D 83   3687	*	3685	3448	5041	5686	4171	4319	2417	4853	6075	3505	*	4567	3539	5127	4919	5258	5515	4841	83
       104	5437	4422	1445	660	*	0	10127	2364	2400	

L 84   5226	6057	*	5945	2773	5181	4556	4863	5005	2214	6759	4235	7123	5858	5404	5978	4566	5103	*	2018	84
       89	4696	5566	2228	346	3451	138	9940	3153	3926	

Q 85   4260	*	5364	3975	*	2983	5937	5306	2048	*	*	4833	2355	4457	3301	5557	5050	6686	*	6451	85
       220	4522	3356	1870	461	1720	522	9895	2735	4449	

L 86   3382	4159	4364	4701	3148	5610	*	3660	4719	2612	7319	*	2957	7029	5548	5184	5029	3359	7309	5567	86
       18	6327	*	1000	1000	3030	188	10111	1776	4645	

A 87   2614	*	3711	3271	4127	5348	4523	*	2502	4770	*	3486	7290	4427	5375	3215	6187	5973	*	6091	87
       45	5452	6929	3057	185	1661	549	10110	2411	4223	

R 88   4412	5163	5235	3142	4243	3848	4850	7375	2130	5124	5572	4066	*	4199	3283	4978	4751	4949	*	5265	88
       51	4839	*	1327	733	621	1515	10170	2487	3880	

L 89   3345	6581	*	7407	4874	1691	*	4887	2639	2919	5057	6201	6811	5841	3788	4879	6002	*	*	5447	89
       28	*	5709	*	*	1293	756	8960	0	2551	

A 90   5194	7386	*	*	3361	*	6047	1897	5220	2804	6241	6097	*	*	6258	5704	4510	3061	7142	2435	90
       67	4468	*	1961	428	908	1099	8719	2672	2558	

I 91   5270	7684	*	*	6347	*	*	1917	7111	2446	5965	*	7401	5524	5700	4752	7452	1361	*	7302	91
       34	5782	7595	2144	370	0	*	6592	2171	1732	

V 92   *	7260	4447	6522	5182	*	*	1539	*	2233	*	*	*	6984	*	*	5250	1652	*	*	92
       53	6929	5171	1585	585	*	0	6582	1000	1000	

Y 93   6954	4076	4597	*	5846	3764	4313	7000	7292	5087	*	5734	*	7344	4184	3025	1556	5785	*	2781	93
       62	5956	5268	1070	933	*	0	7950	2239	3104	

P 94   5353	6901	3554	5830	3803	4496	*	5965	3607	2841	3848	4877	3440	4568	4402	4316	3869	7348	3912	4856	94
       14	6675	*	2362	312	1023	977	7943	1672	4215	

G 95   5696	7069	1913	4632	*	1862	*	*	5710	*	6729	3624	*	7400	6395	2777	3542	5714	*	6146	95
       67	5038	6073	938	1065	*	0	7829	2255	2555	

E 96   4410	7522	2857	2586	6705	4851	5628	4233	3457	4215	4805	4084	4318	4831	5214	4455	6245	4400	*	3892	96
       61	6085	5228	1718	523	719	1350	8792	1621	3410	

H 97   4554	7342	3430	1762	3064	5725	4167	5750	4249	4549	6979	5574	*	4429	3862	5356	4295	5816	*	5763	97
       44	5315	7653	1632	562	2254	339	8726	2581	3186	

R 98   2841	*	3597	2809	5145	3456	*	4343	5797	4547	*	3686	4881	5902	4001	3691	4084	4313	5729	6746	98
       36	6549	6178	2096	384	1017	983	10376	2348	2987	

F 99   6987	*	*	4450	3112	6951	*	3474	5545	3115	5712	4423	5330	4264	3715	5072	4649	3375	*	2244	99
       52	6460	5387	509	1750	1827	478	10367	1757	3168	

P 100  3414	5084	4807	4367	6611	3926	*	4037	2852	6122	7263	5637	2846	6314	3610	3411	5126	4045	6403	4395	100
       38	5518	7937	2796	224	572	1610	10450	2068	3576	

L 101  5407	*	3189	3634	3589	*	*	3109	3257	2565	6849	4752	*	5820	3283	5286	5193	3808	*	5443	101
       26	7242	6444	0	*	825	1199	10519	1000	2042	

S 102  5061	*	3157	2658	6250	2338	5487	3864	3593	7007	6695	5347	*	4883	5499	3090	4576	4387	*	6711	102
       51	5064	7641	973	1028	681	1410	10484	2484	2086	

D 103  5657	*	1787	2651	*	3624	5302	6642	3154	*	*	3146	5066	4594	4859	5951	5529	6001	*	5046	103
       31	5952	7619	2538	273	811	1217	10133	2063	1373	

T 104  *	*	3530	4698	4938	1436	*	*	4195	6164	*	2501	6390	4799	3638	5682	4667	6398	5926	6363	104
       123	3610	*	1610	573	*	0	10129	4520	1362	

V 105  6310	*	*	*	6331	*	*	1239	5770	2535	4675	4457	*	6585	*	*	5597	2180	*	5380	105
       40	5819	6718	2723	237	951	1051	9694	1953	1362	

V 106  4412	5987	5769	3281	4200	*	5562	3093	2885	3158	4629	5520	6453	4977	3532	4817	4637	4584	4898	4911	106
       13	*	6751	*	*	*	0	9901	0	1399	

A 107  2721	5479	7227	*	4054	6128	4173	2864	6596	5360	7215	4514	5969	5133	6706	4548	4708	1882	7393	4200	107
       10	*	7221	*	*	0	*	9869	0	1957	

V 108  5616	*	*	5463	6103	*	*	1635	5039	2230	5131	5788	*	6776	5833	*	5024	1972	*	5806	108
       10	7129	*	1000	1000	0	*	9654	1000	1000	

P 109  6787	*	6834	6604	6711	3874	5483	*	4914	*	5943	4636	550	5792	6657	4489	*	*	*	5237	109
       43	*	5105	*	*	*	*	9226	0	0	

A 110  3750	*	*	*	5390	5169	*	2097	6638	1359	5700	*	*	*	6780	*	*	2439	5171	*	110
       0	*	*	*	*	2047	400	8834	0	1671	

D 111  3897	*	5062	4497	5522	5253	7007	3988	4929	4159	*	5212	5094	*	4717	3475	4298	4677	1963	3054	111
       0	*	*	*	*	*	0	8876	0	1155	

Q 112  3562	4762	2329	3535	*	6135	7080	5165	2675	3216	*	6882	5073	4147	4009	4106	4831	7072	6330	6697	112
       0	*	*	*	*	0	*	8805	0	1155	

I 113  6022	5204	*	*	1476	*	*	4002	*	2265	*	*	*	*	*	*	*	5678	1741	6827	113
       23	5962	*	0	*	*	*	8502	1000	0	

L 114  3993	4693	5602	*	5084	*	*	5084	5540	727	4866	*	6313	*	*	5453	*	6053	3553	5431	114
       24	5947	*	1585	585	*	*	8126	1000	0	

T 115  4741	*	*	4971	*	*	*	*	*	841	5999	4079	*	4974	4802	2920	4015	*	*	4798	115
       0	*	*	*	*	*	*	7965	0	0	

T 116  4451	*	3319	2440	*	3467	*	*	*	3929	4460	2646	*	4333	4071	4770	4419	3987	4714	6086	116
       0	*	*	*	*	*	*	8137	0	0	

G 117  *	*	4827	2164	*	3908	*	*	5014	1391	3192	*	5497	3761	5619	*	4748	*	*	*	117
       0	*	*	*	*	*	*	7841	0	0	

S 118  *	*	5020	*	*	4407	*	5312	3710	2514	5147	2510	*	2968	4299	2646	*	5534	3614	*	118
       0	*	*	*	*	*	*	7627	0	0	

V 119  *	*	2707	2783	*	5322	*	2471	5264	2979	4531	*	5105	2960	*	*	*	2812	*	*	119
       0	*	*	*	*	*	*	7492	0	0	

D 120  3779	*	1981	*	3655	*	3226	*	4828	3823	4637	*	*	4062	*	1828	*	*	*	*	120
       0	*	*	*	*	*	*	7155	0	0	

E 121  *	*	*	1743	*	*	*	*	1333	*	*	*	*	*	2121	3749	*	*	*	*	121
       0	*	*	*	*	*	*	6654	0	0	

L 122  *	*	*	*	*	*	*	3350	*	589	3204	*	*	*	*	*	*	2958	*	*	122
       0	*	*	*	*	*	*	4457	0	0	

L 123  *	*	*	*	*	*	*	2217	*	349	*	*	*	*	*	*	*	*	*	*	123
       0	*	*	*	*	*	*	3361	0	0	

A 124  1704	*	*	*	*	*	*	*	*	*	*	*	*	*	*	2408	2326	1712	*	*	124
       0	*	*	*	*	*	*	2341	0	0	

L 125  *	*	*	*	*	*	*	*	*	0	*	*	*	*	*	*	*	*	*	*	125
       0	*	*	*	*	*	*	2184	0	0	

L 126  *	*	*	*	*	*	*	*	*	0	*	*	*	*	*	*	*	*	*	*	126
       0	*	*	*	*	*	*	2184	0	0	

K 127  *	*	*	*	*	*	*	*	0	*	*	*	*	*	*	*	*	*	*	*	127
       0	*	*	0	*	*	*	1000	0	0	

//
