# Supplementary material for: The PD-(D/E)XK superfamily revisited: identification of new members among proteins involved in DNA metabolism and functional predictions for domains of (hitherto) unknown function
Source: BMC Bioinformatics. 2005 Jul 12;6:172. doi: 10.1186/1471-2105-6-172 (PMC1189080; doi:10.1186/1471-2105-6-172)
Supplement: Additional File 1 — An archive file in the zip format, which includes Hidden Markov Models of sequence & secondary structure profiles of PD-(D/E)XK nuclease families analyzed in this article (those known used as queries and newly identified ones). HMMs are in the format of the HHsearch program. The same data are available for download from the authors' FTP server: [file 1471-2105-6-172-S1.zip › hhsearch_pdexk_profiles/queries/pdexk_psiblast_-h_1e-2_-j_12/MRR-127320.02.ss.90.hhm]

NAME  MRR-127320 (C-terminal domain) [ QUERY ] [ range 1 .. 164 ]
FAM   
FILE  MRR-127320.02
COM   /home/marcin/bin/hhmake -i MRR-127320.02.a3m -seq 500 -id 90 -o MRR-127320.02.ss.90.hhm 
DATE  Thu Mar  3 22:25:28 2005
LENG  164 match states, 164 columns in multiple alignment
FILT  215 out of 257 sequences passed filter (max seq id>=90%, coverage>=0%, min seq id with query=0%, Ndiff=0%)
NEFF  8.9 
EVD   0.4156  0.8660 
SEQ
>ss_pred
CHHHHHHHHHHHHHHHHHHHHHHHCCCHHHHHHHHHHHHHHCCCCCCCEEEEECCCCCCEEEEEEEEECCCCCEEEEEEEEECCCCCCHHHHHHHHHHHH
HCCCCEEEEEECCCCCHHHHHHHHHHCCEEEECHHHHHHHHHHCCCCCCCCCCCHHCCCHHHCC
>ss_conf
9789999999999999999998703897899999999998549886420237636777504689999879997069999850368989899999998753
2076069999749899889999996089188527999999986696532200301103114259
>Consensus
xexxxxxxxxxxxxxxxxxlxxxxxxxxxxFExlvxxllxxxGyxxxxxxxxxxxxxxdxxxxxxaxxdxxgxxxxxxxxkxxxxxvxxxxvxxxxxxxx
xxxaxkgiiVtxxxftxxaxxxaxxxxxixlidxxxLxxxxxxxxxxxxxxxxxxxxixxdxxx
>MRR-127320 (C-terminal domain) [ QUERY ] [ range 1 .. 164 ]
DDRLDQALKELRDAVADEVLENLLQVSPSRFEVIVLDVLHRLGYGGHRDDLQRVGGTGDGGIDGVISLDKLGLEKVYVQAKRWQNTVGRPELQAFYGALA
GQKAKRGVFITTSGFTSQARDFAQSVEGMVLVDGERLVHLMIENEVGVSSRLLKVPKLDMDYFE
>gi|23126210|ref|ZP_00108114.1| hypothetical protein Npun02005883...
--------------WIQNIAKVGNSSDGHTFEKLVRRGLLKLGFTGSGLNPDATGGA--GGMDFYAEQPYP----IVGECKATKTekvtdgtpaqllKIG
MNHLGKF-----QYDNSIKLIVAAGELNFYALRTATENQMniVSPETLQKLVELQAHY--------------------
>gi|53732777|ref|ZP_00155057.2| hypothetical protein Hflu10300086...
-EEITEAKEAYET-LIKSVEKLIKGLWWSDFELLTDLVFSKLGWQ-----RYSVLGKTEKGIDLDLY-SPSTQKRVFVQIK---SDMDIKQLDEyvsnFE
SEYKNYGYSEMYYVYHSGL-ENIDEKQYQAKGIKLVNGRKMAELVISAGL------------------
>gi|18312145|ref|NP_558812.1| hypothetical protein PAE0739 [Pyrob...
---------------------------GARFERFVLDLLPAIGLIPKATRFKVYREGVEVGeVDIVA--VDEKGETYAIEVK--AGRVDISGIRQAYTNA
KILGA-RPMVIARGYADEGARQLAREL-GVEVI--------------------------------
>gi|18312162|ref|NP_558829.1| hypothetical protein PAE0762 [Pyrob...
----------------------IRNLNWDEFEEFIRYVFSEFGFNVAANVRLKCNGGAE--FDIIAWNKEV-----------------------------
----------------------------------------------------------------
>gi|40746238|gb|EAA65394.1| hypothetical protein AN0752.2 [Asperg...
--------------------------------------------------------------------------TIYIEFCPDDSGIGTKQVRTFNHTVD
EGNFHTGIFITKTPISPSAVRLLSGIPGRICEHFQEqdlLVNITRHELVPKHVLLSPEEK-------
>gi|17133434|dbj|BAB75997.1| all4298 [Nostoc sp. PCC 7120] >gi|17...
-----------RSIELDEKKSNY--QAGTDFENITRQSLEFLGFKVEYAY-----KGGAGGLDLFCSQPYP----LVCECKA-GKSIPDRAVEEL-DRIG
KRHLKenylqaVKLIIGPGQPTKNLKDsaEISKISIINVMTLQKLVELKVKYP-------------------
>gi|46441163|gb|EAL00462.1| conserved hypothetical protein [Candi...
-------------------------FRGTLYELHVKAFFEKY---LNCENLIKNGGAYDNGVDIIGKWNLSPFyneqereyeydtkpiklssksilkysq
eskfniasnpislindIQVLIQCKNVKKKPDAKIIRELSGILDFHKFNKkstfMFIVTPYPCTPQAVVQLDTTNH-------------------------
-----------
>gi|15643025|ref|NP_228067.1| hypothetical protein TM0253 [Thermo...
-------------------------MDWKEAEELACKFLKKKGYKILERN----YRTKYGEIDIVAR---DGREIVFVEVKSGSGKVDPLERIDLKKVRN
LEQTAR----------------------------------------------------------
>gi|54294007|ref|YP_126422.1| hypothetical protein lpl1068 [Legio...
--------------------ESYYGFDGNSYEEFILEKLQNKA-PLFGFHAKATKKSWDKGADIIIESDN-GNIVAIVQCKHVScSTKTPPDI-------
-----------------------------------------------------------------
>gi|57167579|ref|ZP_00366719.1| SucD [Campylobacter coli RM2228] ...
---------------------------------------------------------KDNETKAIVMIGEIGGSLEVEAAKFIKENISKPVVAFIAGAta
pKGKRMGHAGAIVGSADESAAAKKEALKSYGIHVVDSPALI--------------------------
>gi|14590288|ref|NP_142354.1| hypothetical protein PH0379 [Pyroco...
--SLNQMLERVRERFLRARLPTY--MEW-FFEELLEKHFGMQPVKIAKPELE---------VDIAL--ADFKKIKVVGEVK-WKENVGERDIRNTEEKLG
KFRDDRRIMIVPE---KDVLK--REPRGIEVWD-------------------------------
>gi|42602062|gb|AAS21650.1| T-complex expressed 7 [Mus musculus]
-EALQQRWDQVEQDLADELI------TPQGYEKLLRVLFEDAGYLkvpGETHPTQLAGGSKGLGLE----------------------------------
-------------------------------------------------------------------
>gi|53763369|ref|ZP_00158345.2| hypothetical protein Avar03005808...
-----------RSIELDEKKSNY--QAGTDFENITRQSLEFLGFKVEDAY-----KGGAGGLDLFCSQPYP----LLCECKA-GRLIPSHTVQELIKLGG
MHlGSDKfllstKLVIGPGNPSADTLKAAQEWKvsIINAMTLQKLVEFSAKYP-------------------
>gi|30020863|ref|NP_832494.1| Transcriptional regulator, GntR fam...
----------------------------------IANYLNEHQKLVTDPSQLLITSGAQQGIDLIAQTLLKPGDTVLVESPCYSAALDVfinKGVQIIPV
SLDNHGVRSdliddicqsknpVLLYTNPTFQNPTGTVMSKERRMELIELAGLYQFFIieddsfgEIYFEDAIIPPPIKSFDKD---
>gi|15594606|ref|NP_212395.1| hypothetical protein BB0261 [Borrel...
----------------NIALRIYLRSSKENFEKIANEIILKLYLNKFQIRDSKINEVTTQFIDInFHLANNQWEENLIVRFVRTeQDTFGELFLKDFISK
IKENKI-KGLCIAPSKFSLKAKQMIEG-RLIDLVEGKKLAQILKKINI------------------
>gi|16263516|ref|NP_436309.1| Putative oxygenase [Sinorhizobium m...
-------------------------------------------------------------RDGEVVYKDEGPVRVLVPEQHVRGAAGEATLRELSAALi
AACGTDYGVHSptWISRFTDMARQAASYRKGRVLLAGD-----------------------------
>gi|49647102|emb|CAG83489.1| unnamed protein product [Yarrowia li...
---------------------------GTFYEHTVATVLHHD---LNVVDLVLSGGAGDRGVDMYGVWSRPDAPalNVIVQCRTKAKRMPGKDFLELAGV
WLAHNDpnTLAIMASNKNLTRQGLAEMYGLNVPILfvkVAMPEMIDpLLSQYDPD-----------------
>gi|9657766|gb|AAF96273.1| hypothetical protein [Vibrio cholerae ...
-----------------------------AFESKVHKVL--MAYFGRKNIEQETER--DIGIDFIVKNNGVAKLGVAI--KDYRNQrVNSNQIHMLHSVS
ASLNLPI-LLVTNSPLTEDAKQLVERLN-------------------------------------
>gi|42547858|gb|EAA70701.1| hypothetical protein FG00755.1 [Gibbe...
-------WQRFRDATVKDLTDSYARL-GVTFDEYsgesqvtsesvaeVEQALKEKGVYEEHDDSW--------QID--FSKHEAKGLSIAVL--RYRNGT
TSYLLRDVAAVLDRFKAhsfDKMIYVAAM---EQEMHFNRVIKTLKLMDRQDLADRIQHTSFAKINGLPEELKgaeLLSDYLD
>gi|46255211|ref|YP_006123.1| hypothetical protein TTP0140 [Therm...
---------------------------GKYLEAFVAmEVVKQAGYAGVAVEVFHYRSHSGEEVDLVLE--GPGGKVVGVEVKA-RGSLRPEDLRGLKSLA
QALGprFHRGVVLYLGR--------------------------------------------------
>gi|55376371|ref|YP_134224.1| hypothetical protein pNG5104 [Haloa...
---------------------ALLRIQPDTLEQLASDVLSAYGYDVNPSGTQGT----DAGRDAYVTIGGQAGIAHYSKQKTWRQKLRKDASK---AGDH
EREYEIFVFVTNQEVTGqqemDMREEVREEYDweLDLWHLERLRNKLETDLPEIAQR-------------
>gi|37782420|gb|AAP34456.1| LP2537 [Homo sapiens]
-EALQRQWDQVEQDLADELI------TPQGHEKLLRTLFEDAGYlkTPEENEPTQLEGGPD---------------------------------------
------------------------------------------------------------------
>gi|21227963|ref|NP_633885.1| hypothetical protein MM1861 [Methan...
-------FRKLRTIL-GIIFENESEQKGDDFEKYVVDLFDEKNFSIVQWTTDMARKhtrfvESDCGPDLVLRHRRT-NEIFCVECKFRSK----------
---------------------------------------------------------------------
>gi|45357899|ref|NP_987456.1| Archaeal Holliday junction resolvas...
-------------------------QKGSTFERELKKKLESHGFAVIRS-------AGSHGVDLVAGKK--GKKPIVIECKSTSKDkyyIPNEDVEKLLE
FSKTFDGipfialkinRKCLFINPHLLTSAGKNYAldyEKLCPIAL-DIKDVAE-------------------------
>gi|49526978|emb|CAG60605.1| unnamed protein product [Candida gla...
-----------------------------------------------------------------IKNKIAPSIEVLVQCKAYVSKISPKEIRELAG---
----------------------------------------------------------------
>gi|15605642|ref|NP_213017.1| hypothetical protein aq_041 [Aquife...
-------------------------MKGREYEDLAARYLKSKGYQILGRNL----RSPYGEIDILAE---FEGRKVIVEVK-------------------
----------------------------------------------------------------
>gi|23128318|ref|ZP_00110169.1| COG0715: ABC-type nitrate/sulfona...
-------------------------QKGSASHYLLIKALEEAGLKYSDIQAISLPPSeaRDafiqGKIDAWVTWDP----YLAVAQKKANARV----LRD
ASG-----------ISTQGGYYMAARKFATENPKLVRLVLEEVDNtgqWGEKNRAEVVKLTIPHLKIDED---
>gi|23619569|ref|NP_705531.1| DNA-directed RNA polymerase 2, puta...
------------------------------------------------------------------THKNDSNNRIIVYFADEVKKTGVKPLRELTERME
EKSIQRAILVTQNILTPFARDAIKEAAPRHIIenflDTELLVNITKH---ELVPRHIPL---------
>gi|52548469|gb|AAU82318.1| DEXX-box ATPase [uncultured archaeon ...
EEDVERAYDENIRPFLDQYVS-------FSFEDVCKEFLVELNRQDGLPFRFTRIGSwwhRDNEIDIVALNEDTKEILFA-ECKWQNKKVGIKVYDELKE
KSglvkwnNEERKEYFALFSKAGFTSGFKNE------------------------------------------
>gi|41718429|ref|ZP_00147436.1| hypothetical protein Mbur03002473...
--------------------------------ELLTNIFATSGHSVSESDT----------VDLIIEKNGTKTyIKLAIE----------PDISEIRAFA
DVVEDNIGLYVSLEKMNADIWDYAT-HIGLITWDRDELA--------------------------
>gi|48851706|ref|ZP_00305905.1| COG1672: Predicted ATPase (AAA+ s...
--------------LLNIIKNDFDFYTSKIFEDISRNILFKFGKNLTGDNITGIGtwwgknklennGKNEEEIDIIALTED---KNIIVgEVKWRNKPLK
IEVLYSLQNKSVFIKPYKYILFSKSGFDENLTKLSEIDKNIILVDLNKIGELF-----------------------
>gi|45509727|ref|ZP_00162060.1| hypothetical protein Avar03001342...
----------------------------DVFHEVVKTALKKDGWQITDDPLTISVGGVNLSIDLAAQKliaAERQGQKIAVEVKSFLKQ--SSAISEFHT
ALGQFINYRGAL-------------------------------------------------------
>gi|15895678|ref|NP_349027.1| hypothetical protein CAC2412 [Clost...
--------KKLYNDVLECIKAIIYKMDKSKFDMVLKEILNAMNYKVSSNF-----DNDDKNSYLIVSEDKLKFTKNIIRVcilKDQDVTSSKGILDIISN
YKDQ--INNYLIITDSPIDKGIMGEITKNYFVINMHGIDMVEALFSNYDRLSD--------------
>gi|53761824|ref|ZP_00167524.2| COG0551: Zn-finger domain associa...
--------------------------------------------------------------------------------------------------MH
SNKVKRGVFWSlTGYIGQPVQTYAAE-AGIQLLDGPAIVERIRALDADKQIKLL-ARAFEGDY--
>gi|12513037|gb|AAG54585.1| unknown protein encoded in prophage C...
-------------------LSEILTWDDEQWEVFVHDWLIV-CKSDDYPWSERLGGAGDKGRDVVGYKSDPnveGYSWDNYQCKLYKKSLGFSDVVVEFG
KLIY---------------------------------------------------------------
>gi|26249238|ref|NP_755278.1| hypothetical protein c3403 [Escheri...
---------ELQAEMSKLTHPARPDVDWRQVEKLCLALFRQNGVELQTLVCYVLAITRRQGLAGMA--DGLGSLDILLQ--RWAD---------------
----------------------------------------------------------------
>gi|17977866|emb|CAC95151.1| hypothetical protein [Yersinia enter...
--------------------------TWKEYEKFVRDLHQALlhsevitsvkNAGIEINKKITDNFGVEREFDIYWEYELAGiTYKTVIECKDYNSKISI
EKIDALSRKNTRYSRFKTHICNQSRLSK-----------------------------------------------
>gi|53691675|ref|ZP_00346915.1| hypothetical protein Ddes02001032...
--------------------------------------------------------------------------------------MGVAAVRELVGIAN
QWPeATKFMLVALNGFTRPATEFA-KNNNVDLFS-------------------------------
>gi|57088587|ref|XP_547198.1| PREDICTED: similar to N-acetylgluco...
---LQQRWDQVEQDLADELITA----QGH--EKLLRALFEDAGYLKTPEESESVQEGG------------------------------------------
----------------------------------------------------------------
>gi|16126281|ref|NP_420845.1| hypothetical protein CC2038 [Caulob...
-RRLKAVHERIAAPLADQGLALYaQHVDPLEVGALV-DIFRAeedaclLGTDAIRDGVDVPGRSlRLLVFDRVPWPRPdvlHKARRLRFGGKGYDDAVAR
ARISQAFGRLIRRADDRGVFV------------------------------------------------------
>gi|515979|gb|AAA61802.1| coat protein [Lettuce infectious yellow...
--------------------------------------------------------TRDHEADIIGSISKEDLSKIVVRVDRHDA-LSANDVQSFREAM-
----------------------------------------------------------------
>gi|48835070|ref|ZP_00292072.1| COG0436: Aspartate/tyrosine/aroma...
DYIVEAAVAACRDSRFHRYTPAggLPELK----EAIAAKTLRDSGYRVEPNQVLVTNGGKQAIYEAFATLLDPGDEVIVIAPYWTTYPESirlaggtpvy
vvtdestgyLATVEQLEAA-RTDRTKVLLFVSPSNPT-GAVYSPEQVREIGRWALEHnlwvLTDEIYEHLVY-----------------
>gi|48840890|ref|ZP_00297816.1| hypothetical protein Meth02000405...
--------------------------KGRELEELVAIL--EKGLSGTDVKIT----SPDFIEDIVIEDKrevdvslrfnmGSHDFLLVFECRDRKNTEDV
TWIEQLATKRDDICVNKLIAVSSNGFSNNARKKAHA-KNIELRTLKEI---------------------------
>gi|15668674|ref|NP_247473.1| hypothetical protein MJ0497 [Methan...
--------------------------KGSSFERELKRLLEKEGFAVIRS-------AGSKGVDLIA---GRKGEVLIFECKTSSKTkfyINKEDIEKLIS
FSEIFGGK-----------------------------------------------------------
>gi|48766617|ref|ZP_00271167.1| COG0792: Predicted endonuclease d...
-------------------------------ESLCVWWLRLHGWRILARRFRSGRGTGAGEVDIIARR---GRLVAFIEVK-------------------
----------------------------------------------------------------
>gi|6458285|gb|AAF10167.1| mrr restriction system protein [Deinoc... [ score 171 E 7e-42 ] [ range 140 .. 304 ]
-EQIDALYAELTANLAEELLAQVKELSPAQFERLVVEVLVAMGYGGSVRDAgQALGRSGDNGIDGLIKQDPLGLDRIYLQAKRWKNTVHSPEIRTFSGSL
TYHKATKGVFITTSGFSDGAKATAGQIGNIILLDGETLAHLMIEYGVGVlTRETYQIRRLDADYFE
>gi|21227337|ref|NP_633259.1| 5-methylcytosine-specific restricti... [ score 164 E 5e-40 ] [ range 137 .. 302 ]
EESLEIAYQKLHNELVSEIISTTKKCSPAFFESLVVDVLTKMGYGGSRVDAgKAIGKSHDGGIDGIIKEDRLGLDVIYIQAKRWEGTVSKPEIQKFAGAL
IGKKAKKGVFITTSSFSKEAIEYADFTGNIVLVDGEMLARLMIEYNVGVSRVKsYEVKKMDTDYFE
>gi|46134635|ref|ZP_00158281.2| COG1715: Restriction endonuclease... [ score 161 E 6e-39 ] [ range 137 .. 302 ]
EEDVELAIQKLTKELASDLLQIIKNSSPAFFEKLVVDLLVKMGYGGTRKDAgKTVGRSGDGGIDGIINEDRLGLDVIYIQAKRWENSVGRPEIQKFAGAL
QGFRAKKGMFITTSTFTNEAKDYVSRIDsKIVLIDGEMLTQLMIENNVGVTPFTvYEAKKVDSDYF-
>gi|56752407|ref|YP_173108.1| mrr restriction system protein [Syn... [ score 161 E 8e-39 ] [ range 135 .. 300 ]
EEDLDAVYHQLRSALRSDLLQTIKSCSPAFFECLVVELLVAMGYGGSRLEAgQAIGRNNDEGIDGIIKEDRLGLDIIYIQAKRWESVVGRPEVQKFAGAL
QGQQARKGIFITTSTFSKEAADYVRKIEsKIILIDGQTLAEYMIDNNVGvVVEATYELKRIDRDYF-
>gi|29144811|ref|NP_808153.1| mrr restriction system protein [Sal... [ score 160 E 1e-38 ] [ range 141 .. 304 ]
DDRLEQALNEIRESVAEELLENLLQVSPARFEVIVLDVLHRLGYGGHRGDLQRVGGTGDGGIDGIISLDKLGLEKVYVQAKRWKGTVGSAEVRGFYGALP
EQKVKRGVFITTSGFTAHARDYANKVEGLVLVDGDRLVHLMIDNDIGVSSRLLKLPKLDMDYFE
>gi|48840698|ref|ZP_00297624.1| COG1715: Restriction endonuclease... [ score 159 E 3e-38 ] [ range 128 .. 293 ]
EEFLEIAYQELHNELVSEVLSIIKKCSASFFESLVVDILIKIGYGGSRADAgKAVGRSHDGGIDGIIKEDRLGLDVIYIQAKRWEGTVPRPEIQKFAGAL
IGKKAKKGVFITTSTFSREAIEYANFTGNIVLIDGETLARLMIEYDVGVSKVKsYDVKKIDTDYFD
>gi|28273042|emb|CAD59899.1| putative Mrr restiction system prote... [ score 157 E 8e-38 ] [ range 147 .. 311 ]
ETQIQEWFDDKKDNIQDELLNCLINMNPYKFESLMVQLLAVMGYKGDEGQSLVTQKSNDGGIDGIINQDPLGLQKVYIQVKRYapQNTVSRPEITSFSGA
IKLRHADRGVFITTSSFTSGAEEAARALN-ITLVNGDMLTNLMLQYHVGVIvQQQYNTYKLDRDAF-
>gi|53797805|ref|ZP_00020450.2| COG1715: Restriction endonuclease... [ score 157 E 1e-37 ] [ range 128 .. 293 ]
EEVLEDAYQEIRNNLAQELLKLVKQSPPAFFERLVVELLVNMGYGGSRRDAaRAVGQVGDEGIDGIIDEDRLGLDTIYIQAKRWDNVVGRPEIQKFVGAL
MGKRARKGIFITTSTFSAEAINYVANIDtKIVLIDGKRLAELMIDYDVGVATVsTYQLKRVDSDYF-
>gi|23494824|dbj|BAC19787.1| putative restriction system protein ... [ score 156 E 3e-37 ] [ range 153 .. 320 ]
DEVMDTAEQANRHRVGAELLAALREVDPEFFERVVIDVLLAMGYGGAHGKGSAIGRSHDGGIDGIIDEDALGLDKIYVQAKRYAkgNNVGQPEIQAFVGA
MHGRAAHKGVFFTTSAFTSSARSYAAGIPtRVVLIDGPRLVDLMMRYRVGVQaQRTYITLGFDQDYFE
>gi|45656566|ref|YP_000652.1| Mrr [Leptospira interrogans serovar... [ score 155 E 4e-37 ] [ range 133 .. 298 ]
DEMMETGYSKIRKDLAEELLNKIKSCNPYFFESIVLDLLIKLGYGGSDeKNKKVTKKSNDEGIDGIIKEDKLGLDLIYVQAKKWENPVSGTEIQKFAGAL
QVQRAKKGIFITTSMFTTNAHEYVSKMDsKIVLIDGAELTDLMIEYNVGVsTKQTYEIKKVDLEYF-
>gi|34397031|gb|AAQ66095.1| Mrr restriction system protein [Porph... [ score 153 E 1e-36 ] [ range 135 .. 302 ]
EEVLDKAYQRIRKSLASELLNKVIDLSPAFFERLVVELLVKMGYGGSIKDAgKALGKSGDEGIDGTIKEDKLGLDIIYIQAKRWRpgNVVGRPELQKFVG
ALAGQGAKKGIFITTSNFTKEALTYTPRNEtKIVLIDGEQLTQLMIDYNLGCtTQQTYELKKLDSDYF-
>gi|15609665|ref|NP_217044.1| PROBABLE RESTRICTION SYSTEM PROTEIN... [ score 151 E 8e-36 ] [ range 138 .. 304 ]
EDLIDAALAENRAAVEGEILKKALTLSPTGFEDLVIRLLEAMGY-GRAGAVERTSASGDAGIDGIISQDPLGLDRIYVQAKRYavDQTIGRPKIHEFAGA
LLGKQGDRGVYITTSSFSRGAREEAERiNARIELIDGARLAELLVRYRVGVQAVqTVELLRLDEDFFD
>gi|23466325|ref|NP_696928.1| mrr restriction endonuclease [Bifid... [ score 146 E 2e-34 ] [ range 141 .. 304 ]
DEALDRAFSSINMRLADDLLSEVLKLSPIAFERFVLDLMAKMGYGAFDSASQMTPISGDEGIDGIIMEDKLGFDLIYVQAKRYaeDKSVGRPDIQAFVGA
ITGRGG-KGLFVTTARFTEKAITYAKR-QHIILIDGHKLAQLMIEHGFGVSTRKIyEIKAVDSDVF-
>gi|30250371|ref|NP_842441.1| putative Mrr restriction system pro... [ score 142 E 4e-33 ] [ range 128 .. 298 ]
QEELYESAKKIRQACYQEIIDTILSKKPHAFESLVVLLLQKMGYGGEiKQSGLVTPYSNDGGIDGIIKEDVLGFGRIHIQAKRYAleNSVQRQEIQSFVG
ALAVAQSNKGVFITTSSFSRGAIQYAVGLNGsttLILIDGQKLAEYIYEYGVGLQvEHTVEIKKLDSEFWD
>gi|6458199|gb|AAF10088.1| mrr restriction system protein [Deinoc... [ score 141 E 8e-33 ] [ range 161 .. 336 ]
-ESVAIgAVDKLNDDLAIELLRRLREGSPAFFERAVIRVLRAMGYGGNDERELRTllieshtGRSGDGGIDGIIKLDPLGVQNIYIQAKRYGagNPVGRP
EVQGFVGALYGKRATRGVFMTTSRYTPDARAYAegEAQDRLVLVDGVQLTTLMLNYGVGVQPKqTLTLLEIDEDFFE
>gi|56542498|gb|AAV88652.1| mrr restriction system protein [Zymom... [ score 139 E 3e-32 ] [ range 137 .. 304 ]
EERIDAAHEELQNELRTDILNQISEKNPSFFEQLIVDLMVAMGYGGNHEDAaRRIGGTGDGGVDGVINEDRLGIDCIYVQAKRYAAhvSVGRPEIQAFVG
SLVGHRATKGVFVTTSSFSAPALEYVEHLpQRVILINGEKLANLMIEHNVGVrTSRRIEIKRVDLDFF-
>gi|54024732|ref|YP_118974.1| putative 5-methyladenine/5-methylcy... [ score 136 E 2e-31 ] [ range 142 .. 308 ]
-EQIEHGVERLHSEVAADLLARLRGQDPAFLEQSVLDVLVAMGYGGTEGRAARIGGSGDGGVDGVIDQDPLGLERIYVQAKRYgaDNTVGRPEIQAFVGA
LHGVGAARGVFITTSAFTSGAREYAKNIGtRIILIDGGRLAELMIRYGVAVQTRqTFTVVEVDEDYFE
>gi|2622320|gb|AAB85699.1| mrr restriction system related protein... [ score 127 E 1e-28 ] [ range 175 .. 337 ]
EESLQYGYQTLRDELAMELLENIRSCSTGFFKKMIVDLLLKMGYGGSRKDAdEAIEKGGDGGIEGIIKEDKLGLDTIYIQAKR--GSISRPEIQKFASAL
EGQ-AKKGVFITTSSFSRAAQEYASSIdNRIVLIDGDELAQLMIDHDVGVSKVTsYDIKKIDTDYF-
>gi|48857008|ref|ZP_00311165.1| COG1715: Restriction endonuclease... [ score 124 E 8e-28 ] [ range 128 .. 293 ]
QEVVQAQetneLEEGQAVIKPSLIEVLQSISAVGFEHLCGRLLKEYNFE----NVEITQRSNDGGIDGYATlkINPFVSLSVFFQCKRYQGTVPTEKVQA
FIGVMetNKRSVEKGLIITTGSFSKNAIEIEKSNIKLELIDGDKLVEMFENVELGVTPKTIFEP--DMKFFE
>gi|28378515|ref|NP_785407.1| mrr restriction system protein [Lac... [ score 122 E 5e-27 ] [ range 157 .. 309 ]
-----------ESQWKSDLIECLKKFNSGKFENFSRALISKMGVTIDKNRGVV--RSADHGIDGFGYFksDEFRTSRVAIQCKRYtQDQVSEPEIDKFKG
VMDSFNAEYGIFVTTSHFTNRAKAKAmQGNNTVTLIDGQELADLVEKYELQITP--IKTYTLNAYYYE
>gi|51245887|ref|YP_065771.1| related to Mrr restriction system p... [ score 121 E 5e-27 ] [ range 375 .. 520 ]
----------------NDLLTVLRSISPTGFEKVTRELLRESGFE----KVEITGGSADEGIDGygVLALNPFVSFKVIFQCKRYQegNNVGRVQVADLR
NSMLG-RAEKGIIITTSTFTQAALKEAnrDGAATIELVDGEKLVEMFQKVQLGLTQRVV--YDIDQEYF-
>gi|46118885|ref|ZP_00175768.2| COG1715: Restriction endonuclease... [ score 120 E 2e-26 ] [ range 124 .. 281 ]
-----EILEEEEASWHQQIHKKLLSLEPSAFECLTQRLLRESGF----IQVQVTGKSGDGGIDGVgiARINGFLSFHVLFQCKRYQSSVSASQIRDFRGA
MQG-RTDKGLFVTTGTFTRDAMKEAtrDGAPPIDLIDGEELVQRLKELGLGVKITMIESVEVDLDWFK
>gi|53796400|ref|ZP_00357372.1| COG1787: Predicted endonuclease d... [ score 119 E 2e-26 ] [ range 53 .. 178 ]
-----AWWNDHRQRSLRR--KQLLELSPAEFEERVAQLLRDLGWQ----RVQVRGGSGDRGVDITAERNG---QLYLIQCKRYTKPVRPNYVRDLVGALH
IQRANQAILVTTSGFTRQCYLEA-KNQPVQLWDGRKLLRYI-----------------------
>gi|23475333|ref|ZP_00130621.1| COG1715: Restriction endonuclease... [ score 119 E 4e-26 ] [ range 184 .. 341 ]
---LAFQIEQHNHQVRKVLRERLLAMKPGEFEELISQLLAEMGFEM----VEVTKLSGDGGIDVRGTLvvGDVVRIKMAVQVKKWklKNNIQAPVVQQVR
GSLGAH--EQGLIITTSDFSAGAIKEAAQSDktPIALMNGEQLVMLLMEHGIGVHRSTPDLFEIDEE---
>gi|58583081|ref|YP_202097.1| hypothetical protein XOO3458 [Xanth... [ score 118 E 4e-26 ] [ range 194 .. 350 ]
DEAVADPLAGIESQALERIKDLVSELGWNDMQQLVAGILRAMGYK-----TQVSPPGSDRGKDIVASPDGFGFEhpRIVVEVKHRKGQMGSQDIRSFLG-
-GRHKDDRGLYVSTGGFSKDAQYEADRaSIPLALWTLDHVVRALIEHYaatDAETKRIVPLKRL------
>gi|56479071|ref|YP_160660.1| putative endonuclease [Azoarcus sp.... [ score 118 E 6e-26 ] [ range 151 .. 288 ]
-------------------LDVLDRVEWKRFEDLCCAFYREKG-----IRAETTRLGADGGIDIHLFQDDTDPTRAtaIVQCKAWNKPVGVKEVRELRGV
MAHEKVDKAFFMAPNGYTDDARAFATEN-HITLLDGKLFLAMLQRLPEDASRRLLEFVT-EGDW--
>gi|48871204|ref|ZP_00323920.1| COG1715: Restriction endonuclease... [ score 118 E 7e-26 ] [ range 134 .. 298 ]
EEVESEQVEpdAREESWREQLLNALIKMNPKKFELFCRGLLKKM--DIDVDDVIGVKFVADGGLDGFGYVrsDDYRTTRVALQVKRWQSKVSAPEIDKFR
GAMDKFNAEFGIFITNSDFTREAVETARQgTRIITLINGDQICDLVAKYNYYVEPVtTYRLKEFYLD---
>gi|16423055|gb|AAL23308.1| putative Mrr restriction endonuclease... [ score 117 E 8e-26 ] [ range 169 .. 324 ]
DEVVSNPLRDMEMIAFEGIKDRINRLDWDEMQNLVAGVLRSMGYK-----TQVSPAGADREKDIIASPDGFGfeNPRIIVEVKHRREQMSSQQIRSFIG-
-GRHKDDRGLYVSTGGFSKDARYEADRStIPLTLWTLDDLVRALVENYEQVdieTKLLVPLKK-------
>gi|37679956|ref|NP_934565.1| probable transmembrane protein [Vib... [ score 116 E 3e-25 ] [ range 89 .. 235 ]
--SRQRQYSTTTNEIASQGTtAALNNLSWLEFESYIGEFFKQQGYDVKQAFSQK----PDGGVDIWMRKDG---QLTLVQCKHWKaRKVGIQILREMYAV
MIEHNASKMIIVTSGDFTSEAIKYAL-DKRLWLINGGELVHMIEQVRNRPTEQAVEV---------
>gi|39996467|ref|NP_952418.1| Mrr restriction system protein, put... [ score 114 E 1e-24 ] [ range 159 .. 295 ]
------------------GMSVIQMMEWKRFEIVTREFLKMTGYDAHETKV-----GADGGVDIRVTKPSNDTFQGIVQCKAWNSyRVGVKPVRELYGVM
AAEKATAGMVITSGTFTAEAEEFAKG--KVKLISGVNFLELIRKLPPEKQQRLLDI-ALEGDY--
>gi|53611400|ref|ZP_00089893.2| COG1787: Predicted endonuclease d... [ score 113 E 1e-24 ] [ range 123 .. 233 ]
-----------------------DGMDWQQFERLVGEVFRRQGYAVE----ETGAAGPDGGVDLIVRK---GRKRYLVQCKQWRAlKVGVKVVRELYGVV
AAQGVAGGFVVTSGSFTEDARQFA-ATCDLALVDGETLQSWI-----------------------
>gi|52141805|ref|YP_085026.1| conserved hypothetical protein; pos... [ score 112 E 2e-24 ] [ range 32 .. 169 ]
----------YLDLLRQSSINQIDQMNGRQFEEYLSSLYQSLGYQ-----TEVTKGSGDFGADLVLKNNG---TKIVVQAKRYKNKVGIQSVQEVVGAKR
YYDAAHTWVVTNNYFTEPARKLAHAN-DVLLIDRDLLIKLSAQVNREKTTTRAEKYK-------
>gi|21229396|ref|NP_635318.1| hypothetical protein MM3294 [Methan... [ score 111 E 5e-24 ] [ range 8 .. 141 ]
--SEQKKLRKNRSRDINVILASIDGMEGYEFEGFLKSVFERLGY-----SVIHTPLSGDQGADLILSGN---KGRIAVQAKRYSSKVSNKAVQEVVASKA
LYKCTEGLVVTNNYFTNSAIELAEAN-GIGLIDREKLKKMIIKSY-------------------
>gi|47565322|ref|ZP_00236364.1| restriction endonuclease family [... [ score 111 E 7e-24 ] [ range 762 .. 910 ]
QEGEDQMLQDYESYLLakdednvSITLESIDEMDGYQFEEFVAKLFVEMGYK-----AEVTNSSGDYGIDVIAKRKGL---TIGIQAKRYSDKVPNKAVQ
EVIAGISYYKLDQGLVITNNYFTRQAQNQAKGTN-VLLWDRDMLQQKLHEMYRNIEKR-------------
>gi|17430440|emb|CAD16913.1| PROBABLE TRANSMEMBRANE PROTEIN [Rals... [ score 111 E 9e-24 ] [ range 88 .. 231 ]
--------QRRREQLAHSVAQsrqgdALRRMSWHELERLVGQVFRMHCYT-----VTETGDGADGGADLQLHK---GGELYLVQCKQWQAyKVSIDAVRE
LHGLMVAQGAAGGFVVTSGVFTADARAFAKG-KHIALVDGVTLTTLIKQAQaLALARKTMP----------
>gi|28897174|ref|NP_796779.1| putative transmembrane protein [Vib... [ score 111 E 1e-23 ] [ range 99 .. 212 ]
----------------------LNSLSWIEFESYIGEYFKQQGYDVKQSFSKQ----ADGGVDIWLTKDG---ELSLVQCKHWKaRKVGVQVLREMYGVM
IDNRASKMIIVTSGDFTSEAIAFAQE-KRMWLVNGSELVHMIED---------------------
>gi|57234102|ref|YP_181830.1| type II restriction endonuclease, p... [ score 110 E 1e-23 ] [ range 171 .. 324 ]
DESVGATAEDIVESTKDFILKELsRQLKGYDLEAFVADLLRAMGYR-----TTVSPQGGDSGIDITAYKDELP-PRILVQVKSQDSDIKETTIQSLKGAM
RE--GDYGLFVTLSNYTKNAQKYLDSTPIIRGINGTELVDLILKYYEDLSEkyrKMIPLKMV------
>gi|29606960|dbj|BAC71020.1| putative Mrr restriction system prot... [ score 109 E 2e-23 ] [ range 381 .. 498 ]
---------------------DLYDMDPIAFENLVAELFRAMGMQ-----AVTTQRSNDGGVDVdALDPAPIRGGKIVVQVKRYRNTVPPTAVRDLYGTV
QDAGANKGVLVTTSGFGPGSHTFANG-KPLELVSGSELVDLLHRH--------------------
>gi|2314231|gb|AAD08126.1| conserved hypothetical integral membra... [ score 109 E 2e-23 ] [ range 56 .. 187 ]
--LFQGIISSYKKRQLKRILQKIDAMNGFEFEEYSKIFFTSKGF-----EVSITQKSGDYGADLIIEKDG---IKWAVQVKRYSHKVSPKAIQEVVSSKA
YYACEKACVITNSYFTQAAQKLAQANE-VLLIDRDEWVRFLNE---------------------
>gi|7160131|emb|CAB76317.1| putative membrane protein [Streptomyc... [ score 109 E 2e-23 ] [ range 104 .. 253 ]
------AVEEVEHACPEEATAVVRteheELSPDEFEEAIADLCRRDGCT----EVEVVGGAGDLGADVLAT--APDGRRVVIQCKRYgdDNKVGSQDLQR
FGGTCfTVHGADVAVLVTSSDFTAPAVEYA-AWCGIVCVNEERLRDWCEGGGPAPWERLLPEG--------
>gi|55376537|ref|YP_134389.1| Mrr restriction system protein-like... [ score 109 E 4e-23 ] [ range 1 .. 141 ]
-------------------MAVLDDLSGFEFEDLMEDVFRNLGYE----NVRQAERTADEGRDVIMEEIVDGTRRaIIVECKH-TGTVGRPVVQKLHSAI
ATFDFDgpkRGMVATTGRFTNPAEEYADRLQrnddpyPIELIDGEDLREIADEIGLDLYNGRIEI---------
>gi|51245273|ref|YP_065157.1| hypothetical protein DP1421 [Desulf... [ score 108 E 5e-23 ] [ range 105 .. 233 ]
--------------------ESVTELTWQDFEYFTGEYFKNQGYRVKNN----IKQSSDGGVDVWLKRDE---KKYIVQCKHWKvYRVGVTVIREIYGVM
QAHHLDGAFVVTSGTFTHEAIEFA-RLSGVVLIDGTTLQY--DQNQPKKQSFTWQQKTI------
>gi|53771417|ref|ZP_00183442.2| COG1787: Predicted endonuclease d... [ score 108 E 6e-23 ] [ range 42 .. 166 ]
--------------LTPSLANRLDRMEGREFEEWLVELFEKAGYR-----VELTPASRDFGADLLIE--DAQGYRIAIQAKRYGSVVGLEAVQQVAAAVP
FYGMDEGWVVTNSTYTEAAYRLAEPNQ-VRLIDRNELLEFAHEIGFR-----------------
>gi|54295213|ref|YP_127628.1| hypothetical protein lpl2295 [Legio... [ score 107 E 8e-23 ] [ range 140 .. 291 ]
-----AILDQYEENANAGIREFICNKNPYEFQDLVAALLDTMGYHISH----ITERGPDGGIDIVAYTDPLGTKqpRIIVQVKHRpLDSVASDAIQKLSG
TLKR-NTDVGIFVTSGQFSKPAIKEAiNSREHIELIDFDRLIELWIEYYPkmrDDQKNLLPL---------
>gi|9857170|emb|CAC04049.1| hypothetical protein [Streptomyces co... [ score 106 E 2e-22 ] [ range 383 .. 540 ]
--IVEFDLSKYRLMDSMDVVAGLDsrpvlvKLTPTEFEHLIRQLFEAIG-----MEAWNTQASKDEGVDAVAvSKDPVFNGECIIQAKRYSKLVGVESVQ
ALAGVVEHKRAAKGVLITTSWFGRASHDFARQHGRLQLIEGPELKYLIKEHlGKDVIPGPVPPKR-------
>gi|48865697|ref|ZP_00319556.1| COG1715: Restriction endonuclease... [ score 106 E 2e-22 ] [ range 69 .. 215 ]
---VEIDENSGDSDWKTELIDQLKKFSPGKFESFSRLLISKMGVRI--DNQRGIIRSGDHSIDGFGYFqsDEFRTSRVAIQAKRFTNgSVGEPEIDKFKG
VMDSFNAEYGIFITTSYFTDQAKEKAvVGNNSVTLIDGIKLASLVQKYQLRV----------------
>gi|49477610|ref|YP_036428.1| Mrr restriction protein-related [Ba... [ score 106 E 3e-22 ] [ range 25 .. 153 ]
--EEEIRMNHLREQANREYLE---KMDPRNFEYLIADLFNSLGYR-----AQVTPGSNDGGKDIILWKDDEVK---FVEVKRYTKeSIGRPYIQKLHSAI
IDGDAVGGYFVTLSNFNKNARQYA-ANKNIELIDGEALIHMMK----------------------
>gi|38637834|ref|NP_942808.1| putative endonuclease [Cupriavidus ... [ score 106 E 3e-22 ] [ range 138 .. 275 ]
------------------TLDALKLLEWKRFELLCVGYYEAMGF-----VVKTVPHGPDGGIDATLYKAGLDVPVAVVQCKAWSKPVKVEQVRALAGVMH
EHKVRRGVFWSLSGYVGRPVKESAERAGIQLLDGAGILERICALDQYKQATLLKQ-AFRGDY--
>gi|21233851|ref|NP_640149.1| DNA restriction [Proteus vulgaris] ... [ score 106 E 3e-22 ] [ range 174 .. 301 ]
------MIKRIKNS--ADAKRVLEQMTWDQFEKILRKFFETKGY-----VATLTNTGADGGVDIALSKNG---RREMVQAKHWKvNRVGVAVVREIYGVV
QAEGMHKGFIVTSGLFSEDAREFADKVGGkIVLIDGNLLIEIIK----------------------
>gi|34103321|gb|AAQ59683.1| hypothetical protein CV2011 [Chromoba... [ score 105 E 4e-22 ] [ range 94 .. 210 ]
-------------------MKMLAEVSWQDFEALVGDMFRRKGYRV----VPRSGHGPDGGVDLELF---LGEERYLVQCKRWNTqKVGVAVVRELYGVM
QAGRVSGGFVVCSGEFTADARAFAAG-KGIVLLHGKAVLSSLLE---------------------
>gi|56419925|ref|YP_147243.1| hypothetical protein GK1390 [Geobac... [ score 105 E 4e-22 ] [ range 144 .. 322 ]
--RVDEWGDEIEQRLHSEpfskpqheegeteeivedlvgkalmmIQDKVDKLDPWQMQDLVAGLLRAMGY-----NVQVSPKGPDGGVDVLAYKDAFGFE
KpiIKVQVKHRKSAASAPEIQQLLGANPIDA--NCLFVSTGGFTSQA-EAVAKHNSVKLIDLEELVNLIVHWYenmPNDARALLPLQKM------
>gi|48853859|ref|ZP_00308025.1| COG1715: Restriction endonuclease... [ score 105 E 4e-22 ] [ range 193 .. 313 ]
---------------------------PKEFEQLVAGLYSEMKYL-----TRLTKTTRDGGVDIFASKDEPGKkEKLVIQCKRYTPKITLDEVKVLHSTT
LSTKSTKGVFVTSSEYTRDAKKFSEDNPSVELIDYKQLIKLLnKHYGPYWTSK-------------
>gi|53688050|ref|ZP_00110456.2| COG1715: Restriction endonuclease... [ score 104 E 7e-22 ] [ range 5 .. 161 ]
-EYASQVLLELRSRTqlakLPVVIATLRRISPYVFEELVLTCCKKQGWQIQRNFRY----TGDGGIDGRVLI---LGKLYVIQVKRYADYISPKHIKDFV
CCIEGEGANGGFFVHTGITGQLSKQLIRRSDKIILVSGQKLVNFVLGKQFKIVGITIPIKTVNSY---
>gi|47092591|ref|ZP_00230379.1| conserved hypothetical integral m... [ score 104 E 1e-21 ] [ range 28 .. 177 ]
--VRQIRKARWKRKFLKSGIRDVDRMNGLQFEHFVGLLLAKLGYR-----SKVTKSSGDFGADVVLE----GKDRIVIQCKRYRRKekVGIAAVQQIFAA
RAFYDAKEAWVITNNVYSPSAKKLAFK-CGVTLIDRIGLCQMILKLHPDESARQV----LDRNEFK
>gi|16330594|ref|NP_441322.1| hypothetical protein sll1429 [Synec... [ score 103 E 1e-21 ] [ range 176 .. 300 ]
---------KEQQKLIESGMDSIDKMDGVDFEKVLLTHFTRMGYRGS-----LTQQTQDFGADLILMKDR---KKYVIQAKRSASAVSVKAIQEILGAKG
YYDADIAIVVTNNSYTENAKELAYRNK-VELWDRDKLIEFILE---------------------
>gi|17233218|ref|NP_490308.1| hypothetical protein alr7202 [Nosto... [ score 103 E 2e-21 ] [ range 50 .. 182 ]
-ERINKIIAEHQESL-PAVLAYLRKIDPLVFEELLLSSFQRQGYKIKRNQRY----TGDGGIDGHVWLHG---QMYLVQAKRYKDSIKAEHLEEFAQVIV
RHKASGGFFVHTGTTLAKSKSVLQQHPEIKLLSGQRLVDFLR----------------------
>gi|48840433|ref|ZP_00297360.1| COG1787: Predicted endonuclease d... [ score 102 E 3e-21 ] [ range 1 .. 112 ]
-------------------------MDGYKFEEFMKYVYEQLGY-----SVYHTPFSGDQGADLILTSKR--KTKIAVQVKRYSGKVSNSAVQEVVAAKG
FYKCTEGIVVTNSYFTDSAKQLAEAN-LIDLVDRNGLEKLINTIP-------------------
>gi|39934375|ref|NP_946651.1| possible restriction system protein... [ score 100 E 2e-20 ] [ range 193 .. 308 ]
------------------IHAALLKMDPFQFERHVMSFFESAGCK-----SWVTQRSNDLGVDGFAL---HPKGLIVTQCKRnsQDNRVGRPVVQQFKGV
IEEQNAFHGFIVTTSSFSEEARRSAVLSGRITLVDSGELVSW------------------------
>gi|28797268|gb|AAO50115.1| putative membrane protein [Streptomyc... [ score 100 E 2e-20 ] [ range 163 .. 314 ]
-ALLEQRLARFLTSDDSIALDDVHAMTPAAFEQAVASLARRDGCQLLR----EGGGARDLGADVIAVTQD--GRRVVFQCKHRQaglGKVGSPDIQTLNG
tARPEHHADIVVAVTNGTFTKPAADFARTH-DIHLLCRAGLQRW-ATWGEPLLSVLAPEEE-------
>gi|46199301|ref|YP_004968.1| hypothetical protein TTC0999 [Therm... [ score 99 E 2e-20 ] [ range 174 .. 325 ]
-----ADLEEYALDLIRQHIA--RKFKGHRLAYLVEAILQAEGY-----FTYRSPEGPDGGVDILAGRGPLGFDepRLAVQVKSGDAPVGGPELNQLRGA
MGKLNARVGLFVSWGGFKGAAEKEkAQSFFEIRLWDANDLIQALLANYerlPDDIQAEIPLKRI------
>gi|17342671|gb|AAL13428.1| hypothetical protein [IncN plasmid R4... [ score 97 E 1e-19 ] [ range 55 .. 172 ]
---------------FPQKINYLRKIDPFVFEELLLEGFEAHGFRTIRNKRY----TGDGGIDG---QVIIGKYRYLIQAKRYRGHIALQHVQEFEKLLK
RHNC-RGLFCHTGKTGAGSKSVSIASERMEIISGQRLIDLL-----------------------
>gi|29604700|dbj|BAC68769.1| putative membrane protein [Streptomy... [ score 97 E 2e-19 ] [ range 140 .. 288 ]
-ELETIDHEAIDHEEFDDDAFDYDALDADEFEQAVAALCERDGC----SDVEVVGGAGDLGADVVAT--APDGRRVVIQCKRYcdTNKVGSQDLQRFGGT
CfTVHQAQVAVVITTSDFTTPATEYADQ-CGILCFDRQALLAWsdgtgPQPWGEEVA---------------
>gi|27361910|gb|AAO10816.1| Probable endonuclease [Vibrio vulnifi... [ score 96 E 3e-19 ] [ range 85 .. 213 ]
--------------------ALLTDLEPRQFEEVTAEIFRDKGF-----EVELTKRTRDGGKDVIAFHKDQLGIRskYIIECKHYadTNKVGVDIVRALY
GVKNsRSGGNVGIIVTTSTFTSGAREFIENeattNLDLTLADKEQLLEWLKGYG-------------------
>gi|23124248|ref|ZP_00106249.1| COG1715: Restriction endonuclease... [ score 96 E 3e-19 ] [ range 213 .. 338 ]
---------------RNILMENL--LDPHQFEDFISAIFVEEGWTVERM-----KKTRDGGKDIIARQEIDGVPTVaYVQVKRQLNPVGEPKVKEFVATL
AGDKIDKGFFVTTSYFTEPAKRWLKdkgaSLATIETIDRQSLETKMQR---------------------
>gi|56475472|ref|YP_157061.1| hypothetical protein ebA67 [Azoarcu... [ score 96 E 3e-19 ] [ range 105 .. 220 ]
--------------------DALRNMSWRDFELLVGEAFRMRGFAV----AETGGGGADGGVDLKLQK---GSEAFLVQCKQWRAyKVSVNVVRELFGVM
AAEGAVGGFVVTSGVFTRDAQAFANGRN-IELIDGPALAAMIEK---------------------
>gi|11061555|emb|CAC14491.1| putative membrane protein [Streptomy... [ score 96 E 3e-19 ] [ range 77 .. 209 ]
------QWEAVRAQGLRYGLPQLDALHHTRFEDAIRELMRRDGCR----DAQRVGGRGDLGADVKAT--DPYGRRWVIQCKHRRagargSAVGTPDLQVL
NGtARQVHGADVAVIVTNGRVTGPAVTFAKQ-QRLHVVDRQTLAVW------------------------
>gi|29144515|ref|NP_807857.1| putative membrane protein [Salmonel... [ score 96 E 4e-19 ] [ range 54 .. 168 ]
-------------------LKYLRKINPYVFEELLLLAFERQGLLVVRNQTY----SSDGGLDGQVFIDG---KRWLIQAKRYRRTISPQHIREFGELIT
REQCC-GFFIHTGRTGSKSVNYLQCWRTIQLISGQRLLDLLA----------------------
>gi|23491949|dbj|BAC16924.1| hypothetical protein [Corynebacteriu... [ score 94 E 1e-18 ] [ range 191 .. 342 ]
---VQQDIEEMALDQISELISQ--EFTGHGLTRLISDILRAEGF-----HVEESPEGPDGGIDIIAGRGLLGLEspKILVQVK--TPKVDRPVVQQLTGL
VSSHEADYGLIVAWGGLTSAARQEVmGKRFRLKVWDAQDIIQAVLNNYDKLSSTTVqalPLKQI------
>gi|38234328|ref|NP_940095.1| Putative Mrr restriction system pro... [ score 94 E 1e-18 ] [ range 141 .. 271 ]
-EIIEDQQDENQSthDWKSLLLNRLHQMSPTAFEKYVIFLLKQYGLELSH-----VAGPGDEGVDAIGTapLSPVLSSRVAVQIKRYDpvnNIVSREAIA
LFQNDARVKGAERAIFVTLSSFTAPAKGLPAKHYPMW----------------------------------
>gi|41406483|ref|NP_959319.1| hypothetical protein MAP0385 [Mycob... [ score 94 E 2e-18 ] [ range 53 .. 191 ]
DRLRADAHRRRDLKHARAGLRAIDRMSGAEFEDFVAAQLRVAGY-----VVTPTAGTGDYGVDLIAKKDGV---RMAVQCKRLAKAVGVAAVQQVVAGAR
QHGCDRTVVVTNQTFTKAARRLAITHR-CRLVGRTQLRSWTRVAPIPV----------------
>gi|37682001|gb|AAQ97888.1| ORF14 [Erwinia amylovora] >gi|3863810... [ score 93 E 2e-18 ] [ range 54 .. 170 ]
-----------------QKIAYLRKIDPFVFEELLLEGFERRGFEVIRNRRY----TGDGGIDGRVKIDG---QTWLIQAKRYTSYIAVGHVRDFSDLLN
ATGA-RGFFCHTGKTREGTKSLIRGDSRMILVSGQKLLDLIA----------------------
>gi|58040867|ref|YP_192831.1| hypothetical protein GOX2444 [Gluco... [ score 93 E 3e-18 ] [ range 75 .. 170 ]
-------------------------QKGAAFERECARALKAHGW-----DVRLKGKSGDRGCDIFATRNGM---KIAVQCKNLASPAGSRAVQEVHTACV
YYEAHKAVVICPLGFTRQARELASRVNVI-----------------------------------
>gi|14669432|gb|AAK71920.1| endonuclease and methylase LlaGI [Lac... [ score 93 E 3e-18 ] [ range 9 .. 181 ]
---------KMTKQTFNDLINQINTVSkdvqrerGTLFEKLTLAYLKnEPTYKALYQNVWLLSEVPesygipkkDTGVDLVAEQK--NGDLVAIQAKFYT
NKVGKSEINSFVAELGKSYYQRGLIVSTMdDWNSNARETIDQNeKGIEIIGLSDLRNSQIDWsqfnFERPENVVVKKPKKLRDY--
>gi|56964655|ref|YP_176386.1| hypothetical protein ABC2891 [Bacil... [ score 93 E 4e-18 ] [ range 29 .. 174 ]
--------RKKRTDISKITIKDIDRMEGGEFEDYLAVVFAALGY-----ETYQTAKARDFGADLVV--VDEEGHKWVIQAKRYSANLGLACVQEVYGAQV
FYNADKSLVITSAEkVTEACWRLAAATNTYFLLreDLKELASLIRKGKLEEASWVVKTPQV------
>gi|33861570|ref|NP_893131.1| hypothetical protein PMM1014 [Proch... [ score 92 E 5e-18 ] [ range 155 .. 290 ]
---IASQIEKTCLNLIENNTSRINNQNYKKgiiFENHCMEILKENGWK-----VKETPITGDQGVDLIASIDNL---RICIQCKNHKKAVGNNAVQEISA
GKLYWKGTHAVLVSKSGFTKSAQKLARANK-VKLINdfeLKDLENLLI----------------------
>gi|51894358|ref|YP_077049.1| hypothetical protein STH3223 [Symbi... [ score 92 E 6e-18 ] [ range 36 .. 161 ]
--------EKAEARFRGADLAAVDQMSGQEFLQYLAYLFRSAGFT-----VQFTPPVGNYGVDLVLT-HPTTEQRIAVRAHRADDPVDPIPVMTVESSRL
LYGCERAMVVTSGEFTEEAREQGEAAN-VILVDRTRLQEMM-----------------------
>gi|6459659|gb|AAF11431.1| conserved hypothetical protein [Deinoc... [ score 91 E 7e-18 ] [ range 107 .. 216 ]
------------------------DLSPREFELKVAALLSALpGW-----YAQATRGSADQGADVLAS--GPGGVRVAVQVKRYRAAVGNGAVQEIVASK
ALYGCAHAVVVTSGpGYTRAARQLAQAN-GVRLWQARELSEL------------------------
>gi|34762960|ref|ZP_00143939.1| 5-methylcytosine-specific restric... [ score 91 E 7e-18 ] [ range 2 .. 163 ]
---------KISDNLSEQEIEGLLKNFYQYFEtgYIFEDFLKEYLLKIGLDEVEVTQRSRDGGIDLKAIRKGVGNfseidtIHYYIQAKKYApnNSIGVK
TIRELKGTIPF--GYKGMLITTAHFTDDAYKESlnDPSKPAVLIDGKLLITSCIDNEIGFIFKPI-FSKIEMDF--
>gi|50119507|ref|YP_048674.1| putative membrane protein [Erwinia ... [ score 90 E 2e-17 ] [ range 43 .. 191 ]
-ERRHRRYRKTAERLLKRLptlagdaqrFSYLRRVNPYVFEELLLLAMERQGLKVIRNASY----SGDGGLDGQVFIKGL---RWLIQAKRYSRAIDPAH
VEEFSALLIQHRCC-GLFIHTGRTGAKSKQHASSShnntFPLYIISGQQLLALLAGNP-------------------
>gi|55246501|gb|EAA03483.2| ENSANGP00000002229 [Anopheles gambiae... [ score 90 E 2e-17 ] [ range 60 .. 172 ]
-------------------IAYLRKIDPYTFEELILSALELQGLTIIRNKSY----SRDGGIDGKA---VIGGKLVLIQAKRYKKFISTDHVRAFTEQCR
QQEC-KGLFIHTGRTPKSAWHAIKGS-PVTIISGPQLVEFL-----------------------
>gi|38257053|ref|NP_940707.1| Orf22 [Pseudomonas syringae pv. syr... [ score 89 E 4e-17 ] [ range 23 .. 166 ]
-RRRGSIFREFSMKLEAALINSKDsspKLTPTEFEQHVRAMLDAMGHELldYRSEHQELIQGVDGEyeIDVSARFSAFGmNFLVLVECKQHKSAIKRETL
QILHDRMRSIGAQKGALFTTSSFQSGALKYAQRHNiaTVKIVDGT-----------------------------
>gi|21110345|gb|AAM38777.1| hypothetical protein [Xanthomonas axo... [ score 88 E 7e-17 ] [ range 143 .. 284 ]
---------------FAEHPEDLYRLPHRDFEVLISSVFTARGWK-----TQIGPGTADEGVDVRMWlQSPLGDALTLVQARRYAKHrlIGLEAVAALEA
HSLREEAS-GLFVTTSRYRQVAQRFASRNKKLLLADSSDVATWCHEASVTVQSAKAKALALES----
>gi|2182329|gb|AAB91635.1| Y4cE [Rhizobium sp. NGR234] >gi|746560... [ score 88 E 1e-16 ] [ range 225 .. 371 ] [ duplicate a ]
EAEVRIMLRDLSSGLARLIAKspdALDHLEWRMVEQVVAEVFEGLGFA-----VTLTPGSKDGGKDVILTCTVRGKLaEYYVEIKHWRSstKVGSAAVEK
LLKIIVEEKKDGGLFLSTYGFTSNAFEQLTTIAKHKLKfgDQEKIVTFCQTY--------------------
>gi|2182329|gb|AAB91635.1| Y4cE [Rhizobium sp. NGR234] >gi|746560... [ score 88 E 1e-16 ] [ range 84 .. 234 ] [ duplicate b ]
-------------------LRANESLDPQESELVLGRVLEPL-FGIEGYEVEHTGGLNDQGIDFRASRTADETssapaETIGVQAKFYRKTVsrvGMADL
QKLIGAALLQDLTRVVLVSNGEFPREAHAAVEKSLPlrIELLDIGGMRAWISRLREEKVDVEAEVRIMLRD---
>gi|46580580|ref|YP_011388.1| adenine specific DNA methyltransfer... [ score 87 E 2e-16 ] [ range 1 .. 146 ]
--MLHQILQKYREQ-------EYQRDKGDAFERLIRAYLKtDPQYQALFSDVWLWKdwperealgyKRPDTGIDLVARFRD-GESYCAIQCKFYENAISQ
GDLGTFFTLSGKGGFSQRLIVATAPLSKNAADAIEhQTIPVALLTLEDLASAPIDW--------------------
>gi|53765610|ref|ZP_00162024.2| COG2319: FOG: WD40 repeat [Anabae... [ score 86 E 2e-16 ] [ range 155 .. 328 ]
-ASIQEQLERlptlegIRTEIARLAAQNYPALAGATTENQCRAIalaqqmrgwFETLGYRLEKYEIW-----AEDYFEWIINVPVRRSyDRILVR--GVA
GEVRLSDVMALRQSVNQQKTDEGWLVSNRRIARAARDEVkkEENRHLDCFTFDELIDLDADFtgYLDWLEAEIKRRKIDQKY--
>gi|58582017|ref|YP_201033.1| hypothetical protein XOO2394 [Xanth... [ score 86 E 3e-16 ] [ range 3 .. 137 ]
---------RRRASEVHEGVRALSTMHWRDFSAVVLRVLQDQrGWQPTQLPQDGLP-SAD-----FMMQTEHGTR--LVACKHRRGyRIGVAAVNELGAM
ARLAGANGGVMVTESRMEREGL-AASEKQSIEVLDGARLWPLLKPYLPGDVEA-------------
>gi|10173112|dbj|BAB04218.1| BH0499 [Bacillus halodurans C-125] >... [ score 85 E 6e-16 ] [ range 28 .. 161 ]
--VVYRLKEKKRYDVAKITIRDIDRMDGHEFEDYLFVLLAGLGY----NETYQTKKSRDFGADLLF--NDSSGARTVVQAKCLSDALGVKAIQEVFTAKV
YYQAEKAIVITsTETISDPCRRLASAAE-VKLIEREALQEIIA----------------------
>gi|24371902|ref|NP_715944.1| hypothetical endonuclease [Shewanel... [ score 85 E 8e-16 ] [ range 153 .. 297 ] [ duplicate a ]
--QVNIIRREFSRRLIELILKnprYLDEIEWREMERLLAEVFEGLGF-----SVRLTPGSKDGGKDIILTcQVATKNHTYYVEVKHWRSgqRVGSGAITE
FLNVIINEQIDGGLYLSTYGYCSNSIESLTEIQRKSLRFGTEnkVVTLCQSY--------------------
>gi|24371902|ref|NP_715944.1| hypothetical endonuclease [Shewanel... [ score 85 E 8e-16 ] [ range 6 .. 161 ] [ duplicate b ]
-----------QEKLKNLIRSLEKSASPQEAEYLMGEilvpLLAEDGYSI-----QAVGDQRDFGVDFIARKDKHEEQFpeeIAIEYKHYRKAaVGLDVV
HRVLGAAMSMGLSRAMVITNSRFTYAAREAIRRSSPvgVELLDIDALRSWIGRIEEVPSIDVVQVNIIRREF--
>gi|51891927|ref|YP_074618.1| hypothetical protein STH789 [Symbio... [ score 84 E 1e-15 ] [ range 2 .. 91 ]
-----------------------------------------------------TPPSGDYGVDLILTRPGSP-ERIAVQAKRYhrKHTVGVRAIQEVYAA
KDYYGCSRAIVVTTSYFTENAKQSARKL-GVFIIDRDQLAEELRH---------------------
>gi|16124875|ref|NP_419439.1| hypothetical protein CC0622 [Caulob... [ score 84 E 2e-15 ] [ range 179 .. 338 ]
DAEAEDVELDVEDIARQQIIALIKSaFAGHDLAYLVAEILRIEGY-----VTKVSPPGPDGGVDILAagGRLGLGEDRICVQVKSGDAPANQEVVLKLMG
SVQAAKARTGLLVSIAGVNGPAQKLIDsEFFSVRLWQMPELLTaLFASYGQlsDETRAKIPLKQI------
>gi|54027831|ref|YP_122071.1| hypothetical protein pnf2220 [Nocar... [ score 83 E 4e-15 ] [ range 21 .. 158 ]
---------------------------GTKFEQLMVRYFElDPMLAQQYDKVWRWtdwpdrAGKPDTGIDLVARERDTGALT-AIQCKFYepTHVLAKGD
IDSFFTASGKKPFTNRVIIsTTDRWGRNAEDALqDQTIPVQRIGLAEIAESPIDWDIAWPAGELQV---------
>gi|48787593|ref|ZP_00283572.1| COG1715: Restriction endonuclease... [ score 83 E 4e-15 ] [ range 129 .. 258 ]
-----AKIAQIKGNLLS-ITSLEPHARGYAFEKFLRDLFDAYGLAPQDPFRLRG-----EQIDGSFQ---FGNETYLVEAKWHGKPIGVGELHVFHGKIE
QKAAWtRSLFVSNSGFTEEGLAAFGRGKRVICMDGYDLYEMLNR---------------------
>gi|15159455|gb|AAK89570.1| AGR_L_1997p [Agrobacterium tumefacien... [ score 81 E 1e-14 ] [ range 271 .. 418 ]
---------------------------PRDFESAARLAAKDKyqfqwwaNYLVGVQTMKEIKRGPDRGIDGQMYfmNGPRGWGRVLTSVKGGQH-VGSKD
VREFKAVIDRERAEMGLFLCLNEPTRDMATEAAAFGFVQTAHGhlPRLqIVSISEWFRGKRPLLPSLGHISREFFE
>gi|9656282|gb|AAF94909.1| helicase, putative [Vibrio cholerae O1... [ score 80 E 2e-14 ] [ range 793 .. 935 ]
---------------KRITAAELDKLSWQQFEALCVELLAKI---TDSESAWLTNNGADHGADGVLLNN---SGNILLQAKFTQRQYdGYKGIQEIHSAK
PIYESAmrssfgRLIFVTNSPLLAKRTHEIAATCGIEVLGRTQLLTYLEEYDITLKDILSRLGK-------
>gi|48839996|ref|ZP_00296924.1| hypothetical protein Meth02001461... [ score 80 E 3e-14 ] [ range 7 .. 129 ]
--------------------------NEQELEDYIVSVFERMlkndnlkNFKIEKNHIEIGQGGFKHKFDIFYEVDVAGvSIKAAIECKYYNKRITEKMV
TEFKSKLNECNNITGFILATKSYNAGAKKFAD-FNGIQLITDDQLPNIPE----------------------
>gi|15609161|ref|NP_216540.1| hypothetical protein Rv2024c [Mycob... [ score 79 E 3e-14 ] [ range 21 .. 158 ]
---------------------------GTKFEQLMVRYFElDPTMAQQYDAVWWWidwperRGRTDTGIDLVARERDTGNYT-AIQCKFYepTHTLAKGD
IDSFFTASGKTGFTNRVIIsTTDRWGRNAEDAlADQLVPVQRIGMAEIAESPIDWDIAWPADDLQV---------
>gi|53712523|ref|YP_098515.1| hypothetical protein BF1231 [Bacter... [ score 79 E 3e-14 ] [ range 143 .. 288 ]
--EVYIYIKQLSRKLIELVAKRpdsLKEMEWRDLERVVSELFEGLGFK-----TTLTPSSKDGGKDVILECTIDDIQKsFVIEIKHWRSgqRVGQKTVKE
FTKIIINEKRDKGLFLSTYGFSNNFYESLSETEKTIVRFGEQekIVELCRTYE-------------------
>gi|28850513|gb|AAO53593.1| helicase domain protein [Pseudomonas ... [ score 79 E 4e-14 ] [ range 21 .. 169 ]
--------------------------KGTYFEELICGYLRnEATYRDLYEKVWTYAEwakeqglsGKDAGIDLVARTQGTG-EYHAIQCKLYaeDYKVQK
KDIDSFFTASGKAPFTHRIIVaTTNNWSEHAEDALQgQHQTINKIDLQALEESQIDWakYQPHQAVVLKARKQLRD---
>gi|46099489|gb|EAK84722.1| hypothetical protein UM03836.1 [Ustil... [ score 79 E 5e-14 ] [ range 19 .. 156 ]
------------------------------------ELVRDRGYQVADDEISVdletfkaeyapTGGSVDRNKLNFFTEHGeHENQRLFV-FYSSDRNVG
VKTMRQFISIMEERDIQRGIIIWPEKMTSAARKVIDAMRGtFHLEDFEEaflLVNITHHHLVPKHEPLYPEEKKE-----
>gi|21107830|gb|AAM36509.1| conserved hypothetical protein [Xanth... [ score 78 E 6e-14 ] [ range 26 .. 174 ]
------WLVRRRANEVHEGVRALAIMHWRDFSAVVLRVLQDQrGWQPTQLPQDGLP-TAD-----FMMQTEHGTR--LVACKHGRGyRIGVAAVNELgam
arlaganGGAMARlAGANGGVMVTEGRMEREGIAAAEK-QSIEVLDGVRLWPLLKPYLPGDVEA-------------
>gi|15611679|ref|NP_223330.1| hypothetical protein jhp0612 [Helic... [ score 78 E 6e-14 ] [ range 8 .. 168 ]
-------------ELIKEKLHAIPNQrhKGSLFEKISKQFLQEHDSANEYESIDLWydwklrGNERDKGIDIVITT--SNKEYIAVQCKFHQNSISyndi
SPFLTQLLSGVGGVKFKKGIIISTSNLTSEALKAIEQIRSTGMgIDIDEITEEdfiysridWEKFDPTKTEDEIPL---------
>gi|53718389|ref|YP_107375.1| hypothetical protein BPSL0748 [Burk... [ score 78 E 1e-13 ] [ range 18 .. 141 ]
--------------------QRLLLMHEGEWEDFIEECVRQLQKEGNYVEVVALGGSGDKGRDvcGYSKEYPAAGTWDLYQAKHYDSPLTPS---EFFPE
L----AKFVTCVWREDYTRPAKYFICASRDV----GTTLFDLL-KNPVRLKERLLD----------
>gi|13488060|ref|NP_085633.1| DNA methyltransferase [Mesorhizobiu... [ score 77 E 2e-13 ] [ range 437 .. 561 ]
------------------------------------------NYLVGVQALKEIRKGPDRGIDGQMYfmNGPRGWGRVLTSVKGGQH-IGTKDVREFKAV
IDRERAEMGLFICLREPTRDMRSEAASFGFVDTAHGhlPRLqIVSIERWFNGERPTIPSLGHLSREFF-
>gi|50084651|ref|YP_046161.1| hypothetical protein ACIAD1480 [Aci... [ score 74 E 1e-12 ] [ range 164 .. 321 ]
-ERVAEEEDKFKHDLLASITSGTTWLSagGNGLEKLIKELLIIEGYTANIQSKRQTSNISD--IDILARRTDRFSEsNLMIQVKHHSNISSSHGLTQLIA
FNDFEDIDyQKWFITTANVSEETLERALQNN-IKVMIGSEFVDWLYQHIDDLSKVTKQQLGI------
>gi|26990402|ref|NP_745827.1| hypothetical protein PP3694 [Pseudo... [ score 74 E 1e-12 ] [ range 159 .. 286 ]
-----AAYAQLRKRLY-EIRDLAPQKRGYEFEAFLKELFDSSGLKARSPFSIVG-----EQIDGSFQ---HGNQTYLLEAKWVLHPIGAAELNAFHGKVD
QKAAWaRGVFISYKGFTSVGLQAFGRGRKVICMSGDDIYKAL-----------------------
>gi|15643694|ref|NP_228740.1| hypothetical protein TM0932 [Thermo... [ score 74 E 2e-12 ] [ range 19 .. 133 ]
-----QWGKKRRKQDLRNLLEAGLK-NPYRFEEFAREYLKEHGFR----SVRTTRKSKDFGADIVAKRRG---STVVFQVKRRNSTVEKEVVKELVAAAY
IYGATEVGIFTNGELSTGLKKELEELKR------------------------------------
>gi|23007424|ref|ZP_00049300.1| COG1787: Predicted endonuclease d... [ score 73 E 2e-12 ] [ range 66 .. 182 ]
EPRFEEMVEIVERVAHAQVLPDERETpeDGIAYERYCADLLEEAGW-----DARPTGASGDQGCDVIAEKAGL---RLIVQCKRYGRPVGNAAVQEVAAA
ALHWSGDMAAVVSNAGFTPAARKLA-----------------------------------------
>gi|15789489|ref|NP_279313.1| hypothetical protein VNG0178H [Halo... [ score 73 E 2e-12 ] [ range 3 .. 119 ]
-----------------------DEMQASAFPEFLAAFWAEKGWETSVTEnddgTYLVAGDKDSGTRGLMGVRPDDGT-----------EVDASEVEDFL
AFCDKQGVDVRVMATLGRFTTGARTAAD-SEDIHLLDPNELANSVREEGVEE----------------
>gi|2622546|gb|AAB85909.1| unknown [Methanothermobacter thermauto... [ score 73 E 3e-12 ] [ range 1 .. 119 ]
-------------------MEELKKQKLVDF---IAKVMEDSGFKVYKDF-----RTSQHIVDIYgILPTALGDIGVVVACKNYDEnwKVGMDVLKEMEM
AAKTLKASKVVIVTTSDFSSQARNYAVKRN-MKLIDRKGLIRIAEDF--------------------
>gi|53795314|ref|ZP_00356401.1| hypothetical protein Chlo02004164... [ score 73 E 3e-12 ] [ range 167 .. 300 ]
QREIAERGGRLERPGVVRTLEDLQGLSLPQFGSYVLNLFRKKGFEFKDYRFI----DKDKHLDLELTyEGVTYLLRLSV-----ADKVRPGTLESLLQDM
KRAGIPKGLVITSTEFTPDTIKAASGRRNVLIIDGKTLFAMAE----------------------
>gi|49476200|ref|YP_034241.1| hypothetical protein BH15450 [Barto... [ score 73 E 3e-12 ] [ range 3 .. 151 ]
---LQSLLQIYRDEARTE------RDKGTYFERFALAYLMHDPLQFDQYEKVQTFKdwayengwdGRDTGIDLVAKLRNEDGF-AAIQCKFYDAayRIKK
ADIDSFISASGKAPFKRRVIIdsTKNAWSENAETMIRGQDvPVIRINLSDMQESPIRWE-------------------
>gi|21233006|ref|NP_638923.1| hypothetical protein XCC3577 [Xanth... [ score 72 E 4e-12 ] [ range 268 .. 411 ]
----------------------------HRFEALASLACESMvrGTGAEYHRGWLTRGTGDGGLDFVGRIDigeGLWGTKLVVlgQAKCEKIDAPTGGVH
IARTVARLRRGWLGAYVTTSFFSEAVQREVhDDQYPVLLLNGAGLAAEVTKLRLegGFASTEQFLEHIDADY--
>gi|3322760|gb|AAC65460.1| T. pallidum predicted coding region TP... [ score 72 E 4e-12 ] [ range 328 .. 465 ]
---VTIKLAQYQDIRLNDRMKEYLTLDGDSFFDLCQRIVSKA-LRLSIDSVQDVRGC----CEIVATErDEKGWSNVRTQPKvvvfyREARVLDDSFLRA
ILERMKERGIARGVVVTSSSFSRAALSFAE-NRPLELLGKNELERLL-----------------------
>gi|45508546|ref|ZP_00160884.1| hypothetical protein Avar03002798... [ score 71 E 9e-12 ] [ range 10 .. 151 ]
-RIITYGWDDLRILWLEIKTKSTSNFwdEGKALEYLVLRAFQLDGAEVAWPYTVKIQDTIVEQIDGVVYTDGLA---CLVECKDTAKEVNIEPIAKLRNQ
LLRRPATaIGSVFSRSGFTEAAVTLTGFVAPqaVLLWGGEEIEYSL-----------------------
>gi|20803914|emb|CAD31492.1| HYPOTHETICAL PROTEIN [Mesorhizobium ... [ score 71 E 9e-12 ] [ range 138 .. 269 ]
----HAALDRLERDFIALfAMTDEPHARGYHFERLLTALFNA-----WDMDAREGSRLAGEQIDGSFQ---HGAITYLLEAKWHRAKTGAENLHAFQGKL
SERlEGTRGLFVSFEGFTDGALEAFTA-RRIILADGMDIFDALKR---------------------
>gi|57159406|dbj|BAD85336.1| predicted type II restriction endonu... [ score 71 E 1e-11 ] [ range 18 .. 141 ]
--------------------------------EYLAEVLDKMGFRNHEKVADRSRW----GVDIVAVRDDPlaGTEKLLIKV-HTGSLASSKEVSVFGDL
IDRYKADRGILISPLGFTKDARTVVAKeyRARIILWDAEKLAKTFSNYGIKVPEIKPQESE-------
>gi|6013100|emb|CAB57333.1| SPAC824.03c [Schizosaccharomyces pomb... [ score 70 E 2e-11 ] [ range 55 .. 159 ]
---------------------------GTLFEYLVQYVLKQHSFQLER-----CGGKGDGGVDLVgqfsIKNVLFEPTKVVVSCKSNKGSIGPRFVRELE
GSLSSYPTDTlGILACLGSFTSSSLKTLSiSNRPLAL---------------------------------
>gi|29374778|ref|NP_813930.1| hypothetical protein EF0127 [Entero... [ score 70 E 2e-11 ] [ range 19 .. 141 ]
-----------------DMIRNLDNISYKEFPKFIGELYNLMGYKVELNERMN-------NIDLYASK---FSEKLAIQAKAYslnynkSKAINKRRVES
F-ALQAREKRKKPIYITTGVYTNPAYIEAKKI-GVTLFDRKNIFDLISKADP------------------
>gi|33592087|ref|NP_879731.1| putative membrane protein [Bordetel... [ score 70 E 2e-11 ] [ range 56 .. 186 ]
-AAMAAWKQRNvpSAARVERATNAARAMSWETFSKVLQEGLRQDGC-----EVTVLQGGP---ADYVLRRK---NRLAVVGAKRWKaSRVGVQALQELNA
VRETHGAHDAIYVTIGEISAPALAYAKANQ-IQFMAEAELTRLL-----------------------
>gi|53713270|ref|YP_099262.1| helicase domain protein [Bacteroide... [ score 69 E 4e-11 ] [ range 6 .. 157 ]
------ILDKFRKYAFSE------RDKGDKFEKLMQAYLQtDPKYATFFSKVWLWNefpfrkdfGGKDTGVDLVAYT--HNGDYWAIQCKCYAenATIDK
PAVDSFLSTSSRsftdesgntsTFAHRLWISTTNNWGINAEEAIRNQQPaVSRIGLFHLESAPVDW--------------------
>gi|54302988|ref|YP_132981.1| hypothetical protein PBPRB1310 [Pho... [ score 68 E 8e-11 ] [ range 8 .. 119 ]
--------------------------DWKQYEWLITKILHD---ERSEPNVTVLADSRIKGeysersrqIDVLIEQN---SITTIVECKHYDKPVDVKAA
ESFMSMMNDVGAKFGVLISSSGFTSSVPKRIREFgDRITLEHLD-----------------------------
>gi|53729661|ref|ZP_00348499.1| hypothetical protein Daro03003326... [ score 67 E 1e-10 ] [ range 2 .. 132 ]
---------------------DYSKFGWQEFEMLCARLLQACGYALQRQ----GARSQDIGVD--FTFTDPSGETWVAEVKHFTRPrTGTTVLREaavqL
NSAKQLTGATNGLLIVSMLLPQNLKDDIEVREGITVWDSRRLNDLLATRPEVEQDFLL-----------
>gi|18977508|ref|NP_578865.1| hypothetical protein PF1136 [Pyroco... [ score 67 E 1e-10 ] [ range 20 .. 137 ]
---------------------------------LILELLKRTGFRESEKVSEEW------GFDIVGIRDDPlsGTEKVLLKI-HTSGMLSSKDVNVFADV
LRTHKADKGIIVVPYGVTRDARILISRDYKglIVTWDRKKLISLFERYGIEPPEELLQ----------
>gi|39935356|ref|NP_947632.1| hypothetical protein RPA2287 [Rhodo... [ score 67 E 1e-10 ] [ range 15 .. 128 ] [ duplicate a ]
---------------------------------LVAELFMRMGYRVRR-EVRVSGLS----VDMIVERDGLKSP---VEIKMRTTALSLREISEIIVRLS
VLGHDGGyvapIICVIGSVSPAARDYAKEHAGIRVWDFDELRDRARPYD-DLYERL------------
>gi|39935356|ref|NP_947632.1| hypothetical protein RPA2287 [Rhodo... [ score 67 E 1e-10 ] [ range 169 .. 314 ] [ duplicate b ]
-------------------------LSAQEYERLCLEviafLFDPHLYGFEKQS--ETSDGANRY-DFICRIKPgdpfwdavrmdFKTRSILFECKNYSD
PITADQIysteRYLFSRALR---TVCFLISRLNSSDGAKRAAQGAMResgklILLVCNADLVRMLKVKAQNESPTTI-----------
>gi|27807687|dbj|BAC55309.1| hypothetical protein [Bacteriophage ... [ score 67 E 2e-10 ] [ range 1 .. 99 ]
---------------------------------MVQALFARLpGWKASRPSRTNAP---DNGLDVEAI--SPQGKRYLIQCKNLSAPADANLVRLTHAAK
DLHRAHKSILICPSGFTKPALENAEAL-GVMTWGPEEL---------------------------
>gi|45658157|ref|YP_002243.1| hypothetical protein LIC12309 [Lept... [ score 67 E 2e-10 ] [ range 371 .. 512 ]
--ILDDQGNKVLSDVSKIGIGVLDhyrQLKGVDFKNLCVRIVMALNYTVSR---EVPNKEGD-GLNLAGLNKADKETRSLFKFRKWKDaKISDIFLRDTI
AQLSELSLDKAFIVGDAEFTEGAKRFLSENSSLLnVISGKDLEELLKK---------------------
>gi|23954291|emb|CAD42090.1| hypothetical protein [Escherichia coli] [ score 67 E 2e-10 ] [ range 126 .. 252 ]
----------------HSLIAEMNEMKslpphprGFRFEAWLAELFS-----IFKLAPRSSFRNTGEQIDGSFRLND---EFYLMEAKWHQKRTSAADLH
VFEGKLSTKATWtRGVFISWMGFTPEGLTAFGKGKRVICVSGYDLYHSLNH---------------------
>gi|52548298|gb|AAU82147.1| conserved hypothetical protein [uncul... [ score 67 E 2e-10 ] [ range 30 .. 122 ]
-------------------IERIRLFSPDQWEDFVCEW--ADSLRSRYSNVERCGGAGDMGRDVIAFHRDAPDLWDNYQCKHYNTSITPTNVWIEFGKLV
YY-AKKGEYSWPSSY-------------------------------------------------
>gi|53764690|ref|ZP_00351527.1| COG2319: FOG: WD40 repeat [Anabae... [ score 67 E 2e-10 ] [ range 271 .. 401 ]
--------------------------------EQLRAWFTALRYDFEQYEI-----NNETYFEWIINvINPVGRKRYnRILVRGITGEAEMKDVAALRQS
VNAQRTDIGWLITNRRVSRAAKDEVskQENQDLFCYTLDELLDRDADFscYLNWLEDEIKQRGIDRTY--
>gi|20092255|ref|NP_618330.1| hypothetical protein MA3443 [Methan... [ score 66 E 2e-10 ] [ range 170 .. 311 ]
----QERIKRVQADLSSLLKSENPHKRGKDLEKVLNELFA--CYGILVRDSFVIKGDCSEGIieqiDGAIELD---NAYYIVEMKWWKNTIGRPEVIDHI
VRIANRGGQvRGLYISFSDYSDAAisecKNALNRNVLVVLATIDEIFRVLE----------------------
>gi|42526635|ref|NP_971733.1| TPR domain protein [Treponema denti... [ score 66 E 4e-10 ] [ range 314 .. 452 ]
----AQKLAEYSDLRTNDHMKEYLTLIKEEFFKMCRDITEQY----FDYPVQALKETK-MGCTILAVEKGseqwlntRKKPQLLI-FSRDGHTITESFLR
SVHEEMKKQAVVTSHIITSGAFSPDAIKFAE-NRPFNLIDRQKLERIVEK---------------------
>gi|38016682|gb|AAR07703.1| hypothetical protein LV097 [Klebsiell... [ score 66 E 4e-10 ] [ range 61 .. 197 ]
---------ERESELAAENVRLKRQLAEQAEELAILQkaatyFAKRLNFSIFKLSPRSSFRNPGEQIDGSFRLND---DFYLLEAKWHQNRTPAADLHVF
EGKLStKAKWARGVFIRWMGFTDEGLTAFGKGKRVICVSGYDLYHSLSH---------------------
>gi|48839995|ref|ZP_00296923.1| hypothetical protein Meth02001460... [ score 65 E 8e-10 ] [ range 29 .. 127 ]
-----------------------------------------KNFKIIKNHKEKAKSGTLQEFDVFCEIEIAGvTHKVAIECKNYNKNVEQEKLQAFSKKL
DGCNIKTGFMIAANGYQKGAKLEA-KFYGIELITTEDLPNI------------------------
>gi|47571625|ref|ZP_00241675.1| COG4889: Predicted helicase [Rubr... [ score 65 E 8e-10 ] [ range 29 .. 162 ]
---------------------------GTSFERLFATYLvTDPQYSDRLSDVWLWsewpdRWSVDVGIDLVARERGTG-EYWAIQCKFLDPDtyLQKAEI
DSFFTASGkkfstkdgsRHFAHRLIVSTTDKWSKHAEDAlANQVTPVSRLWFKDLANSPIDW--------------------
>gi|39997685|ref|NP_953636.1| hypothetical protein GSU2590 [Geoba... [ score 64 E 1e-09 ] [ range 3 .. 119 ]
-----------------------DDKKWKLVERVVAAAFDEPNVTVQKNVRlrslrRKGGAGGLREIDVLITGELVGQKvHFAIECKDYKRKVDSHHIDA
FIGKLQDVGlaTQTSIFVTTRGYTTQAVERAHEVGMKTLV--------------------------------
>gi|42527317|ref|NP_972415.1| hypothetical protein TDE1811 [Trepo... [ score 64 E 1e-09 ] [ range 2 .. 116 ]
-------------------------INWKEYESGIYFLYNKLinkgypNLKIEKNQEIKGKSGLLHEIDVVISFDLLNEKRLmLIECKnFSKRKVEKSDI
MILHSKVNDINSSFGIIVTTKGFQTGAKEYADYFGITTLV--------------------------------
>gi|49475560|ref|YP_033601.1| Putative helicase fragment [Bartone... [ score 64 E 2e-09 ] [ range 8 .. 176 ]
---------DNEQITLRSLLQSYRDQTtsnvvwGKIFEDFVTKYLMHDPLHYGRYEKvesyYEWAKERkdwnknDIGIDLVAKLR-HQESYVAIQCKFYk
aDHQISKKDIDSFIAESGKKIFKYRLLVdsTEVELSDNVNAMIKGQAiPIYRIDLRHMENSRIDWQTYATKKEVVLKSI------
>gi|41223062|emb|CAF19007.1| DNA or RNA helicase of superfamily I... [ score 63 E 3e-09 ] [ range 4 .. 160 ]
------------MSTITDAVSALRTLpsqsaQGLAFEKLMVNFIKsDPTLSTEFDEVHRWvdwpynGGTMDTGIDLVAYNKDDDAYT-AIQCKFYlpTTS
LAKGQLDSFFEASGRTfetpegtrsFSNRLVISTTDKWSSNAEKMLEnQTIPTNRIGLSAIAESPIDWDI------------------
>gi|3323234|gb|AAC65872.1| conserved hypothetical protein [Trepon... [ score 62 E 4e-09 ] [ range 362 .. 444 ]
--------------------------------------------------------------DIVSEIDtPKWADLVLFRFFRSQGSVGELVLRDLHGRI
RELKAGKGICMTAGAFTDEARRFAEG-RPMDLYDKNRLTRILNSID-------------------
>gi|50258108|gb|EAL20802.1| hypothetical protein CNBE1640 [Crypto... [ score 62 E 6e-09 ] [ range 17 .. 149 ]
---------------------------GTAFEKHALSFLN----KSMSMSLRHVGGARDGGIDLRGWWwvpriampatefaagencGGVRRLRVLAQCKA
EKKSVGPRAVRELEGVMSQLEFRReqqstaeaaiAILISQSGFTKNAMLHATQSRiPLMLLHLP-----------------------------
>gi|38110413|gb|EAA56134.1| hypothetical protein MG01785.4 [Magna... [ score 61 E 1e-08 ] [ range 81 .. 162 ]
---------------------------GTHYEYLVAERLASYGFSLFR-----VGGASDYGIDLLGTWTVPsapNPIKVIIQCKAIASKLGPSHVRELEG
AFVGAPAgWRGSCV------------------------------------------------------
>gi|50084085|ref|YP_045595.1| conserved hypothetical protein ; pu... [ score 60 E 2e-08 ] [ range 4 .. 128 ]
------------------------TQKGSIFEEIVFNYFNyliKNGYfgftkdqclltqqKAYYSKDREKEIVFDLSLELFFPQQDIPFLIILIECKNYD
KKVPIDDIEEFSSKVSQisTHKTKALCITTKGFQEGALTF-SKNKGISLW--------------------------------
>gi|24215382|ref|NP_712863.1| hypothetical protein LA2682 [Leptos... [ score 59 E 4e-08 ] [ range 244 .. 405 ]
--LFEYWYARKK---LPDYLKELffidDRLNGHLFEHYIGALLE----FIFCYRAISTRLTGDLGIDLILQPDFSLLKRhgislnhestyqIFVQTKFYD
PQKSTnlnkidwiqfcGTVKE--SFKGDYAGNVGLFIYSKTLDRQRKEElmlAYGVPDCFLIDLNDLQYIVRK---------------------
>gi|46096199|gb|EAK81432.1| hypothetical protein UM00047.1 [Ustil... [ score 59 E 6e-08 ] [ range 50 .. 211 ]
QARFQSQVGDTESSVAR----------GTRYEHLCRALMSQM----FGMELERTGGAGDRGIDLRGWWqlppaptsalaltsvtqphlRRQRRIRIVAQC
KCQDeggKKMGPALVREMEGVMFREssavsvsKAHRevtqatgsvavdeddvplaGIMLSSSGFSKQALLQVRSSN------------------------
-------------
>gi|50260327|gb|EAL22986.1| hypothetical protein CNBA7540 [Crypto... [ score 58 E 7e-08 ] [ range 71 .. 167 ]
-------------------------------------------------------------FDAIHENDNTDKIFVYF---CADKNVSKASMKTFIGSMD
KMGARRGIIIWSEKMSPAAKKTLQEMQSeYHLEDFPEsdlLVNITKHFLVPKHTVMKPEEK-------
>gi|30024205|emb|CAD54909.1| hypothetical protein; putitive lysog... [ score 58 E 1e-07 ] [ range 10 .. 138 ]
--------------------------DGEVWESFARDFLEELGFYIES----APDRGADGGKDLLITEQLKGqlnkyKFRWLVSCKHYAKsnrSVSEKDE
INIQERIDGFNADGfiGFYSTlpssglNSRLTQ--LKENGKIKDFRFFDGKLIENYLIRIG-------------------
>gi|41408251|ref|NP_961087.1| hypothetical protein MAP2153 [Mycob... [ score 57 E 2e-07 ] [ range 43 .. 143 ]
---------------------------------------------------QASGEPRD--VDVTVTLDTPDGEYAFmgYEVKHWKKPLNESHVEQLAAK
LNDMpGVTHRAIVSTSGYYKPAIKKAAYH-GVDLYVIKEWTTPLEEHFPDLAPMT------------
>gi|11499143|ref|NP_070377.1| hypothetical protein AF1548 [Archae... [ score 55 E 7e-07 ] [ range 1 .. 90 ]
----------------------------------MARLLEEHGFE-TKTNVIVQGNCVEQEIDVVAERDG---ERYMIECKFHNIPVytGLKEAMYTYAR
fldVEKHGFTQPWIFTNTKFSEEAKKYA-----------------------------------------
>gi|54309012|ref|YP_130032.1| hypothetical protein PBPRA1826 [Pho... [ score 55 E 7e-07 ] [ range 18 .. 114 ]
--------------------SYTNTQKGSFFEQLCADILRRQSYSITGIEVRKTG----MEVDIQAIHNPS-KKNIYVECKFYndRKTIDTGIVDLCFAQ
SVRGGYKSIALFSTVKLGKDAQ--------------------------------------------
>gi|42528172|ref|NP_973270.1| TPR domain protein [Treponema denti... [ score 54 E 1e-06 ] [ range 364 .. 442 ]
--------------------------------------------------------------DIVAEIDtSRFSDTVIFRFFRSQGTVGELLLRELHARL
KEVKGGTGICMSAGTFTEEAVRFSEG-RPLDLYDKTRLSNVL-----------------------
>gi|46118053|ref|ZP_00201172.1| hypothetical protein Cwat03006709... [ score 53 E 2e-06 ] [ range 23 .. 101 ]
-----------------------NKQKGDFWEKVVADLFRQQGWKV-RENISITG----MQIDVLIKNDV--EEIGLVECKFHQEKIDADVIDKLIGKTN
RKKPNFLIY-------------------------------------------------------
>gi|42554807|gb|EAA77650.1| hypothetical protein FG09788.1 [Gibbe... [ score 53 E 3e-06 ] [ range 78 .. 179 ]
---------------------------GTHYEYTVADTLSQYGFLLKR-----VGGHSDRGLDLLGIWTLPstsQTSKVIIQCKAGARSLSPMYIRELKG
ALAVappgwRGADVlGLLVGEKPATRGVQKEIHS---------------------------------------
>gi|23347537|gb|AAN29662.1| hypothetical protein BR0733 [Brucella... [ score 52 E 7e-06 ] [ range 26 .. 124 ]
--------------------------------ELVFGAYPPENCKIYKKKRYYCReREADVEFDIVLELYRTGRDaphlYVIFECKNHDASISEIYVNDF
SSKIGRifSHAVKGIIVVTSRLQSGAEKVAR----------------------------------------
>gi|32262646|gb|AAP77693.1| hypothetical protein HH1096 [Helicoba... [ score 50 E 3e-05 ] [ range 34 .. 144 ]
-----------------------NKQKGDKYELQIVRHYKQQGYKVYPKGLKEGRR--DKGIDIIAYK---GKEALLIQCKNWeRSQVKQEHLRIFLGDC
TAYleqnqkifakRSVRRVFVTScENVDYGVKKFLEEND-------------------------------------
>gi|29349939|ref|NP_813442.1| hypothetical protein BT4531 [Bacter... [ score 50 E 3e-05 ] [ range 15 .. 87 ]
-------------------LQRLYSIDEDTYEELVCvwaySCLGNKGYT----EVYRVGQAGDKGRDVLAYYDRVKGAFDLYQCKQYKSALTYSDL----
--------------------------------------------------------------------
>gi|7190641|gb|AAF39434.1| helicase, putative [Chlamydia muridaru... [ score 48 E 8e-05 ] [ range 15 .. 103 ]
---------------------------GKEFEKYCKWLLEcDPEYKLELKEVWLQadcpmeikrklslqQDTKDRGVDLIAETY--TGEFWAIQCKCYDp
qSRIERRDIDSFLSFSAK---------------------------------------------------------------
>gi|27375186|ref|NP_766715.1| hypothetical protein bll0075 [Brady... [ score 42 E 0.006 ] [ range 122 .. 183 ]
----YEIVASLQSDWSQAY-----SLSATRWEEIVAGAFDKAGF----DEVTLTPRSGDHGRDVIAVRRGLVASR-------------------------
----------------------------------------------------------------
>gi|18976379|ref|NP_577736.1| hypothetical protein PF0007 [Pyroco... [ score 41 E 0.015 ] [ range 415 .. 492 ]
-------------------------------------------------------RRGDVEFDGVAFRDGV----YVLEIKWRNRPATYKDVKDFIrKVK
GEFGSATMFFFSRSGFTEKAKELCEK-EGVKMLTPKDL---------------------------
>gi|57233906|ref|YP_182062.1| type II secretion system protein Gs... [ score 40 E 0.028 ] [ range 19 .. 126 ] [ duplicate a ]
----------------------------------VADYLSSHSYQVETDVKITGQSGVEHVFDIVARRNDGFTTRTMAVCitLGSNQEEESSAIFNFANK
AFDTGINERILIAIPKLTPETRNLAEK-QRIKVFDEDRLEDLL-----------------------
>gi|57233906|ref|YP_182062.1| type II secretion system protein Gs... [ score 40 E 0.028 ] [ range 146 .. 244 ] [ duplicate b ]
-------------------------------EDLI-NALTGLGYTIRENARIKGRSGISHVFDIVANDINTDNYTLGIDIIKKQPSLELQDVALFDAKAF
DCGIVDKLIATASQITADAQQFADA-QKVKLI--------------------------------
>gi|24430036|emb|CAD55350.1| hypothetical protein [Streptomyces c... [ score 40 E 0.029 ] [ range 377 .. 470 ]
------------------------------------------------------------GFFAFLGKHKIKSTYVMVECKNYGKEVGNPELDQLSSRFS
PLRGQFGILACRSfedkdRFLKRCRDTAlDYRGFVIALDDDDLRELVADVLEAV----------------
>gi|44890007|emb|CAF32125.1| DNA-directed RNA polymerase, putativ... [ score 39 E 0.032 ] [ range 81 .. 168 ]
--------------------------------------------------------------------------TIYVEFCADSTGVGTKQVRAFNHFVD
ENNFHTGVFITQTPISPSAVRLLSGIPGRICEHFQEqdlLVNITRHELVPKHVLLSPEEKKN-----
>gi|34870555|ref|XP_213240.2| similar to hypothetical protein CAB... [ score 39 E 0.038 ] [ range 182 .. 268 ]
-EALQQRWDQVEQDLADELI------TPQGYEKLLRALFEDAGYLKVPGETHPTQLAGDS--------KGLGLETLDI-CRKAHAELSR-EVQRLTSLLE
QHGI------------------------------------------------------------
>gi|53718187|ref|YP_107173.1| hypothetical protein BPSL0548 [Burk... [ score 39 E 0.039 ] [ range 5 .. 140 ]
--------ERRSIYMRTFTLEIVKPKHAEDFEDYCAEIYS---VVFEDPTPKRNGRTGQsqGGVDIFVE--PRVGKRKGIQCKRyYETKVTEKVIADEVV
AADKAGWSIGeLIVATTAASDsklvkyaqdltDARAESGKFKvSIEFWD-------------------------------
>gi|19703471|ref|NP_603033.1| ATPase [Fusobacterium nucleatum sub... [ score 39 E 0.062 ] [ range 320 .. 450 ]
----------YQSYLEIENLAYVKNKIENEFDLYVSKIYEDLDresiWKNMKFPLVKVGRwwDKDTEIDIVAL--GEDNKIVFGECKYSKKQVGLNILNE
LKEKSKKviWNNDKReeyyILFSKSGFSQDLIELAKKKNNIIL---------------------------------
>gi|48867537|ref|ZP_00321030.1| hypothetical protein Hinf80100151... [ score 38 E 0.086 ] [ range 178 .. 315 ]
-EEITEAKEAYET-LIKSVEKLIKGLWWSDFELLTDLVFSKLGWQ-----RYSVLGKTEKGIDLDLYSSSTQK-RVFVQIKSDTDIKQLDEyVSNFESEY
KNYGYSEMYYVYHSGL-ENIDEKQYQAKGIKLVNGRKMAELVISAGL------------------
#
NULL   3706	5728	4211	4064	4839	3729	4763	4308	4069	3323	5509	4640	4464	4938	4285	4423	3815	3783	6325	4665	
AVER   3803	6735	3809	3512	4481	3912	5776	3894	3787	3410	5931	4977	5191	4502	3994	4270	4446	3909	6223	4769	
HMM    A	C	D	E	F	G	H	I	K	L	M	N	P	Q	R	S	T	V	W	Y	
       M->M	M->I	M->D	I->M	I->I	D->M	D->D	Neff	Neff_I	Neff_D
       0	*	*	0	*	0	*	99999	99999	99999	
D 1    *	*	1397	1279	*	*	*	*	*	*	*	*	*	2264	*	*	*	*	*	*	1
       0	*	*	*	*	*	*	5188	0	0	

D 2    2933	*	4539	720	*	*	*	*	*	*	*	*	5470	*	2804	*	5376	*	*	5095	2
       0	*	*	*	*	*	*	7102	0	0	

R 3    3406	*	4401	2940	6427	6496	*	3246	*	3348	4880	*	*	4319	2570	3013	*	3210	*	5858	3
       0	*	*	*	*	*	*	7539	0	0	

L 4    5048	*	*	3970	4212	*	*	2355	*	1810	4663	*	*	*	3798	*	*	1943	*	*	4
       0	*	*	*	*	*	*	7919	0	0	

D 5    2785	*	3106	2251	*	4930	4373	*	5776	*	*	4740	*	2249	6198	4627	3630	*	*	4422	5
       0	*	*	*	*	*	*	8131	0	0	

Q 6    2544	*	3748	2511	5447	6208	6434	3048	5162	6869	*	6354	*	2677	3742	3988	5652	*	*	4409	6
       16	6536	*	0	*	*	*	8163	1000	0	

A 7    2316	*	4112	5756	*	4290	*	3185	4203	4926	4252	*	5479	2919	3219	6410	6576	4409	3603	6883	7
       16	6498	*	2000	415	*	*	8265	1000	0	

L 8    5667	*	*	4264	4156	4242	4492	3176	4271	1818	6608	*	*	6418	6981	*	*	3667	3398	2994	8
       0	*	*	*	*	*	*	8303	0	0	

K 9    2887	*	2552	2070	*	5337	6899	*	3737	5632	*	4318	*	3014	3450	4416	*	6003	*	*	9
       14	6693	*	1000	1000	*	*	8418	1000	0	

E 10   3845	*	3393	2256	*	6630	6997	5560	2119	*	*	*	*	3380	2304	4726	5624	*	*	*	10
       18	6309	*	2585	263	*	*	8634	1000	0	

L 11   6398	6540	*	5827	3824	5613	5347	2885	4884	2274	5017	3775	*	*	3555	*	4831	3297	7141	2887	11
       13	6772	*	1000	1000	*	*	8741	1000	0	

R 12   4739	6390	5217	2236	*	*	5431	6062	3917	5114	*	5391	*	3139	1743	3460	5067	7251	*	6062	12
       13	*	6830	*	*	*	*	8721	0	0	

D 13   3060	*	3001	3484	*	6793	4359	4984	3908	4466	4529	4108	*	3698	3895	2723	4068	*	*	6977	13
       41	6851	5701	1000	1000	*	0	8752	1000	1000	

A 14   4122	*	2594	2969	*	6912	*	3834	4196	4716	6691	3640	4565	3652	3283	3344	*	5837	*	4388	14
       27	*	5749	*	*	552	1653	8672	0	1635	

V 15   3819	5972	4893	4577	4250	5258	6927	4631	*	1345	5107	*	*	5781	4477	7047	4012	3606	3776	*	15
       42	6792	5687	2000	415	1217	811	8734	1000	2144	

A 16   2460	*	6754	4631	3951	6859	5372	3084	4205	2268	*	5899	7193	6817	3608	3713	5677	3950	*	5923	16
       19	7849	6865	2807	222	353	2203	8718	1000	2573	

D 17   3212	*	3325	3035	*	4978	4547	5376	3278	*	5878	3366	4607	4337	3460	3188	4345	6130	*	*	17
       18	*	6322	*	*	897	1111	8808	0	1702	

E 18   4196	6327	2798	1913	5786	5926	*	3234	*	3558	*	5369	*	3392	4154	3470	*	5473	*	6704	18
       70	5606	5213	3741	112	1645	556	8758	1675	2248	

V 19   3600	*	5771	5759	*	3562	5111	2365	4234	1915	6377	4735	*	*	5442	7401	3879	3905	*	4589	19
       19	7244	7245	3170	170	*	0	8773	1000	2744	

L 20   4305	*	*	5895	5899	*	5387	2312	3813	1484	3701	*	6757	7058	4977	*	3724	4036	*	*	20
       39	7449	5578	0	*	2714	238	8873	1000	2926	

E 21   2804	*	3708	2644	7107	6635	6138	*	3034	*	*	3376	4537	3971	3377	2787	5478	*	*	*	21
       50	6080	5706	1810	485	3203	166	8935	1833	2958	

N 22   2689	6058	3408	3325	6785	4838	*	4367	4889	3562	6935	3931	*	4362	3690	3530	5047	4111	*	4307	22
       36	6498	6202	1261	779	*	0	8921	1724	4011	

L 23   5691	*	*	4518	6086	6195	*	2373	5402	1440	6795	5533	*	*	5937	*	4861	3578	*	2660	23
       85	5014	5252	910	1096	3703	115	8181	2178	4165	

L 24   5467	7290	2430	5983	*	*	6015	5815	3088	2789	*	3996	3579	4211	2685	4335	5594	*	*	4381	24
       46	5001	*	2009	412	1727	519	8252	2756	4576	

Q 25   4350	*	4087	3103	6268	4155	4384	7047	2646	5236	6513	3720	6572	3843	3069	3587	3542	*	6716	*	25
       15	7286	8055	0	*	1318	740	8261	1000	3513	

V 26   5611	5437	5512	*	3707	7620	*	3826	4270	1860	2291	6363	*	3171	*	4864	7500	4000	6159	6469	26
       62	4849	7065	1400	687	602	1551	8315	2855	2733	

S 27   4855	*	2452	4017	6287	6286	4794	5467	2704	*	*	3496	6559	5081	4828	2230	3436	*	6190	*	27
       55	4980	7433	2381	308	568	1619	8952	2775	2197	

P 28   4735	*	6145	4769	*	1326	6646	*	5065	6143	*	*	2018	*	*	5851	6909	*	2600	5570	28
       8	*	7455	*	*	1091	915	9112	0	1711	

S 29   3857	*	3567	4140	4825	4995	4219	6007	2921	5235	*	4857	6948	3468	3901	3633	2985	5284	7623	4112	29
       6	*	7982	*	*	1283	763	9303	0	1631	

R 30   3288	*	3157	2170	3936	4509	5683	5154	3986	4719	7712	5830	*	3719	4013	4567	4657	4816	*	5171	30
       6	7857	*	1585	585	*	0	8929	1000	1624	

F 31   6149	*	*	6692	563	*	7155	*	*	3591	6223	*	*	*	*	6136	7040	5124	4789	3192	31
       6	*	7819	*	*	0	*	8929	0	1624	

E 32   6674	*	5388	243	5708	6233	6071	*	6319	6922	*	*	5884	6171	*	5948	7335	*	*	*	32
       10	7182	*	1000	1000	*	0	9489	1000	1000	

V 33   4094	6954	3213	2628	*	7681	5335	6874	2503	4065	6248	4833	*	3862	3289	3588	*	5524	6897	4140	33
       0	*	*	*	*	*	0	10128	0	1000	

I 34   4870	*	*	6478	2589	6338	4947	3613	6223	1300	5941	*	*	5864	7535	7075	6380	3637	6820	3397	34
       8	7559	*	3700	115	0	*	10097	1000	1000	

V 35   3835	3162	*	*	5981	*	*	2689	*	2733	4089	*	*	*	*	4767	4472	1489	*	*	35
       16	*	6479	*	*	*	*	10312	0	0	

L 36   2440	5257	6439	4947	5405	4189	5697	5274	3645	2839	6995	5559	*	5126	2680	4596	5164	3195	*	6624	36
       19	6288	*	1339	726	0	*	10313	1633	1857	

D 37   2917	*	2660	2229	6074	4720	*	6943	3878	4457	*	4247	*	4263	3333	4756	4947	6366	5987	5622	37
       26	5825	*	2104	382	*	*	10475	2270	0	

V 38   3601	5989	*	*	3328	6152	5926	3160	5945	1615	5890	*	*	7373	7574	6245	6631	2945	5072	3234	38
       18	8494	6658	3170	170	*	*	10475	1000	0	

L 39   5642	5783	*	*	1794	*	6241	4974	*	1020	5463	*	*	*	*	*	7079	4984	6832	3944	39
       23	7158	6859	0	*	*	0	10473	1000	1775	

H 40   3991	*	4324	2377	6691	6453	5762	5156	2950	5281	5319	4182	5601	3549	2879	3777	4741	4660	*	*	40
       160	3839	4838	299	2419	529	1705	10449	2750	2385	

R 41   2688	*	2903	2783	6668	5991	5424	6153	2621	5192	5701	4937	5543	3775	3623	4395	5909	5560	*	*	41
       44	7301	5394	2585	263	2580	264	10405	1000	3617	

L 42   3764	7029	3830	4898	5937	*	3836	5227	3444	2483	2489	5325	3714	4095	6272	5581	6439	*	*	4383	42
       169	4061	4296	2185	358	1649	554	11013	4295	4124	

G 43   5148	5340	5208	6654	*	688	*	*	6221	6352	6555	3163	5380	4990	6783	5418	4692	*	*	6075	43
       52	6242	5476	2000	415	2210	351	10996	1000	5300	

Y 44   5311	5345	*	*	2692	*	6027	*	4842	2918	5753	*	*	*	6164	6187	6012	4362	3473	1277	44
       111	5996	4102	2904	207	1559	598	10946	1707	4975	

G 45   3725	*	4673	3465	5607	3063	6097	6420	2533	3964	*	5099	6073	3401	3443	3841	3996	6283	*	6035	45
       153	7318	3407	1585	585	2442	293	11201	1000	5434	

G 46   3697	*	4525	6451	4624	2924	*	2360	4891	3134	7240	4918	4782	5139	6970	5924	4786	2582	*	5566	46
       69	6384	4850	1000	1000	3552	129	11321	1000	5517	

H 47   4771	*	4537	2449	3637	4365	5685	5006	4641	4175	5639	4445	*	4103	4393	3088	3662	4669	6759	4465	47
       26	6806	6841	0	*	6086	21	11376	1000	5353	

R 48   4578	5796	3395	4013	5129	4461	5090	4735	3081	4323	*	7133	4900	3878	2875	4843	5300	4383	6221	3216	48
       77	7950	4383	0	*	2987	195	11374	1000	5418	

D 49   5971	*	2945	4103	5244	4589	6082	4722	4143	4340	5079	2933	3447	4148	4763	3474	4991	4945	6277	4128	49
       31	*	5543	*	*	1221	809	11335	0	5469	

D 50   4328	*	3180	2503	4385	5598	5030	6430	3531	*	*	3546	4530	4847	3664	3377	4927	4024	6473	5514	50
       54	7341	5032	2000	415	773	1270	11189	1000	5731	

L 51   3049	6622	5305	5351	5437	5238	6385	4346	4067	3841	6741	*	4874	5149	3643	3784	3506	1907	*	*	51
       106	4292	5641	899	1108	2908	206	11165	2716	5687	

Q 52   7595	*	4459	2877	5739	*	6516	3663	3533	4444	7369	*	7906	2944	3369	4985	3643	4550	3587	3354	52
       106	*	3813	*	*	2227	347	9901	0	5559	

R 53   3484	*	7404	3575	7210	4654	5404	4429	3838	3026	6267	5784	5722	4736	3369	4300	4021	2295	7455	7540	53
       45	7012	5459	3459	138	2431	296	10001	1000	5818	

V 54   5239	5565	6827	*	*	3586	*	3402	6684	3436	*	6155	5494	6614	6373	3510	1586	3096	4332	5829	54
       89	4774	5409	2810	222	3933	98	9146	2748	5474	

G 55   3829	*	7313	4980	5836	1752	*	5772	3362	6174	*	4077	2774	3509	3337	4936	6612	7343	*	7271	55
       76	5384	5194	2979	196	2201	354	9190	2754	5823	

G 56   4872	*	4377	4137	5772	1723	6494	5284	3023	4877	*	5294	5078	5084	2516	4068	6943	*	6488	7058	56
       61	5288	5969	2559	268	983	1017	9267	2546	6271	

T 57   3484	6576	5280	5033	*	2091	6743	7016	5113	6477	*	4921	6399	7138	5747	1716	2814	4852	*	*	57
       60	5409	5858	950	1052	2543	271	8896	2297	5439	

G 58   3062	7288	6665	*	6477	1781	6245	6193	3376	7593	7698	4060	3377	6670	3079	4414	4784	4361	7364	7307	58
       36	6341	6318	2778	227	2061	395	9990	1631	5582	

D 59   5986	*	402	3947	*	5285	*	7462	7369	5450	*	5745	*	5136	6749	5517	6862	7282	*	6810	59
       74	6113	4827	1625	565	1344	722	5522	1594	5314	

G 60   5237	7175	7066	3361	4427	1746	4051	5684	3737	4249	5443	5035	*	3980	3643	5872	4418	5633	*	5111	60
       8	*	7483	*	*	1467	648	4726	0	4906	

G 61   *	*	*	3308	6896	461	7070	5746	6209	*	*	5507	*	4492	*	6100	*	5499	*	5531	61
       33	5979	7200	1917	444	450	1900	3203	2305	4039	

I 62   3544	5613	*	7377	3619	*	*	1332	4394	3856	7309	*	7291	*	4406	6778	6227	2301	*	7101	62
       9	7401	*	2000	415	1723	521	3293	1000	2230	

D 63   6876	*	142	4697	7366	*	*	*	7000	7285	*	7479	*	*	7550	*	7306	*	*	6801	63
       30	7400	6102	1000	1000	*	0	1629	1000	1687	

G 64   4116	*	*	*	4780	2143	*	2010	*	2049	6434	7258	*	*	6976	*	*	2795	6141	7603	64
       27	6045	8137	355	2197	1605	575	8076	2035	2691	

V 65   5157	*	6428	5437	3398	*	6811	1876	5909	3545	6858	*	*	5121	4622	5106	5347	1950	5683	4355	65
       20	6214	*	1152	862	669	1430	8103	2081	2592	

I 66   1489	5587	*	*	4240	3594	6228	2673	*	2784	4619	*	7011	*	*	6593	*	3320	7089	7505	66
       65	6529	4904	579	1597	*	0	11032	1743	1505	

S 67   7884	*	6008	2899	5097	5043	8038	5311	3302	4241	5309	4880	7708	4814	3189	3462	2819	4834	4848	3443	67
       208	4390	3531	558	1641	3595	125	12102	3759	3533	

L 68   6834	6362	6169	3044	4925	6782	5025	3420	2871	3623	*	3837	4945	3465	3220	5987	4167	5293	4609	5523	68
       128	4525	4583	2522	276	1506	626	12145	3363	5565	

D 69   5228	*	1624	4774	*	4138	4887	6497	3308	5427	*	3193	4863	5448	3792	4304	4130	5379	*	5980	69
       110	5395	4339	2122	377	1402	686	12098	2545	5237	

K 70   4395	*	2538	3844	7402	2164	*	5546	4253	4231	*	4456	2720	*	4100	5491	7207	4283	*	5763	70
       209	5070	3250	2422	298	1405	684	12076	2889	5212	

L 71   4290	*	4235	4610	3710	7066	3983	4915	5208	2213	7941	7328	3154	5246	3897	4457	3411	3835	*	7342	71
       151	5043	3851	1409	682	1546	605	12403	2490	5702	

G 72   5142	*	3465	4848	4883	1249	7162	*	3304	5089	*	5202	4448	4857	4664	5597	5805	4897	5497	6272	72
       98	4753	5138	847	1171	1833	475	11823	3256	5120	

L 73   4588	*	4909	3877	4317	2400	*	6718	3348	3397	*	3316	5412	6457	4568	3385	3368	6008	5674	6708	73
       70	4790	6454	3373	146	772	1271	11928	3456	5648	

E 74   5591	*	3128	2553	4760	4595	6086	3389	3381	3916	*	6971	4694	4021	4090	3942	3859	6449	*	4992	74
       110	4362	5328	858	1157	834	1188	11701	4016	4564	

K 75   6209	8090	6840	6024	5001	6672	5914	4928	2666	3570	7904	4349	7730	5810	1771	5604	3132	4609	5605	4025	75
       62	5135	6224	1953	431	813	1215	10539	3088	4459	

V 76   4597	6026	5351	6477	5357	6789	6247	1866	7361	3020	6577	6785	*	*	*	6875	4898	2089	4339	3166	76
       30	5603	*	301	2409	453	1892	5515	2813	3363	

Y 77   2452	6023	7645	*	4256	5279	7328	3045	7691	2056	5218	6167	*	*	5681	7186	*	2639	*	3078	77
       18	7375	7322	1000	1000	1129	881	5476	1000	1657	

V 78   5595	6603	*	7020	3833	5956	*	1542	*	4470	7697	*	*	*	*	7168	5626	1236	*	5062	78
       71	6232	4836	560	1636	880	1131	5476	1834	1683	

Q 79   4771	*	7230	1820	*	6261	*	*	5515	5987	*	*	6954	899	4544	5547	*	7273	*	7028	79
       41	*	5166	*	*	1198	826	5373	0	4235	

A 80   2143	1282	*	6939	4153	6967	*	4386	*	*	7388	*	6338	6103	*	6848	7511	2407	*	7248	80
       36	5991	6778	1370	706	3281	157	5429	1759	3881	

K 81   7008	6352	7984	*	6728	*	7441	7210	210	7254	*	*	6843	6934	4741	7265	*	6948	*	6161	81
       44	6651	5624	1602	577	507	1756	5413	1757	4337	

R 82   4050	4616	4144	*	3659	3895	2863	*	3860	5681	6932	4698	6385	5746	2072	4393	4885	*	4075	6134	82
       46	6257	5768	449	1903	2832	218	8304	1610	3706	

W 83   4608	*	4745	4536	6090	4946	4066	4998	5067	5683	*	6782	*	4853	4248	3978	4183	4599	2760	1799	83
       90	4044	*	991	1009	628	1502	8290	4595	4514	

Q 84   3507	*	2719	5202	*	4594	5858	*	2610	5769	*	3630	*	3192	3102	3485	3859	5193	*	*	84
       90	4045	*	1002	998	972	1028	8314	4499	2670	

N 85   3433	*	3510	4807	*	3276	4562	6332	2449	*	*	3303	4622	4408	4037	3193	4516	6046	*	5346	85
       144	3816	5398	1226	805	764	1282	8308	4857	1560	

T 86   3378	*	5283	4225	7615	5231	6892	5837	2408	5882	7119	4284	3264	4345	3666	2999	3121	5428	*	7003	86
       63	4697	7960	818	1208	302	2406	8299	3693	2009	

V 87   4366	*	*	5681	6988	*	*	2124	5899	3111	5087	*	7440	*	*	5968	4739	1094	*	7636	87
       32	6083	7129	1005	995	*	0	7976	2237	1505	

G 88   4955	*	3511	4758	*	1318	8139	*	4835	*	*	5008	4178	5138	5115	2341	4000	*	*	*	88
       18	6363	*	3692	116	1646	555	7983	1663	2029	

R 89   3758	*	6015	3594	6902	6068	*	4027	3420	3872	5448	4874	3491	5238	3202	3186	4218	3021	*	6202	89
       28	6173	7618	2608	258	1544	606	7976	1693	1423	

P 90   3077	*	4145	3420	*	3945	5887	5992	2401	5474	7820	4836	2657	4215	4754	3537	4858	7908	*	6887	90
       9	*	7399	*	*	1267	775	7977	0	1467	

E 91   2798	7626	2469	2563	4904	4976	4232	4940	5347	5494	7489	6521	5353	4233	6254	6024	4035	3362	7392	5897	91
       9	7405	*	0	*	869	1144	7957	1000	1667	

L 92   6679	*	*	7587	7190	*	*	1681	*	2117	6389	*	*	*	7546	7150	*	1304	*	7302	92
       9	7282	*	2000	415	*	0	7950	1000	1000	

Q 93   4171	*	3390	3854	6348	6348	4500	4498	3616	5304	5026	5146	*	2492	2166	4900	5198	5996	6169	6602	93
       18	*	6321	*	*	0	*	9257	0	1000	

A 94   3632	*	3040	1872	6888	6320	*	4181	3904	4762	6668	4500	*	3660	5982	3468	4563	4494	*	5728	94
       22	6872	7309	2000	415	*	0	9218	1671	1000	

F 95   5287	6179	*	4759	1478	*	6183	3534	*	1577	5211	*	*	*	*	*	4846	3887	*	*	95
       28	8526	5905	3322	152	*	0	9221	1000	1708	

Y 96   3300	*	6649	3677	3244	5498	3706	3215	3825	4224	5715	5286	6598	4679	4129	3686	5632	3921	*	4077	96
       10	7175	*	0	*	351	2212	9195	1000	3132	

G 97   2577	6868	5370	3823	*	1640	6344	*	4542	*	6373	4205	6887	5397	6759	2737	4097	4765	*	*	97
       24	7386	6613	0	*	*	0	9260	1393	1000	

A 98   2269	6409	5752	4784	4648	5022	7184	5142	2647	4086	6084	6605	*	4964	3524	3686	4789	2923	*	6401	98
       34	5757	7781	1585	585	*	0	9523	1698	2261	

L 99   3480	5322	7106	*	6572	7462	*	3066	3675	2046	2667	5654	*	6564	4691	3451	7079	3683	7146	6404	99
       51	5111	7359	1215	813	877	1135	9994	2933	2793	

A 100  3430	*	2917	4142	5790	3101	4937	4337	3707	4111	6683	3897	5133	4177	4171	4106	4991	4229	*	6969	100
       19	6229	*	1977	423	1632	562	13000	2360	2164	

G 101  3840	*	4180	3098	4473	3433	5972	5284	3182	4297	7480	4802	7342	3920	2875	4480	4863	4625	*	4374	101
       106	5104	4573	1834	475	*	0	13003	3603	1667	

Q 102  4033	5268	5873	3398	4013	5377	2851	5361	3883	4310	5686	5347	*	3771	3421	6270	4629	5094	5698	3042	102
       70	4983	5972	2096	384	1964	427	12209	3741	4133	

K 103  4304	7294	4194	4488	6087	1880	4976	6338	2428	*	6895	3385	4900	4721	3143	4895	*	*	*	7600	103
       26	6305	7563	775	1267	602	1552	12253	2580	4344	

A 104  1470	4536	4901	*	3836	3569	7741	3580	5800	4724	7201	5451	6486	*	5794	4680	4078	3932	6391	5078	104
       80	5316	5132	1814	483	1029	971	12127	2516	2699	

K 105  4294	7002	2181	3664	6438	6681	4002	7408	3191	*	*	3622	6272	4412	4414	3828	3189	5094	5302	5647	105
       93	4369	6162	1168	849	289	2462	12173	4207	3861	

R 106  6187	*	6364	4406	4958	3949	5166	4290	1939	6173	5762	5064	*	5055	2124	6137	4252	4061	*	4578	106
       73	4517	7517	2846	216	628	1503	11933	3780	2306	

G 107  3000	5660	*	*	5240	1048	*	6196	4627	4259	4688	*	5604	*	4101	5121	5287	4339	*	5857	107
       26	5790	*	1509	625	1248	789	10950	2255	1534	

V 108  3897	6657	*	6812	3570	6280	5486	2061	*	2202	4568	*	*	*	*	5862	6564	2353	4448	5250	108
       0	*	*	*	*	0	*	10980	0	1000	

F 109  5289	4447	*	*	2083	*	6182	2171	*	2584	4667	*	*	*	*	*	*	2632	*	3487	109
       0	*	*	*	*	*	*	10980	0	0	

I 110  4311	4952	*	*	3634	*	*	1802	*	4638	5163	*	*	*	*	4385	*	1305	6069	6111	110
       57	4688	*	641	1479	*	*	10234	2589	0	

T 111  3898	4597	*	*	*	4685	5065	*	*	*	*	5194	*	*	6505	2202	1099	5116	4615	5031	111
       19	6225	*	1441	663	*	*	9676	2419	0	

T 112  4681	*	6192	5457	6668	*	5585	4694	4755	4233	*	2759	3580	4981	4419	3048	1722	*	5397	7065	112
       6	7836	*	0	*	*	*	9676	1000	0	

S 113  4092	*	5593	4563	*	2147	6346	*	4403	6152	4848	3774	5600	5932	5751	1537	5276	5492	*	5446	113
       49	5386	6724	1467	648	*	*	9676	2219	0	

G 114  5023	*	4133	3524	6794	2055	6571	6578	3910	5393	7586	3945	4649	5726	3048	3845	3712	5755	7246	4522	114
       8	7551	*	0	*	*	0	9669	1000	1630	

F 115  5654	6872	*	6167	1142	*	*	4375	*	2750	5229	*	4823	*	*	6678	4932	4250	4453	3253	115
       31	*	5545	*	*	*	0	9446	0	1630	

T 116  6968	6836	4637	6297	*	3925	*	*	7138	5497	*	4452	5877	4717	6564	2003	1145	6738	*	6270	116
       7	*	7670	*	*	0	*	9141	0	2187	

S 117  3344	*	3597	2718	6898	4840	7354	6771	2888	7134	7176	4388	3715	4613	2895	3135	4912	*	*	6263	117
       30	5910	8046	2853	215	0	*	9224	1699	1000	

Q 118  2875	*	2862	3230	6984	2925	6181	*	4775	6993	6291	2750	3316	3957	5091	4540	*	6268	*	6609	118
       0	*	*	*	*	*	0	8997	0	1000	

A 119  681	5215	*	7036	6117	4104	*	4793	*	4722	5470	*	6298	*	6133	4294	4403	4398	*	*	119
       15	7801	7398	2000	415	0	*	8997	1000	1000	

R 120  5617	*	5563	4091	7284	6186	5674	3814	2303	3098	5511	6556	7418	3817	2197	*	5160	3903	5743	5130	120
       9	*	7333	*	*	0	*	8991	0	1000	

D 121  3715	*	3260	2364	*	6308	5508	6306	2249	5606	*	4439	*	3652	3531	5087	3723	6656	*	5658	121
       15	7379	7805	1000	1000	0	*	9006	1000	1000	

F 122  2760	*	6798	2470	2775	*	6412	7604	4551	2848	5082	7452	*	5127	5795	5152	4512	4712	7634	3042	122
       40	5464	7646	645	1472	*	0	9005	2568	1000	

A 123  1035	7216	*	6997	5053	7340	*	2776	*	3180	5308	6191	6414	5461	*	4318	6493	3831	*	*	123
       158	3773	5020	666	1436	0	*	8806	4573	1593	

Q 124  3675	6605	3196	2608	7336	4291	5305	6318	3583	5555	*	5273	7550	3836	3224	3179	4035	5996	*	4536	124
       91	5060	4997	508	1753	0	*	8935	3195	3381	

S 125  3015	7037	6142	2666	6147	3016	7924	6421	2505	7066	*	5762	6424	3209	3591	4139	5084	5719	*	4902	125
       172	6012	3371	696	1386	0	*	8948	2818	3443	

V 126  4137	*	5115	5236	4024	5307	3966	3530	6197	3620	5727	2396	7180	4824	3936	3363	3826	4303	5590	*	126
       145	5010	3953	558	1641	84	4151	8931	3203	5307	

E 127  3792	4784	4508	3959	5517	3942	*	4786	2598	6550	6777	3187	4505	3427	3013	5044	7033	6574	*	4160	127
       225	3675	3922	584	1587	0	*	9219	4137	3979	

G 128  *	*	3985	5657	4905	2222	4956	5159	3515	5892	5896	4258	2493	*	2823	4206	4430	5944	*	*	128
       129	3550	*	1060	943	0	*	9259	5183	4100	

M 129  6922	6102	*	*	5796	*	6692	1335	5986	2975	4402	*	6354	*	5109	*	5421	1811	*	6231	129
       14	*	6711	*	*	*	*	9043	0	0	

V 130  4970	*	4133	2896	5468	6109	4470	2753	3343	4054	6401	4881	*	4039	4574	4718	3668	3463	6205	5811	130
       8	7459	*	0	*	*	0	9128	1000	1000	

L 131  5560	4194	*	*	5814	7465	*	4433	7152	693	6382	6442	6437	*	4038	*	4766	3378	*	*	131
       40	5816	6705	1117	892	*	0	8941	1702	1000	

V 132  4855	*	*	4530	4748	*	*	1626	6414	2802	3964	*	*	*	5271	*	*	2518	3079	5445	132
       39	5211	*	1487	637	1191	831	8858	2493	1695	

D 133  4671	5907	1040	4999	5606	4015	3969	6855	*	*	*	3889	*	6687	*	3589	3495	6212	6751	*	133
       6	7944	*	1585	585	0	*	8793	1000	1000	

G 134  5667	*	5695	5698	4279	1318	*	4684	5616	2405	5325	6504	5680	6235	3053	5019	6149	*	*	7164	134
       21	6115	*	1000	1000	*	*	8815	1116	0	

E 135  3645	*	2816	2703	6817	5647	7843	5569	3066	*	7473	4277	3645	2949	4408	4651	4049	5836	*	5693	135
       0	*	*	*	*	*	*	8815	0	0	

R 136  4131	*	2592	2052	*	4130	4885	*	2813	4730	6149	6094	*	3733	3113	7207	4693	*	*	*	136
       80	4206	*	1557	599	*	*	8523	3384	0	

L 137  *	*	*	*	5486	*	*	2930	*	474	3876	*	*	*	*	*	*	4575	5909	*	137
       21	6103	*	0	*	*	*	8523	1116	0	

V 138  2588	6514	6944	3626	4808	6244	*	3223	6601	3561	*	6642	5978	4471	3997	6385	3983	2183	6227	4631	138
       0	*	*	*	*	*	*	8561	0	0	

H 139  4539	*	2674	2023	*	*	4728	*	4924	*	7698	2853	6042	4053	3636	4087	3694	5637	*	5145	139
       49	5157	7548	796	1237	*	*	8540	2270	0	

L 140  4043	*	*	5145	3876	*	*	3400	5450	1491	3791	*	6451	*	4661	3122	7393	6067	3581	5205	140
       31	6337	6780	2722	237	*	0	8515	1720	1000	

M 141  5183	4241	6182	*	4147	6700	*	2580	6791	1647	3594	*	3995	5221	6296	5894	4509	3533	6403	*	141
       25	7053	6663	0	*	0	*	8526	1000	1627	

I 142  3064	6502	6462	2905	6126	6973	4996	2352	3281	4272	6355	4847	*	4002	3508	4183	6584	4958	*	5290	142
       24	5950	*	2807	222	0	*	8479	1000	1000	

E 143  5216	*	2809	2480	*	4889	3322	*	2683	*	*	5178	4886	4192	3365	3936	4014	5555	*	*	143
       16	*	6520	*	*	*	*	8500	0	0	

N 144  4034	*	6298	5186	4621	5698	3519	3739	5332	3850	6830	3223	*	*	6129	7182	6425	4501	2937	1949	144
       68	4435	*	1094	912	*	0	8504	2883	1000	

E 145  6046	*	2886	3978	4389	2492	6064	6167	6271	3311	*	4145	3346	4257	4198	5336	*	*	*	2925	145
       70	4856	6321	1361	712	*	0	8410	2404	1000	

V 146  5450	*	4224	3133	3871	*	*	3161	6428	2956	*	5551	2604	4228	4780	*	5835	2413	*	6937	146
       51	4855	*	1183	837	0	*	8310	2210	1657	

G 147  3541	*	2621	2863	*	2258	*	*	4404	*	*	4420	3567	6093	3730	*	4658	5057	*	3898	147
       8	7458	*	0	*	*	*	8223	1000	0	

V 148  4926	6758	3781	3244	5064	*	6083	4245	2656	2549	*	*	4106	*	*	*	*	2055	4210	*	148
       55	4741	*	542	1675	*	*	8113	2327	0	

S 149  3011	*	*	4754	*	*	4123	3949	4728	4737	*	*	4504	2866	5081	2738	2651	3553	6299	5394	149
       36	5347	*	0	*	*	*	8101	1836	0	

S 150  3849	*	3849	2532	5974	5721	*	4264	3204	*	*	4540	2917	3802	3977	3169	4486	5234	*	*	150
       26	6765	6834	1585	585	*	*	8147	1000	0	

R 151  3406	*	4291	5664	4816	4233	6733	3830	3377	3900	5669	6806	6175	4810	2473	6766	3394	3020	5840	*	151
       58	4672	*	0	*	*	0	8136	2276	1000	

L 152  6307	*	6172	3031	*	*	6040	5226	4042	1799	5069	*	4195	5486	4881	*	2008	3797	*	*	152
       35	5389	*	0	*	0	*	8046	1446	1000	

L 153  4045	*	*	*	6921	*	*	2132	4905	2306	6525	*	3343	5636	*	4354	*	2558	6286	3232	153
       110	5481	4293	980	1020	*	*	7963	1657	0	

K 154  *	*	4144	2553	4821	*	*	6648	2753	*	*	6624	1569	2963	4941	4921	5880	5550	*	*	154
       0	*	*	*	*	902	1105	7325	0	2750	

V 155  4199	*	*	2792	4889	*	5763	2989	4800	1667	*	*	6052	3881	5809	6718	4169	3232	*	*	155
       48	*	4926	*	*	1409	682	7752	0	1577	

P 156  *	*	*	3122	6245	3595	*	*	1660	3054	*	5589	3705	5949	3266	4767	*	4588	*	4148	156
       21	*	6087	*	*	697	1384	7606	0	2051	

K 157  3714	*	6475	3353	*	4219	3944	4621	1458	*	6212	*	*	4114	3458	4124	3802	*	*	*	157
       71	5195	5594	1585	585	822	1204	7619	1000	1637	

L 158  *	*	*	*	3335	*	*	1443	3575	2168	4272	*	*	5270	*	*	*	2747	*	*	158
       0	*	*	*	*	0	*	7366	0	1678	

D 159  *	*	1016	2700	*	*	*	*	*	2922	*	3547	*	*	4147	4170	*	*	*	5490	159
       0	*	*	*	*	*	*	6852	0	0	

M 160  3894	*	*	3405	*	3323	*	*	4547	3865	3777	*	*	3938	1818	2536	4929	*	*	*	160
       0	*	*	*	*	*	*	6644	0	0	

D 161  *	*	597	2637	*	*	*	*	4192	*	*	5012	*	*	*	*	4888	*	*	4088	161
       0	*	*	*	*	*	*	6517	0	0	

Y 162  5287	*	*	4598	1958	*	*	*	*	*	*	*	*	*	*	*	*	5569	4070	749	162
       0	*	*	*	*	*	*	5781	0	0	

F 163  *	*	*	*	283	*	*	*	*	3575	*	*	*	*	*	*	*	*	4785	4108	163
       0	*	*	*	*	*	*	3957	0	0	

E 164  *	*	1992	756	*	*	*	*	2675	*	*	*	*	*	*	*	*	*	*	*	164
       0	*	*	0	*	*	*	3831	0	0	

//
