# Supplementary material for: The PD-(D/E)XK superfamily revisited: identification of new members among proteins involved in DNA metabolism and functional predictions for domains of (hitherto) unknown function
Source: BMC Bioinformatics. 2005 Jul 12;6:172. doi: 10.1186/1471-2105-6-172 (PMC1189080; doi:10.1186/1471-2105-6-172)
Supplement: Additional File 1 — An archive file in the zip format, which includes Hidden Markov Models of sequence & secondary structure profiles of PD-(D/E)XK nuclease families analyzed in this article (those known used as queries and newly identified ones). HMMs are in the format of the HHsearch program. The same data are available for download from the authors' FTP server: [file 1471-2105-6-172-S1.zip › hhsearch_pdexk_profiles/queries/pdexk_psiblast_-h_1e-2_-j_12/YRAN-1176818.02.ss.90.hhm]

NAME  YRAN-1176818 [ QUERY ] [ range 1 .. 131 ]
FAM   
FILE  YRAN-1176818.02
COM   /home/marcin/bin/hhmake -i YRAN-1176818.02.a3m -seq 500 -id 90 -o YRAN-1176818.02.ss.90.hhm 
DATE  Thu Mar  3 22:26:28 2005
LENG  131 match states, 131 columns in multiple alignment
FILT  210 out of 253 sequences passed filter (max seq id>=90%, coverage>=0%, min seq id with query=0%, Ndiff=0%)
NEFF  6.6 
EVD   0.4546  1.6472 
SEQ
>ss_pred
CCCCCCCCCHHHHHHHHHHHHHHHHHHHHHHHHCCCEEEECCCCCCCCCEEEEEECCCEEEEEEEEEEECCCCCCHHHHCCHHHHHHHHHHHHHHHHHCC
CCCCCCCEEEEEEEEECCCEEEEHHHHHCCC
>ss_conf
9878988833578649899999999999999867981425334688888708998198699999884107884750454699999999999999987469
7227760408899972798114012652589
>Consensus
xxxxxxxxxxxxxxxxxxxGxxxExxaxxxLxxxGxxixxxnxxxxxgeiDliaxxxxxxxxvEvKxrxxxxxxxxaesVtxxKxrrlxxaAxxxlxxxx
xxxxxxxxRFDvvxvxxxxixxixnAfxxxx
>YRAN-1176818 [ QUERY ] [ range 1 .. 131 ]
MATVPTRSGSPRQLTTKQTGDAWEAQARRWLEGKGLRFIAANVNERGGEIDLIMREGRTTIFVEVRYRRSALYGGAAASVTRSKQHKLLQTARLWLARHN
GSFDTVDCRFDVVAFTGNEVEWIKDAFNDHS
>gi|55981024|ref|YP_144321.1| hypothetical protein TTHA1055 [Ther...
-------------------GRLVETAVGAHLLAHahqgGFEVYY--WRERDQEVDFVLQKGKRLLALEVKS-APSKRTQGLEAFTR--------------
-----------------------------------
>gi|53688050|ref|ZP_00110456.2| COG1715: Restriction endonuclease...
LAKLPVVIATLRRISPYV----FEELVLTCCKKQGWQI-QRNFRyTGDGGIDgrvLIL---GKLYVIQVKR-----------------------------
-----------------------------------
>gi|50058563|ref|YP_044805.1| ExiS [Bacteriophage phiMFV1] >gi|49...
--------------------YKREEELLSILKAKGYQAKRTNLKM-DGiyKIDIVATKGNEKIYIQVK--------------------------------
---------------------------------
>gi|50842580|ref|YP_055807.1| putative nuclease of the RecB famil...
----------------------------------GWSLVRREYMTPIGPVDLLCRDaDGVYVAVEVKRR-------------------------------
--------------------------------
>gi|19343479|ref|NP_597931.1| PhoH-like protein [Roseophage SIO1]
----------------------ARDALVGYLELKGHIIVnnEENFN-----VDVVSQKGGYTYFneVEVKTAWKGDWptHWSEIRIPQRKQRLL------
-------------------------------------
>gi|549436|sp|P36434|VSH2_HAEPA HpaII very-short-patch-repair end...
-----------MKASSKNKGTKPELLLAKYLWALGLR-YRKNDRSIFGTPDLSFKRYKIAIFIDGEFWHGKDWDIRKYDIKSNKDFWISK----------
-------------------------------
>gi|14590707|ref|NP_142777.1| hypothetical protein PH0846 [Pyroco...
---------------------RFEELAKEFLTL--FRPIEfetlGRWWYRGEEIDIVALRKDKTTLIEVK------------------------------
-----------------------------------
>gi|41406483|ref|NP_959319.1| hypothetical protein MAP0385 [Mycob...
-------------------GAEFEDFVAAQLRVAGYVVTPTAGTGDYG-VDLIAKKDGVRMAVQCKR---------------------------------
-------------------------------
>gi|2622949|gb|AAB86282.1| conserved protein [Methanothermobacter...
-----------------------------HLIEKGFRPVAREYAVTSGFIDILGKDeNGSLMIIELKSRKAGV---------------------------
--------------------------------
>gi|5458921|emb|CAB50408.1| Hypothetical protein, containing ATP/...
------------------VGKEYERIGREFIRRidLGFSPLRvGRWWHKGEEIDVIAYNEEKVALFEVK-------------------------------
----------------------------------
>gi|18977008|ref|NP_578365.1| DEXX-box atpase [Pyrococcus furiosu...
---------------NNYLGEVFEDIACQFLVRLNkkrmfpFRFSKIgRWWHKNEEIDLVALDKREKraSFIEVK-WKTLKEGEAR--------------
----------------------------------------
>gi|57159053|dbj|BAD84983.1| putative 5-methylcytosine restrictio...
-------------------------------------------------PDIVVSTDEGTCVVEVKYRNLYVYHRGENRAHRKLVRKSDELYQAYTYSRL
VSEYLGAKRVPVLLVYP-RLEgiynhWIPNLFSA--
>gi|55376375|ref|YP_134228.1| hypothetical protein pNG5108 [Haloa...
------------------RGVLVELLTA-YVLAHRYTGSQVHWSdTRDGEeIDVWVEHDGFIRVIECKT------DLAAAGVDKTRQQLLRKT-------
---------------------------------
>gi|18312145|ref|NP_558812.1| hypothetical protein PAE0739 [Pyrob...
-------------------GARFERFVLDLLPAIGLIPKATRFKvyregVEVGEVDIVAVDeKGETYAIEVKAGR-------------------------
-------------------------------------
>gi|56544392|gb|AAV90546.1| capsule polysaccharide export protein...
IAAPATRVPLPKRNLLLLQGLMGPlfRRLGQALTKHGYTVYKINFNGGDrffwrlpNGIDFCGNEDDWPAFFEetVKKRNITDV------VLFGDCRALH
RAAIHVCRKLHIPvhvFEEGYIRPDWVTLElggvnghsslPKDPEWYK-------
>gi|29347422|ref|NP_810925.1| conserved hypothetical protein, put...
-----------------YKGAITEQYVLQQLKSvKGLSIYYWSSDTSRGELDFLLQKDVSVIPVEVKAeenlqskslrffvEKNAGLHGVRFSMsDYRKQ
EWMIN-----------------------------------------
>gi|48836984|ref|ZP_00293979.1| COG1637: Predicted nuclease of th...
---------------------------------EGYTLIRREYPTAIGPVDILCRDGnGTTVAVEIKRR-------------------------------
--------------------------------
>gi|53735107|ref|ZP_00177277.2| hypothetical protein Cwat03003213...
------------QMKNQVKGTIGENLVsmlAISLPENWFMLKNAlipTTKGKLTEIDLLLIREPGVFFIEVKTWKGS-WTAYRDNWKRRERNKWI-----
-------------------------------------
>gi|37678445|ref|NP_933054.1| hypothetical protein VV0261 [Vibrio...
-----------KQQNYEYKGYVAENFVQQELTAIGVDP-SYSWNDARAEIEfILATDEGDIIPVEVKSGKRTRAKSLASYVEK-----------------
--------------------------------
>gi|29143521|ref|NP_806863.1| hypothetical protein t3185 [Salmone... [ score 156 E 1e-37 ] [ range 1 .. 131 ]
MAQIPARGDCSRQLTRKQAGDAWEAAARLWLESKGLRFIAANVRERGGEIDLIMRDGKTTVFVEVRYRRSGLYGGAAASVTRSKQHKLLHTARLWLARQN
GSFDTVDCRFDVLAFTGNEIEWFRDAFNDHS
>gi|53693276|ref|ZP_00127931.2| COG0792: Predicted endonuclease d... [ score 143 E 1e-33 ] [ range 1 .. 123 ]
----------MQRSTRQQAGREAEAFALQFLQRQGLRLIEQNWLCKRGELDLVMLDGDTVVFVEVRYRRHSGWGGAMESVDFRKQEKLVTAAQLFLQ-HA
TAWANHPCRFDVIAIEGEpgnaaPLNWIKSAFDS--
>gi|51597786|ref|YP_071977.1| hypothetical protein YPTB3494 [Yers... [ score 142 E 2e-33 ] [ range 1 .. 117 ]
-------------MSQRDTGAHYENLARRHLERAGLVFQAANVAFRGGEIDLIMRDGDAWVFVEVRFRRNDLFGGAAASITPRKQQRLHLAAAVWLAQRG
ASFATTSCRFDVVAITGNQLEWLPNAFNTD-
>gi|48844423|ref|ZP_00298735.1| COG0792: Predicted endonuclease d... [ score 142 E 3e-33 ] [ range 1 .. 118 ]
-----------MSLHNKSLGSKGESLAVTYLERHRYKILERNFRCRGGEIDIVARDGKTIVFVEVKTRTSGHYGPPQLAVTSFKQRQISKAALTWLAKQ-
-RQLDACARFDVISITFsgqmPQIEHIPNAF----
>gi|48867023|ref|ZP_00320665.1| COG0792: Predicted endonuclease d... [ score 142 E 3e-33 ] [ range 5 .. 119 ]
---------------KRQQGASFEHQARLFLESKGLTFIAANQNFKCGELDLIMNDKETIVFVEVRQRSHSAYGSAIESVDWRKQQKWLDAANLWLAKQN
MSLEDANCRFDLIAFgkTPQDIQWIPNFLD---
>gi|54310316|ref|YP_131336.1| hypothetical protein PBPRA3228 [Pho... [ score 142 E 3e-33 ] [ range 1 .. 120 ]
-------MVSPLPLNKRQQGQVYEVMAEQYLQRHHLKPVERNFTCRSGEIDLIMRDKSCVVFVEVKFRKQNHFGSAAEAVNWRKQQKLKRAALLWLKKNS
LSTEHTEFRFDVVAIQGpdQQIEWFTN------
>gi|48730156|ref|ZP_00263904.1| COG0792: Predicted endonuclease d... [ score 141 E 5e-33 ] [ range 5 .. 120 ]
--------------SHLQSGKDAERQALEHLQHQGLRLLAQNWLCKRGELDLVMLDGDTVVFVEVRYRKNTQWGGALDSIDGRKRQKLIFAAQYFLQRE-
SRWANSPCRFDVVAIdsHQDQLNWLQNAFDS--
>gi|23465508|ref|NP_696111.1| hypothetical protein in upf0102 [Bi... [ score 140 E 7e-33 ] [ range 33 .. 167 ]
-AMLPSERIAAtmgdRNLTPKQFGALGEQYAAAWLEEHGWTTLSRNWHTRYGELDIVMLNPEyTVVFVEVKSRRSMHYGYPQEAITPAKQHNLRKAACDW
LLDRRNRVPHSAVRFDVVTIVLrvGRPlvHHIENAF----
>gi|59712819|ref|YP_205595.1| endonuclease [Vibrio fischeri ES114... [ score 140 E 9e-33 ] [ range 2 .. 122 ]
----------EKKQNKRAKGEFYELMAQRYLEQHQLTFIARNFQSKTGELDLIMRDQDSFVFVEVKYRNTSNFGSAQEMVTWQKQRKLQRTALFWLMKNK
LSVEHTSFRFDVVAIHaqGKEINWIKNAIVE--
>gi|30248728|ref|NP_840798.1| Uncharacterised protein family UPF0... [ score 140 E 1e-32 ] [ range 2 .. 118 ]
-------------SSAGNKGSDAEQCAAAFLQQQKLTLLEKNYRCRFGEIDLIMREDDTVVFVEVRMRSSDRFGGAAASITAAKQSRLIRTARHYLAGHE
G---DFPCRFDAVLISGNReneIEWIRNAFDES-
>gi|28897222|ref|NP_796827.1| hypothetical protein VP0448 [Vibrio... [ score 140 E 1e-32 ] [ range 5 .. 120 ]
--------------SKRQIGNQYETLAKQYLQRQGLRFLDQNYLTKFGEIDLIFQQDETIVFVEVKYRKNDHFGSAAEMVTNAKMRKLIKTAQVWLSQQR
T-MNTIDYRFDVIAIHdsGRDINWIQNAISE--
>gi|32034208|ref|ZP_00134430.1| COG0792: Predicted endonuclease d... [ score 139 E 1e-32 ] [ range 1 .. 123 ]
-------MVQWKTLTKRSQGANFEQKAREFLERNGLKFIAANQQFKCGELDLIMRQGDTFVFVEVRQRKSNRFGSAVESIDYRKQQKWLDAANMWLfTRH
KQSLDTANCRFDVVAFEGNDPPlWIPNFLG---
>gi|23466802|ref|ZP_00122389.1| COG0792: Predicted endonuclease d... [ score 139 E 3e-32 ] [ range 1 .. 120 ]
-----------MIQSKRQQGASFEYQARLFLERQGLTFIAANQRFNCGELDLIMQDRQTIVFVEVRQRKNQIFGSAIDSVDWKKQQKWLDAANLWLAQYD
SSLEDADCRFDLVAFgaTTNDIQWIPNFLDE--
>gi|52007448|ref|ZP_00334826.1| COG0792: Predicted endonuclease d... [ score 138 E 4e-32 ] [ range 1 .. 120 ]
-------MRALSQMLKSLLGQSGESRAASFLQAHGLRLVTRNWRCRFGEIDLVMHDGAVLVFVEVRVRSRADFGGAAASVTTAKQKRLLAAARQYLANLK
T---LPPCRFDVVALSGGmEPEWIRNAFDD--
>gi|52425344|ref|YP_088481.1| hypothetical protein MS1289 [Mannhe... [ score 138 E 5e-32 ] [ range 5 .. 118 ]
---------------KRQQGASFEQQARLFLESQGLQFIAANQNFKCGELDLVMLDGETIVFVEVRQRKNDHFGSAVESVDWQKQQKWINAASLWLATQN
HSLEDTDCRFDLVAFgaTASNVQWLKNFI----
>gi|27364051|ref|NP_759579.1| Predicted endonuclease [Vibrio vuln... [ score 137 E 6e-32 ] [ range 5 .. 121 ]
--------------SRRAIGNQYESLAKEYLQRQGLRFIEANFTTKVGEIDLIFKEAQTIVFVEVKYRKNSCYGDAAEMVNPAKANKLIKTAYLWLNKHG
YNACNTAMRFDVVAIHsnGHDINWIANAITQ--
>gi|48863766|ref|ZP_00317659.1| COG0792: Predicted endonuclease d... [ score 137 E 6e-32 ] [ range 2 .. 117 ]
-------------AKHNETGTQAEILAEQHLVSQGLTPLARNYHCKGGEIDLIMQQQRALVFVEVRFRKSAAFGSAAASVTRSKQQKIVTAAQHFLMDN-
SKLANLPCRFDVVAITAGQIEWIENAFTLN-
>gi|9655011|gb|AAF93748.1| conserved hypothetical protein [Vibrio... [ score 137 E 7e-32 ] [ range 4 .. 121 ]
-------------VNSRHQGNHYEQMAADYLRRQGLTLVTQNVNYRFGELDLIMRDGNTLVFVEVRYRNNTQHGHAAETVTRTKRARLIKAANCWMLANK
MNSHSADFRFDVIAIHqqGQHIDWLKNAITE--
>gi|54298998|ref|YP_125367.1| hypothetical protein lpp3065 [Legio... [ score 137 E 9e-32 ] [ range 2 .. 116 ]
---------------TQEKGKFAEQLALNYLKENGLALVMQNYHCRLGEIDLIMREGSYLVFIEVRSRSNMNFGGGLASITYEKKQKIIKATSHYMIKYR
IQ-DKFPIRFDVISIDGksNKITWLKNAFDA--
>gi|37527858|ref|NP_931203.1| hypothetical protein plu4003 [Photo... [ score 136 E 2e-31 ] [ range 4 .. 122 ]
-----------KKLTSYLLGRNYEAQAKLFLQKQGLSFIAANVKVHGGEIDLIMKDKQTWVFIEVRFRKSGQYGDALATITRSKRKKLLHAAAVWLFQRG
ECFETSSCRFDICAITGQQFEWLQNAFNQN-
>gi|26988059|ref|NP_743484.1| conserved hypothetical protein TIGR... [ score 135 E 2e-31 ] [ range 1 .. 122 ]
------MMAAASPT---RAGQAAETQALEYLQGQGLQLLARNWRCKGGELDLVMLDADTVVFVEVRYRLHAGFGGALDSIDGRKQKRLVLAATLFLQKEA
-HWGNYPCRFDVVALqgshhAGRPLQWLKNAF----
>gi|15602512|ref|NP_245584.1| hypothetical protein PM0647 [Pasteu... [ score 135 E 2e-31 ] [ range 5 .. 119 ]
---------------KRQQGARFEYQARLFLESKGLQFVAANQSFSCGELDLIMRDQDTLVFVEVRQRKNAVFGSAVESVDWKKQKKWLNAASLWLAQQN
RSLEDTDCRFDLIAFgkTTQDLEWIINFLD---
>gi|49077706|gb|AAT49709.1| PA4424 [synthetic construct] [ score 135 E 3e-31 ] [ range 4 .. 125 ]
------------RESSRDKGRQAEELACAHLRRQGLATLGKNWTCRRGELDLVMLDGDTVVFVEVRSRRHRAWGGALESIDARKRQRLILSAELFLQQEA
-RWAKRPCRFDVVTVdtsdgqSPPRLDWIQNAFDA--
>gi|51246659|ref|YP_066543.1| hypothetical protein DP2807 [Desulf... [ score 135 E 4e-31 ] [ range 1 .. 119 ]
-----------MSIFRKKKGAEGEYLACRFLKKQGYVILQKNYRKKYGEIDIIAQEGGDLVFVEVKTRSNSDWGSPVAAVTKQKQRKIIRVAQTYLAE--
TELFDEAIRFDVIGIildenSPPIFELIHNAF----
>gi|54112977|gb|AAV29122.1| NT02FT0641 [synthetic construct] [ score 135 E 4e-31 ] [ range 1 .. 117 ]
-------------MQTIEIGNKAELQACKFLHTQALEILAHNFKAlPYGEIDIIALDKDTLIFIEVKYRSKTKFAQAEEMLTYSKQQKLVNSASIYLQ-H
NPQYQDYQCRFDLIAINESNINWIKNAFGVN-
>gi|24371897|ref|NP_715939.1| conserved hypothetical protein TIGR... [ score 132 E 2e-30 ] [ range 3 .. 108 ]
------------------LGQQAESLAQSYLEQQGLSFVERNVRYPFGEIDLVMRHKKYWVFVEVKYRSANQFGGAIQALSKAQIGRIRMAASHYLQSHK
L---DVPCRFDVVAIEDTQIQWLVDAF----
>gi|48780528|ref|ZP_00277239.1| COG0792: Predicted endonuclease d... [ score 132 E 2e-30 ] [ range 20 .. 151 ]
IGAFATPDNFSAPVGSKLVGAAFEARAQEFLQRQRLRFVARNVACRGGEIDLVMReRDGALVFVEVRARAQRRYGGAAASIGWRKQQRIVRAAQHYLATR
SSQLRDqPACRFDVIAFEAGRLVWLRDAFRAD-
>gi|7227351|gb|AAF42406.1| conserved hypothetical protein [Neisse... [ score 132 E 2e-30 ] [ range 1 .. 112 ]
-----------MRLNHKQ-GEAGEDAALAFLQSQGCTLLARNWHCAYGEIDLIVKNGGMILFVEVKYRKNRQFGGVAYSISPSKLLKLQRSVEYYLQQN-
-RLTNVPCRLDAVLIEGSRpPEWIQN------
>gi|39995756|ref|NP_951707.1| conserved hypothetical protein TIGR... [ score 132 E 2e-30 ] [ range 9 .. 124 ]
--------------HNKILGVRGEDLAAAYLERLRYRIIDRNFRCRGGEVDIVARDGKTLVFVEVKTRRTAGYGVPQLAVTPFKQRQISKAALAWLTRKG
M--LDVNARFDVIAITilspdAPRIEHITNAF----
>gi|30248720|ref|NP_840790.1| Uncharacterised protein family UPF0... [ score 132 E 3e-30 ] [ range 2 .. 118 ]
-------------SSAGNKGSDAEQCATIFLQQQKLTLLERNYRCRFGEIDLIMREGDTVIFVEVRMRSSDRFGGAAASITAAKQLKLTRAARHYLA---
GCEGDFPYRFDAILISGEReneIEWIRNAFDES-
>gi|51892613|ref|YP_075304.1| hypothetical protein STH1475 [Symbi... [ score 132 E 3e-30 ] [ range 2 .. 118 ]
---------------SRRVGEAGEQAAAEFLTASGYRIIARNVRFRSGEIDLIAQDGGVLVFVEVKTRRGRRYGTPGEAVTAAKQRRLARLASLYLARLG
S--EPPPCRFDVVEVEPGpdgrlRCRLIQNAFHA--
>gi|33148182|gb|AAP95702.1| conserved hypothetical protein [Haemo... [ score 130 E 7e-30 ] [ range 1 .. 126 ]
-------MALWKRLTNRtnrSQGACFEQKARLFLEQQGLKFIQANQHFKCGELDLVMQQGDTIVFVEVRQRKNNRFGSALESIDYRKQQKWLDAANMWLL
tEYNQSLDTANCRFDVVAFEAEQPPlWIQNFLG---
>gi|34101963|gb|AAQ58330.1| conserved hypothetical protein [Chrom... [ score 130 E 8e-30 ] [ range 2 .. 112 ]
----------------NQAGRDAEDRALALLEKRGLKLVARNWHCRGGEIDLIMRDGDALVFVEVRHRGGSRFGGAADSITAAKQRKLLLAAEVYLSSHN
I---DSPCRFDaVVSVGGDAPQWLKNVITQ--
>gi|53761592|ref|ZP_00167149.2| COG0792: Predicted endonuclease d... [ score 130 E 8e-30 ] [ range 1 .. 122 ]
-------MIPSFKSTTQARGALAEDRALAHLQRHGLQPVVRNYRCKGGEIDLVMRApDGTLVFIEVRQRSASAFGGAAASVTPAKQRRVVLAALHYLSTL
A---QQPPCRFDVVALAPGRLEWLQHAFDLDT
>gi|29337089|sp|Q8XJQ1|YH05_CLOPE Hypothetical UPF0102 protein CP... [ score 130 E 1e-29 ] [ range 1 .. 121 ]
-----------MKKYNKSIGFYGEDLSVSFLEKEGYSILEKNFNCSSGEIDIIAIKDEIISFIEVKSRFSNSFGNPKESVTCSKQRRIINAAKYYL--HI
KKLYNYYIRFDVIEInfhidsSKYELNFLKDAFR---
>gi|20807899|ref|NP_623070.1| predicted endonuclease distantly re... [ score 130 E 1e-29 ] [ range 1 .. 122 ]
----------MKKVNKKTVGSVGEKIAAQYLSKKGYKILEKNFKCKIGEIDLIALYKNQIVFVEVKTRTSVNFGLPSEAVDFHKQQKIVKIAQVYIAS--
SNFKQYQPRFDIIEVylnpeklTLEKVNHILNAF----
>gi|41723282|ref|ZP_00150225.1| COG0792: Predicted endonuclease d... [ score 129 E 3e-29 ] [ range 8 .. 119 ]
--------------TTTARGREAEDRAARHLERGGLRVVERNFRIRGGEIDLICRDGKGLVFVEVRQRSRSDFGGAGASITAGKRRRIVLAAQHYLLGKP
----DCDCRFDCVLIDGEQLEWIKHAFSAD-
>gi|54031290|ref|ZP_00363424.1| COG0792: Predicted endonuclease d... [ score 128 E 4e-29 ] [ range 17 .. 149 ]
-------RAQPGQVTTKSRGDAAESAAQVFLARAGLIPVESNYRTPGrggGEIDLVMRTpDGTLVFVEVRQRSGASHGGAAASISPAKQQRIIFAARHYL
MR---FASPPPCRFDVVLVHGgpgqgpvenGRLEWLPAAFDAS-
>gi|48771371|ref|ZP_00275713.1| COG0792: Predicted endonuclease d... [ score 127 E 1e-28 ] [ range 17 .. 137 ]
-SALPARPAS----STTRQGALAEDRALAYLQRQGLVAVERNYRCKGGEIDLIMRaADDTLVFVEVRKRGGRGFGGAAASITLTKQRRVLRAASHYLATL
D---RLPPCRVDVVALDPGRLEWLRNAFD---
>gi|13882744|gb|AAK47292.1| conserved hypothetical protein [Mycob... [ score 126 E 2e-28 ] [ range 12 .. 122 ]
-----GRMTTLKTMTRVQLGAMGEALAVDYLTSMGLRILNRNWRCRYGELDVIACDAatRTVVFVEVKTRTGDGYGGLAHAVTERKVRRLRRLAGLWLAD
QEERWA--AVRIDVIGVR---------------
>gi|29655030|ref|NP_820722.1| conserved hypothetical protein TIGR... [ score 125 E 2e-28 ] [ range 5 .. 116 ]
---------------TQKIGFNAEKTACRYLQKQGLSFITKNFRYKQGEIDLIMSDQSMLVFIEVRYRRFSDFIHPVATVTPLKQRRLIKTALHYLQKHR
-PLDKISCRFDIVGITADRqITWIKNAI----
>gi|53759338|ref|ZP_00350132.1| COG0792: Predicted endonuclease d... [ score 125 E 3e-28 ] [ range 2 .. 113 ]
----------------KQLGDDAEALAERYLIKQGLVVIARNYRCRFGEIDLVMKQGATIVFVEVRMRSHATFGGAAASIHAAKRQKLILTAEHFLQRHG
S----APCRFDAILLSKRDadgIEWIQDAFSA--
>gi|28210942|ref|NP_781886.1| endonuclease [Clostridium tetani E8... [ score 125 E 3e-28 ] [ range 1 .. 121 ]
-----------MNSYNKQIGNIGEAVAENYLIQNGYIILDRNFSCRVGEIDIIGKDGDIISFLEVKSRYGNLYGSPGESVNFAKQYKIYKTAQLYILKK-
-KLNRFYFRFDVIEIIFNNynddysIRLIKDAFQ---
>gi|54026114|ref|YP_120356.1| hypothetical protein nfa41430 [Noca... [ score 124 E 7e-28 ] [ range 4 .. 127 ]
-ATILARVGD-----KQALGAHGEELAARFLRDAGMEIVARNWRCRYGELDLIARDAQTTAFVEVKTRRGLGFGTPAEAVTFTKRQRIRRLALLWLAEQD
GPWQ--QIRFDVVSVlmTPGHrpvIDHLKAVF----
>gi|15895040|ref|NP_348389.1| Predicted endonuclease [Clostridium... [ score 124 E 8e-28 ] [ range 1 .. 121 ]
----------MHRLNKKA-GDYGEKAAEIYLKKSGYTILNRNFRCFLGEVDIIAKNKDYITFVEVKSRWSDTYGLPCEAVNYRKKLKIYRTAKYYIASK-
-SLINYNFRFDVIEVILNhqndsyDLKFIENAFQ---
>gi|19704705|ref|NP_604267.1| Endonuclease [Fusobacterium nucleat... [ score 123 E 1e-27 ] [ range 1 .. 110 ]
-------------MNTREIGNEYEDKSVEILVKEDYKILERNYQNKFGEIDIIAEKNKEIIFIEVKYRKTNKFGYGYEAVDRRKIMKILKLANYYIQSK-
-KYQDYKIRFDCMSYLGDELDWIKN------
>gi|58583462|ref|YP_202478.1| hypothetical protein XOO3839 [Xanth... [ score 123 E 1e-27 ] [ range 11 .. 133 ]
--------AEAMPAARQQRGAGVEAAARALLEQAGLRLVVGNANYRGGELDLVMRDGQSLVFVEVRYRRDDRFGGGAASVDWRKRRKLVLAAQLFLGAHP
-ALAALPCRFDVVDASGEPPvlHWIRDAFRAD-
>gi|57234416|ref|YP_181513.1| conserved hypothetical protein TIGR... [ score 121 E 4e-27 ] [ range 1 .. 120 ]
-----------MSYKRKETGKLGEELAAEYLKGMGYRIIQTNCRLPEGEIDIVGQDGECLAFIEVRTKRRLEYGLPAESITLRKKAHLIASAESYMQKYH
--LEHLPCRIDFVSVDLSQPepklELIKNALGE--
>gi|15837156|ref|NP_297844.1| hypothetical protein XF0554 [Xylell... [ score 120 E 1e-26 ] [ range 2 .. 119 ]
-------------LNRRECGAAVEVAARRHLERAGLRWLASNVCFRGGELDLVMYDVMSVVFVEVRYRQQENHGSAAQSVDRRKRRKLVMAAQLFLQRHP
-FLAQVPCRFDVVEGAGRplQLHWIRDAFRLD-
>gi|52853309|ref|ZP_00145406.2| COG0792: Predicted endonuclease d... [ score 119 E 2e-26 ] [ range 22 .. 171 ]
----PLMLTSPK----QRQGGYFEQLACEFLQEQGLILIAKNWqRPKVGELDLVMLEKGqawsTLVFIEVRQRNRSHFGDAALSVTAGKQRKIIKVARYF
LHQHQ-KYSDYECRFDVIAYntsnnknsenetdirldnqlnqplEKDQPEWLQGAFIAS-
>gi|23475090|ref|ZP_00130380.1| COG0792: Predicted endonuclease d... [ score 119 E 2e-26 ] [ range 3 .. 111 ]
-----ARRAAGSCPAHIAAGRLGEEAACAYLAASGMRILARNWRAGHLELDIIAQDNGTIVFAEVKTRAARGLESPHEALTPAKRSRLVRAAGMWLSSND
MW--DRPCRFDLVCVT---------------
>gi|53756249|gb|AAU90540.1| conserved hypothetical protein TIGR00... [ score 119 E 2e-26 ] [ range 2 .. 122 ]
-----AVSGSHRPLT----GPQAESWTAEYLTARGLRLIERNYRCRLGEIDLVMAEGATLVFVEVRYRSGKRYGGALASVDRHKCRRLLATAQHYMVEHR
V---TGAVRLDVVAVSPGaagpQAEWIRNAIEA--
>gi|53720884|ref|YP_109870.1| hypothetical protein BPSL3274 [Burk... [ score 119 E 2e-26 ] [ range 17 .. 141 ]
----APRDNFPREAgSKRGIGAAFETRAQRFLERAGLALVARNVTVRGGEIDLVMReRDGTLVFVEVRARANSRYGGAAASIGARKRMRLLLAAHAFWAR
TGGANA---CRFDVVAFEGGRLVWLRDAFRAD-
>gi|53734930|ref|ZP_00176656.2| COG0792: Predicted endonuclease d... [ score 119 E 3e-26 ] [ range 4 .. 109 ]
------------------IGKIGEQFVAQWLTSQGWQILHERWRSPWGEIDLIAQqlDINIVIFVEVKTRKTRNWNqDGILAVTPQKQAKIRQTADYFLG
EY-SQFSNFFCRFDVALVHHQPANH---------
>gi|50842911|ref|YP_056138.1| putative endonuclease [Propionibact... [ score 117 E 7e-26 ] [ range 9 .. 123 ]
-AELTTPRGAAlrgRRGCRPAFGAWGEDLAAQYVESLGWTIIARNWTCDVGEIDLIARDDQTVVFIEVKARSGTGFGDPLESITTAKVRKLHELALAWLV
NQDDGV--HSVRIDAIGV----------------
>gi|22299280|ref|NP_682527.1| hypothetical protein tll1737 [Therm... [ score 117 E 8e-26 ] [ range 2 .. 122 ]
----------------RHVGDRGEAVVAAWLQTQQCQILAQNWSCPWGELDIIACDpGGVVLFVEVKTRGSYNWDrDGLDAISPSKQRKLILAAQAFLES
QP-QWQEHPCRFDVALVRHQRgayhLHHyLAQAFTLDS
>gi|57238794|ref|YP_179930.1| hypothetical protein Erum0631 [Ehrl... [ score 117 E 1e-25 ] [ range 8 .. 122 ]
-----------KRSAYNTLGYLGEVLIILFLKCKLYHIIKHRYRCPLGEIDIIAHKNKQLVFVEVKT----SLFNKNIPITYKQQKSILKSAKYFIAFHR
-KFANYSIRFDLYFFSLStGLIHIPNAWQES-
>gi|47573308|ref|ZP_00243347.1| COG0792: Predicted endonuclease d... [ score 117 E 1e-25 ] [ range 2 .. 122 ]
-------------VTTKAVGDGGEDRALAYLLRAGLKLVERNYRVaggprvRGGEIDLVLRDrDGTLVFVEVRTRATRSHGGAAATVSGVKQQRIVRAAR
HYLMR---FASPPPCRFDVVAIEGEHIAWLRAAFDAS-
>gi|48855900|ref|ZP_00310058.1| COG0792: Predicted endonuclease d... [ score 117 E 1e-25 ] [ range 1 .. 104 ]
-------------MEHIQKGIAGEQKACAFLEQQGYKIIEKNLRIGKGEIDLIAVHNNCMCFIEVKYRKHNRYGFPEEFVTQKKLLKIQETAEAYIYTVN
WQGR---IRFDVVAITGEEL-----------
>gi|56459534|ref|YP_154815.1| Predicted endonuclease [Idiomarina ... [ score 116 E 2e-25 ] [ range 1 .. 116 ]
-------------MQEVVTGKRAELLSAEFLKKNNLTIICKNYRIDGGEVDIIARDGHYWVFCEVKFRDDESFAAVIEQIQPQQCRRIRYTARHYLLSNN
IDEHTAAIRFDVIAIVGQptKIEWFKDAF----
>gi|50084326|ref|YP_045836.1| hypothetical protein ACIAD1132 [Aci... [ score 116 E 2e-25 ] [ range 1 .. 139 ]
-------MPDMKPVqdiHAHHLGKWAENQALNILQANGFKLVIRNFHSRVGEIDLIVAKADELIFVEVKARTLGSYAAANEVLLVSQQRKIIKTAQYFLN
RYPD-YQQFYCRFDVICFDFPhkiaktvqqdfsklryDQQWIENAFT---
>gi|53688495|ref|ZP_00345748.1| COG0792: Predicted endonuclease d... [ score 116 E 2e-25 ] [ range 1 .. 139 ]
-------MANLPPSHYPDIGHLGEDLVAQWLQSTGWIILHRRFASRWGEIDIIAQHDGQtgeklltqhslrakrpatanstqhslLAFVEVKTRSSGSWD
aGGRSAITPQKQAKISRTAGIFLAQYPEK-ADYSCRFDVAIVYCQRI-----------
>gi|53711995|ref|YP_097987.1| hypothetical protein BF0706 [Bacter... [ score 116 E 2e-25 ] [ range 2 .. 116 ]
-------------AEHNLLGKAGEDAAVDYLERHDYVIRHRNWRKGHFELDIVAAKNGELIIVEVKTRSDTDFALPQDAVTPQKIRRTVIAADTYI---K
LFQIDEPVRFDIITVIGKtgnfRIEHIKEAF----
>gi|29347646|ref|NP_811149.1| hypothetical protein BT2236 [Bacter... [ score 115 E 3e-25 ] [ range 2 .. 116 ]
-------------AEHNELGKAGENAAVAYLEEHGYLIRHRNWRKGHFELDIVAAKENELVIVEVKTRSNTLFAQPEEAVDLPKIKRTVRAADAYM---K
LFQIDVPVRFDIITVIGEngnfRIDHIKEAF----
>gi|21675070|ref|NP_663135.1| hypothetical protein CT2262 [Chloro... [ score 115 E 3e-25 ] [ range 7 .. 123 ]
------------------LGAEGEKIAARHLAAKGYRIVARNYRFHRNEIDIIAFDGEALCFIEVKTRASLGKGHPAESVTRSKQKEIARAAAGYLASLD
DPWIT--CRFDVIAvlalsidersIRKYEIEHIKAAF----
>gi|53798331|ref|ZP_00358852.1| COG0792: Predicted endonuclease d... [ score 115 E 3e-25 ] [ range 1 .. 120 ]
-----------MPTPKRRLGEVGEQAAAAYLERCGYTIIARNWRCRDGEIDLVAREGDQIVFVEVRTRHDQ---HALETITLAKQQRLVALAYHYLSAHD
LP-ATTRWRIDVIALTarGGRIvdyDHVIAAVGED-
>gi|27375780|ref|NP_767309.1| hypothetical protein bll0669 [Brady... [ score 115 E 4e-25 ] [ range 10 .. 133 ]
-----PKVASPERVAAFRTGISAESRAAAYLMAKGYRILAKRYRTPHGEIDIVARRRNLIAFVEVKARAS--LDDAAYAVTPRQQQRIIDAAQGWLAAHP
-EHAEFELRFDAMLIAPRSlPRHVLAAFDAST
>gi|17430288|emb|CAD17053.1| CONSERVED HYPOTHETICAL PROTEIN [Rals... [ score 115 E 5e-25 ] [ range 22 .. 127 ]
------------------------DRALRYLQARGLSVIARNYRCKTGEIDLVMRDvAGTLVFVEVRarvARSAQRFGGAAASVTPAKQRRLIAAAEDFL
AGHPGEV--PACRFDVIAIDGTRIEWMRDAFG---
>gi|39933400|ref|NP_945676.1| Protein of unknown function UPF0102... [ score 114 E 5e-25 ] [ range 14 .. 128 ]
------------RIAAFRTGLSAEASAADYLERQGYRILARRFKTRCGEIDLVAQRDALVAFVEVKAR--GNVDDAAYAVTPRQQSRIVAAAEAWLSRHP
-EHAMSELRFDAILIAPNtAPRHLPGAFDA--
>gi|16331610|ref|NP_442338.1| hypothetical protein sll0189 [Synec... [ score 114 E 8e-25 ] [ range 3 .. 102 ]
-----------------DLGQAGESLVAAWLEQQGGKILQQRWRSPWGEIDLITHFPDTkiIAFVEVKTRSGGNWDqGGLLAVNARKQEKIWQTANHFLA
SQP-QWSDWNCRFDVMIV----------------
>gi|48831811|ref|ZP_00288862.1| COG0792: Predicted endonuclease d... [ score 114 E 8e-25 ] [ range 4 .. 121 ]
-------------LTPKSFGEQAEDFACKMMKKKGYHILQRNARSRYGELDIIALHGEVVVFCEVKARQGAVSGSAGEAIDGRKQRQLGRLAEAWRLANP
AWMA-APCRFDAVLVAreaqGWHAEIVQDAFQ---
>gi|13473888|ref|NP_105456.1| hypothetical protein mlr4633 [Mesor... [ score 113 E 1e-24 ] [ range 2 .. 121 ]
-----AERPSASRQKAYRRGHRGEWLAAAALMLKGYRILARRHRTRFGEIDLIARRGDLVVFVEVKARRS--LMEAMEAIGHESERRIEAAADIWLSRQA
D-YGRLSMRFDMVAVLPWRwPVHVENAF----
>gi|48857999|ref|ZP_00311970.1| COG0792: Predicted endonuclease d... [ score 113 E 1e-24 ] [ range 14 .. 134 ]
--------------NKRAAGSIGEAAAVQFLKENNYEILETNFRYRRlGEIDIISREKDYICFVEVKARSSLGYGYPREAVNIRKQENIRRLAQIYLCKN
RIN--DLKVRFDVVEVymekKGDDIEvkeisLIKNAF----
>gi|46310943|ref|ZP_00211558.1| COG0792: Predicted endonuclease d... [ score 113 E 1e-24 ] [ range 6 .. 126 ]
-------DNFSGAARSKPVGAAFEQRARQFLERRGLVFVAANVTMRGGELDLVMREpDGMLVFVEVRARRSARHGGAAASVGWRKRRRLVAAALQFWARH
G---AGAACRFDVVAFEAGQLAWLRDAFRAD-
>gi|3323225|gb|AAC65864.1| conserved hypothetical protein [Trepon... [ score 113 E 1e-24 ] [ range 1 .. 124 ]
-----------MPKHNKLLGAFGEAYAARWLATRGYIIITRNWRRATGEIDIIAQQDDTIVFVEVKTLRCTSYADLAIIVGKRKQKRICETAKHFLASAR
-EYNHMCARFDVIVLRSDpfrrqdvDIVHLPHAFED--
>gi|42527805|ref|NP_972903.1| hypothetical protein TDE2303 [Trepo... [ score 111 E 6e-24 ] [ range 4 .. 127 ]
------------------LGSKGESRIAEWLTDKDYLILEKNWRTRTGEIDIIALDkteqtssGGILVFIEVKTLLKTELSDLDLIINKKKQERIIKTAK
HFLANNR-KYNKMYIRFDVIVLRSNpfleqplEILHLKDAFGD--
>gi|53611271|ref|ZP_00090108.2| COG0792: Predicted endonuclease d... [ score 111 E 6e-24 ] [ range 1 .. 98 ]
-----------------------------------MRLLAQNWRCRCGELDLVMLDGDTVVFIEVRYRRHLAWGGALESIDTRKRMKLIRTAQYFLQQE-
TRWARHPCRFDVIAINADesassRLNWIRSAFDA--
>gi|23493761|dbj|BAC18730.1| conserved hypothetical protein [Cory... [ score 110 E 8e-24 ] [ range 1 .. 105 ]
------MTGGHMKTEKQKLGAVGENLVATHYVRRGYGIVERNVRYPFGELDLIVEDsDGTTVFVEVKTRRGTGFG-AAESVTGRKLTRMRRAATTWLQGR
HYR----EIRFDVVTV----------------
>gi|46103072|ref|ZP_00198101.1| COG0792: Predicted endonuclease d... [ score 110 E 8e-24 ] [ range 6 .. 106 ]
--------------AKDAVGQYGERVAVRRLTEAGMTVLDRNWRCRSGEIDVVARDGDCLVVCEVKTRRSVSAGTALEAVTPQKLARLRRLTGEWLAAHP
G-VNPPRVRLDVVAVT---------------
>gi|38234092|ref|NP_939859.1| hypothetical protein DIP1513 [Coryn... [ score 110 E 8e-24 ] [ range 49 .. 155 ]
-----TKGATMTATHNHYLAVLGEDFVAQQYANEGYDITARNVSFSVGEIDIIATSPqGEVVFIEVKTRSSSLM-DAAEAVTPTKMRKIHRAASKWLQGK
PF----ADIRFDVVAVH---------------
>gi|29337096|sp|Q8YW20|YH96_ANASP Hypothetical UPF0102 protein Al... [ score 110 E 1e-23 ] [ range 1 .. 136 ]
-------------MSHLNIANLGEDFVAQWLQSTGWIILHRQFSCRWGEIDIIAQHTRnnqesILAFVEVKTRSPGNWDDGGRgAITLKKQAKIERTAKI
FLAKYPDK-AEYICRFDVAIVAYQGIsqqdhaaigeykfqlqEYIPAAFD---
>gi|48892950|ref|ZP_00326262.1| COG0792: Predicted endonuclease d... [ score 109 E 2e-23 ] [ range 13 .. 132 ]
-------------SQKIDTGILGEELVAKWLNLEGWQILHRRWQCPWGELDIVATKTtsslrdssnykfPILAFVEVKTRSRGNWDqDGLLAVTESKQAK
LWKTAEIFLSDRP-ELVDYSCRFDVALVRCNYIR----------
>gi|50955105|ref|YP_062393.1| hypothetical protein Lxx14785 [Leif... [ score 109 E 2e-23 ] [ range 2 .. 115 ]
-------------AKKDELGRRGESVAAHWLEAHGYVLIGRNWRIRSGEIDIIARTGNITVFVEVKTRATTHYGHPLEAITPEKAARLRRLTAEWCRTYG
--PLPGALRVDAIGVlnawsANPEIHHLP-------
>gi|15643025|ref|NP_228067.1| hypothetical protein TM0253 [Thermo... [ score 109 E 2e-23 ] [ range 4 .. 106 ]
-------------------WKEAEELACKFLKKKGYKILERNYRTKYGEIDIVARDGREIVFVEVKSGSGKV--DPLERIDLKKVRNLEQTARFYMIQNK
LKG---PARVDFVRVTPEGIDHFEGIW----
>gi|57241391|ref|ZP_00369337.1| Endonuclease [Campylobacter lari ... [ score 109 E 2e-23 ] [ range 1 .. 109 ]
-----------MALSQYLFGIKGEDIACEYLKNKDFEILERNFHSKFGEIDIIAKKDKILHFIEVKSTQGN--YEVAYRLDGKKYNKIIKTIEYYFMKHK
S---NENFQLDLLCVYKDDIKLLEN------
>gi|57237156|ref|YP_178168.1| hypothetical protein CJE0144 [Campy... [ score 109 E 3e-23 ] [ range 1 .. 109 ]
-----------MGVKAYLDGILGEDKACKFLKKQGFEILKRNFHSKFGEIDIIAKKDEILHFIEVKFTQND--YEVSERLDRKKLEKILKTIEFYHLKNG
IS---SDFQIDLICIKNDVIQFCEN------
>gi|32263303|gb|AAP78348.1| conserved hypothetical protein [Helic... [ score 108 E 6e-23 ] [ range 1 .. 106 ]
-------------MNSRHKGTQAEDFACVFLRECGFEILERNFFARYGEIDIIALKDNVVHFIEVKSGES---FEPIYNITPSKIKKLTKAIGFYLFTHK
ITQA---YCLDALIIKNGECELIEN------
>gi|34556878|ref|NP_906693.1| hypothetical protein WS0451 [Woline... [ score 107 E 8e-23 ] [ range 2 .. 105 ]
---------------SRAKGAKAEEIGALFLQDLGYKIIDRNFYAPFGEIDIIAQKGGVLHFVEVKSGAN---FEPIYNITPLKLSRIIKSAQYYLKQKK
I---TPPFCVDALILRGGEVEFIEN------
>gi|15964090|ref|NP_384443.1| hypothetical protein SMc00418 [Sino... [ score 107 E 9e-23 ] [ range 3 .. 122 ]
-----AERPDTRKLKALKRGHIAEYRAALCLMLKGYRIVAMRYRTRLGEIDIIARRGDLVACVEVKARVS--LEDAVFAVTDTAQRRIRAASDLWLSRQG
D-FHRLSVRYDIVAVTPWRwPRHLPDAF----
>gi|46579246|ref|YP_010054.1| conserved hypothetical protein TIGR... [ score 106 E 1e-22 ] [ range 4 .. 119 ]
--------------ARHATGQHGEDEAAALLQRTGHRIIARNWRHGGLELDIICETGDTIVFVEVKTRAAHGLTSPTDALTHQKRHRLIRAARAWLAAAD
AWDR--ACRFDLVCVTQRGatctLEHITDAFD---
>gi|29606281|dbj|BAC70344.1| hypothetical protein [Streptomyces a... [ score 106 E 2e-22 ] [ range 54 .. 177 ]
-----TEQGARRSAQRGALGRYGESLAARRLTESGMTVLERNWRGgRTGEIDIVARDGDALVVCEVKTRRAGLFEHPMAAITPAKAERLRGLAERWVQEH
GGAP-PGGVRIDLVGILLPDrgapvVEHVR-------
>gi|23015832|ref|ZP_00055598.1| COG0792: Predicted endonuclease d... [ score 105 E 3e-22 ] [ range 6 .. 129 ]
--------PSASRQAAQRRGKAAERLAAFWLRLKGYVILAQGLKSGRgsgaGEVDLVARRGDLVAFVEVKSRAT--MDQAIESLSPFQRQRIERSAAAFL
ARRP-ELSGCGMRFDMVLIAPWRlPRHIPDAWRID-
>gi|3191995|emb|CAA19394.1| hypothetical protein [Streptomyces co... [ score 104 E 6e-22 ] [ range 13 .. 117 ]
--------------ARGAMGRYGETLAARRLTGAGMTVLERNWRCgRTGEIDIVARDGDVLVVCEVKTRRGGAFEHPMAAVTPDKAERLRRLAERWIQTH
GGAP-PGGVRIDLVGVLLPQ------------
>gi|57168679|ref|ZP_00367811.1| Endonuclease [Campylobacter coli ... [ score 104 E 7e-22 ] [ range 1 .. 109 ]
-----------MGFASYLSGILGEDKACEFLKKQKFEILKRNFRSKFGEIDIIAKKDGILHFIEVKFTQNN--YEVSERLNVKKYEKILKTIEFYELKHG
I-LDDFQM--DLICISDDMIQFFEN------
>gi|17934219|ref|NP_531009.1| hypothetical protein Atu0303 [Agrob... [ score 104 E 7e-22 ] [ range 7 .. 122 ]
---------SNKRRKAERRGHAAEYWAALYLLLKGYRILAIRYRTRLGEIDLIARKKDLIAIIEVKARASG--GSAVDAVGFHSQQRIRAAADLWLSRRR
DAG-RFSLRFDIVAVLPRRlPQHFIDAF----
>gi|57506136|ref|ZP_00372058.1| Endonuclease [Campylobacter upsal... [ score 104 E 8e-22 ] [ range 1 .. 109 ]
-----------MGLISHLSGILGENRACAFLKKHRFEILERNFHSKFGEIDIIAKKDEILHFVEVKFTQKD--YEPYERLDFKKYNKILKTIEFYKLKRQ
ISN---DFQLDLICIKDKDIEFFEN------
>gi|32475723|ref|NP_868717.1| conserved hypothetical protein-puta... [ score 103 E 9e-22 ] [ range 41 .. 159 ]
-----------------QLGRRGEQAAAQLLRRKGLNVIAESESDRAGEIDLIAlrKRPRLIVFVEVKTLSTTRPGHPADRVDENKQARITRAALRYLKR
KKLLGIT--CRFDVVAVwwprdepRPTRVEHYESAFNA--
>gi|49474526|ref|YP_032568.1| hypothetical protein BQ09720 [Barto... [ score 103 E 1e-21 ] [ range 1 .. 121 ]
-------MKKERRQKSFHRGVRAEKWAAWWLRFKWFHIAEIRFKTKCGEIDLIARRGNLVLIVEVKARST--LAEAMAAVSRMNERRIEAAADIWLARQK
DR-ALLDVRFDLIAILPWRlPQHIPAFFTSD-
>gi|21230185|ref|NP_636102.1| hypothetical protein XCC0710 [Xanth... [ score 102 E 3e-21 ] [ range 1 .. 120 ]
-----------MPAARQQRGAAVEAAARAQLEQAGLRLVAGNANYRGGELDLVMRDGPMLVFVEVRYRRDARFGGGAASVDFRKRRKLVLAAQ-LFLAAH
PALAALPCRFDVVEASGEPPllHWIRDAFRLD-
>gi|28572467|ref|NP_789247.1| hypothetical protein TW312 [Tropher... [ score 102 E 3e-21 ] [ range 5 .. 116 ]
-------------VSKYALGRIAEDKACNYLSVNGYIVLDRNWYCRFGELDIIARKNGVIVAVEVKGGKRNA-DYPICNITVKKLSKLTFLLKAWLHENK
LNEFCIDLRIDAVSVTfiPElQIRHF--------
>gi|49237055|ref|ZP_00331110.1| COG0792: Predicted endonuclease d... [ score 102 E 3e-21 ] [ range 1 .. 120 ]
-----------MTMTRRRRGQIGEAAAAALLADSGYRILERNYRCPLGEIDIVAAQGEEIVFIEVRTRSSQTFGTPQESVDGRKRLRLRRLAAYYLGSRG
--LAGRSCRFDVVAVWLDRqervagVEVIKGAF----
>gi|48836428|ref|ZP_00293424.1| COG0792: Predicted endonuclease d... [ score 101 E 5e-21 ] [ range 2 .. 94 ]
-------------------GQRGEELAARYLTRHGMRVLQRNWRCRDGEIDILARQDRTLVVVEVKTRAGRRFGTPLEAVDETKRARLRALGYRWARDHG
CS---ARIRVDVVGI----------------
>gi|15611829|ref|NP_223480.1| hypothetical protein jhp0762 [Helic... [ score 101 E 5e-21 ] [ range 7 .. 111 ]
--------------KHREKGLKAEEEACGFLKTLGFEMIERNFFSQFGEIDIIALKKGVLHFIEVKSGEN---FDPIYAITPSKLKKMIKTIRCYLSQKD
P---NSDFCIDALIVKNGKFELLEN------
>gi|17988052|ref|NP_540686.1| ENDONUCLEASE [Brucella melitensis 1... [ score 101 E 7e-21 ] [ range 1 .. 122 ]
-------MTDLREKKRIAffRGHSAERLAAFALMLKGFRIVARRYRTRLGEIDLIARRGDLVLIVEVKARAS--FEAAQFAVTPQAMRRIEAAADLWLQR
QTDR-ARLSLRFDMVAVLPRRwPKHVPAFFTA--
>gi|46309013|ref|ZP_00211205.1| COG0792: Predicted endonuclease d... [ score 100 E 1e-20 ] [ range 2 .. 108 ]
------------------IGYLGEVIIIWILKCKRYHIIKHRYKCTLGEVDIIAFKNQTLVFIEVKT----SILRSEIPITYKQQQSIIRVAKHFI-TYY
TKFEKYNIRFDLYFLSLSKgLIHITNAWQE--
>gi|46198313|ref|YP_003980.1| hypothetical protein TTC0005 [Therm... [ score 100 E 2e-20 ] [ range 5 .. 108 ]
------------------RGRWAEEEALRFLLGKGYRLLWRNRRTPFGEVDLFLEKDGVYVVVEVKQRASARFGAPLEAITPGKVRRLLQSARFLLGR--
---DDLPVRLEAVLVHGTpkdfRLEHL--------
>gi|45915125|ref|ZP_00196970.1| COG0792: Predicted endonuclease d... [ score 100 E 2e-20 ] [ range 5 .. 123 ]
--------ARLSRQRAYRKGHRGEWLAAFALRLKGYRILAHRFKTPLGEIDLIARRGDLVAIVEVKARPT--LGEAMEAVSFTAQRRIDAAADLWLSRQP
D-YARLSLRYDLVAVLPRRwPVHVENIYAA--
>gi|34397799|gb|AAQ66860.1| conserved hypothetical protein [Porph... [ score 99 E 3e-20 ] [ range 4 .. 118 ]
---------------HNDRGRQGEEIALKHLRQQGYQIEALNWQSGRRELDIVASTSRELVVVEVKTRTEGFLLAPEEAVDARKRRLISESAHHYVRMYA
I---DLPVRFDVISVvlsadgSCKRIEHRENAF----
>gi|50119281|ref|YP_048448.1| hypothetical protein ECA0321 [Erwin... [ score 96 E 2e-19 ] [ range 1 .. 78 ]
---------------------------------------------------MIMRDRHIWVFVEVRYRRNAHFGDAAASITRRKQQRLLHAAAVWLAQRG
ASFDTVDCRFDVLAITGEQLNWIPNAFAA--
>gi|24215081|ref|NP_712562.1| hypothetical protein LA2381 [Leptos... [ score 96 E 3e-19 ] [ range 1 .. 103 ]
-----------MSKLKKRKGDEGESIASNFLISLDHEILKRNYRFLHCEIDIISVKEEVLYFSEVKFWKEFKFFDPRFTFNLAKQTKMRKAAKGFLAEN-
LSFQNHFVSFCLVSV----------------
>gi|21324801|dbj|BAB99424.1| Predicted endonuclease distantly rel... [ score 96 E 3e-19 ] [ range 1 .. 110 ]
-----------MKTQKQYLGAFGEDVALQQYLDDQATLLDRNVRYSCGELDLIVRSAsGVVVFVEVKTRRGSAFDSAA-AVNNQKMLRMRRAAALWLEGK
PY----TPIRFDVVAIvldpHTGRPE----------
>gi|33865585|ref|NP_897144.1| hypothetical protein SYNW1051 [Syne... [ score 94 E 1e-18 ] [ range 17 .. 108 ]
------------PMKMQPPGAQAETRVSSLLQRQGWQLLDRNWSCRWGELDLVLHKNEQLLVVEVKKRRSLAWGP--WSVDPTKRRRLGRAISCWRAEHP
IQTDWL-------------------------
>gi|56677052|gb|AAV93718.1| conserved hypothetical protein [Silic... [ score 94 E 1e-18 ] [ range 5 .. 121 ]
---------ASRGTRNHLAGEAAENSVLRDYERRGYHLVRRRWRGRCGEIDLIARSGDEVVFVEVKQ--SRDFARAAESLGARQMKRLHAAAAEFLAEEP
DGQLT-PMRFDVALVDGtGRLEIVENAFG---
>gi|45512031|ref|ZP_00163598.1| COG0792: Predicted endonuclease d... [ score 94 E 2e-18 ] [ range 10 .. 105 ]
--------------------RAGEALVAAWCRDRRLEVLAERWHCRWGELDLVTQEDSALRFIEVKTRRQTGWDqSGLLAIGPAKQRCLSRAAACYLASL
GNQAA-VACRFDVALVR---------------
>gi|15605642|ref|NP_213017.1| hypothetical protein aq_041 [Aquife... [ score 93 E 2e-18 ] [ range 2 .. 98 ]
------------------KGREYEDLAARYLKSKGYQILGRNLRSPYGEIDILAEFEGRKVIVEVK---GSETFFPAEKVTPHKLSKIIRTAYEVLGEE-
------PFSIEVVVVYRGKVYHYKD------
>gi|46203732|ref|ZP_00051074.2| COG0792: Predicted endonuclease d... [ score 93 E 2e-18 ] [ range 13 .. 135 ]
--TIHPPDPALRRRLTYGRGLSAEALALAALMLKGYRPLARRYAAAGGEIDLIVRRGRTIAFVEVKARAT--LDAAATAIDARKRARMSRAALAWLARHP
VP-ADATLRADAVFVAPRRwPRHLPNAF----
>gi|6460089|gb|AAF11828.1| conserved hypothetical protein [Deinoc... [ score 92 E 3e-18 ] [ range 1 .. 110 ]
-------MPTSRPRGIHQ-GAAAEARAAAHLESLGREIVRRNYRIPGGEIDLVSREpGGTLVFTEVRQRRQARYGSALDSVTPRKLALMHRAALEYLTRE
CGR-DDLPCRLEVLTIEGE-------------
>gi|56417204|ref|YP_154278.1| hypothetical protein AM1200 [Anapla... [ score 92 E 4e-18 ] [ range 1 .. 122 ]
------MCTSKSRASKVRslVGYAGELVVLLLRKARLHKVLHHRYRSPLGEIDLIVQNGRELHFIEVKTSMTSRFHEV--PVTKKQRRSVVRTAQYFLSR
NP-QFSEHQISFEVYCFSPKsGVTRFVNAWQ---
>gi|56544232|gb|AAV90386.1| predicted endonuclease [Zymomonas mob... [ score 90 E 2e-17 ] [ range 8 .. 126 ]
-----------KRKKAERLGRLGEIVSLWWLRFHGWHIIKhgRRVRTPSGEIDIIARRGRCLNFIEVKTRRSK--DDLDQAIDHNRLKRVVAAAR-FLAP
RLMRPDD-EITIDVILWRPWHwPKHLHNVWHENT
>gi|33862897|ref|NP_894457.1| Uncharacterised protein family UPF0... [ score 89 E 3e-17 ] [ range 8 .. 94 ]
-------------------GCWGEERVLRLLQKRGWQLVSQRWSCRYGELDLVVEKQQRVLVVEVKSRRSRGLDHwGLCAFNKGKQLRLMRAIGCWLATH
PYFAEH--------------------------
>gi|16124398|ref|NP_418962.1| hypothetical protein CC0143 [Caulob... [ score 88 E 8e-17 ] [ range 7 .. 123 ]
---------QSRGTAARKVGRRAEVIAALWLMAKGYRILGFRLATPLGEIDLLAQRGKVLAVVEVKQR--TTIEDALDAVKPTQRERLRRAATH-LAAHR
AGLRDLLVRLDLIAMAPGRpPRHLPDAWG---
>gi|22959690|ref|ZP_00007338.1| COG0792: Predicted endonuclease d... [ score 86 E 3e-16 ] [ range 6 .. 117 ]
---------------SYYAGQTAEEAVARIYDRSGRPVAARRWRGVSGEIDLIAREGAEVIFIEVK--KSTSHAAAAARLSRRQMDRIYGAASEFLAGEP
RGQLTAS-RFDVALVdALGRVEIIENAFAA--
>gi|2251165|emb|CAB10643.1| hypothetical protein MLCB250.49 [Myco... [ score 86 E 3e-16 ] [ range 13 .. 115 ]
-SMLPGRlspMTTHKAMTRVQLEAMGEVFAVDNLTRMGLRGLHCNWRCRYGECDVIASEtAHRTVVSRLRSIAATVMEGSRRSAPEQKVRWLRWLAGLWP
ANQD-------------------------------
>gi|58699560|ref|ZP_00374271.1| Endonuclease [Wolbachia endosymbi... [ score 86 E 4e-16 ] [ range 6 .. 104 ]
---------------RYFVGYFGELLVLVYLKLKWYNVIKRRYRCKFGEIDLIVSKKKELIFIEVKT----SLLGKEIPISHLQCQSIINSSKYFLSKN-
LSFLDYSVRYDLYFLSLKR------------
>gi|37523323|ref|NP_926700.1| hypothetical protein gll3754 [Gloeo... [ score 83 E 2e-15 ] [ range 4 .. 103 ]
---------------RHRFALQAEIWVADHLAAQGGLVLARRWRCRGGEIDLVVRLGGVLCFVEVKARGGNSWDSAGwEAVGAVKQRRLLLAAALFLAAH
P-ELARSVCRFDVALV----------------
>gi|52010930|ref|ZP_00338288.1| COG0792: Predicted endonuclease d... [ score 83 E 2e-15 ] [ range 2 .. 122 ]
-----TQDARARGQNAHFAGAAAEEIAIRAYLARGLTLVKSRWRGPHGEIDLILRDGETVIFAEVKS--STTRDKAAARIKPAQMQRVFNSAGAFLEGEP
LGQLT-PARLDVVLVWGaGEVEIIENAYG---
>gi|48766617|ref|ZP_00271167.1| COG0792: Predicted endonuclease d... [ score 81 E 6e-15 ] [ range 14 .. 122 ]
---------------------WAESLCVWWLRLHGWRILARRFRSGRgtgaGEVDIIARRGRLVAFIEVK--ARAEAARALEAITPRQRIRITRGAEAFL
GRFPLP-EKGQARFDVMVIAPWAwPRHLKDAWR---
>gi|57159434|dbj|BAD85364.1| archaeal type Holliday junction reso... [ score 80 E 2e-14 ] [ range 2 .. 98 ]
---------------RYRRGASAERELVKLLESKGFAVLRSAGSHK---IDLVAGNGKEYLCIEVKSTRSRKLYLPIEDV-----EKLVEFAGRFGGRpv
LAVKFVNVGWRF----YGPNRLEH---------
>gi|48848697|ref|ZP_00302942.1| COG0792: Predicted endonuclease d... [ score 78 E 7e-14 ] [ range 1 .. 115 ]
----------MKRAEAERQGRKAEMLAAWWLRFRGWRILARRVKMPVGEVDIVARKGRTVAFVEVKWRRdAAALDGAVDAQRLRRVARAAEALAARHLRA
GD-----DMRIDVILVAPGRlPRRIANAWQ---
>gi|33603489|ref|NP_891049.1| hypothetical protein BB4515 [Bordet... [ score 76 E 3e-13 ] [ range 41 .. 155 ]
---------------TQRRGQAYESAALRWLARQGLRPLARNLRCRAGEIDLAMRDGEVLVLVEVRVRAHAGYGGAAASIGASKQgrlARAAALLLPVLL
RRHWPGAPPPVRFDVVAFEAGRPHWLRGAF----
>gi|53685847|ref|ZP_00098975.2| COG0792: Predicted endonuclease d... [ score 70 E 1e-11 ] [ range 2 .. 81 ]
--------------------------------------------------DIIAQEGETIIFIEVRTRSTGSRGWGEESITAKKRERLYRIATHYLKFRN
YK-EWPSLRFDLIAIRCQnqegkqpDIIWIR-------
>gi|58584574|ref|YP_198147.1| RecB family endonuclease [Wolbachia... [ score 69 E 3e-11 ] [ range 9 .. 101 ]
------------------VGYFDELLILLYLKLKWYYVIKYCYCCKFSEIDLIVSKKKELIFIEVKA----SLLGEDILISYLQYQSIVNSSKYFLSE-K
LSFLDYPIRYDLCFLS---------------
>gi|55232179|gb|AAV47598.1| holliday junction resolvase [Haloarcu... [ score 67 E 1e-10 ] [ range 2 .. 105 ]
-------------ANSNAKGDRRERELVNALDEAGFAVMRAPASGSATErelPDVLSGDGETFYAIEAKSSAGDPIYLTGEEVE----------ALLFFA
RNFGAKPRIGVRFdreDWYFFHPADLH----------
>gi|13785157|emb|CAC37360.1| holliday junction resolvase [Sulfolo... [ score 67 E 2e-10 ] [ range 1 .. 79 ]
-------------MNIRQSGKYYEYKTLEILEENGFKALRIPVSGTGKQalPDIIATKDNTIYPIEVKSTSKD-----VITIKKFQIEKLFEFCEIF---
---------------------------------
>gi|18977875|ref|NP_579232.1| hypothetical protein PF1503 [Pyroco... [ score 67 E 2e-10 ] [ range 2 .. 95 ]
----------------YRKGAQAERELIKLLEKHGFAVVRSAGSKK---VDLVAGNGKKYLCIEVKVTKKDHLY-----VGKRDMGRLIEFSRRFGGipV
LAVKFLNVGWRF--IEVSPK-------------
>gi|2622382|gb|AAB85757.1| conserved protein [Methanothermobacter... [ score 65 E 4e-10 ] [ range 5 .. 102 ]
-------------------GTRGERDLVKLLWEKGFAAMRAPASGgatKKPLPDIIAGNGEIYLAIEVKTTARERIY-----IDSEKIGALLRFSDIFGA
R-PYIGIKFRYR-DWIFLSPGDLE----------
>gi|22122254|ref|NP_666615.1| hypothetical protein SIRV1gp27 [Sul... [ score 65 E 4e-10 ] [ range 1 .. 79 ]
-------------MNIRQSGKYYEYKTLEILEKNGFKALRIPVSGTGKQalPDLIATKNNTIYPIEVKSTSKDVV-----TVRNFQIEKLFKFCEIF---
---------------------------------
>gi|49065246|emb|CAG38617.1| holliday junction resolvase [Halofer... [ score 65 E 5e-10 ] [ range 1 .. 103 ]
-------------MSSNRKGDRRERELVNALDEAGFAVMRAPASGSATtreLPDVLAGNGEVFYAIEAKASSGRPIYLSGEEVE----------ALVYFS
RNFGAKARIAVRFdreDWYFFHPGDL-----------
>gi|15921735|ref|NP_377404.1| hypothetical protein ST1444 [Sulfol... [ score 64 E 9e-10 ] [ range 6 .. 107 ]
--------------SNKSRGSSVERYIVSRLRDKGFAVIRAPASGskrKDHVPDIIALKSGVIILIEVKSRKNGQ----KIYIEKEQAEGIREFAkrsgg
ELFLGVKLPKMLRF-IKFDML------------------
>gi|5458243|emb|CAB49732.1| Hjc holliday-junction resolvase [Pyro... [ score 64 E 1e-09 ] [ range 2 .. 92 ]
----------------YRKGASAERELIRKLENLGFAVVRSAGSKK---VDIVAGNGSMYLCIEVKATRKTKLYLRKEDV-----ERVVEFAKKFGGKpi
LAVKFIGVGWRFVVL------------------
>gi|15668674|ref|NP_247473.1| hypothetical protein MJ0497 [Methan... [ score 64 E 1e-09 ] [ range 3 .. 78 ]
--------------HKYRKGSSFERELKRLLEKEGFAVIRSAGSK---GVDLIAGRKGEVLIFECKTSSKTKFY-----INKEDIEKLISFSEIFGGK--
-------------------------------
>gi|34103321|gb|AAQ59683.1| hypothetical protein CV2011 [Chromoba... [ score 63 E 2e-09 ] [ range 90 .. 159 ]
-------DAPSMKMLAEVSWQDFEALVGDMFRRKGYRVVPRSGHGPDGGVDLELFLGEERYLVQCKRWNTQKVGVAV-----------------------
-------------------------------
>gi|14591139|ref|NP_143215.1| hypothetical protein PH1328 [Pyroco... [ score 62 E 3e-09 ] [ range 2 .. 89 ]
----------------YRKGANAERELIKKLERLGFAVIRSAGSKK---VDVVAGNGKIYLCIEVKTTKKGKLY-----IKGDDLKKLVEFANKFGGTpv
LAVKFLGVGWRF---------------------
>gi|15791068|ref|NP_280892.1| Hjr [Halobacterium salinarum NRC-1]... [ score 62 E 3e-09 ] [ range 2 .. 105 ]
-------------ANSNAKGNRRERELVNALDETGFAVMRAPASGaatKRDLPDVLAGNGEEFYAIEAKSSAGDPIY-----LDGEEVESLVYFARNFGA
K-PRIGARFD-REDWYFFHPADLH----------
>gi|45357899|ref|NP_987456.1| Archaeal Holliday junction resolvas... [ score 61 E 8e-09 ] [ range 2 .. 76 ]
-------------AHKYQKGSTFERELKKKLESHGFAVIRSAGSH---GVDLVAgKKGKKPIVIECKSTSKDKYYIPNEDV-----EKLLEFSKTF----
--------------------------------
>gi|51245273|ref|YP_065157.1| hypothetical protein DP1421 [Desulf... [ score 61 E 9e-09 ] [ range 97 .. 166 ]
----ATKTAFEKESVTELTWQDFEYFTGEYFKNQGYRVKNNIKQSSDGGVDVWLKRDEKKYIVQCKHWKVYRVG--------------------------
-------------------------------
>gi|41409063|ref|NP_961899.1| hypothetical protein MAP2965c [Myco... [ score 61 E 1e-08 ] [ range 40 .. 81 ]
---------------RIQLGAMGEALAVDHLTRMGLRVLHRNWRCRYGELDIIACDK-------------------------------------------
-------------------------------
>gi|37679956|ref|NP_934565.1| probable transmembrane protein [Vib... [ score 60 E 2e-08 ] [ range 108 .. 169 ]
------------AALNNLSWLEFESYIGEFFKQQGYDVKQAFSQKPDGGVDIWMRKDGQLTLVQCKHWKARKVG--------------------------
-------------------------------
>gi|15643694|ref|NP_228740.1| hypothetical protein TM0932 [Thermo... [ score 59 E 3e-08 ] [ range 41 .. 117 ]
--------------------YRFEEFAREYLKEHGFRSVRTTRKSKDFGADIVAKRRGSTVVFQVKRRNST--------VEKEVVKELVAAAYIYGATEV
GIFTN--------------------------
>gi|32262646|gb|AAP77693.1| hypothetical protein HH1096 [Helicoba... [ score 59 E 3e-08 ] [ range 33 .. 122 ]
--------------HNKQKGDKYELQIVRHYKQQGYKVYPKGLKegRRDKGIDIIAYKGKEALLIQCKNWERSQV----------KQEHLRIFLGdctAY
LEQNQKIFAKRSVR----------------------
>gi|15897494|ref|NP_342099.1| Holliday-junction resolvase [Sulfol... [ score 59 E 4e-08 ] [ range 3 .. 81 ]
--------------AKKRKGSAVERNIVSRLRDKGFAVVRAPASGskrKDPIPDIIALKNGVIILIEMKSRKD---IEGKIYVRREQAEGIIEFAR----
----------------------------------
>gi|53611400|ref|ZP_00089893.2| COG1787: Predicted endonuclease d... [ score 57 E 2e-07 ] [ range 127 .. 181 ]
-------------------WQQFERLVGEVFRRQGYAVEETGAAGPDGGVDLIVRKGRKRYLVQCKQWRALKVG--------------------------
-------------------------------
>gi|20093542|ref|NP_613389.1| Holliday junction resolvase, archae... [ score 56 E 2e-07 ] [ range 2 .. 89 ]
---------------SYRRGADFERQLVRYLREHGGEAVR--VAGSGGAVDVVGYAPAMgHVAVECKVRRDDRLY-----VEKEEIEGLTTFAERFRAEP
LIAWKPPHVR----------------------
>gi|20094671|ref|NP_614518.1| Predicted endonuclease of the RecB ... [ score 55 E 7e-07 ] [ range 3 .. 57 ]
-----------------RRGKSAEEIAASILRKEGFEVVARNYRVELedelvAEIDIVAEKDGERYAVEVKA----------------------------
------------------------------------
>gi|46190349|ref|ZP_00121589.2| COG1373: Predicted ATPase (AAA+ s... [ score 55 E 7e-07 ] [ range 238 .. 298 ]
-------------------GSIYENAVAQELRAHGFDLYYYN-SKKLGELDfLIQDRNDHVLPIEVKSGKSYKRHRAMDNV-------------------
--------------------------------
>gi|11499547|ref|NP_070789.1| hypothetical protein AF1965 [Archae... [ score 55 E 7e-07 ] [ range 2 .. 94 ]
----------------KSKGTRFERDLLVELWKAGFAAIRVAGSGvsPFPCPDIVAGNGRTYLAIEVKMRKELPLYLSADEV-----EQLVTFARGFGAE
AyvALKLPRKKWRF---------------------
>gi|18478773|gb|AAL73322.1| unknown [Cyanophage P60] >gi|18640543... [ score 54 E 1e-06 ] [ range 3 .. 58 ]
--------------STHKRGASAELLACAALVDAGFEVF-RNV-TPDGPIDIVVWDGETFYPIDVKRASHYV----------------------------
-------------------------------
>gi|28897174|ref|NP_796779.1| putative transmembrane protein [Vib... [ score 54 E 1e-06 ] [ range 104 .. 158 ]
-------------------WIEFESYIGEYFKQQGYDVKQSFSKQADGGVDIWLTKDGELSLVQCKHWKARKVG--------------------------
-------------------------------
>gi|15898029|ref|NP_342634.1| Holliday-junction resolvase [Sulfol... [ score 54 E 2e-06 ] [ range 2 .. 78 ]
---------------NRDIGKNAERELVSILRGEGFNAVRIPTSnsSPNPLPDIFATKGNTLLSIECKSTWENKV-----KVKEHQVRKLLDFLSMF---
---------------------------------
>gi|56315782|emb|CAI10426.1| hypothetical protein [Azoarcus sp. E... [ score 53 E 2e-06 ] [ range 57 .. 156 ]
--------NQHRRAQVRQHGQHVEakcgQLAKTALESDGYTVALGQRLHRGGDIDLIATKDGSSVVVELKSfrywgaRGRDDWREkkAIEQVLRQQDTIA
AKAAVIWL-----------------------------------
>gi|58040867|ref|YP_192831.1| hypothetical protein GOX2444 [Gluco... [ score 51 E 9e-06 ] [ range 62 .. 126 ]
----APPAYSPKPQTAVQKGAAFERECARALKAHGWDV-RLKGKSGDRGCDIFATRNGMKIAVQCKNLAS------------------------------
-------------------------------
>gi|15898983|ref|NP_343588.1| hypothetical protein SSO2208 [Sulfo... [ score 50 E 1e-05 ] [ range 141 .. 232 ]
--------------------------------EEGFVPLTREYNTPYGKIDLIGLDkKGNFVIIEVKRSKAQlnaisqlyRYYLHMREIKGDKIRGILVA
pdltihARELLQKLGLEFIRYDIK----------------------
>gi|53765749|ref|ZP_00351741.1| COG0792: Predicted endonuclease d... [ score 42 E 0.005 ] [ range 1 .. 54 ]
----------------------------------------------------------------------------MEAVTPAKRRRLRLAADQYLAER-
-SPVCEEVRFDVVGILAPrggglRIRHVREAF----
>gi|18313145|ref|NP_559812.1| Holliday Junction Resolvase [Pyroba... [ score 42 E 0.005 ] [ range 1 .. 80 ]
-------------MSVKRKGSAKERELANFFWERGCAVLR--GCSSGGGVrkryvpDVVAICKGKVLVFEVKYRSKYTP----IKIEREKLEKLAVFAK-
-------------------------------------
>gi|34397788|gb|AAQ66849.1| conserved hypothetical protein [Porph... [ score 40 E 0.013 ] [ range 298 .. 359 ]
---------------RKSWGRIFESGIGAYLVSQAF--VHRFevfyWRERDDEVDFVLRKKGSVVAIEVKSNAEKRTDG---------------------
-----------------------------------
>gi|14600729|ref|NP_147250.1| hypothetical protein APE0461 [Aerop... [ score 40 E 0.013 ] [ range 5 .. 98 ]
-----------------RRGVGYERELAKILWERGWAVIRGPASGGGSrsrvQPDLVAVRGGVVLVFEIKKARGETVY-----LDPGQVLGLLEWARrag
gdAWIA---LRLVGKGWRF---------------------
>gi|21233851|ref|NP_640149.1| DNA restriction [Proteus vulgaris] ... [ score 40 E 0.014 ] [ range 182 .. 249 ]
--------ADAKRVLEQMTWDQFEKILRKFFETKGYVATLTN-TGADGGVDIALSKNGRREMVQAKHWKVNRVGVAV-----------------------
-------------------------------
>gi|34763262|ref|ZP_00144222.1| DNA helicase [Fusobacterium nucle... [ score 40 E 0.016 ] [ range 1282 .. 1382 ]
---------FEKPLNENSTISDFENEIVKRLLEKNYTVKQQ-WKVGSYNIDIVAIYGDKKIAIECD-GKSSNYTEAETIINLKEQEVLercgwefirVRA
SQYF--RNPDKAIK--------------------------
>gi|54295213|ref|YP_127628.1| hypothetical protein lpl2295 [Legio... [ score 40 E 0.019 ] [ range 163 .. 228 ]
--------------------YEFQDLVAALLDTMGYHISHITERGPDGGIDIVAYTDPLgtkqpRIIVQVKHR-------PLDSVASDAIQKL-------
------------------------------------
>gi|57234102|ref|YP_181830.1| type II restriction endonuclease, p... [ score 40 E 0.021 ] [ range 185 .. 251 ]
-----TKDFILKELSRQLKGYDLEAFVADLLRAMGYRTTVSP-QGGDSGIDITAYKDELppRILVQVKSQDSD---------------------------
---------------------------------
>gi|46118053|ref|ZP_00201172.1| hypothetical protein Cwat03006709... [ score 39 E 0.029 ] [ range 22 .. 74 ]
--------------SNKQKGDFWEKVVADLFRQQGWKV-RENISITGMQIDvLIKNDVEEIGLVECKF--------------------------------
--------------------------------
>gi|33861570|ref|NP_893131.1| hypothetical protein PMM1014 [Proch... [ score 39 E 0.029 ] [ range 177 .. 246 ]
--------------QNYKKGIIFENHCMEILKENGWKVKETPITGDQG-VDLIASIDNLRICIQCKNHKKAVGNNAVQEISAGKL---------------
-------------------------------
>gi|30248489|ref|NP_840559.1| hypothetical protein NE0474 [Nitros... [ score 39 E 0.031 ] [ range 289 .. 363 ]
--------------STEQRGRAFELVVGAELMQLPGQVFY--WRERNDEVDFVYQYRERLYAIEVKSgRKKSARGlDAFCAQEPKALRVIV---------
---------------------------------
>gi|53796400|ref|ZP_00357372.1| COG1787: Predicted endonuclease d... [ score 39 E 0.035 ] [ range 74 .. 120 ]
--------------------AEFEERVAQLLRDLGWQRVQVRGGSGDRGVDITAERNGQLYLIQCKR---------------------------------
-------------------------------
>gi|18976676|ref|NP_578033.1| DEXX-box atpase [Pyrococcus furiosu... [ score 39 E 0.037 ] [ range 337 .. 405 ]
-------------------GKMFERLVREMLR---LRILDfgqkgvSRWWHRGEEIDAIAELKDKLLFVEVK-WKDLNRREARKILKDLKRK--------
-------------------------------------
>gi|27361910|gb|AAO10816.1| Probable endonuclease [Vibrio vulnifi... [ score 39 E 0.039 ] [ range 93 .. 148 ]
--------------------RQFEEVTAEIFRDKGFEV-ELTKRTRDGGKDVIAFHKDQLgirskYIIECKHYADTN-----------------------
------------------------------------
>gi|47565322|ref|ZP_00236364.1| restriction endonuclease family [... [ score 39 E 0.041 ] [ range 796 .. 847 ]
-------------------GYQFEEFVAKLFVEMGYKAEVTNSSGDYG-IDVIAKRKGLTIGIQAK-RYSDKV---------------------------
-------------------------------
>gi|39935356|ref|NP_947632.1| hypothetical protein RPA2287 [Rhodo... [ score 39 E 0.048 ] [ range 1 .. 59 ]
-----------MPTNARERYSVAAVLVAELFMRMGYRV-RREVRVSGLSVDMIVERDGLKSPVEIKMRTTA-----------------------------
-------------------------------
>gi|3378321|gb|AAD03904.1| unknown [Novosphingobium aromaticivora... [ score 39 E 0.050 ] [ range 87 .. 201 ]
-----TRLAKAKPAHEQL-----EDEVWCLLAQMGFQELNKGRLFTiaveDGlnprQIDVFAKDDETVIIVECRQKATVGRKPMADLI--EKIRALREAA
QKSIKLHYGSQKKLKVKF---AIATRNIIW---------
>gi|55246501|gb|EAA03483.2| ENSANGP00000002229 [Anopheles gambiae... [ score 39 E 0.051 ] [ range 71 .. 134 ]
----------------------FEELILSALELQGLTIIRNKSYSRDGGIDGKAVIGGKLVLIQAKRYKKFISTDHVRAFTEQCRQ--------------
-------------------------------
>gi|54309012|ref|YP_130032.1| hypothetical protein PBPRA1826 [Pho... [ score 39 E 0.053 ] [ range 20 .. 79 ]
--------------TNTQKGSFFEQLCADILRRQSYSITGIEVRKTGMEVDIQAIHNPSKknIYVECKFYNDRK--------------------------
---------------------------------
>gi|34762939|ref|ZP_00143919.1| ATPase [Fusobacterium nucleatum s... [ score 39 E 0.054 ] [ range 368 .. 432 ]
------------------------------------------------EIDFIVLKKGKIIPIEVKSSNNTRSKSLDIYIKKYKPEySIRISAKNFGFEN
NIKSVPLYAVFCL-------------------
>gi|20092381|ref|NP_618456.1| hypothetical protein MA3577 [Methan... [ score 38 E 0.066 ] [ range 340 .. 389 ]
------------------------------------------WRSGKDEVDCILVRDGEILPIECKYRSS---------IRKRDLKGLLKFLTAFELSHG
Y------------------------------
>gi|20089589|ref|NP_615664.1| hypothetical protein MA0704 [Methan... [ score 38 E 0.071 ] [ range 19 .. 105 ]
---------------AEQKGDDFEKYVVNLFDEKSFSIVQwttdmARKHTRFVEsdcgPDLVLryRRTNEIFCVECKYRSKLFKGKLQWS-SPKQLGRYR
TFA---------------------------------------
>gi|34762960|ref|ZP_00143939.1| 5-methylcytosine-specific restric... [ score 38 E 0.079 ] [ range 24 .. 97 ]
-----------------ETGYIFEDFLKEYLLKIGLDEVEVTQRSRDGGIDLKAIRKGVGNFSEIDTIHyyiQAKKYAPNNSIGVKTIREL---------
----------------------------------
>gi|21227963|ref|NP_633885.1| hypothetical protein MM1861 [Methan... [ score 38 E 0.079 ] [ range 19 .. 106 ]
---------------SEQKGDDFEKYVVDLFDEKNFSIVQwttdmARKHTRFVEsdcgPDLVLRHRRTneIFCVECKFRSKLYKGKLQWS-SPKQLGRYR
TFAQ--------------------------------------
>gi|2314533|gb|AAD08407.1| H. pylori predicted coding region HP13... [ score 38 E 0.083 ] [ range 53 .. 142 ]
-------------SHEIKFGDAFEYLIEQYLKEHNFSPLskkipyyNKNKEKRESlELDQLAKKDNTYYFIEQKMRDDHDSAKKRGQIDNFE-RKLEALI
HRYG-----------------------------------
>gi|17133434|dbj|BAB75997.1| all4298 [Nostoc sp. PCC 7120] >gi|17... [ score 38 E 0.090 ] [ range 252 .. 330 ]
------------KKSNYQAGTDFENITRQSLEFLGFKV-EYAYKGGAGGLDLFCSQPYPLVC-ECKAGKS----IPDRAVEELDRIGKRHLKENYLQ---
-------------------------------
>gi|47527616|ref|YP_018965.1| mrr restriction protein-related [Ba... [ score 38 E 0.092 ] [ range 48 .. 104 ]
--------------------RKFEYLIADLFYSLGYRAQVTPGS-NDGGKDIILWKDDEVKFVEVKRYTKESIGRPYI----------------------
-------------------------------
>gi|23335878|ref|ZP_00121110.1| COG1373: Predicted ATPase (AAA+ s... [ score 38 E 0.097 ] [ range 319 .. 392 ]
VAMLDDEASDDLRANRNlgvYKGAMYESIVSEALRKSGYDLYYYKKEDSTLEQDFFVRTREWLVPVEVKSKKGT--------------------------
----------------------------------
#
NULL   3706	5728	4211	4064	4839	3729	4763	4308	4069	3323	5509	4640	4464	4938	4285	4423	3815	3783	6325	4665	
AVER   3275	6331	4129	3945	4486	4053	5445	3942	3927	3575	5542	4911	4873	4711	3564	4313	4551	3952	5691	5006	
HMM    A	C	D	E	F	G	H	I	K	L	M	N	P	Q	R	S	T	V	W	Y	
       M->M	M->I	M->D	I->M	I->I	D->M	D->D	Neff	Neff_I	Neff_D
       0	*	*	0	*	0	*	99999	99999	99999	
M 1    *	*	*	*	*	*	*	1478	*	2554	1931	*	*	*	*	*	*	2262	*	*	1
       0	*	*	*	*	*	*	3078	0	0	

A 2    470	*	*	*	*	3441	*	*	*	*	*	*	*	*	*	2428	*	*	*	*	2
       0	*	*	*	*	*	*	3763	0	0	

T 3    1983	*	*	3774	*	*	*	*	3442	*	1679	*	*	3997	*	*	2273	*	*	*	3
       0	*	*	*	*	*	*	3887	0	0	

V 4    *	*	*	*	3646	*	*	2280	*	896	*	*	3145	*	*	*	*	3975	*	*	4
       0	*	*	*	*	*	*	3887	0	0	

P 5    1493	*	3460	*	*	*	4032	*	*	4391	*	*	1357	*	*	*	4194	*	*	*	5
       0	*	*	*	*	*	*	4459	0	0	

T 6    2335	*	4165	*	*	3690	*	*	*	4894	*	*	2879	*	*	4918	1230	4656	*	*	6
       0	*	*	*	*	*	*	4987	0	0	

R 7    *	*	*	2660	*	*	*	*	2543	*	3009	*	2918	5003	1626	*	*	4093	*	*	7
       73	4344	*	1585	585	*	*	5121	1000	0	

S 8    3672	4971	2646	*	*	4382	*	5437	*	4247	1841	*	6106	5405	3151	4988	3957	3639	*	*	8
       0	*	*	*	*	*	*	5418	0	0	

G 9    1545	*	6034	*	5056	3337	*	4973	5283	*	*	3703	2828	*	5763	4708	3239	4553	*	4939	9
       0	*	*	*	*	*	*	5548	0	0	

S 10   2970	6332	2971	5926	3138	5723	*	5205	4386	4139	*	5539	4568	3707	5226	2522	3175	*	*	*	10
       33	*	5488	*	*	*	*	5653	0	0	

P 11   2691	*	4877	3243	*	5630	3431	*	5366	3028	3320	6506	2758	*	5809	2975	6133	*	5186	*	11
       49	4898	*	1791	492	*	0	5628	1491	1480	

R 12   6908	*	*	6923	6803	5822	6275	*	1551	4857	1828	*	6218	6957	2436	3956	5986	*	*	*	12
       12	*	6967	*	*	*	0	5926	0	1480	

Q 13   3785	6367	*	4290	*	4268	*	6727	2670	*	*	5492	2297	3646	1922	4225	5458	*	*	*	13
       0	*	*	*	*	*	0	6092	0	1830	

L 14   2330	*	*	7326	7439	6591	*	5586	4219	2847	2451	5368	6959	3537	5604	3541	3711	3801	*	6729	14
       23	6435	7787	1075	929	1704	529	6273	1585	1830	

T 15   3754	6908	*	4895	7722	6308	3621	7680	3522	3597	*	2494	7793	3999	5975	2309	3054	6219	*	6091	15
       8	*	7582	*	*	1443	661	6355	0	1826	

T 16   3018	*	*	4260	*	*	4071	5806	2822	5671	6909	2848	5557	6595	2809	3163	3483	5410	*	4648	16
       0	*	*	*	*	1212	815	6733	0	1763	

K 17   *	*	6694	3490	6226	5710	4264	4669	2534	4808	*	3308	6306	3215	2529	7758	5706	4529	*	3218	17
       28	5688	*	1585	585	1288	760	6670	1478	1447	

Q 18   3509	*	4616	3503	6679	7006	5329	7901	4217	3356	6734	4972	6607	2360	2822	3913	6240	4821	*	3602	18
       60	6410	5093	1000	1000	*	0	6619	1596	1000	

T 19   4458	6953	7951	*	4727	*	6481	3929	1873	2892	7708	*	7460	3973	2734	4646	3598	3973	6729	*	19
       0	*	*	*	*	1207	819	6568	0	2778	

G 20   5749	*	*	6195	*	175	*	6349	*	*	*	*	*	*	*	*	*	*	4432	5424	20
       0	*	*	*	*	*	0	6531	0	1655	

D 21   2429	7640	3548	5093	6615	7588	5540	4684	3639	4699	*	4803	7851	3773	3167	3408	4284	5215	*	3281	21
       0	*	*	*	*	*	0	6832	0	1655	

A 22   2915	7908	3773	3671	4227	6559	5425	3702	3876	3775	4334	5499	*	3882	3475	4313	6332	3986	5605	5037	22
       0	*	*	*	*	691	1394	6727	0	1655	

W 23   2025	*	6626	*	1916	1944	*	*	6842	6992	*	*	6009	*	5439	*	6601	4281	6002	3526	23
       0	*	*	*	*	0	*	6603	0	1000	

E 24   6021	*	*	73	*	*	*	*	*	*	*	*	6228	6551	6661	*	*	*	*	*	24
       32	5492	*	1488	636	*	*	6631	1620	0	

A 25   3801	*	2988	3057	*	*	7698	6325	4304	3574	7647	3427	*	3666	2785	3622	5599	4417	7030	4265	25
       0	*	*	*	*	*	*	6970	0	0	

Q 26   3609	6780	6200	3313	3228	7111	6596	3507	4916	1863	6315	7137	*	4331	3938	6960	7556	3940	6117	4408	26
       0	*	*	*	*	*	*	6970	0	0	

A 27   1282	5016	*	*	*	6122	*	3315	*	3085	*	*	*	*	*	5744	4529	1925	*	*	27
       14	6690	*	1585	585	*	*	6970	1000	0	

R 28   1601	3781	*	5060	*	3909	*	5342	4825	2820	6596	*	*	4653	3621	5323	7424	2972	6660	*	28
       15	*	6634	*	*	*	*	6970	0	0	

R 29   3008	6651	3585	2618	6788	6338	7833	5600	3602	4045	*	4189	*	2811	3110	4211	5552	5731	5451	*	29
       0	*	*	*	*	0	*	6939	0	1000	

W 30   3519	6704	7586	4116	2733	*	3794	3719	6660	2968	5380	6646	*	4933	5028	5899	*	7366	3690	2276	30
       0	*	*	*	*	*	*	6746	0	0	

L 31   *	6430	*	*	3291	*	*	6841	*	319	7110	*	*	*	6771	*	*	6015	*	4503	31
       0	*	*	*	*	*	*	6746	0	0	

E 32   4767	*	4524	2580	*	*	7345	5539	2582	4216	4476	7486	5941	3593	2470	6644	3675	4820	4656	6570	32
       12	*	6858	*	*	*	*	6746	0	0	

G 33   2840	6523	3946	2688	5917	5159	7696	*	3285	4084	*	5665	*	3476	2559	3403	4827	6705	*	*	33
       27	6071	8056	511	1746	*	0	6847	1716	1000	

K 34   4101	7158	5609	4518	*	7635	3013	4470	2444	3221	4073	4285	*	2432	4317	4656	5666	*	*	*	34
       9	7369	*	2000	415	*	0	6784	1000	1338	

G 35   6527	*	5254	*	*	337	7479	*	6938	6654	*	4550	5987	5836	5228	5820	*	*	5189	*	35
       10	7157	*	2585	263	0	*	6704	1000	1338	

L 36   7019	6050	*	*	2136	4934	5513	*	*	2184	5914	*	*	*	6105	*	*	4884	3473	1644	36
       7	*	7697	*	*	*	*	7045	0	0	

R 37   3492	*	3415	3687	*	7760	5435	4929	3503	6274	6798	5909	6638	3628	2149	3866	3097	4615	*	6691	37
       27	*	5733	*	*	*	0	7049	0	1000	

F 38   3843	*	*	6061	4084	5686	*	1841	*	3005	6756	*	3495	*	6380	6201	6038	1803	6975	*	38
       123	*	3618	*	*	0	*	6978	0	1646	

I 39   5363	*	*	5720	5715	*	*	2399	4005	1769	5299	*	*	5899	6361	5504	4822	2335	*	3597	39
       34	5851	7441	2190	357	0	*	6808	1638	3553	

A 40   2486	7750	4786	3126	*	5288	4198	7606	4257	5887	7886	4477	5683	3626	2239	4575	5781	5124	7547	4156	40
       101	5046	4752	1838	473	0	*	7055	2635	1000	

A 41   3268	6728	*	4913	7564	5131	6079	4187	3617	5435	8015	5400	*	4372	1658	4193	3769	4767	6469	3705	41
       37	6063	6578	1205	820	*	0	6941	1549	2396	

N 42   4873	6612	*	4275	5649	5519	6640	6751	4644	*	*	1175	3476	6010	2738	4040	4503	*	*	*	42
       45	7313	5339	2000	415	0	*	6911	1000	2790	

V 43   4082	6472	5243	6577	3307	3723	7626	5317	4110	4881	*	*	*	5236	5041	4619	6089	3367	1986	2918	43
       15	7479	7640	0	*	0	*	6666	1000	2203	

N 44   4888	5765	6946	4944	6469	6633	4338	*	3408	5468	6668	3685	6606	4725	1558	2618	4887	*	5275	5519	44
       56	5388	6112	754	1297	0	*	6701	2775	1000	

E 45   5943	2985	3978	5128	4035	2650	4669	5002	4036	6483	6445	7488	7487	6912	6691	2552	3188	4188	*	5225	45
       84	4411	6680	1302	750	1079	925	6679	3137	1675	

R 46   3764	*	5620	6535	7359	3218	6604	5252	2627	6353	*	6071	2862	7071	1959	3408	4209	7453	*	*	46
       23	7445	6628	2000	415	2106	381	6693	1000	2184	

G 47   5024	4904	2361	5280	3247	2555	5055	5452	5461	4243	*	5273	*	6237	3617	4676	4941	4996	4821	4250	47
       41	5145	*	2292	330	*	0	6703	2561	2099	

G 48   4458	6352	4822	5225	5479	729	6300	*	6035	4567	5230	5724	5013	7115	5259	5085	5594	6388	*	6360	48
       78	4740	6010	1489	635	2111	380	6703	2824	2099	

E 49   7372	7708	6865	484	7616	2767	*	7492	6699	5671	*	7083	6092	5156	*	6707	6140	7606	*	*	49
       43	5082	*	1372	705	0	*	4453	2669	2717	

I 50   7273	5685	*	*	*	*	*	908	6597	2622	*	*	3532	6093	*	*	*	2580	*	*	50
       8	7553	*	2585	263	*	*	4676	1000	0	

D 51   *	*	16	6502	*	*	*	*	*	*	*	*	*	*	*	*	*	*	*	*	51
       52	4823	*	808	1222	*	*	4792	2394	0	

L 52   7528	7575	*	*	4062	7011	*	1413	*	1198	6367	*	*	7106	*	*	*	3462	*	*	52
       0	*	*	*	*	*	*	6166	0	0	

I 53   6590	6382	*	7603	4483	*	*	1038	5965	3742	*	*	*	7414	*	6224	6312	1755	5521	*	53
       0	*	*	*	*	*	*	6166	0	0	

M 54   984	5426	*	*	5613	4764	*	*	7370	3349	2655	*	*	7656	*	5280	7060	3239	*	7196	54
       36	6414	6243	784	1254	*	*	6166	2139	0	

R 55   5653	6540	7636	4207	5912	4613	5957	4703	3272	3540	*	5565	*	3342	1794	3920	4170	4968	6451	4812	55
       28	5681	*	245	2677	*	0	6172	1908	1000	

E 56   6081	7543	2048	3517	6738	*	4576	6044	2126	6129	*	4090	*	4869	2583	6369	4311	*	*	5766	56
       97	3950	*	488	1802	*	0	6172	3135	1000	

G 57   4643	*	2114	4651	*	1515	*	8113	3099	*	*	3664	5001	5908	4485	6684	6250	6504	*	6205	57
       30	5602	*	1638	559	0	*	6172	2258	1000	

R 58   5372	*	2713	2725	*	1766	4616	*	3309	*	6755	3625	5015	5459	4337	5564	*	6879	*	6240	58
       11	7001	*	1687	537	*	*	6018	2033	0	

T 59   5404	5504	7028	3050	6683	6094	6102	3340	3632	4088	5012	7288	6240	5083	3767	4040	2408	3291	5532	5490	59
       55	4747	*	2431	296	*	*	6018	2917	0	

T 60   4194	*	*	*	4647	5384	6495	2697	4049	1884	6923	*	5679	*	4093	6783	3781	2734	5495	4499	60
       29	5662	*	1530	613	*	*	6018	2196	0	

I 61   3991	5409	*	5803	5906	6061	5968	2429	7075	3162	6224	5162	*	*	5862	5187	6283	1586	*	3166	61
       0	*	*	*	*	*	*	6018	0	0	

F 62   3447	4441	*	*	1111	6577	*	4159	*	3260	5803	*	3728	*	*	6806	*	3221	*	5727	62
       24	8137	6240	1000	1000	*	*	6018	1000	0	

V 63   6492	5687	*	*	4534	*	*	1360	*	6073	*	*	*	*	*	4110	6535	1142	*	*	63
       0	*	*	*	*	0	*	5956	0	1000	

E 64   *	*	4018	358	*	*	*	*	*	*	*	*	*	2935	5196	*	*	*	*	*	64
       22	6052	*	1000	1000	*	*	6018	1000	0	

V 65   4047	2467	*	*	*	4353	*	4510	*	4490	6594	*	*	5791	*	*	*	754	*	*	65
       0	*	*	*	*	*	*	6018	0	0	

R 66   *	*	4769	4353	*	*	*	*	399	*	*	*	*	*	2679	*	*	*	*	*	66
       72	9037	4409	1585	585	*	*	6018	1000	0	

Y 67   3612	*	*	*	3136	7340	4280	*	5037	*	4605	5513	*	4240	3539	2390	2388	5259	7387	3315	67
       98	5091	4783	2775	228	788	1249	6153	2360	3223	

R 68   5257	*	*	6346	*	3989	6397	4311	5851	5961	*	7050	*	6240	958	4793	4369	*	2882	4406	68
       16	*	6506	*	*	1915	444	6099	0	3478	

R 69   3042	*	4754	6044	7452	5445	3845	*	1937	7075	7377	3948	7619	5262	2917	2781	4792	7574	5661	5739	69
       43	5087	*	1112	896	1875	459	6214	1794	3441	

S 70   3562	7475	3586	4943	7241	2815	4590	5860	3283	6524	*	3782	6279	4115	4257	2445	3885	5270	*	*	70
       92	*	4023	*	*	2430	296	6414	0	2950	

A 71   3026	*	3298	4675	5273	3767	5316	*	4088	4183	6906	3633	*	4970	3763	3273	2933	6005	*	4220	71
       71	7034	4619	3000	193	2427	297	6584	1000	3733	

L 72   4371	7250	3089	5596	6172	3649	4723	5412	2674	5164	*	3620	5412	5014	2837	3971	4674	3639	*	6869	72
       22	*	6041	*	*	1571	592	6745	0	4354	

Y 73   5927	*	*	7240	2425	6085	5279	4571	4477	3269	4985	*	6083	*	4122	4308	5857	2927	2990	2936	73
       99	7258	4068	1000	1000	804	1227	6811	1000	4141	

G 74   4130	*	2893	4393	5068	1367	4406	5854	5349	5793	7825	5366	*	*	5542	7073	4217	*	*	3004	74
       146	4542	4235	0	*	1918	443	6693	2478	4171	

G 75   3929	*	2957	3491	5837	2635	4637	4004	4625	3723	*	5079	5760	5636	4489	3144	5795	4532	6175	5756	75
       31	6055	7388	746	1308	3072	183	6812	1619	4187	

A 76   1424	*	*	7357	*	3562	4997	*	5210	4204	6347	*	2011	*	4360	4253	6440	4601	*	6695	76
       9	*	7337	*	*	3329	151	6941	0	4049	

A 77   1865	7528	4524	3778	6832	4590	7312	3969	4561	2949	4349	5236	*	4523	3773	5856	7600	3681	*	5736	77
       14	7748	7680	0	*	3077	182	11393	1000	4206	

A 78   2576	5671	3297	1617	5166	6724	7723	3596	7147	4695	*	5165	*	5075	4359	5689	5915	*	5829	4192	78
       9	7284	*	0	*	1988	419	10332	1000	4159	

S 79   1720	*	4988	4903	7433	6906	*	5196	5613	5775	5677	4986	5344	5266	3792	1769	4629	7373	*	4730	79
       17	*	6450	*	*	125	3587	7480	0	3816	

V 80   5001	*	*	*	5205	*	*	1417	*	3634	6763	*	*	6011	*	*	*	1142	6849	*	80
       56	6754	5103	0	*	620	1517	7419	1000	1675	

T 81   6881	*	2400	3833	*	3938	5698	*	3734	5020	*	3852	5366	7350	5312	3720	1553	*	*	*	81
       17	*	6434	*	*	*	0	8231	0	2604	

R 82   3623	7507	6343	4069	4176	4407	5331	7969	3239	4104	*	5495	2249	6123	2969	4889	5953	5206	4567	4257	82
       0	*	*	*	*	2226	347	8203	0	2762	

S 83   3190	*	5446	3739	5045	4295	5131	*	2844	4731	7284	4963	7670	3522	2184	3661	4112	6979	*	6561	83
       0	*	*	*	*	2637	253	7741	0	2349	

K 84   4919	6676	4560	4615	*	*	*	*	622	5916	*	7293	*	2758	5279	6739	6584	6948	*	*	84
       13	*	6771	*	*	*	0	7732	0	2022	

Q 85   4959	4986	5193	6411	*	*	*	3548	5966	3170	4633	*	6556	1507	2585	*	*	3452	*	5394	85
       7	7764	*	1585	585	490	1795	7654	1000	2483	

H 86   4017	*	6602	2770	5818	5204	5632	6061	3494	4370	5987	4599	*	2866	1729	4950	5218	*	*	6770	86
       28	5689	*	0	*	*	0	9032	1000	1129	

K 87   5625	6917	*	4952	*	4136	6612	5720	1643	5183	*	5799	*	5789	1564	4212	*	5100	4378	*	87
       0	*	*	*	*	*	0	8176	0	1129	

L 88   4691	*	*	*	*	*	*	1445	5764	1360	4252	*	*	*	*	5101	5797	5053	4726	5772	88
       17	6457	*	3170	170	*	0	8176	1000	1129	

L 89   4275	6944	4674	4081	5751	6531	5202	2585	7330	3183	6221	*	*	5555	2359	4237	5094	2730	6739	5039	89
       0	*	*	*	*	*	0	8198	0	1129	

Q 90   3002	*	5418	2965	6001	6008	5213	5172	2453	4769	6329	4130	*	5619	2119	7097	4872	5863	5618	5684	90
       0	*	*	*	*	*	0	8174	0	1129	

T 91   1272	*	*	*	3061	6411	*	6164	*	2709	*	*	*	*	*	3622	2486	5953	6439	*	91
       14	6690	*	2585	263	0	*	7728	1000	1129	

A 92   496	5801	*	*	*	6790	*	3923	5530	4214	*	*	*	*	*	4004	6068	6550	*	4853	92
       10	7195	*	2322	322	*	*	7321	1000	0	

R 93   3953	7028	3667	2732	*	3680	5479	6537	3209	4055	*	4900	*	2801	3208	4164	5390	5609	*	4895	93
       42	5950	6343	2004	414	*	*	7500	1678	0	

L 94   2626	4818	6443	4334	4613	5384	3148	3214	5185	2948	5482	4571	6511	6642	4323	6929	5207	5321	*	3275	94
       5	*	8226	*	*	0	*	7395	0	1617	

W 95   *	*	*	*	1731	*	*	*	*	5509	*	*	*	*	5253	6267	*	5015	1804	1643	95
       16	*	6492	*	*	0	*	7407	0	1000	

L 96   6344	5631	*	5876	5752	3530	4871	3604	6592	783	4763	*	5509	*	5526	*	4934	6210	6560	*	96
       49	7717	5125	0	*	*	0	7197	1000	1000	

A 97   1665	6712	*	5390	5224	3786	5937	6094	4817	3024	5439	5854	*	3062	4534	3532	5816	6557	*	4487	97
       46	6518	5630	560	1635	1035	966	7159	1663	2572	

R 98   4489	*	4751	3165	6005	4546	*	*	2665	6008	6477	4780	6410	3689	2167	3056	3679	5857	*	*	98
       101	5828	4320	1000	1000	1205	821	7209	1262	3024	

H 99   4243	*	*	3925	6187	*	2269	*	3952	3626	*	2652	6343	3125	2954	*	6792	6241	*	3696	99
       135	7432	3585	1000	1000	1079	925	7369	1000	3777	

N 100  3870	6710	3591	6580	5637	2753	4197	6703	3371	4250	*	3639	2279	5007	3777	6787	7370	6171	*	5187	100
       221	*	2816	*	*	977	1023	6384	0	4501	

G 101  4794	6517	3138	5633	6907	3095	7641	2804	5040	2662	4796	5688	5139	6575	5419	4295	4837	3878	5224	4081	101
       253	*	2638	*	*	453	1893	6452	0	4577	

S 102  3705	6400	6106	4076	4485	4642	7211	4657	2678	6947	*	4268	3783	3735	3137	2367	6755	*	5281	*	102
       242	5709	2888	1585	585	1576	589	7848	1000	4217	

F 103  4188	*	6495	3800	2375	3740	6246	*	6198	2485	5236	5292	4464	3686	*	5337	5653	4719	3858	3996	103
       85	*	4128	*	*	1159	857	7852	0	4350	

D 104  2236	6481	3446	3183	5684	5556	4977	3742	4742	3418	*	4818	5249	4353	4679	4782	5393	4607	*	4454	104
       112	*	3739	*	*	987	1013	7779	0	4070	

T 105  6352	5809	2237	4822	*	4666	4169	*	3546	4092	7264	3073	3562	5199	3279	6786	3144	*	5592	*	105
       73	7696	4497	0	*	1225	805	7711	1000	3887	

V 106  3277	6576	*	5218	3462	3495	4570	4731	5812	2750	5908	*	3513	*	5257	4296	4354	3519	7152	3193	106
       16	*	6529	*	*	449	1903	7732	0	3840	

D 107  3041	6002	2843	4306	5761	4027	6128	7341	4749	7334	*	4375	2187	4482	5020	3174	7081	7520	*	4005	107
       24	*	5910	*	*	0	*	7664	0	2912	

C 108  3967	1862	*	*	3637	*	*	2642	5002	3981	4151	*	6764	*	*	*	*	2431	4416	5150	108
       12	*	6913	*	*	0	*	7700	0	1639	

R 109  *	5505	*	*	*	*	*	*	4785	*	*	*	*	5199	226	5167	6132	5835	*	*	109
       12	*	6887	*	*	*	0	7719	0	1000	

F 110  6531	*	*	6078	572	*	*	3197	*	3691	*	*	5925	*	*	*	*	3862	*	5063	110
       64	6296	5036	1585	585	0	*	7428	1129	1594	

D 111  *	4792	183	4934	*	*	*	*	*	*	*	*	4827	*	*	*	*	6032	*	*	111
       4	8614	*	0	*	*	0	6978	1000	1789	

V 112  3234	6305	*	*	5794	*	*	4344	*	2481	4655	*	*	*	*	*	*	897	4106	*	112
       0	*	*	*	*	2168	363	6978	0	1789	

V 113  4232	5755	*	*	*	*	*	1694	*	3110	4937	*	*	*	*	*	*	1286	*	4045	113
       0	*	*	*	*	438	1933	6814	0	1526	

A 114  1694	3937	7202	3886	3576	4087	*	4465	*	2462	*	*	*	*	6664	3715	4112	4717	*	*	114
       9	7340	*	3322	152	0	*	6698	1000	1000	

F 115  6079	*	*	*	3133	7149	*	1671	*	3321	6717	*	*	*	*	*	*	1320	5890	5427	115
       169	3179	*	2514	278	*	*	6709	3727	0	

T 116  2865	*	4483	3375	*	6310	3483	5095	4462	3945	*	6534	*	6855	3517	2891	2848	5604	6170	3940	116
       115	3706	*	2236	344	*	*	6734	3223	0	

G 117  4190	4961	5233	7074	5419	1890	6331	*	4711	3491	*	4785	1630	6204	6298	5756	4914	*	*	6779	117
       134	4263	4776	1374	704	*	*	6820	2785	0	

N 118  5296	*	3536	3217	*	2321	6708	*	3595	*	*	3659	3987	3534	3465	4333	5215	*	3756	5741	118
       249	2656	*	2125	376	0	*	6642	4668	1000	

E 119  5446	*	2557	3317	*	4412	4499	7120	4101	*	6632	4685	4932	3152	1598	7005	*	6709	*	6906	119
       334	2273	*	1000	1000	*	*	6821	3878	0	

V 120  5344	5912	*	*	5140	*	*	1580	*	1996	*	*	2043	6407	*	*	*	3459	*	*	120
       78	4256	*	2340	317	*	*	6743	2638	0	

E 121  6409	*	4289	1376	*	*	3515	4473	4566	6629	*	3721	6294	3658	3048	*	5318	4712	*	6050	121
       90	4048	*	1926	440	*	*	6756	2095	0	

W 122  *	*	*	*	4063	*	1458	4731	*	3740	*	*	*	*	4878	*	*	6905	1290	6335	122
       9	7263	*	0	*	*	*	6560	1000	0	

I 123  *	6269	*	*	3418	*	*	1083	*	1858	7129	*	*	*	6228	*	*	3696	*	4383	123
       0	*	*	*	*	*	*	6403	0	0	

K 124  4649	*	*	2356	*	*	5127	5469	2105	5623	*	*	2444	3642	2897	*	4734	5320	*	*	124
       0	*	*	*	*	*	*	6402	0	0	

D 125  3693	*	2244	5173	*	4312	5386	*	*	*	*	797	*	6592	*	5397	*	*	*	*	125
       0	*	*	*	*	*	*	6213	0	0	

A 126  279	*	*	*	3927	*	*	5164	*	4567	*	*	*	*	*	*	*	4648	*	*	126
       0	*	*	*	*	*	*	5726	0	0	

F 127  *	*	*	*	549	*	*	3727	*	4329	*	*	*	*	*	*	*	6209	2728	5233	127
       0	*	*	*	*	*	*	5726	0	0	

N 128  4460	*	2320	5061	*	2736	4737	6135	*	*	*	4045	*	2737	3168	3746	3152	6187	*	*	128
       0	*	*	*	*	*	*	5032	0	0	

D 129  1243	*	3509	2028	*	*	*	5569	*	3552	*	*	*	4105	*	4462	6330	5494	*	*	129
       0	*	*	*	*	*	*	4688	0	0	

H 130  *	*	1053	*	*	*	4069	*	*	*	*	2352	*	*	*	1929	*	*	*	*	130
       0	*	*	*	*	*	*	3830	0	0	

S 131  *	*	*	*	*	*	*	*	*	*	*	*	*	*	*	1127	883	*	*	*	131
       0	*	*	0	*	*	*	2593	0	0	

//
